# Supplementary material for: Cell size-dependent mRNA transcription drives proteome remodeling
Source: Cell Rep. Author manuscript; Available in PMC 2026 Jul 13. (PMC13363025; doi:10.1016/j.celrep.2026.117488)
Supplement: 2 [file NIHMS2190739-supplement-2.xlsx]

## Sheet: proteins_column_info
Column name	Description
Protein	Uniprot's "Entry Name"
Entry	Uniprot's "Entry"
n_peptides	Number of peptides mapping to indicated protein
Slope	Protein slope value calculated as the average of all peptide slope values belonging to indicated protein
Residuals	Average residuals of all fitted peptide slopes belonging to indicated protein

## Sheet: proteins
Protein	Entry	n_peptides	Slope	Residuals
1433B_HUMAN	P31946	33	0.154758	0.686575
1433E_HUMAN	P62258	99	-0.0747996	0.507809
1433F_HUMAN	Q04917	43	-0.203291	0.208845
1433G_HUMAN	P61981	60	0.177317	0.57487
1433S_HUMAN	P31947	7	0.0010589	0.333436
1433T_HUMAN	P27348	35	0.0277612	0.334968
1433Z_HUMAN	P63104	104	0.0284523	0.402238
1A68_HUMAN	P01891	28	-0.615581	0.600165
1B73_HUMAN	Q31612	8	-0.701253	0.815838
1C17_HUMAN	Q95604	16	-0.429748	0.279337
2A5D_HUMAN	Q14738	15	-0.168196	0.681755
2A5E_HUMAN	Q16537	9	-0.0474741	0.162153
2A5G_HUMAN	Q13362	6	-0.384067	0.384139
2AAA_HUMAN	P30153	75	0.0438359	0.507956
2AAB_HUMAN	P30154	17	-0.399683	0.39392
2ABA_HUMAN	P63151	22	0.0800947	0.380398
2ABD_HUMAN	Q66LE6	4	0.155966	0.268987
3BP1_HUMAN	Q9Y3L3	2	-0.126047	0.174908
3HIDH_HUMAN	P31937	10	0.348479	1.26179
3MG_HUMAN	P29372	5	-0.0944859	0.186613
4EBP1_HUMAN	Q13541	3	0.118427	0.393475
4ET_HUMAN	Q9NRA8	4	-0.0425022	0.223197
4F2_HUMAN	P08195	31	0.0346729	0.234273
5NT3A_HUMAN	Q9H0P0	3	-0.0458244	0.111966
5NTC_HUMAN	P49902	16	0.283377	0.580837
5NTD_HUMAN	P21589	82	0.236995	0.795481
6PGD_HUMAN	P52209	60	0.0237137	0.655801
6PGL_HUMAN	O95336	26	0.130177	0.221129
8ODP_HUMAN	P36639	3	-0.653541	0.20286
A0A0B4J2E5_HUMAN	A0A0B4J2E5	7	0.0178495	0.189923
A0A0U1RQV1_HUMAN	A0A0U1RQV1	2	-0.452825	0.294185
A0A499FJK2_HUMAN	A0A499FJK2	2	0.211288	1.11259
A16A1_HUMAN	Q8IZ83	15	-0.144828	0.390124
A16L1_HUMAN	Q676U5	4	0.265491	1.1991
A4_HUMAN	P05067	9	0.293582	0.320096
A7L3B_HUMAN	Q96GX2	2	-0.154721	0.190903
AAAS_HUMAN	Q9NRG9	7	-0.484736	0.813664
AAAT_HUMAN	Q15758	18	-0.23316	0.389994
AACS_HUMAN	Q86V21	12	0.0501995	0.357911
AAGAB_HUMAN	Q6PD74	9	-0.0208418	0.531351
AAK1_HUMAN	Q2M2I8	16	0.158256	0.63233
AAKB1_HUMAN	Q9Y478	4	0.110983	0.778266
AAKG1_HUMAN	P54619	9	0.0857871	1.29339
AAMDC_HUMAN	Q9H7C9	3	-0.158769	0.715903
AAMP_HUMAN	Q13685	9	0.0128409	0.444645
AAPK1_HUMAN	Q13131	7	0.188068	0.288519
AAR2_HUMAN	Q9Y312	10	-0.0764178	0.506189
AASD1_HUMAN	Q9BTE6	8	0.0943219	0.109148
AASS_HUMAN	Q9UDR5	4	0.107697	0.631185
AATC_HUMAN	P17174	56	-0.0575192	1.33488
AATF_HUMAN	Q9NY61	5	-0.108173	0.164085
AATM_HUMAN	P00505	47	0.0570396	0.446792
AB1IP_HUMAN	Q7Z5R6	13	-0.0135482	0.497793
ABC3B_HUMAN	Q9UH17	10	-0.683057	0.401943
ABCB6_HUMAN	Q9NP58	2	-0.113933	0.368302
ABCB8_HUMAN	Q9NUT2	2	0.158303	5.34074
ABCD3_HUMAN	P28288	13	0.165781	0.279847
ABCE1_HUMAN	P61221	49	-0.077148	0.268943
ABCF1_HUMAN	Q8NE71	40	-0.0874601	0.314633
ABCF2_HUMAN	Q9UG63	46	-0.0454537	0.216089
ABCF3_HUMAN	Q9NUQ8	17	0.190123	0.778263
ABD12_HUMAN	Q8N2K0	8	0.302248	0.430757
ABHDA_HUMAN	Q9NUJ1	14	0.311854	0.357985
ABHEB_HUMAN	Q96IU4	6	0.412773	0.223102
ABI1_HUMAN	Q8IZP0	7	0.22978	0.252236
ABL1_HUMAN	P00519	3	-0.0624182	0.0694686
ABLM3_HUMAN	O94929	7	0.0995602	0.548072
ABRAL_HUMAN	Q9P1F3	4	0.298216	1.52129
ABRX2_HUMAN	Q15018	6	0.0144096	0.498687
ABR_HUMAN	Q12979	18	0.134287	0.483874
ABT1_HUMAN	Q9ULW3	2	-0.178559	0.424304
ACACA_HUMAN	Q13085	25	0.206406	0.760497
ACACB_HUMAN	O00763	3	-0.665338	2.43486
ACAD8_HUMAN	Q9UKU7	3	0.217338	0.43298
ACAD9_HUMAN	Q9H845	21	-0.00146878	0.593868
ACADM_HUMAN	P11310	24	-0.089305	0.315753
ACADV_HUMAN	P49748	67	-0.102672	0.302564
ACAP2_HUMAN	Q15057	8	0.119822	0.358546
ACBD5_HUMAN	Q5T8D3	2	0.102228	0.418457
ACBD6_HUMAN	Q9BR61	5	-0.100456	0.205389
ACBP_HUMAN	P07108	24	0.0606369	0.61164
ACDSB_HUMAN	P45954	4	0.171003	0.126002
ACINU_HUMAN	Q9UKV3	25	-0.0651767	0.419759
ACL6A_HUMAN	O96019	17	-0.216893	0.264744
ACLY_HUMAN	P53396	128	0.155792	0.631628
ACO13_HUMAN	Q9NPJ3	3	0.306834	0.159938
ACOC_HUMAN	P21399	59	0.307933	0.920753
ACOT1_HUMAN	Q86TX2	13	0.294809	0.413503
ACOT9_HUMAN	Q9Y305	22	0.351264	0.321043
ACOX1_HUMAN	Q15067	14	0.584704	1.24688
ACOX3_HUMAN	O15254	4	0.483565	2.1188
ACPH_HUMAN	P13798	29	0.0904662	0.553912
ACPM_HUMAN	O14561	5	0.440232	0.761773
ACSF2_HUMAN	Q96CM8	3	0.423939	0.352142
ACSF3_HUMAN	Q4G176	5	0.443455	0.610146
ACSL1_HUMAN	P33121	10	0.246194	0.291043
ACSL3_HUMAN	O95573	33	-0.013389	0.9396
ACSL4_HUMAN	O60488	70	0.131229	0.727184
ACSL5_HUMAN	Q9ULC5	3	0.375768	1.42719
ACTA_HUMAN	P62736	42	0.110562	1.25105
ACTB_HUMAN	P60709	53	-0.223056	1.40764
ACTG_HUMAN	P63261	502	-0.0566152	1.28769
ACTN1_HUMAN	P12814	223	0.15972	0.767105
ACTN4_HUMAN	O43707	292	0.0365759	0.737991
ACTY_HUMAN	P42025	13	0.19889	0.6248
ACTZ_HUMAN	P61163	48	0.297387	0.654687
ACY1_HUMAN	Q03154	13	0.0395269	0.263911
ACYP1_HUMAN	P07311	5	0.0901596	0.271637
ADA10_HUMAN	O14672	10	0.100257	0.419892
ADA17_HUMAN	P78536	4	0.097688	0.158704
ADAM9_HUMAN	Q13443	30	-0.0796158	0.424036
ADAS_HUMAN	O00116	30	-0.00736132	0.336513
ADDA_HUMAN	P35611	14	-0.25185	0.332097
ADDB_HUMAN	P35612	8	-0.268247	0.131652
ADDG_HUMAN	Q9UEY8	8	-0.328802	0.404578
ADHX_HUMAN	P11766	36	0.0883517	0.214008
ADK_HUMAN	P55263	38	0.187262	1.02767
ADNP_HUMAN	Q9H2P0	18	-0.365416	0.410611
ADPGK_HUMAN	Q9BRR6	12	0.0354207	0.985806
ADPPT_HUMAN	Q9NRN7	10	0.0407777	0.510985
ADRM1_HUMAN	Q16186	18	-0.151223	0.846496
ADRO_HUMAN	P22570	5	0.127281	1.29031
ADT1_HUMAN	P12235	5	0.366092	0.199882
ADT2_HUMAN	P05141	24	-0.0633105	0.444088
ADT3_HUMAN	P12236	57	0.0273871	0.788145
ADX_HUMAN	P10109	4	-0.171132	0.174512
AEDO_HUMAN	Q96SZ5	2	0.156329	0.245912
AF1Q_HUMAN	Q13015	4	0.706449	1.22105
AFAD_HUMAN	P55196	19	-0.167058	0.390235
AFAP1_HUMAN	Q8N556	15	0.0936454	0.215612
AFG2H_HUMAN	Q8NB90	22	-0.263233	0.282559
AFG32_HUMAN	Q9Y4W6	23	0.129689	0.297401
AGAL_HUMAN	P06280	3	-0.155416	0.292075
AGAP3_HUMAN	Q96P47	5	0.167676	0.549955
AGFG1_HUMAN	P52594	16	-0.0394471	0.817206
AGK_HUMAN	Q53H12	7	0.147416	0.320075
AGM1_HUMAN	O95394	27	0.225904	0.286865
AGO2_HUMAN	Q9UKV8	6	0.128454	0.441653
AHDC1_HUMAN	Q5TGY3	2	0.0545203	1.60516
AHNK2_HUMAN	Q8IVF2	99	0.611669	0.315985
AHNK_HUMAN	Q09666	972	0.0924939	0.417132
AHR_HUMAN	P35869	2	0.0412922	3.16933
AHSA1_HUMAN	O95433	29	-0.177432	0.665951
AIDA_HUMAN	Q96BJ3	4	0.148092	0.203211
AIFM1_HUMAN	O95831	19	0.302203	0.382626
AIFM2_HUMAN	Q9BRQ8	4	-0.62146	0.583941
AIMP1_HUMAN	Q12904	36	0.0831517	0.467097
AIMP2_HUMAN	Q13155	22	0.0669011	0.691535
AIP_HUMAN	O00170	25	-0.0940301	0.318418
AK17A_HUMAN	Q02040	2	-0.129469	0.262846
AK1A1_HUMAN	P14550	32	0.138366	0.404747
AKA10_HUMAN	O43572	3	-0.00660726	0.0974763
AKA11_HUMAN	Q9UKA4	5	0.0815481	0.362951
AKA12_HUMAN	Q02952	80	0.401511	0.745529
AKAP2_HUMAN	Q9Y2D5	45	0.224739	0.464139
AKAP8_HUMAN	O43823	6	-0.171744	0.254977
AKAP9_HUMAN	Q99996	7	-0.0675308	0.564961
AKNA_HUMAN	Q7Z591	4	0.171763	0.216507
AKP13_HUMAN	Q12802	6	0.144014	0.275227
AKP8L_HUMAN	Q9ULX6	3	0.113496	0.374611
AKT1_HUMAN	P31749	10	-0.0583221	0.124325
AKT2_HUMAN	P31751	5	-0.00895711	0.1458
AKT3_HUMAN	Q9Y243	2	-0.0634561	0.108147
AKTS1_HUMAN	Q96B36	6	0.380705	0.627474
AL1A3_HUMAN	P47895	17	0.633442	0.513309
AL1B1_HUMAN	P30837	34	0.555009	0.60249
AL3A2_HUMAN	P51648	16	-0.527932	0.822284
AL4A1_HUMAN	P30038	8	0.245036	0.222209
AL7A1_HUMAN	P49419	37	-0.204826	0.18152
AL9A1_HUMAN	P49189	48	0.137778	0.245333
ALDH2_HUMAN	P05091	4	0.761316	0.456719
ALDOA_HUMAN	P04075	178	0.138065	0.796661
ALDOC_HUMAN	P09972	17	0.129783	0.321651
ALDR_HUMAN	P15121	46	0.744119	0.624979
ALG1_HUMAN	Q9BT22	8	0.140609	0.410882
ALG2_HUMAN	Q9H553	5	0.282888	0.22924
ALKB5_HUMAN	Q6P6C2	3	-0.0813809	0.235849
ALMS1_HUMAN	Q8TCU4	2	0.21277	0.687071
AMFR_HUMAN	Q9UKV5	3	-0.0426554	0.715519
AMPB_HUMAN	Q9H4A4	37	-0.00202528	0.599861
AMPD2_HUMAN	Q01433	19	0.282683	0.257485
AMPL_HUMAN	P28838	36	-0.0675695	0.425858
AMRP_HUMAN	P30533	17	0.215124	0.41033
AN13A_HUMAN	Q8IZ07	19	0.296911	0.75702
AN32A_HUMAN	P39687	29	-0.198727	0.282143
AN32B_HUMAN	Q92688	19	-0.228217	0.439417
AN32E_HUMAN	Q9BTT0	22	-0.446356	0.870094
ANAG_HUMAN	P54802	3	0.261151	0.251728
ANC2_HUMAN	Q9UJX6	3	-0.0555964	0.271209
ANCHR_HUMAN	Q96K21	2	-0.0858309	0.28277
ANFY1_HUMAN	Q9P2R3	21	-0.071506	0.298902
ANGE2_HUMAN	Q5VTE6	2	0.0934085	1.64743
ANK2_HUMAN	Q01484	3	0.0362971	1.08071
ANKH1_HUMAN	Q8IWZ3	20	-0.0564227	0.55517
ANKL2_HUMAN	Q86XL3	19	0.0239794	0.755332
ANKY2_HUMAN	Q8IV38	3	0.240619	2.97634
ANKZ1_HUMAN	Q9H8Y5	3	-0.043376	0.366159
ANLN_HUMAN	Q9NQW6	98	-0.632313	0.422257
ANM1_HUMAN	Q99873	46	-0.152561	0.524578
ANM3_HUMAN	O60678	9	-0.159184	0.331897
ANM5_HUMAN	O14744	15	0.0591543	0.167162
ANM9_HUMAN	Q6P2P2	2	0.208154	1.9147
ANO10_HUMAN	Q9NW15	9	0.548443	0.362857
ANO6_HUMAN	Q4KMQ2	7	-0.0412491	0.208353
ANR17_HUMAN	O75179	7	-0.188718	0.475495
ANR28_HUMAN	O15084	7	-0.179717	0.417195
ANR31_HUMAN	Q8N7Z5	2	0.296779	2.48655
ANR40_HUMAN	Q6AI12	2	-0.268427	0.228238
ANR50_HUMAN	Q9ULJ7	3	-0.0906036	0.364425
ANR52_HUMAN	Q8NB46	5	0.101717	1.06503
ANTR2_HUMAN	P58335	6	-1.09377	1.15663
ANX11_HUMAN	P50995	29	0.209572	0.29608
ANXA1_HUMAN	P04083	94	0.529526	0.620415
ANXA2_HUMAN	P07355	203	0.450815	0.580795
ANXA3_HUMAN	P12429	17	0.0888698	0.56199
ANXA4_HUMAN	P09525	26	0.607426	0.250495
ANXA5_HUMAN	P08758	108	0.40488	0.656502
ANXA6_HUMAN	P08133	162	0.37537	0.598458
ANXA7_HUMAN	P20073	46	0.100901	0.555245
AOXA_HUMAN	Q06278	2	-0.047205	0.246831
AP1B1_HUMAN	Q10567	38	0.140588	0.336882
AP1G1_HUMAN	O43747	20	0.109297	0.552679
AP1M1_HUMAN	Q9BXS5	20	0.114954	0.186107
AP1S1_HUMAN	P61966	2	0.335352	0.0722136
AP1S2_HUMAN	P56377	2	-0.165342	0.0693907
AP2A1_HUMAN	O95782	56	0.142385	0.503159
AP2A2_HUMAN	O94973	23	0.116276	0.174673
AP2B1_HUMAN	P63010	104	0.144614	0.439754
AP2M1_HUMAN	Q96CW1	31	0.124956	0.453276
AP2S1_HUMAN	P53680	6	0.20411	0.277876
AP3B1_HUMAN	O00203	55	0.254912	0.521686
AP3D1_HUMAN	O14617	26	0.192966	0.522653
AP3M1_HUMAN	Q9Y2T2	18	0.188842	0.718732
AP3S1_HUMAN	Q92572	8	0.0687612	0.792473
AP4A_HUMAN	P50583	4	0.173251	0.605714
AP5Z1_HUMAN	O43299	2	0.0698731	0.199409
APBA2_HUMAN	Q99767	2	-0.0878519	1.66695
APBB2_HUMAN	Q92870	2	0.878868	0.887177
APC16_HUMAN	Q96DE5	2	-0.186966	0.726458
APC1_HUMAN	Q9H1A4	7	-0.166828	0.337406
APC5_HUMAN	Q9UJX4	4	-0.104028	1.30723
APC7_HUMAN	Q9UJX3	17	-0.157313	0.799111
APEX1_HUMAN	P27695	26	0.00513237	0.698038
API5_HUMAN	Q9BZZ5	39	-0.18087	0.385812
APLP2_HUMAN	Q06481	4	-0.0438653	0.308958
APMAP_HUMAN	Q9HDC9	31	0.133628	0.670841
APOB_HUMAN	P04114	5	-0.0456866	0.502023
APOC2_HUMAN	P02655	3	-0.766175	2.99021
APOC3_HUMAN	P02656	3	-0.592503	2.47537
APOL2_HUMAN	Q9BQE5	14	0.620693	0.531965
APT_HUMAN	P07741	22	0.499934	0.466466
AQR_HUMAN	O60306	12	-0.135453	0.832545
AR2BP_HUMAN	Q9Y2Y0	9	-0.11059	0.822713
AR6P1_HUMAN	Q15041	7	0.0192231	0.898114
AR6P4_HUMAN	Q66PJ3	5	-0.23165	0.190936
AR6P6_HUMAN	Q8N6S5	2	0.0632897	1.37994
ARAP1_HUMAN	Q96P48	8	0.0116893	0.238248
ARAP3_HUMAN	Q8WWN8	7	-0.145378	0.487816
ARC1A_HUMAN	Q92747	14	0.0217947	0.378711
ARC1B_HUMAN	O15143	38	0.21916	0.493856
ARF1_HUMAN	P84077	46	0.218757	0.503616
ARF4_HUMAN	P18085	29	0.357679	0.53759
ARF5_HUMAN	P84085	8	0.110403	0.233709
ARF6_HUMAN	P62330	12	0.194249	0.877622
ARFG1_HUMAN	Q8N6T3	22	0.307084	0.18833
ARFG2_HUMAN	Q8N6H7	17	0.00014731	0.634146
ARFG3_HUMAN	Q9NP61	20	0.102502	0.267923
ARFP1_HUMAN	P53367	15	0.0371353	2.48309
ARFP2_HUMAN	P53365	6	0.276336	0.197463
ARFRP_HUMAN	Q13795	4	0.0367933	0.308444
ARG28_HUMAN	Q8N1W1	7	0.17389	0.552046
ARGL1_HUMAN	Q9NWB6	9	-0.33246	0.209513
ARH40_HUMAN	Q8TER5	12	-0.0787276	0.271111
ARHG1_HUMAN	Q92888	23	0.00814148	0.278899
ARHG2_HUMAN	Q92974	31	-0.165013	0.638992
ARHG7_HUMAN	Q14155	11	0.177534	0.562492
ARHGA_HUMAN	O15013	10	-0.0369205	1.3902
ARHGC_HUMAN	Q9NZN5	6	-0.00458296	0.261553
ARHGI_HUMAN	Q6ZSZ5	6	0.297744	0.195111
ARHL2_HUMAN	Q9NX46	6	-0.109835	0.206793
ARI1A_HUMAN	O14497	13	-0.206356	0.624613
ARI1B_HUMAN	Q8NFD5	3	-0.104101	1.13114
ARI1_HUMAN	Q9Y4X5	13	0.148938	0.48004
ARI2_HUMAN	O95376	2	-0.203775	0.0853764
ARI4B_HUMAN	Q4LE39	3	-0.328874	1.17912
ARK72_HUMAN	O43488	11	0.188487	0.197651
ARL15_HUMAN	Q9NXU5	3	-0.0324484	0.364446
ARL1_HUMAN	P40616	11	0.329912	0.876039
ARL2_HUMAN	P36404	15	-0.204691	0.208198
ARL3_HUMAN	P36405	16	0.0187674	0.323007
ARL8A_HUMAN	Q96BM9	10	0.22425	0.407093
ARL8B_HUMAN	Q9NVJ2	2	0.45478	0.138327
ARLY_HUMAN	P04424	5	0.168432	0.316982
ARM10_HUMAN	Q8N2F6	4	0.202744	0.929508
ARMC1_HUMAN	Q9NVT9	9	-0.218927	0.353493
ARMC6_HUMAN	Q6NXE6	10	-0.0762822	0.289303
ARMC8_HUMAN	Q8IUR7	4	-0.0726761	0.345597
ARMC9_HUMAN	Q7Z3E5	5	0.573522	0.273073
ARMD3_HUMAN	Q5T2E6	3	0.0910274	0.131686
ARMT1_HUMAN	Q9H993	9	0.0483696	0.355942
ARMX1_HUMAN	Q9P291	4	1.25486	0.700504
ARMX2_HUMAN	Q7L311	7	1.39737	1.60171
ARMX3_HUMAN	Q9UH62	6	0.229301	0.54771
AROS_HUMAN	Q86WX3	2	-0.228143	0.0657406
ARP10_HUMAN	Q9NZ32	15	0.312545	0.628105
ARP19_HUMAN	P56211	3	0.282072	1.21298
ARP2_HUMAN	P61160	42	0.193508	0.422191
ARP3_HUMAN	P61158	62	0.238855	0.863762
ARP5L_HUMAN	Q9BPX5	6	0.0712045	0.217329
ARP5_HUMAN	Q9H9F9	2	-0.560494	3.68783
ARP6_HUMAN	Q9GZN1	2	-0.10185	2.23494
ARPC2_HUMAN	O15144	38	0.357086	0.474462
ARPC3_HUMAN	O15145	31	0.35127	0.456008
ARPC4_HUMAN	P59998	15	0.274258	0.181241
ARPC5_HUMAN	O15511	31	0.286342	0.406019
ARPIN_HUMAN	Q7Z6K5	3	-0.341132	0.671999
ARRB1_HUMAN	P49407	2	0.861279	1.4693
ARSB_HUMAN	P15848	4	-0.0167714	0.233426
ASAH1_HUMAN	Q13510	9	0.543511	0.413019
ASAP1_HUMAN	Q9ULH1	11	-0.111645	0.645103
ASAP2_HUMAN	O43150	2	-0.183228	1.04397
ASCC1_HUMAN	Q8N9N2	3	-0.270747	0.491271
ASCC2_HUMAN	Q9H1I8	4	0.168351	0.251223
ASCC3_HUMAN	Q8N3C0	15	0.0702776	0.304432
ASF1A_HUMAN	Q9Y294	6	-0.190198	1.46378
ASF1B_HUMAN	Q9NVP2	3	-0.747326	0.579358
ASH2L_HUMAN	Q9UBL3	6	-0.0353867	0.905736
ASML_HUMAN	O95671	4	0.0545528	0.258024
ASM_HUMAN	P17405	3	0.316075	1.06092
ASNA_HUMAN	O43681	17	0.0500351	0.455357
ASNS_HUMAN	P08243	19	-0.0557796	0.675418
ASPC1_HUMAN	Q9BZE9	7	-0.0873195	0.185993
ASPH_HUMAN	Q12797	45	0.395283	0.395236
ASPM_HUMAN	Q8IZT6	3	-0.0209198	0.145949
ASPP2_HUMAN	Q13625	6	-0.128969	0.285879
ASTRB_HUMAN	Q3KR37	2	0.203835	0.944335
AT11B_HUMAN	Q9Y2G3	2	1.04029	1.48003
AT12A_HUMAN	P54707	2	-0.0975682	0.0792824
AT131_HUMAN	Q9HD20	18	0.263971	0.226492
AT133_HUMAN	Q9H7F0	4	0.0320483	1.08654
AT1A1_HUMAN	P05023	83	-0.0491844	0.459868
AT1B1_HUMAN	P05026	14	-0.237991	0.411867
AT1B3_HUMAN	P54709	26	0.18533	0.469934
AT2A2_HUMAN	P16615	83	0.265421	0.29464
AT2B1_HUMAN	P20020	17	0.0637019	0.236623
AT2B4_HUMAN	P23634	44	0.245822	0.518728
AT2C1_HUMAN	P98194	8	0.125617	0.573204
AT5EL_HUMAN	Q5VTU8	6	0.0740378	0.181244
AT5F1_HUMAN	P24539	22	0.110758	1.06446
AT5G1_HUMAN	P05496	3	0.268826	0.29535
AT7L2_HUMAN	Q5T6C5	3	0.22019	0.255159
AT8B1_HUMAN	O43520	4	0.419613	0.543617
ATAD1_HUMAN	Q8NBU5	7	0.142176	0.372281
ATAD2_HUMAN	Q6PL18	16	-1.1202	0.39705
ATD3A_HUMAN	Q9NVI7	32	-0.0153797	0.240422
ATD3B_HUMAN	Q5T9A4	11	0.0547869	0.369065
ATE1_HUMAN	O95260	5	-0.0550148	0.409485
ATF1_HUMAN	P18846	7	-0.550075	0.109846
ATF6A_HUMAN	P18850	4	0.00865309	0.191823
ATG12_HUMAN	O94817	2	0.131205	0.163893
ATG3_HUMAN	Q9NT62	12	-0.0549681	0.167172
ATG4B_HUMAN	Q9Y4P1	2	0.458946	0.548372
ATG5_HUMAN	Q9H1Y0	4	0.0731874	0.323182
ATG7_HUMAN	O95352	14	0.058945	0.522113
ATG9A_HUMAN	Q7Z3C6	3	-0.282467	0.236945
ATIF1_HUMAN	Q9UII2	6	0.386615	0.173617
ATLA2_HUMAN	Q8NHH9	5	-0.281201	0.367664
ATLA3_HUMAN	Q6DD88	43	0.275497	0.494639
ATN1_HUMAN	P54259	2	-0.0106101	0.272668
ATOX1_HUMAN	O00244	6	0.370849	0.32703
ATP5H_HUMAN	O75947	29	0.199233	0.387479
ATP5I_HUMAN	P56385	9	0.108023	0.586762
ATP5J_HUMAN	P18859	15	0.227931	0.316649
ATP5L_HUMAN	O75964	10	0.21439	0.714373
ATPA_HUMAN	P25705	108	0.128519	0.289147
ATPB_HUMAN	P06576	119	0.177577	0.841251
ATPD_HUMAN	P30049	6	0.0852663	0.123122
ATPF1_HUMAN	Q5TC12	2	-0.25132	0.533875
ATPG_HUMAN	P36542	34	0.124824	0.328509
ATPK_HUMAN	P56134	6	0.320504	0.345265
ATPMD_HUMAN	Q96IX5	3	-0.00641435	0.502087
ATPO_HUMAN	P48047	29	0.137861	0.252805
ATRAP_HUMAN	Q6RW13	2	0.982891	0.741237
ATRIP_HUMAN	Q8WXE1	2	-0.12185	0.0354393
ATRN_HUMAN	O75882	2	0.153049	0.164036
ATRX_HUMAN	P46100	3	-0.0419001	0.613389
ATS1_HUMAN	Q9UHI8	2	-0.027471	0.255683
ATX10_HUMAN	Q9UBB4	28	0.0910538	0.21697
ATX2L_HUMAN	Q8WWM7	40	-0.15299	0.333257
ATX2_HUMAN	Q99700	12	0.0364814	0.778598
AUP1_HUMAN	Q9Y679	7	0.267207	0.253976
AURKA_HUMAN	O14965	15	0.00538414	0.886797
AURKB_HUMAN	Q96GD4	3	-0.561331	0.634162
AVEN_HUMAN	Q9NQS1	6	-0.155698	0.802921
AVL9_HUMAN	Q8NBF6	2	0.532351	1.03556
B2L13_HUMAN	Q9BXK5	12	0.637638	0.744804
B2MG_HUMAN	P61769	17	-0.50012	1.70198
B3A2_HUMAN	P04920	6	-0.218127	0.187407
B3AT_HUMAN	P02730	2	-0.048395	0.133802
B3GA3_HUMAN	O94766	2	0.504834	0.151498
B3GLT_HUMAN	Q6Y288	7	0.119609	0.920326
B3GT6_HUMAN	Q96L58	2	0.177312	0.869068
B4GT1_HUMAN	P15291	6	0.527939	1.15032
B4GT7_HUMAN	Q9UBV7	4	0.220601	0.476184
BABA1_HUMAN	Q9NWV8	9	-0.105024	0.308227
BABA2_HUMAN	Q9NXR7	7	0.236831	0.259805
BACD3_HUMAN	Q9H3F6	2	0.0496689	0.84405
BACH_HUMAN	O00154	22	-0.365097	0.281293
BAF_HUMAN	O75531	11	-0.213357	0.602023
BAG2_HUMAN	O95816	16	-0.101941	0.464473
BAG3_HUMAN	O95817	36	0.308224	0.551561
BAG4_HUMAN	O95429	3	0.0175698	0.232847
BAG5_HUMAN	Q9UL15	8	0.292978	1.00158
BAG6_HUMAN	P46379	21	-0.153098	0.219233
BAIP2_HUMAN	Q9UQB8	15	0.0938891	0.337628
BAP18_HUMAN	Q8IXM2	3	-0.42468	0.173002
BAP29_HUMAN	Q9UHQ4	9	0.198479	0.320185
BAP31_HUMAN	P51572	36	0.270011	0.479187
BASI_HUMAN	P35613	36	0.146268	0.483822
BASP1_HUMAN	P80723	36	0.132733	0.264938
BAX_HUMAN	Q07812	8	-0.110716	0.216397
BAZ1A_HUMAN	Q9NRL2	19	-0.370701	0.636549
BAZ1B_HUMAN	Q9UIG0	28	-0.577912	0.562759
BBX_HUMAN	Q8WY36	3	-0.367099	0.341069
BCAM_HUMAN	P50895	3	-0.249703	0.36418
BCAR1_HUMAN	P56945	17	0.0884783	0.308764
BCAR3_HUMAN	O75815	9	0.522003	0.97854
BCAT1_HUMAN	P54687	13	0.361837	0.63372
BCAT2_HUMAN	O15382	6	0.497917	0.606812
BCCIP_HUMAN	Q9P287	23	0.055632	0.389488
BCD1_HUMAN	Q9NWK9	2	-0.217942	0.292785
BCL10_HUMAN	O95999	3	-0.159859	0.254746
BCL7B_HUMAN	Q9BQE9	3	-0.278608	0.078702
BCL9L_HUMAN	Q86UU0	6	0.0822175	0.290492
BCLF1_HUMAN	Q9NYF8	35	-0.0691798	0.505528
BCR_HUMAN	P11274	8	0.135414	0.397724
BCS1_HUMAN	Q9Y276	3	0.21496	0.525253
BD1L1_HUMAN	Q8NFC6	7	-0.355018	0.234577
BDH_HUMAN	Q02338	6	0.2157	1.03196
BECN1_HUMAN	Q14457	3	-0.140548	0.188171
BET1L_HUMAN	Q9NYM9	2	0.0183981	0.307655
BET1_HUMAN	O15155	2	0.329873	0.559226
BGAL_HUMAN	P16278	12	0.342893	0.195675
BGH3_HUMAN	Q15582	18	0.590871	0.66582
BI1_HUMAN	P55061	2	0.0624368	0.491424
BICD1_HUMAN	Q96G01	4	-0.104127	0.240896
BICD2_HUMAN	Q8TD16	17	0.0717232	0.225138
BID_HUMAN	P55957	10	0.520175	1.20879
BIEA_HUMAN	P53004	21	0.187213	0.310091
BIG1_HUMAN	Q9Y6D6	9	0.197457	0.608584
BIG2_HUMAN	Q9Y6D5	2	0.517251	1.2251
BIN1_HUMAN	O00499	27	-0.0387572	0.783753
BIN3_HUMAN	Q9NQY0	6	0.118542	0.28622
BIP_HUMAN	P11021	186	0.329428	0.390933
BIRC2_HUMAN	Q13490	6	-0.0420816	0.374138
BIRC5_HUMAN	O15392	4	-0.664399	0.713265
BIRC6_HUMAN	Q9NR09	20	-0.0457411	0.585962
BL1S1_HUMAN	P78537	6	0.0453452	0.454287
BL1S2_HUMAN	Q6QNY1	2	0.0758367	1.57508
BLK_HUMAN	P51451	2	0.0918932	1.96668
BLMH_HUMAN	Q13867	4	-0.376185	0.513031
BLM_HUMAN	P54132	4	-0.396963	0.260598
BLVRB_HUMAN	P30043	9	0.173056	0.214466
BMP1_HUMAN	P13497	2	0.176594	0.206759
BMP2K_HUMAN	Q9NSY1	5	-0.199959	0.364082
BMS1_HUMAN	Q14692	15	-0.154425	0.455943
BOLA2_HUMAN	Q9H3K6	6	-0.19344	0.403636
BOP1_HUMAN	Q14137	14	-0.0878574	0.27849
BORC7_HUMAN	Q96B45	2	-0.0130951	0.294032
BOREA_HUMAN	Q53HL2	6	-0.530377	0.600724
BORG1_HUMAN	O14613	4	0.814108	2.77508
BORG2_HUMAN	Q9UKI2	7	-0.201348	1.05378
BORG4_HUMAN	Q9H3Q1	2	-0.357076	0.0987377
BORG5_HUMAN	Q00587	14	0.01007	0.272476
BPNT1_HUMAN	O95861	12	0.144177	0.28857
BPTF_HUMAN	Q12830	3	-0.272895	1.54928
BRAP_HUMAN	Q7Z569	4	-0.000476488	0.281526
BRAT1_HUMAN	Q6PJG6	5	-0.347818	0.715295
BRCC3_HUMAN	P46736	3	0.0258135	0.274064
BRD2_HUMAN	P25440	5	-0.366375	0.130995
BRD3_HUMAN	Q15059	3	-0.477305	0.205502
BRD4_HUMAN	O60885	17	-0.370385	0.334535
BRD8_HUMAN	Q9H0E9	3	-0.282455	1.09603
BRE1A_HUMAN	Q5VTR2	11	-0.316206	0.175211
BRE1B_HUMAN	O75150	6	-0.44713	0.519423
BRI3B_HUMAN	Q8WY22	2	0.0936316	0.274586
BRK1_HUMAN	Q8WUW1	11	0.15095	0.221368
BROX_HUMAN	Q5VW32	5	-0.0222892	0.206896
BRX1_HUMAN	Q8TDN6	12	-0.216082	1.11525
BSDC1_HUMAN	Q9NW68	9	0.234947	0.392661
BT3L4_HUMAN	Q96K17	6	0.00287807	0.204036
BTAF1_HUMAN	O14981	10	-0.174967	0.41719
BTF3_HUMAN	P20290	44	-0.0041166	0.745439
BUB1B_HUMAN	O60566	11	-0.433573	0.350086
BUB1_HUMAN	O43683	7	-0.50278	0.635159
BUB3_HUMAN	O43684	32	-0.3009	0.268743
BUD23_HUMAN	O43709	5	-0.262678	0.227743
BUD31_HUMAN	P41223	9	-0.23384	0.980838
BYST_HUMAN	Q13895	9	-0.16464	0.236467
BZW1_HUMAN	Q7L1Q6	50	-0.0075096	0.627824
BZW2_HUMAN	Q9Y6E2	23	0.200366	0.247727
C10_HUMAN	Q99622	14	-0.403751	0.390392
C170B_HUMAN	Q9Y4F5	2	0.195239	0.300817
C19L1_HUMAN	Q69YN2	19	-0.372516	0.479146
C1GLT_HUMAN	Q9NS00	3	0.570871	0.243003
C1QBP_HUMAN	Q07021	23	0.479246	0.538702
C1TC_HUMAN	P11586	125	-0.249584	0.361455
C1TM_HUMAN	Q6UB35	33	-0.27265	0.207035
C2AIL_HUMAN	Q96HQ2	2	-0.149376	0.173464
C2CD5_HUMAN	Q86YS7	4	-0.00536584	0.869171
C2D1A_HUMAN	Q6P1N0	8	0.0509663	1.1114
C2D1B_HUMAN	Q5T0F9	9	0.355499	0.578741
C43BP_HUMAN	Q9Y5P4	6	0.138076	0.114963
CA174_HUMAN	Q8IYL3	2	-0.439497	0.152732
CA198_HUMAN	Q9H425	12	0.387482	1.2771
CA2D1_HUMAN	P54289	9	0.217207	0.778681
CAAP1_HUMAN	Q9H8G2	2	-0.205195	0.084033
CAB39_HUMAN	Q9Y376	12	0.0933047	0.826103
CAB45_HUMAN	Q9BRK5	9	0.423517	0.25724
CACL1_HUMAN	Q86Y37	2	0.168874	0.0999891
CACO2_HUMAN	Q13137	9	0.162438	0.253923
CACP_HUMAN	P43155	3	0.071747	0.114334
CADH2_HUMAN	P19022	22	0.0606653	0.389072
CAF17_HUMAN	Q5T440	2	0.116993	0.135248
CAF1A_HUMAN	Q13111	6	-0.452278	0.358509
CAF1B_HUMAN	Q13112	10	-0.564902	0.461587
CALD1_HUMAN	Q05682	85	0.133844	0.568865
CALM3_HUMAN	P0DP25	73	0.147447	0.932531
CALR_HUMAN	P27797	121	0.308346	0.632673
CALU_HUMAN	O43852	53	0.51858	0.841415
CALX_HUMAN	P27824	65	0.155397	0.905388
CAMP1_HUMAN	Q5T5Y3	4	-0.139163	0.163376
CAMP2_HUMAN	Q08AD1	7	-0.148688	0.274969
CAN1_HUMAN	P07384	39	0.251124	0.593011
CAN2_HUMAN	P17655	78	0.462762	0.608578
CAN7_HUMAN	Q9Y6W3	4	0.157538	0.444225
CANB1_HUMAN	P63098	8	0.432119	0.610774
CAND1_HUMAN	Q86VP6	76	0.0361749	0.378995
CANT1_HUMAN	Q8WVQ1	5	-0.142944	0.190273
CAP1_HUMAN	Q01518	145	0.234158	0.525518
CAP2_HUMAN	P40123	30	0.321825	0.396624
CAPR1_HUMAN	Q14444	50	-0.0730974	0.655939
CAPZB_HUMAN	P47756	45	0.137958	0.464967
CARF_HUMAN	Q9NXV6	11	-0.247954	0.66033
CARM1_HUMAN	Q86X55	10	0.0535002	0.484773
CASC3_HUMAN	O15234	2	-0.235402	0.0555373
CASC4_HUMAN	Q6P4E1	3	0.00629299	0.781064
CASP1_HUMAN	P29466	3	0.378149	0.649747
CASP2_HUMAN	P42575	5	-0.101045	0.99185
CASP3_HUMAN	P42574	17	0.313049	0.788136
CASP4_HUMAN	P49662	3	0.0130909	0.270177
CASP6_HUMAN	P55212	5	-0.150149	1.35214
CASP7_HUMAN	P55210	10	-0.282101	0.290111
CASP8_HUMAN	Q14790	4	0.0194667	1.14681
CATA_HUMAN	P04040	21	0.164174	0.860049
CATB_HUMAN	P07858	38	-0.0117104	1.01992
CATC_HUMAN	P53634	21	0.34355	0.789221
CATD_HUMAN	P07339	67	0.594496	0.416488
CATK_HUMAN	P43235	2	0.710748	0.356145
CATL1_HUMAN	P07711	5	0.147404	0.486638
CAV1_HUMAN	Q03135	11	0.604075	0.346504
CAVN1_HUMAN	Q6NZI2	47	0.389206	0.647774
CAVN2_HUMAN	O95810	3	-0.348562	2.93737
CAZA1_HUMAN	P52907	25	0.22001	0.3912
CAZA2_HUMAN	P47755	10	0.224514	0.443157
CBL_HUMAN	P22681	13	-0.0949985	0.653427
CBPA4_HUMAN	Q9UI42	11	2.43286	2.12999
CBP_HUMAN	Q92793	6	-0.273893	1.3105
CBR1_HUMAN	P16152	46	0.253766	0.297067
CBR3_HUMAN	O75828	20	-0.339409	0.23191
CBWD1_HUMAN	Q9BRT8	3	-0.199699	1.46551
CBX1_HUMAN	P83916	10	-0.337043	0.994724
CBX3_HUMAN	Q13185	31	-0.381914	0.440568
CBX5_HUMAN	P45973	20	-0.652235	0.476978
CBX8_HUMAN	Q9HC52	3	-0.381646	0.403661
CC038_HUMAN	Q5JPI3	4	-0.139787	0.182301
CC124_HUMAN	Q96CT7	17	-0.0997912	0.724654
CC125_HUMAN	Q86Z20	2	-0.0228906	1.48282
CC134_HUMAN	Q9H6E4	2	-0.0392677	0.269793
CC50A_HUMAN	Q9NV96	3	0.42159	0.478712
CC85C_HUMAN	A6NKD9	4	-0.183468	0.344932
CCAR1_HUMAN	Q8IX12	24	-0.190732	0.213271
CCAR2_HUMAN	Q8N163	49	-0.277015	0.417794
CCBE1_HUMAN	Q6UXH8	6	0.579693	0.625231
CCD12_HUMAN	Q8WUD4	4	-0.395263	0.112384
CCD22_HUMAN	O60826	14	0.0565942	0.491887
CCD25_HUMAN	Q86WR0	4	0.11827	0.656242
CCD43_HUMAN	Q96MW1	4	-0.0858495	0.405773
CCD47_HUMAN	Q96A33	21	0.201049	0.555852
CCD50_HUMAN	Q8IVM0	10	-0.0234639	0.25888
CCD51_HUMAN	Q96ER9	3	0.0951759	1.07754
CCD58_HUMAN	Q4VC31	7	-0.014568	1.04524
CCD86_HUMAN	Q9H6F5	12	-0.328235	0.439634
CCD93_HUMAN	Q567U6	12	0.033893	0.417158
CCD9B_HUMAN	Q6ZUT6	6	0.257915	0.23009
CCDB1_HUMAN	O95273	3	0.0527688	0.14224
CCDC6_HUMAN	Q16204	13	0.0644987	0.209954
CCG6_HUMAN	Q9BXT2	2	-0.0334545	0.0711669
CCHL_HUMAN	P53701	12	-0.0762896	0.358755
CCN1_HUMAN	O00622	34	-0.00810473	0.613813
CCN2_HUMAN	P29279	14	0.278922	0.509057
CCNA2_HUMAN	P20248	8	-0.684903	0.413889
CCNB1_HUMAN	P14635	8	-0.761883	0.544023
CCNB2_HUMAN	O95067	3	-0.622031	0.434412
CCND1_HUMAN	P24385	11	-2.39069	1.47108
CCNH_HUMAN	P51946	3	-0.113689	0.556895
CCNK_HUMAN	O75909	4	0.130391	0.953517
CCNY_HUMAN	Q8ND76	4	0.466601	0.990094
CCS_HUMAN	O14618	7	-0.0571472	0.310639
CCZ1_HUMAN	P86791	4	-0.189064	0.248955
CD109_HUMAN	Q6YHK3	5	0.056091	1.39357
CD11B_HUMAN	P21127	11	-0.237728	0.261562
CD123_HUMAN	O75794	5	0.0822922	0.279046
CD151_HUMAN	P48509	9	0.24047	0.741917
CD166_HUMAN	Q13740	54	0.531866	0.76566
CD276_HUMAN	Q5ZPR3	5	0.228092	0.290762
CD2AP_HUMAN	Q9Y5K6	28	0.141474	0.53933
CD2B2_HUMAN	O95400	8	-0.171377	0.566532
CD44_HUMAN	P16070	37	0.281241	0.632378
CD47_HUMAN	Q08722	8	0.0521098	0.130881
CD59_HUMAN	P13987	29	0.153084	0.346483
CD63_HUMAN	P08962	7	0.578096	0.411242
CD81_HUMAN	P60033	6	0.0464585	2.12318
CD97_HUMAN	P48960	6	-0.213627	0.513987
CD9_HUMAN	P21926	4	0.116044	0.236076
CDC16_HUMAN	Q13042	11	0.0238713	0.342516
CDC20_HUMAN	Q12834	12	-0.642811	0.45208
CDC23_HUMAN	Q9UJX2	6	-0.119285	0.424778
CDC26_HUMAN	Q8NHZ8	2	-0.0849446	1.28463
CDC27_HUMAN	P30260	22	-0.236189	0.560251
CDC37_HUMAN	Q16543	46	0.274422	0.262439
CDC42_HUMAN	P60953	26	0.0868814	0.375524
CDC5L_HUMAN	Q99459	34	-0.128163	0.393703
CDC73_HUMAN	Q6P1J9	17	-0.273822	0.305963
CDCA2_HUMAN	Q69YH5	7	-0.380808	0.526784
CDCA3_HUMAN	Q99618	2	-0.854799	0.159211
CDCA5_HUMAN	Q96FF9	5	-0.478539	0.600241
CDCP1_HUMAN	Q9H5V8	11	0.573229	0.417331
CDIPT_HUMAN	O14735	3	0.555866	2.50785
CDK12_HUMAN	Q9NYV4	2	-0.0526395	0.22044
CDK13_HUMAN	Q14004	3	-0.231773	0.196868
CDK16_HUMAN	Q00536	2	-0.245663	0.155459
CDK17_HUMAN	Q00537	13	0.113252	0.452241
CDK1_HUMAN	P06493	32	-0.44952	0.907797
CDK2_HUMAN	P24941	13	-0.16918	0.34512
CDK3_HUMAN	Q00526	2	-0.160318	0.0829386
CDK4_HUMAN	P11802	8	-0.700226	1.05634
CDK5_HUMAN	Q00535	10	0.321821	0.374153
CDK6_HUMAN	Q00534	9	0.627708	0.191822
CDK7_HUMAN	P50613	2	-0.0829665	0.152365
CDK9_HUMAN	P50750	5	0.00775669	0.239683
CDKAL_HUMAN	Q5VV42	10	-0.309151	0.269309
CDKN3_HUMAN	Q16667	2	-0.845303	0.388234
CDN2A_HUMAN	P42771	3	0.330733	0.305494
CDN2C_HUMAN	P42773	2	-0.261904	1.23665
CDS2_HUMAN	O95674	3	0.140735	0.482491
CDV3_HUMAN	Q9UKY7	23	0.0279875	0.482783
CDYL_HUMAN	Q9Y232	2	-0.335887	0.611074
CE022_HUMAN	Q49AR2	3	-0.00210483	0.345489
CE030_HUMAN	Q96GV9	2	0.51038	0.437154
CE051_HUMAN	A6NDU8	4	0.152864	1.12956
CE152_HUMAN	O94986	2	-0.15052	0.12067
CE170_HUMAN	Q5SW79	62	0.168995	0.42575
CE192_HUMAN	Q8TEP8	3	-0.269347	0.556085
CEBPB_HUMAN	P17676	5	-0.145104	0.270263
CEBPZ_HUMAN	Q03701	12	0.0266085	0.53677
CEGT_HUMAN	Q16739	3	0.432398	0.260423
CEIP2_HUMAN	Q9UHN6	10	0.410229	0.558965
CELF1_HUMAN	Q92879	21	-0.18609	0.55622
CENPB_HUMAN	P07199	4	-0.28438	0.194918
CENPE_HUMAN	Q02224	11	-0.225613	1.10804
CENPF_HUMAN	P49454	20	-0.396267	0.59378
CENPM_HUMAN	Q9NSP4	3	-0.70321	0.203737
CENPQ_HUMAN	Q7L2Z9	2	-0.92401	1.44673
CEP41_HUMAN	Q9BYV8	7	-0.0579101	0.770764
CEP44_HUMAN	Q9C0F1	3	-0.397106	1.49452
CEP55_HUMAN	Q53EZ4	15	-0.15191	0.321633
CEP85_HUMAN	Q6P2H3	2	-0.369651	1.56401
CEP97_HUMAN	Q8IW35	15	-0.52193	0.469159
CERS2_HUMAN	Q96G23	3	0.0438686	0.785761
CERS5_HUMAN	Q8N5B7	2	-0.53651	0.455916
CETN2_HUMAN	P41208	9	-0.254389	0.174342
CF120_HUMAN	Q7Z4R8	2	0.350913	0.0926153
CF298_HUMAN	P57076	2	-0.144916	0.205676
CFA20_HUMAN	Q9Y6A4	6	-0.0748152	0.684641
CFDP1_HUMAN	Q9UEE9	7	-0.454773	0.264581
CG050_HUMAN	Q9BRJ6	2	-0.291268	0.183307
CGBP1_HUMAN	Q9UFW8	3	-0.641876	0.2402
CH033_HUMAN	Q9H7E9	3	-0.260468	0.904812
CH10_HUMAN	P61604	30	0.101372	0.742241
CH60_HUMAN	P10809	176	-0.0160025	0.58816
CHAP1_HUMAN	Q96JM3	10	-0.339443	0.449464
CHCH2_HUMAN	Q9Y6H1	10	-0.258486	0.160164
CHD1L_HUMAN	Q86WJ1	7	-0.0345571	0.333486
CHD1_HUMAN	O14646	5	-0.132104	0.477368
CHD2_HUMAN	O14647	2	-0.10385	0.666673
CHD4_HUMAN	Q14839	65	-0.277277	0.62267
CHD8_HUMAN	Q9HCK8	9	-0.265911	0.829692
CHERP_HUMAN	Q8IWX8	25	-0.153748	0.429626
CHID1_HUMAN	Q9BWS9	2	-0.211404	0.176554
CHIP_HUMAN	Q9UNE7	16	0.140142	0.167774
CHK1_HUMAN	O14757	2	-0.600329	0.919984
CHKA_HUMAN	P35790	3	-0.395256	4.69525
CHM1A_HUMAN	Q9HD42	7	-0.139799	0.214823
CHM1B_HUMAN	Q7LBR1	4	0.0687908	0.26261
CHM2A_HUMAN	O43633	6	-0.0916643	0.179642
CHM2B_HUMAN	Q9UQN3	15	0.194502	0.192915
CHM4A_HUMAN	Q9BY43	6	-0.0390126	0.105239
CHM4B_HUMAN	Q9H444	20	0.102359	0.137302
CHMP3_HUMAN	Q9Y3E7	7	-0.124503	0.430237
CHMP5_HUMAN	Q9NZZ3	13	-0.0565249	0.249588
CHMP6_HUMAN	Q96FZ7	2	-0.0269896	0.123572
CHMP7_HUMAN	Q8WUX9	5	-0.031154	0.170437
CHP1_HUMAN	Q99653	6	0.0857425	0.1941
CHPF2_HUMAN	Q9P2E5	2	0.155202	0.263808
CHRC1_HUMAN	Q9NRG0	3	-0.591952	0.135667
CHRD1_HUMAN	Q9UHD1	22	-0.252465	0.201973
CHSP1_HUMAN	Q9Y2V2	6	-0.583315	0.169698
CHSS1_HUMAN	Q86X52	2	0.356408	2.12454
CHSS2_HUMAN	Q8IZ52	4	0.305573	1.51579
CHST3_HUMAN	Q7LGC8	4	0.136076	0.561509
CHSTE_HUMAN	Q8NCH0	4	-0.406234	0.579713
CHTOP_HUMAN	Q9Y3Y2	12	-0.200657	0.674275
CHUR_HUMAN	Q8WUH1	3	-0.26005	0.34707
CI016_HUMAN	Q9BUW7	2	0.000901505	0.839683
CI040_HUMAN	Q8IXQ3	3	-0.205215	0.70883
CI114_HUMAN	Q5T280	2	-0.444414	0.316682
CIA2B_HUMAN	Q9Y3D0	6	0.148264	0.327191
CIAO1_HUMAN	O76071	15	0.00193762	0.610702
CIC_HUMAN	Q96RK0	2	-0.200032	0.094292
CIP2A_HUMAN	Q8TCG1	29	-0.479684	0.313167
CIP4_HUMAN	Q15642	17	0.212916	0.507389
CIRBP_HUMAN	Q14011	20	0.103631	0.991356
CISD1_HUMAN	Q9NZ45	8	0.0816094	0.753584
CISD2_HUMAN	Q8N5K1	6	-0.0959646	0.343692
CISY_HUMAN	O75390	42	0.0553041	0.523671
CIZ1_HUMAN	Q9ULV3	6	-0.424286	1.79703
CJ088_HUMAN	Q9H8K7	5	-0.0920567	0.543691
CK068_HUMAN	Q9H3H3	11	0.181952	0.276738
CK098_HUMAN	E9PRG8	4	-0.360652	1.91672
CK5P1_HUMAN	Q96SZ6	4	0.0463808	0.583322
CK5P2_HUMAN	Q96SN8	2	-0.0157846	0.698771
CK5P3_HUMAN	Q96JB5	19	0.11025	0.323091
CKAP2_HUMAN	Q8WWK9	12	-0.534895	0.45822
CKAP4_HUMAN	Q07065	117	0.224604	0.454412
CKAP5_HUMAN	Q14008	86	-0.174923	0.385611
CKLF6_HUMAN	Q9NX76	2	0.10513	0.0763491
CKLF_HUMAN	Q9UBR5	2	-0.0942622	0.176225
CKP2L_HUMAN	Q8IYA6	8	-0.557358	0.54543
CKS1_HUMAN	P61024	4	-0.469902	0.456583
CKS2_HUMAN	P33552	4	-0.0972316	0.455779
CL045_HUMAN	Q8N5I9	2	-0.142574	0.60643
CL16A_HUMAN	Q2KHT3	3	0.106886	1.05969
CLAP1_HUMAN	Q7Z460	25	-0.17534	0.341353
CLAP2_HUMAN	O75122	10	-0.177285	0.785974
CLCA_HUMAN	P09496	27	0.254442	0.301246
CLCB_HUMAN	P09497	11	0.247733	0.609704
CLCC1_HUMAN	Q96S66	2	-0.151942	0.315254
CLCN5_HUMAN	P51795	2	0.175139	0.0771893
CLGN_HUMAN	O14967	8	0.199701	0.457637
CLH1_HUMAN	Q00610	262	0.278566	0.931475
CLIC1_HUMAN	O00299	73	-0.104306	0.437122
CLIC4_HUMAN	Q9Y696	71	0.123652	0.630693
CLIP1_HUMAN	P30622	46	-0.0910441	0.3365
CLIP2_HUMAN	Q9UDT6	9	-0.00434112	0.45286
CLN5_HUMAN	O75503	2	0.669755	0.127979
CLP1L_HUMAN	Q96KA5	3	0.024924	0.574239
CLPB_HUMAN	Q9H078	10	-0.1467	0.443908
CLPP_HUMAN	Q16740	7	-0.180452	0.350524
CLPT1_HUMAN	O96005	13	0.0289215	0.232133
CLPX_HUMAN	O76031	21	0.149822	0.33144
CLSPN_HUMAN	Q9HAW4	2	-0.582165	0.527919
CLU_HUMAN	O75153	27	-0.0757992	0.401112
CMC1_HUMAN	O75746	7	0.284203	0.326891
CMC2_HUMAN	Q9UJS0	23	0.0310713	0.47649
CMTR1_HUMAN	Q8N1G2	4	-0.0737353	0.292185
CN37_HUMAN	P09543	28	0.0236762	0.380161
CNBP_HUMAN	P62633	34	-0.310504	0.924291
CND1_HUMAN	Q15021	62	-0.642465	0.591179
CND2_HUMAN	Q15003	41	-0.630263	0.502176
CND3_HUMAN	Q9BPX3	32	-0.588157	0.417003
CNDD3_HUMAN	P42695	8	-0.555914	0.646403
CNDG2_HUMAN	Q86XI2	4	-0.571084	0.543207
CNDH2_HUMAN	Q6IBW4	6	-0.60979	1.19521
CNDP2_HUMAN	Q96KP4	38	0.141066	0.372643
CNIH4_HUMAN	Q9P003	2	0.184096	0.229149
CNN2_HUMAN	Q99439	83	0.0811563	0.777674
CNN3_HUMAN	Q15417	60	-0.0257631	0.553043
CNNM3_HUMAN	Q8NE01	2	-0.465519	0.487456
CNO10_HUMAN	Q9H9A5	5	-0.11665	0.197365
CNO11_HUMAN	Q9UKZ1	3	-0.067714	0.150091
CNOT1_HUMAN	A5YKK6	36	-0.0720351	0.282309
CNOT2_HUMAN	Q9NZN8	3	-0.148303	0.609496
CNOT3_HUMAN	O75175	9	-0.0814117	0.29772
CNOT7_HUMAN	Q9UIV1	9	-0.0559924	0.813522
CNOT9_HUMAN	Q92600	5	-0.0833391	0.190764
CNPY2_HUMAN	Q9Y2B0	11	0.306008	0.289392
CNPY3_HUMAN	Q9BT09	2	-0.188973	0.195512
CNPY4_HUMAN	Q8N129	2	0.508057	1.94829
CNRP1_HUMAN	Q96F85	5	-0.175399	0.400948
CNTP1_HUMAN	P78357	22	0.0707768	0.710082
CO1A2_HUMAN	P08123	3	-0.252454	0.771402
CO3_HUMAN	P01024	2	-0.962486	8.64663
CO4A1_HUMAN	P02462	6	0.331007	1.60186
CO4A2_HUMAN	P08572	7	0.330081	0.647831
CO5A1_HUMAN	P20908	2	-0.729449	3.84812
CO6A1_HUMAN	P12109	2	-0.421409	2.09812
CO8A1_HUMAN	P27658	8	0.204943	1.1002
COA3_HUMAN	Q9Y2R0	6	-0.0529625	0.210655
COA4_HUMAN	Q9NYJ1	2	0.237192	0.21781
COA6_HUMAN	Q5JTJ3	4	0.318179	0.425775
COA7_HUMAN	Q96BR5	5	-0.00908792	0.225399
COASY_HUMAN	Q13057	12	0.0817934	0.404156
COBL1_HUMAN	Q53SF7	4	0.0193734	1.06357
COCA1_HUMAN	Q99715	10	0.0305785	0.587579
COF1_HUMAN	P23528	110	0.0153195	0.931008
COF2_HUMAN	Q9Y281	17	0.140061	0.337644
COG1_HUMAN	Q8WTW3	5	0.265727	0.272703
COG2_HUMAN	Q14746	7	0.0795272	0.421924
COG3_HUMAN	Q96JB2	9	0.030563	0.2877
COG4_HUMAN	Q9H9E3	6	0.0802216	0.267068
COG5_HUMAN	Q9UP83	8	0.241875	0.506798
COG6_HUMAN	Q9Y2V7	8	0.215048	0.822894
COG7_HUMAN	P83436	5	0.10333	0.292732
COIL_HUMAN	P38432	6	-0.21961	0.416403
COMD1_HUMAN	Q8N668	8	0.137678	0.305184
COMD3_HUMAN	Q9UBI1	5	0.107459	0.35645
COMD4_HUMAN	Q9H0A8	6	0.0544037	1.42019
COMD5_HUMAN	Q9GZQ3	3	0.047858	0.141224
COMD6_HUMAN	Q7Z4G1	5	0.0668936	0.157327
COMD7_HUMAN	Q86VX2	2	-0.0558908	0.202329
COMD8_HUMAN	Q9NX08	5	0.114823	0.314226
COMD9_HUMAN	Q9P000	7	0.109906	0.56271
COMDA_HUMAN	Q9Y6G5	3	0.0666831	0.33936
COMT_HUMAN	P21964	30	0.351989	0.53116
COPA_HUMAN	P53621	114	0.229725	0.598358
COPB2_HUMAN	P35606	84	0.205364	0.384116
COPB_HUMAN	P53618	67	0.233742	0.512891
COPD_HUMAN	P48444	64	0.190132	0.365964
COPE_HUMAN	O14579	25	0.236793	0.635003
COPG1_HUMAN	Q9Y678	86	0.228173	0.46888
COPG2_HUMAN	Q9UBF2	20	0.0405136	0.582227
COPRS_HUMAN	Q9NQ92	3	0.147319	0.15364
COPZ1_HUMAN	P61923	12	0.280233	0.605312
COPZ2_HUMAN	Q9P299	2	0.582712	0.339253
COQ9_HUMAN	O75208	3	0.0435703	0.191003
COR1A_HUMAN	P31146	5	0.0242165	0.279495
COR1B_HUMAN	Q9BR76	16	0.248503	0.235082
COR1C_HUMAN	Q9ULV4	80	0.00245384	0.702228
COR2B_HUMAN	Q9UQ03	9	0.0680424	0.383448
CORO7_HUMAN	P57737	8	0.105143	0.606375
COT2_HUMAN	P24468	5	-0.107282	0.736758
COTL1_HUMAN	Q14019	39	0.301262	0.60703
COX11_HUMAN	Q9Y6N1	2	0.2567	0.221461
COX15_HUMAN	Q7KZN9	3	-0.106689	0.277107
COX20_HUMAN	Q5RI15	4	0.0305973	0.172609
COX2_HUMAN	P00403	11	0.703115	1.52075
COX41_HUMAN	P13073	27	-0.00586089	0.566678
COX5A_HUMAN	P20674	16	-0.0101132	0.17385
COX5B_HUMAN	P10606	7	0.463344	0.853517
COX6C_HUMAN	P09669	6	0.435336	1.14935
COX7R_HUMAN	O14548	6	0.411734	0.904168
CP131_HUMAN	Q9UPN4	3	-0.0405313	0.183542
CP20A_HUMAN	Q6UW02	3	0.20455	0.146041
CP51A_HUMAN	Q16850	11	0.184181	0.53757
CPIN1_HUMAN	Q6FI81	23	-0.0090207	0.673486
CPNE1_HUMAN	Q99829	18	0.0456299	0.575296
CPNE2_HUMAN	Q96FN4	5	-0.212376	0.194168
CPNE3_HUMAN	O75131	47	0.201986	0.272435
CPNE8_HUMAN	Q86YQ8	3	0.028939	0.490932
CPNS1_HUMAN	P04632	40	0.327038	0.774787
CPSF1_HUMAN	Q10570	10	-0.136942	0.763132
CPSF2_HUMAN	Q9P2I0	7	-0.199426	0.347489
CPSF3_HUMAN	Q9UKF6	9	-0.337893	0.338149
CPSF4_HUMAN	O95639	7	-0.239448	0.218923
CPSF5_HUMAN	O43809	19	-0.238021	0.556692
CPSF6_HUMAN	Q16630	23	-0.147664	0.53625
CPSF7_HUMAN	Q8N684	14	-0.353551	0.457389
CPSM_HUMAN	P31327	8	0.276138	0.779677
CPT1A_HUMAN	P50416	3	0.0141476	0.349064
CPT2_HUMAN	P23786	5	0.375274	1.25665
CR021_HUMAN	Q32NC0	3	-0.00306237	0.225502
CR025_HUMAN	Q96B23	5	0.0013036	0.601374
CRADD_HUMAN	P78560	2	-0.0710665	0.427205
CRBG3_HUMAN	Q68DQ2	3	0.343397	0.694111
CRBN_HUMAN	Q96SW2	3	-0.310444	0.146643
CREL1_HUMAN	Q96HD1	2	0.476548	0.474587
CREL2_HUMAN	Q6UXH1	9	0.220474	0.270537
CRIM1_HUMAN	Q9NZV1	21	0.183173	0.628202
CRIPT_HUMAN	Q9P021	5	-0.471943	0.417736
CRKL_HUMAN	P46109	25	-0.00561202	0.499455
CRK_HUMAN	P46108	20	0.127971	0.167029
CRLF3_HUMAN	Q8IUI8	4	-0.243401	1.39932
CRNL1_HUMAN	Q9BZJ0	8	-0.199288	0.602567
CROCC_HUMAN	Q5TZA2	2	0.123605	0.18723
CRTAP_HUMAN	O75718	18	0.237975	0.338019
CSDE1_HUMAN	O75534	71	0.0772714	0.287469
CSK21_HUMAN	P68400	14	-0.0146514	0.532951
CSK22_HUMAN	P19784	17	-0.0170833	0.565972
CSK2B_HUMAN	P67870	23	-0.000145265	0.482996
CSKP_HUMAN	O14936	3	0.184694	1.63152
CSK_HUMAN	P41240	24	0.0745715	0.331966
CSN1_HUMAN	Q13098	19	-0.0246719	0.434051
CSN2_HUMAN	P61201	24	0.0628577	0.314031
CSN3_HUMAN	Q9UNS2	16	-0.0687817	0.31348
CSN4_HUMAN	Q9BT78	47	-0.0182468	0.385034
CSN5_HUMAN	Q92905	24	0.043425	0.322075
CSN6_HUMAN	Q7L5N1	15	-0.0384795	0.215923
CSN7A_HUMAN	Q9UBW8	8	0.00848814	0.119765
CSN7B_HUMAN	Q9H9Q2	5	-0.127921	0.301113
CSN8_HUMAN	Q99627	12	-0.0188231	0.205601
CSPG2_HUMAN	P13611	5	0.243203	1.70479
CSPG4_HUMAN	Q6UVK1	27	0.0372183	1.34128
CSRP1_HUMAN	P21291	37	-0.0511288	0.684614
CSRP2_HUMAN	Q16527	10	-0.0974854	0.309695
CSTF1_HUMAN	Q05048	17	-0.0811792	0.32533
CSTF2_HUMAN	P33240	7	-0.0876175	0.35875
CSTF3_HUMAN	Q12996	23	-0.0160343	0.60495
CSTFT_HUMAN	Q9H0L4	16	-0.20122	0.713079
CT027_HUMAN	Q9GZN8	5	-0.177887	0.165735
CT2NL_HUMAN	Q9P2B4	13	-0.0221559	0.240992
CTBL1_HUMAN	Q8WYA6	7	-0.104552	0.226919
CTBP1_HUMAN	Q13363	4	-0.0319407	1.28681
CTBP2_HUMAN	P56545	13	-0.13016	0.688653
CTCF_HUMAN	P49711	10	-0.502599	0.602811
CTF18_HUMAN	Q8WVB6	5	-0.261721	0.413951
CTIF_HUMAN	O43310	3	0.595827	1.0171
CTL2_HUMAN	Q8IWA5	7	0.0781332	0.69387
CTNA1_HUMAN	P35221	118	0.0126862	0.643981
CTNB1_HUMAN	P35222	55	-0.00638053	0.767739
CTND1_HUMAN	O60716	64	0.0325969	0.673418
CTR1_HUMAN	P30825	3	-0.192687	0.223399
CTR9_HUMAN	Q6PD62	11	-0.214161	0.475685
CTRO_HUMAN	O14578	27	-0.497438	0.225808
CTSL2_HUMAN	Q05D32	2	-0.801912	0.438526
CUED2_HUMAN	Q9H467	2	-0.344513	0.0683966
CUL1_HUMAN	Q13616	21	-0.098469	0.360798
CUL2_HUMAN	Q13617	17	0.0236791	0.311947
CUL3_HUMAN	Q13618	29	-0.193382	0.339029
CUL4A_HUMAN	Q13619	9	0.0461988	0.986245
CUL4B_HUMAN	Q13620	40	0.312009	0.478878
CUL5_HUMAN	Q93034	9	0.128016	0.44867
CUTA_HUMAN	O60888	13	0.0373835	0.406756
CUX1_HUMAN	P39880	10	-0.324618	0.283233
CWC15_HUMAN	Q9P013	11	-0.281955	0.835486
CWC27_HUMAN	Q6UX04	6	-0.341826	0.236183
CX056_HUMAN	Q9H5V9	2	-0.306633	0.133518
CX6B1_HUMAN	P14854	10	0.615083	1.57622
CX7A2_HUMAN	P14406	6	0.473544	0.803513
CXA1_HUMAN	P17302	6	0.551665	0.362776
CY1_HUMAN	P08574	7	0.0735798	0.605843
CYB5B_HUMAN	O43169	5	0.00190945	1.93197
CYB5_HUMAN	P00167	6	0.23962	1.84253
CYBP_HUMAN	Q9HB71	43	-0.308457	0.202107
CYBR1_HUMAN	Q53TN4	2	0.266475	0.111956
CYC_HUMAN	P99999	20	0.120264	1.35374
CYFP1_HUMAN	Q7L576	35	0.00374254	0.370245
CYTB_HUMAN	P04080	13	0.460228	0.828109
CYTSA_HUMAN	Q69YQ0	16	-0.0570374	0.581185
CYTSB_HUMAN	Q5M775	15	0.0287489	0.505864
CZIB_HUMAN	Q9NWV4	8	-0.216045	0.190163
D19L1_HUMAN	Q2PZI1	2	-0.0713364	0.175468
DAAF5_HUMAN	Q86Y56	7	-0.0273528	0.434069
DAB2P_HUMAN	Q5VWQ8	2	0.137482	0.509457
DAB2_HUMAN	P98082	31	0.987428	0.502642
DAF_HUMAN	P08174	4	-0.398152	0.245448
DAG1_HUMAN	Q14118	2	-0.351668	0.368582
DAP1_HUMAN	P51397	3	0.107087	0.360452
DAPK3_HUMAN	O43293	5	0.335842	0.301905
DAXX_HUMAN	Q9UER7	5	-0.219181	0.101225
DAZP1_HUMAN	Q96EP5	20	-0.197744	0.658959
DBLOH_HUMAN	Q9NR28	8	0.0832161	0.313722
DBNL_HUMAN	Q9UJU6	41	0.0649954	0.437506
DBR1_HUMAN	Q9UK59	2	-0.4232	1.71444
DC1I2_HUMAN	Q13409	28	0.095862	0.483557
DC1L1_HUMAN	Q9Y6G9	32	-0.0587996	0.37067
DC1L2_HUMAN	O43237	29	0.0284673	0.37696
DCA13_HUMAN	Q9NV06	7	-0.0487406	0.747428
DCAF1_HUMAN	Q9Y4B6	3	-0.291381	0.180965
DCAF6_HUMAN	Q58WW2	2	0.135	0.212043
DCAF8_HUMAN	Q5TAQ9	4	0.213751	0.264319
DCBD1_HUMAN	Q8N8Z6	2	0.669674	0.77613
DCBD2_HUMAN	Q96PD2	8	0.919042	0.798305
DCD_HUMAN	P81605	5	-0.576466	3.24482
DCK_HUMAN	P27707	9	-0.209267	0.458059
DCNL1_HUMAN	Q96GG9	9	0.0388551	0.305436
DCNL5_HUMAN	Q9BTE7	3	0.0314909	1.48343
DCP1A_HUMAN	Q9NPI6	5	-0.0329729	0.267228
DCP1B_HUMAN	Q8IZD4	3	0.0634657	0.187194
DCPS_HUMAN	Q96C86	11	-0.227183	0.164113
DCTD_HUMAN	P32321	7	0.147034	0.438308
DCTN1_HUMAN	Q14203	75	0.254344	0.318909
DCTN2_HUMAN	Q13561	57	0.23551	0.349696
DCTN3_HUMAN	O75935	9	0.222293	0.12647
DCTN4_HUMAN	Q9UJW0	24	0.213311	0.27037
DCTN5_HUMAN	Q9BTE1	6	0.308862	0.357562
DCTN6_HUMAN	O00399	2	0.266005	0.177661
DCTP1_HUMAN	Q9H773	6	-0.523958	0.291262
DCUP_HUMAN	P06132	27	0.275759	0.599247
DCXR_HUMAN	Q7Z4W1	7	-0.103711	0.547739
DD19A_HUMAN	Q9NUU7	34	-0.0509663	0.358177
DD19B_HUMAN	Q9UMR2	2	-0.186561	0.594655
DDA1_HUMAN	Q9BW61	4	-0.335903	0.627957
DDAH1_HUMAN	O94760	17	0.123779	0.516893
DDAH2_HUMAN	O95865	14	-0.0825305	0.92492
DDB1_HUMAN	Q16531	66	-0.120898	0.528821
DDI2_HUMAN	Q5TDH0	5	0.0215177	0.252025
DDR2_HUMAN	Q16832	9	0.0765149	1.07269
DDRGK_HUMAN	Q96HY6	10	0.235612	0.281367
DDX10_HUMAN	Q13206	3	-0.421052	0.253658
DDX11_HUMAN	Q96FC9	4	-0.265126	0.784905
DDX17_HUMAN	Q92841	63	-0.26406	0.363027
DDX18_HUMAN	Q9NVP1	33	-0.285588	0.296722
DDX1_HUMAN	Q92499	64	0.0531222	0.500744
DDX20_HUMAN	Q9UHI6	13	-0.0274573	0.98412
DDX21_HUMAN	Q9NR30	86	-0.378521	0.572762
DDX23_HUMAN	Q9BUQ8	26	-0.212384	0.33162
DDX24_HUMAN	Q9GZR7	26	-0.0360613	0.817712
DDX27_HUMAN	Q96GQ7	17	-0.102753	0.211408
DDX28_HUMAN	Q9NUL7	4	0.0817981	0.38754
DDX3X_HUMAN	O00571	97	-0.0427601	0.559302
DDX41_HUMAN	Q9UJV9	5	-0.128211	0.237335
DDX42_HUMAN	Q86XP3	30	-0.0734357	0.637605
DDX46_HUMAN	Q7L014	50	-0.292907	0.394145
DDX47_HUMAN	Q9H0S4	14	-0.358226	0.495115
DDX49_HUMAN	Q9Y6V7	2	-0.0529235	0.46084
DDX50_HUMAN	Q9BQ39	17	-0.301418	0.389293
DDX51_HUMAN	Q8N8A6	12	-0.226759	0.826468
DDX52_HUMAN	Q9Y2R4	10	-0.129548	0.369422
DDX54_HUMAN	Q8TDD1	20	-0.124521	0.367276
DDX55_HUMAN	Q8NHQ9	4	-0.213769	0.680976
DDX56_HUMAN	Q9NY93	9	-0.196081	0.65743
DDX58_HUMAN	O95786	7	0.416689	0.254203
DDX5_HUMAN	P17844	97	-0.243802	0.469796
DDX6_HUMAN	P26196	28	-0.107478	0.562174
DECR2_HUMAN	Q9NUI1	3	0.354703	0.207849
DECR_HUMAN	Q16698	27	0.382179	0.695662
DEFM_HUMAN	Q9HBH1	4	0.0502041	0.949218
DEGS1_HUMAN	O15121	6	0.483507	1.21854
DEK_HUMAN	P35659	34	-0.558651	0.407884
DEN4C_HUMAN	Q5VZ89	8	0.203838	0.731226
DENR_HUMAN	O43583	14	0.0977928	0.396676
DEOC_HUMAN	Q9Y315	16	0.0502127	0.48293
DERL1_HUMAN	Q9BUN8	2	0.0103211	0.500114
DERL2_HUMAN	Q9GZP9	2	0.864904	4.25515
DERPC_HUMAN	P0CG12	3	-0.411136	0.113507
DESI1_HUMAN	Q6ICB0	2	0.508181	0.306528
DESM_HUMAN	P17661	2	-0.0570322	0.385438
DESP_HUMAN	P15924	97	0.652177	0.567874
DEST_HUMAN	P60981	33	0.215877	0.75539
DFFA_HUMAN	O00273	16	0.0476642	0.400348
DGCR8_HUMAN	Q8WYQ5	2	-0.0555562	0.198316
DGKA_HUMAN	P23743	22	0.578142	0.715153
DGKZ_HUMAN	Q13574	6	0.123702	0.686055
DHB11_HUMAN	Q8NBQ5	9	-0.443013	0.805194
DHB12_HUMAN	Q53GQ0	25	0.389243	0.515018
DHB4_HUMAN	P51659	39	0.15859	0.481003
DHC24_HUMAN	Q15392	10	0.448044	0.309459
DHCR7_HUMAN	Q9UBM7	4	0.485095	0.247759
DHE3_HUMAN	P00367	46	0.20286	0.711856
DHPR_HUMAN	P09417	7	0.27301	0.359912
DHRS1_HUMAN	Q96LJ7	5	0.614004	0.869798
DHRS7_HUMAN	Q9Y394	3	0.360099	0.118952
DHSO_HUMAN	Q00796	15	0.0192076	0.654875
DHX15_HUMAN	O43143	64	-0.232899	0.672441
DHX16_HUMAN	O60231	14	-0.268606	0.335523
DHX29_HUMAN	Q7Z478	22	-0.0431453	0.660419
DHX30_HUMAN	Q7L2E3	40	-0.0957823	0.357089
DHX36_HUMAN	Q9H2U1	12	-0.0843821	0.180053
DHX37_HUMAN	Q8IY37	8	-0.0915903	0.73339
DHX57_HUMAN	Q6P158	6	0.124379	0.929407
DHX8_HUMAN	Q14562	2	-0.253478	1.95557
DHX9_HUMAN	Q08211	112	-0.204698	0.660531
DHYS_HUMAN	P49366	7	-0.46134	0.249569
DI3L2_HUMAN	Q8IYB7	4	0.0188593	0.278971
DIAP1_HUMAN	O60610	33	-0.124704	0.418327
DIAP3_HUMAN	Q9NSV4	28	-0.548709	0.681214
DICER_HUMAN	Q9UPY3	3	-0.0389534	1.26726
DIC_HUMAN	Q9UBX3	12	-0.0493177	0.604716
DIDO1_HUMAN	Q9BTC0	24	-0.164878	0.301379
DIEXF_HUMAN	Q68CQ4	10	-0.0952856	0.803443
DIM1_HUMAN	Q9UNQ2	6	-0.227145	0.311669
DIP2A_HUMAN	Q14689	3	-0.249157	1.44504
DIP2B_HUMAN	Q9P265	13	0.0376683	0.333048
DJB11_HUMAN	Q9UBS4	15	0.266023	0.197662
DJB12_HUMAN	Q9NXW2	11	-0.176726	0.189742
DJB14_HUMAN	Q8TBM8	2	0.0283813	0.133904
DJC10_HUMAN	Q8IXB1	23	0.233537	0.546298
DJC11_HUMAN	Q9NVH1	10	0.00360056	0.456998
DJC13_HUMAN	O75165	25	0.327384	0.399563
DJC17_HUMAN	Q9NVM6	5	-0.247193	0.21212
DKC1_HUMAN	O60832	24	-0.238894	0.6381
DKK3_HUMAN	Q9UBP4	7	0.346093	0.705533
DLDH_HUMAN	P09622	29	0.447047	0.674048
DLG1_HUMAN	Q12959	10	0.327739	0.595698
DLG5_HUMAN	Q8TDM6	9	0.0536541	0.251058
DLGP4_HUMAN	Q9Y2H0	11	0.100069	0.543331
DLGP5_HUMAN	Q15398	21	-0.262016	0.692585
DLRB1_HUMAN	Q9NP97	17	-0.00917708	0.889574
DMXL2_HUMAN	Q8TDJ6	3	0.432854	1.01048
DNAL1_HUMAN	Q4LDG9	3	-0.174709	0.590896
DNER_HUMAN	Q8NFT8	4	0.453548	0.24532
DNJA1_HUMAN	P31689	45	-0.273204	0.577928
DNJA2_HUMAN	O60884	26	0.0132854	0.23051
DNJA3_HUMAN	Q96EY1	11	-0.0102654	0.324221
DNJB1_HUMAN	P25685	19	-0.123602	0.451053
DNJB4_HUMAN	Q9UDY4	14	0.621906	0.362142
DNJB6_HUMAN	O75190	9	-0.20253	0.279917
DNJC1_HUMAN	Q96KC8	3	-0.225895	0.144972
DNJC2_HUMAN	Q99543	9	0.0583343	0.397248
DNJC3_HUMAN	Q13217	15	0.381522	0.198181
DNJC5_HUMAN	Q9H3Z4	2	0.0369284	0.347182
DNJC7_HUMAN	Q99615	33	-0.271791	0.215297
DNJC8_HUMAN	O75937	21	-0.129066	0.566251
DNJC9_HUMAN	Q8WXX5	27	-0.463909	0.369653
DNLI1_HUMAN	P18858	27	-0.668545	0.38513
DNLI3_HUMAN	P49916	6	-0.177189	0.666042
DNLI4_HUMAN	P49917	3	-0.463451	0.168448
DNM1L_HUMAN	O00429	60	0.108955	0.417265
DNMBP_HUMAN	Q6XZF7	20	0.160601	0.536485
DNMT1_HUMAN	P26358	55	-0.684223	0.392694
DNPEP_HUMAN	Q9ULA0	5	0.0334059	0.215595
DNPH1_HUMAN	O43598	5	0.416776	0.272326
DNS2A_HUMAN	O00115	3	0.332986	0.170486
DOC10_HUMAN	Q96BY6	12	-0.0836277	0.284779
DOCK1_HUMAN	Q14185	10	-0.187814	0.363953
DOCK5_HUMAN	Q9H7D0	9	0.3356	0.57013
DOCK7_HUMAN	Q96N67	37	0.0218797	0.25925
DOCK9_HUMAN	Q9BZ29	2	0.0237496	1.7617
DOHH_HUMAN	Q9BU89	12	-0.0827721	0.58793
DOK1_HUMAN	Q99704	9	0.367601	0.750941
DOP2_HUMAN	Q9Y3R5	6	-0.0760574	1.34068
DOPD_HUMAN	P30046	9	0.417582	0.351755
DP13A_HUMAN	Q9UKG1	9	-0.150737	1.6566
DP13B_HUMAN	Q8NEU8	30	0.0478447	0.252623
DPCD_HUMAN	Q9BVM2	2	0.0017076	0.363984
DPF1_HUMAN	Q92782	2	0.153247	2.80984
DPH2_HUMAN	Q9BQC3	2	0.109388	0.145101
DPH5_HUMAN	Q9H2P9	11	-0.180424	0.616898
DPH6_HUMAN	Q7L8W6	4	0.184972	1.54726
DPM1_HUMAN	O60762	7	0.299051	0.1571
DPM3_HUMAN	Q9P2X0	2	0.105874	0.324637
DPOA2_HUMAN	Q14181	7	-0.526552	0.422127
DPOD1_HUMAN	P28340	20	-0.499235	0.602781
DPOD2_HUMAN	P49005	9	-0.524724	0.536571
DPOD3_HUMAN	Q15054	15	-0.632752	0.585939
DPOE1_HUMAN	Q07864	2	0.0185623	0.551258
DPOE3_HUMAN	Q9NRF9	9	-0.377034	0.847131
DPOE4_HUMAN	Q9NR33	5	-0.212069	0.309813
DPOG1_HUMAN	P54098	2	0.183703	0.484888
DPOLA_HUMAN	P09884	16	-1.10551	0.973301
DPP3_HUMAN	Q9NY33	33	0.16738	0.432702
DPP9_HUMAN	Q86TI2	12	0.0308852	0.166124
DPYD_HUMAN	Q12882	20	0.309509	0.695297
DPYL2_HUMAN	Q16555	103	0.280187	0.540966
DPYL3_HUMAN	Q14195	46	-0.0182989	0.436921
DREB_HUMAN	Q16643	36	0.277396	0.624882
DRG1_HUMAN	Q9Y295	25	-0.0224834	0.287473
DRG2_HUMAN	P55039	12	-0.0247899	0.34295
DRS7B_HUMAN	Q6IAN0	6	0.0347405	0.387771
DSG2_HUMAN	Q14126	14	0.0980577	0.70658
DSN1_HUMAN	Q9H410	2	-0.451535	0.149903
DSRAD_HUMAN	P55265	36	-0.0386737	0.590704
DTBP1_HUMAN	Q96EV8	4	-0.052177	0.295579
DTD1_HUMAN	Q8TEA8	5	-0.0489245	0.228687
DTL_HUMAN	Q9NZJ0	5	-0.902967	0.884249
DUS12_HUMAN	Q9UNI6	6	-0.255116	0.381427
DUS23_HUMAN	Q9BVJ7	5	-0.0350682	0.167098
DUS2L_HUMAN	Q9NX74	10	0.116393	0.312618
DUS3L_HUMAN	Q96G46	2	-0.257534	0.283907
DUS3_HUMAN	P51452	9	0.380795	0.242819
DUT_HUMAN	P33316	23	-0.986054	0.410304
DVL2_HUMAN	O14641	2	-0.240072	0.0996652
DX39A_HUMAN	O00148	17	-0.528148	0.463249
DX39B_HUMAN	Q13838	47	-0.159565	0.386416
DYHC1_HUMAN	Q14204	466	0.0782937	0.491968
DYHC2_HUMAN	Q8NCM8	4	0.0547097	0.896873
DYL1_HUMAN	P63167	28	-0.0579606	0.911657
DYL2_HUMAN	Q96FJ2	8	0.0833497	0.383147
DYLT1_HUMAN	P63172	10	0.0594224	1.19164
DYN1_HUMAN	Q05193	11	0.208789	0.860923
DYN2_HUMAN	P50570	43	0.0057387	0.42496
DYN3_HUMAN	Q9UQ16	2	-0.316562	0.349001
DYR_HUMAN	P00374	37	-0.183472	0.563597
DYSF_HUMAN	O75923	17	0.726554	0.716265
DYST_HUMAN	Q03001	105	0.198654	0.444926
E2AK2_HUMAN	P19525	29	0.040478	0.614799
E2F4_HUMAN	Q16254	2	-0.0136243	2.01929
E41L2_HUMAN	O43491	46	-0.185805	0.169068
E41L3_HUMAN	Q9Y2J2	29	-0.0779979	0.248211
EBP2_HUMAN	Q99848	16	-0.272303	0.247698
ECD_HUMAN	O95905	15	0.0879507	0.820106
ECE1_HUMAN	P42892	32	0.293524	0.533151
ECH1_HUMAN	Q13011	8	0.0312048	0.286972
ECHA_HUMAN	P40939	78	0.338148	0.598991
ECHB_HUMAN	P55084	40	0.349318	0.528629
ECHD1_HUMAN	Q9NTX5	21	0.269848	0.280695
ECHM_HUMAN	P30084	35	0.429677	0.907864
ECHP_HUMAN	Q08426	3	0.107645	0.572933
ECI1_HUMAN	P42126	9	-0.0738767	0.496395
ECI2_HUMAN	O75521	51	0.451432	0.413884
ECM29_HUMAN	Q5VYK3	67	-0.0500297	0.540174
ECSIT_HUMAN	Q9BQ95	7	-0.174288	1.42102
ECT2_HUMAN	Q9H8V3	3	-0.261835	2.66047
EDC3_HUMAN	Q96F86	13	-0.00136603	0.831341
EDC4_HUMAN	Q6P2E9	26	0.0390918	0.253391
EDEM3_HUMAN	Q9BZQ6	2	0.238137	0.22182
EDF1_HUMAN	O60869	14	-0.0386637	0.190094
EDIL3_HUMAN	O43854	11	0.305951	0.3948
EEA1_HUMAN	Q15075	88	0.131422	0.267163
EED_HUMAN	O75530	5	-0.409644	0.592395
EF1A1_HUMAN	P68104	250	-0.0676908	0.92634
EF1B_HUMAN	P24534	42	0.200385	0.388017
EF1D_HUMAN	P29692	67	0.00960394	0.722541
EF1G_HUMAN	P26641	76	0.319329	0.76968
EF2K_HUMAN	O00418	3	0.0469934	0.125213
EF2_HUMAN	P13639	303	0.0499432	0.709224
EFGM_HUMAN	Q96RP9	22	-0.00765458	0.188265
EFHD2_HUMAN	Q96C19	29	0.0466747	0.480601
EFL1_HUMAN	Q7Z2Z2	24	0.258872	0.684526
EFNMT_HUMAN	Q8N6R0	6	0.0816199	0.557657
EFTS_HUMAN	P43897	13	0.0866891	0.774071
EFTU_HUMAN	P49411	49	0.0351267	0.51132
EGFR_HUMAN	P00533	44	-0.364425	0.473306
EGLN1_HUMAN	Q9GZT9	4	-0.081593	0.223313
EH1L1_HUMAN	Q8N3D4	8	-0.0566824	0.546534
EHD1_HUMAN	Q9H4M9	61	0.47836	0.689931
EHD2_HUMAN	Q9NZN4	35	0.459396	0.700827
EHD3_HUMAN	Q9NZN3	2	0.606867	1.52169
EHD4_HUMAN	Q9H223	48	-0.085448	0.393679
EHMT1_HUMAN	Q9H9B1	3	-0.383188	0.463003
EHMT2_HUMAN	Q96KQ7	2	-0.271819	2.94589
EI24_HUMAN	O14681	2	0.237493	0.164138
EI2BA_HUMAN	Q14232	13	-0.0281418	0.182982
EI2BB_HUMAN	P49770	6	0.0150051	0.829185
EI2BD_HUMAN	Q9UI10	8	0.0199246	0.21724
EI2BE_HUMAN	Q13144	11	0.0401772	0.373845
EI2BG_HUMAN	Q9NR50	17	0.0336734	0.339655
EIF1A_HUMAN	Q8N9N8	5	-0.151015	0.185175
EIF1_HUMAN	P41567	15	-0.1212	1.14792
EIF2A_HUMAN	Q9BY44	38	-0.134942	0.421847
EIF2D_HUMAN	P41214	14	0.0605319	0.507023
EIF3A_HUMAN	Q14152	127	0.0560504	0.497786
EIF3B_HUMAN	P55884	64	0.129409	0.633007
EIF3C_HUMAN	Q99613	71	0.00130062	0.425748
EIF3D_HUMAN	O15371	66	-0.0229571	0.42688
EIF3E_HUMAN	P60228	52	0.0605209	0.64814
EIF3F_HUMAN	O00303	32	-0.037616	0.478494
EIF3G_HUMAN	O75821	31	0.0883927	0.484599
EIF3H_HUMAN	O15372	31	-0.00561994	0.776815
EIF3I_HUMAN	Q13347	48	0.0163287	0.622983
EIF3J_HUMAN	O75822	22	0.241832	0.309345
EIF3K_HUMAN	Q9UBQ5	18	0.0329659	0.631701
EIF3L_HUMAN	Q9Y262	55	0.067435	0.31835
EIF3M_HUMAN	Q7L2H7	26	0.061159	0.961215
EIPR1_HUMAN	Q53HC9	3	0.182499	0.237469
EKI1_HUMAN	Q9HBU6	2	0.0822034	0.902092
ELAV1_HUMAN	Q15717	27	-0.24933	0.309477
ELF1_HUMAN	P32519	2	-0.0686297	0.778962
ELL_HUMAN	P55199	2	-0.439157	0.140583
ELMD2_HUMAN	Q8IZ81	2	0.235817	0.132879
ELMO2_HUMAN	Q96JJ3	10	0.339452	0.245131
ELOA1_HUMAN	Q14241	10	-0.0310306	0.454097
ELOB_HUMAN	Q15370	21	0.0470433	0.215855
ELOC_HUMAN	Q15369	22	-0.0075727	0.748589
ELOF1_HUMAN	P60002	3	-0.24767	0.132364
ELOV1_HUMAN	Q9BW60	11	0.231469	0.383217
ELOV5_HUMAN	Q9NYP7	2	-0.0471636	0.528553
ELP1_HUMAN	O95163	19	-0.0730693	0.41885
ELP2_HUMAN	Q6IA86	7	-0.0498697	0.585144
ELP3_HUMAN	Q9H9T3	7	0.0398666	0.292703
ELP4_HUMAN	Q96EB1	2	-0.177039	0.161873
ELP5_HUMAN	Q8TE02	2	-0.115148	0.0489762
ELP6_HUMAN	Q0PNE2	2	-0.0225757	0.133245
ELYS_HUMAN	Q8WYP5	12	-0.301356	0.17711
EM55_HUMAN	Q00013	7	0.180542	0.471418
EMAL1_HUMAN	O00423	3	0.194546	0.185265
EMAL2_HUMAN	O95834	3	0.0035475	0.340837
EMAL3_HUMAN	Q32P44	6	0.222235	0.584622
EMAL4_HUMAN	Q9HC35	15	-0.0321929	0.482734
EMB_HUMAN	Q6PCB8	2	0.109961	0.270792
EMC1_HUMAN	Q8N766	29	0.0200377	0.504203
EMC2_HUMAN	Q15006	10	0.132597	0.304589
EMC3_HUMAN	Q9P0I2	3	0.373029	0.552303
EMC4_HUMAN	Q5J8M3	5	0.150126	0.197814
EMC7_HUMAN	Q9NPA0	4	0.0534699	0.0791418
EMC8_HUMAN	O43402	7	0.175723	0.392014
EMD_HUMAN	P50402	21	0.321755	0.38956
EMSY_HUMAN	Q7Z589	3	-0.452442	0.311056
ENAH_HUMAN	Q8N8S7	19	0.0876673	0.710603
ENC1_HUMAN	O14682	2	-0.0630012	0.247405
ENDD1_HUMAN	O94919	14	0.900794	0.347885
ENOA_HUMAN	P06733	251	-0.0666841	0.706542
ENOG_HUMAN	P09104	25	-0.101207	0.323089
ENOPH_HUMAN	Q9UHY7	7	-0.0413904	0.293451
ENPL_HUMAN	P14625	192	0.146757	0.704136
ENPP1_HUMAN	P22413	2	-0.831197	0.785578
ENSA_HUMAN	O43768	10	-0.0941868	0.189021
ENY2_HUMAN	Q9NPA8	5	-0.303258	0.220318
EOGT_HUMAN	Q5NDL2	4	0.132735	0.163119
EP15R_HUMAN	Q9UBC2	23	0.072071	0.561076
EP400_HUMAN	Q96L91	8	-0.344824	0.557357
EPCR_HUMAN	Q9UNN8	3	-0.069171	0.20288
EPG5_HUMAN	Q9HCE0	18	0.279649	0.532506
EPHA2_HUMAN	P29317	49	0.0448024	0.566506
EPHA5_HUMAN	P54756	4	-0.121724	0.554886
EPHB2_HUMAN	P29323	15	-0.0400509	0.619971
EPMIP_HUMAN	Q7L775	3	0.757638	2.94654
EPN1_HUMAN	Q9Y6I3	13	0.0311785	0.829404
EPN4_HUMAN	Q14677	25	0.0845501	0.426971
EPS15_HUMAN	P42566	16	0.095598	0.401604
EPS8_HUMAN	Q12929	8	0.128576	0.702312
EPT1_HUMAN	Q9C0D9	2	0.115755	0.375054
ERAL1_HUMAN	O75616	5	-0.0191184	0.112536
ERAP1_HUMAN	Q9NZ08	38	-0.132696	0.365045
ERBB2_HUMAN	P04626	5	0.00477952	0.430736
ERBIN_HUMAN	Q96RT1	37	0.131223	0.34935
ERC6L_HUMAN	Q2NKX8	17	-0.210423	0.388578
ERCC1_HUMAN	P07992	2	-0.121608	0.581491
ERCC2_HUMAN	P18074	10	-0.134706	0.110134
ERCC3_HUMAN	P19447	4	-0.0660969	0.143318
ERCC5_HUMAN	P28715	2	-0.0102695	0.199241
ERF1_HUMAN	P62495	48	0.123527	0.484862
ERF3A_HUMAN	P15170	51	-0.016003	0.52818
ERF3B_HUMAN	Q8IYD1	3	0.124062	0.751238
ERG7_HUMAN	P48449	13	0.444347	0.634448
ERGI1_HUMAN	Q969X5	11	0.599871	0.509633
ERGI2_HUMAN	Q96RQ1	5	0.503375	0.395487
ERGI3_HUMAN	Q9Y282	5	0.218759	0.0922123
ERH_HUMAN	P84090	20	-0.174886	0.617143
ERI1_HUMAN	Q8IV48	5	-0.412051	0.179073
ERI3_HUMAN	O43414	3	0.0608588	0.150776
ERLEC_HUMAN	Q96DZ1	7	0.320543	0.311085
ERLN1_HUMAN	O75477	38	0.118567	0.376838
ERLN2_HUMAN	O94905	40	0.208098	0.313344
ERO1A_HUMAN	Q96HE7	21	0.189763	0.417244
ERP29_HUMAN	P30040	32	0.0560172	0.400895
ERP44_HUMAN	Q9BS26	18	0.362218	0.421612
ES8L2_HUMAN	Q9H6S3	12	0.3778	0.47423
ESF1_HUMAN	Q9H501	4	0.00656901	0.491809
ESPL1_HUMAN	Q14674	3	-0.931195	1.51357
EST1A_HUMAN	Q86US8	5	-0.080405	0.301735
ESTD_HUMAN	P10768	28	0.0897785	0.313497
ESYT1_HUMAN	Q9BSJ8	63	0.0385679	0.566869
ESYT2_HUMAN	A0FGR8	7	0.138677	0.165545
ETFA_HUMAN	P13804	32	0.266604	0.270691
ETFB_HUMAN	P38117	20	0.407261	0.206515
ETFD_HUMAN	Q16134	6	0.26679	0.750254
ETHE1_HUMAN	O95571	27	0.408188	0.445459
ETS1_HUMAN	P14921	5	-0.491408	0.20024
EWS_HUMAN	Q01844	21	-0.17313	1.28244
EXC6B_HUMAN	Q9Y2D4	3	0.262514	0.199272
EXOC1_HUMAN	Q9NV70	14	0.0533111	0.270663
EXOC2_HUMAN	Q96KP1	14	0.151048	0.726893
EXOC3_HUMAN	O60645	7	-0.0600886	0.220344
EXOC4_HUMAN	Q96A65	25	0.133267	0.363616
EXOC5_HUMAN	O00471	14	-0.0280036	0.314254
EXOC6_HUMAN	Q8TAG9	3	-0.453065	1.82585
EXOC7_HUMAN	Q9UPT5	14	-0.0802347	0.579329
EXOC8_HUMAN	Q8IYI6	6	-0.0388451	0.31412
EXOG_HUMAN	Q9Y2C4	6	0.170004	0.943635
EXOS1_HUMAN	Q9Y3B2	6	-0.178381	0.407115
EXOS2_HUMAN	Q13868	7	-0.0529687	0.372848
EXOS3_HUMAN	Q9NQT5	3	-0.182529	0.412006
EXOS4_HUMAN	Q9NPD3	5	-0.271115	0.9479
EXOS5_HUMAN	Q9NQT4	5	-0.0833941	0.414596
EXOS6_HUMAN	Q5RKV6	12	-0.241227	0.289856
EXOS7_HUMAN	Q15024	11	-0.0372423	0.675912
EXOS8_HUMAN	Q96B26	10	-0.306624	0.506615
EXOS9_HUMAN	Q06265	13	-0.317042	0.548733
EXOSX_HUMAN	Q01780	20	-0.174047	0.331814
EXT2_HUMAN	Q93063	5	0.0175304	0.227123
EXTL2_HUMAN	Q9UBQ6	4	0.00506355	0.17745
EYA3_HUMAN	Q99504	2	-0.317634	0.184899
EZH2_HUMAN	Q15910	2	-1.06389	0.570599
EZRI_HUMAN	P15311	98	0.167702	0.76209
F107B_HUMAN	Q9H098	4	-0.12388	0.289979
F10A1_HUMAN	P50502	32	-0.090182	0.404727
F111A_HUMAN	Q96PZ2	6	-0.214712	0.797768
F1142_HUMAN	Q9NRY5	10	0.267521	0.775754
F118B_HUMAN	Q9BPY3	2	-0.155759	0.454823
F120A_HUMAN	Q9NZB2	38	0.148893	0.706979
F120B_HUMAN	Q96EK7	6	0.133493	1.21884
F136A_HUMAN	Q96C01	5	0.149467	0.277715
F162A_HUMAN	Q96A26	4	0.711643	1.67388
F16B1_HUMAN	Q5W0V3	15	0.323099	0.316802
F16B2_HUMAN	Q86V87	2	0.336683	0.368703
F1711_HUMAN	Q5VUB5	2	0.221801	0.495274
F172A_HUMAN	Q8WUF8	2	0.346127	1.34745
F173A_HUMAN	Q9BQD7	2	0.0779003	0.636772
F177A_HUMAN	Q8N128	4	0.160666	0.138646
F207A_HUMAN	Q9NSI2	4	0.0400798	1.41897
F219A_HUMAN	Q8IW50	2	0.167174	1.86412
F8I2_HUMAN	P23610	2	0.168593	0.210248
F91A1_HUMAN	Q658Y4	8	0.126138	0.757221
FA45A_HUMAN	Q8TCE6	4	0.153645	0.511533
FA49B_HUMAN	Q9NUQ9	16	0.116959	0.238887
FA50A_HUMAN	Q14320	18	-0.134563	0.220543
FA83D_HUMAN	Q9H4H8	2	-0.539968	0.159247
FA83G_HUMAN	A6ND36	3	-0.248162	1.67108
FA98A_HUMAN	Q8NCA5	16	0.194773	0.534131
FA98B_HUMAN	Q52LJ0	8	-0.237074	0.446382
FAAA_HUMAN	P16930	22	0.419572	0.782071
FABD_HUMAN	Q8IVS2	4	0.184576	0.574077
FABP5_HUMAN	Q01469	7	-0.0260874	0.927353
FACD2_HUMAN	Q9BXW9	4	-0.972947	0.361644
FACE1_HUMAN	O75844	14	0.00753476	0.212132
FACR1_HUMAN	Q8WVX9	5	-0.269175	0.590763
FAD1_HUMAN	Q8NFF5	9	0.30033	1.04842
FADD_HUMAN	Q13158	4	-0.103983	0.253021
FADS1_HUMAN	O60427	2	-0.493672	0.259213
FADS2_HUMAN	O95864	3	-0.15876	0.367508
FADS3_HUMAN	Q9Y5Q0	3	0.35308	0.320986
FAF1_HUMAN	Q9UNN5	13	-0.363302	0.349494
FAF2_HUMAN	Q96CS3	14	0.229962	0.967158
FAH2A_HUMAN	Q96GK7	8	0.242353	0.962443
FAHD1_HUMAN	Q6P587	14	0.457308	0.903325
FAIM1_HUMAN	Q9NVQ4	2	-0.276353	0.168235
FAK1_HUMAN	Q05397	15	0.0674974	0.516443
FAKD2_HUMAN	Q9NYY8	8	-0.00800405	0.417054
FAKD4_HUMAN	Q969Z0	9	-0.0663761	0.596522
FAKD5_HUMAN	Q7L8L6	6	0.192879	0.376396
FAM3C_HUMAN	Q92520	13	0.272468	0.778691
FANCI_HUMAN	Q9NVI1	13	-0.951098	0.827767
FANCJ_HUMAN	Q9BX63	3	-0.703039	0.635996
FAN_HUMAN	Q92636	2	-0.160424	0.270575
FARP1_HUMAN	Q9Y4F1	7	0.140641	0.359911
FARP2_HUMAN	O94887	2	-0.150975	0.15334
FAS_HUMAN	P49327	206	0.119426	0.643169
FAT1_HUMAN	Q14517	4	-0.0283133	0.682549
FBLI1_HUMAN	Q8WUP2	21	0.333833	0.455045
FBLN3_HUMAN	Q12805	2	0.108975	1.34477
FBN1_HUMAN	P35555	29	0.409249	0.707594
FBRL_HUMAN	P22087	20	-0.452624	0.301159
FBX21_HUMAN	O94952	3	-0.0402011	0.284219
FBX22_HUMAN	Q8NEZ5	2	-0.0109787	1.46686
FBX28_HUMAN	Q9NVF7	4	-0.389285	0.297206
FBX30_HUMAN	Q8TB52	6	-0.186875	0.759938
FBX41_HUMAN	Q8TF61	3	0.0783584	0.232942
FBX7_HUMAN	Q9Y3I1	3	0.0897166	0.154063
FCHO2_HUMAN	Q0JRZ9	4	0.293112	0.68855
FCL_HUMAN	Q13630	9	0.579861	0.345234
FCSD1_HUMAN	Q86WN1	2	0.4922	0.808888
FDFT_HUMAN	P37268	8	0.0642925	0.38752
FDX2_HUMAN	Q6P4F2	2	0.124589	0.221516
FEN1_HUMAN	P39748	42	-0.369714	0.886127
FERM2_HUMAN	Q96AC1	52	-0.0984002	0.596131
FGD4_HUMAN	Q96M96	2	0.502853	0.188186
FGF1_HUMAN	P05230	2	-0.10129	0.381226
FGF2_HUMAN	P09038	8	0.952374	0.580475
FHAD1_HUMAN	B1AJZ9	2	0.372351	0.592568
FHL1_HUMAN	Q13642	6	-0.0450443	0.37047
FHL2_HUMAN	Q14192	56	0.346579	0.460884
FHL3_HUMAN	Q13643	5	0.166065	0.247476
FHOD1_HUMAN	Q9Y613	16	0.394986	0.496867
FIBG_HUMAN	P02679	2	-0.464786	2.99107
FIL1L_HUMAN	Q4L180	2	0.2865	0.395474
FINC_HUMAN	P02751	118	0.68698	0.615281
FIP1_HUMAN	Q6UN15	12	-0.0519081	0.649012
FIS1_HUMAN	Q9Y3D6	5	0.507937	1.12929
FKB10_HUMAN	Q96AY3	28	0.44267	0.212667
FKB14_HUMAN	Q9NWM8	2	0.669779	0.497621
FKB15_HUMAN	Q5T1M5	14	0.11961	0.970692
FKB1A_HUMAN	P62942	21	0.332518	0.582087
FKBP2_HUMAN	P26885	11	0.124979	0.333817
FKBP3_HUMAN	Q00688	26	0.0473333	0.713882
FKBP4_HUMAN	Q02790	42	-0.265575	0.436111
FKBP5_HUMAN	Q13451	16	-0.21828	0.270105
FKBP8_HUMAN	Q14318	18	0.0849106	0.324948
FKBP9_HUMAN	O95302	10	0.308448	0.384463
FKRP_HUMAN	Q9H9S5	3	0.0981639	0.201653
FL2D_HUMAN	Q15007	6	-0.199157	0.310636
FLII_HUMAN	Q13045	60	0.106644	0.475974
FLNA_HUMAN	P21333	671	0.0272919	0.627253
FLNB_HUMAN	O75369	370	-0.0146018	0.688755
FLNC_HUMAN	Q14315	394	0.318806	0.726706
FLOT1_HUMAN	O75955	17	0.130765	0.434893
FLOT2_HUMAN	Q14254	4	-0.172917	0.313934
FMN2_HUMAN	Q9NZ56	3	-0.0342434	0.233281
FMNL1_HUMAN	O95466	2	-0.0878274	0.734231
FMNL3_HUMAN	Q8IVF7	12	0.0507085	0.334456
FMR1_HUMAN	Q06787	13	-0.0548694	0.413096
FNBP1_HUMAN	Q96RU3	8	0.321837	0.432473
FND3A_HUMAN	Q9Y2H6	17	-0.148547	0.295632
FND3B_HUMAN	Q53EP0	27	0.356846	0.57348
FNTA_HUMAN	P49354	10	0.028988	0.386982
FOCAD_HUMAN	Q5VW36	9	-0.0434628	0.581604
FOLC_HUMAN	Q05932	2	-0.286697	0.164514
FOSL1_HUMAN	P15407	4	-0.431024	0.956455
FOSL2_HUMAN	P15408	3	-0.0727358	1.98203
FOXC2_HUMAN	Q99958	3	-0.0911144	0.309829
FOXK1_HUMAN	P85037	4	0.11156	0.256464
FOXK2_HUMAN	Q01167	2	-0.288166	0.29751
FOXM1_HUMAN	Q08050	2	-0.806997	0.620469
FOXO3_HUMAN	O43524	2	-0.0367378	0.395379
FOXP1_HUMAN	Q9H334	6	-0.0100403	0.390536
FPPS_HUMAN	P14324	17	0.078224	0.524084
FR1L5_HUMAN	A0AVI2	2	0.382722	0.211801
FR1OP_HUMAN	O95684	2	-0.526585	1.05997
FRG1_HUMAN	Q14331	7	-0.344592	0.225488
FRIH_HUMAN	P02794	7	0.534666	1.25504
FRIL_HUMAN	P02792	4	0.418598	0.225954
FRM4A_HUMAN	Q9P2Q2	3	-0.00609428	0.219926
FRMD6_HUMAN	Q96NE9	4	0.803781	0.399058
FRYL_HUMAN	O94915	20	-0.104526	0.394875
FSCN1_HUMAN	Q16658	93	0.181662	0.606631
FSTL1_HUMAN	Q12841	25	0.106316	0.894003
FTO_HUMAN	Q9C0B1	10	-0.022638	0.330774
FUBP1_HUMAN	Q96AE4	76	-0.198452	0.406996
FUBP2_HUMAN	Q92945	72	-0.248402	0.427786
FUBP3_HUMAN	Q96I24	32	-0.0732593	0.416024
FUCO2_HUMAN	Q9BTY2	6	0.104794	0.281286
FUMH_HUMAN	P07954	65	0.0685505	0.471892
FUND2_HUMAN	Q9BWH2	3	-0.372214	0.231632
FUS_HUMAN	P35637	36	-0.231928	0.71556
FUT11_HUMAN	Q495W5	3	-0.00952631	0.299238
FUT8_HUMAN	Q9BYC5	8	0.123041	0.226419
FWCH2_HUMAN	Q96CP2	3	0.0130928	0.187651
FXL18_HUMAN	Q96ME1	10	0.203029	0.363831
FXR1_HUMAN	P51114	34	-0.140137	0.251567
FXR2_HUMAN	P51116	19	0.0451654	0.327457
FYCO1_HUMAN	Q9BQS8	8	0.263128	0.298307
FZD6_HUMAN	O60353	3	0.151195	0.480246
G3BP1_HUMAN	Q13283	52	-0.179054	0.62235
G3BP2_HUMAN	Q9UN86	21	0.198774	0.494539
G3P_HUMAN	P04406	265	0.0810128	1.04327
G45IP_HUMAN	Q8TAE8	8	0.197763	0.437616
G5E9Z4_HUMAN	G5E9Z4	2	-0.196192	0.508826
G6PC3_HUMAN	Q9BUM1	2	0.688492	1.44943
G6PD_HUMAN	P11413	58	0.0978051	0.603088
G6PI_HUMAN	P06744	44	0.0848355	0.50679
GABPA_HUMAN	Q06546	4	-0.711086	0.825529
GAK_HUMAN	O14976	25	0.139004	0.438734
GAL3A_HUMAN	P0DPI2	9	0.354281	0.339772
GALD1_HUMAN	Q8NB37	6	0.269751	0.928484
GALE_HUMAN	Q14376	23	-0.201784	0.606387
GALK1_HUMAN	P51570	8	0.279073	0.144942
GALK2_HUMAN	Q01415	3	-0.0908126	0.249974
GALT1_HUMAN	Q10472	12	0.374468	0.259471
GALT2_HUMAN	Q10471	38	0.203035	0.431556
GALT7_HUMAN	Q86SF2	17	-0.153884	0.483768
GAMT_HUMAN	Q14353	5	0.147605	1.09779
GANAB_HUMAN	Q14697	81	-0.0101121	1.02166
GANP_HUMAN	O60318	7	-0.248993	0.333693
GAPD1_HUMAN	Q14C86	18	-0.140124	0.475162
GAPR1_HUMAN	Q9H4G4	7	0.371479	0.124209
GAR1_HUMAN	Q9NY12	11	-0.177925	0.373938
GARS_HUMAN	P41250	69	0.389659	0.5236
GAS6_HUMAN	Q14393	12	0.122823	0.519538
GATA_HUMAN	Q9H0R6	2	-0.107512	0.626212
GATB_HUMAN	O75879	4	-0.154419	0.700618
GATC_HUMAN	O43716	4	-0.159118	0.0968901
GBB1_HUMAN	P62873	56	0.139506	0.909664
GBB2_HUMAN	P62879	22	0.183259	0.962893
GBB4_HUMAN	Q9HAV0	6	-0.21783	0.814212
GBF1_HUMAN	Q92538	58	0.149119	0.390633
GBG12_HUMAN	Q9UBI6	14	0.134458	0.763794
GBP1_HUMAN	P32455	28	0.150478	0.499852
GBRAP_HUMAN	O95166	2	0.170391	0.502356
GBRL2_HUMAN	P60520	3	-0.224972	0.609224
GCC2_HUMAN	Q8IWJ2	11	0.180169	0.411141
GCDH_HUMAN	Q92947	5	-0.0376928	0.149583
GCFC2_HUMAN	P16383	2	-0.20525	0.237539
GCN1_HUMAN	Q92616	139	0.158038	0.476006
GCP2_HUMAN	Q9BSJ2	11	-0.250693	0.185543
GCP3_HUMAN	Q96CW5	10	-0.291785	0.363821
GCP60_HUMAN	Q9H3P7	21	0.336403	0.543001
GCP6_HUMAN	Q96RT7	2	-0.115555	1.10034
GCR_HUMAN	P04150	2	-0.255346	0.395429
GCSH_HUMAN	P23434	8	0.235846	0.359546
GDE_HUMAN	P35573	5	0.28741	1.17318
GDIA_HUMAN	P31150	33	0.0582926	0.388049
GDIB_HUMAN	P50395	96	0.099926	0.371807
GDIR1_HUMAN	P52565	23	-0.109164	0.138804
GDIR2_HUMAN	P52566	20	-0.516911	1.07233
GDS1_HUMAN	P52306	33	0.236524	0.224525
GELS_HUMAN	P06396	5	0.442179	0.253091
GEMI4_HUMAN	P57678	4	-0.0607842	0.385855
GEMI5_HUMAN	Q8TEQ6	30	-0.124819	0.665457
GEMI7_HUMAN	Q9H840	2	0.564086	1.22149
GEN_HUMAN	Q17RS7	2	-0.529222	0.238732
GEPH_HUMAN	Q9NQX3	10	-0.180754	0.211763
GET4_HUMAN	Q7L5D6	6	-0.252677	0.346481
GFPT1_HUMAN	Q06210	64	0.282137	0.391211
GGA1_HUMAN	Q9UJY5	6	-0.162339	0.255573
GGA2_HUMAN	Q9UJY4	6	0.0807719	0.621011
GGA3_HUMAN	Q9NZ52	4	0.126214	1.0597
GGCT_HUMAN	O75223	16	-0.224855	0.374869
GGH_HUMAN	Q92820	8	0.414905	1.05494
GGPPS_HUMAN	O95749	3	0.00355945	0.147683
GGYF2_HUMAN	Q6Y7W6	28	-0.080068	0.371646
GHC1_HUMAN	Q9H936	10	0.509987	0.638575
GHITM_HUMAN	Q9H3K2	7	0.018146	0.108094
GID8_HUMAN	Q9NWU2	10	0.0146336	1.26997
GIPC1_HUMAN	O14908	15	0.240284	0.448853
GIT2_HUMAN	Q14161	13	0.219851	0.706501
GL8D1_HUMAN	Q68CQ7	5	0.278647	0.224627
GLCM_HUMAN	P04062	22	0.44515	0.722183
GLCNE_HUMAN	Q9Y223	7	-0.100348	0.256845
GLGB_HUMAN	Q04446	47	0.107503	0.7053
GLIP1_HUMAN	P48060	12	-0.00112471	0.590096
GLMN_HUMAN	Q92990	4	0.135443	0.241413
GLNA_HUMAN	P15104	5	-0.335934	0.378041
GLO2_HUMAN	Q16775	9	0.0152605	0.194069
GLOD4_HUMAN	Q9HC38	31	0.130874	0.545752
GLP3L_HUMAN	Q9H4A5	5	-0.00577425	0.205312
GLPK3_HUMAN	Q14409	3	-0.434816	0.831678
GLRX1_HUMAN	P35754	4	0.861632	0.288628
GLRX3_HUMAN	O76003	45	0.104359	0.551438
GLRX5_HUMAN	Q86SX6	4	0.0634256	0.232182
GLSK_HUMAN	O94925	45	0.30535	0.704343
GLT10_HUMAN	Q86SR1	6	0.169526	0.416424
GLTP_HUMAN	Q9NZD2	4	0.220314	2.43296
GLU2B_HUMAN	P14314	60	-0.0685335	0.535561
GLUCM_HUMAN	Q7Z3D6	4	0.572277	0.454119
GLYC_HUMAN	P34896	5	-0.214668	0.621824
GLYG_HUMAN	P46976	14	0.155298	0.268723
GLYM_HUMAN	P34897	61	-0.105844	0.30305
GLYR1_HUMAN	Q49A26	11	-0.220582	0.509288
GMDS_HUMAN	O60547	7	0.0694727	0.259317
GMEB1_HUMAN	Q9Y692	3	-0.312705	0.219369
GMFB_HUMAN	P60983	19	0.289042	0.833449
GMPPA_HUMAN	Q96IJ6	8	0.0103844	0.389364
GMPPB_HUMAN	Q9Y5P6	14	-0.16299	0.253936
GMPR2_HUMAN	Q9P2T1	9	-0.1713	0.334616
GNA11_HUMAN	P29992	17	0.0290291	0.387227
GNA13_HUMAN	Q14344	8	0.250186	0.271699
GNA1_HUMAN	Q96EK6	20	0.0627985	0.577078
GNAI1_HUMAN	P63096	7	0.155943	0.808558
GNAI2_HUMAN	P04899	44	0.0369453	0.689687
GNAI3_HUMAN	P08754	13	-0.099684	0.430193
GNAQ_HUMAN	P50148	8	0.320686	0.969453
GNAS1_HUMAN	Q5JWF2	15	-0.0353006	0.916262
GNL1_HUMAN	P36915	12	-0.164048	0.428523
GNL3L_HUMAN	Q9NVN8	8	-0.179656	0.219599
GNL3_HUMAN	Q9BVP2	24	-0.169591	0.258471
GNPAT_HUMAN	O15228	5	0.0542371	0.586316
GNPI1_HUMAN	P46926	22	0.299412	0.533183
GNPI2_HUMAN	Q8TDQ7	6	0.448146	0.216178
GNS_HUMAN	P15586	22	0.337662	0.476674
GO45_HUMAN	Q9H2G9	2	0.0192413	0.323562
GOGA1_HUMAN	Q92805	3	0.0687755	0.259232
GOGA2_HUMAN	Q08379	10	-0.020122	0.492412
GOGA3_HUMAN	Q08378	44	0.211544	0.369319
GOGA4_HUMAN	Q13439	31	0.459448	0.560379
GOGA5_HUMAN	Q8TBA6	5	0.177999	1.38597
GOGA7_HUMAN	Q7Z5G4	2	-0.0760337	0.453816
GOGB1_HUMAN	Q14789	39	0.0245762	0.531001
GOLI4_HUMAN	O00461	12	0.0238565	0.446653
GOLM1_HUMAN	Q8NBJ4	13	-0.00251672	0.239654
GOLP3_HUMAN	Q9H4A6	6	0.0699855	0.113486
GON7_HUMAN	Q9BXV9	4	0.13366	0.213667
GOPC_HUMAN	Q9HD26	7	0.478673	0.393178
GORS2_HUMAN	Q9H8Y8	19	0.28692	0.472065
GOSR1_HUMAN	O95249	3	0.168001	2.1556
GOSR2_HUMAN	O14653	12	0.105864	0.447659
GOT1B_HUMAN	Q9Y3E0	3	0.433027	0.348103
GP107_HUMAN	Q5VW38	2	-0.0993176	1.54009
GP176_HUMAN	Q14439	3	-0.160332	0.281209
GPAA1_HUMAN	O43292	3	0.074896	0.127836
GPAT1_HUMAN	Q9HCL2	3	0.191062	0.579701
GPAT3_HUMAN	Q53EU6	2	-0.125088	0.640244
GPAT4_HUMAN	Q86UL3	3	0.111896	0.231624
GPD1L_HUMAN	Q8N335	5	0.17832	0.180427
GPDM_HUMAN	P43304	35	-0.150817	0.452224
GPHRB_HUMAN	P0CG08	2	0.304389	0.748404
GPI8_HUMAN	Q92643	7	0.380627	1.16726
GPKOW_HUMAN	Q92917	10	-0.421934	0.189995
GPN2_HUMAN	Q9H9Y4	2	-0.0819299	0.19351
GPN3_HUMAN	Q9UHW5	4	-0.0223958	1.49099
GPNMB_HUMAN	Q14956	7	0.922409	0.856706
GPSM1_HUMAN	Q86YR5	2	0.0261848	0.182743
GPT11_HUMAN	Q8N954	3	-0.11156	0.293609
GPTC4_HUMAN	Q5T3I0	3	-0.301585	0.102989
GPTC8_HUMAN	Q9UKJ3	6	-0.225584	1.00385
GPT_HUMAN	Q9H3H5	2	-0.142288	0.255448
GPX1_HUMAN	P07203	8	-0.164725	0.79595
GPX4_HUMAN	P36969	9	-0.354483	0.652821
GPX8_HUMAN	Q8TED1	14	0.0942168	0.561366
GRAN_HUMAN	P28676	2	-0.0375185	0.149306
GRAP1_HUMAN	Q4V328	7	0.204112	0.770267
GRB10_HUMAN	Q13322	2	-0.00806029	0.812329
GRB2_HUMAN	P62993	17	0.0303515	0.528629
GRDN_HUMAN	Q3V6T2	16	-0.127006	0.286371
GRHPR_HUMAN	Q9UBQ7	22	0.019276	0.737708
GRM2B_HUMAN	Q96HH9	2	0.981882	1.64164
GRN_HUMAN	P28799	22	0.46203	1.01526
GRP75_HUMAN	P38646	146	0.151281	0.31243
GRPE1_HUMAN	Q9HAV7	11	0.12136	0.334993
GRSF1_HUMAN	Q12849	18	0.00966596	0.288883
GRWD1_HUMAN	Q9BQ67	14	-0.0392701	0.300187
GSDMD_HUMAN	P57764	2	-0.0899873	0.540043
GSDME_HUMAN	O60443	14	0.208319	0.425338
GSH0_HUMAN	P48507	9	-0.171381	0.866249
GSH1_HUMAN	P48506	5	0.0487483	0.222877
GSHB_HUMAN	P48637	32	0.26864	0.462019
GSHR_HUMAN	P00390	27	-0.409051	0.706726
GSK3A_HUMAN	P49840	3	-0.187479	0.360896
GSK3B_HUMAN	P49841	11	0.110647	0.787225
GSLG1_HUMAN	Q92896	50	0.163792	0.619209
GST2_HUMAN	P0CG29	5	0.429147	0.934882
GSTCD_HUMAN	Q8NEC7	2	-0.274895	0.265765
GSTK1_HUMAN	Q9Y2Q3	9	0.520915	0.221378
GSTM1_HUMAN	P09488	10	0.0612375	0.455008
GSTM2_HUMAN	P28161	5	0.844021	1.71799
GSTM3_HUMAN	P21266	11	0.112192	0.348627
GSTO1_HUMAN	P78417	40	0.451922	0.646276
GSTP1_HUMAN	P09211	56	-0.00121847	0.804713
GT251_HUMAN	Q8NBJ5	22	0.226794	0.663035
GTF2I_HUMAN	P78347	53	-0.104289	0.446099
GTPB1_HUMAN	O00178	13	-0.212897	0.463498
GTPB6_HUMAN	O43824	3	-0.0751837	0.162107
GTPBA_HUMAN	A4D1E9	4	0.0977667	0.259608
GTR1_HUMAN	P11166	14	0.176662	1.27893
GTSE1_HUMAN	Q9NYZ3	3	-0.637626	0.817594
GUAA_HUMAN	P49915	67	-0.223925	0.668663
GUF1_HUMAN	Q8N442	3	0.116752	0.737292
GWL_HUMAN	Q96GX5	8	-0.63755	0.514163
GXLT1_HUMAN	Q4G148	5	0.0378601	0.482723
GYS1_HUMAN	P13807	7	0.271887	1.25994
H12_HUMAN	P16403	76	-1.16397	1.39058
H14_HUMAN	P10412	15	-1.3668	2.91025
H15_HUMAN	P16401	33	-0.982975	0.966316
H1BP3_HUMAN	Q53T59	2	0.209933	0.0997916
H1X_HUMAN	Q92522	20	-0.898914	0.732785
H2A1J_HUMAN	Q99878	10	-0.65595	0.874357
H2AV_HUMAN	Q71UI9	6	-0.386902	0.887698
H2AX_HUMAN	P16104	4	-0.328301	0.764723
H2AY_HUMAN	O75367	2	0.101769	0.891386
H2B1J_HUMAN	P06899	54	-0.517138	1.95368
H2B1K_HUMAN	O60814	8	-0.547138	0.506423
H32_HUMAN	Q71DI3	3	-0.841933	0.504053
H33_HUMAN	P84243	10	-0.515518	0.936945
H4_HUMAN	P62805	32	-0.508066	1.02259
H90B2_HUMAN	Q58FF8	4	-0.0826733	2.46112
H90B4_HUMAN	Q58FF6	2	0.205725	6.4193
HABP4_HUMAN	Q5JVS0	7	0.299159	0.406496
HACD2_HUMAN	Q6Y1H2	3	0.102047	1.31583
HACD3_HUMAN	Q9P035	10	0.312948	1.35193
HACL1_HUMAN	Q9UJ83	4	0.218198	0.176333
HAP28_HUMAN	Q13442	30	-0.159336	0.166041
HAT1_HUMAN	O14929	18	-0.415061	0.576107
HAUS1_HUMAN	Q96CS2	3	-0.353036	0.329287
HAUS4_HUMAN	Q9H6D7	4	-0.641402	0.178565
HAUS5_HUMAN	O94927	3	-0.320233	1.4903
HAUS6_HUMAN	Q7Z4H7	7	-0.222156	0.435787
HAUS8_HUMAN	Q9BT25	2	-0.419326	0.343608
HBA_HUMAN	P69905	2	-0.59926	4.89179
HBS1L_HUMAN	Q9Y450	24	0.061351	0.725458
HCD2_HUMAN	Q99714	34	0.136843	0.301955
HCDH_HUMAN	Q16836	20	0.0726507	1.10078
HCFC1_HUMAN	P51610	44	-0.338868	0.465309
HCFC2_HUMAN	Q9Y5Z7	2	-0.0413998	0.876151
HDAC1_HUMAN	Q13547	17	-0.133683	0.803461
HDAC2_HUMAN	Q92769	32	-0.306994	0.958052
HDAC3_HUMAN	O15379	2	-0.0289199	0.421166
HDAC7_HUMAN	Q8WUI4	9	0.00725791	0.446462
HDDC2_HUMAN	Q7Z4H3	4	-0.0177385	0.520148
HDGF_HUMAN	P51858	34	-0.146289	0.454522
HDGR2_HUMAN	Q7Z4V5	9	-0.0275253	0.222699
HDGR3_HUMAN	Q9Y3E1	2	-0.0403866	0.135619
HDHD1_HUMAN	Q08623	3	0.219992	0.331549
HDHD2_HUMAN	Q9H0R4	4	0.265138	0.549236
HDHD5_HUMAN	Q9BXW7	3	0.172304	1.193
HD_HUMAN	P42858	8	0.0887954	0.467149
HEAT1_HUMAN	Q9H583	18	0.0340727	0.601831
HEAT3_HUMAN	Q7Z4Q2	8	0.152239	0.215483
HEAT6_HUMAN	Q6AI08	5	-0.0873639	0.779243
HEBP1_HUMAN	Q9NRV9	19	0.291759	0.347235
HEBP2_HUMAN	Q9Y5Z4	12	0.276889	0.14259
HECD1_HUMAN	Q9ULT8	59	-0.107024	0.561048
HECD3_HUMAN	Q5T447	2	0.344986	2.55037
HEG1_HUMAN	Q9ULI3	4	-0.292046	0.898979
HELLS_HUMAN	Q9NRZ9	15	-0.71694	0.635814
HELZ_HUMAN	P42694	5	0.122609	0.843212
HEM2_HUMAN	P13716	4	0.26224	0.31869
HEM3_HUMAN	P08397	9	-0.0375187	0.604144
HEM4_HUMAN	P10746	2	0.254044	0.0989614
HEM6_HUMAN	P36551	11	0.175162	0.208449
HEMH_HUMAN	P22830	2	0.110238	0.153859
HERC2_HUMAN	O95714	8	0.0297258	0.44537
HERC4_HUMAN	Q5GLZ8	36	0.615017	0.462631
HEXA_HUMAN	P06865	12	0.476605	0.193189
HEXB_HUMAN	P07686	44	0.236735	0.426904
HEXI1_HUMAN	O94992	11	0.0540705	0.735451
HGH1_HUMAN	Q9BTY7	4	-0.239438	0.579675
HGS_HUMAN	O14964	31	0.111842	0.338981
HIBCH_HUMAN	Q6NVY1	5	-0.0497194	0.0806806
HIF1N_HUMAN	Q9NWT6	4	0.0964313	0.149439
HIG1A_HUMAN	Q9Y241	2	0.0111359	0.0687778
HINT1_HUMAN	P49773	14	-0.104265	0.704693
HINT2_HUMAN	Q9BX68	8	0.0448311	0.164286
HINT3_HUMAN	Q9NQE9	2	0.0586387	0.158549
HIP1R_HUMAN	O75146	3	0.00585736	0.155909
HIP1_HUMAN	O00291	2	-0.328345	2.31229
HIRP3_HUMAN	Q9BW71	3	-0.973069	0.233145
HLAH_HUMAN	P01893	16	-0.465762	0.448879
HLTF_HUMAN	Q14527	7	-0.0787749	0.830798
HM13_HUMAN	Q8TCT9	8	0.212212	0.235858
HM20B_HUMAN	Q9P0W2	2	0.118812	1.75751
HMCS1_HUMAN	Q01581	13	0.237947	0.834414
HMGA1_HUMAN	P17096	18	0.0664444	1.06888
HMGA2_HUMAN	P52926	8	0.753517	0.429541
HMGB1_HUMAN	P09429	52	-0.476522	0.665123
HMGB2_HUMAN	P26583	34	-0.65681	0.725549
HMGB3_HUMAN	O15347	10	-0.67491	0.760204
HMGCL_HUMAN	P35914	7	0.0427995	0.158997
HMGN1_HUMAN	P05114	5	-0.207383	0.838523
HMGN2_HUMAN	P05204	9	-0.758151	1.08175
HMGN4_HUMAN	O00479	3	0.148227	0.386454
HMMR_HUMAN	O75330	12	-0.70634	0.513842
HMOX1_HUMAN	P09601	10	0.710447	0.541784
HMOX2_HUMAN	P30519	17	0.273523	0.430713
HNRDL_HUMAN	O14979	18	-0.333764	0.85468
HNRH1_HUMAN	P31943	78	-0.282132	0.696768
HNRH2_HUMAN	P55795	25	0.191233	0.398338
HNRH3_HUMAN	P31942	30	-0.301842	0.475728
HNRL1_HUMAN	Q9BUJ2	33	-0.223184	0.645112
HNRL2_HUMAN	Q1KMD3	28	-0.192745	0.578262
HNRLL_HUMAN	Q8WVV9	18	-0.171712	0.706822
HNRPC_HUMAN	P07910	48	-0.086615	0.479944
HNRPD_HUMAN	Q14103	66	-0.22426	0.971378
HNRPF_HUMAN	P52597	39	-0.15632	0.557498
HNRPK_HUMAN	P61978	104	-0.179566	0.700411
HNRPL_HUMAN	P14866	78	-0.298527	0.470145
HNRPM_HUMAN	P52272	135	-0.221264	0.449135
HNRPQ_HUMAN	O60506	107	0.0486666	0.628917
HNRPR_HUMAN	O43390	47	-0.321943	0.528206
HNRPU_HUMAN	Q00839	107	-0.234453	0.573129
HOIL1_HUMAN	Q9BYM8	2	0.157754	0.193703
HOME3_HUMAN	Q9NSC5	9	0.0795255	0.286741
HOOK3_HUMAN	Q86VS8	22	0.336919	0.762283
HP1B3_HUMAN	Q5SSJ5	33	-0.258215	0.228401
HPBP1_HUMAN	Q9NZL4	18	-0.175461	0.443432
HPCL1_HUMAN	P37235	17	0.661991	0.382418
HPF1_HUMAN	Q9NWY4	5	-0.2448	0.374573
HPRT_HUMAN	P00492	20	-0.233658	0.543558
HPS3_HUMAN	Q969F9	5	-0.0655343	0.212793
HPS5_HUMAN	Q9UPZ3	3	0.866613	1.83646
HPS6_HUMAN	Q86YV9	3	0.266357	1.39279
HS105_HUMAN	Q92598	105	-0.283015	0.327739
HS12A_HUMAN	O43301	10	-0.180195	0.940977
HS2ST_HUMAN	Q7LGA3	2	0.0105526	0.130583
HS71B_HUMAN	P0DMV9	77	-0.266969	0.598636
HS74L_HUMAN	O95757	23	-0.224994	0.827635
HS90A_HUMAN	P07900	166	-0.154754	1.24128
HS90B_HUMAN	P08238	313	-0.0524045	0.901314
HSBP1_HUMAN	O75506	11	0.168451	0.88685
HSDL1_HUMAN	Q3SXM5	4	0.141354	0.206229
HSDL2_HUMAN	Q6YN16	17	0.0626905	0.718993
HSF1_HUMAN	Q00613	5	-0.0746626	0.14011
HSP13_HUMAN	P48723	12	-0.198717	0.513082
HSP72_HUMAN	P54652	4	-0.214788	0.567566
HSP74_HUMAN	P34932	153	0.154544	0.376615
HSP76_HUMAN	P17066	13	-0.0622066	0.41616
HSP7C_HUMAN	P11142	276	-0.131426	0.645799
HSP7E_HUMAN	Q0VDF9	12	-0.176945	0.249082
HSPB1_HUMAN	P04792	70	-0.222719	0.858232
HSPB8_HUMAN	Q9UJY1	2	1.0195	0.141439
HTR5B_HUMAN	Q9P2D3	3	0.0320931	0.223557
HTRA2_HUMAN	O43464	8	-0.281642	0.473156
HTSF1_HUMAN	O43719	6	-0.222414	0.190846
HUS1_HUMAN	O60921	4	-0.310995	0.166728
HUWE1_HUMAN	Q7Z6Z7	62	0.0463183	0.561702
HXK1_HUMAN	P19367	101	0.266283	0.43726
HXK2_HUMAN	P52789	23	0.241072	0.378928
HYAS2_HUMAN	Q92819	2	0.281385	0.558129
HYEP_HUMAN	P07099	9	0.270804	0.655032
HYI_HUMAN	Q5T013	4	0.19875	0.251466
HYOU1_HUMAN	Q9Y4L1	83	0.254746	0.36169
HYPK_HUMAN	Q9NX55	15	0.0169268	0.76275
I20L2_HUMAN	Q9H9L3	3	-0.279371	0.23159
I2BP1_HUMAN	Q8IU81	5	-0.151762	0.625352
I2BP2_HUMAN	Q7Z5L9	9	-0.0693763	0.515756
I2BPL_HUMAN	Q9H1B7	4	-0.28986	0.112017
IAH1_HUMAN	Q2TAA2	10	0.155036	0.2131
IASPP_HUMAN	Q8WUF5	23	-0.016555	0.276884
IBP2_HUMAN	P18065	5	-0.745795	6.61608
IBP3_HUMAN	P17936	3	1.18572	0.670486
IBP7_HUMAN	Q16270	9	0.731313	0.320436
ICAL_HUMAN	P20810	46	0.0227622	0.505377
ICLN_HUMAN	P54105	9	-0.0641748	0.530081
ICT1_HUMAN	Q14197	4	-0.0197492	0.929301
IDE_HUMAN	P14735	39	-0.19968	0.640526
IDH3A_HUMAN	P50213	32	-0.133792	0.564912
IDH3B_HUMAN	O43837	14	-0.0830074	0.609451
IDH3G_HUMAN	P51553	2	-0.266686	0.301415
IDHC_HUMAN	O75874	29	0.449695	0.572037
IDHP_HUMAN	P48735	33	0.144401	0.615501
IDI1_HUMAN	Q13907	12	0.26146	0.965094
IF16_HUMAN	Q16666	28	0.0766516	0.340186
IF1AX_HUMAN	P47813	19	-0.0993934	0.719058
IF2A_HUMAN	P05198	36	-0.0401541	0.619524
IF2B1_HUMAN	Q9NZI8	14	-0.00878433	0.167998
IF2B2_HUMAN	Q9Y6M1	24	-0.106612	0.421548
IF2B3_HUMAN	O00425	34	0.294192	0.321168
IF2B_HUMAN	P20042	43	-0.0119794	0.380967
IF2G_HUMAN	P41091	43	0.0296211	0.660216
IF2P_HUMAN	O60841	60	0.0700722	0.339433
IF4A1_HUMAN	P60842	163	-0.0893161	0.610658
IF4A2_HUMAN	Q14240	16	0.28165	0.603727
IF4A3_HUMAN	P38919	45	-0.207186	0.497608
IF4B_HUMAN	P23588	37	-0.0396588	0.333157
IF4E2_HUMAN	O60573	6	0.236522	0.350478
IF4E_HUMAN	P06730	14	-0.00229059	0.435065
IF4G1_HUMAN	Q04637	101	-0.0471075	0.448042
IF4G2_HUMAN	P78344	66	-0.194425	0.652395
IF4G3_HUMAN	O43432	11	0.0313011	0.306377
IF4H_HUMAN	Q15056	39	-0.00985076	0.639469
IF5A1_HUMAN	P63241	60	0.0218052	0.962533
IF5_HUMAN	P55010	41	-0.270474	0.295212
IF6_HUMAN	P56537	29	0.25487	0.580671
IFIH1_HUMAN	Q9BYX4	2	0.545565	2.70561
IFIT3_HUMAN	O14879	5	0.36441	0.956481
IFIT5_HUMAN	Q13325	7	0.182811	0.966619
IFRD1_HUMAN	O00458	2	-1.00182	0.270287
IFRD2_HUMAN	Q12894	3	0.262041	1.16905
IFT25_HUMAN	Q9Y547	3	-0.202101	0.190056
IFT27_HUMAN	Q9BW83	3	0.0973956	0.371366
IGBP1_HUMAN	P78318	10	-0.0185054	0.162635
IGF1R_HUMAN	P08069	2	0.164967	1.60527
IGF2_HUMAN	P01344	3	-0.389343	2.79332
IKBE_HUMAN	O00221	2	0.0757525	0.297883
IKIP_HUMAN	Q70UQ0	31	0.231682	0.266582
IKKA_HUMAN	O15111	8	-0.110768	0.513951
IKKB_HUMAN	O14920	8	0.289119	0.390045
IL6RB_HUMAN	P40189	8	0.31442	0.674301
ILEU_HUMAN	P30740	5	0.154524	0.2722
ILF2_HUMAN	Q12905	41	-0.0695802	0.576235
ILF3_HUMAN	Q12906	84	-0.230176	0.544349
ILKAP_HUMAN	Q9H0C8	12	-0.26519	0.732933
ILK_HUMAN	Q13418	33	-0.0343002	0.21184
ILVBL_HUMAN	A1L0T0	19	0.0497056	0.511121
IMA1_HUMAN	P52292	50	-0.524993	0.373219
IMA3_HUMAN	O00629	24	0.279913	0.431283
IMA4_HUMAN	O00505	15	-0.0556081	0.352642
IMA5_HUMAN	P52294	10	0.065458	0.649258
IMA7_HUMAN	O60684	22	-0.0480344	0.523224
IMB1_HUMAN	Q14974	97	-0.0459937	0.614073
IMDH1_HUMAN	P20839	8	0.0537528	0.305637
IMDH2_HUMAN	P12268	68	-0.304384	0.727912
IMP3_HUMAN	Q9NV31	4	-0.0857471	0.263963
IMP4_HUMAN	Q96G21	2	-0.099789	0.213521
IMPA1_HUMAN	P29218	14	0.105203	0.573088
IMPA3_HUMAN	Q9NX62	9	0.258146	0.555501
IMPCT_HUMAN	Q9P2X3	2	-0.0818598	0.372229
IN35_HUMAN	P80217	6	0.057002	0.198102
INCE_HUMAN	Q9NQS7	8	-0.653741	0.300761
INF2_HUMAN	Q27J81	33	0.459039	0.584165
INO80_HUMAN	Q9ULG1	2	-0.128443	0.84786
INP4A_HUMAN	Q96PE3	3	0.142005	1.73511
INPP_HUMAN	P49441	4	0.019648	0.210606
INT11_HUMAN	Q5TA45	5	-0.294215	1.87408
INT12_HUMAN	Q96CB8	5	-0.169215	0.187045
INT14_HUMAN	Q96SY0	5	-0.142525	0.770266
INT1_HUMAN	Q8N201	4	-0.06539	0.262851
INT3_HUMAN	Q68E01	3	-0.0460713	1.24279
INT4_HUMAN	Q96HW7	4	-0.0478573	0.67356
INT6_HUMAN	Q9UL03	3	-0.174348	0.292291
INT7_HUMAN	Q9NVH2	7	-0.0827824	0.582621
INT9_HUMAN	Q9NV88	2	-0.154257	0.355841
IP3KB_HUMAN	P27987	2	0.333079	3.24187
IPO11_HUMAN	Q9UI26	7	0.0650931	0.955142
IPO4_HUMAN	Q8TEX9	35	-0.000233739	1.21087
IPO5_HUMAN	O00410	122	-0.108052	0.709255
IPO7_HUMAN	O95373	46	-0.0696608	0.630257
IPO8_HUMAN	O15397	10	0.0773467	0.532801
IPO9_HUMAN	Q96P70	28	-0.284015	0.184881
IPP2_HUMAN	P41236	4	0.108588	1.02393
IPYR2_HUMAN	Q9H2U2	14	0.143642	0.615538
IPYR_HUMAN	Q15181	50	0.234202	1.03904
IQEC1_HUMAN	Q6DN90	2	0.272423	0.261613
IQGA1_HUMAN	P46940	227	0.15437	0.491942
IQGA2_HUMAN	Q13576	3	0.156486	0.294281
IQGA3_HUMAN	Q86VI3	50	-0.521589	0.395031
IQIP1_HUMAN	B3KU38	3	-0.291019	1.49648
IRAK1_HUMAN	P51617	3	0.0849392	0.719485
IREB2_HUMAN	P48200	2	0.0417557	0.548801
IRF3_HUMAN	Q14653	10	0.0586286	0.363733
IRGQ_HUMAN	Q8WZA9	14	-0.0145398	0.566596
ISCU_HUMAN	Q9H1K1	5	0.219947	0.124512
ISG15_HUMAN	P05161	3	0.087931	0.523836
ISOC2_HUMAN	Q96AB3	8	0.541025	1.38736
IST1_HUMAN	P53990	16	0.244529	0.31083
ITA11_HUMAN	Q9UKX5	4	0.474479	0.500164
ITA2_HUMAN	P17301	13	0.449613	2.31524
ITA3_HUMAN	P26006	56	0.373949	0.440601
ITA5_HUMAN	P08648	54	0.187185	0.802594
ITA6_HUMAN	P23229	23	0.0668952	0.867492
ITA7_HUMAN	Q13683	12	0.0791719	0.538201
ITAV_HUMAN	P06756	39	0.251244	0.406986
ITB1_HUMAN	P05556	99	0.186144	0.319337
ITB3_HUMAN	P05106	5	-0.561532	0.350808
ITB5_HUMAN	P18084	20	0.439141	0.467431
ITB6_HUMAN	P18564	5	0.214892	0.130294
ITCH_HUMAN	Q96J02	12	0.0386465	0.401909
ITM2B_HUMAN	Q9Y287	2	0.317093	0.251958
ITPA_HUMAN	Q9BY32	19	0.280497	0.625178
ITPI2_HUMAN	P28290	9	0.204235	0.230548
[truncated: 3,032 more rows]

## Sheet: peptides_column_info
Column name	Description
Sequence	Peptide sequence. Note that duplicate sequences imply presence of other parameters that distinguish them to be different from one another (eg. peptide modifications, charge, fraction detected)
Protein	Uniprot's "Entry Name"
Entry	Uniprot's "Entry"
Slope	Slope value for indicated peptide obtained after linear regression using mean_Normalized_proportion_log2 values
Residuals	Residuals value for indicated peptide obtained after linear regression using mean_Normalized_proportion_log2 values
mean_Normalized_proportion_1_log2	Relative amount of ion intensity of given peptide for day 0, PTRE shCCND1 sample (cell volume, 2655 fL) after normalisation (see methods)
mean_Normalized_proportion_2_log2	Relative amount of ion intensity of given peptide for day 3, PTRE shCCND1 sample (cell volume, 3256 fL)after normalisation (see methods)
mean_Normalized_proportion_3_log2	Relative amount of ion intensity of given peptide for day 4, PTRE shCCND1 sample (cell volume, 3256 fL) after normalisation (see methods)
mean_Normalized_proportion_4_log2	Relative amount of ion intensity of given peptide for day 5, PTRE shCCND1 sample (cell volume, 3342 fL) after normalisation (see methods)
mean_Normalized_proportion_5_log2	Relative amount of ion intensity of given peptide for day 6, PTRE shCCND1 sample (cell volume, 3342 fL) after normalisation (see methods)
mean_Normalized_proportion_6_log2	Relative amount of ion intensity of given peptide for day 0, PTRE CCND1 sample (cell volume, 2655 fL) after normalisation (see methods)
mean_Normalized_proportion_7_log2	Relative amount of ion intensity of given peptide for day 3, PTRE CCND1 sample (cell volume, 1626 fL) after normalisation (see methods)
mean_Normalized_proportion_8_log2	Relative amount of ion intensity of given peptide for day 4, PTRE CCND1 sample (cell volume, 1626 fL) after normalisation (see methods)
mean_Normalized_proportion_9_log2	Relative amount of ion intensity of given peptide for day 5, PTRE CCND1 sample (cell volume, 1541 fL) after normalisation (see methods)
mean_Normalized_proportion_10_log2	Relative amount of ion intensity of given peptide for day 6, PTRE CCND1 sample (cell volume, 1541 fL) after normalisation (see methods)

## Sheet: peptides
Sequence	Protein	Entry	Slope	Residuals	mean_Normalized_proportion_1_log2	mean_Normalized_proportion_2_log2	mean_Normalized_proportion_3_log2	mean_Normalized_proportion_4_log2	mean_Normalized_proportion_5_log2	mean_Normalized_proportion_6_log2	mean_Normalized_proportion_7_log2	mean_Normalized_proportion_8_log2	mean_Normalized_proportion_9_log2	mean_Normalized_proportion_10_log2
AAAAAAAAAAGAAGGR	PABP2_HUMAN	Q86U42	-0.213947	1.57739	-0.442223	-0.00579262	-0.372813	0.81697	-0.442336	-0.61611	0.102199	0.289169	0.035665	0.230485
AAAAAAAGDSDSWDADAFSVEDPVRK	EIF3J_HUMAN	O75822	0.309057	0.21763	0.123023	0.122788	0.128927	0.0730188	-0.0724391	0.282872	-0.130318	-0.126774	-0.315422	-0.489186
AAAAAAAGDSDSWDADAFSVEDPVRK	EIF3J_HUMAN	O75822	0.338917	0.333295	0.328205	0.130416	0.127372	-0.0414397	-0.0284799	0.210926	-0.293904	-0.0322079	-0.30781	-0.562442
AAAAAAALQAK	RL4_HUMAN	P36578	0.0346327	0.114896	0.0660867	0.104318	0.0454348	0.0834701	-0.154627	-0.142952	0.0386752	0.121698	-0.0596194	-0.174307
AAAAAAALQAK	RL4_HUMAN	P36578	-0.0100736	0.196692	0.0306756	0.0468156	0.0718039	0.0617205	-0.209023	-0.130148	0.125728	0.228108	-0.0838071	-0.223749
AAAAAAALQAK	RL4_HUMAN	P36578	0.0144701	0.259925	-0.03209	0.17841	0.0591867	0.118035	-0.282539	-0.143119	0.109253	0.208247	-0.116648	-0.2053
AAAAAAALQAK	RL4_HUMAN	P36578	-0.0102084	0.180068	0.0626704	0.0717525	0.00629052	0.0654916	-0.18191	-0.125835	0.0774483	0.260736	-0.126176	-0.168747
AAAAAAALQAK	RL4_HUMAN	P36578	-0.155922	0.168745	0.313222	-0.0184064	-0.142316	-0.189752	-0.206432	-0.031037	0.00942865	0.134037	0.148172	0.0270908
AAAAAAGAASGLPGPVAQGLK	IPO9_HUMAN	Q96P70	-0.302555	0.131125	0.0550833	-0.213492	-0.13189	-0.144315	-0.241997	-0.027995	0.259022	0.335249	0.254558	-0.0713694
AAAAAAGAASGLPGPVAQGLK	IPO9_HUMAN	Q96P70	-0.312815	0.0489462	-0.150923	-0.110346	-0.187466	-0.0936716	-0.197711	0.00827587	0.210118	0.308727	0.25909	0.091193
AAAAAAGAGPEMVR	MK01_HUMAN	P28482	-0.868398	1.17989	-0.165968	-0.894958	-0.466957	-0.0515399	-0.188961	-0.926542	0.456076	0.319811	0.725432	0.769434
AAAAAATAAAAASIR	SCFD1_HUMAN	Q8WVM8	-0.00626331	0.0514847	0.116236	-0.106066	0.0875126	-0.0796554	-0.0607791	0.0665641	-0.0674616	0.011626	0.00843155	-0.00644987
AAAAAATAAAAASIR	SCFD1_HUMAN	Q8WVM8	-0.186409	0.229509	-0.0729689	-0.0974999	0.0219554	-0.0519701	-0.0386391	-0.389428	0.231014	0.229659	0.222799	-0.0526815
AAAAADLANR	CLPX_HUMAN	O76031	-0.0323907	0.289063	-0.272923	0.0835615	0.175669	0.0463147	-0.0933137	-0.25667	0.0540114	0.253594	0.0903582	-0.168546
AAAAAGAGSGPWAAQEK	CCZ1_HUMAN	P86791	-0.235333	0.0862622	-0.155061	-0.129164	-0.231678	-0.11482	0.0514245	0.0555626	0.0436352	0.253625	0.22792	0.126783
AAAAATVVPPMVGGPPFVGPVGFGPGDR	RBM42_HUMAN	Q9BTD8	-0.355653	0.220759	0.110786	-0.0232934	-0.191588	-0.51135	-0.211865	0.0130943	0.278003	0.281582	0.266691	0.0445173
AAAAATVVPPMVGGPPFVGPVGFGPGDR	RBM42_HUMAN	Q9BTD8	-0.275395	0.0608172	0.0209666	-0.184934	-0.218807	-0.0315097	-0.122583	-0.110374	0.215013	0.30993	0.112131	0.123136
AAAAATVVPPMVGGPPFVGPVGFGPGDR	RBM42_HUMAN	Q9BTD8	-0.351952	0.202377	0.113055	-0.0317641	-0.0976946	-0.457942	-0.258415	-0.120177	0.258246	0.298304	0.293534	0.0609996
AAAAATVVPPMVGGPPFVGPVGFGPGDR	RBM42_HUMAN	Q9BTD8	-0.326983	0.0739677	-0.177126	-0.114427	-0.250937	-0.122729	-0.147116	0.0218108	0.356122	0.274667	0.108708	0.156933
AAAAAWEEPSSGNGTAR	RCC2_HUMAN	Q9P258	-0.491266	0.234282	-0.0737488	0.0677144	-0.431801	-0.299346	-0.36683	-0.0465887	0.24534	0.13541	0.310202	0.577825
AAAADSFSGGPAGVR	RMI2_HUMAN	Q96E14	-0.349287	0.202305	-0.2523	-0.180439	-0.0085115	-0.295332	-0.0772084	-0.086902	-0.0153495	0.386051	0.261144	0.375058
AAAAECDVVMAATEPELLDDQEAK	DNJC7_HUMAN	Q99615	-0.322294	0.65081	0.164635	-0.0327244	-0.245855	-0.204573	-0.531929	0.10523	0.171864	0.516908	0.340107	-0.337136
AAAAELER	CHPF2_HUMAN	Q9P2E5	0.150148	0.191792	-0.0058384	-0.0996972	0.100127	0.294056	0.0996435	-0.229495	-0.111658	0.0985186	-0.230284	-0.131026
AAAAELSLLEK	MCA3_HUMAN	O43324	-0.00814538	0.0487349	0.00487277	-0.00254972	-0.0301751	-0.0632152	0.0287567	0.0334138	0.0863485	0.0678368	0.0227528	-0.171834
AAAAELSLLEK	MCA3_HUMAN	O43324	0.0793336	0.172621	0.125745	0.118375	0.146256	-0.0769468	-0.0646847	-0.202884	0.122619	-0.034779	-0.032037	-0.271863
AAAAELSLLEK	MCA3_HUMAN	O43324	0.00888101	0.142705	-0.0291821	0.139969	0.0292208	-0.0150133	-0.055875	-0.175143	0.110573	0.198527	-0.138398	-0.131397
AAAAFVLANENNIALFK	RNBP6_HUMAN	O60518	0.218584	0.361948	-0.212036	0.0895854	0.109232	0.308922	-0.040396	0.15176	-0.438465	-0.206564	-0.222099	0.193716
AAAAFVLANENNIALFK	RNBP6_HUMAN	O60518	0.193295	0.43722	-0.0560711	0.316278	0.230995	-0.352561	-0.040219	0.269048	-0.352513	-0.0554339	-0.270124	-0.0106738
AAAAGAAAAAAAEGEAPAEMGALLLEK	EHMT2_HUMAN	Q96KQ7	-0.291233	0.123216	-0.00854774	-0.110109	-0.16495	-0.202169	-0.168116	-0.0189609	0.130855	0.433756	-0.0181861	0.233194
AAAAKPNNLSLVVHGPGDLR	DHSO_HUMAN	Q00796	0.392649	1.05168	0.0706953	0.243839	0.0185196	0.097206	0.118451	0.0402408	0.0560389	-0.0267102	-0.101515	-1.19946
AAAAPAATTATPPPEGAPPQPGVHNLPVPTLFGTVK	M0QY97_HUMAN	M0QY97	-0.30987	0.0849384	-0.0273563	-0.0242814	-0.124701	-0.288641	-0.174553	-0.122439	0.237372	0.317582	0.230179	0.0840058
AAAAPAATTATPPPEGAPPQPGVHNLPVPTLFGTVK	M0QY97_HUMAN	M0QY97	-0.332487	0.125407	-0.228142	-0.208098	-0.0604894	-0.0502792	-0.171205	-0.162118	0.143101	0.409813	0.26079	0.178285
AAAAPGASPSPGGDAAWSEAGPGPRPLAR	MSH6_HUMAN	P52701	-0.517426	1.41885	-0.0501237	0.194804	-0.216926	-1.28294	-0.086199	-0.0731875	0.492512	0.262586	0.0596809	0.374156
AAAASAAEAGIATTGTEDSDDALLK	PSMD4_HUMAN	P55036	0.105669	0.0699724	0.0704814	0.157411	0.0878114	0.0853625	-0.122453	-0.102511	-0.0407846	-0.0651214	-0.0213694	-0.163954
AAAASAAEAGIATTGTEDSDDALLK	PSMD4_HUMAN	P55036	0.0354943	0.25104	-0.00202501	0.274893	-0.0185743	-0.0462365	-0.0585177	-0.138402	-0.12656	-0.0894581	0.315734	-0.17535
AAAAVAR	NDUS3_HUMAN	O75489	-0.247192	0.188983	-0.0331505	-0.0837098	-0.0590227	0.0255509	-0.360971	-0.0948314	0.0495928	0.421734	0.179875	0.040875
AAADFATHGK	MICA1_HUMAN	Q8TDZ2	0.31771	0.14984	-0.0669491	0.138955	0.112027	0.217869	0.305612	-0.23502	-0.267419	-0.235816	-0.0425672	-0.30641
AAAEAAAEAK	MAGD2_HUMAN	Q9UNF1	0.252533	0.230262	-0.169291	0.245731	0.133937	0.188067	0.109194	-0.172575	-0.247564	0.0616308	-0.0322525	-0.415771
AAAEAAAEAK	MAGD2_HUMAN	Q9UNF1	0.267631	0.300176	-0.117463	0.142196	0.280394	0.215808	0.115303	-0.341018	-0.329517	-0.0443913	0.0547479	-0.343223
AAAEDVNVTFEDQQK	PFD4_HUMAN	Q9NQP4	-0.12832	0.0991769	-0.049707	0.160008	-0.155756	-0.0854706	-0.123014	-0.045785	0.0662524	0.160605	0.196239	-0.0418553
AAAEDVNVTFEDQQK	PFD4_HUMAN	Q9NQP4	-0.127606	0.213023	0.0350224	0.174267	-0.280934	-0.236393	0.0636448	0.00235019	-0.0859699	-0.00185917	0.175728	0.227537
AAAEDVNVTFEDQQK	PFD4_HUMAN	Q9NQP4	-0.127891	0.161016	-0.132824	0.00317288	0.036507	-0.0210249	-0.202352	-0.0657598	0.120348	0.329978	0.072647	-0.121906
AAAEDVNVTFEDQQK	PFD4_HUMAN	Q9NQP4	-0.203733	0.289885	0.0204688	0.165284	-0.129298	-0.00537615	-0.266152	-0.341239	0.00716646	0.0787576	0.379981	0.166498
AAAEELLAR	SHIP2_HUMAN	O15357	0.131259	0.150949	-0.10865	0.207982	0.195095	0.0452921	-0.0357319	-0.20068	-0.0576029	0.0750735	-0.0686061	-0.231166
AAAEEQIK	IPO9_HUMAN	Q96P70	-0.32423	0.273234	-0.295547	-0.201605	-0.24339	-0.0538544	-0.10958	0.0724341	0.207854	0.559262	0.114929	0.00974394
AAAEEQIK	IPO9_HUMAN	Q96P70	-0.260923	0.0410854	-0.0118253	-0.0854745	-0.0530897	-0.128114	-0.254736	-0.0767188	0.163295	0.230237	0.22356	0.107542
AAAEVAGQFVIK	TFR1_HUMAN	P02786	-0.0470115	0.155976	0.0237772	0.250916	0.0171937	-0.268363	-0.133987	-0.0269509	0.0384363	0.0630833	0.0425889	-0.0242961
AAAEVAGQFVIK	TFR1_HUMAN	P02786	-0.0729923	0.0901917	0.0170306	0.198483	-0.0479556	-0.108561	-0.136834	-0.119677	0.050718	0.0518905	0.0160725	0.115525
AAAEVAGQFVIK	TFR1_HUMAN	P02786	-0.0651132	0.286489	0.0718899	0.321586	-0.0387688	-0.239907	-0.192672	-0.17208	0.150064	0.161577	0.00691346	-0.126469
AAAEVNQDYGLDPK	FUMH_HUMAN	P07954	-0.00259657	0.0831391	-0.194447	-0.0172414	0.0707939	-0.0916094	0.0756999	0.0893365	0.0681522	0.0186322	0.0389185	-0.108064
AAAEVNQDYGLDPK	FUMH_HUMAN	P07954	-0.0219805	0.069996	-0.00954836	0.00116979	-0.0300433	0.0637572	-0.0552188	-0.0279431	-0.0151889	0.0281315	0.200137	-0.14639
AAAEVNQDYGLDPK	FUMH_HUMAN	P07954	0.167136	0.139028	0.0542315	0.186653	0.118379	0.104533	-0.108093	-0.100622	0.0426553	-0.0567463	-0.108158	-0.350775
AAAEVNQDYGLDPK	FUMH_HUMAN	P07954	0.139296	0.396481	0.213945	0.149339	0.0386377	0.0612589	-0.116741	-0.176159	0.0968086	0.110046	-0.0834096	-0.559522
AAAEVNQDYGLDPK	FUMH_HUMAN	P07954	0.0362375	0.118817	0.121748	0.139684	-0.0242939	-0.0468358	-0.122439	0.0100139	0.0316321	0.114015	-0.0606344	-0.230598
AAAEVNQDYGLDPK	FUMH_HUMAN	P07954	0.136342	0.439565	0.0393722	0.068427	0.159202	-0.127881	-0.0237387	0.0504561	0.234305	-0.203559	0.075987	-0.591774
AAAFEEQENETVVVK	TLN1_HUMAN	Q9Y490	0.16347	0.145158	-0.11695	0.209529	0.0438904	0.0836786	0.0221914	0.0951612	-0.378752	0.00159381	-0.0384311	-0.054446
AAAFEEQENETVVVK	TLN1_HUMAN	Q9Y490	0.0863635	0.15919	-0.157777	0.248647	0.00187356	0.0544612	-0.0193724	0.0175235	-0.264666	0.0444447	0.102473	-0.0905185
AAAFEEQENETVVVK	TLN1_HUMAN	Q9Y490	0.228457	0.203605	0.0223722	0.243408	0.127473	0.117818	-0.00906977	-0.106732	-0.418435	0.126962	-0.102252	-0.238011
AAAFEEQENETVVVK	TLN1_HUMAN	Q9Y490	0.0896219	0.149789	0.0402315	0.129459	0.116847	-0.0022651	-0.0477268	-0.0777848	-0.339532	0.131329	-0.0261789	-0.00720784
AAAFEEQENETVVVK	TLN1_HUMAN	Q9Y490	0.114617	0.134986	-0.072909	0.253213	0.00668818	0.0574141	0.0456285	-0.147772	-0.174081	0.148454	-0.118782	-0.104139
AAAFEEQENETVVVK	TLN1_HUMAN	Q9Y490	0.112087	0.104201	-0.174239	0.15983	0.0816728	0.0735651	0.0383889	0.00252949	-0.260124	-0.00497217	-0.0483191	0.0416993
AAAFEQLQK	TOM70_HUMAN	O94826	0.239007	0.254628	0.0178052	0.132085	0.322007	0.0792998	0.0532187	-0.366509	-0.0881832	-0.0665689	-0.0625977	-0.389767
AAAFEQLQK	TOM70_HUMAN	O94826	0.0568581	0.0456643	-0.0376342	0.0595392	-0.0307828	0.109283	0.0662262	-0.0941603	-0.0642014	0.032342	0.0458473	-0.129604
AAAFSPADQDDFVI	SH3B4_HUMAN	Q9P0V3	0.131465	0.193486	0.0227409	0.23376	-0.0876161	0.145545	-0.0417285	-0.0448902	-0.0414321	0.0518243	0.00739861	-0.391414
AAAFSPADQDDFVI	SH3B4_HUMAN	Q9P0V3	0.123604	0.0887584	0.051837	0.192874	-0.0859536	0.0746745	-0.0119154	0.0555832	-0.0816641	0.0096647	-0.0510951	-0.261741
AAAGEFADDPCSSVK	CTNA1_HUMAN	P35221	-0.0270192	0.344134	-0.374373	0.25818	-0.212984	0.163027	0.00235103	-0.0197041	-0.0841322	0.187486	-0.0773688	0.137544
AAAGEFADDPCSSVK	CTNA1_HUMAN	P35221	-0.0832572	0.278181	-0.311227	0.157735	0.0285139	0.128582	-0.173984	-0.197161	-0.0376127	0.284736	0.0587434	0.0631913
AAAGEFADDPCSSVK	CTNA1_HUMAN	P35221	-0.0803377	0.228765	-0.34139	0.0664911	-0.0217495	0.159324	-0.122261	-0.0492102	-0.0182243	0.281271	-0.00240234	0.0611773
AAAGEFADDPCSSVK	CTNA1_HUMAN	P35221	-0.148347	0.263211	-0.348926	0.0580848	0.072461	0.013538	-0.0698729	-0.254207	-0.00856192	0.08215	0.252909	0.236488
AAAGEFADDPCSSVKR	CTNA1_HUMAN	P35221	-0.0811036	0.185041	-0.204636	-0.0972679	-0.110547	0.218502	0.0415897	-0.149886	0.0457527	0.185043	0.160907	-0.0793291
AAAGELQEDSGLCVLAR	EFHD2_HUMAN	Q96C19	0.0460421	0.348892	0.0712236	-0.286159	0.0431123	0.0676311	0.0730725	0.154717	-0.309261	0.117459	0.215694	-0.279487
AAAGELQEDSGLCVLAR	EFHD2_HUMAN	Q96C19	0.0358883	0.0899753	0.0456384	-0.0153773	0.0766161	-0.0687195	-0.0339348	0.0711077	-0.066103	0.173743	-0.192726	-0.0576512
AAAGELQEDSGLCVLAR	EFHD2_HUMAN	Q96C19	0.0510711	0.848177	0.100453	-0.208453	0.161023	0.148219	-0.16244	0.00720276	-0.27017	-0.579915	0.569386	-0.0482705
AAAGGLAMLTSMRPTLCSR	UN45A_HUMAN	Q9H3U1	0.0959644	0.0668202	-0.0959086	-0.0532145	0.15927	0.0982164	0.0918463	-0.115192	-0.0130231	-0.0505005	-0.00322885	-0.154061
AAAGLGGGDSGDGTAR	RUFY1_HUMAN	Q96T51	-0.124246	0.0727025	-0.0272451	0.0954028	-0.18978	-0.0781636	-0.0662993	-0.0172919	0.165357	0.113721	0.130892	-0.0598298
AAAGLLPGGK	STRP1_HUMAN	Q5VSL9	0.205117	0.0534387	0.110524	0.0973141	0.16932	0.0826402	0.0263305	-0.114238	-0.237748	-0.0308334	-0.136719	-0.179342
AAAGQESEGPAVGPPQPLGK	ARI1A_HUMAN	O14497	-0.368847	0.0640119	-0.104489	-0.231203	-0.142328	-0.0654109	-0.290256	-0.0239328	0.141434	0.342886	0.339945	0.177299
AAAGSAAGGFQR	ARI1B_HUMAN	Q8NFD5	-0.301264	2.83151	0.340521	-1.2603	-0.121127	-0.0465333	-0.0811559	-0.0587208	0.587758	0.7468	-0.507855	-0.537488
AAAHHYGAQCDKPNK	NDUA8_HUMAN	P51970	0.0297448	0.321937	0.46261	-0.00469889	-0.0118597	-0.160344	-0.160798	-0.0161983	-0.0869781	0.0533429	-0.224716	-0.00797704
AAAIGIDLGTTYSCVGVFQHGK	HS71B_HUMAN	P0DMV9	-0.408837	1.28208	-0.441417	-0.159662	-0.173602	-0.440609	-0.149092	0.255334	-0.155827	-0.238461	0.225846	1.05114
AAAIGIDLGTTYSCVGVFQHGK	HS71B_HUMAN	P0DMV9	-0.27328	0.50011	-0.500961	0.050869	-0.227675	0.023719	-0.154881	0.104844	-0.113598	0.125745	0.2205	0.545618
AAAIGIDLGTTYSCVGVFQHGK	HS71B_HUMAN	P0DMV9	0.0194856	0.878044	0.0742431	-0.313343	-0.0548761	-0.0958625	-0.116689	0.529008	0.391541	-0.310498	-0.0318164	-0.486021
AAAIQTMSLDAER	SEM7A_HUMAN	O75326	0.750133	0.301662	-0.206162	0.577291	0.119526	0.534439	0.21026	-0.126383	-0.512268	-0.491922	-0.510558	-0.745285
AAAISTSR	SDA1_HUMAN	Q9NVU7	-0.0613448	0.133693	-0.0982392	0.0533272	-0.173698	-0.0524842	0.0714482	0.0846798	-0.115662	0.175647	0.188991	-0.0845218
AAALAAAVAQDPAASGAPSS	G45IP_HUMAN	Q8TAE8	0.0394839	0.129679	0.0315521	0.189199	-0.0383349	0.0722902	-0.167951	-0.0353937	0.0915322	-0.0324957	0.0442602	-0.224316
AAALAAAVAQDPAASGAPSS	G45IP_HUMAN	Q8TAE8	0.167319	0.0830482	0.190064	0.0281805	0.0326856	0.0833889	0.0636588	-0.0846548	0.0106669	-0.0845269	-0.167715	-0.276405
AAALACKK	DHX30_HUMAN	Q7L2E3	-0.332985	0.599105	-0.0409786	-0.715243	-0.149587	-0.15989	0.14884	0.0366263	0.187368	0.478984	0.235805	-0.122247
AAALASGCTVEIK	P20D2_HUMAN	Q8IYS1	-0.97227	0.597794	-0.0245511	-0.975509	-0.687133	-0.461972	-0.431952	0.0593341	0.191058	0.882535	0.744981	0.368767
AAALASGCTVEIK	P20D2_HUMAN	Q8IYS1	-0.775247	0.192381	-0.0313907	-0.541783	-0.382577	-0.534145	-0.561505	0.189449	0.371968	0.471471	0.603828	0.350486
AAALASLK	SPTC1_HUMAN	O15269	0.02196	0.127601	-0.175797	0.239076	-0.0312806	0.0355207	0.00159339	-0.157185	0.0971707	0.0268605	-0.0333366	-0.0545351
AAALASLKK	SPTC1_HUMAN	O15269	0.0900413	0.0950351	0.0259582	0.016073	0.01494	0.102289	0.0483585	-0.0601173	-0.114733	0.152186	-0.0243017	-0.254567
AAALEAMKDYTK	STIP1_HUMAN	P31948	-0.227724	0.0728426	0.008496	-0.108125	-0.230465	-0.0227857	-0.0925651	-0.0909693	0.228392	0.249403	0.163183	-0.00745799
AAALEFLNR	STIP1_HUMAN	P31948	-0.188306	0.231631	-0.161913	0.219859	-0.0503157	-0.157504	-0.340532	-0.0265669	0.238767	0.236555	0.0314278	0.0376437
AAALEFLNRFEEAK	STIP1_HUMAN	P31948	0.19442	0.78657	0.107587	-0.0235475	0.161355	-0.10529	0.115718	0.0980456	-0.208479	-0.772142	-0.184753	0.407225
AAALGASGGAGAGDDDFDQFDKPGAER	RBM33_HUMAN	Q96EV2	-0.134872	0.0948686	0.0466479	-0.215187	-0.0876602	-0.0262879	0.0763805	-0.142531	0.0718794	0.218782	0.106718	-0.00740606
AAALGTK	RFC1_HUMAN	P35251	-0.474905	0.44463	0.133513	-0.372174	-0.0639009	-0.392881	-0.580325	0.167967	0.26721	0.487808	0.324608	-0.0248162
AAALLMLTK	CCDB1_HUMAN	O95273	0.139605	0.0730989	0.138463	0.0204579	0.011724	-0.0320987	0.150218	-0.0197459	0.0559528	-0.16418	-0.154715	-0.186568
AAALVLQTIWGYK	CTND1_HUMAN	O60716	-0.0851988	0.981122	0.353136	-0.451473	-0.0222007	-0.185508	0.00329421	0.122097	-0.00942059	-0.60802	0.00133126	0.511887
AAALVLQTIWGYK	CTND1_HUMAN	O60716	0.0462261	1.08012	0.221789	-0.179982	0.0569068	-0.411606	-0.00555067	0.490157	-0.313737	-0.536087	-0.154308	0.444072
AAAMANNLQK	RBM39_HUMAN	Q14498	-0.263236	0.0818765	0.11767	-0.0841621	-0.272918	-0.166943	-0.204155	0.100485	0.170242	0.229039	0.137997	0.0859075
AAAMANNLQK	RBM39_HUMAN	Q14498	-0.346987	0.148097	0.137562	0.0105314	-0.210772	-0.280233	-0.333219	-0.145417	0.317708	0.257333	0.168969	0.16132
AAAMDVDTPSGTNSGAGK	RBX1_HUMAN	P62877	0.0174077	0.193592	-0.109352	-0.0409562	0.282823	0.0678457	-0.102336	-0.265101	0.00394873	0.0832673	0.0437325	-0.0907476
AAAMDVDTPSGTNSGAGK	RBX1_HUMAN	P62877	0.101559	0.10047	0.124373	0.163459	0.0191959	-0.0506497	-0.0602704	0.0125737	0.00837576	0.00759202	-0.0710629	-0.278714
AAAMDVDTPSGTNSGAGK	RBX1_HUMAN	P62877	-0.0124218	0.101675	-0.00886984	0.152038	-0.0385412	-0.0258503	-0.127006	0.0138014	-0.0505884	0.204774	0.00839227	-0.126054
AAAMDVDTPSGTNSGAGKK	RBX1_HUMAN	P62877	0.000785988	0.0631014	-0.0141073	0.000883005	-0.0609035	-0.0105355	0.0185373	0.0955973	-0.0311328	0.0357712	0.131928	-0.173066
AAAMLPTVGEGYGYGPESELSQASAATR	RBM4B_HUMAN	Q9BQ04	-0.371616	0.504684	-0.376697	-0.315691	-0.0715637	-0.00595713	-0.0269985	-0.393874	0.481397	-0.0336154	0.481871	0.188887
AAAMTPPEEELKR	RB3GP_HUMAN	Q15042	0.197745	0.0381501	0.0990227	0.176949	0.00052514	0.106127	0.0826528	-0.0883834	-0.103083	-0.10965	-0.212596	-0.139851
AAANEQLTR	MIC19_HUMAN	Q9NX63	-0.125754	0.550352	-0.0303337	0.0162486	0.289276	-0.559175	-0.0928047	-0.0626541	-0.0904791	0.231867	0.316606	-0.160263
AAAPAPEEEMDECEQALAAEPK	EF1G_HUMAN	P26641	0.206383	0.406351	-0.397781	0.12902	0.24656	0.107512	0.281572	-0.249514	-0.35202	0.0970689	-0.0850157	-0.101603
AAAPAPEEEMDECEQALAAEPK	EF1G_HUMAN	P26641	0.202135	0.11564	0.126617	0.158009	-0.00745188	0.125398	0.091911	-0.151371	-0.0036229	-0.108549	-0.106725	-0.357114
AAAPAPEEEMDECEQALAAEPK	EF1G_HUMAN	P26641	0.204011	0.0812497	0.0450984	0.223041	0.00899069	0.0311161	0.0994365	-0.0281	-0.0893784	-0.0420086	-0.109632	-0.346838
AAAPAPVSEAVCR	ICAL_HUMAN	P20810	0.110352	3.17596	1.44647	-0.1964	-0.307826	-0.291542	-0.429601	-0.670128	-0.144899	-0.263927	-0.150819	-0.65623
AAAPGVEDEPLLR	RIR2_HUMAN	P31350	-0.847782	0.717457	0.329142	-0.738978	-0.597282	-0.806394	-0.52822	0.292476	0.429737	0.582906	0.349694	0.357283
AAAPGVEDEPLLR	RIR2_HUMAN	P31350	-0.921024	1.10868	0.285902	-0.81648	-0.59104	-1.18708	-0.334273	0.314704	0.438562	0.556243	0.488943	0.34716
AAAPQAWAGPMEEPPQAQAPPR	DREB_HUMAN	Q16643	-0.0802187	0.74568	-0.328379	0.0418143	-0.0814508	0.495959	-0.308462	-0.234141	-0.235967	0.208999	0.387219	-0.0647366
AAAQCYIDLIIK	COPB_HUMAN	P53618	0.194812	0.0576865	-0.129287	0.00399629	0.0984825	0.0774385	0.242408	0.0296111	-0.0920565	-0.109738	-0.158519	-0.185374
AAAQCYIDLIIK	COPB_HUMAN	P53618	0.227628	0.0701967	-0.079603	-0.0369826	0.167072	0.0517202	0.210161	0.0897133	-0.113847	-0.0846613	-0.226425	-0.255799
AAAQLLQSQAQQSGAQQTK	SEP11_HUMAN	Q9NVA2	0.321803	0.157086	0.131969	0.240729	0.111191	0.0453566	0.0394902	0.0363106	-0.136058	-0.0181055	-0.36241	-0.477406
AAAQLLQSQAQQSGAQQTK	SEP11_HUMAN	Q9NVA2	0.169502	1.84157	-0.207588	-0.210512	-0.202919	0.272435	0.103316	0.302444	0.202227	0.427239	-0.169887	-1.18839
AAAQLLQSQAQQSGAQQTKK	SEP11_HUMAN	Q9NVA2	0.144797	0.250611	0.042454	-0.276802	-0.0288911	0.327448	0.173239	0.00758994	-0.0663636	-0.0726031	-0.0464159	-0.297186
AAAQLLQSQAQQSGAQQTKK	SEP11_HUMAN	Q9NVA2	0.0960441	0.612538	-0.0104624	0.0195624	-0.249742	0.188895	0.177723	-0.0296246	0.150002	-0.331004	0.341857	-0.515628
AAAQYYLGNFR	TTC4_HUMAN	O95801	-0.0113786	0.175778	0.0664396	0.206682	-0.0299391	-0.126436	-0.165116	0.0195857	-0.0662982	0.251571	-0.0824717	-0.100371
AAASTDYYK	ODPA_HUMAN	P08559	0.153335	0.030927	-0.0356663	0.18294	0.0262374	0.0940418	0.028765	-0.0199436	-0.0383367	-0.0832993	-0.110887	-0.185806
AAASVLTTSMVTMEPGYLFLGSR	CPSF1_HUMAN	Q10570	-0.247534	1.21427	-0.533134	-0.454628	0.372851	-0.621274	-0.100933	0.435973	0.399018	0.123613	0.0500119	-0.140511
AAATAEEPDPK	NP1L4_HUMAN	Q99733	0.0338973	0.150935	0.0933581	0.0923125	-0.0607562	-0.011533	-0.104333	0.0580038	0.11551	0.13426	-0.142131	-0.260981
AAATAEEPDPK	NP1L4_HUMAN	Q99733	0.00711942	0.136681	0.0957982	0.103641	-0.0911404	-0.0116651	-0.15195	0.109841	0.0592994	0.0705827	0.0257817	-0.25365
AAATGAVAASAASGQAEGK	SLTM_HUMAN	Q9NWH9	-0.173256	0.156021	-0.236997	0.149263	-0.0813658	-0.230525	-0.057485	-0.0305609	0.185429	0.234033	0.0167315	0.104691
AAATGAVAASAASGQAEGKK	SLTM_HUMAN	Q9NWH9	-0.206658	0.029952	-0.122868	-0.150224	-0.0943016	-0.0123578	-0.0534774	-0.058004	0.0860089	0.152072	0.218612	0.152366
AAATGAVAASAASGQAEGKK	SLTM_HUMAN	Q9NWH9	-0.0833696	0.334655	-0.176587	0.00244175	-0.233598	0.0742698	0.154824	-0.110998	-0.148962	0.425645	-0.0984264	0.11867
AAATGDPGLSK	ATG7_HUMAN	O95352	0.029077	0.0442415	-0.0275805	0.0645557	0.00861388	0.0190213	-0.00319135	-0.0371932	0.0258045	0.0279825	0.0687887	-0.184063
AAATGPSFWLGNETLK	PEPD_HUMAN	P12955	0.20829	0.064263	0.041995	0.170248	0.163576	0.0990924	0.0511414	-0.213947	-0.0899396	-0.167556	-0.122073	-0.167584
AAATLTSK	QCR9_HUMAN	Q9UDW1	0.0995913	0.221109	0.236658	-0.0225354	-0.132664	0.218617	0.0844164	-0.237587	-0.0767897	0.0831861	-0.213821	-0.0890038
AAATMATPLPGRAGGPATPLSPTR	LMNB2_HUMAN	Q03252	-0.0166917	0.0304228	-0.0171698	0.0393247	-0.066957	0.00646164	-0.0101818	0.0302168	-0.0521502	0.0761178	0.0973511	-0.0769432
AAATPAK	NUCL_HUMAN	P19338	-0.493872	2.19651	0.669929	-0.274253	-0.191031	-0.739505	-0.993496	0.200107	-0.0260632	0.856068	0.0971597	-0.255728
AAATPAKK	NUCL_HUMAN	P19338	-0.886464	7.44457	1.08046	-1.32868	-0.55463	-0.869896	-1.95488	0.504319	-0.387485	1.2351	0.352431	-0.738844
AAATPESQEPQAK	MRP_HUMAN	P49006	-0.035295	0.150887	0.286326	-0.0201514	-0.0999683	-0.0404449	-0.11103	-0.0821992	0.123637	0.0810366	-0.0583564	-0.127899
AAATPESQEPQAK	MRP_HUMAN	P49006	-0.182474	0.0841325	0.156065	-0.179704	-0.124114	-0.192733	-0.0447225	0.0232336	0.0810308	0.230368	0.023549	0.0928962
AAATQPDAK	SND1_HUMAN	Q7KZF4	0.142108	0.321476	0.00350528	0.327759	0.163381	-0.0460024	-0.179543	-0.0483692	-0.372283	0.191511	-0.188654	-0.0393203
AAATQPDAKDTPDEPWAFPAR	SND1_HUMAN	Q7KZF4	0.0389954	0.168536	-0.0113374	-0.117736	0.0495431	0.159538	0.149765	-0.296305	0.0197582	-0.129041	0.0701281	-0.00245255
AAATQPDAKDTPDEPWAFPAR	SND1_HUMAN	Q7KZF4	0.141682	0.146674	0.00272506	-0.067389	-0.0208934	0.254722	0.177853	-0.145186	-0.0823563	-0.028167	0.0107749	-0.278163
AAATQPDAKDTPDEPWAFPAR	SND1_HUMAN	Q7KZF4	0.188418	0.260316	0.112458	-0.108952	-0.0310702	0.284744	0.203932	-0.17826	-0.0893247	-0.0354281	-0.00233151	-0.425153
AAATTSQPVLTSQQIETIFFK	BCR_HUMAN	P11274	0.0991275	0.0636809	0.149003	0.104349	-0.0204368	0.0574579	-0.0227387	-0.0349508	-0.0767272	-0.184192	0.0477974	-0.110399
AAATTSQPVLTSQQIETIFFK	BCR_HUMAN	P11274	0.493278	0.819023	0.112722	0.0158668	0.265688	0.115138	0.282721	0.100317	-0.880572	-0.540031	-0.504867	0.265786
AAAVAAAGAGEPQSPDELLPK	TOM22_HUMAN	Q9NS69	-0.0223406	0.29671	-0.00890977	-0.158117	0.0738561	0.0287536	0.0102232	-0.137894	0.275909	-0.144765	0.232513	-0.313926
AAAVAAAGAGEPQSPDELLPK	TOM22_HUMAN	Q9NS69	0.0482185	0.2139	0.0719561	0.216432	0.103546	-0.113341	-0.155924	-0.105116	0.0274083	0.0948245	0.0539075	-0.31376
AAAVGTANK	VINC_HUMAN	P18206	0.132175	0.129061	0.0282134	0.0475749	0.0892744	0.195547	-0.0821044	-0.0592433	-0.117433	0.0978181	-0.0403657	-0.311845
AAAVGTANK	VINC_HUMAN	P18206	0.175971	0.0642029	0.0379733	0.0764996	0.0859235	0.0278463	0.0389878	0.0870219	-0.0801517	0.021782	-0.184661	-0.302649
AAAVGTANK	VINC_HUMAN	P18206	0.136497	0.110894	0.0610806	0.127149	-0.1276	0.170281	0.0144878	0.0613263	-0.0726253	-0.0230375	-0.0391763	-0.299587
AAAVGTANK	VINC_HUMAN	P18206	0.0964823	0.146421	0.0416278	-0.00217969	0.149105	-0.0388216	-0.0398323	0.0804033	0.00332325	-0.234604	0.142641	-0.258441
AAAVGTANK	VINC_HUMAN	P18206	0.322964	0.659645	0.295294	0.287064	0.164473	0.28811	-0.341466	-0.247482	-0.036393	0.0289797	-0.414446	-0.601909
AAAVGTANK	VINC_HUMAN	P18206	0.223267	0.30882	0.0266621	0.0849875	0.143672	0.277727	-0.143182	-0.0585521	-0.0373327	0.133776	-0.497231	-0.259159
AAAVGTANK	VINC_HUMAN	P18206	0.123923	0.387597	0.0533982	0.0727322	-0.0699804	0.156618	-0.16365	0.239636	-0.0253755	-0.0110804	0.0929824	-0.552238
AAAVLPVLDLAQR	NDUV2_HUMAN	P19404	0.476361	8.87291	1.98101	-1.11851	0.485484	-0.775554	-0.983985	-1.20593	-0.445071	-0.868095	-0.972794	-1.42644
AAAVLPVLDLAQR	NDUV2_HUMAN	P19404	0.0489061	0.188921	0.242644	-0.0105715	-0.142289	-0.0119896	-0.0546119	0.190507	-0.0825557	0.00445517	-0.263658	0.0398771
AAAVLPVLDLAQR	NDUV2_HUMAN	P19404	0.346153	2.2603	1.20131	-0.0365261	-0.0685007	-0.352073	-0.32134	-0.0305733	-0.13866	-0.236937	-0.589739	-0.839512
AAAVSALAK	COPG2_HUMAN	Q9UBF2	-0.00960982	0.049146	-0.146548	0.0433686	-0.0248421	0.0396739	0.0275882	0.00789937	-0.059749	0.0765167	0.103992	-0.0531325
AAAVSALAK	COPG2_HUMAN	Q9UBF2	0.0937097	0.0495447	0.0135011	0.125444	0.0298505	0.0292475	-0.0184456	-0.00834212	-0.0494829	0.0831873	-0.0976841	-0.196658
AAAVSLENVLLDVK	FMNL3_HUMAN	Q8IVF7	0.089931	0.230029	0.259596	0.00252349	0.0886557	-0.0118756	-0.212784	0.105417	-0.139719	0.15065	-0.193722	-0.210807
AAAVSLENVLLDVK	FMNL3_HUMAN	Q8IVF7	0.0518211	0.239098	0.298263	0.0791606	0.0963077	-0.0683554	-0.182226	-0.104063	-0.275829	0.0994216	-0.0853747	0.0382763
AAAVVGINSETIMKPASISEEELLNLINK	MTDC_HUMAN	P13995	-0.165786	0.259328	-0.175027	-0.267941	0.242753	-0.171994	-0.0620619	-0.0721881	-0.0361753	0.219761	0.298375	-0.00221031
AAAYNLVQHGITNLCVIGGDGSLTGANIFR	PFKAL_HUMAN	P17858	0.170121	1.09157	-0.0326708	-0.384572	0.0542078	0.221557	0.186729	0.245005	-0.410361	-0.627479	-0.246098	0.527418
AAAYNLVQHGITNLCVIGGDGSLTGANIFR	PFKAL_HUMAN	P17858	0.394752	1.42513	0.0449042	-0.159644	0.192272	0.0487281	0.188256	0.383623	-0.233442	-1.11024	-0.537398	0.345218
AAAYSAQVQPVDGATR	CH033_HUMAN	Q9H7E9	-0.448184	1.82832	-0.181135	-0.587672	-0.021633	0.17127	-0.303871	-0.522725	-0.602988	0.160556	0.917787	0.642579
AACCLAGAR	6PGL_HUMAN	O95336	-0.153172	0.0720935	0.0477831	-0.0230351	-0.0847086	-0.140148	-0.11676	-0.0131982	0.0311378	0.305319	0.0347728	0.0392788
AACCLAGAR	6PGL_HUMAN	O95336	-0.0172798	0.281626	-0.0965707	-0.243369	-0.110949	0.155056	0.260705	-0.158889	0.0948659	0.197174	-0.0129866	-0.193654
AACCLAGAR	6PGL_HUMAN	O95336	-0.144469	0.534281	-0.407089	-0.279654	0.0601479	0.105354	0.166413	-0.268714	-0.0591179	0.442154	0.190526	-0.03697
AACEQLHQQQQQQQEETAAATLLLQGEEEGEED	PURA_HUMAN	Q00577	-0.144224	0.12366	-0.150616	-0.231529	0.162004	-0.155849	-0.0335055	0.0119955	0.0312199	0.190445	0.115713	0.070087
AACEQLHQQQQQQQEETAAATLLLQGEEEGEED	PURA_HUMAN	Q00577	-0.0224408	0.284267	-0.31851	0.0371846	-0.0864268	0.230012	0.0363067	-0.101123	0.0408988	0.0287222	0.270975	-0.18786
AACEQQAVALTLQEDR	PAXX_HUMAN	Q9BUH6	0.326152	0.13159	-0.258149	0.228402	0.213154	0.171896	0.172544	-0.0562502	-0.0971798	-0.285213	-0.328449	-0.172747
AACIAEQYHTVLK	KI20A_HUMAN	O95235	-1.05416	0.169088	-0.382691	-0.619757	-0.560457	-0.511214	-0.73826	-0.155469	0.769517	0.757681	0.604437	0.427438
AACLCFR	NUDT4_HUMAN	Q9NZJ9	-0.0214097	0.440643	0.0531853	-0.290982	0.10385	-0.145559	0.126659	0.042451	-0.294852	0.448503	-0.0520458	-0.125056
AACLLDGVPVALKK	NEK7_HUMAN	Q8TDX7	0.135492	0.29337	-0.268068	-0.0736973	0.0662269	0.170535	0.304736	-0.12486	-0.126717	0.16671	-0.0482655	-0.293332
AACNLLQR	PFKAP_HUMAN	Q01813	-0.235762	0.470134	-0.176088	-0.651762	-0.0291073	0.0296619	0.134052	0.0708055	-0.0368152	0.317372	0.104612	0.192466
AACSSSEEDDCVSLSK	MFR1L_HUMAN	Q9H019	-0.0978226	0.394883	-0.367596	-0.108665	-0.0993019	0.101305	0.207322	-0.0880793	-0.269352	0.202189	0.21287	0.214311
AADAEAEVASLNR	TPM3_HUMAN	P06753	0.106539	0.0750911	-0.0481917	0.171826	0.102514	0.0870237	-0.103141	-0.0667601	0.0325521	-0.0360474	-0.0780731	-0.189667
AADAEAEVASLNR	TPM3_HUMAN	P06753	0.0725009	0.0966896	0.016009	0.24666	0.021652	-0.00631481	-0.135771	-0.0167857	-0.0410411	0.0597662	-0.0773556	-0.144517
AADAEAEVASLNR	TPM3_HUMAN	P06753	0.0991668	0.196824	-0.0121731	0.284078	-0.108551	0.0631255	0.0980813	-0.210145	-0.0790026	-0.123696	0.154505	-0.174762
AADAEAEVASLNRR	TPM3_HUMAN	P06753	-0.136177	0.0610609	-0.0182769	-0.122159	-0.163453	0.0562756	-0.083859	0.0938955	-0.0199452	0.0807341	0.208115	0.0650778
AADAEAEVASLNRR	TPM3_HUMAN	P06753	-0.108652	0.0467705	-0.0103686	-0.101173	-0.102346	0.0812969	-0.0408646	-0.0634969	-0.00573691	0.0553353	0.203297	0.0621299
AADAEAEVASLNRR	TPM3_HUMAN	P06753	-0.0275821	0.184309	0.106914	-0.0629634	-0.0867928	0.0372929	0.00981084	-0.122862	0.138445	0.108971	0.131776	-0.314446
AADALEEQQR	NUMA1_HUMAN	Q14980	-0.371755	0.521896	0.142379	-0.131223	-0.365968	-0.0877357	-0.249789	-0.335222	0.370904	0.593275	0.207001	-0.184956
AADAVEDLR	PACN2_HUMAN	Q9UNF0	0.0499879	0.0563401	-0.0385679	0.151329	-0.0131846	-0.00176227	0.0162331	-0.0594761	-0.017796	0.118085	-0.0821353	-0.119976
AADCEVEQWDSDEPIPAK	GRHPR_HUMAN	Q9UBQ7	0.200528	0.0593664	-0.0984585	0.200378	0.152519	0.111925	-0.00515749	-0.0264621	-0.168878	-0.0165915	-0.139883	-0.211296
AADCEVEQWDSDEPIPAK	GRHPR_HUMAN	Q9UBQ7	-0.312934	0.271107	0.0516359	-0.18801	-0.272658	-0.372892	0.147153	-0.155546	0.326128	0.010238	0.373819	0.100038
AADCEVEQWDSDEPIPAKELER	GRHPR_HUMAN	Q9UBQ7	0.108579	0.176882	0.00522565	-0.234996	-0.00341835	0.264614	0.153205	-0.0290651	0.00597327	-0.0256787	-0.0794645	-0.240074
AADCEVEQWDSDEPIPAKELER	GRHPR_HUMAN	Q9UBQ7	0.0519898	0.205737	0.0407846	-0.192481	-0.125205	0.222821	0.166078	-0.0425109	-0.0615102	0.0929126	0.0500929	-0.25751
AADCEVEQWDSDEPIPAKELER	GRHPR_HUMAN	Q9UBQ7	0.0450125	0.148199	-0.159395	-0.00164561	-0.161233	0.13725	0.182087	0.0710318	-0.0942326	0.0703403	0.0688417	-0.165231
AADDREEDGCSQAVPLVPLTEENEEAMENEQFQQLLR	TIM_HUMAN	Q9UNS1	-1.21879	1.02028	-0.334074	-1.06934	-0.317937	-0.843387	-1.02878	-0.20705	1.11155	0.873138	0.229078	0.459102
AADEEAFEDNSEEYIR	XPO2_HUMAN	P55060	-0.180371	0.287899	-0.0594254	0.165983	-0.00221801	-0.288557	-0.324718	0.0544999	0.103645	0.367729	-0.083839	0.077087
AADEEAFEDNSEEYIR	XPO2_HUMAN	P55060	-0.235527	0.189124	-0.10329	0.123084	-0.0603982	-0.235591	-0.28288	-0.0269988	0.106848	0.373564	0.00253244	0.181582
AADEEAFEDNSEEYIRR	XPO2_HUMAN	P55060	-0.296382	0.0949316	0.093411	-0.215779	-0.241608	-0.156834	-0.199094	0.133466	0.122653	0.323455	0.155804	0.0991866
AADEEAFEDNSEEYIRR	XPO2_HUMAN	P55060	0.229411	1.75273	0.47643	-0.321119	0.291098	-0.192348	-0.0145511	0.031182	-0.0990608	-0.814281	-0.740897	0.547327
AADEVAEGK	FUMH_HUMAN	P07954	0.0918757	0.401245	0.157452	0.219454	0.0797175	0.0614642	-0.282187	-0.197877	0.183594	0.127086	-0.254363	-0.339347
AADEVAEGK	FUMH_HUMAN	P07954	0.0397993	0.0393938	0.01835	0.0346617	0.0193673	-0.0829835	0.0558524	0.0188094	0.047999	0.0346081	-0.0465011	-0.162519
AADEVLAEAK	CDC73_HUMAN	Q6P1J9	-0.220983	0.0820206	-0.0425858	-0.138774	-0.0170558	-0.150523	-0.0832627	-0.127363	0.0795579	0.33607	0.187268	0.0456059
AADEVLAEAK	CDC73_HUMAN	Q6P1J9	-0.193578	0.101435	0.0100443	-0.038398	-0.0913019	-0.223839	-0.118476	0.0397419	0.0846632	0.299844	0.182569	-0.0639045
AADFIDQALAQK	DUS3_HUMAN	P51452	0.294527	0.339677	-0.0123138	-0.0997512	0.396734	0.198675	-0.182158	0.197722	-0.15079	-0.0894022	-0.271722	-0.479833
AADFIDQALAQK	DUS3_HUMAN	P51452	0.503359	0.0693418	0.232638	0.173218	0.200646	0.122512	0.180061	0.0562945	-0.344923	-0.388363	-0.351413	-0.522181
AADFIDQALAQK	DUS3_HUMAN	P51452	0.429302	0.0888626	0.0472659	0.320537	0.0283066	0.164392	0.169081	0.119355	-0.379812	-0.236684	-0.270993	-0.440175
AADFQLHTHVNDGTEFGGSIYQK	VDAC3_HUMAN	Q9Y277	-0.0171966	1.0267	-0.178272	0.394907	-0.0628254	-0.295897	0.0119664	-0.097291	-0.117816	-0.565512	0.0215157	0.640884
AADFQLHTHVNDGTEFGGSIYQK	VDAC3_HUMAN	Q9Y277	0.526997	1.61681	0.217461	0.269428	-0.0241031	-0.0205298	0.187199	0.225797	0.0823064	-0.589687	0.0239503	-1.40046
AADGDWQDFYEFQEPAR	FEZ2_HUMAN	Q9UHY8	0.495268	2.56573	-0.679743	-0.0536591	-0.227858	0.987238	0.00906537	0.35152	-0.783204	0.435145	-0.798388	-0.64392
AADGNYYNAR	GLUCM_HUMAN	Q7Z3D6	0.237806	0.244333	0.182589	-0.049066	0.25525	0.110897	-0.0671775	-0.0296582	-0.116472	0.0962698	-0.325358	-0.415869
AADGSAVSTVTK	SMTN_HUMAN	P53814	0.00445061	0.175083	0.167344	-0.0110276	-0.00549572	-0.0708811	0.0570798	-0.135465	-0.283103	0.182857	0.0822776	-0.00736207
AADGSAVSTVTK	SMTN_HUMAN	P53814	0.080136	0.0708941	0.0723942	0.0309865	-0.0532411	0.0106878	0.11409	0.0311708	-0.2329	0.0281896	0.0430186	-0.0983523
AADGSAVSTVTK	SMTN_HUMAN	P53814	-0.000235426	0.272405	-0.0113718	0.20555	-0.0583463	-0.165501	-0.215765	0.329009	-0.0373216	-0.160185	-0.0705463	0.113589
AADIDQEVK	CAND1_HUMAN	Q86VP6	0.109079	0.178441	0.000135958	0.225426	0.148917	0.0373438	-0.186408	-0.102419	-0.0313563	0.132089	-0.152807	-0.23225
AADIDQEVK	CAND1_HUMAN	Q86VP6	0.101738	0.152405	-0.0223869	0.223728	0.0740364	-0.148585	0.0745862	-0.0776943	-0.0950705	0.156081	-0.0861618	-0.231233
AADIDQEVKER	CAND1_HUMAN	Q86VP6	-0.181504	0.5015	-0.0613304	-0.567613	-0.103699	0.161451	0.15462	-0.136095	0.126131	0.129292	0.365919	-0.159969
AADISESSGADCK	DENR_HUMAN	O43583	0.105229	0.118725	-0.0857356	0.297342	0.0751909	0.0192344	-0.0350987	-0.166573	-0.0818772	0.0185638	-0.110058	-0.0449557
AADISESSGADCKGDPR	DENR_HUMAN	O43583	0.0444764	0.20771	-0.0575946	-0.169772	0.019419	0.311829	0.0467835	-0.167266	-0.152883	0.161489	-0.0214459	-0.0671863
AADKGVYIIGSSGFDSIPADLGVIYTR	SCPDL_HUMAN	Q8NBX0	0.46245	0.321531	0.214447	-0.0397295	0.0930737	0.237416	0.333779	0.0514007	-0.401084	-0.669605	-0.366944	-0.0909628
AADKGVYIIGSSGFDSIPADLGVIYTR	SCPDL_HUMAN	Q8NBX0	0.460134	0.476181	0.101974	-0.112116	0.0275706	0.213509	0.464011	0.169225	-0.352659	-0.713562	-0.428934	-0.0651148
AADKLIQNLDANHDGR	S10AG_HUMAN	Q96FQ6	-0.191211	0.120298	-0.144783	0.0112385	-0.255016	0.0112527	0.0418887	-0.180747	0.186939	0.109432	0.0836033	0.227952
AADKLIQNLDANHDGR	S10AG_HUMAN	Q96FQ6	-0.0232946	0.275747	0.129078	-0.310055	-0.135548	0.106841	0.273818	-0.170257	-0.0970875	-0.0461364	0.0329858	0.136939
AADLLYAMCDR	AP2A1_HUMAN	O95782	-0.110624	0.412363	-0.393569	-0.256817	-0.0571397	-0.154635	0.386123	0.0706035	0.0505983	-0.0267605	0.108316	0.177342
AADLNGDLTATR	RCN1_HUMAN	Q15293	-0.0215293	0.251203	-0.285006	0.177298	0.0788186	0.0170456	-0.0276108	-0.214608	-0.0262686	0.283085	0.0211207	-0.0744045
AADLNGDLTATR	RCN1_HUMAN	Q15293	0.012035	0.32661	-0.219294	0.319163	0.0554488	-0.0948982	0.0114258	-0.304351	0.0972263	0.211154	-0.101028	-0.0974099
AADLNGDLTATR	RCN1_HUMAN	Q15293	-0.00449427	0.945295	0.761539	0.0656239	-0.116947	-0.243257	-0.145228	-0.488009	-0.1646	0.0744934	-0.0147076	-0.0993837
AADMGNPVGQSGLGMAYLYGR	SE1L1_HUMAN	Q9UBV2	0.698635	1.83286	0.110632	0.30811	0.149177	0.507666	-0.0945232	0.0680488	-0.0722302	-1.42006	0.0656122	-1.00172
AADPPAENSSAPEAEQGGAE	YBOX1_HUMAN	P67809	0.00131033	0.163968	0.168533	0.104799	-0.0405586	-0.161882	-0.0873575	0.063842	-0.116295	0.18854	0.0321721	-0.187207
AADPPAENSSAPEAEQGGAE	YBOX1_HUMAN	P67809	0.118495	1.15989	0.233797	-0.358263	-0.0888765	0.116586	0.247232	-0.0977432	0.0235401	0.192084	0.202114	-0.931754
AADSICDGDLVDSQIR	RFC1_HUMAN	P35251	-0.356843	0.131508	-0.113259	-0.365734	-0.0318104	-0.109328	-0.21821	-0.0306596	0.131898	0.391286	0.329971	0.109542
AADSQNSGEGNTGAAESSFSQEVSR	TPR_HUMAN	P12270	-0.472752	0.11151	0.10255	-0.407125	-0.184585	-0.247561	-0.355599	0.0298057	0.264537	0.25419	0.426422	0.202902
AADSSAPEDSEK	S20A2_HUMAN	Q08357	0.387165	0.789203	0.0649498	0.531592	0.121781	0.303955	-0.383196	0.0638308	-0.605507	-0.566909	-0.153308	0.0249359
AADSSAPEDSEKLVGDTVSYSK	S20A2_HUMAN	Q08357	0.0956181	0.150231	-0.00134265	-0.16239	0.0609387	0.173094	0.157193	-0.124326	-0.0293346	-0.0378698	0.0752695	-0.266108
AADTNEVVK	I5P1_HUMAN	Q14642	0.155643	0.551598	-0.388	0.388933	0.114297	0.303478	-0.0458936	-0.397027	-0.149579	-0.100355	0.115533	-0.131771
AADTQVSETLKR	GCN1_HUMAN	Q92616	0.238155	0.190968	0.0929673	0.108341	0.0412885	0.166736	0.154435	-0.18157	-0.149215	1.15441e-05	-0.033754	-0.482049
AAEAAINILK	PRKRA_HUMAN	O75569	0.0295289	0.111433	-0.124352	0.104933	0.0712765	0.0681917	-0.0272987	-0.146359	-0.0277426	0.13716	0.0692855	-0.177387
AAEAAPPTQEAQGETEPTEQAPDALEQAADTSR	CCAR2_HUMAN	Q8N163	-0.265459	0.240628	0.0655924	0.0477039	-0.0231467	-0.361305	-0.364606	0.00190382	0.2057	0.35419	0.0570916	0.0475352
AAEAGGAEEQYGFLTTPTK	MAP1B_HUMAN	P46821	0.21747	0.106293	-0.0354555	0.297489	0.0324805	0.180192	-0.011202	-0.1037	-0.102433	-0.0904243	-0.0992771	-0.29148
AAEAGGAEEQYGFLTTPTK	MAP1B_HUMAN	P46821	0.196887	0.165573	-0.118175	0.290272	0.0119678	0.225884	0.06012	-0.20255	-0.216291	0.0293922	-0.155982	-0.123613
AAEAHVDAHYYEQNEQPTGTCAACITGDNR	ADK_HUMAN	P55263	-0.12622	0.0808741	-0.0633814	-0.145061	-0.0172571	-0.176342	0.0932853	0.0168062	0.0203291	0.031608	0.240865	0.0464885
AAEATNDYETLVK	ERC6L_HUMAN	Q2NKX8	-0.334124	0.205995	-0.26128	-0.162282	0.0786875	-0.326139	-0.263955	0.0499225	0.30451	0.347636	0.161423	0.0945333
AAEAVAAAVGTGATTAAVMAAAGIAAIGPAK	MAP1B_HUMAN	P46821	-0.014592	0.648624	-0.479526	0.169124	0.295265	0.103649	-0.195402	-0.240627	-0.269691	0.0886622	0.344711	0.0131819
AAEAVAAAVGTGATTAAVMAAAGIAAIGPAK	MAP1B_HUMAN	P46821	-0.0565201	0.57326	-0.472779	0.268567	0.0137957	0.119583	-0.115359	-0.185792	-0.212102	0.260687	0.327115	-0.0707396
AAEAVAAAVGTGATTAAVMAAAGIAAIGPAK	MAP1B_HUMAN	P46821	-0.126295	0.484267	-0.390046	0.00278559	0.0281181	0.0486998	0.0792422	-0.291273	-0.166231	0.116631	0.48871	0.0616544
AAEAVAAAVGTGATTAAVMAAAGIAAIGPAK	MAP1B_HUMAN	P46821	-0.0571433	0.202919	0.00444816	0.242937	-0.242146	0.017003	-0.184546	0.0857683	-0.110533	0.193026	-0.0208169	0.0567663
AAEAVAAAVGTGATTAAVMAAAGIAAIGPAK	MAP1B_HUMAN	P46821	0.0810982	0.299063	0.0649286	0.358515	-0.0462089	-0.236068	-0.140121	0.207646	-0.0767029	-0.0896641	-0.226937	0.0374576
AAEAVAAAVGTGATTAAVMAAAGIAAIGPAK	MAP1B_HUMAN	P46821	-0.134559	0.465939	-0.361136	0.327349	-0.338033	-0.157616	0.0508032	0.120466	-0.132214	0.16062	0.27189	0.085027
AAEAVAAAVGTGATTAAVMAAAGIAAIGPAKELEAER	MAP1B_HUMAN	P46821	-0.181484	0.515492	0.242752	-0.130768	-0.44612	0.0258556	0.0266059	-0.134192	0.169379	-0.162756	0.494332	-0.129073
AAEAVAAAVGTGATTAAVMAAAGIAAIGPAKELEAER	MAP1B_HUMAN	P46821	-0.256046	1.53674	-0.00264541	-0.208712	-0.373645	-0.0163439	0.464717	-1.03994	0.0759515	0.441607	0.193321	0.133285
AAEAYQK	TONSL_HUMAN	Q96HA7	-0.471836	0.471388	-0.0158802	-0.138393	-0.0826401	-0.193079	-0.394599	-0.446816	-0.0998987	0.477883	0.509251	0.443865
AAECNIVVTQPR	DHX9_HUMAN	Q08211	-0.306364	0.106247	-0.0772357	-0.182682	-0.0403783	-0.265126	-0.186901	0.0132894	0.216835	0.37241	0.212364	0.0173314
AAECNIVVTQPR	DHX9_HUMAN	Q08211	-0.261153	0.0234849	0.0157692	-0.0943981	-0.176802	-0.151842	-0.0754419	-0.107501	0.10976	0.206896	0.2159	0.19984
AAECNIVVTQPR	DHX9_HUMAN	Q08211	-0.204243	0.321549	0.179667	-0.308826	0.0696303	-0.133577	-0.0135901	-0.402852	0.00962247	0.289754	0.107249	0.182972
AAEDDEDDDVDTK	PTMA_HUMAN	P06454	-0.443834	0.0739977	-0.0228779	-0.227874	-0.242378	-0.308061	-0.296615	0.110234	0.241761	0.381761	0.329587	0.155991
AAEDDEDDDVDTK	PTMA_HUMAN	P06454	-0.183981	0.116617	-0.0197379	-0.201595	-0.157937	-0.164712	0.0124311	0.17061	0.0937393	0.184772	0.211999	-0.0660835
AAEDDEDDDVDTKK	PTMA_HUMAN	P06454	-0.396698	0.154538	0.158824	-0.254356	-0.206444	-0.204716	-0.354428	-0.0514068	0.285491	0.42455	0.194983	0.0791138
AAEDDEDDDVDTKK	PTMA_HUMAN	P06454	-0.673174	0.169419	-0.0868536	-0.625024	-0.44743	-0.103403	-0.426705	0.0868456	0.325995	0.442727	0.408113	0.456527
AAEDDEDDDVDTKK	PTMA_HUMAN	P06454	-0.531216	0.205593	-0.00793822	-0.423533	-0.171413	-0.251046	-0.471233	0.0687939	0.309529	0.400744	0.508351	0.0762379
AAEDDEDDDVDTKK	PTMA_HUMAN	P06454	-0.470372	0.514733	-0.109543	-0.272939	-0.639513	-0.208002	-0.14419	0.387246	0.0569004	0.259937	0.600397	0.109412
AAEDDEDDDVDTKKQK	PTMA_HUMAN	P06454	-0.709359	2.11637	0.00455058	-1.08994	-0.721056	0.00144441	-0.0396847	-0.343697	0.392817	0.428058	1.12527	-0.424364
AAEDLFVNIR	NCKP1_HUMAN	Q9Y2A7	0.293793	0.181833	-0.0239604	0.401929	-0.0166216	0.185931	0.147905	-0.223387	-0.298626	-0.208715	-0.132636	-0.146652
AAEDYGVIK	TAGL_HUMAN	Q01995	-0.0808495	0.251071	-0.363369	0.148857	-0.0804438	0.153314	-0.0829788	-0.112886	0.109039	0.0519962	0.222493	-0.0449311
AAEDYGVIK	TAGL_HUMAN	Q01995	0.0426381	0.598288	-0.422346	0.293638	0.0640471	0.249377	-0.0154816	-0.492521	0.0690246	0.13862	-0.000460658	-0.103208
AAEDYGVIK	TAGL_HUMAN	Q01995	0.0541022	0.481337	-0.44747	0.227277	-0.0337544	0.182512	0.141892	-0.206106	-0.192872	0.083367	0.269552	-0.160883
AAEDYGVIK	TAGL_HUMAN	Q01995	0.0473397	0.452374	-0.451459	0.243151	0.055634	0.232908	0.00920047	-0.299153	-0.0190505	0.0662485	0.154305	-0.151558
AAEDYGVIK	TAGL_HUMAN	Q01995	0.0310149	0.480182	-0.432986	0.191598	0.199036	0.12554	-0.0278581	-0.318716	-0.0976365	0.165761	0.196084	-0.168493
AAEDYGVIK	TAGL_HUMAN	Q01995	-0.216849	0.0686425	-0.107605	-0.21458	0.0394011	-0.0762501	-0.161959	-0.00607586	0.162069	0.11084	0.267751	0.0565719
AAEDYGVIK	TAGL_HUMAN	Q01995	0.0805066	0.707413	-0.436791	0.252401	0.0914678	0.181438	0.138183	-0.518453	0.0800777	0.119892	0.13155	-0.336358
AAEDYGVIKTDMFQTVDLFEGK	TAGL_HUMAN	Q01995	0.0387668	2.32551	-0.920611	-0.324837	-0.0686908	0.68931	0.374197	-0.394232	-0.531715	-0.250471	0.530626	0.166562
AAEDYGVIKTDMFQTVDLFEGK	TAGL_HUMAN	Q01995	0.55448	2.17012	-0.374959	0.352577	-0.359006	0.702845	0.517054	-0.274199	-0.642583	-1.21347	-0.196292	0.240507
AAEDYGVIKTDMFQTVDLFEGK	TAGL_HUMAN	Q01995	0.537597	3.94481	-0.59512	0.425007	-0.31267	0.681416	0.440631	-0.363458	-0.508858	-1.78306	0.0425043	0.402179
AAEEEDEADPKR	PTMS_HUMAN	P20962	0.104743	0.372139	0.194375	0.192752	-0.00673002	0.139644	-0.141926	-0.321926	0.0997975	0.14784	-0.16268	-0.363557
AAEEEDEADPKR	PTMS_HUMAN	P20962	0.0472485	0.0717459	0.0204812	0.0735874	0.057225	-0.035703	-0.0144377	-0.0658295	0.0784991	0.0926351	-0.084985	-0.204905
AAEEEDEADPKR	PTMS_HUMAN	P20962	0.0946522	0.230686	0.0672972	0.256978	-0.147575	-0.0177749	0.0190082	0.0577935	-0.258578	0.0272346	0.166844	-0.255784
AAEEEEEEEEEVDLACTPTDVR	CCND1_HUMAN	P24385	-3.71308	4.87693	-2.46511	-3.3251	-2.01518	-3.23588	-2.86537	-3.02143	1.12901	1.78727	1.5057	1.24811
AAEEPSK	MARCS_HUMAN	P29966	-0.423806	0.428879	0.053056	-0.0691013	-0.128295	-0.49828	-0.233227	-0.227073	0.0397751	0.644323	0.0607614	0.384762
AAEEPSKVEEK	MARCS_HUMAN	P29966	0.092076	0.0569771	-0.027793	0.136442	0.00889872	0.0631567	-0.0213064	0.00757776	-0.0191967	0.00328127	0.00214955	-0.240475
AAEEPSKVEEK	MARCS_HUMAN	P29966	-0.13503	0.146307	-0.289126	-0.0830495	-0.152562	-0.0219189	0.10549	0.0960309	0.0525691	0.160995	0.189495	-0.00148221
AAEEPSKVEEK	MARCS_HUMAN	P29966	-0.11472	0.0835409	-0.0284826	0.087994	-0.07943	-0.0771842	-0.0215087	-0.218179	0.0635382	0.188996	0.1082	0.0391218
AAEETNMEK	LIMA1_HUMAN	Q9UHB6	0.162172	0.294177	-0.0759946	0.170217	0.328167	-0.0412365	-0.0350325	-0.2458	-0.121026	0.205985	-0.282439	-0.188464
AAEEVEAK	MIC19_HUMAN	Q9NX63	0.158161	0.244753	0.371542	0.144846	0.0486932	-0.059703	-0.0869702	-0.102623	-0.0749838	-0.057795	-0.0706323	-0.354583
AAEEVLQTVDHYK	BICD1_HUMAN	Q96G01	-0.0121256	0.289315	-0.129301	0.152084	-0.0604471	-0.0373241	0.00481499	-0.0346627	-0.0283412	0.0591792	-0.3326	0.359049
AAELEMELNEHSLVIDTLK	PFD2_HUMAN	Q9UHV9	-0.104542	0.262341	-0.361471	-0.0148081	-0.0423303	-0.0271719	0.0470692	0.0812405	-0.136771	0.330907	-0.00209888	0.153264
AAELEPDQLLAWQGLANLYEK	TTC37_HUMAN	Q6PGP7	0.446437	0.101243	0.0222804	0.324822	0.177225	0.121965	0.121416	0.0348454	-0.19839	-0.36494	-0.233869	-0.557529
AAELEPDQLLAWQGLANLYEK	TTC37_HUMAN	Q6PGP7	0.485376	0.220382	0.0826949	0.248824	0.143088	0.270936	-0.0047697	0.218145	-0.317985	-0.525854	-0.174146	-0.566082
AAELETDIR	PRP6_HUMAN	O94906	-0.31759	0.037642	0.0203479	-0.116136	-0.168883	-0.219235	-0.188957	-0.0369831	0.148101	0.32717	0.229636	0.145364
AAELFVETIAK	DPOE4_HUMAN	Q9NR33	-0.198694	0.13594	0.185908	-0.125564	-0.147892	-0.224668	-0.148369	0.108062	0.031443	0.186185	0.239245	-0.0319701
AAELFVETIAK	DPOE4_HUMAN	Q9NR33	-0.187704	0.0624791	-0.046995	0.0037024	-0.0159199	-0.151434	-0.187449	-0.0489977	0.0743763	0.261347	0.162289	0.0425266
AAELIANSLATAGDGLIELR	PHB_HUMAN	P35232	0.224699	0.139174	-0.104709	-0.0256367	0.201466	0.292403	0.0577402	-0.127518	-0.0164106	-0.0849071	-0.294865	-0.206232
AAELIANSLATAGDGLIELR	PHB_HUMAN	P35232	0.217654	0.134842	-0.0106504	-0.0343813	0.0457069	0.194504	0.146916	0.118417	-0.31067	-0.142323	0.0500972	-0.283578
AAELIANSLATAGDGLIELR	PHB_HUMAN	P35232	0.227123	0.13081	-0.0858172	0.142725	0.109832	0.0582855	0.187873	-0.0391422	-0.270177	0.0910545	-0.100061	-0.337817
AAELIANSLATAGDGLIELR	PHB_HUMAN	P35232	0.17142	0.193939	-0.244015	0.253414	0.176527	0.0181985	-0.00110058	0.0374533	-0.186485	0.0116644	0.0287478	-0.300862
AAELIANSLATAGDGLIELR	PHB_HUMAN	P35232	0.14516	0.237406	-0.0398768	0.06536	0.0515381	-0.159317	0.173346	0.192311	-0.201908	0.204085	-0.25075	-0.236648
AAELLAR	AT12A_HUMAN	P54707	-0.137599	0.0695037	-0.0392395	-0.0689912	0.000707988	-0.11696	-0.168765	0.0812481	0.180235	0.159273	0.0788406	-0.0712755
AAELLAR	AT12A_HUMAN	P54707	-0.057537	0.0890611	0.127971	-0.0403964	-0.0748404	-0.101377	-0.054862	0.0488524	0.0531591	0.187108	0.00438483	-0.146522
AAELLQDEYSGR	MSTO1_HUMAN	Q9BUK6	0.164766	0.128176	0.161143	0.179839	0.0293831	0.0194382	-0.0775364	0.0302791	0.0112208	-0.113914	-0.0892521	-0.35056
AAELTATQVEEEEEEEDFR	WDHD1_HUMAN	O75717	-0.369513	0.691524	-0.637757	0.0168496	-0.242456	-0.14668	-0.00106778	-0.172685	0.357046	0.291294	0.586654	-0.108894
AAELWGEQAEAR	GOGA2_HUMAN	Q08379	-0.042594	0.259282	-0.275564	-0.305557	-0.00385231	0.0290632	0.210139	0.194082	0.0028535	-0.0343216	-0.00593921	0.109278
AAEMMASLLK	KINH_HUMAN	P33176	0.00204941	0.14853	0.0704902	0.224385	-0.162562	0.0550074	-0.150323	-0.0488388	0.149058	-0.0764769	0.00297437	-0.104304
AAEMMASLLK	KINH_HUMAN	P33176	0.0189226	0.101853	0.0272304	0.216698	-0.200526	-0.00605463	-0.0108954	0.0250016	0.066256	-0.0143468	-0.0373123	-0.0909345
AAEPLLTLER	NEMF_HUMAN	O60524	0.0545307	0.438428	-0.180286	0.285116	-0.177178	0.025687	0.111358	0.0145568	-0.495248	0.1215	0.141658	0.0937583
AAEPNKTEIQTLFK	ARFG2_HUMAN	Q8N6H7	-0.0582138	0.121506	-0.0150186	0.203701	-0.151084	0.0513949	-0.196472	-0.0122796	-0.0370477	0.1499	0.0182727	0.0373864
AAEPQEQEFGK	TB182_HUMAN	Q9C0C2	0.265963	0.051692	-0.04252	0.063365	0.0831657	0.219801	0.209439	-0.0517404	-0.262594	-0.224803	-0.116034	-0.149859
AAEPQEQEFGK	TB182_HUMAN	Q9C0C2	0.253586	0.127045	0.0190291	0.118639	0.218737	0.199516	0.00958507	-0.201079	-0.0760191	-0.0893506	-0.137666	-0.384081
AAEPQEQEFGK	TB182_HUMAN	Q9C0C2	0.382352	0.119256	-0.0999707	0.244547	0.298492	0.175063	0.0797948	-0.107257	-0.289631	-0.0523814	-0.3079	-0.417903
AAEPVSR	SEPT9_HUMAN	Q9UHD8	0.194481	0.35806	0.226515	0.0948716	0.093195	0.110338	-0.136219	-0.0173393	-0.199788	0.116356	0.00177988	-0.566831
AAEQISWYKPWTK	ACSS3_HUMAN	Q9H6R3	-0.0517259	0.823152	0.041701	-0.339053	-0.0581339	0.0301793	0.0892911	-0.0934116	0.144287	0.580873	-0.0816467	-0.579054
AAEQYTPK	FAS_HUMAN	P49327	0.0813777	0.197946	0.218006	0.160061	-0.0463181	-0.0473908	-0.208169	0.187566	-0.119739	0.0280026	-0.0902955	-0.197618
AAEQYTPK	FAS_HUMAN	P49327	0.0933533	0.218472	0.175881	0.189697	-0.040477	-0.108106	-0.187172	0.2695	-0.078193	-0.120007	-0.0598333	-0.183331
AAESETPGK	RL1D1_HUMAN	O76021	-0.00212877	0.286226	-0.128932	0.309319	0.123723	-0.175881	-0.0649519	-0.280128	0.0669117	0.0759504	-0.148789	0.117202
AAESIDQK	FNBP1_HUMAN	Q96RU3	0.207071	0.302269	-0.096618	0.316436	0.00261514	0.00638726	0.223185	-0.216005	-0.085155	0.0404834	-0.00102074	-0.467655
AAESLADPTEYENLFPGLK	COPB2_HUMAN	P35606	0.229686	0.0877629	-0.176119	0.0923544	0.151722	0.21306	0.0939467	0.00314999	-0.238698	-0.036831	-0.0973828	-0.247174
AAESLADPTEYENLFPGLK	COPB2_HUMAN	P35606	0.354827	0.191862	-0.11946	0.314772	0.207302	0.172136	0.0669418	-0.129454	-0.0566306	-0.134919	-0.25482	-0.531995
AAESLADPTEYENLFPGLK	COPB2_HUMAN	P35606	0.299628	1.18051	-0.400781	0.127305	0.00553395	0.125447	0.294835	0.153806	0.0570481	0.0128409	0.0808582	-1.07932
AAESLADPTEYENLFPGLK	COPB2_HUMAN	P35606	0.341293	0.128311	-0.0280482	0.21773	0.191409	0.0810387	0.102031	0.020991	-0.142514	-0.050155	-0.284095	-0.525068
AAETIIDTK	RPA49_HUMAN	Q9GZS1	-0.0734062	0.166924	0.248602	-0.0345534	-0.0559022	-0.106753	-0.106201	-0.104794	0.0236722	0.185991	0.120098	-0.181984
AAETVLK	SYMC_HUMAN	P56192	-0.0821094	0.175785	0.159024	0.0350756	0.0775894	-0.104847	-0.228025	-0.193063	0.0628538	0.23658	-0.0276042	-0.0424226
AAETVVDPEMTPYLDIANQTGR	NUB1_HUMAN	Q9Y5A7	-0.0502864	0.898823	-0.635133	-0.0160152	0.0482613	0.281514	0.135884	-0.431067	0.0815596	0.399073	0.0988281	-0.217755
AAEVGDDFLGDFVVGER	CLIP2_HUMAN	Q9UDT6	-0.281681	0.867621	-0.161893	0.390903	-0.211079	0.123631	-0.533445	-0.57018	0.152608	0.103518	0.405629	0.223372
AAEVLNK	HNRPM_HUMAN	P52272	-0.30738	0.0527639	-0.0157011	-0.0867321	-0.209325	-0.158774	-0.243628	0.0312869	0.254608	0.28323	0.200101	0.0664368
AAEVWMDEYK	GALT2_HUMAN	Q10471	0.180455	0.352889	-0.22797	0.528959	0.162843	-0.0560747	-0.115228	-0.125365	-0.150119	-0.019481	-0.0991438	-0.177111
AAEVYTR	HDGR2_HUMAN	Q7Z4V5	-0.050593	0.164992	0.0987001	-0.0159866	-0.129362	0.181365	-0.215232	-0.0341168	0.12398	0.0592241	0.103258	-0.189068
AAEWLFPLAFSK	SARM1_HUMAN	Q6SZW1	0.803968	1.32044	0.0427609	0.368391	0.412034	-0.0277896	0.0381565	0.470802	-0.402393	-0.69579	-1.47548	-0.238831
AAEWQLDQPSWSGR	NECP2_HUMAN	Q9NVZ3	0.143095	0.048161	-0.0445599	0.0865199	0.079619	0.151442	0.0904824	-0.157729	-0.09326	-0.114215	-0.0156218	-0.124077
AAEWQLDQPSWSGR	NECP2_HUMAN	Q9NVZ3	-0.0444385	0.064647	-0.0583765	-0.0997054	0.0299393	0.0540647	0.0310617	-0.106163	-0.0819876	0.107034	0.150887	-0.00588987
AAEWQLDQPSWSGR	NECP2_HUMAN	Q9NVZ3	0.210974	0.0542193	0.0350979	0.103393	0.0808735	0.121486	0.0760796	-0.0102991	-0.162204	-0.100608	-0.0201475	-0.333125
AAFALGGLGSGFASNR	PYR1_HUMAN	P27708	-0.15196	0.291021	0.0186214	0.265042	-0.0785538	-0.31253	-0.349379	0.123291	0.133517	0.155674	-0.0160442	0.059744
AAFAPFGR	TIA1_HUMAN	P31483	-0.344397	0.0745453	0.0830706	-0.259917	-0.0781955	-0.176286	-0.269934	-0.0910596	0.158223	0.306058	0.1482	0.290231
AAFDDAIAELDTLSEESYK	1433E_HUMAN	P62258	-0.0509382	0.393488	-0.18808	0.248867	0.195657	-0.349491	-0.218742	0.0567881	0.0341578	0.269371	-0.0328317	-0.137231
AAFDDAIAELDTLSEESYK	1433E_HUMAN	P62258	0.0150032	0.246675	-0.221681	0.0876903	0.113318	-0.0908577	-0.00425971	0.0594878	-0.0424468	-0.0254746	0.304936	-0.266725
AAFDDAIAELDTLSEESYK	1433E_HUMAN	P62258	0.115054	0.250404	-0.14341	0.348377	0.164801	-0.119043	-0.196511	0.09523	0.000155089	-0.0403971	-0.233103	-0.0748126
AAFDDAIAELDTLSEESYK	1433E_HUMAN	P62258	0.091027	0.39392	-0.00900534	0.472485	0.169238	-0.256595	-0.181074	-0.158179	-0.166412	0.0705588	-0.112067	-0.0344201
AAFDDAIAELDTLSEESYK	1433E_HUMAN	P62258	0.152888	0.662681	-0.170346	0.44181	0.22152	-0.119199	-0.315112	0.168922	-0.488936	0.00855966	0.181994	-0.226567
AAFDDAIAELDTLSEESYKDSTLIMQLLR	1433E_HUMAN	P62258	0.209429	7.62137	-1.68533	-1.41239	0.0820093	0.385122	0.941477	0.510149	-0.261453	-1.3152	-0.482539	0.55008
AAFDVNNKDVSVMMSEMDVNAIAGTLK	BCR_HUMAN	P11274	0.370248	0.659687	-0.000599455	0.604359	4.04645e-05	0.231264	-0.234239	0.0521199	-0.31915	-0.634863	-0.31688	0.0633362
AAFGEEVDAVDTGISR	DFFA_HUMAN	O00273	0.119583	0.133052	-0.0634066	0.0349327	0.100024	0.17207	-0.00739829	-0.0755238	-0.0647345	0.0244243	0.0727296	-0.340225
AAFGEEVDAVDTGISR	DFFA_HUMAN	O00273	0.209187	0.0572238	-0.0384848	-0.00688379	0.163537	0.208043	0.0365767	-0.0123167	-0.0322373	-0.11945	-0.220143	-0.229957
AAFGISDSYVDGSSFDPQRR	SRRM2_HUMAN	Q9UQ35	0.0402486	0.408772	-0.371795	-0.26113	-0.0633179	0.180356	0.264475	0.202302	0.0758657	0.0405478	-0.0325703	-0.234851
AAFGISDSYVDGSSFDPQRR	SRRM2_HUMAN	Q9UQ35	0.0926515	0.137406	0.0620477	-0.0600335	0.0185983	0.254032	-0.13958	0.0752044	-0.132663	0.0751735	-0.192818	-0.0746274
AAFGLSEAGFNTACVTK	SDHA_HUMAN	P31040	0.187774	0.137725	-0.00485292	-0.0921057	0.145574	0.0901407	0.145573	0.0337801	-0.0864893	0.0392962	-0.116927	-0.403414
AAFGLSEAGFNTACVTK	SDHA_HUMAN	P31040	0.161868	0.207115	-0.070788	-0.208336	0.145216	0.156596	0.11486	0.135854	-0.107713	0.106732	-0.215038	-0.306511
AAFIGIGLPEPNKDAIFQGLTQDQGFYTSK	DPYD_HUMAN	Q12882	1.382	1.84472	0.325467	0.304732	0.172033	0.223118	0.561664	0.525651	-1.00885	-1.88635	-1.55112	-0.599157
AAFLNFFR	SYAM_HUMAN	Q5JTZ9	0.301409	1.35376	0.303832	0.0195482	0.0220605	-0.00352556	0.00239606	0.239703	-0.0893235	-1.03866	-0.518594	0.392633
AAFNSGK	G3P_HUMAN	P04406	-0.0646399	0.171415	0.0298492	0.0176894	0.0556551	0.0609164	-0.199875	-0.24112	0.211216	0.13295	0.00863833	-0.123379
AAFNSGK	G3P_HUMAN	P04406	-0.13827	0.293299	0.187632	-0.0382386	-0.0306864	0.0426572	-0.448719	-0.0228539	0.0634261	0.313437	-0.0135651	-0.0684854
AAFNSGK	G3P_HUMAN	P04406	-0.0259009	0.196404	0.00736223	0.0901001	0.0536764	0.112856	-0.235597	-0.200003	0.0356359	0.251755	-0.053927	-0.108149
AAFNSGK	G3P_HUMAN	P04406	-0.0893923	0.152863	-0.0716334	0.108304	-0.0147591	-0.147749	-0.0655851	-0.1193	0.19293	0.262922	-0.0759003	-0.0797398
AAFNSGK	G3P_HUMAN	P04406	0.00938312	0.318926	0.185295	0.0831534	-0.0221903	-0.0543643	-0.0502597	-0.278771	0.272466	0.137738	-0.1479	-0.285908
AAFPQYQPVVMLEK	CEIP2_HUMAN	Q9UHN6	0.758726	0.281359	0.000925632	0.599761	0.0949639	0.276878	0.264187	-0.0319737	-0.25065	-0.688991	-0.69706	-0.732799
AAFQPEANPSHLTLNTALVESEDL	PALLD_HUMAN	Q8WX93	0.0131763	5.53353	-0.94242	0.593596	0.180667	-0.176564	-0.365254	-0.716784	-0.920565	-0.596154	-0.481078	1.57775
AAFQPEANPSHLTLNTALVESEDL	PALLD_HUMAN	Q8WX93	0.440395	0.97369	-0.437209	0.456359	0.0645957	0.403689	0.132345	-0.150988	-0.137677	-0.0996854	-0.0141177	-0.977031
AAFQSLLDAQADEAVLDHPDLK	COMD3_HUMAN	Q9UBI1	0.00427726	0.933805	-0.668137	0.464353	0.0432908	-0.087663	-0.0720088	0.0663357	-0.412943	0.136334	0.244833	0.087026
AAFQSLLDAQADEAVLDHPDLK	COMD3_HUMAN	Q9UBI1	0.0627967	0.133741	-0.0681752	0.0100314	-0.015095	0.116319	0.0717261	-0.0285552	-0.030388	-0.112243	0.219206	-0.244408
AAFQSQYK	DDX42_HUMAN	Q86XP3	-0.116313	0.110697	0.0034474	0.124734	0.0275652	-0.253708	-0.207367	0.0528694	0.0589873	0.0892145	0.0371778	0.102513
AAFQSQYK	DDX42_HUMAN	Q86XP3	-0.14161	0.145448	-0.0231506	0.0515951	-0.0986124	0.0307733	-0.28886	0.0205873	0.0862408	0.111346	0.274895	-0.102531
AAFQYGIK	RED_HUMAN	Q13123	-0.427757	0.0891897	0.0451924	-0.224744	-0.334118	-0.316619	-0.0793473	-0.0982605	0.336069	0.251429	0.37024	0.15552
AAFSQEK	STK39_HUMAN	Q9UEW8	0.0169876	0.290218	0.298511	-0.00807138	-0.110988	-0.125253	-0.174316	0.261804	0.0403983	0.0619891	-0.21134	-0.16277
AAFSQEK	STK39_HUMAN	Q9UEW8	-0.0101506	0.224094	0.1385	-0.066573	0.0199993	-0.0530789	-0.203267	0.271599	-0.250662	-0.0644544	0.0572951	0.11119
AAFTAFEEAQLPR	CC124_HUMAN	Q96CT7	-0.261045	0.0502332	-0.119297	-0.000131183	-0.166388	-0.155808	-0.121863	-0.0529494	0.139462	0.255872	0.266939	0.0926455
AAFTAFEEAQLPR	CC124_HUMAN	Q96CT7	-0.11468	0.0322295	-0.0185485	-0.0566693	-0.0711251	-0.0708863	0.0472604	-0.1221	0.0364892	0.152485	0.0757911	0.0976253
AAFTAFEEAQLPR	CC124_HUMAN	Q96CT7	-0.381341	1.32016	-0.681467	-0.286794	-0.333701	0.348606	-0.0379703	-0.262511	-0.0744113	-0.161652	0.620851	0.689649
AAFTAFEEAQLPR	CC124_HUMAN	Q96CT7	-0.106133	0.0555468	0.0190452	0.0284921	-0.153203	0.00207531	-0.068591	-0.0637925	0.0925227	0.0859895	0.187838	-0.0618728
AAFTAGR	ENOPH_HUMAN	Q9UHY7	-0.0695878	0.0866504	0.0193186	-0.124579	0.0890401	-0.0517834	-0.0312227	-0.0875063	-0.0205345	-0.0324786	0.252954	-0.00462227
AAFTVSLDPGPLEQFPHSMEPQLR	MRT4_HUMAN	Q9UKD2	-0.319481	0.231499	-0.158098	-0.335155	-0.0971624	-0.129736	-0.0233822	-0.158983	0.469152	0.194908	-0.0470913	0.275745
AAFTVSLDPGPLEQFPHSMEPQLR	MRT4_HUMAN	Q9UKD2	-0.284041	0.198751	-0.0227404	-0.250463	-0.134498	-0.348454	-0.0280427	0.125937	0.260221	0.34704	0.141852	-0.0612635
AAFTVSLDPGPLEQFPHSMEPQLR	MRT4_HUMAN	Q9UKD2	0.0800622	0.992409	0.037904	-0.34512	0.0366457	0.130212	0.0862151	0.0513262	0.0824326	0.155806	-0.880791	0.263938
AAFTVSLDPGPLEQFPHSMEPQLR	MRT4_HUMAN	Q9UKD2	-0.0309634	0.812433	0.185676	-0.153414	-0.17583	-0.341978	0.182329	0.148972	0.295276	0.127773	0.110033	-0.668313
AAFTVSLDPGPLEQFPHSMEPQLR	MRT4_HUMAN	Q9UKD2	-0.17934	0.515502	0.238401	-0.0223314	-0.307402	-0.251222	-0.113333	0.102248	0.30204	-0.379256	-0.0145672	0.367846
AAFVLPEFAR	SPEE_HUMAN	P19623	0.24858	0.0445415	0.0515982	0.0987026	0.167494	0.156261	0.103399	-0.162763	-0.144373	-0.233948	-0.111342	-0.200616
AAFVLPEFAR	SPEE_HUMAN	P19623	0.303635	0.0817948	0.149918	0.19492	0.186584	0.117788	0.0393882	-0.173042	-0.16196	-0.110898	-0.29197	-0.309937
AAFVSEQQQK	ITA3_HUMAN	P26006	0.383715	0.109577	0.113745	0.280123	0.119356	0.153467	0.0979907	-0.0759686	-0.135897	-0.347415	-0.176833	-0.49026
AAFVSEQQQK	ITA3_HUMAN	P26006	0.214615	0.129873	0.0975212	0.241063	-0.0193592	0.229693	0.020479	-0.199232	-0.202922	-0.0614516	-0.0875888	-0.231794
AAFVSEQQQK	ITA3_HUMAN	P26006	0.527743	0.292411	0.195939	0.508727	0.0692405	0.26262	0.0323519	-0.203486	-0.218629	-0.31378	-0.434757	-0.632967
AAFVSEQQQK	ITA3_HUMAN	P26006	0.506312	0.210954	0.204451	0.411363	0.149017	0.272268	-0.025397	-0.143083	-0.244741	-0.326244	-0.379454	-0.597831
AAFVSEQQQK	ITA3_HUMAN	P26006	0.438321	0.134377	0.0854267	0.370752	0.129245	0.209827	-0.00396078	-0.00241549	-0.187484	-0.232985	-0.393348	-0.517735
AAFVSEQQQK	ITA3_HUMAN	P26006	0.452322	0.388194	0.067062	0.481584	0.123341	0.0640322	0.154627	-0.200629	-0.123227	-0.369583	-0.111819	-0.731881
AAGAEPDSILKPELLSAIEK	UBXN6_HUMAN	Q9BZV1	-0.101551	0.333664	-0.469573	0.0693034	-0.00937537	0.134802	0.00759071	-0.173497	0.0469096	-0.000228607	0.275055	0.108762
AAGAGAAK	H15_HUMAN	P16401	-1.25126	4.90154	0.790725	-1.24148	-0.99184	-1.4236	-1.58327	0.609407	0.110798	1.26245	0.45248	-0.241776
AAGAGAAK	H15_HUMAN	P16401	-1.23163	4.56413	0.682342	-1.34371	-0.855454	-1.54992	-1.32404	0.687676	0.165325	1.13834	0.586797	-0.265473
AAGAGAAKR	H15_HUMAN	P16401	-1.64944	4.06615	0.659627	-1.92786	-1.24091	-1.2129	-1.62624	0.206682	0.339338	1.16282	1.12222	-0.0773365
AAGAGKVTK	EF1A1_HUMAN	P68104	-0.585375	2.25991	0.589269	-0.820325	-0.0876876	-0.56135	-0.91066	0.207498	-0.0209972	0.770809	0.555339	-0.42257
AAGAGKVTK	EF1A1_HUMAN	P68104	-0.406073	4.72832	0.795435	-0.335691	-0.398608	-0.247243	-1.36355	0.0844229	0.218039	0.655054	0.59347	-1.30924
AAGALLNGPPQFSTAPEIK	CNOT3_HUMAN	O75175	-0.0850712	0.0721972	-0.0248258	0.0864809	-0.0824138	-0.0393626	-0.0974268	-0.0703687	0.113675	0.18914	0.0629819	-0.0983574
AAGARPLTSPESLSR	BAG6_HUMAN	P46379	-0.0787659	0.213644	0.209449	-0.0637151	-0.105779	0.149089	-0.0941543	-0.324634	-0.0410453	0.0150958	0.134595	0.126119
AAGASDVVLYK	SYFB_HUMAN	Q9NSD9	0.0897012	0.0371367	0.0307701	0.0623048	0.0667502	0.0589422	-0.0279476	-0.0462575	0.0177004	0.0329235	-0.147915	-0.149762
AAGASDVVLYK	SYFB_HUMAN	Q9NSD9	0.0572818	0.0381007	0.0499124	-0.0871048	-0.00128053	0.11024	0.103857	-0.0823293	-0.0594525	-0.0159752	-0.0173292	-0.063822
AAGCDFTNVVK	RIDA_HUMAN	P52758	-0.166645	0.38144	-0.187565	-0.321167	-0.0231506	-0.0231686	0.234791	-0.314696	0.197686	0.352246	0.0553976	-0.0481436
AAGDGGSGPPEKK	BRE1B_HUMAN	O75150	-0.454329	0.135635	-0.166905	-0.257104	-0.112769	-0.204748	-0.181799	-0.268434	0.178822	0.40079	0.4689	0.256549
AAGDSNLK	AL1B1_HUMAN	P30837	0.598408	0.150837	-0.023227	0.468434	0.306778	0.251205	-0.0222457	0.0284076	-0.393993	-0.425362	-0.605454	-0.41305
AAGEPIKEGDNDYFTCITK	DNJC2_HUMAN	Q99543	-0.310137	0.321813	0.069178	-0.389809	-0.238573	-0.110037	-0.1269	0.188636	-0.174218	0.393496	0.125432	0.348527
AAGEVLEPANLLAEEKDEDLLFE	VATD_HUMAN	Q9Y5K8	0.549235	0.112692	0.10475	0.314151	0.139363	0.252483	0.144873	0.0479397	-0.366755	-0.270767	-0.387282	-0.676053
AAGEVLEPANLLAEEKDEDLLFE	VATD_HUMAN	Q9Y5K8	0.522618	0.669416	-0.208616	0.0681063	0.499927	-0.0153205	0.238677	0.162991	-0.220095	-0.35716	-0.103194	-0.9865
AAGEVLEPANLLAEEKDEDLLFE	VATD_HUMAN	Q9Y5K8	0.577508	0.463192	0.0327174	0.402404	0.259709	0.237568	0.069721	-0.141948	-0.253694	0.0171752	-0.672237	-0.819513
AAGFDEIEQDLTQR	DDX58_HUMAN	O95786	0.295586	0.400346	0.35266	0.140527	-0.0697831	0.212247	0.164766	-0.319826	-0.144583	-0.199189	-0.534375	-0.0298793
AAGFKDPLLASGTDGVGTK	PUR2_HUMAN	P22102	0.0807206	0.0480594	0.0696499	0.0466519	-0.0321775	-0.0178889	0.0181267	0.124084	0.00380289	-0.0214953	-0.0933564	-0.185245
AAGFKDPLLASGTDGVGTK	PUR2_HUMAN	P22102	0.0529587	0.0660359	0.0652549	0.0244965	0.0314257	-0.0768996	-0.0162413	0.11004	-0.0409358	0.0868991	-0.061738	-0.193541
AAGFNVLR	HSP7E_HUMAN	Q0VDF9	-0.24872	0.26153	0.219083	-0.160879	-0.148493	-0.0113013	-0.173309	-0.401135	0.196306	0.285713	0.0487839	0.17438
AAGFPQYAQLYEDSQFPINIVAVK	STA13_HUMAN	Q9Y3M8	0.27611	0.235249	0.183239	0.231014	0.122919	-0.0392442	-0.0165803	0.0298744	0.0691663	-0.307675	-0.178783	-0.4838
AAGFPQYAQLYEDSQFPINIVAVK	STA13_HUMAN	Q9Y3M8	0.202248	0.933311	0.194783	0.242658	0.175339	-0.0507781	-0.12697	-0.266956	0.019819	0.0856215	0.163321	-0.90628
AAGFSSSTTSTSWEGNR	DHX29_HUMAN	Q7Z478	0.117206	0.170005	-0.142113	0.0066371	0.01996	0.219202	0.16553	-0.128878	-0.273648	0.0911509	-0.117172	0.0381733
AAGGATPK	H12_HUMAN	P16403	-1.70772	2.5083	0.429857	-1.38029	-1.14427	-1.54055	-1.67688	0.0964951	0.352458	1.37967	0.728554	0.514958
AAGGGSYK	DDX1_HUMAN	Q92499	-0.119483	0.385182	0.243212	-0.161482	0.0230068	0.0946205	-0.324533	-0.234786	0.0300496	0.400207	-0.0556976	-0.0867873
AAGGIELFVGGIGPDGHIAFNEPGSSLVSR	GNPI1_HUMAN	P46926	0.424559	1.40511	0.244689	-0.283966	0.0554951	0.163853	0.360317	0.182311	-0.398606	-0.690394	-0.928819	0.413269
AAGHPGDPESQQR	TLN1_HUMAN	Q9Y490	0.462127	1.71163	0.030096	0.0801719	-0.0167068	0.30978	0.14631	0.0904361	0.0796374	-0.0663889	-0.0636443	-1.50433
AAGHPGDPESQQR	TLN1_HUMAN	Q9Y490	-0.61586	0.744527	0.0700683	-0.470764	-0.433237	-0.168651	-0.5849	0.037419	0.241834	0.76751	0.603986	-0.203518
AAGHPGDPESQQR	TLN1_HUMAN	Q9Y490	0.22113	3.05165	0.201259	0.0737043	-0.159382	-0.245173	0.0511731	0.215906	0.0208376	0.449563	0.187017	-1.68951
AAGIDEQENWHEGKENIR	AMPL_HUMAN	P28838	-0.190474	0.111981	-0.0543845	-0.170812	-0.0340914	-0.00751525	-0.0997369	-0.122703	0.174098	0.0378236	0.355573	-0.0197071
AAGIEIQK	CDC5L_HUMAN	Q99459	-0.155098	0.105275	0.0715244	-0.0708641	-0.0731326	-0.14138	-0.0815506	-0.0764915	0.0993667	0.327903	0.067175	-0.0707856
AAGIIHLGATSCYVGDNTDLIILR	PUR8_HUMAN	P30566	0.632907	1.61005	-0.845037	-0.0990616	0.160719	0.713895	0.575887	0.00883906	-0.0340432	-0.915124	-0.472214	-0.576085
AAGKGPLATGGIK	TMA7_HUMAN	Q9Y2S6	-0.0990484	0.572984	0.187093	-0.164846	-0.355682	0.250165	0.0944598	-0.391101	0.15325	0.103041	0.28226	-0.275131
AAGMGAQGR	ITPR3_HUMAN	Q14573	0.356227	0.732814	0.393652	0.154945	-0.0518999	-0.223125	0.191305	0.246294	-0.117913	-0.0935139	-0.841708	-0.277945
AAGMNMEEEEELQQNLWGLK	EI2BE_HUMAN	Q13144	0.162592	0.135816	0.157996	0.225435	-0.0323068	-0.0321869	-0.00894622	0.023182	0.0725526	-0.183172	-0.149695	-0.276536
AAGNASFSK	SAP30_HUMAN	O75446	-0.414551	0.0910226	-0.0141412	-0.270839	-0.15236	-0.227731	-0.378853	0.114699	0.291006	0.321291	0.274393	0.137266
AAGNASFSK	SAP30_HUMAN	O75446	-0.400215	0.407861	0.122512	-0.0757276	-0.0390832	-0.615788	-0.383249	0.0161953	0.243445	0.469724	0.198447	0.0421533
AAGNFATK	AFAD_HUMAN	P55196	-0.212126	0.112189	0.141737	-0.0163614	-0.325051	-0.0893563	-0.127108	-0.0140458	0.175799	0.233005	0.0749554	0.0403479
AAGPEPQALDEFTSLLIADDTR	HERC2_HUMAN	O95714	-0.298062	0.747948	0.011675	-0.37084	-0.337926	-0.00965632	-0.184337	0.115396	0.268572	0.685658	0.0899071	-0.395084
AAGPSLSHTSGGTQSK	RFA1_HUMAN	P27694	0.269386	0.915576	0.345881	0.343668	0.105039	-0.425853	0.030593	-0.0225858	0.170946	-0.232815	-0.142528	-0.792418
AAGPSLSHTSGGTQSK	RFA1_HUMAN	P27694	-0.0553642	0.150735	0.0894903	-0.0935113	0.11842	-0.170296	-0.131452	0.0615464	0.116688	-0.0826982	0.187366	-0.153294
AAGPSLSHTSGGTQSK	RFA1_HUMAN	P27694	0.133022	1.36519	0.0110091	0.119443	-0.0361002	0.174695	-0.151362	-0.102976	0.123537	0.246401	0.260609	-1.10155
AAGPSLSHTSGGTQSK	RFA1_HUMAN	P27694	-0.712315	0.294031	-0.0214612	-0.526617	-0.50508	-0.155628	-0.356277	-0.26221	0.240857	0.582122	0.254472	0.736476
AAGQPYEQHAK	GAK_HUMAN	O14976	0.317428	3.48034	0.626247	0.111554	-0.0598269	-0.314229	-0.0113196	0.0501951	-1.67348	0.674577	-0.280898	-0.214044
AAGSDLLDEVFFNSEVDEK	TAF4_HUMAN	O00268	-0.578527	0.510805	0.0631832	-0.399231	-0.0585658	-0.628717	-0.22503	-0.392351	0.468658	0.550918	0.430006	0.0535753
AAGSDLLDEVFFNSEVDEK	TAF4_HUMAN	O00268	-0.961616	1.66928	-0.085206	-0.0566817	-0.187255	-1.52923	-0.600907	-0.412342	0.403626	0.468426	0.938934	0.44093
AAGSGELGVTMK	FLNB_HUMAN	O75369	-0.151531	0.749888	-0.612649	-0.0668546	0.165316	0.136508	0.0256398	-0.425582	-0.0154655	0.275246	0.366322	0.0146916
AAGSGELGVTMK	FLNB_HUMAN	O75369	-0.0498959	0.702057	-0.580715	0.0279683	0.249341	0.11006	0.0820309	-0.45889	-0.060198	0.213805	0.180735	0.0388382
AAGSGELGVTMK	FLNB_HUMAN	O75369	-0.0706416	0.641798	-0.52725	0.050147	0.144317	0.182864	0.0324071	-0.431784	-0.108471	0.224808	0.26838	0.0354615
AAGSGELGVTMK	FLNB_HUMAN	O75369	-0.0747694	0.287829	-0.23507	0.211218	-0.00583579	0.071939	-0.0688003	-0.383155	0.111796	0.159531	0.0961996	0.0141538
AAGSGELGVTMK	FLNB_HUMAN	O75369	-0.0569117	0.252951	-0.259552	0.176235	-0.136858	0.0767427	0.100925	-0.250728	0.00550702	0.0468564	0.252725	-0.00985409
AAGSGELGVTMK	FLNB_HUMAN	O75369	-0.149565	0.124101	-0.129223	0.144883	-0.177243	0.0356235	-0.132679	-0.162997	0.199452	0.107359	0.147925	0.0366543
AAGSPSPLPAPDPAPK	ASPC1_HUMAN	Q9BZE9	-0.0230723	0.0288865	0.0286948	0.0232445	-0.0225585	-0.102184	-0.0188455	0.0602174	0.0277091	0.0808263	0.00862815	-0.0821693
AAGSPSSSDQDEKLPGQDESTAGTSEQNDILK	PRC2C_HUMAN	Q9Y520	-0.107167	0.117727	0.0129959	-2.8938e-05	0.0108791	-0.0722835	-0.159091	-0.0961026	0.143416	0.264878	0.0429766	-0.134982
AAGSSGFEAVEVAWPYAETPEALAR	HYI_HUMAN	Q5T013	0.27715	0.128781	0.267093	0.233971	-0.0123813	0.0521707	0.0353914	0.00480398	-0.135461	-0.17488	-0.361106	-0.224966
AAGTDGSDFQHR	JAGN1_HUMAN	Q8N5M9	-0.0902875	0.202023	-0.022708	-0.016254	-0.129002	-0.0815348	0.0675619	-0.110309	0.148139	0.327759	0.0362877	-0.232487
AAGTDGSDFQHR	JAGN1_HUMAN	Q8N5M9	-0.0864709	0.0855236	0.131304	-0.130895	-0.164723	-0.0360594	0.00649786	0.0563578	0.0370087	0.172417	-0.0882332	0.0476338
AAGTSSYWEDLRK	GOSR1_HUMAN	O95249	0.0038723	0.0993299	0.0993762	0.0228277	0.0988514	0.04661	-0.130779	-0.212518	0.0379047	0.0435484	0.0392294	-0.101026
AAGVEAAAEVAATEIK	HNRPM_HUMAN	P52272	-0.21991	0.190663	-0.0834726	0.0982433	-0.0724878	-0.129295	-0.285483	-0.0859045	0.0578974	0.424049	0.140575	0.0194963
AAGVNVEPFWPGLFAK	RLA1_HUMAN	P05386	0.217132	0.21683	0.106412	0.0437569	0.135228	-0.00850219	0.14398	-0.037242	0.0435666	-0.534432	-0.0933377	-0.112211
AAGVNVEPFWPGLFAK	RLA1_HUMAN	P05386	0.153998	0.1407	0.100056	-0.0548224	0.087915	-0.00190157	0.155568	0.00845726	0.0208414	-0.397162	-0.0445564	-0.0931451
AAGVNVEPFWPGLFAK	RLA1_HUMAN	P05386	0.199877	0.0716731	0.0640708	0.02898	0.200075	0.00494799	0.123714	-0.109577	0.0169815	-0.235222	-0.157472	-0.203044
AAGVNVEPFWPGLFAK	RLA1_HUMAN	P05386	0.160972	0.0957281	0.0981348	-0.0223542	0.136239	0.0930041	0.0782078	-0.129203	0.0479493	-0.292624	-0.0966849	-0.13376
AAGVNVEPFWPGLFAK	RLA1_HUMAN	P05386	0.164312	0.113637	0.0505481	0.0237931	0.104268	0.0122665	0.0832859	0.045158	0.0366661	-0.394784	-0.0993657	-0.0768289
AAGVNVEPFWPGLFAK	RLA1_HUMAN	P05386	0.659192	2.23693	0.22073	0.354499	0.158473	-0.301366	0.349304	-0.0801386	0.591744	-1.20707	-0.907581	-0.847708
AAGVPQVNSK	NEB2_HUMAN	Q96SB3	0.224846	0.0425095	0.103954	0.0897704	0.142439	0.0837068	0.0587639	-0.0635653	-0.164203	-0.0163272	-0.249	-0.226199
AAGVVLEMIR	RUVB2_HUMAN	Q9Y230	-0.133791	0.211769	0.100053	0.208012	-0.16306	-0.257861	-0.085815	-0.169697	0.274684	0.0138358	0.00448101	0.0720468
AAGWAGSPPTLLPLSPTSPR	HACD1_HUMAN	B0YJ81	0.244485	0.258677	0.0907066	0.323027	0.0388181	0.206273	-0.161219	-0.0299648	-0.188001	-0.276648	0.0800471	-0.370773
AAGYDLYSAYDYTIPPMEK	DUT_HUMAN	P33316	-1.02477	0.220591	-0.121205	-0.74286	-0.453705	-0.465002	-0.724542	-0.356352	0.638097	0.727317	0.712682	0.420474
AAGYDLYSAYDYTIPPMEK	DUT_HUMAN	P33316	-1.11952	0.17888	-0.0257148	-0.608565	-0.753104	-0.739231	-0.808874	-0.0866798	0.739795	0.678859	0.658728	0.475109
AAHFFSTLK	AGK_HUMAN	Q53H12	0.302926	0.275897	0.273172	0.263847	-0.0353504	0.083901	0.0487213	-0.00402419	-0.154647	-0.513182	-0.335253	-0.00330909
AAHGGSAASSALK	UBXN7_HUMAN	O94888	-0.141002	4.11511	-1.21356	-0.349275	-0.182847	0.367262	-0.167156	0.364428	0.37686	0.488361	0.536007	-1.30312
AAHGGSAASSALK	UBXN7_HUMAN	O94888	0.0501244	0.205585	0.235935	0.118128	-0.128057	-0.00446801	-0.052955	0.00462512	-0.0651683	-0.327341	0.110125	0.0321235
AAHLCAEAALR	PA2G4_HUMAN	Q9UQ80	-0.308212	0.123997	-0.259033	-0.0965511	-0.0604868	-0.224409	-0.173503	0.0263453	0.24661	0.371095	0.0720799	0.183391
AAHSEGNTTAGLDMR	TCPB_HUMAN	P78371	0.0512997	1.32961	-0.0212341	-0.122758	0.118799	-0.0128015	-0.119929	-0.0226588	0.222767	0.409414	0.138102	-1.03742
AAHSEGNTTAGLDMR	TCPB_HUMAN	P78371	-0.370524	1.18409	-0.62324	-0.212298	0.403917	-0.00943516	-0.507773	-0.454741	-0.0384578	0.46927	0.184733	0.519528
AAHSEGNTTAGLDMR	TCPB_HUMAN	P78371	-0.365089	0.991066	-0.582353	0.0221825	0.108003	-0.31681	-0.0843153	-0.381656	-0.287234	0.459583	0.480634	0.496889
AAHSEGNTTAGLDMR	TCPB_HUMAN	P78371	-0.198001	0.850004	-0.164425	0.226309	-0.0503528	-0.151689	-0.100753	-0.474885	-0.190661	-0.0745089	0.150354	0.748155
AAHSEGNTTAGLDMR	TCPB_HUMAN	P78371	-0.0993955	0.106808	-0.0857981	-0.123832	0.105614	-0.0722344	-0.0929517	-0.0173548	0.0451821	0.266303	0.0747868	-0.0934523
AAHSEGNTTAGLDMR	TCPB_HUMAN	P78371	0.27948	3.52777	-0.0338573	-0.239817	0.108549	-0.0729265	0.107735	0.22279	0.190995	0.321971	0.184998	-1.8873
AAHSEGNTTAGLDMR	TCPB_HUMAN	P78371	0.0559732	0.743459	0.292688	-0.0877785	-0.0643512	0.0769832	0.143212	-0.490663	-0.130434	0.465167	-0.0984405	-0.3909
AAHSEGNTTAGLDMR	TCPB_HUMAN	P78371	-0.171057	0.676543	-0.305225	0.285877	-0.0118875	-0.284431	-0.164196	-0.0590454	-0.130688	-0.0817821	0.0227425	0.671244
AAHSEGNTTAGLDMR	TCPB_HUMAN	P78371	-0.420637	0.883457	-0.142132	0.00204128	0.107912	-0.743144	-0.283835	-0.122203	-0.0236343	0.121908	0.122237	0.827858
AAHSEGNTTAGLDMR	TCPB_HUMAN	P78371	-0.492561	0.41486	-0.263503	0.139889	-0.215897	-0.188384	-0.481469	-0.351363	0.16829	0.435897	0.293042	0.533123
AAHSEGNTTAGLDMR	TCPB_HUMAN	P78371	-0.577704	0.254909	-0.145483	-0.203668	-0.206995	-0.609162	-0.274087	-0.0138006	0.299562	0.473786	0.128942	0.578291
AAHSEGNTTAGLDMR	TCPB_HUMAN	P78371	0.320185	1.26153	0.28821	0.138546	0.186413	0.0537385	-0.0600921	-0.278023	0.10744	0.173424	-0.174881	-1.14662
AAHSEGNTTAGLDMR	TCPB_HUMAN	P78371	0.138866	1.17013	0.118523	-0.0908956	-0.291078	-0.0716731	0.324781	0.0982004	0.422554	-0.0410042	-0.090916	-0.915863
AAHSYNPK	YTHD1_HUMAN	Q9BYJ9	-0.133491	0.0179791	-0.0448166	-0.0392129	-0.0289616	-0.0703349	-0.14129	0.0397262	0.0704101	0.150495	0.0963249	0.0471983
AAHSYNPK	YTHD1_HUMAN	Q9BYJ9	0.00339416	0.106779	-0.0557425	0.0863873	0.0814227	-0.0714225	-0.0317523	-0.0540148	-0.104861	0.118101	0.171357	-0.162265
AAHVFFTDSCPDALFNELVK	STXB1_HUMAN	P61764	0.567602	1.03582	0.0793382	0.336918	0.132156	0.282374	0.191177	-0.117286	-0.321444	-1.17523	-0.517712	0.177829
AAIAASEVLVDSAEEGSLAAAAELAAQKR	SYF2_HUMAN	O95926	-0.337672	0.268665	0.204655	-0.356046	-0.0729415	-0.401153	-0.191051	0.0790581	0.239192	0.0862948	0.393144	0.0227458
AAIAASEVLVDSAEEGSLAAAAELAAQKR	SYF2_HUMAN	O95926	0.403883	1.80363	0.271024	-0.888226	-0.0758663	0.480371	0.474774	0.402087	-0.692466	-0.456251	-0.437381	-0.163646
AAIAQALAGEVSVVPPSR	SMU1_HUMAN	Q2TAY7	-0.391491	0.0921087	0.0152231	-0.148078	-0.359416	-0.198048	-0.0752742	-0.149464	0.258333	0.11884	0.270955	0.403723
AAIAQALAGEVSVVPPSR	SMU1_HUMAN	Q2TAY7	-0.357504	0.0773926	-0.110322	-0.0492461	-0.175435	-0.178121	-0.210064	-0.123335	0.0786078	0.239059	0.292883	0.403895
AAIAQLNGK	RBM14_HUMAN	Q96PK6	-0.155685	0.165382	0.169682	0.00777567	-0.151251	-0.0526072	-0.247886	-0.0582224	0.0849664	0.307804	0.0790428	-0.0892411
AAIAQLNGK	RBM14_HUMAN	Q96PK6	-0.171824	0.0888547	0.136111	-0.0300842	-0.204627	-0.0317219	-0.13461	-0.0762971	0.019145	0.153678	0.253894	0.0191778
AAIDWFDGKEFHGNIIK	RBP56_HUMAN	Q92804	0.382777	4.45012	0.352594	-0.0827986	-0.40101	-0.230358	0.408666	0.326809	-0.478049	-1.5173	-0.98138	1.00718
AAIDWFDGKEFSGNPIK	FUS_HUMAN	P35637	-0.041473	0.431659	0.256911	-0.178709	-0.158944	-0.00120004	-0.0074611	0.00922524	0.248458	-0.479391	0.0152962	0.153364
AAIDWFDGKEFSGNPIK	FUS_HUMAN	P35637	-0.0948481	0.489542	0.100122	-0.235584	-0.026664	-0.156347	-0.0562964	0.198267	0.170652	-0.492149	0.0428634	0.332641
AAIEAFNK	SRP68_HUMAN	Q9UHB9	-0.0273664	0.111624	-0.0675163	0.167561	0.0441932	-0.0179086	-0.103312	-0.192974	0.0239832	0.148506	0.0584436	-0.0701826
AAIGLLAR	APT_HUMAN	P07741	0.189559	0.089641	-0.0845045	0.1696	0.144647	0.0920048	0.0678508	-0.0981601	-0.211112	0.0333405	-0.0422587	-0.264505
AAIGLLAR	APT_HUMAN	P07741	0.438582	0.128574	0.0617588	0.0908625	0.234302	0.085007	0.272605	0.0143629	-0.0769202	-0.504926	-0.332805	-0.446098
AAIISAEGDSK	PHB_HUMAN	P35232	0.108679	0.061553	0.151969	0.0633236	0.0999554	0.0395081	-0.0569991	-0.105073	-0.0482939	-0.000310702	-0.0889714	-0.184628
AAIISAEGDSK	PHB_HUMAN	P35232	0.0432382	0.0312934	-0.0232787	0.0240045	0.0509069	-0.0423216	0.0680343	-0.014977	-0.0850005	0.10583	-0.069728	-0.0568384
AAILDLEK	EEA1_HUMAN	Q15075	0.224603	0.143628	0.14426	0.113343	0.169981	0.113337	-0.0268017	-0.151554	-0.097427	0.0532056	-0.255582	-0.347006
AAILETAPK	RRBP1_HUMAN	Q9P2E9	0.472842	0.0785431	-0.0797318	0.272758	0.238932	0.234438	0.197681	-0.0614612	-0.436274	-0.333209	-0.172249	-0.435204
AAILETAPK	RRBP1_HUMAN	Q9P2E9	0.564561	0.0887906	0.0492945	0.338018	0.25117	0.293937	0.147033	-0.152409	-0.409998	-0.249851	-0.425965	-0.582815
AAILETAPK	RRBP1_HUMAN	Q9P2E9	0.39621	0.0616326	-0.107436	0.261902	0.224148	0.15273	0.133228	0.0375133	-0.32738	-0.290019	-0.161109	-0.380789
AAILPTSIFLTNK	ANM5_HUMAN	O14744	0.0614747	0.150095	0.186136	0.147654	0.0654194	-0.0796347	-0.0682126	-0.192501	-0.0223238	0.123215	-0.112717	-0.158313
AAILPTSIFLTNK	ANM5_HUMAN	O14744	0.0799049	0.170568	0.172093	0.195794	0.011198	-0.0268494	-0.0698568	-0.192072	0.0377364	0.0780528	-0.257501	-0.0793215
AAILPTSIFLTNKK	ANM5_HUMAN	O14744	0.0418865	0.182854	0.177225	-0.0375882	0.181269	-0.0474594	-0.0971529	-0.209156	0.152936	0.0106363	-0.180168	-0.116568
AAILQTEVDALR	RB6I2_HUMAN	Q8IUD2	-0.0884575	0.263339	-0.314856	-0.0595943	0.105384	0.0681551	0.0362339	-0.28218	0.0804474	0.278816	-0.00581344	0.0496843
AAISDSADCSLSPDVDPVLAFQR	PARD3_HUMAN	Q8TEW0	0.0374499	0.161853	-0.105416	0.00842726	-0.0046638	0.0975344	0.140045	-0.127781	-0.140019	-0.198647	0.215029	0.0647415
AAIVCYDLTDSSSFER	RAB24_HUMAN	Q969Q5	0.673801	1.35223	0.298975	0.127586	0.535917	0.26347	0.329173	-0.872818	-0.664573	-0.906771	-0.00197193	-0.511273
AAKPSVPK	H1X_HUMAN	Q92522	-1.05888	0.669407	0.280997	-0.599433	-0.585315	-0.788147	-0.993797	-0.229584	0.704237	0.810722	0.453441	0.366493
AAKPSVPK	H1X_HUMAN	Q92522	-1.05726	1.00529	0.279762	-0.414746	-0.725183	-1.26926	-0.754701	0.105241	0.487202	0.73231	0.620341	0.36649
AAKPTTTPEVK	MAP1B_HUMAN	P46821	0.242408	0.242472	-0.0164161	0.203884	0.159129	0.305286	-0.0530536	-0.318707	-0.0366011	-0.0679324	-0.151505	-0.359854
AAKPTTTPEVK	MAP1B_HUMAN	P46821	0.139614	0.126733	-0.0466656	0.174047	0.0980061	0.166258	0.0393951	-0.303918	-0.0611363	-0.0673967	-0.068397	-0.0951643
AALAALCPGDLIQAINGESTELMTHLEAQNR	PDLI4_HUMAN	P50479	0.421779	1.37932	-0.559729	-0.379091	0.455742	0.1756	0.407323	0.37265	-0.695443	-0.219858	-0.665001	0.121901
AALAATGAASGGGGGGGGAGSR	CC85C_HUMAN	A6NKD9	-0.316505	0.412366	0.337174	0.0102677	-0.197293	-0.233541	-0.576625	-0.000265539	0.0512999	0.330175	0.110612	0.19389
AALAATLEEYKATVASDQIEMNR	CYTSA_HUMAN	Q69YQ0	-0.459025	1.33561	-0.650876	-0.492421	-0.303514	0.134885	0.0995672	-0.220773	-0.180539	-0.0183657	0.55786	0.876214
AALADDFDTPR	SYCM_HUMAN	Q9HA77	0.452998	0.0592647	0.0260715	0.219465	0.238344	0.133221	0.179941	-0.0211463	-0.183633	-0.226372	-0.458722	-0.481959
AALADDFDTPR	SYCM_HUMAN	Q9HA77	0.10588	0.0660407	-0.106112	-0.0121046	0.0939229	0.163537	0.106964	-0.112354	-0.142563	-0.0554288	0.0235439	-0.0673613
AALADYK	ISCU_HUMAN	Q9H1K1	0.249555	0.0916352	-0.0499892	0.159717	0.201306	0.156946	-0.0273994	-0.00534194	-0.250354	0.034999	-0.244373	-0.246944
AALAGGTTMIIDHVVPEPESSLTEAYEK	DPYL3_HUMAN	Q14195	-0.102563	0.48321	-0.202775	-0.197185	0.286073	-0.011814	-0.043345	-0.342219	-0.0876174	0.280379	0.351467	-0.15574
AALAGGTTMIIDHVVPEPESSLTEAYEK	DPYL3_HUMAN	Q14195	-0.121228	0.759018	-0.115857	-0.699331	0.196376	0.0903597	0.0121815	0.0669837	-0.0356123	0.386523	0.148575	-0.283238
AALAGGTTMIIDHVVPEPESSLTEAYEK	DPYL3_HUMAN	Q14195	-0.171758	0.243194	0.0962907	0.225945	-0.19208	-0.191042	-0.176425	-0.149636	-0.103713	0.188869	0.0968498	0.29323
AALAGGTTMIIDHVVPEPESSLTEAYEK	DPYL3_HUMAN	Q14195	-0.104062	0.0788906	0.174633	0.0646878	-0.164263	-0.103595	-0.122479	-0.0210421	0.055893	0.000708357	0.133701	0.0401304
AALAGGTTMIIDHVVPEPESSLTEAYEK	DPYL3_HUMAN	Q14195	-0.0888605	0.115884	0.120223	0.123014	-0.164308	0.021795	-0.230546	-0.0197075	-0.03363	0.151313	0.0485603	0.0452765
AALAGGTTMIIDHVVPEPESSLTEAYEK	DPYL3_HUMAN	Q14195	-0.225665	0.131639	0.103021	0.0947988	-0.244091	-0.141678	-0.226743	-0.0479982	0.00419867	0.27363	0.196181	0.117298
AALAGGTTMIIDHVVPEPGTSLLAAFDQWR	DPYL2_HUMAN	Q16555	0.237633	0.390471	-0.136217	-0.0685886	0.212927	-0.0586129	0.258149	0.224311	-0.324101	-0.350706	-0.329226	0.203551
AALAGGTTMIIDHVVPEPGTSLLAAFDQWR	DPYL2_HUMAN	Q16555	0.681314	1.84022	-0.0600996	-0.57339	0.416713	0.145033	0.729231	0.209613	-0.487042	-1.24184	-0.749468	-0.0190158
AALAGGTTMIIDHVVPEPGTSLLAAFDQWR	DPYL2_HUMAN	Q16555	0.362974	4.38675	-0.768854	-1.14656	0.812645	-0.738908	0.815898	0.572138	-0.342201	-0.44238	-0.932615	-0.188739
AALAHSEEVTASQVAATK	PLEC_HUMAN	Q15149	0.0126656	0.263026	-0.202148	0.130741	0.0106463	0.121525	0.00503852	-0.169666	-0.274992	0.290996	0.034417	0.021367
AALAHSEEVTASQVAATK	PLEC_HUMAN	Q15149	0.081847	0.249035	-0.123162	0.0532461	0.0873428	0.14205	0.0141189	-0.0563338	-0.445354	0.0978109	0.0662672	0.0864112
AALAHSEEVTASQVAATK	PLEC_HUMAN	Q15149	0.0724849	0.175509	-0.129282	0.0698823	0.0889448	0.107038	0.0834888	-0.176141	-0.245613	-0.0330168	-0.0628869	0.216745
AALAHSEEVTASQVAATK	PLEC_HUMAN	Q15149	0.482081	1.21383	0.0518201	-0.0761137	0.0595221	0.366498	0.109402	0.30006	-0.157308	-0.0923748	-0.136278	-1.28764
AALANLCIGDVITAIDGENTSNMTHLEAQNR	PDLI1_HUMAN	O00151	-0.263441	0.860901	-0.632007	-0.373726	0.240341	-0.235584	0.111004	-0.0201308	-0.157239	0.151169	0.206892	0.554878
AALANLCIGDVITAIDGENTSNMTHLEAQNR	PDLI1_HUMAN	O00151	-0.811306	3.43265	-1.27731	-0.598687	-0.201063	-0.326839	-0.188034	-0.688407	0.267633	0.0246744	-0.0163805	1.67013
AALANLCIGDVITAIDGENTSNMTHLEAQNR	PDLI1_HUMAN	O00151	0.434965	2.33705	-0.469343	-0.632736	0.4089	0.293064	0.268888	0.406901	0.0551562	0.250098	-1.08373	-0.843912
AALANLCIGDVITAIDGENTSNMTHLEAQNR	PDLI1_HUMAN	O00151	-0.2128	0.683579	0.0474631	-0.266348	-0.305538	-0.0200951	0.0042231	0.107025	-0.218483	-0.219606	0.113088	0.725989
AALANLCIGDVITAIDGENTSNMTHLEAQNR	PDLI1_HUMAN	O00151	-0.314729	1.2973	-0.260739	-0.0425549	-0.137587	-0.181273	-0.38097	0.162501	-0.360654	-0.157632	0.0952165	1.06291
AALANLCIGDVITAIDGENTSNMTHLEAQNR	PDLI1_HUMAN	O00151	-0.128263	0.687339	0.076135	0.0374917	-0.0767182	-0.194273	-0.443584	0.349335	0.18584	-0.0947959	-0.400787	0.40429
AALANLCIGDVITAIDGENTSNMTHLEAQNR	PDLI1_HUMAN	O00151	0.213414	0.299933	-0.0983682	-0.0179324	0.116485	0.165735	-0.0821817	0.343739	0.0753941	-0.353558	-0.159289	-0.333178
AALANLCIGDVITAIDGENTSNMTHLEAQNR	PDLI1_HUMAN	O00151	0.631022	3.3355	0.430802	0.377306	-0.0880144	-0.356819	0.0246146	0.609102	-0.026287	-1.52482	0.134324	-1.25981
AALAPELALEIPSGSQADIPLPK	AHNK2_HUMAN	Q8IVF2	0.481629	0.0690333	-0.0538516	0.212836	0.280441	0.256737	0.242577	-0.196967	-0.270923	-0.346666	-0.311985	-0.443014
AALAPELALEIPSGSQADIPLPK	AHNK2_HUMAN	Q8IVF2	0.637881	0.117309	0.21078	0.283508	0.241298	0.292684	0.222953	-0.173958	-0.466576	-0.466683	-0.347637	-0.680873
AALAPELALEIPSGSQADIPLPK	AHNK2_HUMAN	Q8IVF2	0.646806	0.161082	0.136276	0.242067	0.263778	0.426634	0.166963	-0.174962	-0.421131	-0.563256	-0.312971	-0.687595
AALAPLPPLPAQFK	VTA1_HUMAN	Q9NP79	-0.170471	0.0614585	-0.0904168	0.0112685	-0.0447934	-0.043115	-0.12737	-0.160797	0.0936157	0.240212	0.0707982	0.142694
AALAPLPPLPAQFK	VTA1_HUMAN	Q9NP79	-0.00122782	0.12201	-0.123525	0.156198	0.0265166	-0.00933072	0.0245531	-0.226047	0.0586081	0.122217	0.0345443	-0.102225
AALAPLPPLPAQFK	VTA1_HUMAN	Q9NP79	-0.123695	0.163659	-0.131223	0.0154282	-0.0393051	-0.0419474	0.0436659	-0.300656	0.224465	0.124862	0.161768	-0.0506542
AALAPLPPLPAQFK	VTA1_HUMAN	Q9NP79	0.00307036	0.20431	0.0195487	0.120988	0.133133	0.0293554	-0.0965183	-0.389478	0.0611569	0.0279862	0.0574414	-0.0517234
AALAVLK	CCNA2_HUMAN	P20248	-0.658433	0.576557	0.299929	-0.625736	-0.339952	-0.697322	-0.364731	0.167278	0.30254	0.610978	0.260714	0.227579
AALCHFCIDMLNAK	SNAA_HUMAN	P54920	-0.0806651	0.271657	-0.133162	-0.295569	0.00467551	0.0232521	0.00428338	0.245824	-0.0174767	-0.203395	0.0460532	0.284057
AALDEAQGVGLDSTGYYDQEIYGGSDSR	SF3B1_HUMAN	O75533	-0.184454	0.0373419	-0.0947267	-0.119863	-0.0745675	-0.105248	-0.0813015	0.0892175	0.02332	0.212464	0.166882	0.0923316
AALDEAQGVGLDSTGYYDQEIYGGSDSR	SF3B1_HUMAN	O75533	-0.294924	0.198064	-0.304471	-0.115918	-0.0622957	-0.0937748	-0.195866	0.066128	-0.032832	0.227093	0.449502	0.184561
AALDSLSLFTSLGLSEQK	SYQ_HUMAN	P47897	0.205846	0.292573	-0.358565	-0.0568354	0.30537	0.248455	0.00978716	0.0998813	-0.146725	-0.0940669	-0.026428	-0.312759
AALDSLSLFTSLGLSEQK	SYQ_HUMAN	P47897	0.258865	0.224519	-0.253956	0.177577	0.0910197	0.129949	0.159864	0.129279	-0.218138	-0.0419112	-0.0166905	-0.462555
AALDSLSLFTSLGLSEQK	SYQ_HUMAN	P47897	0.191794	0.506683	-0.335109	-0.12577	0.0739519	0.295541	0.086323	0.274054	-0.109871	0.12178	-0.0941047	-0.534387
AALDSLSLFTSLGLSEQK	SYQ_HUMAN	P47897	0.337466	0.154382	-0.127016	0.0386243	0.210952	0.0719953	0.215847	0.214065	-0.227835	-0.250775	-0.115087	-0.462104
AALDSLSLFTSLGLSEQK	SYQ_HUMAN	P47897	0.306623	5.28639	-0.901152	-0.782016	-0.0455463	0.819488	0.0719317	0.239346	0.416462	0.654168	-1.0338	-1.46178
AALEACHK	ADHX_HUMAN	P11766	-0.016143	0.0896271	-0.0669559	-0.00733806	0.00498419	0.0689291	-0.0917901	0.0270671	0.0136946	0.181565	0.0474948	-0.191093
AALEACHK	ADHX_HUMAN	P11766	0.013901	0.0243349	0.0523147	-0.0395933	0.00521177	0.0281803	-0.00460053	0.00904032	-0.0967451	0.0401142	0.0649215	-0.0669806
AALEACHK	ADHX_HUMAN	P11766	0.119925	0.114656	0.0307478	-0.031688	0.111211	0.162119	-0.0256557	-0.0666783	-0.0701277	0.135144	-0.131664	-0.268915
AALEACHK	ADHX_HUMAN	P11766	-0.0191112	0.0155344	-0.0290438	-0.0195055	-0.0378251	0.011514	0.00839626	0.0374808	-0.024353	0.0449192	0.0824806	-0.0543132
AALEALDELDLFGVK	KPB1_HUMAN	P46020	0.303052	0.114806	-0.0251299	0.0827246	0.0191215	0.100163	0.270205	0.163809	-0.195718	-0.313733	-0.359893	-0.0866769
AALEALGSCLNNK	GLYM_HUMAN	P34897	-0.203652	0.252819	-0.119317	-0.399784	0.0423264	-0.0614565	-0.0473682	0.0482594	0.099101	0.417719	0.0496225	-0.0376281
AALEALGSCLNNK	GLYM_HUMAN	P34897	-0.248733	0.253302	-0.132343	-0.44043	-0.10004	-0.0877752	0.0395762	0.12605	0.0783339	0.412515	0.0756937	0.0551392
AALEALGSCLNNKYSEGYPGKR	GLYM_HUMAN	P34897	-0.15641	1.3241	0.136112	-0.811829	-0.128767	-0.0314715	0.354762	-0.128674	0.390285	-0.522387	0.380291	-0.0843035
AALEALLGR	SYNEM_HUMAN	O15061	-0.200328	0.154781	-0.144771	0.11346	-0.229035	-0.0167276	-0.122776	-0.16119	0.332766	0.147535	0.0909031	0.049445
AALEALLGR	SYNEM_HUMAN	O15061	-0.447925	0.0899325	0.0253033	-0.177587	-0.379234	-0.163902	-0.16634	-0.23338	0.349156	0.243751	0.244812	0.378921
AALEAQNALHNMK	CELF1_HUMAN	Q92879	-0.488411	0.197403	-0.29954	-0.320675	-0.199173	-0.0909718	-0.209005	-0.19197	0.271901	0.561622	0.379529	0.176928
AALEAQNALHNMK	CELF1_HUMAN	Q92879	-0.170495	0.153448	0.017613	-0.215534	-0.0210705	-0.104113	-0.136937	0.0769068	0.124054	0.289651	0.164242	-0.168352
AALEAVGGTVVLE	RM12_HUMAN	P52815	-0.0809098	0.0945753	0.0973463	0.0903849	-0.0172585	-0.0907224	-0.198164	-0.0832518	0.0979969	0.169855	0.00205358	-0.0514227
AALEDSSGSSELQEIMR	EPS8_HUMAN	Q12929	0.0415035	0.303847	0.198621	0.1341	-0.320152	-0.0874647	0.0870601	0.121499	0.0316727	0.151739	-0.173976	-0.256683
AALEEANGEIEK	MLKL_HUMAN	Q8NB16	-0.140345	0.109377	-0.197606	-0.0821772	0.0895215	-0.116456	-0.0987356	-0.00485384	0.209074	0.114812	-0.0690259	0.16542
AALEEFSR	SMRC1_HUMAN	Q92922	-0.195003	0.0785645	0.0627189	0.00658349	-0.173282	-0.199104	-0.0244426	-0.144379	0.173722	0.22731	0.0753746	0.0792048
AALEELQR	GCP3_HUMAN	Q96CW5	-0.465598	0.0470966	-0.0861701	-0.120704	-0.3053	-0.244529	-0.327543	0.0239061	0.23416	0.317651	0.418125	0.247203
AALEELVK	SYHC_HUMAN	P12081	0.122378	0.168442	0.316632	0.0330422	-0.00782995	0.0624285	-0.0199779	-0.152678	-0.0479471	0.0341242	-0.150394	-0.244227
AALEELVK	SYHC_HUMAN	P12081	-0.010967	0.0620052	0.183563	0.0129358	-0.101411	-0.00361046	-0.0546992	-0.00793661	-0.0632736	0.0796206	-0.0648128	0.0244046
AALEELVK	SYHC_HUMAN	P12081	0.150293	0.0316213	-0.059803	0.0885505	0.0693307	0.1307	0.033238	0.0245304	-0.11122	-0.112274	-0.00320479	-0.196492
AALEEVEGDVAELELK	ACAP2_HUMAN	Q15057	0.339813	0.328534	-0.0284418	0.465402	0.26326	0.0188039	-0.206045	0.0615028	-0.333349	-0.0242771	-0.292108	-0.390928
AALEEVER	PLEC_HUMAN	Q15149	0.0893051	0.0583552	-0.0603649	0.183566	-0.0808968	0.10159	0.00646273	0.0343179	-0.0660719	-0.0545935	0.0109744	-0.137277
AALEEVYPDLTPEETR	XRN2_HUMAN	Q9H0D6	-0.166654	0.310735	0.070239	0.102561	-0.0332991	-0.367683	-0.273054	0.130017	0.121741	0.312218	-0.166289	0.0875337
AALEEVYPDLTPEETR	XRN2_HUMAN	Q9H0D6	-0.00679196	0.197001	-0.198973	0.0349897	0.0256769	-0.0487735	-0.0566001	0.204513	0.13497	-0.215556	-0.124778	0.16903
AALEEVYPDLTPEETRR	XRN2_HUMAN	Q9H0D6	-0.242607	0.274504	0.0796485	-0.0559196	-0.0486605	-0.239585	-0.37954	0.0900718	0.317624	0.128387	0.274609	-0.173236
AALEGTATYR	HEBP1_HUMAN	Q9NRV9	0.259719	0.0426124	-0.0228829	0.0912402	0.0531585	0.264948	0.129086	-0.0248223	-0.245423	-0.186231	-0.172585	-0.140234
AALEQDLAFWYGPR	HMOX1_HUMAN	P09601	1.10379	0.520518	0.193063	0.41873	0.479923	0.33183	0.294377	0.017558	-1.24352	-1.20601	-0.621753	-0.624347
AALEQDLAFWYGPR	HMOX1_HUMAN	P09601	0.773936	0.409597	0.422131	0.295406	0.20207	0.0309076	0.381357	0.0597393	-0.762515	-0.800516	-0.694434	-0.352178
AALEQLLK	SYMPK_HUMAN	Q92797	-0.279146	0.135691	0.15046	0.00194615	-0.257818	-0.341939	-0.156971	0.0494101	0.0771105	0.240006	0.211022	0.143168
AALETDENLLLCAPTGAGK	U520_HUMAN	O75643	-0.310914	0.0683214	-0.175372	-0.196393	-0.13739	-0.0859106	-0.149266	0.00464433	0.151522	0.341174	0.289539	0.0872852
AALETDENLLLCAPTGAGK	U520_HUMAN	O75643	-0.403593	0.0993828	-0.131912	-0.218325	-0.210758	-0.24419	-0.235915	0.130231	0.169235	0.427493	0.320572	0.121334
AALEYLEDIDLK	PXL2A_HUMAN	Q9BRX8	0.6819	0.240427	0.337698	0.143863	0.144371	0.251633	0.27442	0.111947	-0.48918	-0.447673	-0.477806	-0.839168
AALFALQNLFEEK	METH_HUMAN	Q99707	0.536743	0.657757	0.18483	0.0846553	0.150505	0.0293532	0.205609	0.380168	-0.18322	-0.780381	-0.807552	-0.130747
AALFVSNNSR	PLPP_HUMAN	Q96GD0	0.191109	1.41471	0.333948	-0.406927	0.348969	-0.0193207	-0.167143	0.0130733	0.247288	0.174	-0.987416	-0.287401
AALGPLVTGLYDVQAFK	UMPS_HUMAN	P11172	0.121426	0.10767	0.14779	0.0180233	-0.02834	0.0253785	0.128204	-0.0547966	0.0592669	-0.274112	-0.176136	-0.00618452
AALGPLVTGLYDVQAFK	UMPS_HUMAN	P11172	0.053539	0.262355	0.0152857	0.101766	0.276905	-0.0619804	-0.0917787	-0.369455	0.144987	-0.0395017	-0.0936426	-0.0858611
AALGPLVTGLYDVQAFK	UMPS_HUMAN	P11172	0.0163372	0.150398	0.137525	-0.00560476	-0.0796481	-0.0758923	0.110512	-0.0612543	0.106591	-0.286436	-0.0257998	0.103297
AALGVLESDLPSAVTLLK	NGDN_HUMAN	Q8NEJ9	-0.158584	0.145651	-0.000400483	-0.049888	-0.137784	-0.270212	-0.00371493	0.189764	-0.108126	0.21528	0.122758	0.123249
AALGVLESDLPSAVTLLK	NGDN_HUMAN	Q8NEJ9	-0.170057	0.0477363	-0.0976428	-0.0613797	-0.138828	-0.0433885	-0.049446	-0.0154867	0.150802	0.233002	0.131589	-0.0202878
AALGVLESDLPSAVTLLK	NGDN_HUMAN	Q8NEJ9	-0.076873	0.345278	0.0124097	-0.226821	-0.193	-0.0254915	0.196441	0.0318517	0.0304871	0.185007	0.279655	-0.346641
AALGVLESDLPSAVTLLK	NGDN_HUMAN	Q8NEJ9	-0.168903	0.363318	0.278088	0.0439377	0.0344805	-0.296816	-0.243689	-0.29991	0.242799	-0.0763141	0.251748	-0.00439951
AALHLYSNTLNFQISEVEPK	NAA10_HUMAN	P41227	-0.141556	0.392016	0.235214	-0.117501	-0.139984	-0.350306	-0.0530633	0.209393	0.0696496	-0.24284	-0.0207731	0.357361
AALIYTCTVCR	ZN706_HUMAN	Q9Y5V0	-0.587392	1.24043	-0.236217	-1.02966	-0.280094	-0.250598	-0.094635	0.410597	-0.16677	0.723545	0.210505	0.459499
AALKLEPSNK	FKBP8_HUMAN	Q14318	0.0872395	0.105706	0.0333382	-0.14494	-0.046575	0.126418	0.172404	0.0332508	-0.0411382	-0.0559898	0.0335134	-0.228
AALLELWELR	SPTN1_HUMAN	Q13813	0.345985	2.2261	0.0970963	0.0667194	0.00590254	-0.00907381	0.0184696	0.380354	-0.483974	-0.989486	-0.808763	0.794342
AALLHGETR	RPP30_HUMAN	P78346	-0.14647	0.0890242	-0.00409451	-0.0544931	-0.131608	-0.00154749	-0.202174	0.158686	-0.0807134	0.157442	0.119085	0.141667
AALLHGETR	RPP30_HUMAN	P78346	-0.075044	0.0958546	0.0502293	-0.0897543	0.0126915	0.0172799	-0.0233213	-0.181113	-0.0942169	0.1858	0.000602765	0.156289
AALLHGETR	RPP30_HUMAN	P78346	-0.127222	0.384844	0.381242	-0.146811	-0.0524401	-0.38667	-0.099571	0.0236025	0.219919	0.136633	-0.00844651	-0.190474
AALLNFDEFAVSK	FHOD1_HUMAN	Q9Y613	0.395218	0.119503	0.214558	0.240973	0.210874	0.0351718	0.119355	-0.101105	-0.321806	-0.223171	-0.484374	-0.176587
AALLNFDEFAVSK	FHOD1_HUMAN	Q9Y613	0.538418	0.38416	0.139375	0.400912	0.0874434	0.0126782	0.24144	0.134828	-0.741349	-0.0403074	-0.540295	-0.403131
AALLNQHYQVNFK	SYEP_HUMAN	P07814	0.217665	0.0800836	0.111291	0.119698	0.208646	0.0298342	0.0122551	-0.128026	0.00491896	-0.227861	-0.20686	-0.205382
AALLNQHYQVNFK	SYEP_HUMAN	P07814	-0.0969715	0.134184	-0.0565626	0.139739	-0.0389631	-0.336338	0.0434359	0.00349693	0.0615862	0.0213061	0.0697158	0.113864
AALLNQHYQVNFK	SYEP_HUMAN	P07814	0.110484	0.127058	0.262487	0.0637875	0.108557	-0.0809658	0.0276702	-0.1876	-0.133494	-0.101539	-0.0942245	-0.0178309
AALLSGPPGVGK	RFC1_HUMAN	P35251	-0.232876	0.334338	-0.226495	-0.36699	-0.161284	0.175977	0.0794727	-0.16624	0.0471836	0.248596	0.386864	0.013096
AALLTER	SP16H_HUMAN	Q9Y5B9	-0.419685	0.299672	-0.0203443	-0.529298	-0.155622	-0.354101	0.00908393	-0.0122841	0.379573	0.366965	0.313132	-0.0173099
AALMESQGQQQEER	NUMA1_HUMAN	Q14980	-0.406236	0.149425	-0.0507812	-0.110341	-0.294513	-0.0898132	-0.385601	-0.0575228	0.458568	0.238738	0.305296	0.0609132
AALMESQGQQQEER	NUMA1_HUMAN	Q14980	-0.674522	0.187378	0.0876372	-0.330037	-0.456453	-0.600216	-0.339148	0.00231941	0.438869	0.552756	0.340685	0.290898
AALNGADIYAGCCTLK	HNRLL_HUMAN	Q8WVV9	-0.299599	0.79885	-0.422416	-0.576301	-0.10127	0.273891	-0.0350659	-0.0467263	-0.0373678	0.351838	0.572855	-0.0773913
AALNLPEAASYDEVR	RPA1_HUMAN	O95602	-0.0150366	0.121806	-0.0604609	0.151059	0.130944	-0.0924354	-0.15194	-0.0830125	-0.073155	0.13529	0.101049	-0.080654
AALNLPEAASYDEVR	RPA1_HUMAN	O95602	-0.0959178	0.324066	0.0189585	0.0505574	0.103179	-0.0247114	-0.326249	-0.128224	-0.0823854	0.395969	0.138462	-0.175723
AALPSHVVTMLDNFPTNLHPMSQLSAAVTALNSESNFAR	CISY_HUMAN	O75390	-0.128866	1.14423	-0.175378	-0.929646	0.0986418	-0.100641	0.368438	0.225695	0.011584	0.294587	-0.0588948	-0.123911
AALPSHVVTMLDNFPTNLHPMSQLSAAVTALNSESNFAR	CISY_HUMAN	O75390	0.272028	2.63867	0.0262236	-0.258985	0.0561115	-0.0189664	0.452391	-0.170226	-0.62493	-0.198623	-1.17795	0.911209
AALQALK	CHM4B_HUMAN	Q9H444	0.170293	0.23059	0.136288	0.117659	0.115767	-0.00542814	-0.133239	0.102652	-0.0217088	0.0944355	-0.220867	-0.433633
AALQALKR	CHM4B_HUMAN	Q9H444	0.0960313	0.172616	0.0207869	-0.0944793	0.137337	0.0612672	0.171774	-0.238269	-0.128692	0.12613	0.010983	-0.225565
AALQALKR	CHM4B_HUMAN	Q9H444	0.0190619	0.281264	0.205828	0.0136887	-0.276094	0.11947	0.0989497	-0.123665	-0.116445	0.12226	0.159356	-0.265824
AALQEEEQASK	KIF2A_HUMAN	O00139	0.000973266	0.0473654	0.00769957	0.102442	-0.0688839	0.0098909	-0.0584381	-0.00583798	0.0985645	0.0534817	-0.121801	-0.0337561
AALQEELQLCK	FAS_HUMAN	P49327	0.0578845	0.24936	0.167314	-0.209037	-0.112843	-0.00581805	0.106611	0.251424	-0.0811496	0.132224	-0.226934	-0.162457
AALQEELQLCK	FAS_HUMAN	P49327	-0.168784	0.418836	-0.11898	-0.339631	-0.240625	0.0987106	0.194478	-0.0913385	0.240268	-0.0798062	0.417316	-0.140579
AALQEELQLCK	FAS_HUMAN	P49327	0.117292	0.299936	0.115763	-0.0733722	0.0160716	0.0624741	-0.140477	0.333035	-0.102062	0.144498	-0.272487	-0.291161
AALQEELQLCK	FAS_HUMAN	P49327	0.015086	0.475811	0.0320559	-0.203873	-0.0737699	-0.160429	0.0239781	0.519195	-0.248285	0.199526	-0.146294	-0.112224
AALQELLSK	RS25_HUMAN	P62851	-0.00821225	0.229116	0.170756	0.140218	0.0397972	-0.158172	-0.0936007	-0.20835	0.0530122	0.172154	0.0586738	-0.257924
AALQELLSK	RS25_HUMAN	P62851	-0.168341	0.291652	0.0650368	-0.284513	0.0465332	0.00678138	-0.245346	-0.0522778	0.20274	0.402208	-0.0652884	-0.127119
AALQELLSK	RS25_HUMAN	P62851	-0.0176581	0.0643291	0.0731281	0.0243275	0.020489	-0.0220983	-0.0843272	-0.0923877	0.0970475	0.091079	-0.156765	0.0227284
AALQELLSK	RS25_HUMAN	P62851	-0.0309051	0.0624803	-0.0578437	-0.0505276	-0.0491175	0.125967	-0.0315453	0.00530091	-0.0875538	-0.0419193	0.0510025	0.167649
AALQELLSK	RS25_HUMAN	P62851	0.0617989	0.671038	-0.0162496	0.31641	-0.519246	0.0374372	0.111188	0.173943	-0.0456383	0.255997	-0.0595528	-0.447903
AALQLQLNTIK	DYST_HUMAN	Q03001	0.0731459	0.250376	-0.0751849	0.206668	-0.0758968	0.00482376	0.137615	-0.225252	0.147674	0.158218	-0.264397	-0.165923
AALQLQLNTIK	DYST_HUMAN	Q03001	-0.00726677	0.12623	-0.234593	0.168493	-0.00425915	-0.0145895	-0.0662985	0.105592	-0.00887238	-0.117386	0.0659834	0.0947765
AALQMQFNAAER	PALLD_HUMAN	Q8WX93	1.04071	0.719477	-0.286381	0.863384	0.19408	0.393092	0.459328	-0.433291	-0.506815	-0.585885	-1.07732	-1.03354
AALRDYETVVK	PPP5_HUMAN	P53041	-0.145764	0.078425	0.0323226	-0.245293	-0.0868894	-0.109692	0.0706707	0.0360044	0.0450771	0.11566	0.19356	0.00211574
AALRPLVKPK	RL32_HUMAN	P62910	0.167833	1.79208	0.473559	0.238924	0.214993	-0.177078	-0.316539	-0.339003	-0.132637	-1.05529	0.460632	-0.0530102
AALSALESFLK	PRKDC_HUMAN	P78527	-0.141646	0.386232	0.186649	0.198745	-0.255649	-0.222997	-0.247278	0.0922692	0.0708016	-0.0880064	-0.133587	0.392929
AALSALESFLK	PRKDC_HUMAN	P78527	-0.132371	0.52665	0.0433033	0.184987	-0.0763298	-0.349572	-0.10076	-0.0600249	0.13983	-0.347921	-0.0191416	0.508831
AALSEEELEK	IF4G1_HUMAN	Q04637	0.036382	0.0437403	0.105495	0.0596522	0.0174701	-0.0600493	0.0139372	-0.0867106	0.0134809	0.0510864	-0.0363172	-0.132005
AALSEEELEK	IF4G1_HUMAN	Q04637	-0.433179	0.536849	0.109953	-0.261392	-0.322606	-0.264205	-0.0843247	-0.195788	-0.283922	0.2889	0.652098	0.435106
AALSEEELEKK	IF4G1_HUMAN	Q04637	-0.0258947	0.69612	-0.164038	-0.20151	0.210582	0.108405	0.1455	-0.627828	0.365325	-0.0591226	0.0695024	-0.165801
AALSEEELEKK	IF4G1_HUMAN	Q04637	-0.205075	0.267153	-0.352071	0.105329	-0.208111	0.113262	-0.205958	0.0131244	-0.0039178	0.292205	0.24611	0.0980357
AALSEEELEKK	IF4G1_HUMAN	Q04637	-0.0587706	0.0669375	0.0462408	0.0519112	-0.0396722	-0.0755364	-0.107332	0.00798509	0.0293903	0.101924	0.151043	-0.13859
AALSEEELEKK	IF4G1_HUMAN	Q04637	-0.0715521	0.120047	0.132173	0.09996	-0.0411562	-0.209382	-0.1255	0.0225025	-0.0632333	0.19912	0.036654	-0.0251231
AALSEEELER	IF4G3_HUMAN	O43432	-0.365544	0.814887	0.302676	-0.812055	0.0986234	-0.210251	-0.238055	-0.0935196	0.16223	0.18861	0.509554	-0.110932
AALSGANVLTLIEK	LRP1_HUMAN	Q07954	0.618041	0.0720209	-0.0868215	0.325321	0.266823	0.341661	0.227471	-0.0441461	-0.539403	-0.477665	-0.32586	-0.51059
AALSGANVLTLIEK	LRP1_HUMAN	Q07954	0.70801	0.0891406	0.0523197	0.374337	0.244914	0.397587	0.242184	-0.152652	-0.575874	-0.586975	-0.397949	-0.597296
AALSGANVLTLIEK	LRP1_HUMAN	Q07954	0.755127	0.0984467	0.0286796	0.436552	0.36061	0.342379	0.164486	-0.141064	-0.574422	-0.489689	-0.48555	-0.758927
AALSGANVLTLIEK	LRP1_HUMAN	Q07954	0.685914	0.192574	-0.0227938	0.3747	0.393629	0.32154	0.0238031	-0.00025247	-0.247445	-0.621482	-0.557792	-0.706558
AALSLPAK	NOLC1_HUMAN	Q14978	-0.161018	0.0904511	0.112693	-0.0936819	-0.132623	-0.184583	-0.130532	0.162244	0.0335614	0.20419	0.0763902	0.0234403
AALSLPAK	NOLC1_HUMAN	Q14978	-0.219494	0.121484	0.120714	0.0501218	-0.179547	-0.177469	-0.218772	-0.0654005	0.0650934	0.29778	0.186976	0.0256367
AALSLPAK	NOLC1_HUMAN	Q14978	-0.125544	0.0992072	0.161346	-0.0591727	-0.14067	-0.181287	-0.0817704	0.0858256	0.122428	0.118773	-0.0939637	0.10296
AALSSFQK	CSN2_HUMAN	P61201	0.0321849	0.16304	0.160621	0.0647299	0.136096	-0.161425	-0.0417667	-0.195033	0.109505	0.0410435	-0.0519614	-0.192362
AALSSQQQQQLALLLQQFQTLK	GGYF2_HUMAN	Q6Y7W6	0.200332	0.357429	0.22532	-0.21426	0.270845	-0.0884613	0.22181	-0.133325	-0.0469188	-0.305861	-0.381396	0.0541263
AALSSQQQQQLALLLQQFQTLK	GGYF2_HUMAN	Q6Y7W6	0.262038	0.824342	-0.00971562	-0.359607	0.173831	0.109924	0.102263	0.482168	0.0373913	-0.754389	-0.180271	-0.201597
AALTGLLHR	ECHB_HUMAN	P55084	0.205488	0.732799	0.0428588	0.394906	0.0165878	0.0137987	0.0151317	-0.201012	-0.114843	-0.774875	0.234128	0.0132252
AALTGLLHR	ECHB_HUMAN	P55084	0.407082	0.105744	0.0477479	0.254383	0.119458	0.213248	0.160222	-0.0635862	-0.185795	-0.536598	-0.299315	-0.19675
AALTRDPQFQK	G6PI_HUMAN	P06744	-0.15143	0.497329	-0.108734	-0.406543	-0.118655	0.32742	-0.0689864	-0.0777791	0.0557966	0.114239	0.434772	-0.222626
AALTSAR	PSD11_HUMAN	O00231	-0.131571	0.113114	0.097377	-0.089512	-0.00498171	-0.0159806	-0.207806	-0.082652	-0.00449016	0.296607	0.0833357	-0.0229925
AALTTLFK	CNDP2_HUMAN	Q96KP4	0.149751	0.232279	0.172567	0.138593	0.144109	-0.0757654	-0.112473	-0.0202726	0.0661755	0.0343215	-0.173275	-0.423082
AALVAQNYINYQQGTPHR	LXN_HUMAN	Q9BS40	0.293391	0.147009	0.128667	0.109104	0.115664	-0.0107991	0.188453	0.0606024	-0.365996	-0.0494468	-0.426843	-0.0796121
AALVDLEPGTMDSVR	TBB6_HUMAN	Q9BUF5	0.238307	0.234043	0.174672	0.135363	-0.0345312	0.0145016	0.0672227	0.197714	-0.293202	0.0142087	-0.0761328	-0.468139
AALVDLEPGTMDSVR	TBB6_HUMAN	Q9BUF5	0.346535	0.12279	0.230204	0.178212	0.0694224	0.129374	0.0963814	-0.0483492	-0.0926192	-0.212538	-0.297631	-0.476094
AALVDLEPGTMDSVR	TBB6_HUMAN	Q9BUF5	0.315056	0.210194	0.279589	0.262617	-0.0636072	0.0926868	-0.022969	0.158335	-0.236077	-0.14086	-0.296947	-0.400987
AALVDLEPGTMDSVR	TBB6_HUMAN	Q9BUF5	0.391348	0.0786805	0.0945157	0.267532	0.107348	0.176727	0.115948	-0.0578953	-0.146888	-0.263788	-0.266199	-0.489371
AALVDLEPGTMDSVR	TBB6_HUMAN	Q9BUF5	0.36741	0.29055	0.117558	0.311482	-0.0246615	0.0746937	0.223297	-0.0611839	-0.0792582	-0.24756	-0.12171	-0.670473
AALVDLEPGTMDSVR	TBB6_HUMAN	Q9BUF5	0.28426	0.25463	0.32987	0.173501	-0.0105037	0.0260878	0.0560648	0.0368394	-0.160653	-0.328935	-0.012282	-0.471468
AALVDLEPGTMDSVR	TBB6_HUMAN	Q9BUF5	0.321356	0.579922	-0.407912	-0.026294	0.463075	0.315239	0.195308	-0.333882	-0.326579	0.0146365	-0.0838757	-0.411642
AALVDLEPGTMDSVR	TBB6_HUMAN	Q9BUF5	0.280317	0.276109	-0.250551	0.00276954	0.384369	0.25875	0.116505	-0.212592	-0.320275	-0.013636	-0.13232	-0.252429
AALVDLEPGTMDSVR	TBB6_HUMAN	Q9BUF5	0.245178	0.490204	-0.12623	-0.195366	0.471239	0.21546	0.109915	-0.32546	-0.194988	0.0528201	-0.0599346	-0.451573
AALVDLEPGTMDSVR	TBB6_HUMAN	Q9BUF5	0.342287	0.0902531	-0.0166324	0.124459	0.164789	0.279722	0.168888	-0.179952	-0.211844	-0.145916	-0.188809	-0.400772
AALVDYLDGK	TTC37_HUMAN	Q6PGP7	0.284044	0.0961302	-0.0252093	0.0834706	0.163562	0.163962	0.0721821	0.0790963	-0.225769	-0.107011	-0.444658	-0.0772529
AALWALQGGTSVVIANGTHPK	P5CS_HUMAN	P54886	0.172647	0.219805	-0.140219	0.282983	0.168054	-0.165568	0.0741291	0.0765291	-0.239311	-0.243492	-0.129664	0.101258
AALWALQGGTSVVIANGTHPK	P5CS_HUMAN	P54886	0.170528	0.802387	-0.269998	0.133575	0.174761	-0.0989303	0.132623	0.161214	-0.32854	-0.618881	-0.115954	0.469254
AAMAAAQSGTPGPVFVELPVDVLYPYFMVQK	ILVBL_HUMAN	A1L0T0	0.0575529	0.632235	-0.409945	-0.195126	0.126621	-0.0879729	0.410045	0.00358985	0.0754755	-0.231141	-0.317726	0.306408
AAMAAAQSGTPGPVFVELPVDVLYPYFMVQK	ILVBL_HUMAN	A1L0T0	-0.0420343	0.22702	-0.0836925	-0.389903	0.0676679	-0.0460618	0.208071	0.109825	-0.00509679	-0.0611853	0.0873095	0.0217102
AAMAAAQSGTPGPVFVELPVDVLYPYFMVQK	ILVBL_HUMAN	A1L0T0	0.256847	0.431958	0.0471824	-0.179326	-0.157401	0.259013	0.246667	0.349839	-0.0813897	-0.452734	-0.322554	-0.116787
AAMAAAQSGTPGPVFVELPVDVLYPYFMVQK	ILVBL_HUMAN	A1L0T0	0.443578	1.58316	0.24106	-0.230017	-0.0254714	0.32311	0.335293	0.0179942	0.161236	-1.28427	-0.0298358	-0.491891
AAMDNSEIAGEK	MIC60_HUMAN	Q16891	-0.1211	0.272893	-0.159865	0.0139641	0.165903	-0.161801	-0.0191326	-0.322217	0.103464	-0.0174434	0.0110774	0.347198
AAMDNSEIAGEKK	MIC60_HUMAN	Q16891	0.0937246	0.262206	-0.131718	-0.0771091	0.213181	0.189846	-0.0173276	-0.189621	0.0364822	0.162693	-0.0489356	-0.347425
AAMDNSEIAGEKK	MIC60_HUMAN	Q16891	0.0394913	0.12695	0.12267	0.0700595	-0.169021	-0.0199683	0.0203488	0.0935464	0.125574	-0.0254769	-0.0663769	-0.230567
AAMDNSEIAGEKK	MIC60_HUMAN	Q16891	0.0393877	0.211511	0.15638	0.0945223	-0.14605	-0.100446	0.0358379	0.0517294	0.0717574	0.131958	-0.0433189	-0.351801
AAMDSAR	ECM29_HUMAN	Q5VYK3	-0.0156603	0.169577	0.15082	0.0530292	-0.0829224	-0.139578	-0.0667517	0.0779186	0.0634884	0.164425	0.00803714	-0.277396
AAMEALVVEVTK	DHX9_HUMAN	Q08211	-0.306664	0.294037	-0.0652071	0.186667	-0.237545	-0.45933	-0.203327	0.101776	0.0669503	0.193467	0.119022	0.389507
AAMEALVVEVTK	DHX9_HUMAN	Q08211	-0.427981	0.487663	0.0577132	0.157565	-0.486039	-0.490147	-0.356944	0.210014	0.106355	0.214432	0.122097	0.517348
AAMEALVVEVTKQPAIISQLDPVNER	DHX9_HUMAN	Q08211	-0.327634	0.880417	0.205861	-0.55441	-0.446505	-0.094827	0.0529886	0.126943	0.122708	-0.410714	0.277041	0.594933
AAMEALVVEVTKQPAIISQLDPVNER	DHX9_HUMAN	Q08211	-0.177638	1.08303	0.359552	-0.295453	-0.503287	-0.244647	0.231943	0.0915827	-0.192592	-0.305675	-0.0280192	0.674737
AAMEPIVISAK	TLN1_HUMAN	Q9Y490	0.0680323	0.2417	-0.210787	0.061847	0.256984	0.152576	-0.0568016	-0.27521	-0.180556	0.0628906	0.0612591	-0.0114891
AAMEPIVISAK	TLN1_HUMAN	Q9Y490	0.0669714	0.0322073	0.0718583	0.0898666	0.0237567	0.0504214	-0.033553	-0.0806327	-0.0314441	-0.0514791	-0.130522	0.0295879
AAMEPIVISAK	TLN1_HUMAN	Q9Y490	0.154864	0.153657	0.0721278	0.272474	-0.0526288	0.118497	0.00406315	-0.175117	0.00457345	-0.107843	-0.0170106	-0.294977
AAMEPIVISAK	TLN1_HUMAN	Q9Y490	0.126853	0.198711	0.0484716	0.295533	-0.119226	0.13341	-0.0428764	-0.117453	0.0297037	-0.0555838	0.0014576	-0.32575
AAMFPETLDEGMQIPSTQFDAAHPTNVQR	CTNB1_HUMAN	P35222	-0.084385	0.567947	0.00993362	0.10671	-0.54511	0.219299	0.0523524	-0.0777967	-0.151012	0.424047	0.0582823	-0.130605
AAMGPGISR	PGM2_HUMAN	Q96G03	-0.0569066	0.0632453	-0.165375	-0.0382208	-0.0606691	0.0685794	0.0272002	-0.0231161	0.160865	-0.000993888	-0.0414323	0.0807707
AAMIVNQLSK	PLAK_HUMAN	P14923	-0.290939	0.136537	0.15437	-0.118748	-0.261478	-0.262594	-0.192808	0.108571	0.259718	-0.026508	0.223208	0.197555
AAMPVLK	SMAL1_HUMAN	Q9NZC9	-0.182361	0.191878	0.0968327	-0.195024	-0.215137	0.091962	-0.000256463	-0.235488	0.0442222	0.201197	0.296115	-0.0207484
AAMWNPSIFLK	DUS2L_HUMAN	Q9NX74	0.326832	0.114547	0.124405	0.0767318	0.139361	-0.00978091	0.210572	0.097238	-0.117772	-0.317316	-0.450984	-0.163666
AANAAENDFSVSQAEMSSR	ABCF1_HUMAN	Q8NE71	-0.124626	0.484399	-0.188339	-0.228668	0.282346	-0.0666313	0.044245	-0.44146	0.0293819	0.105306	0.383857	-0.0538815
AANAAENDFSVSQAEMSSR	ABCF1_HUMAN	Q8NE71	-0.0699036	0.0677713	-0.0546188	0.0888991	-0.0447108	-0.0249102	-0.170733	0.0641991	0.0357112	0.0945597	0.135551	-0.0816682
AANAAENDFSVSQAEMSSR	ABCF1_HUMAN	Q8NE71	-0.0482664	0.187005	0.0735493	0.153441	-0.0222776	-0.00289077	-0.274979	-0.0525797	0.04056	0.0869043	0.188429	-0.202973
AANAAENDFSVSQAEMSSR	ABCF1_HUMAN	Q8NE71	0.124972	0.301354	0.00760593	0.268383	-0.203264	0.0110655	0.0244051	0.141756	0.134739	-0.151272	-0.418098	-0.00943429
AANAITK	TMOD3_HUMAN	Q9NYL9	0.0669871	0.177335	0.187921	0.0607858	0.0322586	-0.0546059	-0.0930247	-0.0127614	0.0259875	0.18252	-0.237767	-0.222776
AANATTNPSQLLPLELVDK	LSM5_HUMAN	Q9Y4Y9	-0.244832	0.0710714	-0.0442886	-0.112301	-0.0844217	-0.096121	-0.143282	-0.0860374	-0.0111649	0.317885	0.260003	0.134337
AANDAGYFNDEMAPIEVK	THIM_HUMAN	P42765	-0.275812	0.425505	-0.0361594	0.101353	-0.574092	-0.223286	-0.0550034	0.168445	0.421519	0.0327833	0.204134	-0.0444808
AANENEPEGK	DLGP5_HUMAN	Q15398	-0.458357	0.671457	-0.260741	0.209126	-0.240131	-0.765421	-0.34363	0.223481	0.413909	0.239189	0.341431	0.0973791
AANFENHSGK	VINC_HUMAN	P18206	0.283894	0.0980092	-0.0540473	0.245191	0.14616	0.180238	0.00413184	-0.059864	-0.0708475	-0.0728992	-0.314861	-0.333648
AANFENHSGK	VINC_HUMAN	P18206	0.236897	0.0675563	-0.0384111	0.197056	0.0644536	0.200508	0.015834	-0.0116574	-0.127913	-0.0609203	-0.152476	-0.32672
AANFENHSGK	VINC_HUMAN	P18206	0.23044	0.0618139	0.00773052	0.0331509	0.129628	0.214618	0.0951152	-0.0848889	-0.194839	-0.0135844	-0.282019	-0.151801
AANFENHSGK	VINC_HUMAN	P18206	0.103787	0.195002	-0.0658988	-0.187995	0.183265	0.100947	0.0715719	-0.00348347	0.0373334	0.109023	-0.340057	-0.113601
AANFENHSGK	VINC_HUMAN	P18206	0.310031	0.14829	0.0859019	0.137971	0.146427	0.107067	-0.0584804	0.245355	-0.277034	-0.0670352	-0.319102	-0.364101
AANFENHSGK	VINC_HUMAN	P18206	0.670198	2.51338	-0.0309556	0.124305	0.0330226	0.177484	0.40213	0.173812	0.0842146	-0.240977	-0.217797	-1.91114
AANGLEADNSCPNSK	LUZP1_HUMAN	Q86V48	0.075454	0.0704111	0.00415923	0.0668732	0.00276863	0.0535951	0.0528926	-0.00378346	-0.23588	-0.110062	0.0868245	0.0392376
AANGVVLATEK	PSA2_HUMAN	P25787	-0.140121	0.0999813	-0.0085188	0.123055	-0.0692606	-0.183273	-0.119303	-0.117168	0.185025	0.184311	0.0792269	-0.0275186
AANGVVLATEK	PSA2_HUMAN	P25787	-0.0758357	0.145278	-0.142795	0.143632	-0.0574256	-0.00107459	-0.11656	-0.0640297	-0.0143814	0.305054	-0.0652994	0.0495894
AANGVVLATEK	PSA2_HUMAN	P25787	0.0163884	0.0804062	0.0161429	0.0541029	0.0714863	-0.0562004	-0.0580923	-0.0296619	-0.0391792	0.177127	0.00347849	-0.180893
AANILVGENLVCK	SRC_HUMAN	P12931	-0.0220695	0.0571274	-0.0673977	-0.1227	0.024144	0.0934858	-0.0170163	0.0208368	-0.0449196	0.131943	0.0579221	-0.078143
AANLLLGYK	VRK2_HUMAN	Q86Y07	-0.200974	0.338791	0.102956	-0.105762	-0.138737	-0.286781	-0.113335	0.0947237	0.0421245	0.511194	0.0921278	-0.196365
AANMIPAHDSPLAALAFDASGTK	WIPI2_HUMAN	Q9Y4P8	0.15742	0.271479	-0.0976256	0.14873	0.205802	0.114011	-0.000519009	-0.171178	-0.257509	-0.297378	0.254816	-0.105897
AANMLQQSGSK	RECQ1_HUMAN	P46063	-0.249086	0.477277	-0.328326	-0.400837	0.190628	-0.0376858	-0.0346757	-0.241896	0.0689133	0.510975	0.150955	0.046292
AANMLQQSGSK	RECQ1_HUMAN	P46063	-0.28479	0.40942	-0.347007	-0.242027	0.0564263	-0.0825844	-0.0189253	-0.266175	0.00860048	0.540924	0.293553	0.0648025
AANMLQQSGSK	RECQ1_HUMAN	P46063	-0.28543	0.707663	-0.664476	-0.334696	0.176994	-0.0270112	-0.00112282	-0.147804	-0.0363143	0.436275	0.166428	0.34139
AANMLQQSGSK	RECQ1_HUMAN	P46063	-0.137287	0.534321	-0.195184	-0.222461	0.15886	0.00830357	0.0882922	-0.53814	0.278671	0.273782	0.110638	-0.127407
AANMLQQSGSK	RECQ1_HUMAN	P46063	-0.0848128	0.155021	0.204582	-0.190622	-0.0974939	0.0284993	0.0668278	-0.257484	0.0768625	0.0695849	0.0102908	0.075164
AANMLQQSGSK	RECQ1_HUMAN	P46063	-0.12036	0.132376	0.193852	0.0702282	-0.17631	-0.140791	-0.177616	0.00449288	0.214587	-0.0212122	0.0519128	0.000279611
AANMLQQSGSK	RECQ1_HUMAN	P46063	-0.0880737	0.0647171	0.117821	0.0644713	-0.0838077	-0.0702389	-0.0772764	-0.163263	0.0225022	0.133905	0.0691448	0.0388861
AANNIASLLTK	THUM3_HUMAN	Q9BV44	0.0143467	0.0951906	0.204489	0.0125465	0.0556602	0.0140092	-0.133151	-0.142364	-0.0517969	0.0767855	-0.0582125	-0.0283978
AANNIASLLTK	THUM3_HUMAN	Q9BV44	-0.151096	0.0360899	-0.0088651	-0.0210377	-0.186896	-0.119787	-0.0359317	0.0947668	0.0497382	0.135479	0.136418	0.0587384
AANPVDFLSK	SPB1_HUMAN	Q8IY81	-0.0917907	0.0455703	-0.0535611	0.0623831	-0.111186	-0.0273093	-0.0110088	-0.0998623	0.0359379	0.18805	0.0492521	0.0358991
AANSLEAFIFETQDK	HYOU1_HUMAN	Q9Y4L1	0.189686	0.296869	-0.112514	0.445244	0.098589	-0.115511	0.102041	-0.185953	-0.295225	-0.0379734	-0.1903	0.0511279
AANSLEAFIFETQDK	HYOU1_HUMAN	Q9Y4L1	0.259127	0.150212	-0.059201	0.414884	0.16593	0.0336856	-0.0845889	-0.0390225	-0.179366	-0.156989	-0.244405	-0.152911
AANSLEAFIFETQDK	HYOU1_HUMAN	Q9Y4L1	0.165934	0.285985	-0.0208874	0.371772	0.00881974	0.0204401	-0.147138	0.10261	-0.305578	0.0814599	-0.311692	0.016157
AANVQEPEK	RRP1_HUMAN	P56182	-0.210437	0.26052	-0.298842	-0.185939	-0.00711622	-0.139214	0.172685	-0.207958	0.185546	-0.0184967	0.318754	0.18826
AANVQEPEK	RRP1_HUMAN	P56182	-0.151276	0.156294	-0.28564	-0.0605721	0.0108096	-0.00627455	-0.142138	0.12657	-0.0135578	-0.0103431	0.240871	0.206792
AANVQEPEKK	RRP1_HUMAN	P56182	-0.224653	0.050758	-0.0399658	-0.0929759	-0.0783645	-0.121891	-0.141637	-0.0421792	0.0562063	0.333807	0.118985	0.125778
AANVVASTK	HIP1R_HUMAN	O75146	0.163904	0.100649	0.115118	0.293293	-0.0174801	0.0191394	-0.0409863	-0.0453359	-0.0981015	-0.0254446	-0.159864	-0.203072
AANYSSTSTR	TMM43_HUMAN	Q9BTV4	0.401187	1.49442	0.362043	0.523763	0.0920691	0.0827143	-0.0947747	-0.62994	0.0706332	-0.145071	-0.0793433	-1.08695
AAPAQQTTQPGGGK	THUM1_HUMAN	Q9NXG2	0.0945803	0.063797	0.068085	-0.000947342	0.155708	0.00514182	-0.0122246	-0.0655207	-0.0553505	-0.0145692	0.0265876	-0.231986
AAPASSAGASDAR	PCAT1_HUMAN	Q8NF37	0.00655073	0.713445	0.239233	-0.275263	-0.0180967	0.505861	-0.248223	-0.37816	0.0121807	-0.230628	-0.124692	0.24178
AAPASSAGASDAR	PCAT1_HUMAN	Q8NF37	-0.0243044	0.424422	-0.111427	0.135093	0.0578416	0.277444	-0.197119	-0.473999	-0.0445796	0.159385	-0.0497149	0.150583
AAPAVQTK	ECHB_HUMAN	P55084	0.204911	0.23961	-0.11257	0.0653555	0.00844731	0.275749	0.214208	-0.117028	-0.456786	-0.0561041	-0.0229696	-0.00680794
AAPAVQTK	ECHB_HUMAN	P55084	0.396079	0.0672931	-0.013044	0.146532	0.339418	0.156295	0.147953	-0.166804	-0.235577	-0.193201	-0.328278	-0.366505
AAPAVQTK	ECHB_HUMAN	P55084	0.272704	0.442155	0.2717	0.251843	0.181097	0.154485	-0.101417	-0.420204	-0.0403596	-0.145393	-0.0823891	-0.515919
AAPCEGQAFAVGVEK	NIPA_HUMAN	Q86WB0	-0.137188	0.0714438	-0.0577294	-0.0402866	-0.105796	-0.0585598	-0.0106594	-0.0827921	0.130084	0.236978	0.137875	-0.0863726
AAPCIYWLPLTDSQIVQK	ACINU_HUMAN	Q9UKV3	0.116294	0.316627	0.23661	-0.406325	0.155184	0.0507432	0.0895158	0.131188	-0.179805	-0.0594803	-0.225396	-0.0524629
AAPDITGHK	NPTN_HUMAN	Q9Y639	0.131097	0.191918	-0.206109	0.353935	0.130898	-0.0631922	-0.00223638	-0.101678	-0.0258759	-0.0282338	-0.207444	-0.0330362
AAPDITGHK	NPTN_HUMAN	Q9Y639	0.0705279	0.201828	-0.277234	0.239519	0.0864265	-0.0106057	0.0684815	-0.0935961	-0.217814	0.0789309	-0.0387018	0.0802964
AAPDITGHKR	NPTN_HUMAN	Q9Y639	0.609912	1.79205	0.154499	0.0569738	0.0223005	0.313113	0.237586	0.118397	0.0705444	-0.303856	-0.21812	-1.63181
AAPDPVLEAGPVAHGPLPVPLVLDNGSFQVR	ARP5_HUMAN	Q9H9F9	-0.325269	2.91244	0.655405	-0.690789	-0.229884	-0.910243	0.026498	0.227594	-0.74745	0.404949	0.789929	-0.300157
AAPEAEVLSSAAVPDLEWYEK	MD2BP_HUMAN	Q15013	0.419732	1.24806	-0.0566435	0.377538	0.227844	0.175847	-0.394327	0.317657	-0.204276	0.105347	-0.254727	-1.10401
AAPEAEVLSSAAVPDLEWYEK	MD2BP_HUMAN	Q15013	0.603604	1.96592	0.199117	0.222948	0.510841	0.238707	-0.419505	-0.0589637	-0.093003	0.202772	-1.40575	-0.769353
AAPEASGTPSSDAVSR	COR1A_HUMAN	P31146	0.183916	0.548344	-0.381511	0.186857	0.249042	0.245551	0.0909837	-0.416727	-0.0494972	0.0325742	0.0796515	-0.406091
AAPEASSPPASPLQHLLPGK	NIBA2_HUMAN	Q96TA1	0.0836936	1.17848	-0.0418018	0.306416	0.0595294	-0.0982179	-0.136611	-0.111567	-0.356799	-0.318471	-0.466289	0.791479
AAPEASSPPASPLQHLLPGK	NIBA2_HUMAN	Q96TA1	0.251822	0.443606	0.101568	0.0789196	0.0991824	0.127729	-0.0238482	0.0286679	0.0473591	0.0617393	-0.163617	-0.75169
AAPEASSPPASPLQHLLPGK	NIBA2_HUMAN	Q96TA1	0.197351	0.242975	-0.006601	0.0512377	0.0678682	0.156576	0.018458	0.0638287	-0.0347973	-0.0310623	0.0240339	-0.568327
AAPEASSPPASPLQHLLPGK	NIBA2_HUMAN	Q96TA1	0.317175	0.569944	0.129315	0.101726	0.0683496	0.192215	-0.198014	0.351915	0.0740262	-0.467248	-0.144367	-0.641951
AAPEEPQQRPPEAVAAAPAGTTSSR	ZFP91_HUMAN	Q96JP5	-0.24945	0.51742	0.0840209	-0.515123	0.0287934	0.0594739	0.0235713	-0.494929	0.14359	0.299076	0.253088	0.0335549
AAPEINNLIEEATEFIK	FUND1_HUMAN	Q8IVP5	0.232496	0.931727	0.357254	-0.342602	-0.0364452	-0.0459189	0.566253	-0.24775	0.0201114	-0.626001	0.0400403	-0.322218
AAPEMVSLLK	GCDH_HUMAN	Q92947	0.018043	0.0497529	-0.0991214	0.104853	-0.077068	0.0933749	0.00357599	-0.0169892	-0.018028	0.0526779	0.0488589	-0.0970971
AAPEPQQPMELYQPSAESLR	RNF25_HUMAN	Q96BH1	-0.175644	0.532294	-0.345712	-0.309699	-0.0429839	-0.198207	0.233262	0.135048	0.122619	-0.0716739	0.506151	-0.129098
AAPFSLEYR	IPYR_HUMAN	Q15181	0.152323	0.0461489	-0.10474	0.134869	0.1021	0.069693	0.0826547	-0.0420685	-0.087425	-0.107792	0.00891404	-0.207208
AAPFSLEYR	IPYR_HUMAN	Q15181	0.137869	0.0710811	0.0584112	0.159825	0.150697	-0.0454576	0.041761	-0.158917	-0.127413	-0.0441973	-0.0173201	-0.170293
AAPFSLEYR	IPYR_HUMAN	Q15181	0.154792	0.115651	-0.0167554	0.182742	0.111698	0.0305001	0.0257724	-0.146534	0.100497	-0.0364381	-0.26351	-0.197582
AAPFSLEYR	IPYR_HUMAN	Q15181	0.348825	0.443935	-0.357022	0.0503119	0.330146	0.355495	0.223515	-0.279823	-0.118495	-0.214617	-0.0487142	-0.521914
AAPGAAGSR	H1X_HUMAN	Q92522	-1.05424	0.585466	-0.120264	-0.636996	-0.378531	-0.308726	-1.12841	-0.363302	0.346036	0.609544	0.674603	0.892323
AAPGAEFAPNK	NONO_HUMAN	Q15233	-0.371138	0.0671583	0.078773	-0.168821	-0.21255	-0.21061	-0.29255	-0.0237685	0.22227	0.372794	0.2166	0.141828
AAPGAEFAPNK	NONO_HUMAN	Q15233	-0.416895	0.0670006	-0.056607	-0.13573	-0.269259	-0.15742	-0.340781	0.0310678	0.157121	0.359286	0.377709	0.195461
AAPGAEFAPNK	NONO_HUMAN	Q15233	-0.315812	0.164953	0.180244	-0.0690921	-0.220829	-0.126334	-0.316178	-0.193157	0.215195	0.364339	0.162393	0.0927277
AAPGAEFAPNKR	NONO_HUMAN	Q15233	-0.298801	0.189867	0.178585	-0.182214	-0.175182	-0.121622	-0.230699	-0.195286	0.246052	0.350871	0.242648	-0.0559046
AAPGAEFAPNKR	NONO_HUMAN	Q15233	-0.317528	0.116917	-0.126101	0.0404702	-0.142348	-0.200436	-0.332826	-0.00321594	0.258918	0.32331	0.20158	0.0882108
AAPGAEFAPNKR	NONO_HUMAN	Q15233	-0.230552	0.132796	0.037782	-0.00427073	-0.0475435	-0.112896	-0.365633	-0.0190899	0.0682061	0.275206	0.235154	0.026973
AAPGAEFAPNKR	NONO_HUMAN	Q15233	-0.251063	0.0854	-0.144013	-0.0405894	-0.21808	-0.0320523	-0.0253914	-0.164706	0.0694603	0.224582	0.269346	0.206565
AAPGYHMAK	PYGB_HUMAN	P11216	0.0280369	0.76816	-0.132467	-0.532609	0.448	-0.170769	0.150022	0.0621868	0.0426851	-0.454085	0.149451	0.0171316
AAPLEEMEAPAADAIMSPEEELDGYEPEPLGK	MCL1_HUMAN	Q07820	-0.8496	3.24698	0.197442	-0.166986	-0.145646	-0.736939	-1.79253	-0.00588362	0.814869	0.436646	-0.447781	0.741944
AAPLIPLSQQIPTGNSLYESYYK	EP15R_HUMAN	Q9UBC2	0.248323	0.28896	-0.0911572	0.124993	0.184048	0.215135	0.111663	-0.298036	0.0152548	0.0551257	-0.212617	-0.476119
AAPLIPLSQQIPTGNSLYESYYK	EP15R_HUMAN	Q9UBC2	-0.0410462	0.306344	-0.0944915	0.0363173	0.0791888	-0.0846717	0.0875291	-0.375035	0.258579	0.102705	0.0987007	-0.23141
AAPLVTSGK	UBAP2_HUMAN	Q5T6F2	-0.204799	0.101275	-0.0275106	0.00558307	-0.162701	-0.147336	-0.159196	0.0196695	0.225834	0.271575	0.13016	-0.0798793
AAPNPAK	STAU1_HUMAN	O95793	-0.159264	0.0764604	-0.0527686	-0.103926	-0.0468889	0.0316325	-0.209368	0.00796973	0.119165	0.267588	0.0591205	-0.00642742
AAPNPAK	STAU1_HUMAN	O95793	-0.175467	0.198333	-0.0179687	0.0211773	-0.126336	-0.0459867	-0.200894	-0.0880011	0.160872	0.401373	0.0951361	-0.155895
AAPNPAK	STAU1_HUMAN	O95793	-0.186044	0.368867	0.0592831	-0.0647869	0.0304823	0.112667	-0.483107	-0.17341	0.105676	0.323109	0.216842	-0.145959
AAPPPPGYHQNGVIR	MYO1E_HUMAN	Q12965	-0.0351025	0.72574	-0.780708	-0.0401907	0.111517	0.214822	-0.0235247	0.173154	-0.0825209	0.128711	0.0903098	0.0279065
AAPQPLNLVSSVTLSK	FOXP1_HUMAN	Q9H334	-0.368697	0.222556	0.125481	-0.197752	-0.133184	-0.217222	-0.449746	0.0409352	0.217758	0.447477	0.207782	0.0150255
AAPQSPSVPK	NU155_HUMAN	O75694	-0.496263	0.778224	-0.348384	0.0526968	-0.00264453	-0.667728	-0.211655	-0.361198	0.171279	0.755703	0.350757	0.144414
AAPRPAPVAQPPAAAPPSAVGSSAAAPR	CHCH2_HUMAN	Q9Y6H1	-0.0957848	0.2539	-0.242965	0.153463	0.0597072	-0.290429	0.0536855	-0.101448	-0.00875447	0.307157	0.00740689	0.0471633
AAPRPAPVAQPPAAAPPSAVGSSAAAPR	CHCH2_HUMAN	Q9Y6H1	-0.364715	0.101083	-0.231797	-0.198753	-0.0864228	-0.174656	-0.0918914	-0.175748	0.174259	0.366524	0.321954	0.217067
AAPRPSPAISVSVSAPAFYAPQKK	ZYX_HUMAN	Q15942	-0.0787293	0.534932	0.0839626	-0.360913	-0.213463	0.229787	0.123855	-0.147103	0.188902	-0.14546	0.379437	-0.285436
AAPSAGSWSTFQHK	CASP2_HUMAN	P42575	-0.450144	0.676655	0.211495	-0.397651	-0.1644	-0.297966	-0.492269	0.0861795	-0.0726856	0.748313	0.354355	-0.0454692
AAPSDGFKPR	NEP1_HUMAN	Q92979	-0.285752	0.0683688	0.102982	-0.218819	-0.165555	-0.227277	-0.08612	-0.0471602	0.208394	0.293146	0.135314	0.0989394
AAPSGGVNCEEFAEFQELLK	CCD58_HUMAN	Q4VC31	0.412206	2.07318	0.563841	-0.083543	0.250272	-0.00456184	-0.321269	0.250874	0.00882571	-0.947212	-1.08591	0.243703
AAPSGGVNCEEFAEFQELLK	CCD58_HUMAN	Q4VC31	-0.0645018	0.150236	-0.0399653	-0.128096	-0.152732	0.187794	-0.162287	0.213757	0.0797261	-0.024604	0.0689834	-0.0433723
AAPTAASDQPDSAATTEK	PYM1_HUMAN	Q9BRP8	0.00913437	0.052242	0.0229525	0.0137016	0.0516154	-0.0506694	0.00948174	-0.0443668	-0.120434	0.111112	0.0906828	-0.097064
AAPTSAPPSK	RED_HUMAN	Q13123	-0.350752	0.260241	-0.0376191	-0.101238	-0.204423	-0.198373	-0.146368	-0.220508	0.0965592	0.570723	0.342936	-0.0137251
AAPTSAPPSK	RED_HUMAN	Q13123	-0.360675	0.147908	0.158501	-0.148762	-0.267945	-0.0493071	-0.4207	-0.0819603	0.27888	0.282673	0.14144	0.202433
AAPVDLELK	PFD1_HUMAN	O60925	-0.0530269	0.0760883	-0.00351256	0.0771493	-0.00422647	-0.0388383	-0.108293	-0.0680111	-0.0395693	0.225388	0.0586894	-0.0680836
AAPVDLELK	PFD1_HUMAN	O60925	-0.14386	0.178359	-0.124685	0.172381	-0.149252	-0.064724	-0.078957	-0.213367	0.246704	0.218813	0.0653433	-0.0403409
AAPVDLELKK	PFD1_HUMAN	O60925	-0.197146	0.0842084	-0.0284588	-0.14921	0.016827	-0.0823673	-0.0934609	-0.197077	0.15834	0.187055	0.242495	0.00803601
AAPVQQPR	CCNA2_HUMAN	P20248	-0.648972	0.365543	0.133664	-0.472593	-0.284322	-0.640017	-0.427608	0.144872	0.304429	0.63751	0.298725	0.237399
AAPVSGPR	LTV1_HUMAN	Q96GA3	-0.333755	0.141596	0.0218706	-0.116789	-0.232465	-0.0905033	-0.173019	-0.2426	0.203628	0.3388	0.376604	0.028591
AAQAGVAVGDWVLSIDGENAGSLTHIEAQNK	PDLI7_HUMAN	Q9NR12	-0.0961354	2.86839	-0.542712	0.264443	-0.0367106	-0.160321	-0.143656	-0.239023	-0.592633	-0.477129	-0.254732	1.36002
AAQALAK	UN45A_HUMAN	Q9H3U1	-0.0536845	0.127645	0.114516	0.0521502	0.0252417	-0.000177033	-0.247382	-0.0931376	0.0490762	0.19532	-0.0121938	-0.0944199
AAQANVR	PDLI5_HUMAN	Q96HC4	-0.058426	0.079681	-0.0216222	0.02974	-0.115978	0.0802485	-0.152249	0.104561	-0.0829688	0.155167	0.0592116	-0.00122266
AAQAPSSFQLLYDLK	C1TC_HUMAN	P11586	-0.136959	0.122589	0.125663	-0.0184771	-0.0436567	-0.128823	-0.205897	-0.0530118	0.215869	0.175505	0.0686202	-0.121407
AAQAPSSFQLLYDLK	C1TC_HUMAN	P11586	-0.132528	0.0590708	0.0792696	-0.0390507	-0.167268	-0.068574	-0.090805	0.0229391	0.158699	0.140015	0.101096	-0.0761352
AAQASDLEK	TALDO_HUMAN	P37837	0.0865159	0.132934	-0.090938	-0.0429207	0.0286692	0.21717	0.113935	-0.162919	-0.000348819	-0.0959871	0.104569	-0.195685
AAQASDLEK	TALDO_HUMAN	P37837	0.0999877	0.179322	0.100842	0.0858865	0.10274	0.183596	-0.0682719	-0.332195	-0.0629977	-0.0243613	0.0333915	-0.166858
AAQASDLEK	TALDO_HUMAN	P37837	0.0668839	0.0951303	0.0454899	0.0237296	0.0232177	0.0697845	0.11889	-0.219845	-0.125688	0.00118304	0.10022	-0.110532
AAQASDLEK	TALDO_HUMAN	P37837	0.0476441	0.137923	0.132692	0.000592429	0.122196	0.0113738	-0.016305	-0.234506	-0.0996054	0.0473869	0.119779	-0.17571
AAQASDLEK	TALDO_HUMAN	P37837	-0.0553152	0.0874463	-0.0816489	-0.0388971	-0.0086403	0.117513	0.00769788	-0.203002	-0.0495718	0.0646109	0.139784	0.0828103
AAQASDLEK	TALDO_HUMAN	P37837	-0.0363804	0.438159	-0.238391	-0.0147295	0.150462	0.132993	-0.0855897	-0.281188	0.159982	-0.132006	0.401443	-0.236862
AAQCVTK	CPNE3_HUMAN	O75131	0.247545	0.200496	0.113339	-0.0678775	0.1529	0.123363	0.134639	-0.0469016	-0.071334	0.0817755	-0.317509	-0.447315
AAQDFFSTCR	DCUP_HUMAN	P06132	0.213589	0.230306	0.147026	0.00303704	-0.129263	0.126408	0.07832	0.306367	-0.14441	-0.0694372	-0.192466	-0.389575
AAQDLCEEALR	PRP6_HUMAN	O94906	-0.438739	0.340921	-0.317323	-0.553059	-0.092437	-0.158071	-0.112064	0.12007	0.125139	0.545808	0.288281	0.179393
AAQDRDQIYR	TRA2B_HUMAN	P62995	-0.154058	0.241521	0.0157993	-0.365397	0.169023	-0.157723	-0.04963	-0.0413113	0.0297351	0.323871	-0.0625027	0.0952163
AAQDRDQIYR	TRA2B_HUMAN	P62995	-0.384084	0.0852122	-0.106779	-0.20249	-0.234806	-0.10624	-0.13476	-0.122412	0.0470665	0.342587	0.3965	0.290889
AAQDRDQIYR	TRA2B_HUMAN	P62995	-0.212691	0.0863388	-0.148814	-0.0593784	-0.0762228	0.0524238	-0.18498	-0.152945	0.224473	0.126048	0.232666	0.072383
AAQDRDQIYR	TRA2B_HUMAN	P62995	-0.440524	0.2509	0.167294	-0.378568	-0.197871	-0.0511018	-0.391961	-0.165152	0.143345	0.0763035	0.496455	0.379697
AAQDRDQIYR	TRA2B_HUMAN	P62995	-0.260014	0.0411989	0.0391736	-0.119044	-0.0598072	-0.100972	-0.274145	-0.0646572	0.119888	0.185314	0.229678	0.165168
AAQEEYVK	ALDOA_HUMAN	P04075	0.280257	0.140639	-0.121042	0.305535	0.238715	0.137563	-0.0670805	-0.065422	-0.171504	-0.0614278	-0.197029	-0.337464
AAQEEYVK	ALDOA_HUMAN	P04075	0.180414	0.279411	0.0104698	0.35439	0.185086	0.0248481	-0.144843	-0.248735	-0.0311247	0.0793055	-0.218504	-0.287146
AAQEEYVK	ALDOA_HUMAN	P04075	0.200096	0.21443	-0.123904	0.382728	0.204495	0.0393367	-0.0913794	-0.186457	-0.0910048	-0.0283028	-0.256054	-0.119008
AAQEEYVK	ALDOA_HUMAN	P04075	0.241762	1.38407	-0.352036	0.0573086	0.299425	0.188698	-0.00463824	-0.198409	0.276295	0.14842	-0.00688018	-1.10008
AAQEEYVKR	ALDOA_HUMAN	P04075	-0.00287575	0.0928404	-0.0949391	0.0438832	-0.0289233	0.0323468	0.0615099	-0.0931019	0.0563685	-0.0378944	0.195142	-0.157963
AAQEEYVKR	ALDOA_HUMAN	P04075	0.201526	0.191704	0.0867245	-0.0188394	0.0215982	0.201682	0.169529	-0.15525	-0.0193587	-0.0109237	-0.0904474	-0.453282
AAQEEYVKR	ALDOA_HUMAN	P04075	0.0749523	0.159339	0.0987469	0.0901652	-0.00183835	0.0788957	0.0817867	-0.330081	0.084612	-0.069517	-0.159663	-0.0041459
AAQEEYVKR	ALDOA_HUMAN	P04075	0.0946403	0.264165	-0.114047	0.120086	-0.00356912	0.279321	0.0930498	-0.409942	0.00509478	-0.0077714	-0.0248267	-0.0985399
AAQEEYVKR	ALDOA_HUMAN	P04075	0.134898	0.2209	-0.123137	0.0905157	0.142091	0.207517	0.0500133	-0.300077	0.0161744	-0.0865061	0.0832688	-0.289707
AAQENKHDSYIPCSER	GIT2_HUMAN	Q14161	0.10737	0.0572168	-0.0828875	-0.0211998	0.0651516	0.00767641	0.13413	0.0842436	0.0413974	-0.135527	-0.0509581	-0.181698
AAQEQVLNASR	DNJC2_HUMAN	Q99543	0.161552	0.494826	-0.329614	0.304672	0.292958	0.106083	-0.268189	0.0569539	-0.392487	0.138892	-0.0131418	-0.174974
AAQEREEELK	AKAP2_HUMAN	Q9Y2D5	-0.0431318	0.0675739	-0.131308	-0.073233	-0.0627697	0.116063	0.0147725	0.00376576	0.00560925	0.169015	-0.0552248	0.0328658
AAQGEPQVQFK	RAN_HUMAN	P62826	-0.103456	0.0799406	0.0302068	0.0380137	0.0235425	-0.191125	-0.115663	-0.0384545	0.0947683	0.127411	0.151343	-0.0919718
AAQGEPQVQFK	RAN_HUMAN	P62826	-0.107863	0.06039	0.0282954	-0.0650273	-0.00511793	-0.0583428	-0.0867835	-0.0982454	0.130161	0.188347	0.0882911	-0.0904107
AAQHQANQAAVAAQAAAAAATVMAFPPGALHPLPK	MBNL2_HUMAN	Q5VZF2	4.84856e-05	0.591393	-0.422546	0.420165	0.012805	0.163937	-0.180884	-0.359659	0.220161	-0.0041125	-0.0511573	0.00332153
AAQLAESK	WAPL_HUMAN	Q7Z5K2	-0.337916	0.182301	-0.103338	-0.00997952	-0.340537	-0.329935	-0.124917	0.142473	0.290935	0.367211	0.130031	0.0661228
AAQLAIR	RL32_HUMAN	P62910	-0.0114147	0.141894	0.0685414	-0.0329895	0.11465	-0.050078	-0.0898108	-0.120029	0.0613059	0.205508	0.00265552	-0.229894
AAQLAIR	RL32_HUMAN	P62910	-0.0642243	0.137186	0.0458072	-0.0149869	-0.0151797	-0.0537107	-0.175688	0.0875387	0.0059599	0.296197	-0.0559586	-0.119206
AAQLATEIADIK	EEA1_HUMAN	Q15075	0.0982298	0.0476671	0.0170529	0.0777804	0.0566609	0.0286098	0.0056828	0.0108149	-0.156583	0.109595	-0.0863279	-0.147274
AAQLATEIADIK	EEA1_HUMAN	Q15075	0.103404	0.311011	-0.0122573	0.313078	-0.00122655	0.130617	-0.119677	-0.24192	-0.0630663	0.12425	0.0749469	-0.362224
AAQLATEIADIK	EEA1_HUMAN	Q15075	0.224572	0.0685124	0.163812	0.0959119	0.0697229	0.0752749	0.0414694	0.0420456	-0.265816	-0.0249631	-0.140488	-0.278861
AAQLGFK	DLDH_HUMAN	P09622	0.491238	0.252696	0.259698	0.196586	0.0922527	0.271784	0.0953253	-0.0180681	-0.0618832	-0.604517	-0.395053	-0.521707
AAQLIGTCSQNVAAIQEQVLGLGALR	HPBP1_HUMAN	Q9NZL4	-0.225768	0.298921	-0.13885	-0.446644	-0.0134105	0.0299624	-0.0245768	-0.0216835	0.134144	0.374711	-0.126762	0.224681
AAQLIGTCSQNVAAIQEQVLGLGALR	HPBP1_HUMAN	Q9NZL4	-0.389837	0.776543	-0.203743	-0.679669	0.00289173	-0.459502	0.0892097	0.169149	0.266857	0.489788	-0.203027	0.338746
AAQLIGTCSQNVAAIQEQVLGLGALR	HPBP1_HUMAN	Q9NZL4	-0.166738	0.312658	-0.162397	-0.431645	-0.0266299	0.0321808	0.0739795	0.117242	-0.172689	0.293643	0.121135	0.168676
AAQLIGTCSQNVAAIQEQVLGLGALRK	HPBP1_HUMAN	Q9NZL4	-0.250652	0.167995	-0.087895	-0.418302	-0.117503	-0.116564	0.100469	0.0636506	0.0465737	0.252245	0.154133	0.189099
AAQLIGTCSQNVAAIQEQVLGLGALRK	HPBP1_HUMAN	Q9NZL4	-0.066197	1.21417	0.133502	-0.932301	-0.235969	0.15615	0.317824	0.362922	0.045108	-0.18952	0.00486208	-0.0806669
AAQLLEEK	TRI65_HUMAN	Q6PJ69	-0.221639	0.167006	0.157801	-0.238525	-0.304351	0.0227569	-0.123593	0.0929057	-0.0410953	0.272953	0.137673	0.125162
AAQLQHSEK	CCDC6_HUMAN	Q16204	0.046454	0.105765	-0.0453835	-0.0225573	0.037029	0.194447	-0.0968663	-0.00303748	-0.0986089	0.154483	-0.0135599	-0.165616
AAQMLQSNK	DIEXF_HUMAN	Q68CQ4	-0.185795	0.131081	0.202024	0.0232117	-0.227562	-0.28346	-0.0616562	-0.0228898	0.125933	0.161038	0.0631373	0.0862831
AAQNISK	PHB2_HUMAN	Q99623	-0.115743	0.225795	0.245291	-0.0725869	-0.0466416	-0.0241533	-0.231149	-0.137092	-0.0449805	0.34596	-0.0451505	0.0158234
AAQNISK	PHB2_HUMAN	Q99623	-0.0351136	0.332336	0.193989	0.0655899	0.0504881	-0.104147	-0.399126	0.175641	-0.0762106	0.127298	0.119006	-0.234316
AAQPGSGK	LA_HUMAN	P05455	-0.588616	2.35006	0.57639	-0.568409	-0.296225	-0.834868	-0.874385	0.476807	-0.137916	0.933103	0.196691	-0.206445
AAQQAASSSGQGQQAQTPTGK	KC1A_HUMAN	P48729	-0.172438	0.0662189	-0.00816032	0.0300495	-0.030681	-0.144784	-0.138556	-0.159515	0.149854	0.221659	0.105062	0.0483365
AAQQAASSSGQGQQAQTPTGK	KC1A_HUMAN	P48729	-0.176312	0.0500838	-0.00732984	-0.0179889	-0.135622	-0.201047	-0.0638904	0.0791675	0.057864	0.137495	0.218312	0.0362544
AAQQAASSSGQGQQAQTPTGK	KC1A_HUMAN	P48729	-0.122791	0.364164	-0.00254305	-0.0569825	-0.112663	0.276546	-0.286475	-0.226604	0.0987574	0.396856	5.25465e-05	-0.121074
AAQQAASSSGQGQQAQTPTGK	KC1A_HUMAN	P48729	-0.147218	0.488317	-0.188599	0.405273	0.0179286	-0.355315	-0.289518	-0.034527	-0.127524	0.260782	0.226359	0.0627906
AAQQFSK	MY18A_HUMAN	Q92614	-0.275506	0.0810212	-0.128337	-0.115529	-0.0361319	-0.185347	-0.138955	-0.0845817	0.102541	0.374385	0.216358	0.108092
AAQSLLNK	DD19A_HUMAN	Q9NUU7	0.125783	0.179664	0.199161	0.041888	0.0487987	0.135531	-0.0334176	-0.223784	0.0395944	0.0134251	-0.0879247	-0.325788
AAQSTAMNR	NSF_HUMAN	P46459	0.168966	0.349022	0.200046	0.200686	-0.183312	0.0752707	-0.0512488	0.108483	0.115208	0.0320501	-0.378451	-0.383196
AAQTAEDAMQIMEQMTK	CLIP1_HUMAN	P30622	0.00397191	0.296509	-0.0759155	0.323262	-0.160691	-0.0989608	0.0128228	-0.0965363	0.0476949	0.201081	0.0825085	-0.303553
AAQTELGQQILADFEEAFPSQGTK	VPS53_HUMAN	Q5VIR6	0.405407	0.618056	-0.198764	0.025719	0.0287182	0.138262	0.45772	0.200677	0.0125822	-0.826662	-0.184394	-0.332429
AAQVGLLFLK	TTI2_HUMAN	Q6NXR4	-0.243544	0.107197	0.129794	-0.136909	-0.0611389	-0.253303	-0.203186	0.0461472	0.0134844	0.0918385	0.160114	0.313106
AAQYGLQLVESQNELQNQLDK	SPDLY_HUMAN	Q96EA4	-0.654274	0.199341	-0.416955	-0.242098	-0.294468	-0.376178	-0.30114	-0.114515	0.305724	0.670616	0.380753	0.425375
AAQYQVNQAAAAQAAATAAAMTQSAVK	MBNL1_HUMAN	Q9NR56	-0.254116	0.213118	-0.0320822	-0.0700303	-0.340355	0.126046	-0.326167	0.127287	0.109541	0.254943	0.251174	0.00240563
AAQYQVNQAAAAQAAATAAAMTQSAVK	MBNL1_HUMAN	Q9NR56	-0.155776	0.0465575	-0.0409492	0.00247926	-0.0761663	-0.147667	-0.0740648	-0.031693	0.21191	-0.0240024	0.0702223	0.175359
AARPATAGK	RCC2_HUMAN	Q9P258	-1.08662	2.59464	0.25442	-0.81501	-0.0859638	-0.490741	-1.96106	0.0163437	0.247843	0.732911	0.520284	0.629796
AASAAAASAAAASAASGSPGPGEGSAGGEK	TIF1B_HUMAN	Q13263	-0.40537	0.212916	-0.184441	-0.0317842	0.0249589	-0.346174	-0.409256	-0.135181	0.298629	0.392059	0.267615	0.176569
AASAAAASAAAASAASGSPGPGEGSAGGEKR	TIF1B_HUMAN	Q13263	-0.488361	0.0634229	-0.123851	-0.267615	-0.179246	-0.183175	-0.298039	-0.174329	0.289911	0.382144	0.446265	0.226515
AASAAFQENVGR	TBCD_HUMAN	Q9BTW9	-0.161907	0.321293	-0.126734	-0.0310175	-0.0516595	0.0132821	-0.0719446	-0.214849	-0.0891574	0.284143	0.466843	-0.13855
AASAAGAAGSAGGSSGAAGAAGGGAGAGTRPGDGGTASAGAAGPGAATK	CDV3_HUMAN	Q9UKY7	-0.199923	2.89786	-0.0814474	-0.68146	0.402482	-0.477421	-0.0297857	-0.603789	0.987707	0.211555	-0.954916	0.0193462
AASAAGAAGSAGGSSGAAGAAGGGAGAGTRPGDGGTASAGAAGPGAATK	CDV3_HUMAN	Q9UKY7	0.000507754	0.199376	-0.262153	0.276356	0.0277613	-0.0382862	-0.0643589	-0.103867	0.177329	-0.0167673	-0.0772096	0.00418251
AASAAGAAGSAGGSSGAAGAAGGGAGAGTRPGDGGTASAGAAGPGAATK	CDV3_HUMAN	Q9UKY7	-0.538739	4.09994	-0.821149	0.184226	0.276933	-1.0871	-0.776967	0.118691	0.282791	-0.996394	0.653355	0.994812
AASAFFTYVSLSQEGR	BACH_HUMAN	O00154	-0.47266	0.635957	-0.262206	-0.119759	-0.380536	-0.256788	-0.258834	0.132897	0.0403306	-0.0135586	0.179587	0.931382
AASAFFTYVSLSQEGR	BACH_HUMAN	O00154	-0.476254	0.610044	-0.287103	-0.163779	-0.122641	-0.200302	-0.415763	-0.0231979	-0.101103	0.0930702	0.339536	0.88993
AASAFFTYVSLSQEGR	BACH_HUMAN	O00154	-0.144684	0.703271	-0.115493	-0.479039	0.0418299	-0.0251559	0.0901715	0.0586042	-0.0609419	-0.159463	-0.176681	0.670026
AASAFFTYVSLSQEGR	BACH_HUMAN	O00154	-0.372779	0.286079	-0.0203683	-0.280413	-0.245227	-0.161404	-0.119278	-0.000739145	-0.0547529	0.101213	0.220173	0.668342
AASAGQEPLHNEELAGAGR	DDRGK_HUMAN	Q96HY6	-0.000122739	0.0755472	0.00195479	0.0978976	0.0635288	-0.115648	0.0172595	-0.0996515	-0.157768	0.0378193	0.0909238	0.0611002
AASAPAK	TCOF_HUMAN	Q13428	-0.818376	2.68356	0.683537	-0.693338	-0.497645	-0.697575	-1.34544	0.358365	-0.0253616	1.00144	0.282121	-0.0134697
AASAYAVGDVK	KAP2_HUMAN	P13861	0.124951	0.352385	-0.252988	0.251594	0.147595	0.104879	-0.0239193	-0.234097	0.0947728	0.108034	-0.0296655	-0.407719
AASAYAVGDVK	KAP2_HUMAN	P13861	0.291742	0.109815	0.171783	0.18111	0.0984506	0.120965	0.0477299	-0.033954	-0.36023	-0.0688145	-0.100345	-0.360232
AASCVLLHTGQK	AK1A1_HUMAN	P14550	-0.264574	0.520254	-0.182225	-0.0640817	-0.0725446	-0.0873748	-0.0859046	-0.246045	-0.214502	0.119833	0.149782	0.721995
AASCVLLHTGQK	AK1A1_HUMAN	P14550	-0.204149	0.493174	-0.0328621	0.184915	-0.132203	-0.306387	-0.0370981	-0.234997	-0.101043	-0.0808064	0.149252	0.609194
AASCVLLHTGQK	AK1A1_HUMAN	P14550	0.258036	1.83822	0.0306932	-0.110375	0.00931975	0.164888	0.0511261	0.0917615	0.155904	0.285375	-0.00621826	-1.38709
AASDELSK	VINC_HUMAN	P18206	0.305364	0.0995108	-0.155342	0.238169	0.178585	0.247307	-0.001922	-0.0130908	-0.0958324	-0.211514	-0.232544	-0.315134
AASDELSK	VINC_HUMAN	P18206	0.359551	0.168158	0.0484892	0.322435	0.132858	0.317105	-0.0229441	-0.229543	-0.219169	-0.14825	-0.255166	-0.383615
AASDELSK	VINC_HUMAN	P18206	0.261558	0.191333	0.062805	0.289859	0.135861	0.171237	-0.0750488	-0.18499	-0.0742164	-0.0680384	-0.146527	-0.43826
AASDELSK	VINC_HUMAN	P18206	0.497199	0.256851	0.0719621	0.374455	0.136784	0.241143	0.105227	-0.0414855	-0.492538	-0.291925	-0.0630874	-0.664552
AASDIAMTELPPTHPIR	1433E_HUMAN	P62258	-0.225046	0.0480141	-0.101352	0.0507114	-0.147198	-0.0701678	-0.201391	-0.0598404	0.158199	0.167996	0.118078	0.211815
AASDIAMTELPPTHPIR	1433E_HUMAN	P62258	-0.206549	0.0513054	0.0974199	0.00791408	-0.221561	-0.0946092	-0.160316	-0.0565665	0.115114	0.182052	0.0973585	0.152851
AASDIAMTELPPTHPIR	1433E_HUMAN	P62258	-0.182147	0.0650611	-0.0237203	0.0988946	-0.140285	-0.114193	-0.160303	-0.0980355	0.151098	0.203117	0.0547144	0.127408
AASDIAMTELPPTHPIR	1433E_HUMAN	P62258	0.518765	2.41404	0.264183	0.0937471	0.01544	0.206273	-0.0723059	0.229834	0.228561	-0.153312	-0.258817	-1.7341
AASDIAMTELPPTHPIR	1433E_HUMAN	P62258	0.205484	1.08546	0.162099	0.0550467	-0.0257235	0.0789862	-0.139057	0.139485	0.278794	0.142665	-0.210289	-1.00878
AASDIAMTELPPTHPIR	1433E_HUMAN	P62258	-0.232182	0.157413	-0.203586	-0.197548	-0.037251	-0.108165	0.0705679	-0.192293	0.202753	0.118316	0.34596	0.0527436
AASDIAMTELPPTHPIR	1433E_HUMAN	P62258	-0.269807	0.164303	0.00658128	-0.314889	-0.0323416	-0.0260651	-0.205763	-0.0717153	0.0629629	0.350744	0.315105	-0.0083304
AASDIWKPVLSIDTEPR	CHAP1_HUMAN	Q96JM3	-0.284489	0.0991239	0.0253887	-0.0296411	-0.111353	-0.38788	-0.163755	0.0245186	0.233176	0.215833	0.164435	0.115832
AASGALR	CTND1_HUMAN	O60716	-0.073772	0.115309	-0.0850129	0.0692779	-0.0473728	0.0847971	-0.147654	-0.128111	0.136595	0.214474	-0.00190488	-0.0817344
AASGEAKPK	H12_HUMAN	P16403	-1.67832	5.6666	0.785612	-1.69422	-1.02789	-1.69077	-2.14013	0.281022	0.102426	1.45369	0.778445	-0.0181104
AASGEAKPK	H12_HUMAN	P16403	-1.76292	6.05613	0.751585	-1.75905	-1.024	-1.91223	-2.217	0.354197	0.117612	1.43902	0.829011	0.0135796
AASGEAKPK	H12_HUMAN	P16403	-1.70978	5.18432	0.659955	-1.94313	-1.14705	-1.59931	-1.87579	0.335875	0.164831	1.54522	0.688078	0.0204872
AASGEAKPK	H12_HUMAN	P16403	-2.01376	8.68321	0.803208	-2.65052	-1.13222	-2.30122	-2.27473	0.641258	0.21381	1.26994	0.972899	-0.0961093
AASGEDSTEEALAAAAAPWEGGPVPGVDR	WAC2A_HUMAN	Q641Q2	0.33673	0.215444	0.154643	0.161813	0.212402	0.31446	-0.190725	-0.014378	-0.376734	-0.14628	-0.158862	-0.374988
AASGEDSTEEALAAAAAPWEGGPVPGVDTSPFAK	WAC2C_HUMAN	Q9Y4E1	0.179232	0.0774028	-0.00698396	0.117361	0.0676074	0.0902624	-0.0140077	0.100561	0.0320568	-0.199142	-0.0985607	-0.294961
AASGESGTSGGGGSTEEAFMTFYSEVK	DNJC8_HUMAN	O75937	0.467498	1.78524	0.0899572	-0.418258	0.544138	0.201255	0.172836	-0.223085	-0.403136	0.554936	-0.85312	-0.873959
AASGESGTSGGGGSTEEAFMTFYSEVK	DNJC8_HUMAN	O75937	0.027981	0.484412	-0.140012	-0.103752	0.342836	0.0306011	-0.215631	-0.0393018	-0.227933	0.399973	0.0272314	-0.285644
AASGESGTSGGGGSTEEAFMTFYSEVK	DNJC8_HUMAN	O75937	-0.208313	2.91878	-1.05368	-0.216463	-0.398414	0.582169	-0.759358	0.894598	0.0620612	0.240426	-0.0970637	-0.139792
AASGFISPLSAECMLQYK	PPR21_HUMAN	Q6ZMI0	0.25897	0.0982775	0.0592817	0.271225	0.0949235	-0.0172279	0.0841487	0.00340776	-0.154237	-0.243835	-0.349171	-0.031048
AASGFNAMEDAQTLR	ANXA4_HUMAN	P09525	-0.0977429	0.903768	-0.371868	-0.116481	-0.151269	0.445316	-0.0148517	-0.268282	-0.367906	0.165731	0.569619	-0.0242351
AASGLLSIGLCK	ACSF2_HUMAN	Q96CM8	0.523032	0.221555	0.00547259	0.407389	0.0402404	0.14517	0.259698	0.142036	-0.560975	-0.508837	-0.421647	-0.156551
AASGSGMAQK	CSN5_HUMAN	Q92905	0.042315	0.108134	0.133203	0.0441861	0.0495842	0.0445272	-0.209967	0.0333595	0.0707835	0.00242035	-0.0748663	-0.184878
AASGYPVK	SYVC_HUMAN	P26640	0.0203824	0.244666	-0.000773471	0.386008	0.0138858	-0.0959062	-0.206015	-0.1584	-0.0103288	0.0999124	-0.102243	-0.00733829
AASGYPVK	SYVC_HUMAN	P26640	0.0368141	0.220575	-0.0404851	0.324562	0.0898238	-0.115739	-0.249374	0.0131679	-0.0745879	0.121313	-0.050469	-0.107966
AASGYPVKVPLEVQEADEAK	SYVC_HUMAN	P26640	-0.36457	0.383186	-0.214462	0.0549124	-0.395036	-0.364901	0.129778	-0.166281	0.0268313	0.4208	0.182206	0.416508
AASGYPVKVPLEVQEADEAK	SYVC_HUMAN	P26640	-0.0758535	0.0443366	-0.0423976	-0.0733509	0.00807663	-0.0399205	0.0289595	-0.108695	0.0368638	0.170517	0.0876509	-0.0375204
AASGYPVKVPLEVQEADEAK	SYVC_HUMAN	P26640	-0.0306586	0.390433	-0.147507	0.350558	-0.229088	0.224627	-0.165763	-0.293059	0.155117	0.0816148	-0.0445587	-0.00695244
AASHLLSIHK	GEMI5_HUMAN	Q8TEQ6	-0.194296	0.303134	0.240351	0.00838237	-0.17278	-0.194978	-0.192857	-0.0980783	0.169323	-0.265994	0.221759	0.301454
AASIFGGAKPVDTAAR	IF4B_HUMAN	P23588	-0.02648	0.118965	-0.0196152	-0.0108961	0.0976712	-0.0838673	-0.0306564	-0.121213	0.126816	0.206588	-0.0611206	-0.161604
AASIFGGAKPVDTAAR	IF4B_HUMAN	P23588	-0.0211291	0.215192	0.215892	-0.0584369	-0.0409264	0.227488	-0.234768	-0.164044	-0.138575	0.0960248	0.0499679	0.013925
AASIFGGAKPVDTAAR	IF4B_HUMAN	P23588	-0.173599	0.138691	-0.0841875	-0.0184742	-0.0283234	-0.197496	-0.119243	-0.0255743	0.307287	0.23594	0.0483331	-0.10513
AASITSEVFNK	SP16H_HUMAN	Q9Y5B9	-0.179717	0.559396	0.031764	-0.268914	0.230162	-0.118945	-0.256042	-0.212058	-0.137752	0.619571	2.01969e-05	-0.00233154
AASITSEVFNK	SP16H_HUMAN	Q9Y5B9	-0.166746	0.252455	0.0371788	-0.237021	0.0812366	-0.0463919	-0.136378	-0.157985	-0.0875267	0.451158	-0.000304482	0.107468
AASIYSSWAEEQR	GBF1_HUMAN	Q92538	0.254414	0.099704	-0.0994063	0.173696	0.178873	0.142407	0.0111345	0.0526308	-0.26741	-0.0303399	-0.0875631	-0.343908
AASLEAVSYAIDTLK	MOC2B_HUMAN	O96007	-0.153788	0.161814	-0.0695784	0.109505	-0.039184	-0.0806493	-0.112596	-0.298087	0.141785	0.276187	0.0744756	0.0431947
AASLEYDYETIR	MBOA7_HUMAN	Q96N66	0.289581	0.269554	-0.249084	0.128959	0.285389	0.165997	0.239076	-0.252526	-0.273572	-0.0780582	0.00134484	-0.371618
AASLEYDYETIR	MBOA7_HUMAN	Q96N66	0.490335	0.0261572	0.100909	0.204548	0.225529	0.180613	0.192953	-0.0119576	-0.374176	-0.303564	-0.312538	-0.502607
AASLGLLQFPILNASVDENCQNITYK	ODB2_HUMAN	P11182	0.503058	0.252689	-0.232634	0.115864	0.256079	0.264284	0.491246	-0.216909	-0.275983	-0.516248	-0.306688	-0.333297
AASLTEDRDR	IF4G1_HUMAN	Q04637	-0.190443	0.491978	-0.0657982	-0.262073	0.0510694	-0.0967534	-0.0842475	-0.175776	0.131064	0.628747	0.0262473	-0.247541
AASLVGKK	ITPA_HUMAN	Q9BY32	0.234099	0.322493	0.287052	-0.234027	0.0463787	0.179717	0.16466	-0.00881435	0.0530107	-0.33985	-0.149773	-0.395906
AASPAKPSSLDLVPNLPK	SYNPO_HUMAN	Q8N3V7	1.16154	0.093995	-0.0145697	0.469019	0.458108	0.253497	0.559293	-0.0812863	-0.711782	-0.941268	-0.989317	-1.11604
AASPSELTCPPGWEWEDDAWSYDINR	MYOF_HUMAN	Q9NZM1	0.582187	0.185595	-0.13284	0.40382	0.326097	0.18516	0.0283154	0.221185	-0.519297	-0.455518	-0.507477	-0.347338
AASQPTSLAPEK	MBOA7_HUMAN	Q96N66	0.396604	0.141982	0.0997051	0.27797	0.032499	0.229748	0.199137	-0.184754	-0.0828264	-0.252964	-0.36742	-0.446432
AASQPTSLAPEK	MBOA7_HUMAN	Q96N66	0.474135	0.0326006	0.0532266	0.231902	0.250779	0.166679	0.189501	-0.0725097	-0.337446	-0.225901	-0.357543	-0.483423
AASQPTSLAPEK	MBOA7_HUMAN	Q96N66	0.410722	0.0381747	-0.038727	0.202759	0.237711	0.224431	0.121915	-0.0300973	-0.347256	-0.192562	-0.25802	-0.397195
AASQSTQVPTITEGVAAALLLLK	GCN1_HUMAN	Q92616	0.413552	2.68717	0.452477	0.122962	-0.0407831	0.37273	-0.250445	-0.0555978	-0.955243	-0.979992	-0.593213	0.808851
AASQSTQVPTITEGVAAALLLLK	GCN1_HUMAN	Q92616	0.0476194	0.180861	-0.180178	0.134075	0.175876	0.0140793	-0.120312	-0.00181705	-0.128483	-0.110246	-0.10017	0.231071
AASSAAQGAFQGN	SCAM2_HUMAN	O15127	0.191646	0.0536118	0.0138676	0.177644	0.12482	-0.0243508	0.0378616	0.0465324	-0.17631	-0.037851	-0.0863319	-0.267741
AASSSSPGSPVASSPSR	GBF1_HUMAN	Q92538	-0.133941	0.784312	-0.544878	0.0363916	-0.0202974	-0.196542	0.386472	-0.435803	0.306726	0.011655	-0.032169	0.263266
AASSVPNLKK	MAP1S_HUMAN	Q66K74	0.0809476	0.102041	0.0169165	-0.00137782	-0.0368026	0.101174	0.0834766	-0.0497363	0.107966	-0.0414183	-0.00262138	-0.296031
AASVFVLYATSCANNFAMK	DPOE3_HUMAN	Q9NRF9	-0.672755	1.62857	-0.528612	-1.11581	-0.241179	-0.105873	-0.0232466	0.0755109	-0.171329	0.351895	0.313146	1.0478
AASVFVLYATSCANNFAMK	DPOE3_HUMAN	Q9NRF9	-0.713897	1.08541	-0.0958544	-0.929179	-0.347352	-0.611277	-0.181207	0.415538	0.00634194	0.229241	0.294436	0.922939
AASVPVK	TCOF_HUMAN	Q13428	-0.47419	0.151656	0.10233	-0.259761	-0.284583	-0.351005	-0.3765	0.104469	0.348923	0.414486	0.233109	0.132756
AASVVQPQPLVVVKEEK	BRD4_HUMAN	O60885	-0.532204	0.121402	-0.163294	-0.358462	-0.297814	-0.0963625	-0.237894	-0.208868	0.326646	0.396328	0.527909	0.207524
AASYTEEDENHTAK	DSG2_HUMAN	Q14126	0.174744	0.716265	-0.0482778	0.594179	0.0546079	0.152096	-0.383196	-0.29236	0.161428	-0.341728	-0.244982	-0.0738055
AATAAADFTAK	STRAP_HUMAN	Q9Y3F4	0.112908	0.15105	-0.153139	0.133354	0.094532	0.113378	0.0342429	-0.147466	0.0394518	0.10284	-0.0843654	-0.291778
AATAAADFTAK	STRAP_HUMAN	Q9Y3F4	0.0328741	0.0450158	-0.153311	0.0580826	0.0311616	0.0705536	0.0126008	-0.0207334	0.0308517	0.058679	-0.0343451	-0.0965744
AATAAADFTAK	STRAP_HUMAN	Q9Y3F4	0.147295	0.129297	0.00185132	0.179628	0.109509	0.0873315	-0.0298314	-0.157187	-0.0531804	0.10909	-0.131818	-0.292199
AATAAADFTAK	STRAP_HUMAN	Q9Y3F4	0.112953	0.0470701	-0.0968993	0.198752	0.0055545	0.0539245	0.0324571	-0.00740707	-0.0135856	-0.0686595	-0.0507162	-0.156541
AATAGPPNAR	M0QY97_HUMAN	M0QY97	-0.262971	1.01421	0.327929	-0.0297269	-0.301514	-0.321633	-0.558037	0.302647	0.130401	0.613354	-0.0334379	-0.343566
AATALKDVVK	PDIA6_HUMAN	Q15084	0.0993878	0.151895	-0.0041003	-0.151926	-0.0111631	0.215995	0.171827	-0.100094	0.00237746	-0.0212353	0.012933	-0.269691
AATAPLLEAVDNLSAFASNPEFSSIPAQISPEGR	TLN1_HUMAN	Q9Y490	0.302372	0.471456	0.226743	0.0732488	0.0207182	0.0706057	0.166182	-0.0523047	0.230643	-0.629189	-0.191636	-0.42777
AATAPLLEAVDNLSAFASNPEFSSIPAQISPEGR	TLN1_HUMAN	Q9Y490	0.171275	0.148149	-0.179315	-0.0136677	0.162233	0.172052	0.176623	-0.0880102	-0.188409	-0.199332	0.103465	-0.154775
AATAPLLEAVDNLSAFASNPEFSSIPAQISPEGR	TLN1_HUMAN	Q9Y490	0.216333	0.446537	-0.284116	0.0979022	-0.051377	0.34046	0.146965	0.0405049	0.0277534	-0.36044	0.157846	-0.452926
AATAPLLEAVDNLSAFASNPEFSSIPAQISPEGR	TLN1_HUMAN	Q9Y490	0.398121	0.575327	0.225263	-0.0675712	-0.221319	0.441593	0.367096	0.0010363	-0.611359	-0.0108015	-0.27501	-0.426726
AATAPLLEAVDNLSAFASNPEFSSIPAQISPEGR	TLN1_HUMAN	Q9Y490	0.253719	0.164733	0.0463023	0.0784245	0.0349465	0.0586892	0.195828	0.0307478	0.106673	-0.231422	-0.216525	-0.444844
AATAPLLEAVDNLSAFASNPEFSSIPAQISPEGR	TLN1_HUMAN	Q9Y490	0.202456	0.130399	-0.118972	0.0825627	0.0314776	0.196168	0.255908	-0.190566	-0.0125529	-0.200376	-0.214271	-0.0798158
AATASAGAGGIDGKPR	M2OM_HUMAN	Q02978	-0.00424848	0.0674106	-0.00414134	0.13297	-0.0632336	-0.0357938	0.0101267	-0.0388513	-0.161847	0.00634114	0.0916799	0.0911792
AATASAGVPATVSEKQEFYQLLK	RNBP6_HUMAN	O60518	0.0511696	0.185476	-0.0119032	-0.218951	0.0389995	0.0577236	0.258476	-0.109163	-0.0600488	-0.0490825	0.150775	-0.185097
AATCFAEK	STBD1_HUMAN	O95210	0.331502	0.371784	0.117924	-0.258934	0.252886	0.12476	0.226489	0.106091	-0.230833	0.0652726	-0.476841	-0.456897
AATCFAEKLPSSNLLK	STBD1_HUMAN	O95210	0.0965983	0.366532	0.0493522	-0.380165	-0.00451883	0.250363	0.183976	0.0450352	-0.0634529	-0.0284501	0.0909423	-0.374349
AATFFGCIGIDK	ADK_HUMAN	P55263	0.22381	0.111938	0.0117732	-0.112327	0.230119	0.0622889	0.111332	0.0964359	-0.0681262	-0.0770201	-0.231648	-0.332271
AATFFGCIGIDK	ADK_HUMAN	P55263	0.234533	0.132934	0.0605928	-0.11964	0.226553	0.141052	0.0241701	0.101686	-0.0756527	-0.0673339	-0.337597	-0.278765
AATGANAEKAESHNDCPVR	UPP1_HUMAN	Q16831	0.759041	1.92353	0.531009	-0.132485	0.229816	-0.500545	0.939995	-0.191116	-0.809636	-0.224455	-0.559196	-1.18516
AATGEEVSAEDLGGADLHCR	MCCB_HUMAN	Q9HCC0	0.369764	0.0317609	0.0986441	0.0745775	0.168102	0.217342	0.107839	0.0657162	-0.33505	-0.211504	-0.294013	-0.304659
AATHGLMLGALQGDGPLPAELEELR	RUS1_HUMAN	Q96GQ5	0.212823	0.398901	-0.310179	-0.0861989	0.250995	0.215931	0.292308	-0.176467	-0.309823	-0.181597	0.179938	-0.224777
AATIIEER	AKA12_HUMAN	Q02952	0.46764	0.683395	0.635826	0.0925945	0.0811862	-0.137444	0.0578963	0.236125	-0.466701	-0.205952	-0.650298	-0.444402
AATIIEER	AKA12_HUMAN	Q02952	0.368596	0.615085	0.577175	0.0266127	0.158884	-0.295261	0.0925932	0.192659	-0.262661	-0.281303	-0.344601	-0.542144
AATILTK	CND2_HUMAN	Q15003	-0.732777	0.21514	0.0730354	-0.382132	-0.513489	-0.2807	-0.48306	-0.332651	0.512653	0.629617	0.417546	0.303442
AATITPFRK	NNTM_HUMAN	Q13423	0.043845	0.189963	0.118767	-0.190912	-0.12951	0.25258	0.0891257	-0.0717151	-0.0131339	0.00126906	0.0617036	-0.219886
AATIVATSEGSLWGLDR	KAP2_HUMAN	P13861	0.680502	0.16801	-0.0325728	0.383484	0.172918	0.361111	0.121432	0.187897	-0.387088	-0.425909	-0.599778	-0.738353
AATLAER	SERPH_HUMAN	P50454	0.169324	0.306829	-0.265409	0.0655001	0.0779416	0.32528	0.183169	-0.312103	0.0522807	-0.200565	-0.0156924	-0.191299
AATLAER	SERPH_HUMAN	P50454	0.221105	0.337944	-0.053622	0.144685	0.152476	0.299566	0.107869	-0.4716	-0.0796106	-0.259795	0.0353547	-0.210178
AATLAER	SERPH_HUMAN	P50454	0.118171	0.155235	-0.195272	0.0502709	0.255951	0.0683447	0.0956677	-0.222632	-0.145159	-0.0392501	0.0306394	-0.0738825
AATLAQELEK	SMC1A_HUMAN	Q14683	-0.557207	0.0888494	-0.0591371	-0.177969	-0.357552	-0.333505	-0.374855	-0.0453545	0.36517	0.517044	0.351704	0.208913
AATLAQELEK	SMC1A_HUMAN	Q14683	-0.284236	0.081947	-0.0917581	-0.00365449	-0.192177	-0.183289	-0.126132	-0.0843076	0.165505	0.284521	0.3236	0.0394924
AATLAQELEK	SMC1A_HUMAN	Q14683	-0.530049	0.377511	-0.0847668	0.0763585	-0.705887	-0.260353	-0.252868	0.00834898	0.0885545	0.388286	0.515293	0.348913
AATLAVPPPEDVQPSAQQLELLELEMR	CAAP1_HUMAN	Q9H8G2	-0.14643	0.113545	0.0636689	0.0134826	-0.145684	-0.130687	-0.185981	0.114497	0.139604	0.115904	0.193478	-0.122781
AATLDLK	CCDC9_HUMAN	Q9Y3X0	-0.315389	0.0782174	-0.142763	-0.202033	-0.0509766	-0.121141	-0.128004	-0.180357	0.206357	0.312398	0.288379	0.124017
AATLEGWK	NU107_HUMAN	P57740	-0.245173	0.0328388	0.103379	-0.134662	-0.118856	-0.163099	-0.153037	-0.0593354	0.102446	0.22078	0.169602	0.151839
AATLEGWK	NU107_HUMAN	P57740	-0.307758	0.0589307	0.00861003	-0.118964	-0.281164	-0.11477	-0.164592	0.0144265	0.116455	0.324582	0.267609	0.100137
AATLILEPAGR	ACOT1_HUMAN	Q86TX2	0.226316	0.332104	0.11316	0.146765	-0.0589229	0.0970874	-0.0174614	0.228687	-0.186809	0.0186937	-0.0293683	-0.59306
AATLILEPAGR	ACOT1_HUMAN	Q86TX2	0.286676	0.0536629	0.211385	0.0956094	0.034425	0.162365	0.136395	-0.0655112	-0.212426	-0.191183	-0.228172	-0.248898
AATLMMLGR	DNJC7_HUMAN	Q99615	-0.147993	0.115146	0.111067	-0.0453718	-0.231068	0.0311111	-0.130252	-0.0588698	0.184829	0.197647	0.0875075	-0.092269
AATQCEFSK	DCNL1_HUMAN	Q96GG9	-0.0789411	0.194385	-0.190367	0.000896824	0.0272319	0.0322845	-0.0783271	-0.100427	0.117269	0.267078	0.139701	-0.23137
AATQCEFSK	DCNL1_HUMAN	Q96GG9	-0.133224	0.671689	-0.198383	-0.522436	0.35622	0.00932861	-0.0633335	-0.0786688	-0.342373	0.248991	0.154801	0.270096
AATQFWR	PDIA4_HUMAN	P13667	-0.111372	0.0904689	0.01194	-0.100324	0.0833258	0.0508022	-0.206605	-0.145086	0.0867808	0.0094113	0.0533655	0.179856
AATQFWR	PDIA4_HUMAN	P13667	0.00614675	0.140257	-0.112135	0.208818	0.134874	-0.237261	-0.0617092	0.0109461	0.00742858	-0.0649197	0.00635651	0.0433373
AATSDLEHYDK	NUCB2_HUMAN	P80303	0.279456	0.933492	-0.158642	0.0112248	0.228484	0.19766	0.0423948	-0.060988	0.151596	0.0534699	-0.024827	-1.02171
AATSDLEHYDK	NUCB2_HUMAN	P80303	-0.0697518	0.565312	-0.281463	0.31461	0.0815834	-0.0554049	-0.166466	-0.27576	-0.204564	0.112047	-0.0761264	0.477503
AATSDLEHYDK	NUCB2_HUMAN	P80303	-0.171732	0.721471	-0.442197	0.222822	0.0516283	-0.125694	-0.0575143	-0.344716	-0.122581	0.0481548	0.0655001	0.632136
AATSPALFNR	DYHC1_HUMAN	Q14204	0.067561	0.133887	-0.0477876	0.162379	0.0866415	0.13778	-0.193945	-0.0749019	-0.0523884	0.0685521	0.0274299	-0.203183
AATSPALFNR	DYHC1_HUMAN	Q14204	0.181619	0.0132954	0.0676385	0.0955438	0.0852298	0.11493	0.0473228	-0.0598733	-0.121724	-0.172267	-0.132067	-0.0970855
AATSPALFNR	DYHC1_HUMAN	Q14204	0.0613798	0.120687	-0.0244655	0.0413914	-0.0762155	0.121379	0.148742	-0.176891	-0.00486188	0.0547854	-0.222585	0.0579925
AATTEPTEVEEVVPALEPTETLLSEK	B2L13_HUMAN	Q9BXK5	1.06168	0.54493	-0.332825	0.864885	0.531582	0.28721	0.116582	-0.155419	-0.794568	-0.553339	-1.05251	-0.950403
AATTEPTEVEEVVPALEPTETLLSEK	B2L13_HUMAN	Q9BXK5	0.948362	0.690242	-0.160953	0.74589	0.542305	0.0920682	0.284935	-0.390918	-0.639308	-0.326189	-1.17235	-0.773295
AATTEPTEVEEVVPALEPTETLLSEK	B2L13_HUMAN	Q9BXK5	1.30005	1.64409	-0.0324924	0.724186	0.308517	0.254833	0.41679	0.0498179	-0.774227	-0.461396	-2.15274	-0.943007
AATTGHVIDIYACALDQTGLLEMK	SC23A_HUMAN	Q15436	0.0618082	3.51418	-0.504059	-0.339147	-0.130136	0.333182	0.212523	0.0625654	-0.709198	-1.217	0.377547	0.970303
AATTGSGVK	UB2V1_HUMAN	Q13404	0.412604	0.141502	0.0633595	0.232773	0.217939	0.102629	0.00290557	0.162813	-0.185149	-0.202955	-0.361298	-0.557748
AATTGSGVKVPR	UB2V1_HUMAN	Q13404	0.168107	0.806039	0.0521755	-0.466089	-0.121265	0.437335	0.34719	-0.131645	0.0771356	-0.0828448	-0.0159112	-0.577797
AATTGSGVKVPR	UB2V1_HUMAN	Q13404	0.21159	1.04913	0.152756	-0.394002	-0.275793	0.48774	0.318384	-0.0262535	0.0498836	-0.375611	0.159398	-0.66888
AATTLDEK	DDX27_HUMAN	Q96GQ7	-0.168236	0.0364472	-0.0830853	-0.0110182	-0.0983709	-0.145276	-0.0747883	0.0228328	0.178672	0.163713	0.126726	0.00226445
AATVNLELDPIFLK	INT12_HUMAN	Q96CB8	-0.0201259	0.120446	-0.117025	-0.173206	0.156544	-0.0825064	0.00126969	0.131886	0.0198051	0.0536323	0.0824844	-0.139956
AATVTGK	TFR1_HUMAN	P02786	-0.283716	1.28677	0.611115	-0.164497	-0.179755	-0.375162	-0.721986	0.187959	-0.094376	0.605248	-0.046311	-0.147951
AATVVAR	KAP0_HUMAN	P10644	-0.00816101	0.110446	-0.0166249	-0.0560093	-0.0894067	0.194431	-0.0546485	-0.0287332	0.0964162	0.0290869	0.0915678	-0.197966
AATVVAR	KAP0_HUMAN	P10644	0.125711	0.830118	0.15474	0.14644	-0.0611139	0.0903794	-0.227572	0.0405168	0.20773	0.153735	-0.0184414	-0.842935
AAVAAGCR	AMPL_HUMAN	P28838	0.224536	0.544047	0.249461	0.0370441	0.0709818	-0.0788666	0.0242453	0.158758	-0.195074	0.0531029	0.0603568	-0.746777
AAVAASSSS	RL37_HUMAN	P61927	-0.222552	0.227004	-0.326813	0.0313631	0.093924	-0.293504	-0.0872874	-0.0539792	0.0191657	0.255805	0.162227	0.25434
AAVAATAAAK	HACD2_HUMAN	Q6Y1H2	0.0588364	0.119958	-0.174115	0.101462	0.0140832	0.137643	-0.0143891	-0.0462752	0.0597287	0.105041	-0.0417625	-0.228582
AAVAATAAAK	HACD2_HUMAN	Q6Y1H2	-0.0368976	0.131337	-0.194967	0.00371333	-0.0962831	0.0626329	0.145017	-0.079882	-0.0486186	0.0614809	0.217415	-0.0568999
AAVAGEDGR	HNRPC_HUMAN	P07910	-0.19239	0.170031	0.047766	-0.0507343	-0.331651	0.0100903	0.000952686	-0.0830688	0.0570914	-0.0164417	0.380914	0.0852492
AAVAGEDGR	HNRPC_HUMAN	P07910	-0.388815	0.476222	0.298981	-0.284432	-0.380726	-0.0609458	-0.4938	0.116447	0.0255811	0.535031	0.216032	0.0463799
AAVAGLDK	PUR2_HUMAN	P22102	-0.0610329	0.14232	-0.114526	0.15584	-0.0401716	-0.145636	-0.113459	0.116815	0.00443734	0.187161	-0.141384	0.106301
AAVATFLQSVQVPEFTPK	UBA1_HUMAN	P22314	0.080518	0.0994997	0.00654898	0.0371816	0.0695235	0.0901929	0.0193586	-0.172603	0.11761	0.0250315	-0.0982097	-0.226413
AAVATFLQSVQVPEFTPK	UBA1_HUMAN	P22314	0.0513716	0.136418	-0.151331	0.253365	0.0491915	0.00369976	-0.0969969	-0.0471724	0.0791394	-0.0571526	0.0561023	-0.175914
AAVATTR	NOC2L_HUMAN	Q9Y3T9	0.207243	0.281471	0.0228707	0.487231	0.167354	-0.0857273	-0.12329	-0.180335	-0.170074	-0.198917	-0.0686976	-0.139418
AAVATTR	NOC2L_HUMAN	Q9Y3T9	-0.150419	0.229307	0.185143	-0.080128	-0.267334	-0.0910489	0.0333162	-0.0922871	-0.0563782	0.269136	-0.120482	0.273142
AAVAWANQNR	EDC3_HUMAN	Q96F86	0.449866	1.76787	0.215535	0.558183	0.27195	-0.304672	0.18882	-0.35103	-1.28456	-0.26057	-0.0921261	0.152459
AAVAWANQNR	EDC3_HUMAN	Q96F86	-0.282799	0.470372	0.276168	-0.122738	-0.432105	-0.198671	0.0490557	-0.249482	0.237919	-0.194816	0.188803	0.434255
AAVAWEAGKPLSIEEIEVAPPK	ADHX_HUMAN	P11766	0.0411611	0.0698515	-0.134219	0.107295	0.0917903	-0.0154528	-0.0609049	0.0385494	0.0506879	0.0174715	0.00571422	-0.170058
AAVAWEAGKPLSIEEIEVAPPK	ADHX_HUMAN	P11766	0.219319	0.116449	0.0287544	0.207977	0.151892	0.104628	-0.0840111	-0.0187916	-0.160148	0.0480672	-0.187349	-0.335451
AAVAWEAGKPLSIEEIEVAPPK	ADHX_HUMAN	P11766	0.140954	0.0309471	-0.0123113	0.119452	0.0890561	0.0395064	0.00439814	0.0169637	-0.0131277	-0.055161	-0.111361	-0.224865
AAVDAGFVPNDMQVGQTGK	ETFA_HUMAN	P13804	-0.0716702	0.317627	0.0404205	-0.143726	-0.00466195	-0.089776	0.128105	-0.141337	-0.219913	0.00849792	-0.063498	0.461809
AAVDAGFVPNDMQVGQTGK	ETFA_HUMAN	P13804	0.499972	0.11246	0.190379	0.311592	0.126259	0.183517	0.174349	-0.111705	-0.204195	-0.309817	-0.452048	-0.554027
AAVDLEK	PFKAL_HUMAN	P17858	0.0535491	0.0894828	-0.0408611	0.0326349	-0.0438742	0.131995	0.0810711	-0.11011	-0.0835659	0.11693	0.049433	-0.184749
AAVDLKPTLTIIK	ETS1_HUMAN	P14921	-0.476051	0.270527	0.110392	-0.354784	-0.291827	-0.385974	-0.382942	0.297271	0.237498	0.391803	0.31054	0.102109
AAVDLKPTLTIIK	ETS1_HUMAN	P14921	-0.525192	0.13466	0.0662721	-0.278359	-0.385647	-0.27428	-0.391029	0.0622633	0.339403	0.490336	0.298128	0.152898
AAVDYQK	METK2_HUMAN	P31153	-0.389133	0.0641641	0.0670598	-0.164361	-0.244116	-0.168941	-0.343345	-0.0217538	0.287062	0.329574	0.212534	0.167265
AAVDYQK	METK2_HUMAN	P31153	-0.261177	0.160628	0.164069	-0.0200366	-0.156968	-0.172049	-0.340285	-0.0532364	0.192386	0.313788	0.148861	-0.00256881
AAVDYQK	METK2_HUMAN	P31153	-0.358863	0.119854	0.0458827	-0.167207	-0.169211	-0.27437	-0.253703	-0.000111426	0.207487	0.412193	0.283885	0.0162395
AAVEALQSQALHATSQQPLRK	SEPT8_HUMAN	Q92599	-0.32516	0.338652	-0.2419	0.177629	-0.0707985	-0.347114	-0.233709	-0.12844	-0.0410577	0.181291	0.404839	0.39916
AAVEDSGTTVETIK	BRE1A_HUMAN	Q5VTR2	-0.472272	0.0721189	-0.102974	-0.147931	-0.402124	-0.251855	-0.229749	0.0494651	0.30491	0.345659	0.167636	0.404496
AAVEEGIVLGGGCALLR	CH60_HUMAN	P10809	-0.0150779	0.114111	-0.0632732	-0.0157677	-0.0829131	-0.0725818	0.0313528	0.197622	0.0171509	0.149968	-0.188661	0.0035082
AAVEEGIVLGGGCALLR	CH60_HUMAN	P10809	-0.0407377	0.105484	-0.0665809	-0.195271	-0.0335196	-0.0222701	0.0636009	0.165182	0.10335	0.107692	-0.0804388	-0.07836
AAVEEGIVLGGGCALLR	CH60_HUMAN	P10809	0.105437	0.223934	-0.158743	-0.116795	0.0382873	0.434316	-0.0258926	-0.0744931	-0.0275543	-0.116624	-0.047463	-0.0866795
AAVEEGIVLGGGCALLR	CH60_HUMAN	P10809	-0.0671022	0.0683945	-0.0274857	-0.107684	0.0276612	-0.0786812	-0.0485586	0.0891447	0.0156964	0.212697	0.00712808	-0.0789829
AAVEEGIVLGGGCALLR	CH60_HUMAN	P10809	-0.00185783	0.0558445	0.010222	-0.112722	-0.00116738	-0.00675298	-0.000796021	0.140086	-0.0199556	0.101905	-0.0281176	-0.108938
AAVEELLER	TBCC_HUMAN	Q15814	-0.0125131	0.151437	-0.0780199	0.0599828	0.0828292	-0.107465	-0.0869281	0.0355328	0.0504136	0.252758	-0.050233	-0.215271
AAVEELLER	TBCC_HUMAN	Q15814	-0.0508934	0.266668	-0.12426	0.0822183	0.167725	-0.00411685	-0.147039	-0.28921	0.15325	-0.071468	0.274349	-0.123861
AAVENLPTFLVELSR	IMB1_HUMAN	Q14974	0.0358135	0.0893307	0.0839668	0.0595494	-0.111302	-0.0120669	0.01442	0.0723186	0.126531	-0.210561	-0.0267449	-0.0619011
AAVENLPTFLVELSR	IMB1_HUMAN	Q14974	0.116411	0.337204	0.178968	-0.126157	0.243073	-0.129614	-0.0992301	0.127527	0.14487	-0.170292	-0.0450698	-0.428462
AAVENLPTFLVELSR	IMB1_HUMAN	Q14974	0.124727	0.125564	0.154853	0.00943922	0.0336851	0.0329749	0.0105363	-0.00664203	0.161503	-0.247842	-0.146836	-0.196732
AAVENLPTFLVELSR	IMB1_HUMAN	Q14974	0.0954892	0.0996277	0.121769	0.0598796	0.0677617	-0.0941033	-0.00128885	0.020646	0.136524	-0.11228	-0.157202	-0.200472
AAVENLPTFLVELSR	IMB1_HUMAN	Q14974	0.373384	1.18928	-0.270677	0.0413097	0.0862867	0.0724768	0.195097	0.39374	0.216584	-0.27068	-0.136709	-1.11035
AAVENLPTFLVELSR	IMB1_HUMAN	Q14974	0.5433	1.9719	-0.0257815	0.069851	0.596045	-0.860334	0.22063	0.687122	-0.193948	-0.735018	-0.736297	-0.564812
AAVEQEK	EEA1_HUMAN	Q15075	-0.339882	0.808924	-0.293727	-0.13125	0.103073	0.0343852	-0.215155	-0.67643	-0.0914288	0.338601	0.537525	0.333509
AAVESLGFILFR	PSMD1_HUMAN	Q99460	0.0180603	2.59466	-0.226161	-0.567656	-0.230371	-0.0317481	0.25943	0.575064	0.0914201	-0.985595	-0.507796	0.777255
AAVETLGVPCFLGGMAR	ILVBL_HUMAN	A1L0T0	0.0677752	0.128245	-0.0750937	0.0813643	-0.157282	0.227213	0.0837176	-0.091824	0.0963193	-0.09566	-0.13937	-0.0196929
AAVEWFDGK	EWS_HUMAN	Q01844	-0.0724241	0.273287	0.0866967	0.263226	0.000145502	-0.106483	-0.41021	-0.0180862	0.0670381	0.0992177	-0.101173	0.0849293
AAVEWFDGKDFQGSK	EWS_HUMAN	Q01844	-0.0740624	0.15897	0.229281	-0.150378	-0.127249	-0.046118	-0.00200279	-0.0558884	0.218977	-0.165984	0.00452634	0.052982
AAVEWFDGKDFQGSK	EWS_HUMAN	Q01844	-0.00216932	0.111114	0.135974	-0.00117676	-0.00600682	-0.129434	-0.0142447	0.0137128	0.141087	-0.137575	0.0973927	-0.166069
AAVFEEIDTYER	EDC3_HUMAN	Q96F86	-0.172861	0.151981	-0.0275162	0.0753715	0.0402294	-0.142689	-0.287788	-0.102923	0.0332944	0.304318	0.150397	0.0180688
AAVGEEKDINTFVGTPVEK	KI67_HUMAN	P46013	-1.02164	0.132658	-0.130598	-0.840383	-0.561809	-0.52481	-0.624606	-0.0267299	0.616059	0.674644	0.603721	0.497396
AAVGRPLDKHEGALETLLR	PDC6I_HUMAN	Q8WUM4	0.0912354	1.71032	-0.0285338	-0.0318187	-0.206317	-0.272774	0.331764	0.301861	-0.704067	-0.348148	-0.382009	0.823506
AAVHLEGK	VINC_HUMAN	P18206	0.181895	0.0928056	-0.0116364	0.184624	0.0655123	0.139154	-0.0343107	-0.0324011	-0.00988601	-0.0589401	-0.0976847	-0.344953
AAVHLEGK	VINC_HUMAN	P18206	0.201997	0.0906607	-0.0167137	0.120024	0.171	0.189498	-0.0595893	-0.099417	0.00315902	-0.0850612	-0.201623	-0.270837
AAVHLEGK	VINC_HUMAN	P18206	0.321468	0.152546	0.0757298	0.322407	0.0888141	0.191494	0.000991347	-0.144172	-0.0997943	-0.121633	-0.244736	-0.453396
AAVHLEGK	VINC_HUMAN	P18206	0.206299	0.0852745	0.0223666	0.178869	0.0134601	0.168798	0.0978616	-0.143598	-0.0904808	-0.0281585	-0.118719	-0.313141
AAVHYDR	THOC4_HUMAN	Q86V81	-0.468932	0.193757	0.087889	-0.209408	-0.176513	-0.51424	-0.224456	-0.118429	0.360289	0.378779	0.367296	0.0900343
AAVIGDVIR	DDX21_HUMAN	Q9NR30	-0.477796	0.0731531	-0.0599975	-0.253059	-0.135671	-0.25799	-0.385564	-0.0316159	0.168922	0.409514	0.393975	0.281553
AAVIGDVIR	DDX21_HUMAN	Q9NR30	-0.441616	0.0741057	-0.0105034	-0.142016	-0.17226	-0.252625	-0.390115	-0.066405	0.194812	0.416468	0.295057	0.263377
AAVIGDVIR	DDX21_HUMAN	Q9NR30	-0.460673	0.11288	-0.0246435	-0.183736	-0.170784	-0.230649	-0.403488	-0.0993308	0.219353	0.496222	0.332343	0.178271
AAVLEAMTAFR	HEM2_HUMAN	P13716	0.109647	0.160973	0.00105453	0.0250138	-0.0827666	0.204785	-0.0539266	0.143186	0.141044	-0.255167	-0.138829	-0.145333
AAVLESLLR	CDAN1_HUMAN	Q8IWY9	-0.0158342	2.16136	-1.0048	-0.612422	-0.100817	0.477652	0.186196	0.556666	-0.0497538	-0.00231452	0.258639	-0.419022
AAVLHVWGR	ITA7_HUMAN	Q13683	0.431127	0.438401	-0.098215	0.351747	0.0310563	0.202701	0.24824	-0.0193378	-0.131551	-0.784262	-0.373552	-0.023935
AAVLLEQER	SF3B2_HUMAN	Q13435	-0.12437	0.130533	0.172621	-0.0904178	-0.00386456	-0.129134	-0.0984087	-0.181959	0.119469	0.250743	-0.0173266	-0.0150966
AAVMATLLFPGR	MTNB_HUMAN	Q96GX9	-0.361565	0.557548	-0.499161	-0.21022	-0.560178	0.183451	-0.0239443	0.186835	0.151742	0.385058	0.195081	0.22109
AAVMVHQLSK	CTNB1_HUMAN	P35222	-0.18711	0.347259	-0.359766	-0.0330203	0.164604	0.0300326	-0.18783	-0.258989	-0.0747179	0.263384	0.257141	0.2151
AAVMVHQLSK	CTNB1_HUMAN	P35222	-0.208447	0.372449	-0.49145	-0.115931	0.0783287	0.0509044	-0.0194458	-0.243555	0.0738383	0.270164	0.109153	0.289778
AAVMVHQLSK	CTNB1_HUMAN	P35222	0.302065	2.33392	-0.119776	-0.169274	0.00943188	0.228217	0.104631	0.193884	0.223719	0.170519	0.0414235	-1.56534
AAVMVHQLSK	CTNB1_HUMAN	P35222	-0.199608	1.62729	-0.132124	0.560061	-0.359155	-0.0448305	-0.445337	-0.355396	-0.102117	-0.354748	-0.00369092	0.910916
AAVMVHQLSK	CTNB1_HUMAN	P35222	0.016381	0.160193	0.0230152	0.219665	-0.0326569	0.160831	-0.240595	-0.15521	-0.0192768	0.00857906	0.0370727	-0.0400619
AAVMVYDDANKK	ENAH_HUMAN	Q8N8S7	0.011319	0.285004	-0.324665	0.29812	-0.0583191	0.0997593	0.0333509	-0.230183	0.0293492	-0.0134469	0.144394	-0.0471308
AAVMVYDDANKK	ENAH_HUMAN	Q8N8S7	0.0364187	0.34572	-0.317955	-0.125398	0.10816	0.253601	0.103977	-0.194868	-0.00177482	0.216482	0.0446487	-0.24834
AAVPDAVGK	AT1A1_HUMAN	P05023	-0.146587	0.0879089	0.0459433	-0.0793249	-0.0724514	-0.0322209	-0.221888	0.0676569	0.111006	0.162132	0.18025	-0.102927
AAVPDAVGK	AT1A1_HUMAN	P05023	0.00931814	0.234299	0.181094	0.0927565	-0.080151	-0.0139923	-0.189339	0.0337637	0.0936038	0.175569	-0.0523212	-0.328611
AAVPLGGFLCNVADK	FAKD5_HUMAN	Q7L8L6	0.196735	0.127613	-0.0952817	0.0417691	0.148373	0.093995	0.153738	-0.0413958	-0.22189	0.15038	-0.198205	-0.257163
AAVPSGASTGIYEALELR	ENOA_HUMAN	P06733	-0.176382	0.036547	-0.0136201	0.0139324	-0.136593	-0.0846614	-0.142205	-0.0428903	0.209858	0.132905	0.128541	0.0227571
AAVPSGASTGIYEALELR	ENOA_HUMAN	P06733	-0.11886	0.0595831	-0.0426164	0.040658	-0.0757647	-0.117895	-0.0869807	0.00303635	0.125564	0.177391	0.122082	-0.0884127
AAVPSGASTGIYEALELR	ENOA_HUMAN	P06733	-0.198065	0.0613264	-0.0629327	0.0398051	-0.247196	-0.0758126	-0.0829139	-0.0142775	0.180088	0.151245	0.200893	0.0232047
AAVPSGASTGIYEALELR	ENOA_HUMAN	P06733	-0.130534	0.156277	-0.111246	0.184693	-0.0603074	-0.0414147	-0.275887	-0.02821	0.0383956	0.239519	-0.0175452	0.133716
AAVPSGASTGIYEALELR	ENOA_HUMAN	P06733	0.327152	0.772987	0.346242	0.149134	0.485745	0.152987	-0.334275	-0.442545	-0.441024	0.0727504	-0.317875	-0.341421
AAVPSGASTGIYEALELR	ENOA_HUMAN	P06733	-0.348287	0.211265	-0.228668	-0.370001	-0.0225761	-0.165042	0.0203462	-0.229988	0.347174	0.214513	0.328385	0.128054
AAVPSGASTGIYEALELR	ENOA_HUMAN	P06733	-0.0999489	0.119961	-9.53207e-05	0.0917632	0.0102149	-0.12751	-0.11787	-0.161198	0.0815179	0.256829	0.0707971	-0.0808482
AAVPSGASTGIYEALELR	ENOA_HUMAN	P06733	-0.131707	0.156797	-0.0486755	0.0883866	0.0198791	-0.119245	-0.316441	0.0488695	0.214431	0.111211	0.107317	-0.0981218
AAVPSGASTGIYEALELR	ENOA_HUMAN	P06733	-0.225708	0.276116	-0.138463	0.0453191	-0.0853966	-0.187635	-0.252809	-0.016141	0.497714	0.0851223	0.150359	-0.132798
AAVPSGASTGIYEALELR	ENOA_HUMAN	P06733	-0.119147	0.0646145	-0.143679	0.0648964	-0.0633118	-0.0764333	-0.0651862	-0.0485741	0.188154	0.129443	-0.0400532	0.103451
AAVPSGASTGIYEALELR	ENOA_HUMAN	P06733	-0.1035	0.234608	-0.0772081	-0.0402228	-0.135046	0.0182218	-0.061613	0.0231343	0.201379	0.0409464	0.321178	-0.299387
AAVPSGASTGIYEALELR	ENOA_HUMAN	P06733	-0.125912	0.212835	-0.0634364	-0.177493	-0.111249	-0.00730658	-0.0573792	0.109187	0.242336	0.171517	0.161529	-0.28489
AAVPSGASTGIYEALELR	ENOA_HUMAN	P06733	0.0105603	1.337	0.086091	-0.185879	-0.247097	0.0440447	-0.0765245	0.255504	0.337222	0.361677	-0.0321515	-0.966222
AAVPSGASTGIYEALELR	ENOA_HUMAN	P06733	-0.0604821	1.09981	-0.0200074	-0.272056	-0.206695	-0.0734156	0.00305255	0.29959	0.379158	0.347189	0.00217527	-0.80351
AAVPSGASTGIYEALELR	ENOA_HUMAN	P06733	-0.0235216	0.314052	0.0452942	0.0485699	0.0366936	-0.268967	-0.115108	0.179913	0.218309	0.0192998	0.0778977	-0.37358
AAVPSGASTGIYEALELR	ENOA_HUMAN	P06733	-0.0114713	0.166897	0.0596539	0.105289	0.0974401	-0.110701	-0.290623	0.142059	-0.0575935	0.117338	-0.0174265	-0.0953979
AAVPSGASTGIYEALELR	ENOA_HUMAN	P06733	-0.032209	0.244112	-0.243868	0.0893909	-0.112724	-0.0227436	0.0652324	0.0562522	0.265481	-0.157412	0.173534	-0.184762
AAVPSGASTGIYEALELRDNDK	ENOA_HUMAN	P06733	-0.161463	0.373277	0.0640298	-0.331313	-0.292925	-0.11455	0.297129	-0.0411428	0.202178	0.0215189	0.285286	-0.15273
AAVPSGASTGIYEALELRDNDK	ENOA_HUMAN	P06733	-0.224659	0.308827	0.165784	-0.384825	-0.21565	-0.00442292	-0.019022	-0.0607037	0.208969	0.086709	0.385699	-0.168052
AAVPSGASTGIYEALELRDNDK	ENOA_HUMAN	P06733	-0.249241	0.343178	0.0972239	-0.531916	-0.131253	-0.0530922	-0.00348909	0.034079	0.275941	0.0571909	0.338054	-0.123001
AAVPSGASTGIYEALELRDNDKTR	ENOA_HUMAN	P06733	-0.221426	0.79381	-0.0179704	-0.460576	-0.0464632	-0.0823944	-0.0103439	-0.025956	0.409137	-0.516837	0.531321	0.0169447
AAVPSIK	PGK1_HUMAN	P00558	0.179601	0.0688084	-0.0817421	0.0784345	0.178121	0.11786	0.0039884	-0.0138293	-0.0669487	0.00417379	-0.139633	-0.288954
AAVQAAEVK	SYK_HUMAN	Q15046	-0.123641	0.174304	0.0241005	0.0021012	0.0157402	-0.156957	-0.0684564	-0.20149	0.198178	0.13258	0.235712	-0.187654
AAVQAFK	SRFB1_HUMAN	Q8NEF9	-0.100836	0.139934	0.245284	-0.227292	-0.0435068	-0.128196	-0.114055	0.135048	0.0267895	0.0743156	0.0376143	-0.0141158
AAVQFLNNAWGIQK	NOL7_HUMAN	Q9UMY1	-0.262064	0.0859976	0.1356	-0.224494	-0.0373823	-0.276192	-0.167619	0.0264598	0.07529	0.169692	0.19542	0.192004
AAVQMDPELAK	AAR2_HUMAN	Q9Y312	-0.241187	0.0715325	-0.0560441	0.0383934	-0.0871698	-0.162896	-0.243464	-0.063193	0.200644	0.162408	0.262227	0.0540828
AAVSHWQQQSYLDSGIHSGATTTAPSLSGK	CTNB1_HUMAN	P35222	-0.197418	3.72658	-0.670972	0.4808	-0.0457856	-0.328657	-0.298761	-0.516695	-0.736782	-0.292682	-0.138856	1.46963
AAVSQQGEQLQTER	FYCO1_HUMAN	Q9BQS8	0.176927	0.188187	0.160982	0.063623	0.0306204	0.121366	0.0586655	-0.125008	-0.110952	0.0105651	0.0278524	-0.452954
AAVSTNCR	RPP30_HUMAN	P78346	-0.0149799	0.183945	-0.133678	-0.0815584	-0.0259475	-0.0439266	0.0244453	0.257437	-0.121418	0.166594	-0.188075	0.113298
AAVTPGKK	NUCL_HUMAN	P19338	-0.497779	1.03745	0.475085	-0.507021	-0.431553	-0.301999	-0.699922	0.371058	0.234311	0.557215	0.0685583	-0.0289181
AAVTPGKK	NUCL_HUMAN	P19338	0.127346	0.878352	0.277255	-0.0852315	-0.111985	0.0621074	-0.0624501	0.126652	0.0778583	0.2693	-0.0679334	-0.857475
AAVVESHK	GSHR_HUMAN	P00390	-0.581943	0.110668	-0.165737	-0.295037	-0.21138	-0.19708	-0.429433	-0.188439	0.289104	0.495801	0.513287	0.277411
AAVVESHK	GSHR_HUMAN	P00390	-0.534629	0.140264	-0.0920908	-0.336255	-0.147838	-0.101591	-0.441153	-0.275326	0.36276	0.387937	0.409676	0.301117
AAVVESHK	GSHR_HUMAN	P00390	-0.523443	0.092335	-0.156822	-0.143797	-0.166528	-0.273824	-0.395345	-0.213031	0.332972	0.426762	0.369983	0.322094
AAVVESHK	GSHR_HUMAN	P00390	-0.816105	0.183381	-0.217831	-0.473045	-0.467248	-0.412575	-0.448828	-0.0675941	0.221152	0.643526	0.789549	0.389214
AAVVVSK	NOLC1_HUMAN	Q14978	-0.167402	0.192303	0.284613	-0.146551	-0.148205	-0.225212	-0.16535	0.140924	0.02348	0.143676	0.166045	-0.0451744
AAWEAGK	THIL_HUMAN	P24752	0.14489	0.0735638	0.0116981	0.103453	0.0857961	0.128287	-0.0222943	-0.0773175	-0.0417176	0.0729091	-0.216017	-0.204402
AAWEAGK	THIL_HUMAN	P24752	0.151185	0.130948	0.120565	0.165722	0.12085	0.0685625	-0.0976078	-0.146274	-0.0499028	0.0736884	-0.242807	-0.203402
AAWEAGK	THIL_HUMAN	P24752	0.0395006	0.0994859	-0.0707052	-0.029905	0.138274	0.0774423	-0.00819388	-0.137245	-0.0392237	0.170654	-0.0293846	-0.152298
AAWGEETDYTPVWCMR	DCUP_HUMAN	P06132	0.23586	0.0819262	0.0190555	0.113223	0.185256	0.105151	-0.0320888	0.0694406	-0.184634	-0.124938	-0.0464045	-0.364446
AAWGEETDYTPVWCMR	DCUP_HUMAN	P06132	0.185864	0.316128	-0.0129333	0.0500202	-0.1426	0.189568	0.117399	0.257171	-0.263096	-0.407392	-0.154429	0.15001
AAWGEETDYTPVWCMR	DCUP_HUMAN	P06132	0.540271	0.223115	0.249785	0.170564	0.14569	0.358626	0.0577079	0.0896274	-0.640947	-0.48785	-0.256162	-0.381812
AAYCACR	LRP1_HUMAN	Q07954	0.309162	0.261946	-0.195512	0.251393	0.192386	0.201207	0.070011	-0.10371	-0.0564924	-0.0661718	-0.579364	-0.130657
AAYCACR	LRP1_HUMAN	Q07954	0.605129	0.187176	-0.0878695	0.289198	0.260746	0.342428	0.212094	-0.0163675	-0.558259	-0.257657	-0.269735	-0.73292
AAYCQSK	RDH13_HUMAN	Q8NBN7	0.205045	0.274858	0.0426692	0.123652	0.0415845	0.0787367	0.262777	-0.247255	-0.400483	0.0136815	-0.269523	0.11543
AAYDVSSFSFFQR	YKT6_HUMAN	O15498	0.50087	0.754163	-0.232811	0.329222	0.329319	0.181455	0.261753	-0.146605	-0.965896	-0.257038	-0.357797	0.110819
AAYEAELGDAR	LMNA_HUMAN	P02545	0.17963	0.163023	0.0915858	0.244994	0.0942005	-0.0030435	-0.0622713	-0.0522734	-0.0634564	0.00441917	-0.0607515	-0.411283
AAYEAELGDARK	LMNA_HUMAN	P02545	0.147029	0.283617	0.0941715	-0.0176594	0.0765394	0.150436	0.0743884	-0.219241	0.050388	0.0277646	0.0240811	-0.50678
AAYEAELGDARK	LMNA_HUMAN	P02545	0.135039	0.31769	0.281434	-0.190569	0.107368	0.07549	0.12064	-0.121762	-0.441077	-0.0770872	0.0941495	-0.0552036
AAYEAELGDARK	LMNA_HUMAN	P02545	0.116004	0.198154	0.100226	-0.020497	0.0766521	0.0664189	0.104262	-0.229558	0.103224	0.0578699	-0.101358	-0.364191
AAYFGIYDTAK	ADT2_HUMAN	P05141	-0.253054	0.226803	0.0290837	0.0941782	-0.0096181	-0.230432	-0.305025	-0.246458	0.0477982	0.370671	0.120718	0.202513
AAYFGIYDTAK	ADT2_HUMAN	P05141	-0.278223	0.159219	-0.175344	-0.000110149	-0.0318634	-0.0571617	-0.271739	-0.207395	0.0569349	0.354044	0.261995	0.186008
AAYFGIYDTAK	ADT2_HUMAN	P05141	-0.40484	0.160426	-0.113516	-0.0591177	-0.140469	-0.188192	-0.277667	-0.243455	0.0426485	0.407233	0.36455	0.355895
AAYFGVYDTAK	ADT3_HUMAN	P12236	-0.180608	0.346157	-0.365402	0.0220827	0.10752	0.088436	-0.224767	-0.257181	-0.0313906	0.295493	0.130582	0.254623
AAYFGVYDTAK	ADT3_HUMAN	P12236	-0.183235	0.184592	-0.330107	-0.0202431	-0.0522518	0.0113026	0.0155972	-0.182837	0.00960532	0.206359	0.252735	0.172047
AAYKEYISNK	UBF1_HUMAN	P17480	-0.504473	0.578592	-0.0162085	-0.722083	-0.243468	-0.213634	-0.0927282	0.0231277	0.186259	0.50515	0.613028	-0.106499
AAYLQETGKPLDETLK	ANXA1_HUMAN	P04083	0.583385	0.173657	0.0587272	0.385412	0.17421	0.181787	0.252977	-0.077818	-0.303152	-0.392693	-0.298113	-0.77268
AAYLQETGKPLDETLKK	ANXA1_HUMAN	P04083	0.230479	0.098146	0.0334535	-0.0962545	0.226373	0.124943	0.165767	-0.0770516	-0.213316	-0.0198525	-0.151781	-0.283122
AAYNLVK	PFKAM_HUMAN	P08237	0.253389	0.156006	-0.105448	0.18794	0.00532458	0.264223	0.157487	-0.118944	-0.186364	0.0466905	-0.169529	-0.357565
AAYNLVK	PFKAM_HUMAN	P08237	0.155603	0.158093	-0.00760432	0.192268	-0.00806266	0.227637	0.058259	-0.27169	-0.138235	0.0434991	-0.0619763	-0.199147
AAYNLVR	COTL1_HUMAN	Q14019	0.23405	0.262738	0.0258156	0.0561745	0.227964	0.164554	0.0141567	-0.204532	0.0452452	0.00489195	-0.166511	-0.528162
AAYNPGQAVPWNAVK	CCAR2_HUMAN	Q8N163	-0.234432	0.0953029	0.178226	-0.092182	-0.200785	-0.174565	-0.20591	0.033389	0.138185	0.251286	0.128296	0.0365823
AAYNPGQAVPWNAVK	CCAR2_HUMAN	Q8N163	-0.290206	0.084463	0.121715	-0.158947	-0.110473	-0.298051	-0.202525	0.0384979	0.124313	0.275166	0.204643	0.1079
AAYNPGQAVPWNAVK	CCAR2_HUMAN	Q8N163	-0.239125	0.116862	0.0582016	-0.103843	-0.180307	-0.184514	-0.214482	0.184694	0.02515	0.277583	0.206876	0.0397177
AAYNQVK	QCR2_HUMAN	P22695	0.240882	0.19547	0.363554	0.0758546	0.0573311	-0.0324197	-0.00789804	0.0754777	-0.0590181	-0.221935	-0.327946	-0.255985
AAYNQVK	QCR2_HUMAN	P22695	0.366848	0.387197	0.40838	0.132226	0.102481	0.121357	-0.0969782	0.0780467	-0.163971	-0.28701	-0.164139	-0.665282
AAYNVTLLNFMDPQK	FTO_HUMAN	Q9C0B1	-0.0157453	0.12879	0.0592475	0.220165	-0.110416	-0.0386633	-0.153637	0.0132563	0.0538715	-0.169417	0.0316816	0.0863311
AAYPDLENPPLLVTPSQQAK	SYRC_HUMAN	P54136	0.0905833	0.0303199	0.0567132	0.0572476	0.00444525	0.0219898	0.0796442	-0.0550509	-0.0601541	0.0599993	-0.123657	-0.125739
AAYPDLENPPLLVTPSQQAK	SYRC_HUMAN	P54136	0.197371	0.0824467	0.0820026	0.185989	0.119925	0.0192244	-0.00710859	-0.0393189	-0.120333	0.0233312	-0.161045	-0.317395
AAYPDLENPPLLVTPSQQAK	SYRC_HUMAN	P54136	0.290127	0.0673345	-0.0459969	0.0676366	0.103683	0.0720742	0.33346	-0.0200249	-0.217709	-0.263597	-0.133252	-0.228396
AAYSNFWCGMTSQGYYK	GT251_HUMAN	Q8NBJ5	0.227081	0.647969	-0.512177	-0.177613	0.367435	0.258378	0.317611	-0.167093	-0.400734	0.0209654	-0.184063	0.000694238
AAYSNFWCGMTSQGYYK	GT251_HUMAN	Q8NBJ5	0.522106	0.265708	-0.289404	0.19869	0.254293	0.227822	0.249051	0.256106	-0.346113	-0.629821	-0.389487	-0.264024
AAYVLFYQR	UBP15_HUMAN	Q9Y4E8	-0.152001	1.02753	0.140153	0.15921	-0.285938	-0.17467	-0.165441	-0.0611013	-0.256048	-0.273673	-0.104627	0.869876
AAYWEEEPAEVR	S23IP_HUMAN	Q9Y6Y8	0.255571	0.198213	-0.123839	0.403053	0.153108	-0.103538	0.0132586	0.0818657	-0.116877	-0.0876844	-0.338049	-0.206489
AAYWEEEPAEVRR	S23IP_HUMAN	Q9Y6Y8	0.218265	0.196262	0.239786	-0.107331	0.155889	0.164076	0.00944006	-0.0359945	-0.106439	-0.289602	0.0172516	-0.354909
ACAAQTK	PRS6A_HUMAN	P17980	-0.715835	4.09307	0.653145	-0.967246	-0.544144	-0.71894	-1.17206	0.592446	-0.255047	1.27607	0.101394	-0.423489
ACADATLSQITNNIDPVGR	GBB1_HUMAN	P62873	-0.0409655	0.136195	-0.215743	-0.106214	-0.0499234	0.148143	0.0112113	0.0797256	-0.0202357	0.149781	0.122587	-0.120062
ACADATLSQITNNIDPVGR	GBB1_HUMAN	P62873	-0.0050005	0.131764	-0.176603	0.146817	-0.00930124	0.0626084	-0.0817388	-0.062321	0.155593	0.0669443	0.0387585	-0.185824
ACADATLSQITNNIDPVGR	GBB1_HUMAN	P62873	-0.028397	0.548411	-0.584739	-0.000341956	-0.0303144	-0.0227347	0.314866	0.00191142	-0.0105748	0.12776	-0.186588	0.243235
ACAEIAAQR	UBR4_HUMAN	Q5T4S7	-0.233725	0.323706	-0.311086	-0.168776	-0.0353739	0.203623	-0.096542	-0.34873	0.0690513	0.265588	0.237794	0.224944
ACALQVLSAILEGSK	HEAT6_HUMAN	Q6AI08	-0.0458487	0.340613	-0.0507523	-0.346948	-0.0349139	-0.126864	0.275692	0.139688	0.151098	-0.28312	0.0841307	0.0526193
ACALSQINTK	QORL1_HUMAN	O95825	-0.123588	0.247223	-0.234106	-0.0562583	0.143507	-0.0134771	-0.0463478	-0.238412	-0.148391	0.257772	0.208916	0.146453
ACANPAAGSVILLENLR	PGK1_HUMAN	P00558	0.176904	0.0986145	-0.107369	0.135391	0.123421	0.144836	-0.0423245	0.0280967	0.0563914	-0.134692	-0.126077	-0.296218
ACANPAAGSVILLENLR	PGK1_HUMAN	P00558	0.2325	0.0629179	0.0957247	0.189551	0.007228	0.179507	0.0717157	-0.118866	-0.0734928	-0.216007	-0.137391	-0.238698
ACANPAAGSVILLENLR	PGK1_HUMAN	P00558	0.296969	0.167825	0.0263353	0.188805	0.06936	0.171826	0.0918934	-0.0235687	-0.106232	-0.0909333	-0.1066	-0.568848
ACANPAAGSVILLENLR	PGK1_HUMAN	P00558	0.195142	0.0507564	0.033681	0.127547	0.0368619	0.111079	0.0591943	7.38671e-05	-0.0457081	-0.0531316	-0.151032	-0.319785
ACARPLISVYSEK	RL4_HUMAN	P36578	-0.120215	0.140285	0.0397043	-0.239066	-0.060041	0.0417989	0.0814636	-0.234582	0.14666	0.159087	0.093061	-0.0268973
ACARPLISVYSEKGESSGK	RL4_HUMAN	P36578	-0.25869	0.592796	-0.0139202	-0.755548	-0.190025	0.100531	0.181497	-0.00278838	0.169776	0.114302	0.307394	-0.0127116
ACARPLISVYSEKGESSGK	RL4_HUMAN	P36578	-0.119677	0.570226	0.0370874	-0.608368	-0.0876587	0.227937	0.199646	-0.195818	0.106913	0.02383	0.273183	-0.134327
ACARPLISVYSEKGESSGK	RL4_HUMAN	P36578	-0.234049	0.589742	-0.120709	-0.58842	-0.259079	0.175861	0.2024	-0.056321	0.0687118	0.138818	0.460854	-0.0938473
ACARPLISVYSEKGESSGK	RL4_HUMAN	P36578	-0.405737	0.685375	-0.542575	-0.612911	-0.200354	0.177058	0.083809	-0.106229	0.0894463	0.441749	0.364441	0.253835
ACDEGHCTAK	IVD_HUMAN	P26440	0.286785	0.860071	0.0999292	-0.125822	0.193398	0.105079	-0.00176917	0.178593	0.0102936	0.110203	-0.139152	-0.995649
ACDEGHCTAK	IVD_HUMAN	P26440	0.272412	1.01494	0.183469	-0.321489	0.159502	0.0835914	0.124481	0.17958	0.0236585	0.122533	-0.171738	-1.00245
ACDELVEEMEHYGK	PLOD2_HUMAN	O00469	1.02912	0.392944	-0.281528	0.135025	0.594202	0.397775	0.591546	-0.150962	-0.594474	-0.645309	-0.834794	-1.1765
ACDELVEEMEHYGK	PLOD2_HUMAN	O00469	1.06182	0.294427	-0.152128	0.353923	0.273579	0.337536	0.735596	-0.0300023	-0.9641	-0.751307	-0.642555	-1.05769
ACDELVEEMEHYGK	PLOD2_HUMAN	O00469	1.22051	0.235529	0.0869432	0.570476	0.333362	0.405976	0.494283	-0.191411	-0.595703	-1.10533	-1.07652	-1.19151
ACDILAIDK	DFFA_HUMAN	O00273	-0.325575	0.757188	-0.646966	-0.492899	-0.131924	0.144244	0.132657	-0.0173512	-0.00558799	0.376052	0.427301	0.146901
ACDLGHIWACANASR	COA7_HUMAN	Q96BR5	-0.124048	0.17151	-0.0401603	-0.318001	-0.0421934	-0.0779028	0.0879198	0.141191	0.0216582	-0.0601469	0.0247378	0.270051
ACDSVTSNVLPLLLEQFHK	MMS19_HUMAN	Q96T76	0.495451	1.07109	0.414063	0.303948	-0.352797	0.169254	0.103905	0.355914	-0.0127146	-0.882119	-0.619538	-0.37801
ACEFAGFQCQIQFGPHNEQK	TLN1_HUMAN	Q9Y490	0.0738946	0.303925	-0.0856973	-0.403136	0.188258	0.0676016	0.110013	0.226112	-0.0461414	-0.00557254	-0.0687869	-0.211969
ACEFAGFQCQIQFGPHNEQK	TLN1_HUMAN	Q9Y490	-0.0476188	0.41309	-0.245924	-0.50516	0.0613788	0.0861952	0.230722	0.165893	-0.0376134	0.0773933	0.0673845	-0.0471754
ACEPIIQNFCHDVADNQIDSGDLMECLIQNK	GSLG1_HUMAN	Q92896	0.07673	0.347406	-0.340615	-0.178238	0.0307826	0.211511	0.138966	0.204465	0.0495797	-0.307457	-0.0960301	0.0870599
ACEPIIQNFCHDVADNQIDSGDLMECLIQNK	GSLG1_HUMAN	Q92896	0.168625	0.850994	-0.237634	-0.425031	0.216116	0.0793099	0.214493	0.314764	0.0543215	-0.094977	-0.710329	0.0827738
ACEPIIQNFCHDVADNQIDSGDLMECLIQNK	GSLG1_HUMAN	Q92896	0.615214	2.58914	0.518306	-0.654763	0.534118	-0.670388	0.868728	-0.177178	-0.272773	-0.421958	-1.04791	-0.730489
ACEQIGLK	LMO7_HUMAN	Q8WWI1	0.0753466	0.28785	-0.271104	-0.17329	-0.0378693	0.204618	0.246878	0.0789991	-0.120556	0.164817	-0.0221616	-0.224464
ACEVEAGK	FMN2_HUMAN	Q9NZ56	-0.00536436	0.127254	0.0569167	-0.0781625	0.0796586	0.137127	-0.110346	-0.146854	-0.144877	0.13495	0.119849	-0.0748482
ACFDCGAK	ARFG2_HUMAN	Q8N6H7	-0.14456	0.116726	-0.0362768	-0.178395	-0.0770905	-0.0680534	0.054848	-0.0520818	0.0151485	0.277497	0.207263	-0.0874765
ACFHCETCK	LASP1_HUMAN	Q14847	-0.00536352	0.376783	-0.266321	-0.395559	0.180846	0.202934	0.104715	-0.0127191	-0.0926357	0.167583	0.096748	-0.144796
ACFHCETCK	LASP1_HUMAN	Q14847	0.0199258	0.358734	-0.25523	-0.398747	0.0878788	0.192419	0.187037	0.104338	-0.0815156	0.137236	-0.149661	0.0081883
ACFHCETCK	LASP1_HUMAN	Q14847	0.162375	0.326132	-0.0383563	-0.274999	0.0945576	0.257226	0.159867	0.0592462	-0.273508	0.215267	-0.219276	-0.241869
ACFHCETCK	LASP1_HUMAN	Q14847	0.376273	1.34771	-0.591772	-0.173656	0.297635	0.546823	0.0834939	0.16927	-0.132311	-0.276734	-0.953152	0.159762
ACFHCETCK	LASP1_HUMAN	Q14847	0.0486367	0.242077	-0.187839	-0.302739	0.0649904	0.162579	0.212539	0.0734921	-0.177248	0.0882007	-0.0563635	-0.00840224
ACFHCETCK	LASP1_HUMAN	Q14847	0.358671	1.75939	0.0711425	-0.398424	0.0546961	0.172599	0.360032	0.149976	0.263061	-0.32685	0.0104376	-1.30183
ACFTMDPK	SYVC_HUMAN	P26640	-0.0693922	0.0968635	-0.0973674	-0.165764	-0.00231358	-0.0150496	0.0544756	0.0472086	-0.0446493	0.245716	0.0515955	-0.0579029
ACGADSYEMEEDGVRK	EGFR_HUMAN	P00533	-0.363377	0.121988	0.0250549	-0.199847	-0.338055	-0.275274	0.027106	-0.109758	0.303775	0.298878	0.260952	0.102251
ACGDSTLTQITAGLDPVGR	GBB2_HUMAN	P62879	-0.0439398	0.220946	-0.0409157	0.121888	-0.161475	0.131466	-0.225935	0.0669146	0.228291	-0.164213	0.129255	-0.12435
ACGDSTLTQITAGLDPVGR	GBB2_HUMAN	P62879	0.116419	0.248574	-0.0270206	0.0805774	-0.00752817	0.298851	-0.154326	0.0549553	-0.146198	-0.336752	0.163371	-0.0693611
ACGDSTLTQITAGLDPVGR	GBB2_HUMAN	P62879	-0.0171217	0.124572	-0.0474763	0.0998868	-0.0645262	-0.0952142	0.0693794	-0.0521843	0.0250748	0.121438	0.157088	-0.228889
ACGDSTLTQITAGLDPVGR	GBB2_HUMAN	P62879	0.272132	0.20459	0.0663705	0.29457	0.0217685	-0.0274805	0.0968231	0.0834186	-0.00780234	-0.504132	-0.202956	-0.159484
ACGLNFADLMAR	VAT1_HUMAN	Q99536	0.724236	0.323151	0.210121	0.0371693	0.210941	0.246947	0.264104	0.400904	-0.563084	-0.543358	-0.781577	-0.595484
ACGLVASNLNLKPGECLR	LEG1_HUMAN	P09382	0.153903	0.247623	-0.0937727	-0.0107291	0.0744205	0.131339	0.17744	-0.109115	0.135464	-0.311704	0.100004	-0.34907
ACGLVASNLNLKPGECLR	LEG1_HUMAN	P09382	-0.146233	0.318974	-0.412113	-0.110304	0.0578999	0.169723	-0.050537	-0.209866	0.036178	0.247435	0.237596	0.0296597
ACGLVASNLNLKPGECLR	LEG1_HUMAN	P09382	-0.196666	0.806556	-0.571242	-0.210614	-0.00245123	-0.0886743	0.228754	-0.0598382	-0.301857	0.355331	0.0473585	0.514562
ACGLVASNLNLKPGECLR	LEG1_HUMAN	P09382	-0.0979543	0.341324	-0.246535	-0.233263	0.135097	-0.0575279	0.143045	-0.174703	0.0483493	0.250282	0.266536	-0.214289
ACGLVASNLNLKPGECLR	LEG1_HUMAN	P09382	-0.0426355	0.757328	-0.300809	-0.288289	-0.183714	0.119852	0.294004	0.056401	0.0518721	0.40294	0.150459	-0.517858
ACGLVASNLNLKPGECLR	LEG1_HUMAN	P09382	-0.0983366	0.746409	-0.186311	-0.448061	-0.130674	0.17407	0.200258	-0.0525377	0.328397	-0.0125384	0.35866	-0.466331
ACGLVASNLNLKPGECLR	LEG1_HUMAN	P09382	0.170579	0.18278	0.293515	0.128209	0.0826862	-0.0500697	-0.12503	0.0688166	-0.154642	-0.0535996	-0.0889191	-0.323452
ACGLVASNLNLKPGECLR	LEG1_HUMAN	P09382	-0.327299	1.12358	-0.0634653	-0.688824	0.222963	0.14851	-0.347795	-0.381224	0.375313	-0.371973	0.535058	0.246742
ACGLVASNLNLKPGECLR	LEG1_HUMAN	P09382	-0.252308	0.199591	-0.346995	-0.138925	-0.0631808	0.0499366	-0.122367	-0.136641	0.345933	0.248951	0.132757	0.0642245
ACGNFGIPCELR	PUR6_HUMAN	P22234	-0.295549	0.760943	-0.278992	-0.648082	0.104678	-0.206131	0.0784281	0.0450807	0.074351	0.591627	-0.187098	0.256165
ACGNFGIPCELR	PUR6_HUMAN	P22234	-0.357049	0.132732	-0.00795602	-0.37555	-0.269192	-0.0719468	-0.202789	0.172766	0.285717	0.109789	0.319002	0.125828
ACGNFGIPCELR	PUR6_HUMAN	P22234	-0.435793	0.55281	-0.211564	-0.787998	-0.174886	-0.0693833	0.035634	0.0681893	0.197326	0.534426	0.239991	0.107389
ACGQIFCGK	HGS_HUMAN	O14964	0.10315	0.0788984	0.0281572	-0.131085	0.127267	0.0418688	0.0739388	0.0359528	-0.0225383	0.0524635	-0.150167	-0.208331
ACGQIFCGK	HGS_HUMAN	O14964	-0.0775896	0.158524	-0.10902	0.0944594	0.12749	-0.236938	-0.129779	0.00760784	0.0185478	0.244086	0.0366941	-0.0673012
ACGVSRPVIACSVTIK	NH2L1_HUMAN	P55769	-0.613693	0.188237	-0.17185	-0.486	-0.430526	-0.24352	-0.10985	-0.0709815	0.130103	0.574217	0.423902	0.470006
ACGVSVK	RETST_HUMAN	Q6NUM9	0.409227	0.117708	-0.187591	0.0890627	0.264748	0.289713	0.260142	-0.0765226	-0.379123	-0.252921	-0.187743	-0.337106
ACIENGASCIDISGEPQFLELMQLK	SCPDL_HUMAN	Q8NBX0	0.105642	1.17862	-0.724908	-0.46306	0.349942	0.158355	0.305099	0.217871	-0.143594	-0.420855	0.106708	0.0634324
ACIENGASCIDISGEPQFLELMQLK	SCPDL_HUMAN	Q8NBX0	0.0987181	0.510275	-0.41784	-0.0518155	-0.0592365	0.0691769	0.510928	-0.114353	-0.179108	0.137176	-0.1837	0.0284636
ACIENGASCIDISGEPQFLELMQLK	SCPDL_HUMAN	Q8NBX0	0.142117	0.299718	-0.225558	-0.253141	0.201191	0.0380034	0.273648	0.091477	0.113569	-0.157317	-0.270964	-0.130146
ACIPYLKK	HSDL2_HUMAN	Q6YN16	-0.177784	0.189584	0.036836	-0.420212	-0.0790713	-0.00364807	0.0621089	-0.046463	0.240344	0.0832076	0.155197	-0.0415977
ACLDTAVENMPSLK	FAS_HUMAN	P49327	0.108034	1.06736	0.245683	0.142835	-0.217686	-0.044431	-0.358894	0.582447	-0.52471	0.317061	-0.182064	-0.327627
ACLDYPVTSVLPPASLCK	PTTG_HUMAN	P53801	0.130169	0.228435	-0.10788	0.0245987	0.116812	0.145495	0.178992	-0.311801	-0.000287044	0.0527478	0.00889619	-0.320368
ACLDYPVTSVLPPASLCK	PTTG_HUMAN	P53801	0.199184	0.204504	-0.252026	0.113983	0.132733	0.160316	0.221225	-0.179349	-0.101804	-0.00085114	-0.0192765	-0.337818
ACLDYPVTSVLPPASLCK	PTTG_HUMAN	P53801	0.239406	0.983018	-0.257658	-0.181238	-0.00769104	0.247796	0.275024	0.142959	0.144827	0.230169	-0.278172	-0.878516
ACLFVPSIDVLNQNTLR	EXT2_HUMAN	Q93063	0.213969	0.139263	0.0309255	-0.0170793	0.127093	0.0227523	0.0745786	0.212857	-0.121698	-0.0661838	-0.108203	-0.422768
ACLFVPSIDVLNQNTLR	EXT2_HUMAN	Q93063	0.131609	0.324262	-0.193592	0.339888	0.194112	-0.260243	0.00324965	0.0696683	-0.0931055	-0.138857	0.118621	-0.272633
ACLIFFDEIDAIGGAR	PRS7_HUMAN	P35998	6.255e-05	1.96979	-0.594551	-0.112853	-0.257164	0.379507	0.257951	-0.0431289	-0.496045	-0.640365	0.204069	0.80732
ACLIFFDEIDAIGGAR	PRS7_HUMAN	P35998	0.169209	2.43775	-0.339872	-0.439059	0.479688	-0.106616	-0.0342341	0.244969	0.37176	-0.255995	-1.29674	0.357546
ACLIFFDEIDAIGGAR	PRS7_HUMAN	P35998	0.15284	2.93702	-0.515866	-0.492637	-0.242754	0.229732	0.17687	0.8927	-0.241219	-1.14911	-0.210377	0.494661
ACLISLGYDIGNDPQGEAEFAR	ACTN1_HUMAN	P12814	-0.162507	1.07728	-0.456791	-0.577394	-0.144524	0.482043	0.106098	-0.0297584	-0.251278	0.136389	0.518617	-0.000854602
ACLISLGYDIGNDPQGEAEFAR	ACTN1_HUMAN	P12814	-0.139484	1.26306	-0.632143	-0.430464	0.0179375	0.463359	0.147379	-0.34872	-0.201145	0.104568	0.577575	0.000202266
ACLISLGYDVENDR	ACTN4_HUMAN	O43707	-0.0592889	0.253091	-0.267502	-0.282915	0.138567	0.0905256	-0.0646393	0.186821	-0.0314922	0.169792	-0.0930762	0.0845429
ACLISLGYDVENDR	ACTN4_HUMAN	O43707	-0.220738	1.14518	-0.906608	-0.256169	-0.107688	0.120579	0.339579	-0.160099	-0.00225036	0.385872	0.277426	0.098035
ACLISLGYDVENDRQGEAEFNR	ACTN4_HUMAN	O43707	0.136966	3.24105	-1.3003	-0.0674181	0.524341	-0.335553	0.364266	0.197565	0.184962	-1.05558	0.145619	0.131801
ACLISLGYDVENDRQGEAEFNR	ACTN4_HUMAN	O43707	0.11873	0.906363	-0.14813	-0.661115	0.186443	0.373503	0.253306	0.0534746	-0.42797	-0.0868203	-0.176816	0.207268
ACLISLGYDVENDRQGEAEFNR	ACTN4_HUMAN	O43707	0.0143623	0.89749	-0.154642	-0.671632	0.202288	0.161357	0.272165	-0.00806337	-0.0792265	-0.298008	-0.199584	0.401318
ACLISLGYDVENDRQGEAEFNR	ACTN4_HUMAN	O43707	0.122722	1.34133	-0.356636	-0.625985	0.183505	0.429393	0.137837	0.288675	-0.415439	-0.571365	0.172194	0.214737
ACLLCSLVK	SPT4H_HUMAN	P63272	-0.318087	0.134153	-0.086672	-0.413113	-0.165932	-0.165405	0.0211065	0.101203	0.108742	0.240768	0.298183	0.155825
ACLPAPCPDTSNINLWNILR	OSBL6_HUMAN	Q9BZF3	0.335265	0.301005	0.230038	0.183645	0.22268	-0.0870556	-0.0572795	0.22675	-0.27834	-0.463553	-0.391517	-0.050024
ACLQQDLK	CHD1L_HUMAN	Q86WJ1	-0.0535325	0.406962	-0.352231	-0.28473	0.278275	0.093685	0.0468417	-0.174348	-0.0309679	0.265086	0.109902	-0.101033
ACMLTTATAHDGDVNVISWSR	GRWD1_HUMAN	Q9BQ67	-0.362777	1.56145	-0.757991	0.143805	-0.160243	-0.108779	-0.296737	-0.015461	-0.349408	0.187944	0.0962792	1.02884
ACMLTTATAHDGDVNVISWSR	GRWD1_HUMAN	Q9BQ67	0.318742	0.377716	0.310393	0.209404	-0.114153	0.0301524	0.0785516	0.213278	-0.131057	-0.568992	-0.0948642	-0.365551
ACNCLLLK	ENOG_HUMAN	P09104	-0.261262	0.136617	0.0629616	-0.216107	-0.102738	-0.111467	-0.195736	-0.0771033	0.316135	0.297636	0.145678	-0.0769716
ACNCLLLK	ENOG_HUMAN	P09104	-0.181151	0.34571	0.11143	-0.196217	-0.19459	-0.1024	-0.132044	0.0742421	0.321411	0.398059	-0.182194	-0.153153
ACNCNLYGTMK	LAMC1_HUMAN	P11047	0.109062	0.186998	-0.268037	0.0285955	0.141487	0.167404	0.136663	-0.191815	-0.0335024	0.0924149	-0.0591962	-0.186915
ACNLTDTQK	KDM3B_HUMAN	Q7LBC6	-0.277255	0.0456485	0.0705851	-0.190143	-0.157182	-0.124098	-0.178428	0.00835858	0.038348	0.26172	0.181317	0.230789
ACNPQPNGENAISAR	PLBL2_HUMAN	Q8NHP8	0.695853	0.444305	0.366957	0.180488	0.276807	0.118445	0.18187	0.186008	-0.927825	-0.254006	-0.499601	-0.669255
ACPALGLEALQPLQPEPPPEPAFSEAQK	LIMC1_HUMAN	Q9UPQ0	0.426977	0.214976	-0.0138249	0.33359	-0.0388001	0.276595	0.285662	-0.16075	-0.195024	-0.144415	-0.328345	-0.553104
ACPALGLEALQPLQPEPPPEPAFSEAQK	LIMC1_HUMAN	Q9UPQ0	0.44785	0.124696	0.173668	0.22332	0.0411428	0.297914	0.13022	-0.0210766	-0.277998	-0.273471	-0.266084	-0.566785
ACPLQPDHTNDEKE	PAF15_HUMAN	Q15004	-1.23978	1.04875	0.400894	-1.08437	-0.820591	-1.14229	-0.823842	0.120186	0.554873	0.797324	0.591387	0.509164
ACPPGTAACLVR	MPRI_HUMAN	P11717	0.165467	0.265172	-0.241716	-0.0898591	-0.00981426	0.250285	0.259961	0.0480919	-0.144231	0.141609	-0.160836	-0.289514
ACPRPEGLNFQDLK	RFA2_HUMAN	P15927	-0.476647	0.511788	-0.131776	-0.754085	-0.195924	-0.140122	-0.10074	0.145298	0.138846	0.607917	0.0792943	0.310674
ACPYYGSR	DDX11_HUMAN	Q96FC9	-0.368239	0.788413	-0.108036	-0.382807	-0.26655	0.229838	-0.118463	-0.365855	-0.332236	0.307479	0.49827	0.54422
ACQGQYETIER	TB10A_HUMAN	Q9BXI6	-0.1136	0.0770993	-0.141804	-0.0881696	0.0928931	-0.0381237	-0.0618749	-0.109707	0.0556594	0.160382	0.177756	-0.0131109
ACQIFVR	HNRPM_HUMAN	P52272	-0.0582493	0.134334	-0.0425433	-0.264184	-0.00261547	0.0599911	0.019266	0.0936092	-0.0211621	0.228003	-0.00115015	-0.0858234
ACQLSVVVDDKK	DNMT1_HUMAN	P26358	-0.508128	0.24246	0.163561	-0.422082	-0.0679718	-0.465568	-0.36136	-0.0655319	0.224545	0.450648	0.366042	0.195461
ACQSCPSEPNTAALQAALAR	IPO4_HUMAN	Q8TEX9	-0.166937	0.283101	-0.285116	-0.296058	-0.0278457	0.0696068	0.088144	-0.0406347	-0.0635601	0.326329	0.262378	-0.0115902
ACQSIYPLHDVFVR	RS3A_HUMAN	P61247	-0.0312719	0.865774	0.0163881	-0.102084	0.00886744	-0.141841	0.0424078	-0.00918954	-0.0260564	-0.425219	-0.346076	0.735316
ACQSIYPLHDVFVR	RS3A_HUMAN	P61247	-0.0517698	0.989239	-0.0720728	-0.032007	-0.0753231	-0.19957	0.176929	-0.0651148	0.054921	-0.694541	0.00199426	0.656108
ACQSIYPLHDVFVR	RS3A_HUMAN	P61247	-0.192897	0.924213	-0.0298701	-0.276347	0.00868193	-0.228618	-0.0263008	0.00400587	-0.061188	-0.377012	-0.0725939	0.868145
ACQSIYPLHDVFVR	RS3A_HUMAN	P61247	0.291604	2.39847	0.0878376	-0.323725	0.526045	-0.529927	0.260233	0.0792193	0.232191	-1.07163	-0.838608	0.373144
ACQSIYPLHDVFVR	RS3A_HUMAN	P61247	0.379689	1.0703	0.186392	-0.0303039	0.0356696	0.0785963	0.186159	0.150032	0.218345	-0.418543	-0.0527614	-1.10279
ACQSIYPLHDVFVR	RS3A_HUMAN	P61247	0.483091	2.62042	0.603399	-0.38548	0.0174853	-0.0410907	0.242642	0.203427	0.303414	-0.668004	-0.154043	-1.5205
ACQSIYPLHDVFVR	RS3A_HUMAN	P61247	0.406206	1.20674	0.191634	-0.175436	0.0593196	0.025104	0.310208	0.23104	0.17991	-0.389848	-0.12881	-1.15443
ACSPCSSQSSSSGICTDFWDLLVK	HUWE1_HUMAN	Q7Z6Z7	0.682935	0.723472	-0.475359	0.163964	0.419653	0.254733	0.291723	0.346242	-0.292882	-0.86899	-0.774449	-0.273113
ACSTVEGK	UIMC1_HUMAN	Q96RL1	-0.325873	0.100689	0.0269111	-0.198243	-0.269778	-0.161027	-0.184638	0.0685122	0.273154	0.367848	0.0375487	0.137627
ACTILLR	TCPG_HUMAN	P49368	-0.169851	0.132803	-0.104262	-0.270407	0.00277598	0.0279957	-0.10581	0.0245541	0.077895	0.33482	0.0296188	0.0223966
ACTILLR	TCPG_HUMAN	P49368	-0.0760014	0.157771	-0.0295329	-0.108887	0.149917	0.0216585	-0.171879	-0.158948	0.139305	0.23005	-0.108235	-0.0114517
ACVEAPK	PUR4_HUMAN	O15067	-0.533718	0.28277	-0.0814131	-0.579878	-0.347075	-0.211726	-0.119993	0.0728049	0.108611	0.62615	0.287793	0.299551
ACVEAPK	PUR4_HUMAN	O15067	-0.54385	0.369357	-0.229049	-0.686963	-0.211326	-0.2318	-0.12948	0.138853	0.174353	0.609631	0.245094	0.31799
ACVEAPK	PUR4_HUMAN	O15067	-0.480467	0.276756	-0.17148	-0.621606	-0.226351	-0.19167	-0.0526412	0.108967	0.146883	0.488796	0.254173	0.314653
ACVGNAYHK	NUP50_HUMAN	Q9UKX7	-0.419155	0.332434	0.0354804	-0.531891	-0.20007	-0.140246	-0.152498	0.00647726	0.338165	-0.162599	0.408383	0.405233
ACVMMQGR	PNPH_HUMAN	P00491	0.746971	0.910178	0.245926	0.542087	-0.00481436	0.331074	0.144205	-0.0997836	-0.0740607	-0.744012	-0.40984	-1.20841
ACVVHGSDLK	AT1A1_HUMAN	P05023	0.351282	0.848388	0.210612	0.226264	-0.00779179	-0.153163	0.072788	0.310802	0.0521338	-0.164749	-0.199533	-0.976241
ACVVHGSDLK	AT1A1_HUMAN	P05023	-0.179274	0.112711	-0.0499165	0.0436382	-0.0982371	-0.127549	-0.259711	0.119904	0.0872836	0.265214	-0.022914	0.124141
ACVVHGSDLK	AT1A1_HUMAN	P05023	-0.157236	0.0319382	0.0664689	-0.0728024	-0.103386	-0.139285	-0.118148	0.0750996	0.0685261	0.158695	0.0364883	0.115573
ACVVHGSDLKDMTSEQLDDILK	AT1A1_HUMAN	P05023	-0.211692	0.462045	0.0698005	-0.59802	-0.250093	0.07189	0.065937	0.187435	0.246202	-0.149098	0.16208	0.114296
ACYALENFVENLGPK	IPO4_HUMAN	Q8TEX9	-0.0744475	0.292791	-0.231914	-0.419436	0.0735646	0.019516	0.171745	0.122575	0.117259	-0.0363542	-0.0384004	0.115429
ACYEESLK	NCOR2_HUMAN	Q9Y618	0.0664729	0.108759	-0.0180247	0.101957	0.14073	-0.180696	0.0985314	-0.0856163	-0.118457	0.110757	-0.0268096	-0.123659
ACYEESLK	NCOR2_HUMAN	Q9Y618	-0.29401	0.109144	0.0502357	-0.304436	-0.0461997	-0.167183	-0.0972216	-0.174999	0.195983	0.344165	0.145206	0.124635
ACYLSINPQKDEALETEK	ACTY_HUMAN	P42025	0.0171591	0.285979	-0.187432	-0.141982	-0.0293284	0.295631	-0.0629832	0.116767	-0.127406	0.147018	0.158596	-0.251725
ACYLSINPQKDEALETEK	ACTY_HUMAN	P42025	-0.481323	2.50147	-0.862715	-0.913055	-0.0610588	0.373061	-0.0365304	-0.303422	-0.287109	0.00495326	1.07606	0.391182
ACYLSINPQKDETLETEK	ACTZ_HUMAN	P61163	0.177647	0.168099	-0.239139	-0.0350576	0.320794	0.0712386	0.0155887	0.0873304	-0.00466866	-0.0980878	-0.218668	-0.189068
ACYLSINPQKDETLETEK	ACTZ_HUMAN	P61163	0.254849	0.303988	-0.196644	-0.0443532	0.229289	0.284914	0.132949	-0.0742044	-0.196646	-0.0292085	0.0424576	-0.515563
ACYLSINPQKDETLETEK	ACTZ_HUMAN	P61163	0.230822	0.145001	-0.0915318	-0.00519995	0.237046	0.096937	0.0970884	0.018247	-0.070577	0.0201005	-0.183011	-0.430923
ACYLSINPQKDETLETEK	ACTZ_HUMAN	P61163	0.268648	0.0840121	0.0440522	-0.00281274	0.209673	0.186742	0.0704285	-0.0512018	-0.125016	-0.0521216	-0.233943	-0.376242
ACYLSINPQKDETLETEK	ACTZ_HUMAN	P61163	0.267219	0.144964	-0.0790691	0.00276722	0.198966	0.153871	0.178618	-0.0606595	-0.0599973	-0.00647322	-0.237382	-0.445313
ADAASQVLLGSGLTILSQPLMYVK	MTCH2_HUMAN	Q9Y6C9	0.378724	1.21501	-0.679643	0.13138	0.432787	0.302132	0.399248	-0.547928	-0.443515	0.224941	-0.388327	-0.296515
ADAASQVLLGSGLTILSQPLMYVK	MTCH2_HUMAN	Q9Y6C9	0.312597	0.719656	-0.497844	-0.0860264	0.303496	0.561618	0.154198	-0.238967	-0.263135	-0.0283794	-0.0474705	-0.472476
ADAASQVLLGSGLTILSQPLMYVK	MTCH2_HUMAN	Q9Y6C9	0.522784	0.334048	-0.178306	0.230145	0.0867828	0.229005	0.363939	0.184707	-0.617266	-0.0710816	-0.301024	-0.617831
ADAASSLTVDVTPPTAK	GORS2_HUMAN	Q9H8Y8	0.188295	0.109495	-0.0534893	0.245183	0.0551834	0.0753537	0.0322917	-0.041891	-0.101861	0.0277188	-0.0829729	-0.350706
ADADTVLLFLK	SACS_HUMAN	Q9NZJ4	-0.308006	0.352653	-0.075114	0.0819169	-0.121313	-0.378013	-0.248846	0.0564407	-0.161921	0.236586	0.186794	0.524418
ADAECYTAMK	ERLN2_HUMAN	O94905	0.154287	0.396691	-0.129272	-0.09763	0.303129	0.216587	0.127928	-0.396431	-0.27351	0.179668	-0.0799032	-0.148945
ADAECYTAMK	ERLN2_HUMAN	O94905	0.20519	0.0902369	0.0018479	0.0559086	0.0276685	0.111084	0.230059	-0.0994456	-0.0126737	-0.114258	-0.104548	-0.33808
ADAEDLLDSFLSNILQDCR	MMS19_HUMAN	Q96T76	0.539717	2.32252	-0.616459	-0.659315	0.133057	0.33095	0.729953	0.640561	-0.441056	-0.97766	-0.600619	-0.103122
ADAEEEAATRIPA	DC1I2_HUMAN	Q13409	0.0187538	0.368872	-0.0561229	-0.338184	-0.0638548	0.315692	0.134489	-0.109332	0.237855	-0.107512	0.0196984	-0.232501
ADAEGESDLENSRK	TLN1_HUMAN	Q9Y490	0.0983032	0.0832818	-0.0993012	0.189672	-0.0181429	-0.0129372	0.118138	-0.0208147	-0.121148	0.0301656	0.0359183	-0.185038
ADAEGESDLENSRK	TLN1_HUMAN	Q9Y490	0.154079	0.0722794	-0.117066	0.208512	-0.00635278	-0.0191	0.170757	0.0190152	-0.029996	-0.0687462	-0.143742	-0.172839
ADAENLIYTADPESFEVNTK	ECT2_HUMAN	Q9H8V3	-0.673978	0.334106	0.0451614	-0.396727	-0.216848	-0.684458	-0.561461	0.234047	0.285663	0.446417	0.398036	0.39956
ADAETLR	ANXA5_HUMAN	P08758	-0.0679175	0.0315264	-0.114095	0.0147282	-0.0110677	-0.00949953	-0.0689124	0.00970583	0.0705445	0.100565	0.0955449	-0.0495931
ADAETLRK	ANXA5_HUMAN	P08758	0.285048	0.205497	0.148258	0.0299525	0.341388	-0.0221012	0.0026379	-0.000132409	-0.298281	0.0510032	-0.24952	-0.4024
ADAEYYAAHK	ERLN1_HUMAN	O75477	0.0898365	0.0430001	0.0449601	0.0261396	0.0133138	-0.00301192	-0.00960271	0.173503	-0.0901058	-0.0165708	-0.103435	-0.121814
ADAEYYAAHK	ERLN1_HUMAN	O75477	0.149362	0.0636826	0.106164	0.144533	0.0097606	0.0361487	-0.0180375	0.0616381	-0.10436	-0.0883408	-0.0180572	-0.270713
ADAEYYAAHK	ERLN1_HUMAN	O75477	0.0104443	0.194976	-0.0525046	0.0251477	0.210459	-0.0953439	0.0652926	-0.291181	-0.131059	-0.0523513	0.149105	0.0894795
ADAFGDELFSVFEGDSTTAAGTK	MTREX_HUMAN	P42285	0.227911	0.549065	0.24069	0.152691	0.203763	-0.317886	-0.143715	0.405786	-0.435505	-0.0415461	-0.194576	-0.277616
ADAFGDELFSVFEGDSTTAAGTK	MTREX_HUMAN	P42285	0.191227	1.39298	-0.347061	0.196687	0.0454982	-0.0442074	0.245351	-0.130897	-0.179856	0.659085	-0.108509	-0.900709
ADAFGDELFSVFEGDSTTAAGTKK	MTREX_HUMAN	P42285	-0.0940382	0.159174	-0.114206	-0.123293	0.0473643	-0.0931392	-0.0552176	0.0821167	0.18188	0.0240718	0.238061	-0.213182
ADAFGDELFSVFEGDSTTAAGTKK	MTREX_HUMAN	P42285	-0.126108	0.239393	0.00424415	-0.0429198	0.0242264	0.0310806	-0.276368	-0.080182	0.221978	-0.178131	0.33776	-0.0630809
ADAGKDGNNPAK	HMGN4_HUMAN	O00479	-0.0344104	0.338166	0.00362255	-0.374784	-0.0937096	0.301564	0.0618805	-0.0163542	-0.150624	0.175944	0.156959	-0.139903
ADAIYNMIGYPNFIMDPK	ECE1_HUMAN	P42892	0.360465	0.304776	0.359278	0.308632	-0.002301	-0.121538	0.0567847	0.168756	-0.197348	-0.258354	-0.437553	-0.368248
ADAIYNMIGYPNFIMDPK	ECE1_HUMAN	P42892	0.596063	0.163025	0.0541607	0.357133	0.156432	0.168169	0.133249	0.284152	-0.504314	-0.474781	-0.596915	-0.362104
ADALQAGASQFETSAAK	VAMP2_HUMAN	P63027	0.225252	0.128921	-0.219952	0.296622	0.152195	0.0805964	0.080041	-0.0963012	-0.0632574	-0.070549	-0.204496	-0.223394
ADALQLSVEEFVER	JMJD6_HUMAN	Q6NYC1	-0.117811	0.159765	-0.198332	-0.117178	-0.0140014	-0.135608	-0.00255436	0.224331	-0.0336454	0.0689182	0.267019	-0.0268053
ADAPVALVVHMAPASVLVDSR	RNZ2_HUMAN	Q9BQ52	0.207073	1.77955	0.2731	0.0176836	-0.279429	-0.0462002	0.0987245	0.150946	0.428331	-0.0433613	-0.0586223	-1.25613
ADASSTPSFQQAFASSCTISSNGPGQR	TENS3_HUMAN	Q68CZ2	0.319315	0.264065	-0.0383783	0.0421369	0.0499759	0.31567	0.179768	0.0383585	-0.444225	0.00433807	-0.0345082	-0.483759
ADATNVNNWHWTER	AHSA1_HUMAN	O95433	-0.751448	1.97168	-0.453086	0.130519	-0.35621	-0.91622	-0.658545	0.030527	-0.100127	-0.0293592	0.411895	1.35289
ADATNVNNWHWTER	AHSA1_HUMAN	O95433	0.109146	0.399609	-0.204094	0.137651	0.0270977	0.0161362	-0.0057908	0.171757	0.0869273	-0.102721	0.196406	-0.539258
ADAVQDSEMVELVELEIR	EFTU_HUMAN	P49411	0.00135128	0.789398	-0.303486	-0.272681	-0.0513315	-0.000133077	0.13902	0.447946	-0.0175689	-0.447887	-0.177632	0.418227
ADAVWNK	LPPRC_HUMAN	P42704	0.0626683	0.18187	-0.245588	0.117426	0.204571	-0.014893	0.054764	-0.17817	-0.0268153	-0.0087942	0.129883	-0.162152
ADCASGIFLAAEK	AP1G1_HUMAN	O43747	0.112637	0.219024	-0.167592	0.0501974	0.151289	-0.0386299	0.0806862	0.081833	-0.258405	0.240942	-0.251168	-0.0432231
ADCILYYGFGDIFR	RECQ1_HUMAN	P46063	-0.032573	2.51948	-0.672315	-0.270333	-0.0709015	-0.0580665	0.389753	0.0834127	-0.126329	-0.86807	-0.20785	1.0372
ADCILYYGFGDIFR	RECQ1_HUMAN	P46063	0.0388942	2.68345	-0.491133	-0.171119	-0.149252	0.263871	0.156021	0.0743923	-0.63723	-0.92213	0.107193	1.03967
ADCLMGEFK	MYOF_HUMAN	Q9NZM1	0.114765	0.408943	0.0611511	0.225403	-0.35385	0.329019	0.0897435	-0.179527	-0.188614	-0.0150969	0.133865	-0.259571
ADCLMGEFK	MYOF_HUMAN	Q9NZM1	0.145153	0.158746	0.0402693	-0.0634481	-0.0492597	0.181947	0.165944	0.0474659	-0.223374	-0.248356	0.138392	-0.1418
ADCSNIDK	PHOCN_HUMAN	Q9Y3A3	0.0609515	0.295038	-0.186461	0.0485807	0.169041	0.0664452	-0.0427531	-0.0988718	-0.113538	0.363661	-0.273238	-0.0799475
ADCSNIDK	PHOCN_HUMAN	Q9Y3A3	-0.184721	0.0238939	-0.0889725	0.00544053	-0.131765	-0.0194663	-0.133151	-0.06417	0.127118	0.131757	0.133019	0.157802
ADCTITMADSDFLALMTGK	NLTP_HUMAN	P22307	0.224526	0.489787	-0.314208	0.071196	0.437187	0.229978	-0.0145286	-0.29284	-0.37155	0.134991	-0.0467138	-0.244484
ADCTITMADSDFLALMTGK	NLTP_HUMAN	P22307	0.447007	0.531272	-0.441358	0.376303	0.329105	0.252442	0.23323	-0.3037	-0.35459	0.0616498	-0.423275	-0.440543
ADCTITMADSDFLALMTGK	NLTP_HUMAN	P22307	0.475723	0.394332	-0.420036	0.410068	0.140392	0.227038	0.312414	0.0227517	-0.490647	-0.126946	-0.201058	-0.527492
ADCTITMADSDFLALMTGK	NLTP_HUMAN	P22307	0.314619	0.282801	-0.155871	0.197006	0.0684032	0.422435	-0.0631468	0.072499	-0.120937	-0.408849	-0.382327	-0.0384145
ADDADEFGYSR	SND1_HUMAN	Q7KZF4	0.323937	0.237641	0.0887675	0.420425	0.189521	0.0195034	-0.0383143	-0.175574	-0.210524	0.00633379	-0.368547	-0.352832
ADDDDVVVK	TLN2_HUMAN	Q9Y4G6	0.121018	0.0509722	-0.103762	0.104004	-0.00489956	0.119645	0.130867	-0.06644	-0.0401642	-0.0576948	-0.0176023	-0.178288
ADDGGLTEQSVAQVLQSAK	COPZ2_HUMAN	Q9P299	0.651614	0.306104	0.0776328	0.386795	0.248409	0.306985	0.381192	-0.476607	-0.631226	-0.454015	-0.351565	-0.461291
ADDGRPFPQVIK	ALDOA_HUMAN	P04075	0.104165	0.0547824	-0.109498	0.114874	0.0798662	0.0904667	0.0449722	-0.0901771	-0.0869155	0.0447865	-0.0235929	-0.164428
ADDGRPFPQVIK	ALDOA_HUMAN	P04075	0.145607	0.0828401	-0.0959041	0.192468	0.0880343	0.0902738	0.0189451	-0.113069	0.0591056	-0.0581954	-0.149081	-0.206383
ADDGRPFPQVIK	ALDOA_HUMAN	P04075	0.134554	0.115533	0.0100379	0.165436	0.0113734	0.0903792	0.0575084	-0.149447	-0.00936596	0.0341145	-0.0362012	-0.325672
ADDGRPFPQVIK	ALDOA_HUMAN	P04075	0.177946	0.155251	-0.0412038	0.206169	0.127211	0.0769668	0.0190817	-0.182997	0.0800655	-0.0223931	-0.158961	-0.346526
ADDGRPFPQVIK	ALDOA_HUMAN	P04075	0.113761	0.0719201	-0.0277404	0.021935	0.109838	0.0980493	0.10059	-0.186809	0.00970864	-0.0553417	-0.0169056	-0.199984
ADDGRPFPQVIK	ALDOA_HUMAN	P04075	0.219961	0.112646	-0.0062662	0.192615	0.176717	0.125312	0.0277682	-0.226838	-0.01394	-0.0761319	-0.188982	-0.285876
ADDGRPFPQVIK	ALDOA_HUMAN	P04075	0.308141	0.0886107	-0.0540156	0.182693	0.184535	0.167095	0.0610145	-0.0301959	-0.0743303	-0.13852	-0.219848	-0.447213
ADDGRPFPQVIK	ALDOA_HUMAN	P04075	0.201077	0.111377	-0.0402871	0.146406	0.0336107	0.189431	0.171415	-0.241238	-0.0161333	-0.0891829	-0.165237	-0.224321
ADDGRPFPQVIK	ALDOA_HUMAN	P04075	0.174349	0.0837545	-0.0591186	0.0453358	0.0655362	0.184464	0.184799	-0.182425	-0.0840465	-0.121366	-0.203708	-0.024479
ADDICDHTLEQQQMQPLCFNCPICDK	CACO2_HUMAN	Q13137	0.097604	0.917644	-0.711338	-0.332387	0.281154	0.213263	0.205055	0.165557	-0.0106539	0.201694	-0.180695	-0.286089
ADDICDHTLEQQQMQPLCFNCPICDK	CACO2_HUMAN	Q13137	0.116714	0.106937	-0.169166	0.053774	0.0282062	0.104264	0.0546451	0.157779	-0.180709	0.0904736	-0.170447	-0.0806943
ADDIDIEAMLEAPYK	RBM39_HUMAN	Q14498	-0.303544	0.209197	-0.0904588	0.00641611	-0.131847	-0.29023	-0.210687	-0.0230199	0.0905611	0.507887	0.234064	0.000484625
ADDIDIEAMLEAPYK	RBM39_HUMAN	Q14498	-0.263623	0.768611	0.228855	0.0272072	-0.287045	-0.157833	-0.408751	-0.0851381	0.223868	0.507514	0.321733	-0.473371
ADDIDIEAMLEAPYK	RBM39_HUMAN	Q14498	-0.24044	3.33449	0.0443831	0.497635	-0.203575	-1.46804	0.313265	-0.578784	0.435738	0.573026	-0.198197	-0.402112
ADDIDIEAMLEAPYKK	RBM39_HUMAN	Q14498	-0.258676	0.135109	0.0432835	0.0437396	-0.219265	-0.247331	-0.246075	0.0670052	0.245337	0.262798	0.145874	-0.0108743
ADDIDIEAMLEAPYKKDENK	RBM39_HUMAN	Q14498	-0.255593	0.0898971	0.0461823	-0.110482	-0.13222	-0.229537	-0.166152	0.00339423	0.330695	0.179032	0.157333	-0.0175757
ADDKLIAEEGVDSLNVK	LETM1_HUMAN	O95202	0.391186	0.12785	0.102526	0.189617	0.217706	0.149926	0.0611707	-0.0455269	-0.123357	-0.128889	-0.379652	-0.544009
ADDLDFETGDAGASATFPMQCSALRK	IF5A1_HUMAN	P63241	-0.236776	0.956994	-0.512114	-0.595408	0.0975707	0.211131	0.102658	-0.247362	0.0557156	0.461783	0.370841	-0.164221
ADDLDFETGDAGASATFPMQCSALRK	IF5A1_HUMAN	P63241	-0.312459	1.19206	-0.499621	-0.638523	-0.0176044	0.329106	-0.0253299	-0.279125	-0.0459111	0.527366	0.57309	-0.1613
ADDLDFETGDAGASATFPMQCSALRK	IF5A1_HUMAN	P63241	-0.154233	0.490801	-0.194461	-0.377596	0.0108941	0.118133	0.0129412	-0.0944567	0.117975	0.303168	0.36183	-0.346184
ADDLDFETGDAGASATFPMQCSALRK	IF5A1_HUMAN	P63241	-0.0593506	1.28988	-0.381763	-0.552252	-0.155357	0.260722	0.380054	0.0268265	-0.292072	0.336916	0.475101	-0.446821
ADDLDFETGDAGASATFPMQCSALRK	IF5A1_HUMAN	P63241	-0.133642	0.141876	-0.0430826	-0.247748	-0.000546349	-0.114737	0.11342	-0.0881552	0.166452	0.0879597	0.224222	-0.103027
ADDLDFETGDAGASATFPMQCSALRK	IF5A1_HUMAN	P63241	-0.0624757	0.417743	0.0403983	-0.278818	-0.113362	0.0297351	0.11337	-0.0353828	0.284956	0.0941551	0.1747	-0.450764
ADDLDFETGDAGASATFPMQCSALRK	IF5A1_HUMAN	P63241	-0.111846	0.377076	0.187177	-0.461847	-0.23528	0.0256562	0.14185	0.116337	0.118303	0.154428	0.0521332	-0.188065
ADDLGKGGNEESTK	SODC_HUMAN	P00441	-0.0617052	0.144268	-0.123554	-0.217073	-0.0774961	0.0280631	0.216141	-0.0272611	0.0483205	0.0106436	0.181341	-0.057501
ADDLGKGGNEESTK	SODC_HUMAN	P00441	0.119996	0.276518	0.0758625	-0.146499	0.102134	0.221399	0.0604207	-0.233957	0.127715	0.00965438	-0.06938	-0.397514
ADDLLPLGDQTQDGDFGSR	SNUT1_HUMAN	O43290	-0.372086	0.0506495	0.0156693	-0.129	-0.190822	-0.220434	-0.255468	-0.0890005	0.234404	0.355547	0.277947	0.133614
ADDLLPLGDQTQDGDFGSR	SNUT1_HUMAN	O43290	-0.385495	0.0360527	0.0082511	-0.158623	-0.284478	-0.209593	-0.18259	-0.0442677	0.200766	0.371043	0.250699	0.201473
ADDLLPLGDQTQDGDFGSR	SNUT1_HUMAN	O43290	-0.200636	0.39784	0.210524	-0.580038	-0.180481	0.175128	-0.102864	0.0628038	0.133457	-0.0330307	0.100829	0.16294
ADDPLLK	DCPS_HUMAN	Q96C86	-0.214845	0.06192	-0.0415945	-0.103558	-0.122929	-0.172817	-0.077366	0.0540426	0.110401	0.21564	0.265398	-0.0242681
ADDPLRLDQELQQPQTQEK	TP53B_HUMAN	Q12888	-0.145736	0.528375	-0.0690584	-0.267621	-0.0698397	0.436968	-0.212504	-0.321861	0.0327113	-0.0988141	0.382945	0.108534
ADDPSAADRNVEIWK	ERF1_HUMAN	P62495	0.129888	0.135472	0.157929	-0.180121	-0.00114688	0.158603	0.125952	0.00288898	-0.0254748	-0.116481	-0.0369984	-0.271244
ADDPSAADRNVEIWK	ERF1_HUMAN	P62495	0.12538	0.176892	0.0714605	-0.0567615	-0.0460936	0.102086	0.20963	-0.0999308	0.0798799	-0.0879246	0.00471263	-0.370136
ADDPSAADRNVEIWK	ERF1_HUMAN	P62495	0.168756	0.250349	0.120367	-0.190806	0.0334316	0.232002	0.145721	-0.00582855	-0.278813	-0.0826506	0.131389	-0.329488
ADDPSAADRNVEIWK	ERF1_HUMAN	P62495	0.153094	0.369947	0.0590832	-0.230616	0.123097	0.111636	0.0445033	0.205361	-0.157578	-0.0237084	0.12288	-0.525265
ADDPSSYMEVVQAANTSGNWEELVK	CLH1_HUMAN	Q00610	1.05413	3.81343	-0.751062	0.35818	0.00230965	0.332498	0.47698	0.570163	0.487304	-1.2754	-1.62631	-1.3958
ADDPSSYMEVVQAANTSGNWEELVK	CLH1_HUMAN	Q00610	0.543655	0.566762	-0.507725	0.285572	0.556724	0.218052	0.187296	-0.121975	-0.544404	-0.154987	-0.220408	-0.623466
ADDPSSYMEVVQAANTSGNWEELVK	CLH1_HUMAN	Q00610	0.522595	0.822023	-0.675072	0.223805	0.550027	0.537133	-0.0563691	-0.0659104	-0.502758	-0.240465	-0.403229	-0.361503
ADDPSSYMEVVQAANTSGNWEELVK	CLH1_HUMAN	Q00610	0.511066	0.421139	-0.426339	0.261925	0.273107	0.283789	0.271051	0.127976	-0.706949	-0.193893	-0.236879	-0.369501
ADDPSSYMEVVQAANTSGNWEELVK	CLH1_HUMAN	Q00610	0.23503	0.420716	0.0757484	0.0206591	0.0209182	0.442159	-0.0231798	-0.22231	-0.203855	0.230295	-0.297973	-0.396281
ADDPSSYMEVVQAANTSGNWEELVK	CLH1_HUMAN	Q00610	0.464908	0.169138	-0.222412	0.296094	0.228644	0.277139	0.185887	-0.0294954	-0.408154	-0.148953	-0.237133	-0.529276
ADDPSSYMEVVQAANTSGNWEELVK	CLH1_HUMAN	Q00610	0.436313	0.734595	-0.378634	0.234166	0.212138	0.106179	0.30485	0.0633571	-0.0172613	-0.0668831	-0.232295	-0.96315
ADDPSSYMEVVQAANTSGNWEELVK	CLH1_HUMAN	Q00610	0.639265	0.388477	-0.175642	0.504235	0.30394	0.17348	0.1236	0.0529059	-0.414986	-0.115059	-0.535712	-0.871607
ADDPSSYMEVVQAANTSGNWEELVK	CLH1_HUMAN	Q00610	0.402629	0.384341	-0.346326	0.358607	0.0690733	0.315698	0.0968827	0.179753	-0.504545	-0.00307556	-0.340928	-0.334976
ADDQGCIEEQGVEDSANEDSVDAKPDR	CASP7_HUMAN	P55210	-0.344831	0.174869	-0.115971	-0.337023	0.00452163	-0.129301	-0.124197	-0.233186	0.163015	0.445802	0.164056	0.228724
ADDTFEALCIEPFSSPPELPDVMKPQDSGSSANEQAVQ	ELOB_HUMAN	Q15370	-0.116333	0.58755	-0.569889	-0.17586	0.260676	0.14132	-0.116749	-0.100063	-0.0833226	0.281239	0.271299	-0.0356285
ADDTFEALCIEPFSSPPELPDVMKPQDSGSSANEQAVQ	ELOB_HUMAN	Q15370	0.00389022	0.38246	-0.18377	-0.241823	-0.0740692	0.0422958	0.247676	0.127295	-0.0472783	0.286252	0.0555692	-0.346366
ADDTFEALCIEPFSSPPELPDVMKPQDSGSSANEQAVQ	ELOB_HUMAN	Q15370	0.107836	0.0938711	-0.119085	-0.0392325	0.0947416	0.0715606	0.151662	-0.0121603	-0.123595	0.0814885	-0.00084103	-0.232712
ADDTFEALCIEPFSSPPELPDVMKPQDSGSSANEQAVQ	ELOB_HUMAN	Q15370	0.0285528	0.135893	-0.141982	-0.0531889	-0.0263402	0.0593097	0.0992865	0.0666252	0.0318976	0.142008	0.0259501	-0.27458
ADDTFEALCIEPFSSPPELPDVMKPQDSGSSANEQAVQ	ELOB_HUMAN	Q15370	-0.0126448	0.375634	-0.141508	-0.113756	-0.120003	-0.0344635	0.107726	0.19284	0.306202	0.0832447	-0.0145905	-0.424706
ADDTSAATIEK	WBP11_HUMAN	Q9Y2W2	-0.190644	0.0676342	-0.0776982	-0.149712	0.0134942	-0.141821	-0.128042	0.0355737	0.101716	0.272815	0.147414	-0.00277321
ADDYEQVK	VA0D1_HUMAN	P61421	0.422516	0.103556	0.103731	0.248379	0.227024	0.1663	0.0943703	-0.123952	-0.228635	-0.171955	-0.293705	-0.549617
ADEALAGLDEGALRK	SMTN_HUMAN	P53814	0.0643123	0.126867	0.0810213	-0.166859	-0.0661407	0.133098	0.146604	0.0336824	-0.215707	0.0580364	-0.099489	0.0208173
ADEALAGLDEGALRK	SMTN_HUMAN	P53814	-0.0287002	0.41312	-0.1376	-0.103282	0.202512	0.0219132	0.0138247	-0.263835	-0.175657	0.139143	-0.226287	0.417644
ADEALNK	MSH6_HUMAN	P52701	-0.137133	0.381016	-0.162498	0.12496	0.0352899	-0.174004	-0.123042	-0.109555	-0.192089	0.232887	-0.098573	0.483449
ADEASELACPTPK	FAS_HUMAN	P49327	0.171047	0.353735	0.0260043	0.451316	-0.135339	-0.0093507	-0.185236	0.265021	-0.221156	-0.140357	-0.207697	-0.0615124
ADEASELACPTPK	FAS_HUMAN	P49327	0.182361	0.249426	0.204722	0.254289	0.0392213	-0.170417	-0.082098	0.174726	-0.170326	0.0414092	-0.306921	-0.227732
ADEASELACPTPK	FAS_HUMAN	P49327	0.0582031	0.394251	0.237101	0.238197	-0.149234	-0.218729	-0.162212	0.285512	-0.149674	0.0656306	-0.297586	0.00392058
ADEDPIMGFHQMFLLK	NTF2_HUMAN	P61970	-0.240798	0.622775	-0.543963	-0.316542	0.0800174	-0.0208372	0.0803597	-0.157333	0.192616	0.375546	0.382133	-0.181181
ADEDPIMGFHQMFLLK	NTF2_HUMAN	P61970	-0.208106	1.06052	-0.577502	-0.314742	0.176808	-0.0683147	0.103908	-0.299782	0.25837	0.52355	0.325875	-0.42162
ADEDPIMGFHQMFLLK	NTF2_HUMAN	P61970	-0.222261	0.872775	-0.594433	-0.265031	0.173068	-0.152673	0.0674221	-0.153988	0.24032	0.487809	0.318869	-0.34293
ADEDPIMGFHQMFLLK	NTF2_HUMAN	P61970	-0.333047	1.27885	-0.314865	0.301928	-0.270389	0.0300529	-0.408814	-0.451576	0.14913	-0.403343	0.39174	0.792618
ADEDPIMGFHQMFLLK	NTF2_HUMAN	P61970	-0.0480397	0.563359	-0.231057	0.309451	-0.102556	0.121525	-0.216571	-0.219852	0.369306	-0.363958	-0.0102793	0.184216
ADEDPIMGFHQMFLLK	NTF2_HUMAN	P61970	-0.0956789	0.592083	-0.1799	0.333709	-0.182191	-0.00506649	-0.184007	-0.162752	0.291256	-0.418439	0.0556534	0.345392
ADEDPIMGFHQMFLLK	NTF2_HUMAN	P61970	-0.076562	7.08387	-0.0202626	0.987984	-0.646613	-0.369657	-0.928234	-0.441511	-0.0240581	-1.65779	-0.4796	1.41514
ADEDPIMGFHQMFLLK	NTF2_HUMAN	P61970	-0.00937025	5.69598	0.0280464	0.915937	-0.669906	-0.21839	-0.510521	-0.622222	-0.0738038	-1.46246	-0.420697	1.30058
ADEEEMLDNLPEAGDSR	UBE2T_HUMAN	Q9NPD8	-0.708497	0.315374	0.0701824	-0.402176	-0.400286	-0.775872	-0.365856	0.188134	0.386622	0.493777	0.363525	0.37339
ADEEEMLDNLPEAGDSR	UBE2T_HUMAN	Q9NPD8	-0.315629	0.348901	-0.0238959	-0.216649	-0.0333539	-0.39187	0.0373621	-0.255883	0.302419	0.0227705	0.524324	0.014167
ADEEKLPPGWEK	PIN1_HUMAN	Q13526	-0.182119	0.167973	-0.154111	-0.0740807	-0.0188532	-0.0390013	-0.143928	-0.083608	0.222077	0.231083	0.268089	-0.174055
ADEEKLPPGWEK	PIN1_HUMAN	Q13526	-0.131888	0.0657762	-0.0526772	-0.0175228	-0.104456	-0.0476082	-0.0424401	-0.0756107	0.189057	0.122734	0.179665	-0.0967289
ADEEKLPPGWEK	PIN1_HUMAN	Q13526	-0.128564	0.0548493	-0.0248132	-0.0985725	-0.077877	0.0672773	-0.11136	-0.0536675	0.0600114	0.162962	0.187591	-0.0384929
ADEGISFR	PRDX1_HUMAN	Q06830	0.0594332	0.0752662	-0.110008	0.0690539	-0.0300723	0.111867	0.0211508	0.00839443	0.0612497	0.0374829	-0.0188386	-0.222841
ADEGISFR	PRDX1_HUMAN	Q06830	0.110985	0.255207	0.027435	0.181752	0.10197	0.1181	-0.0121453	-0.397896	0.00222651	0.10843	-0.07054	-0.246764
ADEGISFR	PRDX1_HUMAN	Q06830	0.104141	0.0714122	-0.0953866	0.108628	0.0888047	0.0791444	0.0463283	-0.135642	0.0691715	0.00103111	-0.140663	-0.15596
ADEGISFR	PRDX1_HUMAN	Q06830	-0.145134	0.150927	-0.165838	-0.0659466	-0.104347	-0.0568419	0.115075	-0.0960172	-0.138364	0.152047	0.216038	0.234745
ADEGISFR	PRDX1_HUMAN	Q06830	0.0882693	0.289482	-0.166507	0.409698	-0.0430487	0.0919404	-0.0644997	-0.218057	0.0629114	-0.136356	0.0799527	-0.166339
ADEHVIDQGDDGDNFYVIER	KAP2_HUMAN	P13861	0.375087	0.102644	0.0264494	0.163732	0.218708	0.11308	0.141998	-0.0218569	-0.191696	-0.040055	-0.458279	-0.415419
ADEIDFTTGDAGASSTYPMQCSALRK	IF5A2_HUMAN	Q9GZV4	0.139795	0.597246	-0.237249	-0.32573	0.0360649	0.374562	0.340777	-0.155718	-0.176099	0.0962571	0.113684	-0.409627
ADELNQTGQILVEQMGK	UTRO_HUMAN	P46939	-0.228372	0.0927821	-0.0964288	0.0148068	-0.263432	-0.137544	-0.0863612	0.0671655	0.171841	0.254411	0.200565	-0.0117797
ADETKDEQFEQCVQNFNK	BIN1_HUMAN	O00499	-0.0539338	0.244408	0.00477156	-0.313505	0.146133	-0.00429482	0.0593896	-0.157442	0.0970408	0.227296	0.0419311	-0.207575
ADEVAPAK	ACLY_HUMAN	P53396	0.00825559	0.172036	-0.222147	0.0534889	0.0265428	0.0576105	0.0616451	-0.0248089	-0.170521	-0.0937011	0.270812	0.0206982
ADEVAPAK	ACLY_HUMAN	P53396	0.0821366	0.181261	-0.124939	0.30326	0.0650587	-0.0995241	-0.0198355	-0.0074438	-0.237882	0.0345595	-0.102683	0.1046
ADEVAPAKK	ACLY_HUMAN	P53396	0.108604	0.20153	0.0567984	0.121994	0.070591	0.166891	-0.0451512	-0.300582	-0.0199313	0.155403	-0.216656	-0.152939
ADEVAPAKK	ACLY_HUMAN	P53396	0.130776	0.0580062	-0.0278353	0.129444	0.0394829	0.102527	-0.00126001	-0.00616859	-0.107054	0.0875896	-0.126399	-0.209731
ADEVAPAKK	ACLY_HUMAN	P53396	0.0600921	0.13119	0.0285329	0.0668673	-0.070149	-0.014799	0.0237799	0.147383	-0.171899	0.0619181	0.121425	-0.247088
ADEVLEILK	U520_HUMAN	O75643	-0.309387	0.392171	0.0482116	-0.0523772	-0.270655	-0.0256479	-0.0667998	-0.459339	-0.0653187	0.169766	0.470316	0.346858
ADEVVWVR	SYDC_HUMAN	P14868	-0.05571	0.0758286	0.0375386	0.0816815	0.0593953	-0.135591	-0.0992476	-0.128928	0.075584	0.121575	0.05532	-0.0689646
ADEWLMK	MYH9_HUMAN	P35579	0.0839065	0.293832	0.0154134	0.0262345	0.330681	-0.00340334	-0.150088	-0.22455	-0.175318	0.252269	-0.173398	-0.1033
ADEWLMK	MYH9_HUMAN	P35579	0.148782	0.445649	0.126226	0.169579	0.281415	-0.0877169	-0.138713	-0.223735	-0.198551	0.294396	-0.427256	-0.0941145
ADEWLMK	MYH9_HUMAN	P35579	0.145723	0.317312	0.118972	0.137057	0.271663	-0.0450307	-0.170043	-0.139481	-0.185165	0.255261	-0.29036	-0.21041
ADFCIIHYAGK	MYH9_HUMAN	P35579	0.199901	0.27421	0.069109	-0.149932	0.364687	0.0767426	0.0436226	-0.128166	-0.299917	-0.0261419	-0.346872	0.0688901
ADFCIIHYAGK	MYH9_HUMAN	P35579	0.156396	0.236091	0.00860724	-0.0897261	0.348168	0.024241	0.0391656	-0.168822	-0.200859	0.044141	-0.329859	0.0537831
ADFCIIHYAGK	MYH9_HUMAN	P35579	0.214615	0.190323	0.134142	-0.0518597	0.352067	0.0664451	-0.0389927	-0.140246	-0.184224	-0.0850839	-0.348489	-0.0324839
ADFCIIHYAGK	MYH9_HUMAN	P35579	0.105364	0.292902	0.0303937	-0.0778448	0.330092	-0.0482332	-0.0806038	-0.0291844	-0.197595	-0.0278291	-0.342324	0.217643
ADFDDRVSDEEK	CAZA1_HUMAN	P52907	0.186818	0.563741	-0.14167	-0.196079	0.309314	0.236404	-0.0717992	0.142038	-0.498516	0.140765	-0.395448	0.127674
ADFDDRVSDEEKVR	CAZA1_HUMAN	P52907	0.0991943	0.29179	0.137121	-0.244406	-0.00651576	0.197928	0.171193	-0.145451	-0.0304014	0.102467	-0.00845398	-0.38043
ADFFEDENGQR	ACSL3_HUMAN	O95573	0.0424714	0.188457	0.223015	0.109987	-0.131692	-0.129922	-0.0591318	0.1967	-0.164514	0.00675229	0.0466336	-0.162953
ADFNAVEYINTLFPTEQSLANIDEVVNK	VPS53_HUMAN	Q5VIR6	0.367267	0.225857	-0.138981	0.128383	0.0966355	0.17266	0.273477	0.041963	0.0675138	-0.235483	-0.396827	-0.521511
ADFNLADFECEEDPFDNLELK	UBAP1_HUMAN	Q9NZ09	0.0772876	0.228766	-0.153252	-0.0585989	-0.220279	0.202348	0.148327	0.284175	-0.0835878	-0.122129	-0.0623003	-0.0485287
ADFPDNIVIASIMCSYNK	DPYD_HUMAN	Q12882	0.615312	0.551399	0.0825106	0.505928	0.00950894	0.0526338	0.0457905	0.532333	-0.587337	-0.564872	-0.569829	-0.435005
ADFQYQESNLR	FA76B_HUMAN	Q5HYJ3	-0.387628	0.0578156	-0.112322	-0.325118	-0.160281	-0.100028	-0.244049	0.0198363	0.351755	0.254602	0.160526	0.25229
ADFSGMSQTDLSLSK	SPB6_HUMAN	P35237	0.0945242	0.420778	0.0185086	0.241182	-0.077557	-0.400323	0.186967	0.220557	-0.120316	0.0629288	-0.351861	0.0132948
ADFSGMSTEK	SPB8_HUMAN	P50452	-0.155537	0.232691	0.0878612	0.1008	-0.136249	-0.141155	-0.187135	-0.153639	0.27125	0.281909	0.0536444	-0.177522
ADFSPFGNSQGPSR	RBGPR_HUMAN	Q9H2M9	0.0638203	0.221023	-0.158193	0.233767	-0.0330323	-0.0831515	0.087329	-0.0210232	-0.0131981	0.222271	-0.293659	-0.0485818
ADFVLAANSYDLAIK	FKBP8_HUMAN	Q14318	0.163866	0.205075	-0.0746655	0.28568	0.00224052	0.177479	-0.0960917	0.0414077	-0.373437	-0.0819431	-0.0751453	0.0546466
ADFVLAANSYDLAIK	FKBP8_HUMAN	Q14318	0.063239	0.475883	-0.374971	-0.0736863	0.0617861	0.312424	-0.15326	0.181236	0.298165	-0.112011	-0.257386	-0.152367
ADGAPSAAPPDGLLASPDLGLLK	JUND_HUMAN	P17535	-0.232312	0.054974	0.0625884	0.0135586	-0.145702	-0.149732	-0.242899	-0.0404638	0.141304	0.223558	0.15182	0.102683
ADGETILK	SPSY_HUMAN	P52788	-0.00524098	0.206336	-0.0141497	0.122807	0.0233544	-0.0610365	-0.114409	-0.0345671	0.132322	-0.00661106	0.212695	-0.332116
ADGGTQVIDTK	DLDH_HUMAN	P09622	0.505271	0.231989	0.354113	0.192691	0.137345	0.141533	0.0628942	0.0933095	-0.260387	-0.287877	-0.468273	-0.657128
ADGGTQVIDTK	DLDH_HUMAN	P09622	0.365832	0.190549	0.158292	0.165521	0.099054	0.0426518	0.13079	0.102097	-0.107275	-0.0797503	-0.426205	-0.554308
ADGILVPGGFGIR	PYRG2_HUMAN	Q9NRF8	-0.167751	0.42857	-0.0382819	-0.199316	-0.23	-0.0607221	-0.0441537	0.221667	0.326019	-0.415447	0.117426	0.261784
ADGIVPETWIDGPKDTSVEDALER	RM24_HUMAN	Q96A35	0.0955802	0.11126	0.0339414	0.0009516	-0.010576	0.0661069	0.00453764	0.115698	-0.0232134	0.0900332	-0.0682792	-0.326535
ADGIVPETWIDGPKDTSVEDALER	RM24_HUMAN	Q96A35	0.0669881	0.159907	0.0653219	-0.199622	0.0291068	0.122153	0.03206	0.110446	-0.0418273	-0.10064	0.129242	-0.26958
ADGIVSK	RS21_HUMAN	P63220	-0.0592694	0.0646111	0.0362636	0.0129081	0.04132	-0.00385662	-0.127716	-0.153369	0.0687	0.155961	0.0241416	-0.0456343
ADGIVSK	RS21_HUMAN	P63220	-0.126972	0.113758	-0.101551	-0.0537276	-0.155291	-0.166033	0.0873366	0.152105	-0.0286826	0.0456208	0.245315	0.044664
ADGLGAGDVAAVLGPLGLQEVASFVTK	THTPA_HUMAN	Q9BU02	1.39082	2.3059	-0.115134	0.55798	0.327994	-0.0065508	0.242373	0.900775	-0.545677	-1.26112	-1.99081	-1.32839
ADGSGSVVLR	LRP1_HUMAN	Q07954	0.0327633	0.132597	0.0117161	0.0206326	0.0154617	0.05166	-0.0389441	-0.0601287	0.0829401	0.167292	-0.0292708	-0.303379
ADGSLTGGGLEAAAMAPER	SHCBP_HUMAN	Q8NEM2	0.31608	2.63639	-0.193624	0.537715	0.218339	-0.15942	0.3493	-1.09697	0.367628	-0.925725	-0.549157	0.232923
ADGVTVTCK	NECT2_HUMAN	Q92692	-0.198464	0.209262	-0.272633	-0.101046	0.0218646	0.100033	-0.215222	-0.133223	0.182585	0.252628	0.2526	-0.0535987
ADGVTVTCK	NECT2_HUMAN	Q92692	-0.0889955	0.184493	-0.260671	0.17552	-0.0226816	0.0538232	-0.136102	-0.146959	0.0957295	0.120028	0.196178	-0.0549632
ADGYEPPVQESV	RS3A_HUMAN	P61247	0.0633675	0.0876102	0.0448054	0.123706	0.0594488	0.0293344	-0.0703011	-0.131837	0.0613588	0.0609128	-0.0605431	-0.211945
ADGYEPPVQESV	RS3A_HUMAN	P61247	-0.15071	0.18553	-0.0271563	0.0440114	-0.0492908	-0.0915771	-0.232081	-0.060811	0.312044	0.178549	0.116897	-0.192472
ADGYNQPDSK	HNRPQ_HUMAN	O60506	-0.217305	0.170301	-0.158006	0.0954219	-0.194484	-0.094198	-0.0936914	-0.108271	-0.00514666	0.414879	0.119906	0.141533
ADGYVLEGK	RS8_HUMAN	P62241	0.0955228	0.14481	0.216028	0.0455469	0.10222	0.0846367	-0.196336	-0.0760881	-0.0148188	0.0153092	-0.0998813	-0.228706
ADGYVLEGK	RS8_HUMAN	P62241	0.0221975	0.29564	0.181271	0.0661466	0.112871	0.00134339	-0.280785	-0.118722	0.107882	0.137559	-0.00159527	-0.354679
ADGYVLEGK	RS8_HUMAN	P62241	-0.204801	0.0946044	0.0115109	-0.0453382	-0.0671353	-0.0423272	-0.113508	-0.301301	0.15145	0.15137	0.179572	0.161269
ADHDFVVQEDFMK	PRS10_HUMAN	P62333	0.141277	0.178086	-0.137956	-0.146663	0.258127	0.176045	0.126563	-0.179011	-0.0388552	-0.0344142	-0.0428122	-0.225501
ADHDFVVQEDFMK	PRS10_HUMAN	P62333	0.00369683	0.100854	0.103752	0.0383443	-0.0982817	-0.0472433	0.0130663	-0.0178635	0.208639	-0.0823292	-0.0206623	-0.161083
ADHGEPIGR	HS90B_HUMAN	P08238	-0.163766	0.329867	0.0376613	-0.133071	-0.139105	-0.192824	0.104174	-0.194324	0.313243	0.341149	0.0592928	-0.255432
ADHGEPIGR	HS90B_HUMAN	P08238	-0.124001	0.175761	-0.168744	0.0715195	0.0301415	-0.0222652	-0.250546	-0.0245696	0.144345	0.220087	0.170211	-0.153303
ADHGEPIGR	HS90B_HUMAN	P08238	-0.339125	0.272571	-0.245317	-0.561285	-0.106463	0.0478264	0.00618672	-0.0132942	0.17575	0.204438	0.251847	0.281293
ADHQPLTEASYVNLPTIALCNTDSPLR	RSSA_HUMAN	P08865	-0.26106	0.192754	-0.315155	-0.249977	-0.165534	-0.0775927	0.0784088	0.091604	0.0146628	0.310161	0.19568	0.213718
ADHQPLTEASYVNLPTIALCNTDSPLR	RSSA_HUMAN	P08865	-0.257821	0.0627939	-0.104037	-0.230049	-0.0422939	-0.119741	-0.0720844	-0.0701479	0.141867	0.290288	0.0661029	0.237975
ADHQPLTEASYVNLPTIALCNTDSPLR	RSSA_HUMAN	P08865	0.0692974	3.04366	-0.747415	0.0105023	0.0528358	0.158711	-0.0812997	0.204275	-0.568292	-0.833435	1.1816	-0.308942
ADHQPLTEASYVNLPTIALCNTDSPLR	RSSA_HUMAN	P08865	-0.181576	0.349383	0.0695021	-0.435806	-0.25157	0.0981425	0.0243069	0.163241	-0.0102122	-0.0724573	0.377198	0.0434531
ADHQPLTEASYVNLPTIALCNTDSPLR	RSSA_HUMAN	P08865	-0.0474998	0.118729	-0.0170383	-0.251263	0.151113	-0.00947131	0.0758293	-0.154	-0.00407284	0.0337926	0.0531932	0.0751657
ADHQPLTEASYVNLPTIALCNTDSPLR	RSSA_HUMAN	P08865	-0.102644	0.262834	-0.105809	-0.165678	-0.00586921	0.0342973	0.180744	-0.318088	-0.13079	0.093831	0.162295	0.259337
ADHQPLTEASYVNLPTIALCNTDSPLR	RSSA_HUMAN	P08865	0.199577	0.915524	0.0586993	-0.135121	-0.0148326	0.149926	0.106117	0.0561961	0.293266	0.043001	-0.106478	-0.947088
ADHQPLTEASYVNLPTIALCNTDSPLR	RSSA_HUMAN	P08865	0.105776	1.09896	0.127417	-0.173622	-0.0749084	-0.0705696	0.0578897	0.249674	0.203279	0.185851	0.0376854	-0.974643
ADHQPLTEASYVNLPTIALCNTDSPLR	RSSA_HUMAN	P08865	0.313698	1.81375	0.122737	-0.137965	0.034888	0.101804	0.0927365	0.140632	0.308165	0.0520988	-0.133879	-1.40561
ADHQPLTEASYVNLPTIALCNTDSPLR	RSSA_HUMAN	P08865	0.061498	0.906068	0.140734	-0.213219	-0.237296	0.0658402	0.100624	0.161036	0.385384	0.0523062	-0.0519105	-0.784584
ADHQPLTEASYVNLPTIALCNTDSPLR	RSSA_HUMAN	P08865	-0.099726	1.505	-0.0411568	-0.0476178	-0.659143	-0.355579	0.341488	0.56195	-0.159007	-0.497767	0.524952	-0.040966
ADHSFSDGVPSDSVEAAK	NP1L4_HUMAN	Q99733	-0.562504	1.36248	-0.388417	-0.148523	-0.175621	-0.345583	-0.30422	-0.371646	-0.247038	0.234551	0.205258	1.25336
ADHSFSDGVPSDSVEAAK	NP1L4_HUMAN	Q99733	-0.012036	0.547125	0.0582362	-0.0354597	-0.0619131	0.016839	-0.0772047	-0.0333804	0.2027	0.137945	0.262316	-0.636834
ADHSFSDGVPSDSVEAAK	NP1L4_HUMAN	Q99733	0.124422	0.843057	0.20967	-0.00348919	-0.0704839	-0.0456755	0.0289025	0.0158037	0.169283	0.245583	-0.0465885	-0.870602
ADHSFSDGVPSDSVEAAK	NP1L4_HUMAN	Q99733	0.232673	1.22271	0.129027	-0.0970021	-0.14827	0.0881766	0.126865	0.290767	0.0715622	0.0727524	0.0333719	-1.11386
ADIDISGPNVDVDVPDVNIEGPDAK	AHNK_HUMAN	Q09666	0.0939315	0.129222	-0.0522641	0.129911	-0.0592119	0.143891	0.0325874	-0.0727485	0.051722	0.00751364	0.0262812	-0.319877
ADIDISGPNVDVDVPDVNIEGPDAK	AHNK_HUMAN	Q09666	0.0470891	0.257615	-0.103438	0.231052	-0.0266517	0.0721245	-0.0598136	-0.16251	0.161772	-0.00183885	0.121038	-0.35309
ADIDISGPNVDVDVPDVNIEGPDAK	AHNK_HUMAN	Q09666	0.120827	0.153748	0.0233922	0.148326	0.0283877	0.0778646	0.0195136	-0.153431	0.104966	-0.072029	0.0125557	-0.359182
ADIDLTK	RS18_HUMAN	P62269	-0.0289041	0.111206	-0.0330184	0.203087	0.0431228	-0.0240841	-0.15339	-0.179535	-0.030249	0.0658411	0.0279792	0.0839512
ADIDLTKR	RS18_HUMAN	P62269	-0.0014407	0.0528983	0.103701	0.112421	-0.0679874	0.0060198	-0.1045	-0.0420332	-0.00184968	0.0873474	-0.0461354	-0.0490455
ADIDNKEQSELDQDLDDVEEVEEEETGEETKLK	NP1L1_HUMAN	P55209	-0.0816683	0.798046	0.0150023	-0.326802	-0.130016	0.269711	-0.0462358	-0.165227	0.278476	0.11289	0.371958	-0.606344
ADIDVSGPKVDVDIPDVNIEGPDAK	AHNK_HUMAN	Q09666	-0.001569	0.415756	-0.0228571	-0.259592	-0.0979871	0.309984	0.0622676	-0.137316	0.180551	-0.0510165	0.22216	-0.370924
ADIDVSGPKVDVDIPDVNIEGPDAK	AHNK_HUMAN	Q09666	0.0507117	0.647724	0.0315654	-0.0453064	-0.151701	0.155888	0.211542	-0.394614	0.416257	-0.120746	0.0541666	-0.472744
ADIDVSGPSVDTDAPDLDIEGPEGK	AHNK_HUMAN	Q09666	0.156583	0.254419	-0.0195963	0.147556	0.0668962	0.251364	-0.00532238	-0.309036	0.071395	-0.122426	0.0336327	-0.352424
ADIDVSGPSVDTDAPDLDIEGPEGK	AHNK_HUMAN	Q09666	0.00602752	0.0925424	-0.20307	0.095268	-0.0300754	0.04489	0.0702536	-0.0437632	0.0382508	-0.0847385	0.145055	-0.0541042
ADIDVSGPSVDTDAPDLDIEGPEGK	AHNK_HUMAN	Q09666	-0.0986664	0.319409	-0.203932	0.275204	-0.19283	-0.0213755	-0.0227018	-0.229786	0.237625	0.0214295	0.251447	-0.138183
ADIEEIK	NUCB2_HUMAN	P80303	0.0728091	0.0700881	-0.092867	0.106479	-0.0421116	0.181281	0.0218765	-0.0844391	-0.0489613	0.0226835	0.0178969	-0.142477
ADIEEIK	NUCB2_HUMAN	P80303	0.058522	0.213806	-0.0342566	0.102697	0.0819437	0.0709588	0.00901094	-0.265594	0.026863	0.0116112	0.185468	-0.309504
ADIEISGPK	AHNK_HUMAN	Q09666	0.0850456	0.113458	-0.0639476	0.270621	0.0160516	0.0352126	-0.0356197	-0.154142	0.0377166	0.0186331	-0.0711493	-0.157175
ADIEISGPK	AHNK_HUMAN	Q09666	0.170848	0.531112	0.0958238	0.409992	0.240276	0.0350757	-0.281312	-0.336932	-0.360295	-0.0587248	0.151147	-0.19869
ADIEMPFDPSK	FLNB_HUMAN	O75369	0.0914115	0.960174	-0.534204	-0.0282476	0.317323	0.230385	0.210606	-0.548796	-0.278857	0.246549	0.188528	-0.201361
ADIEMPFDPSK	FLNB_HUMAN	O75369	0.0811541	0.621682	-0.531963	0.155895	0.32168	0.197584	-0.0143521	-0.390959	-0.105045	0.0827896	0.11667	-0.121012
ADIEMPFDPSK	FLNB_HUMAN	O75369	-0.0145685	0.500467	-0.427819	-0.0130172	0.247519	0.151937	0.0187792	-0.357133	-0.129092	0.229607	0.186341	-0.0628586
ADIEMPFDPSK	FLNB_HUMAN	O75369	0.108001	0.358829	-0.0604518	0.35063	0.0109858	0.108083	-0.0593213	-0.36797	0.116371	0.0707934	-0.0724126	-0.309635
ADIEMPFDPSK	FLNB_HUMAN	O75369	0.0734639	0.153668	-0.228998	0.228795	0.0466837	0.142844	-0.0216103	-0.178562	0.0102009	0.0325691	-0.049684	-0.0829801
ADIEMPFDPSK	FLNB_HUMAN	O75369	-0.0102327	0.222684	-0.207348	0.184786	-0.021034	0.150222	-0.0179496	-0.311934	0.0286525	0.141315	-0.0424397	0.0529462
ADIEMPFDPSK	FLNB_HUMAN	O75369	0.0564994	0.209168	-0.254876	0.262452	0.0228062	0.0856574	0.0237835	-0.204529	0.0069434	0.0197501	0.0996418	-0.157566
ADIEVACYGYEGIDAVK	IF2A_HUMAN	P05198	0.0372693	0.289405	-0.196489	-0.188077	0.0296082	0.0647513	0.137279	0.205168	-0.287271	0.252696	-0.0364732	-0.0820167
ADIEVACYGYEGIDAVK	IF2A_HUMAN	P05198	-0.101898	0.448716	-0.288493	-0.363062	0.00736671	0.0912986	-0.0148117	0.320901	-0.2239	0.308531	0.0172006	0.0824264
ADIFMFDEPSSYLDVK	ABCE1_HUMAN	P61221	0.0142879	0.0748496	-0.162396	0.151799	0.0188419	0.0106975	-0.0194167	-0.0351699	-0.0519185	0.0939961	-0.0883012	0.0680475
ADIFMFDEPSSYLDVK	ABCE1_HUMAN	P61221	0.105799	0.0538052	0.079586	0.0744093	0.0829791	0.0239263	0.00493879	-0.0954993	-0.0486396	0.0740107	-0.187047	-0.127186
ADIFMFDEPSSYLDVK	ABCE1_HUMAN	P61221	0.150169	0.0317083	0.112843	-0.0155027	0.0284609	0.0293085	0.162008	-0.0102662	-0.0863352	-0.0859346	-0.132709	-0.160607
ADIFMFDEPSSYLDVK	ABCE1_HUMAN	P61221	0.0718587	0.422234	-0.250049	0.0233756	0.366953	0.0362761	-0.0525601	-0.247336	-0.262918	0.278272	0.0576812	-0.170695
ADIFMFDEPSSYLDVK	ABCE1_HUMAN	P61221	-0.0435758	0.196142	-0.172951	-0.159803	0.124312	0.0543859	0.0502592	-0.113454	-0.0796113	0.0913653	0.288445	-0.120899
ADIFVDPVLHTACALDIK	GSLG1_HUMAN	Q92896	0.236393	0.170613	-0.116954	0.0901247	0.215256	0.199835	0.0722701	-0.179151	0.0375042	-0.093895	-0.151341	-0.405209
ADIFVDPVLHTACALDIK	GSLG1_HUMAN	Q92896	0.283636	0.116258	-0.152917	0.0457694	0.156234	0.203659	0.153474	0.0544715	0.0202064	-0.280176	-0.24067	-0.327019
ADIGPNLDQLKDDEILR	ERC6L_HUMAN	Q2NKX8	-0.237008	0.131959	0.0700665	-0.13213	-0.105915	-0.222218	-0.202818	0.0611527	0.30777	0.220768	0.125215	-0.0840491
ADIGVAMGIAGSDVSK	AT1A1_HUMAN	P05023	-0.0486369	0.232212	-0.0922852	0.119096	-0.186183	-0.145695	0.0545778	0.128338	0.155115	0.0175691	0.195731	-0.280045
ADIGVAMGIAGSDVSK	AT1A1_HUMAN	P05023	-0.133242	0.193758	-0.144673	0.167407	-0.20871	-0.0770261	-0.135541	0.0965855	0.138724	0.0739956	0.275579	-0.135594
ADIIHACDIVEDAAIAYGYNNIQMTLPK	SYFB_HUMAN	Q9NSD9	0.139447	0.159928	-0.17292	-0.145409	0.204832	0.180156	0.15767	-0.0875192	-0.028328	-0.19501	-0.15486	0.0162905
ADIIHACDIVEDAAIAYGYNNIQMTLPK	SYFB_HUMAN	Q9NSD9	0.0101074	3.32084	-0.636705	-0.750376	0.836928	0.133585	0.0935036	-0.829007	-0.517543	-0.410721	-0.0698217	0.820787
ADILEDKDGK	HNRPM_HUMAN	P52272	-0.228142	0.124404	0.123871	-0.0030221	-0.181102	-0.132446	-0.297085	0.0115323	0.17763	0.270048	0.128047	-0.0139659
ADILQVGLR	PAIP1_HUMAN	Q9H074	0.0927323	0.0604602	-0.0298995	0.111898	0.0526385	0.0892744	-0.0407538	-0.0426979	-0.0412782	0.106899	-0.160813	-0.139681
ADIQMPFTCSVTYYGPSGQK	CD166_HUMAN	Q13740	0.0338913	1.17298	-0.382253	-0.448862	0.0271651	0.584422	0.159672	-0.263985	-0.231236	-0.0339437	0.496266	-0.328776
ADIQMPFTCSVTYYGPSGQK	CD166_HUMAN	Q13740	0.184612	1.69285	-0.368834	-0.392748	-0.0628137	0.73765	0.290897	-0.309953	-0.508352	-0.261123	0.570498	-0.414363
ADIQMPFTCSVTYYGPSGQK	CD166_HUMAN	Q13740	0.193123	1.63897	-0.363138	-0.264217	-0.0876767	0.731785	0.289483	-0.427719	-0.479139	-0.16148	0.544672	-0.480968
ADISGNITK	GLTP_HUMAN	Q9NZD2	0.131807	0.0571614	-0.0656438	0.0904044	0.0600254	0.0221137	0.179622	-0.112481	-0.026376	-0.0293819	-0.0583242	-0.207282
ADIWALGCLLYK	AAK1_HUMAN	Q2M2I8	0.38333	2.46808	-0.640664	-0.257169	0.23338	0.13604	0.397771	0.495707	-0.214726	-1.36307	-0.245912	0.321052
ADIWSLGITAIELAK	STK26_HUMAN	Q9P289	0.272023	1.51462	-0.560861	0.181026	0.0175837	0.0179097	0.226605	0.41408	-0.193809	-0.572219	-0.749306	0.527727
ADKDYHFK	NPM_HUMAN	P06748	0.0979876	0.381067	-0.0109613	0.357593	0.165005	-0.178064	-0.180454	-0.0788631	0.104377	-0.338167	-0.212407	0.135186
ADKDYHFK	NPM_HUMAN	P06748	0.234848	0.422121	0.0706049	0.406933	0.194871	-0.0822282	-0.221563	-0.000990778	0.0647591	-0.409616	-0.400291	-0.0223936
ADKDYHFK	NPM_HUMAN	P06748	-0.0488891	0.440978	-0.0704261	0.244018	0.00356643	-0.374998	-0.0236897	0.055073	-0.0137834	-0.162715	-0.176289	0.426899
ADKDYHFK	NPM_HUMAN	P06748	0.274286	0.477528	0.143461	0.549074	0.143456	-0.0142556	-0.265649	-0.162215	-0.0229763	-0.277543	-0.427663	-0.123134
ADKDYHFK	NPM_HUMAN	P06748	0.265395	0.424213	0.169376	0.506764	0.173372	-0.0684598	-0.204535	-0.17812	-0.0831973	-0.356468	-0.340048	-0.0433992
ADKDYHFK	NPM_HUMAN	P06748	0.207462	0.35027	-0.0257628	0.453112	0.12525	-0.190758	-0.0567765	0.0365837	-0.064662	-0.392536	-0.247103	0.0480707
ADKDYHFKVDNDENEHQLSLR	NPM_HUMAN	P06748	0.695356	5.52849	0.376902	0.520089	-0.167475	-0.40725	0.402729	0.0272488	-0.0965571	-2.35495	-0.892078	0.492569
ADKDYHFKVDNDENEHQLSLR	NPM_HUMAN	P06748	0.716545	5.29478	0.339898	0.480441	-0.0943819	-0.331021	0.282627	0.205282	-0.0622296	-2.36077	-0.923466	0.419589
ADKEAAFDDAVEER	RBBP4_HUMAN	Q09028	-0.451029	0.159882	0.0818139	-0.242469	-0.185056	-0.242005	-0.476426	0.0442414	0.222587	0.453237	0.292266	0.139632
ADKEAAFDDAVEER	RBBP4_HUMAN	Q09028	-0.42862	0.274685	0.0418846	-0.358049	-0.26135	-0.314051	-0.223484	0.102566	0.356761	0.539008	0.166268	-0.0391436
ADKMDMSLDDIIK	THOC4_HUMAN	Q86V81	-0.442347	0.215179	-0.113638	-0.428696	-0.154027	-0.0393629	-0.303848	-0.0740641	0.254965	0.512691	0.36044	0.0457747
ADKMDMSLDDIIK	THOC4_HUMAN	Q86V81	-0.425528	0.241933	0.207251	-0.229348	-0.295178	-0.267369	-0.331842	-0.0900114	0.402377	0.354192	0.320017	-0.0432301
ADKMDMSLDDIIK	THOC4_HUMAN	Q86V81	-0.440282	0.174853	0.220773	-0.250575	-0.422395	-0.279147	-0.289007	0.0996862	0.265736	0.282549	0.322381	0.136936
ADKNEVAAEVAK	SYMC_HUMAN	P56192	-0.0756435	0.0540039	-0.0451597	-0.0530018	-0.00291779	-0.126745	0.0224362	0.0272083	0.0189586	0.137437	0.143978	-0.0919158
ADKPDMGEIASFDK	TYB10_HUMAN	P63313	-0.639546	0.576215	-0.527626	0.0293024	-0.549332	-0.129649	-0.393486	-0.28726	0.611118	0.378147	0.614009	0.165956
ADKPDMGEIASFDK	TYB10_HUMAN	P63313	-0.572518	0.78619	-0.511247	0.112448	-0.508221	0.00518229	-0.518313	-0.326167	0.691906	0.339783	0.474459	0.0833354
ADKPDMGEIASFDK	TYB10_HUMAN	P63313	-0.130504	0.117889	-0.0129159	0.0831607	-0.119942	-0.17037	0.02459	-0.176408	0.119649	0.263294	0.0369091	0.000170189
ADKPDMGEIASFDK	TYB10_HUMAN	P63313	-0.0544565	0.0819224	0.0295754	0.0565785	-0.0400629	-0.0589691	-0.041763	-0.138937	0.187837	0.112862	-0.00712441	-0.110478
ADKPDMGEIASFDK	TYB10_HUMAN	P63313	-0.0238467	0.347709	0.0978777	0.0566275	-0.0100709	-0.0395643	-0.0282702	-0.319138	0.242662	0.224166	-0.00260361	-0.353323
ADKPDMGEIASFDK	TYB10_HUMAN	P63313	0.0200976	0.284177	0.0513547	0.0624016	0.0440636	0.0789308	-0.106783	-0.264014	0.226608	0.15451	-0.0570468	-0.336448
ADKPDMGEIASFDK	TYB10_HUMAN	P63313	-0.0843777	0.0985154	0.00150306	0.0416544	-0.0325929	-0.0270638	-0.059051	-0.214181	0.165043	0.180853	0.027984	-0.0736811
ADKPDMGEIASFDK	TYB10_HUMAN	P63313	-0.070697	0.0781852	-0.0708764	0.0477351	-0.0514203	-0.017502	-0.00133526	-0.155087	0.15546	0.106097	0.108103	-0.105833
ADKPDMGEIASFDK	TYB10_HUMAN	P63313	-0.146671	0.874934	-0.614452	-0.226859	0.318646	0.159646	-0.0570663	-0.381592	-0.0676786	0.3316	0.348428	-0.0308614
ADKPDMGEIASFDK	TYB10_HUMAN	P63313	-0.130923	0.718528	-0.488426	-0.264221	0.289315	0.151581	-0.0356611	-0.370214	0.0117003	0.369452	0.259663	-0.119891
ADKPDMGEIASFDK	TYB10_HUMAN	P63313	-0.00396693	0.894703	-0.425985	-0.147854	0.401263	0.213926	-0.0325134	-0.557635	-0.0480123	0.32327	0.153031	-0.23455
ADKPDMGEIASFDK	TYB10_HUMAN	P63313	0.00741221	0.23517	-0.138944	-0.00769578	0.123687	0.104536	-0.0125606	-0.262525	0.0806266	0.216435	0.0467406	-0.257447
ADKPDMGEIASFDK	TYB10_HUMAN	P63313	-0.0150201	0.123365	-0.0697177	0.0551282	0.106331	-0.0181296	-0.0348726	-0.207871	0.0136898	0.215255	0.01603	-0.115915
ADKPDMGEIASFDKAK	TYB10_HUMAN	P63313	-0.185895	2.0081	-0.519247	-0.416128	0.0707139	0.703205	-0.358021	-0.619132	0.0487268	0.303601	0.633075	-0.440266
ADKPDMGEIASFDKAK	TYB10_HUMAN	P63313	-0.252493	2.21299	-0.661218	-0.588492	0.162508	0.690179	-0.287251	-0.707181	-0.10831	0.449224	0.574572	-0.154988
ADKPDMGEIASFDKAK	TYB10_HUMAN	P63313	-0.0168182	2.05458	-0.341132	-0.0157245	0.141846	0.618131	-0.537855	-0.590463	0.258127	-0.199527	0.629902	-0.667045
ADKRDPEFVFYDQLK	NCLN_HUMAN	Q969V3	0.461805	1.10251	-0.113751	0.366315	0.0152522	0.126029	0.313041	0.0281873	-0.242947	-1.16962	-0.24972	0.158251
ADKTPGGSQK	SR140_HUMAN	O15042	-0.210043	0.209337	0.0135681	-0.168455	0.0366515	-0.13817	-0.259609	-0.00880815	0.176485	0.348442	0.190409	-0.176808
ADKVTMLWNK	EIF2A_HUMAN	Q9BY44	-0.163878	0.118734	-0.0104454	0.00883713	-0.324406	-0.0839328	-0.0569896	0.194536	0.119936	0.00287227	0.141265	0.0948415
ADLAEEYSK	UB2L3_HUMAN	P68036	0.208185	0.307579	0.0674033	0.464924	0.0782147	-0.159015	-0.122539	0.0648239	-0.223416	-0.0803971	-0.33376	-0.0335646
ADLAEEYSK	UB2L3_HUMAN	P68036	0.27054	0.575896	0.102655	0.606574	0.172202	-0.0861049	-0.312023	-0.137891	-0.0132932	-0.111235	-0.422825	-0.297701
ADLAEEYSKDR	UB2L3_HUMAN	P68036	0.0845563	0.0578036	-0.0558369	0.00511766	0.0077207	0.0736128	0.028372	0.120501	-0.0500072	0.0694662	-0.0841615	-0.20204
ADLDKLNIDSIIQR	PP1G_HUMAN	P36873	0.0260437	0.253844	0.0746078	-0.10664	-0.0332707	0.0699171	0.0363188	-0.0512261	0.0995006	0.127524	0.105098	-0.439428
ADLDKLNIDSIIQR	PP1G_HUMAN	P36873	-0.0678627	0.0227464	0.00242426	-0.0761565	-0.0431261	-0.0483839	-0.0453599	0.10261	0.00707456	0.114808	0.0144099	0.0126299
ADLDKLNIDSIIQR	PP1G_HUMAN	P36873	-0.0790015	0.023371	-0.0254068	-0.0901537	0.0477734	-0.0427708	-0.0431158	-0.062991	0.11288	0.0291226	0.0954107	-0.000489899
ADLDKLNIDSIIQR	PP1G_HUMAN	P36873	0.0391246	0.0698655	0.0916504	-0.0186012	0.0700775	0.0164089	-0.0611251	-0.0437045	0.0224198	0.0746477	-0.00435529	-0.221731
ADLDVSGPK	AHNK_HUMAN	Q09666	-0.232653	0.174476	-0.0948434	-0.333967	-0.129563	-0.024514	-0.0119166	0.0564561	0.0901778	0.253884	-0.0745319	0.334
ADLDVSGPK	AHNK_HUMAN	Q09666	-0.0263087	0.167691	-0.164046	0.254732	-0.0625099	-0.105948	-0.0151957	0.00470854	-0.103595	-0.0886415	0.138886	0.156991
ADLDVSGPK	AHNK_HUMAN	Q09666	0.197394	0.403653	0.143342	0.35614	0.0909629	0.0459506	-0.0924622	-0.363651	0.0964258	0.0405834	-0.326555	-0.334116
ADLDVSGPK	AHNK_HUMAN	Q09666	0.151503	0.121138	-0.0212948	0.251994	0.129045	0.0689863	-0.0921808	-0.110274	-0.154012	0.0717504	-0.0895365	-0.216888
ADLDVSGPK	AHNK_HUMAN	Q09666	0.15647	0.225681	-0.0259356	0.370278	-0.0144313	0.124663	-0.0764624	-0.189389	-0.0334163	0.087463	-0.222558	-0.215746
ADLDVSGPK	AHNK_HUMAN	Q09666	0.0231919	0.156994	-0.168286	0.330381	-0.118052	-0.0337262	0.0164999	-0.0500966	-0.0219755	-0.00195721	-0.0283327	0.0449577
ADLDVSGPKVDIDVPDVNIEGPEGK	AHNK_HUMAN	Q09666	-0.058102	0.380117	-0.030091	-0.304429	-0.234342	0.263585	0.1699	-0.0934618	0.158232	-0.0196415	0.228026	-0.240648
ADLDVSGPKVDIDVPDVNIEGPEGK	AHNK_HUMAN	Q09666	-0.0521331	0.544457	0.00181879	-0.387204	-0.188302	0.256568	0.226157	-0.201848	0.198452	0.00122508	0.24651	-0.335174
ADLEAQR	RAB14_HUMAN	P61106	0.0550674	0.074314	0.097628	0.20396	0.0224685	-0.0428891	-0.116935	-0.0543646	-0.0720279	0.0189102	-0.0828575	-0.029075
ADLEAQRDVTYEEAK	RAB14_HUMAN	P61106	-0.326654	1.63131	-0.150924	-0.939776	-0.650108	0.00416868	0.518526	0.314407	-0.0425756	0.12892	0.485534	-0.0636846
ADLEEQLSDEEK	CAZA2_HUMAN	P47755	0.373569	0.185238	-0.0595035	0.303662	0.288537	0.100156	-0.0591061	0.0659366	-0.291331	-0.015868	-0.427984	-0.380902
ADLEEQLSDEEKVR	CAZA2_HUMAN	P47755	0.143028	0.209406	0.0291437	-0.137577	0.122119	0.191615	0.160238	-0.224051	-0.0659514	0.0877278	-0.0584702	-0.332927
ADLESESFRPNLSDPSELLLPDQIEK	OXR1_HUMAN	Q8N573	-0.46277	0.384026	-0.549308	-0.147874	-0.357965	-0.143258	-0.00275152	-0.140819	0.490989	0.38216	0.169217	0.305894
ADLESESFRPNLSDPSELLLPDQIEK	OXR1_HUMAN	Q8N573	-0.641297	0.431002	-0.252564	-0.34091	-0.326553	-0.217326	-0.254559	-0.496276	0.618665	0.527162	0.552967	0.0803288
ADLFPILMR	UTP20_HUMAN	O75691	0.0946585	0.520363	0.352497	0.0208583	-0.183491	-0.0916899	0.001985	0.16983	0.126405	-0.541103	-0.20326	0.0858451
ADLGVSGPK	AHNK_HUMAN	Q09666	0.112091	0.0809675	-0.0577087	0.174776	0.0470794	0.0773388	-0.00509259	-0.096026	0.035153	0.0354339	-0.108378	-0.230814
ADLGVSGPK	AHNK_HUMAN	Q09666	-0.0161956	0.130488	-0.148551	0.205541	-0.135059	0.137431	-0.122265	-0.0153403	0.0448788	0.000683527	0.0957463	-0.0586298
ADLGVSGPK	AHNK_HUMAN	Q09666	0.200655	0.233103	0.0838321	0.266017	0.0851332	0.176362	-0.073955	-0.293677	0.031924	-0.0416325	-0.170092	-0.342642
ADLGVSGPK	AHNK_HUMAN	Q09666	0.0876622	0.151195	-0.186768	0.212988	-0.0667009	0.136386	0.0511788	-0.0879072	0.0849843	0.0283416	-0.066271	-0.220436
ADLGVSGPKVDIDVPDVNLEAPEGK	AHNK_HUMAN	Q09666	-0.431631	1.1747	-0.107733	-0.542186	-0.220109	0.162839	-0.0699543	-0.576152	0.205107	-0.346838	0.729423	0.551879
ADLIAYLK	CYC_HUMAN	P99999	0.271372	0.109539	0.219271	0.202321	0.101301	0.0971137	0.000129461	-0.121163	-0.122076	-0.0880512	-0.271852	-0.334651
ADLIAYLK	CYC_HUMAN	P99999	0.233137	0.0671852	0.149078	0.151959	0.149091	0.120604	-0.00805595	-0.158244	-0.0869363	-0.174772	-0.231296	-0.179664
ADLIAYLKK	CYC_HUMAN	P99999	0.206622	0.305237	0.346255	-0.229148	0.017793	0.202705	0.176008	-0.130324	-0.0686253	-0.358553	-0.141177	-0.158615
ADLIAYLKK	CYC_HUMAN	P99999	0.260074	0.36046	0.303292	-0.14884	0.0714071	0.123181	0.21407	-0.122126	0.087132	-0.51448	-0.191853	-0.266435
ADLINKK	SYFB_HUMAN	Q9NSD9	0.157704	0.129306	0.057134	-0.0017141	0.0530143	0.0500593	0.246762	-0.199992	-0.0754707	0.0693178	-0.162072	-0.242907
ADLINNLGTIAK	HS90B_HUMAN	P08238	-0.16672	0.055715	-0.0733488	-0.0557821	-0.146979	-0.00205022	-0.0578946	-0.0594321	0.100948	0.198519	0.222333	-0.0282081
ADLINNLGTIAK	HS90B_HUMAN	P08238	-0.0908767	0.21525	0.264394	-0.00244779	-0.121624	-0.125843	-0.0314449	-0.247597	0.160204	0.164101	-0.145339	0.0512566
ADLINNLGTIAK	HS90B_HUMAN	P08238	-0.3746	0.249198	-0.235766	-0.0988036	-0.369956	-0.196725	0.0210969	-0.0150689	-0.0486683	0.455015	0.356694	0.27869
ADLINNLGTIAK	HS90B_HUMAN	P08238	-0.0919997	0.195307	0.0627299	0.0249632	0.0198047	-0.009319	-0.168464	-0.2738	0.242105	0.171229	0.0396654	-0.148227
ADLINNLGTIAK	HS90B_HUMAN	P08238	-0.14885	0.117981	0.0557088	0.0158397	-0.0585203	-0.0839307	-0.185162	-0.123658	0.159209	0.242928	0.141642	-0.119303
ADLINNLGTIAK	HS90B_HUMAN	P08238	-0.175983	0.222251	0.178158	-0.16089	-0.0955774	0.0527999	-0.200012	-0.229496	0.0772648	0.37452	0.0513416	-0.0225451
ADLISYLMAYNAPSLK	TYDP1_HUMAN	Q9NUW8	-0.313579	0.477123	0.0867159	-0.248895	-0.104512	-0.326983	-0.338026	0.300527	0.199937	-0.263453	0.183543	0.475162
ADLISYLMAYNAPSLK	TYDP1_HUMAN	Q9NUW8	-0.181613	1.00377	0.267606	-0.398526	0.168825	-0.554748	-0.109941	0.0741981	0.470996	-0.518166	0.0252747	0.194965
ADLIVTTPEKWDGVSR	ASCC3_HUMAN	Q8N3C0	0.085232	0.157546	0.163149	-0.174254	0.0311035	0.0931815	0.0898565	-0.0314642	-0.0631465	-0.112325	0.129821	-0.267071
ADLLGIVSELQLK	OPTN_HUMAN	Q96CV9	0.558919	0.159487	0.0319658	0.214912	0.306767	0.278177	0.0720114	0.0554537	-0.144501	-0.631937	-0.480771	-0.494535
ADLLGIVSELQLK	OPTN_HUMAN	Q96CV9	0.46849	0.580886	0.0722686	0.0825182	0.141638	0.163901	0.250929	0.0720051	0.123366	-0.919734	-0.412793	-0.336309
ADLLLSTQPGREEGSPLELER	4F2_HUMAN	P08195	-0.124004	0.171105	-0.0366217	0.00308586	-0.0554093	-0.188431	0.112558	-0.204312	-0.00815052	0.179733	0.292516	-0.0574544
ADLLLSTQPGREEGSPLELER	4F2_HUMAN	P08195	0.158895	0.145315	0.180179	0.165356	-0.0334769	0.0325885	0.140056	-0.209552	-0.186721	-0.0188925	0.00773333	-0.245202
ADLNQGIGEPQSPSR	EFHD2_HUMAN	Q96C19	0.0803835	0.462348	0.106005	0.304754	0.0484406	-0.0644452	-0.351601	0.0815465	-0.0500305	0.212193	-0.440722	-0.0497109
ADLNQGIGEPQSPSR	EFHD2_HUMAN	Q96C19	0.00123432	0.223224	0.223241	0.235413	-0.109832	-0.187955	-0.0513321	-0.122979	-0.0569471	0.15152	-0.161896	0.0265678
ADLPTWEESPAPTLEEVNAWAQSFDK	RGS20_HUMAN	O76081	0.394725	0.0886806	-0.00120237	0.183385	0.250653	0.279348	-0.0032492	-0.0165372	-0.204359	-0.363667	-0.193526	-0.418848
ADLQNHLDTAQNALQDK	EEA1_HUMAN	Q15075	-0.11413	0.251614	-0.291895	0.13063	-0.00430082	-0.264151	-0.080701	0.232846	-0.0442112	0.176158	0.152828	0.00734574
ADLSLADALTEPSPDIEGEIK	MAP4_HUMAN	P27816	-0.0633388	0.469015	-0.175661	0.214978	0.166861	-0.149975	-0.162952	-0.344261	0.249368	0.282672	0.0211326	-0.260942
ADLSLADALTEPSPDIEGEIK	MAP4_HUMAN	P27816	0.46438	4.03794	-1.60453	0.46399	0.411042	0.317105	0.462248	-0.691438	0.422508	-0.774461	-0.269906	-0.65114
ADLSLADALTEPSPDIEGEIKR	MAP4_HUMAN	P27816	-0.0820871	0.350897	-0.105078	-0.0983226	0.14831	-0.1026	0.0374024	-0.294715	0.153369	0.202488	0.264344	-0.309053
ADLSLADALTEPSPDIEGEIKR	MAP4_HUMAN	P27816	0.0410083	0.592932	-0.576274	-0.00382103	0.172316	0.172402	0.0292302	0.0297251	-0.144953	0.21941	0.20682	-0.311211
ADLTALFLPR	FLII_HUMAN	Q13045	0.202476	0.0957177	-0.0303033	0.116124	0.207281	0.110034	0.0644194	-0.168654	-0.101805	-0.315915	-0.0646167	-0.057427
ADLTALFLPR	FLII_HUMAN	Q13045	0.177023	0.0442475	0.0482508	0.109526	0.0716813	0.0669229	0.0151121	0.0307624	0.0357334	-0.179934	-0.220756	-0.176196
ADLTEYLSTHYK	QCR1_HUMAN	P31930	0.298204	1.41789	0.303415	0.297217	-0.026092	-0.176994	0.0676398	0.0678076	-0.550741	-0.701059	-0.553732	0.626855
ADLTEYLSTHYK	QCR1_HUMAN	P31930	0.346277	1.22911	0.297019	0.140656	0.0774541	-0.110359	0.0478305	0.26212	-0.573582	-0.845874	-0.410513	0.456117
ADLTEYLSTHYK	QCR1_HUMAN	P31930	0.432819	0.47913	0.352886	0.00380252	0.0786068	0.0766157	0.0615847	0.323694	-0.0732558	-0.473518	-0.347177	-0.68595
ADLVIVGAEGVVENGGIINK	EI2BA_HUMAN	Q14232	-0.00592278	0.134964	0.0128392	0.12401	-0.0609575	-0.0483146	-0.0154718	1.23816e-05	-0.279633	0.151446	0.0379884	0.103553
ADMETLQR	SYTC_HUMAN	P26639	0.0470344	0.115597	-0.139519	0.159924	0.111833	0.033586	-0.0512671	-0.124553	-0.104777	0.119843	0.0621651	-0.127744
ADMGGAATICSAIVSAAK	AMPL_HUMAN	P28838	-0.0521611	0.461419	-0.177848	-0.331014	-0.136182	-0.104513	0.165165	0.514223	-0.00451506	-0.0412646	-0.076293	0.0405701
ADMQNLVERLER	CAP1_HUMAN	Q01518	0.645835	3.62172	0.24644	0.0392294	0.532291	0.201289	0.292941	-1.35714	0.556644	-1.14699	-0.450394	-1.07115
ADMVETQQLMR	EHD2_HUMAN	Q9NZN4	0.374596	0.288653	0.166472	0.475018	-0.0923932	0.204503	0.0485542	-0.160674	-0.0871568	-0.312282	-0.447499	-0.282372
ADMVIEAVFEDLSLK	ECHA_HUMAN	P40939	0.275645	0.77377	-0.479997	-0.142253	0.198254	0.256578	0.381779	0.100242	-0.302911	-0.634962	-0.0259987	0.117811
ADMVIEAVFEDLSLK	ECHA_HUMAN	P40939	0.571563	0.920711	-0.445491	0.150984	0.281143	0.0262937	0.635844	0.12357	-0.643959	-0.734849	-0.533394	0.102194
ADMVIEAVFEDLSLK	ECHA_HUMAN	P40939	0.365157	2.22994	-0.691119	-0.383625	0.011745	0.320575	0.544032	0.532434	-0.280652	-1.06673	-0.372265	0.274527
ADMVIEAVFEDLSLK	ECHA_HUMAN	P40939	0.570236	2.45634	-0.764926	-0.477849	0.0490689	0.212741	0.800492	0.739089	-0.603709	-0.569486	-0.961493	-0.078637
ADMVIEAVFEDLSLK	ECHA_HUMAN	P40939	0.252717	5.68743	-1.1842	0.390257	-1.0489	0.362527	0.470765	0.645925	-0.577605	-1.18961	-0.551276	0.853349
ADMVNEDLLSDGTSENESGFWDSFK	UGGG1_HUMAN	Q9NYU2	0.191944	0.197861	0.00959095	0.120668	-0.0478172	-0.110974	0.206475	0.261476	-0.251896	0.0416364	-0.257111	-0.193472
ADNFEYSDPVDGSISR	PGM1_HUMAN	P36871	0.551937	0.0917511	-0.0665745	0.314928	0.145276	0.253887	0.195724	0.152185	-0.359639	-0.280669	-0.497855	-0.55914
ADNFEYSDPVDGSISR	PGM1_HUMAN	P36871	0.430968	0.124824	-0.0675917	0.150669	0.126861	0.21244	0.180571	0.197217	-0.208055	-0.173721	-0.46657	-0.487699
ADPAFGLESSGIAGTTSDEPERIEESGNDEAR	SMRC2_HUMAN	Q8TAQ2	-0.257281	0.861719	0.00165421	0.273643	0.00423878	-0.218352	-0.771719	-0.0859328	0.37972	0.411406	-0.0885241	-0.0969577
ADPAFGLESSGIAGTTSDEPERIEESGNDEAR	SMRC2_HUMAN	Q8TAQ2	-0.124564	0.0579011	0.0774102	0.0102897	-0.00414401	-0.081945	-0.234353	-0.0466909	0.151056	0.0485855	0.0521485	0.0706284
ADPDVTLAGQEAIFILAR	DPOE4_HUMAN	Q9NR33	-0.224291	0.640066	0.0103615	-0.0860804	-0.37787	-0.241539	-0.0718693	0.364994	-0.0263455	-0.179648	-0.0670626	0.63307
ADPDVTLAGQEAIFILAR	DPOE4_HUMAN	Q9NR33	0.0561194	0.538476	0.158011	0.296851	0.273219	-0.372887	-0.338283	0.0325746	-0.138819	-0.170905	-0.174521	0.181046
ADPEAAWEPTEAEAR	SAE2_HUMAN	Q9UBT2	-0.321117	0.401165	-0.452485	0.184154	-0.0550989	-0.343101	-0.135354	-0.144537	0.0883978	0.388612	0.215731	0.3078
ADPEELFTKLEK	STK24_HUMAN	Q9Y6E0	-0.0480208	0.0967842	0.0368795	-0.204276	-0.0670479	-0.0573988	0.0784042	0.144495	0.102706	-0.0504472	0.0736558	-0.0841588
ADPEVCCFITK	ZCCHV_HUMAN	Q7Z2W4	0.0322804	0.184136	-0.189829	0.014949	0.0102127	-0.0485831	0.126938	0.0662806	0.075006	0.0967126	0.0786227	-0.328189
ADPEVCCFITK	ZCCHV_HUMAN	Q7Z2W4	-0.146283	0.0550527	-0.0817895	-0.111364	-0.0343114	-0.0269315	-0.137076	0.104323	-0.0487643	0.163196	0.167843	0.0988871
ADPNHLVDDLLTPCSPGDPGAIEMTWMDVPGDK	VPS4B_HUMAN	O75351	0.405404	0.249145	0.341308	0.127396	0.102055	-0.0306812	0.126672	0.182792	-0.163985	-0.510815	-0.401277	-0.334801
ADPSDPFESPVMAGGLFAVDR	GLT10_HUMAN	Q86SR1	0.329736	0.986539	-0.348196	0.499908	-0.157316	0.269769	-0.0157137	0.222209	-0.219898	0.0886962	-0.0331474	-0.869537
ADPSIVQALSLYDGLV	NCS1_HUMAN	P62166	0.175666	0.494736	-0.322938	0.459595	-0.089034	0.0124374	0.0426283	0.0949008	-0.0871226	0.2233	-0.235443	-0.379893
ADPSIVQALSLYDGLV	NCS1_HUMAN	P62166	0.132567	0.267448	-0.0811594	0.316596	0.0542772	-0.264151	0.0525221	0.163666	-0.144134	0.0228923	-0.00985288	-0.302155
ADPSIVQALSLYDGLV	NCS1_HUMAN	P62166	0.208228	0.268819	-0.221842	0.241764	0.255063	0.0824184	-0.146491	0.115784	-0.284893	0.0577338	-0.0590915	-0.314591
ADPSLLGFSVNASSER	GGYF2_HUMAN	Q6Y7W6	0.0921377	0.141765	0.146682	0.119989	-0.0225406	0.0685103	0.0047718	-0.15817	0.0150633	-0.315091	0.0405606	-0.0182733
ADPSLLGFSVNASSER	GGYF2_HUMAN	Q6Y7W6	-0.386798	0.899479	-0.442014	-0.570862	-0.141113	0.233156	-0.0748179	-0.142356	-0.136992	0.252359	0.777246	0.153887
ADPSLNPEQLKK	PACN2_HUMAN	Q9UNF0	0.0233554	0.0620353	-0.0599494	0.00330151	-0.0409811	0.190093	-0.0543661	-0.0120385	-0.0396582	0.0801106	0.0162705	-0.104301
ADPTVESEEAFK	MO4L2_HUMAN	Q15014	-0.185746	0.154789	0.00804478	0.0985616	-0.136376	-0.246258	-0.175072	0.0356099	0.172673	0.201025	0.221673	-0.119635
ADPTVESEEAFK	MO4L2_HUMAN	Q15014	-0.205581	0.0481505	0.0377566	-0.0108085	-0.100096	-0.210206	-0.151976	-0.0187074	0.150918	0.219448	0.0407718	0.138249
ADQDRLDLEER	SMC1A_HUMAN	Q14683	-0.52978	0.128178	0.0595015	-0.336629	-0.212282	-0.39322	-0.361401	0.0366448	0.179278	0.379891	0.507699	0.235614
ADQDSEAMK	TLN1_HUMAN	Q9Y490	0.121457	0.316246	-0.168026	0.452351	0.0416433	0.0306997	-0.142662	-0.0556946	-0.254802	-0.132222	-0.0534258	0.1298
ADQELLLYSHDNIICGITSVAFSK	GBB4_HUMAN	Q9HAV0	0.417767	3.53105	-0.770095	0.0209277	0.191492	0.252431	0.16556	0.465953	-0.609083	-1.53143	-0.23501	0.709752
ADQELLMYSHDNIICGITSVAFSR	GBB2_HUMAN	P62879	-0.189345	2.02501	-0.417465	-0.388472	-0.309335	-0.079402	0.172237	0.39201	0.0658457	-0.920109	0.201675	0.805627
ADQELLMYSHDNIICGITSVAFSR	GBB2_HUMAN	P62879	0.666436	1.19437	-0.504838	-0.222781	0.141268	0.329407	0.628783	0.557677	-0.327667	-0.58563	-0.47918	-0.920242
ADQELLMYSHDNIICGITSVAFSR	GBB2_HUMAN	P62879	0.357096	2.91028	-0.566793	0.122783	0.0647729	0.242918	0.129852	0.305138	-0.405035	-1.37391	-0.427265	0.809194
ADQELLMYSHDNIICGITSVAFSR	GBB2_HUMAN	P62879	0.592097	2.05445	-0.427843	0.29058	-0.137144	0.277853	0.544359	0.269127	-0.682142	-1.17435	-0.657395	0.458044
ADQELMTYSHDNIICGITSVSFSK	GBB1_HUMAN	P62873	0.0776827	1.28422	-0.895128	0.01176	0.255591	0.0982972	0.168514	0.118131	-0.486483	0.181769	-0.17587	0.314587
ADQELMTYSHDNIICGITSVSFSK	GBB1_HUMAN	P62873	0.100233	1.25435	-0.807549	0.0885955	0.20941	0.03074	0.207614	0.153945	-0.611321	-0.0935414	0.0572396	0.375677
ADQELMTYSHDNIICGITSVSFSK	GBB1_HUMAN	P62873	0.636324	1.91098	-0.485303	0.104015	0.307958	0.290522	0.290287	0.248291	-0.182036	-0.0515152	-0.204424	-1.61139
ADQELMTYSHDNIICGITSVSFSK	GBB1_HUMAN	P62873	0.571349	1.88582	-0.586574	-0.123903	0.281751	0.320655	0.385764	0.364993	-0.328256	0.0887648	-0.240297	-1.40896
ADQELMTYSHDNIICGITSVSFSK	GBB1_HUMAN	P62873	0.846498	3.95728	-0.617764	0.0695532	0.226985	0.334101	0.439038	0.395575	-0.144562	0.0535982	-0.514415	-2.29266
ADQELMTYSHDNIICGITSVSFSK	GBB1_HUMAN	P62873	0.635808	2.09765	-0.222701	-0.153253	0.105351	0.386666	0.320342	0.450788	-0.151146	-0.0922876	-0.317769	-1.66444
ADQFEYVMYGK	RPAB3_HUMAN	P52434	-0.0286984	0.0767598	-0.107187	0.122968	-0.0152041	0.003166	-0.161638	0.114782	-0.0630745	0.0579054	0.0755497	-0.00218699
ADQFEYVMYGK	RPAB3_HUMAN	P52434	-0.0948168	0.0822345	-0.088407	0.122125	-0.0470438	-0.0659921	-0.136596	0.00974736	-0.0502473	0.0612071	0.0396584	0.229801
ADQIETQQLMR	EHD1_HUMAN	Q9H4M9	0.472952	0.417658	-0.323683	0.161547	0.522535	0.247472	0.23542	-0.338406	-0.486972	-0.105455	-0.38376	-0.303091
ADQIETQQLMR	EHD1_HUMAN	Q9H4M9	0.374354	0.144702	-0.205482	0.157167	0.369429	0.173508	0.18284	-0.143782	-0.386457	-0.190667	-0.229813	-0.21562
ADQIETQQLMR	EHD1_HUMAN	Q9H4M9	0.450388	0.896567	0.0609653	0.701441	-0.317369	0.206254	0.335587	-0.456844	-0.323994	-0.021912	-0.403745	-0.559754
ADQIETQQLMR	EHD1_HUMAN	Q9H4M9	0.262565	0.113861	0.0382114	0.188523	0.120149	0.247395	0.0542016	-0.233082	-0.175682	-0.243434	-0.242855	-0.0473505
ADQLTEEQIAEFK	CALM3_HUMAN	P0DP25	0.0733147	0.19492	0.0232462	0.248936	0.0520763	0.0827818	-0.17552	-0.186466	0.00292938	0.0806806	0.0139855	-0.259654
ADQLTEEQIAEFK	CALM3_HUMAN	P0DP25	0.090343	0.0792536	0.0583602	0.164205	0.0882538	0.0377874	-0.142943	-0.0537264	-0.0366502	0.0366359	-0.0762143	-0.180213
ADQLTEEQIAEFK	CALM3_HUMAN	P0DP25	0.0487219	0.277817	-0.0429614	0.292527	-0.0230678	-0.120119	-0.174184	0.181822	-0.143763	0.158844	-0.267611	0.0469726
ADQLVER	DYST_HUMAN	Q03001	0.53816	0.983957	-0.0812716	0.94146	0.162005	0.228512	-0.224425	-0.486013	-0.289724	-0.445516	-0.339503	-0.524821
ADQLYLENIDEFVTDQNK	DPOD3_HUMAN	Q15054	-0.514875	1.105	0.43913	-0.699783	-0.0495763	-0.332188	-0.753203	0.145072	0.134591	0.554804	0.39093	-0.124465
ADQLYLENIDEFVTDQNK	DPOD3_HUMAN	Q15054	-0.636285	0.388725	0.184313	-0.486967	-0.297905	-0.195126	-0.641001	-0.130337	0.208715	0.699381	0.35105	0.272583
ADQVDTQQLMR	EHD4_HUMAN	Q9H223	0.535005	4.79983	0.670339	0.599081	-0.317727	-0.0338082	-1.02263	0.730666	0.0342695	-0.622796	-1.74419	-0.364324
ADQVDTQQLMR	EHD4_HUMAN	Q9H223	-0.232773	0.269417	0.304035	-0.049971	-0.194592	-0.254894	-0.349712	0.130397	0.050023	0.257272	0.00415219	0.141377
ADRDESSPYAAMLAAQDVAQR	RS14_HUMAN	P62263	-0.170937	0.422968	-0.49386	-0.125157	0.218689	-0.0567334	-0.0183094	-0.218644	0.0733092	0.340088	0.157284	0.0560489
ADRDESSPYAAMLAAQDVAQR	RS14_HUMAN	P62263	-0.165591	0.203102	-0.241699	0.0728644	-0.125208	-0.147344	-0.130364	0.18385	0.0870391	0.290548	0.167317	-0.102707
ADRDESSPYAAMLAAQDVAQR	RS14_HUMAN	P62263	-0.0521872	0.173445	0.141984	0.150056	-0.00497395	-0.19018	-0.167403	-0.0742794	0.185399	-0.0985276	0.117392	-0.106026
ADRDESSPYAAMLAAQDVAQR	RS14_HUMAN	P62263	-0.0210999	0.0942744	0.0879437	0.138237	-0.00912893	-0.0663143	-0.222678	0.0674334	-0.0416761	0.0765799	0.0164544	-0.0472074
ADRDESSPYAAMLAAQDVAQR	RS14_HUMAN	P62263	-0.0051556	0.111601	0.0147965	0.18484	-0.0485647	-0.147491	-0.0895524	0.0722167	0.0753223	0.109424	-0.0739965	-0.130127
ADRDESSPYAAMLAAQDVAQR	RS14_HUMAN	P62263	-0.0850993	0.0791171	0.0457653	0.0781983	-0.261888	-0.070572	0.0167616	0.0466382	0.0805058	0.0961583	0.0173821	0.00554444
ADSILAYHQQNVPR	BCL9L_HUMAN	Q86UU0	0.0303927	0.618544	0.301441	-0.437462	0.0893616	-0.0246843	0.205678	-0.214745	-0.0726203	0.119203	0.190566	-0.440702
ADSLLAVVK	SAFB1_HUMAN	Q15424	-0.376661	0.091769	-0.0176241	-0.189547	-0.0705692	-0.237133	-0.259374	-0.131153	0.135917	0.309241	0.157475	0.425996
ADSLLAVVK	SAFB1_HUMAN	Q15424	-0.216805	0.162922	0.115459	-0.180578	0.0274355	-0.123456	-0.17042	-0.247756	0.119538	0.347258	0.068342	0.0816448
ADSLLAVVKR	SAFB1_HUMAN	Q15424	-0.398389	0.431266	0.0211721	-0.666577	-0.21329	-0.0500185	0.0852509	-0.205532	0.220376	0.0770335	0.490856	0.226121
ADSPSIDYAELLQHFEK	VAC14_HUMAN	Q08AM6	0.280585	0.241883	0.0935939	0.123337	0.0852939	0.024985	0.0561631	0.244801	-0.17691	-0.56571	-0.177518	-0.056744
ADSRDPASDQMQHWK	CATA_HUMAN	P04040	0.0134171	0.917475	-0.621666	-0.232427	0.295594	0.214464	0.209721	-0.332302	-0.116737	0.239099	0.254381	-0.257456
ADSRDPASDQMQHWK	CATA_HUMAN	P04040	-0.157254	0.723379	-0.323436	0.26547	-0.154734	0.0684211	-0.100581	-0.344911	-0.0956751	-0.173802	0.190167	0.621756
ADSVSSSNIK	NCBP3_HUMAN	Q53F19	-0.265241	0.119392	0.024904	-0.401553	-0.0951904	-0.063741	-0.0568014	-0.0257622	0.160924	0.291099	0.171327	0.0615997
ADSVSSSNIK	NCBP3_HUMAN	Q53F19	-0.253755	0.150431	-0.0229034	-0.405581	-0.0296958	-0.0132635	-0.136765	-0.00363788	0.171447	0.320298	0.136596	0.0288857
ADSWVEKEEPAPSN	CCAR2_HUMAN	Q8N163	-0.244643	0.0896288	0.123518	-0.18279	-0.148556	-0.190528	-0.173752	0.0733294	0.166798	0.272694	0.134181	0.00648653
ADSWVEKEEPAPSN	CCAR2_HUMAN	Q8N163	-0.32395	0.0648237	0.0261622	-0.207405	-0.158781	-0.179578	-0.253526	0.0921325	0.147445	0.265045	0.309663	0.0845222
ADSWVEKEEPAPSN	CCAR2_HUMAN	Q8N163	-0.253053	0.0612528	0.113064	-0.205044	-0.122562	-0.180323	-0.161082	0.0322098	0.123085	0.264803	0.165154	0.0704464
ADSWVEKEEPAPSN	CCAR2_HUMAN	Q8N163	-0.383868	0.188187	0.158637	-0.426211	-0.131533	-0.321483	-0.0211621	-0.184203	0.1689	0.278112	0.252214	0.28639
ADTDLFMECEEEELEPWQK	POGZ_HUMAN	Q7Z3K3	-0.264909	3.27194	-0.0791437	-0.687178	0.538037	0.674743	-1.28619	-0.58976	-0.323481	0.339609	0.00641475	0.369494
ADTDLFMECEEEELEPWQK	POGZ_HUMAN	Q7Z3K3	-0.406756	0.321997	-0.192901	-0.467766	-0.271006	-0.149324	-0.129184	0.26897	0.223177	0.460358	0.309849	-0.0230404
ADTDLFMECEEEELEPWQK	POGZ_HUMAN	Q7Z3K3	-0.443273	0.326313	-0.115639	-0.101938	-0.609312	0.0752656	-0.173452	-0.182927	0.277298	0.355671	0.46273	0.109441
ADTFPQVLK	ERI1_HUMAN	Q8IV48	-0.49758	0.130939	-0.0591633	-0.336079	-0.105177	-0.413689	-0.339114	0.0752206	0.256454	0.450878	0.198724	0.342571
ADTFPQVLKK	ERI1_HUMAN	Q8IV48	-0.359062	0.131351	-0.0971294	-0.324949	-0.179799	-0.204728	0.0425965	-0.146793	0.2048	0.359412	0.327973	0.112232
ADTGLDDDIENEADISMYGK	KI20A_HUMAN	O95235	-0.951713	0.159613	-0.443739	-0.35168	-0.644519	-0.601688	-0.536772	0.0391967	0.559167	0.664521	0.620678	0.497568
ADTGLETSTR	MRE11_HUMAN	P49959	-0.349191	0.256454	0.292959	-0.226944	-0.0798976	-0.24952	-0.39486	-0.158631	0.310347	0.0259998	0.287836	0.202737
ADTIDTIEK	UBP15_HUMAN	Q9Y4E8	0.184044	0.175876	-0.191325	0.141555	0.165903	0.147586	0.150986	-0.237247	-0.0971379	-0.123021	0.0618271	-0.256383
ADTLDPALLRPGR	PRS6B_HUMAN	P43686	0.126291	0.0990707	-0.0647591	0.205241	0.146573	-0.0215046	-0.082737	0.00150703	0.0093486	0.021675	-0.208592	-0.168817
ADTLDPALLRPGR	PRS6B_HUMAN	P43686	0.0767717	0.0548754	-0.0644386	0.197464	0.00920251	0.00784527	-0.0444003	0.0471428	-0.0987843	0.0284116	-0.0224894	-0.116765
ADTLGELDLER	ACOT1_HUMAN	Q86TX2	0.285235	0.189871	0.195157	0.270785	0.237616	0.00529652	-0.12968	-0.0312527	-0.35204	-0.113019	-0.318461	-0.11294
ADTLTLEER	SEPT9_HUMAN	Q9UHD8	0.297276	0.166714	0.216019	0.163897	0.124733	0.150352	0.0399008	-0.191805	-0.0717587	-0.178487	-0.160347	-0.472365
ADTLTLK	SEPT2_HUMAN	Q15019	0.0451287	0.126969	0.0952335	0.101729	0.0173256	0.0630851	-0.0925135	-0.178046	0.114902	0.0842343	-0.108535	-0.194277
ADTLTLK	SEPT2_HUMAN	Q15019	0.110992	0.113562	0.106407	0.106097	0.0128662	0.0531474	-0.0708255	0.0122156	0.0140497	0.0449375	-0.0817512	-0.333625
ADTLTLK	SEPT2_HUMAN	Q15019	0.0222275	0.0918545	0.136664	0.13342	-0.103813	0.00523989	-0.0459471	-0.0994148	0.0811456	0.0623435	-0.0932601	-0.122667
ADTLTPEECQQFK	SEPT7_HUMAN	Q16181	-0.148786	0.209342	-0.179776	-0.20151	-0.023742	-0.140697	0.0261648	0.182856	-0.0963525	0.337005	-0.0197209	0.150439
ADTLTPEECQQFK	SEPT7_HUMAN	Q16181	0.0569558	1.16021	0.110235	-0.44275	-0.015031	0.111916	0.0540672	0.150022	0.173467	0.160996	0.190819	-0.921453
ADTLTPEECQQFK	SEPT7_HUMAN	Q16181	-0.0738854	0.263604	-0.2059	-0.264262	0.110209	-0.0088597	-0.0217939	0.175639	-0.111913	0.330953	-0.012654	-0.0397912
ADTLTPEECQQFK	SEPT7_HUMAN	Q16181	-0.217347	0.334951	-0.0584178	-0.392552	-0.100167	0.0909023	-0.115961	0.0777423	-0.138953	0.48522	0.051543	0.13626
ADTLTPEECQQFKK	SEPT7_HUMAN	Q16181	-0.190343	0.310504	-0.0465517	-0.473631	0.0599108	-0.00309703	-0.0645431	0.0610476	-0.0503109	0.331831	0.243917	-0.0695892
ADTLTPEECQQFKK	SEPT7_HUMAN	Q16181	-0.132346	0.478443	-0.0287873	-0.561404	0.0269079	0.090319	0.0108532	0.0969118	-0.0361254	0.407932	0.0483478	-0.159989
ADTLTPEECQQFKK	SEPT7_HUMAN	Q16181	-0.151814	0.392375	-0.0760631	-0.535818	-0.0460342	0.0609549	0.150889	0.0467316	-0.0729557	0.277052	0.219415	-0.0717621
ADTNLGNILLNVLIPPNMPCTR	NUP50_HUMAN	Q9UKX7	-0.0854797	0.381979	0.134451	-0.550126	0.246553	-0.13082	-0.00667428	0.0645028	-0.00434891	0.0239463	0.0186609	0.0431602
ADTNLGNILLNVLIPPNMPCTR	NUP50_HUMAN	Q9UKX7	-0.108907	0.889266	0.215098	-0.391314	-0.203768	-0.248554	0.0696553	0.289505	0.485596	-0.538369	-0.0954526	0.0899072
ADTNLGNILLNVLIPPNMPCTR	NUP50_HUMAN	Q9UKX7	0.282999	1.19509	0.146266	-0.283615	-0.13223	0.0257103	0.494958	0.116318	0.327193	-0.777204	-0.625707	-0.0523375
ADTNQLADK	TGON2_HUMAN	O43493	0.273735	0.216699	0.135233	0.204249	0.00308347	-0.0802554	0.158868	0.116684	-0.07207	0.00218905	-0.421571	-0.395854
ADTQDEWTPGTAVLTSPVLVPGCPSK	MBD1_HUMAN	Q9UIS9	-0.248801	0.376981	-0.322312	-0.210196	-0.0153657	0.0628786	-0.013035	-0.372801	0.418683	0.105427	0.278636	0.0160185
ADTQTYQPYNK	ERH_HUMAN	P84090	-0.0748483	0.308233	0.041221	0.169518	0.0880483	-0.223115	-0.279785	-0.0536999	0.0953038	0.328368	-0.191774	-0.0455915
ADTQTYQPYNK	ERH_HUMAN	P84090	-0.0293568	0.235988	0.0878995	0.166945	0.0382599	-0.122231	-0.267855	-0.00950907	0.0568254	0.261443	-0.0862492	-0.18981
ADTQTYQPYNKDWIK	ERH_HUMAN	P84090	-0.229603	0.105824	0.082867	-0.26506	-0.119996	-0.0988469	-0.0429164	-0.0958895	0.202015	0.169736	0.272864	-0.0423234
ADTQTYQPYNKDWIK	ERH_HUMAN	P84090	-0.159138	0.0687253	0.137605	-0.194446	-0.120759	-0.0917023	-0.0540861	0.00995292	0.123319	0.0974586	0.183057	-0.0329872
ADTQTYQPYNKDWIK	ERH_HUMAN	P84090	-0.181752	0.228912	0.000781824	-0.331488	-0.0145397	-0.166769	0.0868628	-0.0153109	-7.5725e-06	0.176195	0.372813	-0.0919379
ADTSLNNCEGAAGSTSEK	ZFAN5_HUMAN	O76080	-0.207888	0.0994473	0.120024	-0.31406	0.00718741	-0.157911	-0.135212	0.0583596	0.0504501	0.149878	0.159811	0.118767
ADTSQEICSPR	NUP98_HUMAN	P52948	-0.280521	0.169735	-0.0417514	-0.287187	-0.168688	-0.0357659	-0.0891869	-0.0518628	0.177959	0.292134	0.381673	-0.099599
ADTSSQGALVFLSK	NUFP2_HUMAN	Q7Z417	0.0399329	0.235664	0.0386403	-0.0626134	0.147072	-0.138263	0.0364754	-0.0264036	0.0272949	0.175092	-0.39963	0.0558029
ADTWDAK	TRIPC_HUMAN	Q14669	-0.00122403	0.0987837	0.0568011	0.0736664	-0.0669208	-0.0466524	-0.0153784	0.0322178	-0.165762	0.120544	0.15184	-0.130962
ADVADVLGTALEELNR	CHSS2_HUMAN	Q8IZ52	0.75483	5.52625	1.31397	-1.0963	-0.702465	0.474516	0.369813	0.366548	-1.26448	-0.600412	-0.607661	-1.37773
ADVDISGPK	AHNK_HUMAN	Q09666	0.0343889	0.061556	-0.0193526	0.211336	-0.0442792	0.0185791	-0.0678015	-0.062955	0.0364802	-0.0134473	-0.00498888	-0.0874046
ADVDISGPK	AHNK_HUMAN	Q09666	0.0816715	0.203511	0.0286741	0.365076	-0.0453272	0.00368699	-0.0885998	-0.191821	-0.0160781	0.0397837	-0.00476427	-0.203299
ADVDISGPK	AHNK_HUMAN	Q09666	-0.0426848	0.200484	0.0525793	0.03695	-0.137185	-0.0538854	0.00616572	0.0120292	-0.0923934	0.227996	0.219679	-0.266321
ADVDISGPKVDIEGPDVNIEGPEGK	AHNK_HUMAN	Q09666	-0.0304586	0.349261	-0.0344377	-0.150364	-0.121061	0.172421	0.146337	-0.265469	0.292436	-0.106641	0.183236	-0.251441
ADVDMVDK	ANFY1_HUMAN	Q9P2R3	-0.0790606	0.128582	-0.220978	0.150311	-0.014996	-0.0358569	-0.138578	0.00381893	0.138367	0.11199	-0.0959778	0.11649
ADVDVQPYAFTTK	NOG1_HUMAN	Q9BZE4	-0.175162	0.0689188	-0.201637	0.0777509	-0.0462149	-0.100571	-0.154917	-0.0177011	0.129875	0.117935	0.107787	0.180481
ADVDVQPYAFTTK	NOG1_HUMAN	Q9BZE4	-0.334456	0.0919416	-0.149987	-0.013211	-0.14205	-0.216279	-0.237679	-0.0633727	0.203406	0.38355	0.25753	0.10541
ADVDVQPYAFTTK	NOG1_HUMAN	Q9BZE4	-0.316738	0.0409416	-0.0260868	-0.0223896	-0.153085	-0.160984	-0.272861	-0.0949589	0.178612	0.191695	0.27276	0.235166
ADVDVSGPK	AHNK_HUMAN	Q09666	0.114987	0.251944	0.0623991	0.238659	-0.005479	0.0339325	0.0219538	-0.272662	0.0973045	0.0935885	-0.100697	-0.35836
ADVDVSGPK	AHNK_HUMAN	Q09666	0.0398252	0.0723951	-0.0668049	0.230383	-0.0298147	0.0341647	-0.079655	-0.0511719	0.00523131	0.0262047	-0.018161	-0.0865794
ADVDVSGPK	AHNK_HUMAN	Q09666	0.0394862	0.189273	-0.0743482	0.300117	-0.0121311	-3.30757e-05	-0.0667894	-0.196945	0.0722745	0.0376084	0.0668013	-0.21067
ADVDVSGPKVDVEGPDVNIEGPEGK	AHNK_HUMAN	Q09666	-0.0416397	0.342521	-0.0375133	-0.22056	-0.179145	0.213448	0.185837	-0.181291	0.0806074	0.0921254	0.242362	-0.281826
ADVEEEFLAFR	KI67_HUMAN	P46013	-0.798108	0.192197	-0.171279	-0.485306	-0.587324	-0.110133	-0.604641	-0.0613965	0.500998	0.278921	0.664952	0.516384
ADVEEEFLALR	KI67_HUMAN	P46013	-0.832873	0.270113	-0.0469352	-0.695108	-0.217898	-0.714848	-0.408922	-0.0780478	0.463443	0.308031	0.588375	0.632296
ADVFHAYLSLLK	CAND1_HUMAN	Q86VP6	0.437285	1.90514	0.165507	0.0224959	0.0692952	-0.0640905	0.226891	0.325032	-0.254432	-1.22554	-0.738573	0.49586
ADVGDALETALEQLNR	CHPF2_HUMAN	Q9P2E5	0.160257	0.335825	0.0500156	0.26211	0.0411379	0.00729515	-0.106704	0.0847079	-0.0815156	-0.54017	-0.0752828	0.138228
ADVIPVHYYLIPPPTK	TPP2_HUMAN	P29144	-0.0600501	0.0253948	0.0474032	0.00784702	-0.0279175	-0.0613791	-0.0939861	0.0067926	0.111417	-0.00288866	0.0767802	-0.042263
ADVIQATGDAICIFR	SSRP1_HUMAN	Q08945	-0.243873	0.543951	-0.14399	-0.557204	0.124381	0.0677253	-0.138476	-0.0415084	-0.162353	0.525623	0.184757	0.0825519
ADVIQATGDAICIFR	SSRP1_HUMAN	Q08945	-0.170722	0.638397	-0.192483	-0.627727	0.16904	0.0769995	0.0302763	-0.00595828	-0.172668	0.387171	-0.0671957	0.270886
ADVIQATGDAICIFR	SSRP1_HUMAN	Q08945	-0.0693757	0.78455	-0.409061	-0.0526062	-0.0718149	0.273606	-0.0925315	0.0672485	-0.0975431	-0.48711	0.273585	0.46404
ADVIQATGDAICIFR	SSRP1_HUMAN	Q08945	-0.107682	0.400176	-0.124854	-0.297034	0.144864	0.041249	-0.0422227	-0.0745583	-0.223747	0.295594	-0.145373	0.376081
ADVLDLHEAGGEDFAMDEDGDESIHK	RBM8A_HUMAN	Q9Y5S9	-0.494962	0.693673	-0.0181703	-0.433805	-0.104187	-0.352193	-0.206904	-0.15641	-0.209004	0.35837	0.17832	0.897539
ADVLDLHEAGGEDFAMDEDGDESIHK	RBM8A_HUMAN	Q9Y5S9	-0.0885482	0.351168	0.0545285	-0.335726	-0.0289654	0.0709398	0.157407	-0.247284	-0.0694896	0.318589	0.181278	-0.165882
ADVLSEEAILK	BZW2_HUMAN	Q9Y6E2	0.12275	0.204471	-0.037603	0.270075	0.134599	0.122357	-0.194755	-0.145703	-0.189738	0.106722	-0.028062	-0.188115
ADVLTTGAGNPVGDKLNVITVGPR	CATA_HUMAN	P04040	0.158069	0.367987	0.0173012	0.155694	-0.131708	0.313891	0.204897	-0.447796	-0.149389	0.049059	-0.0566492	-0.185674
ADVLTTGAGNPVGDKLNVITVGPR	CATA_HUMAN	P04040	0.0969923	0.510931	-0.204546	-0.0940918	0.206581	0.330251	0.126121	-0.543186	-0.0671256	0.113545	-0.0316644	-0.119629
ADVLTTGAGNPVGDKLNVITVGPR	CATA_HUMAN	P04040	0.14175	0.15	-0.14767	-0.0116126	0.148712	0.222489	0.129483	-0.233376	-0.057436	-0.0367993	-0.00573001	-0.205824
ADVPYILK	CTRO_HUMAN	O14578	-0.754054	0.135183	-0.0591712	-0.584843	-0.441907	-0.468066	-0.430612	0.182101	0.405914	0.445485	0.536945	0.380133
ADVQSIIGLQR	TIF1B_HUMAN	Q13263	-0.324316	0.355442	0.0208521	0.209832	-0.0560451	-0.340123	-0.404526	-0.333008	0.244492	0.282417	0.199177	0.204242
ADVVESWIGEK	SPTN1_HUMAN	Q13813	0.125822	0.154839	-0.0955044	0.223181	0.0947861	0.0729984	-0.102703	-0.0176888	-0.0393518	0.0893248	-0.0530526	-0.326208
ADVVESWIGEK	SPTN1_HUMAN	Q13813	0.167604	0.175434	-0.136376	0.361662	0.137645	0.021156	-0.121698	-0.00343818	-0.187227	-0.00177709	-0.191442	-0.0686561
ADVVESWIGEK	SPTN1_HUMAN	Q13813	0.094528	0.279466	0.0298062	0.342307	0.10171	-0.0586469	-0.349392	0.108577	-0.0399661	-0.0235187	-0.143329	-0.140799
ADVVISAFGSVLSDPK	DPYD_HUMAN	Q12882	0.518387	0.238388	0.0560871	0.344603	0.0524074	0.130592	0.100749	0.354326	-0.320931	-0.39966	-0.401051	-0.598847
ADVVVGK	CHRC1_HUMAN	Q9NRG0	-0.578776	0.149301	-0.0273674	-0.261224	-0.301135	-0.45384	-0.162476	-0.302683	0.393707	0.451632	0.451279	0.26269
ADVVVSGPK	AHNK_HUMAN	Q09666	-0.111749	0.207723	-0.248993	-0.0578618	-0.0930515	0.198281	0.0105379	-0.192195	0.0125243	0.112137	0.28398	0.0102563
ADVVVSGPK	AHNK_HUMAN	Q09666	0.000647316	0.115465	-0.0826531	0.120259	-0.0614424	0.119492	-0.0761767	-0.109803	0.122896	0.124638	-0.0291354	-0.164016
ADVVVSGPK	AHNK_HUMAN	Q09666	0.175399	0.231942	0.0469815	0.249456	-0.00544911	0.207114	-0.0350653	-0.248776	0.0358526	0.0160019	-0.129381	-0.370598
ADVVVSGPK	AHNK_HUMAN	Q09666	0.0915125	0.0841767	0.00173208	0.109478	-0.0272857	0.16017	0.0139572	-0.138905	0.0104628	-0.00646769	0.00575558	-0.226291
ADYEIASK	LC7L2_HUMAN	Q9Y383	-0.257885	0.095077	0.030319	-0.0681845	-0.118819	-0.132516	-0.226723	-0.11242	0.250691	0.313093	0.158856	-0.0105084
ADYEIASK	LC7L2_HUMAN	Q9Y383	-0.667708	1.23375	-0.851297	-0.188926	-0.154757	-0.00689483	-0.390453	-0.627056	0.125877	0.743315	0.555335	0.56356
ADYEIASK	LC7L2_HUMAN	Q9Y383	-0.332827	0.104713	0.0108281	-0.0759609	-0.118725	-0.283784	-0.18536	-0.178117	0.235953	0.3584	0.262061	0.0753664
ADYSSILQK	FNBP1_HUMAN	Q96RU3	0.100383	0.225695	-0.0812747	-0.137774	0.148693	0.0155964	0.190452	-0.085134	0.0370157	0.1738	-0.346806	-0.126137
ADYSTVPPPSSGSAGGGGGGGGGGGVNDAFKDALQR	FUBP1_HUMAN	Q96AE4	-0.276734	0.137498	0.0509214	-0.296877	-0.1721	-0.0463067	-0.0326636	-0.165407	0.165804	0.100142	0.405728	0.0772937
ADYTSHLR	GCN1_HUMAN	Q92616	0.0446673	0.171211	-0.10802	0.178974	0.18671	-0.287886	0.0230214	-0.0087436	0.0194737	0.0284642	-0.0451655	-0.115517
AEAAASALADADADLEER	CHM2A_HUMAN	O43633	-0.028198	0.135652	-0.0367217	0.0175057	-0.0156032	-0.0465385	0.0557356	-0.11669	0.0610197	0.0950535	0.208412	-0.247031
AEAAASALADADADLEER	CHM2A_HUMAN	O43633	-0.159891	0.24709	0.0920053	-0.134152	-0.0271744	-0.117523	0.0837035	-0.381879	-0.0488039	0.211923	0.271828	0.0763463
AEACFVNCVER	TIM8A_HUMAN	O60220	0.0848537	0.667291	-0.0844237	-0.441853	0.142664	0.151557	0.384868	-0.209673	-0.308089	0.0267084	0.296674	-0.277101
AEACFVNCVER	TIM8A_HUMAN	O60220	-0.0334725	0.185096	0.0650343	-0.0965889	-0.158786	0.0364359	0.199266	-0.156869	-0.0070645	-0.179828	0.0545285	0.220466
AEADVSLPSMQGDLK	AHNK2_HUMAN	Q8IVF2	0.738747	0.136932	0.208865	0.419195	0.0691992	0.348558	0.292337	-0.073335	-0.469126	-0.508738	-0.678411	-0.668626
AEAEGESLESWLNK	GGA3_HUMAN	Q9NZ52	0.0678519	0.121572	-0.0402593	0.0104043	0.0458869	0.188393	-0.0137862	-0.144385	-0.00625194	0.0342459	0.0869705	-0.258157
AEAEKTEQEK	WAC2A_HUMAN	Q641Q2	0.309318	0.557962	0.142673	0.465187	0.178348	-0.0101291	-0.387826	0.226543	-0.350325	-0.212618	-0.0734938	-0.462013
AEAERPEEQAEASGLK	AKA12_HUMAN	Q02952	0.427566	0.34144	-0.275296	0.352348	0.279988	0.399829	0.0650114	-0.281693	-0.44672	-0.109465	-0.251286	-0.327765
AEAERPEEQAEASGLKK	AKA12_HUMAN	Q02952	0.378942	0.356325	0.378375	0.0790333	0.124299	-0.192861	0.224242	0.18795	-0.447195	-0.185869	-0.24687	-0.465633
AEAESDALPDDTVIESEALPSDIAAEAR	DDX24_HUMAN	Q9GZR7	0.105986	0.29228	0.0807066	0.230415	0.126021	-0.264806	-0.186016	0.26084	-0.0413604	-0.085687	-0.257889	-0.0727177
AEAETLPSLSITK	PAPS2_HUMAN	O95340	0.220708	0.258756	-0.303738	0.126103	0.102826	0.271851	0.187429	-0.171248	-0.070748	0.0402623	-0.128194	-0.358128
AEAETLPSLSITK	PAPS2_HUMAN	O95340	0.253269	0.265037	-0.332087	0.0778048	0.118947	0.241898	0.317698	-0.165229	-0.0970182	-0.0535991	-0.125605	-0.342993
AEAETLPSLSITK	PAPS2_HUMAN	O95340	0.326947	0.15567	-0.20589	0.229128	0.203406	0.263905	0.0937605	-0.135682	-0.074669	-0.140719	-0.257293	-0.395972
AEAGAGSATEFQFR	RS10_HUMAN	P46783	0.0614688	0.204296	0.135815	0.245401	0.00867521	-0.137936	-0.0977856	-0.0259351	-0.225114	0.200266	-0.0987961	-0.0854126
AEAGAGSATEFQFR	RS10_HUMAN	P46783	-0.0811311	0.0779335	0.084478	0.0953845	-0.0371873	-0.0829418	-0.143332	-0.0934433	-0.0211546	0.0723398	0.193469	-0.0168508
AEAGAGSATEFQFR	RS10_HUMAN	P46783	0.0955475	0.332619	-0.125184	0.445799	-0.0283942	-0.266483	0.128438	-0.0674241	-0.219493	0.0542581	-0.0457905	-0.0274253
AEAGDNLGALVR	EFTU_HUMAN	P49411	0.106461	0.0939829	0.159672	0.0672406	-0.00819315	0.0932478	0.00219951	-0.126336	-0.0472417	0.0701508	-0.0905651	-0.240863
AEAGDNLGALVR	EFTU_HUMAN	P49411	0.0839124	0.167881	0.0975765	0.111002	-0.000672747	0.131985	-0.162442	-0.0305147	0.071069	-0.0478375	0.0390347	-0.338233
AEAGGGWEGSASYK	WBP2_HUMAN	Q969T9	0.311329	0.0988868	-0.0725571	0.12153	0.165801	0.128339	0.219759	0.00548417	-0.433877	-0.147583	-0.249481	-0.0684637
AEAGPEGVAPAPEGEK	HYOU1_HUMAN	Q9Y4L1	-0.102426	0.433773	-0.267823	-0.138869	0.0767893	-0.0923425	0.183346	-0.246718	0.29884	-0.29241	0.298117	0.0470056
AEAGPEGVAPAPEGEKK	HYOU1_HUMAN	Q9Y4L1	0.084103	0.223233	-0.195854	0.269044	0.00944542	0.130416	-0.0172171	-0.206141	0.0805344	0.0461732	0.00333534	-0.25741
AEAGVPAEFSIWTR	FLNA_HUMAN	P21333	0.142256	0.148746	-0.0164657	0.237235	0.120636	0.143203	-0.231665	-0.0169827	0.000331126	-0.181551	-0.0756852	-0.161765
AEAGVPAEFSIWTR	FLNA_HUMAN	P21333	0.061136	0.137384	-0.208254	0.174493	-0.0963755	0.132949	0.0716612	-0.00553379	-0.049669	-0.115455	0.133874	-0.0938554
AEAGVPAEFSIWTR	FLNA_HUMAN	P21333	0.0999283	0.212469	-0.0382624	0.252161	0.00583806	0.0933611	-0.062969	-0.145049	0.0636345	-0.202146	0.160546	-0.271768
AEAGVPAEFSIWTR	FLNA_HUMAN	P21333	0.0926495	0.0811264	-0.166614	0.157882	0.0882292	0.070719	-0.0154457	-0.0225218	0.000266287	-0.124814	0.0559933	-0.148453
AEAGVPAEFSIWTR	FLNA_HUMAN	P21333	0.14536	0.09685	-0.0604193	0.203098	0.0689376	0.12421	-0.00482513	-0.11277	-0.049055	-0.186862	0.0670227	-0.201075
AEAGVPAEFSIWTR	FLNA_HUMAN	P21333	0.143452	0.111006	-0.00641148	0.19146	0.00871497	0.213321	0.0036442	-0.198293	-0.122936	-0.133211	0.0350303	-0.128518
AEAGVPAEFSIWTR	FLNA_HUMAN	P21333	0.174207	0.132192	-0.10581	0.116806	-0.0716879	0.174674	0.219354	-0.0680587	-0.0563941	-0.0262305	-0.0510496	-0.321855
AEAGVPAEFSIWTR	FLNA_HUMAN	P21333	0.192513	0.200454	0.178561	0.0675881	0.209191	-0.045676	0.125768	-0.261661	-0.250757	0.0315501	-0.0298849	-0.287881
AEAIVYK	RT09_HUMAN	P82933	0.0973108	0.436016	-0.290733	-0.0681726	0.329343	0.21339	0.0164715	-0.316247	-0.192143	0.236429	-0.00386994	-0.183693
AEAIVYK	RT09_HUMAN	P82933	-0.153554	0.212867	-0.171925	-0.265654	-0.066888	-0.0352715	0.00631745	0.135218	0.200486	0.285657	-0.172009	0.0728212
AEALASAIASTK	ARMC1_HUMAN	Q9NVT9	-0.120086	0.115851	-0.0977793	0.154808	-0.0309562	-0.172815	-0.153144	-0.0157943	0.13656	0.13798	-0.078995	0.160013
AEALEDLVGFK	KI67_HUMAN	P46013	-0.716624	0.228692	-0.0821736	-0.295046	-0.372363	-0.583352	-0.542959	0.0776744	0.527413	0.594604	0.403241	0.204391
AEALTEPLNA	CKLF6_HUMAN	Q9NX76	0.102155	0.0781259	0.0691491	0.0348606	0.0223047	0.143075	-0.0840317	0.0299689	-0.0702306	0.0814772	-0.108028	-0.22629
AEALTEPLNA	CKLF6_HUMAN	Q9NX76	0.108104	0.0745723	0.00675359	0.175005	-0.0221072	0.0443775	0.0673264	-0.0908045	-0.130796	0.0907153	-0.0397117	-0.19038
AEAPLPSPK	AHNK_HUMAN	Q09666	-0.077667	0.105864	-0.15385	0.158433	-0.0800376	0.00572169	-0.0126237	-0.188182	0.0148762	0.10953	0.120128	0.0780721
AEASIQAGAGDGEWEESEVK	AHNK_HUMAN	Q09666	0.176488	0.0591567	-0.0507873	0.228423	0.0321126	0.108137	0.0461896	-0.0799097	-0.023273	-0.0709	-0.146783	-0.221394
AEASQLGHK	TLN1_HUMAN	Q9Y490	0.00402742	0.917016	0.0395739	0.351353	-0.0102202	-0.0237969	-0.255229	-0.265881	-0.210776	-0.381979	-0.143023	0.670823
AEASQLGHK	TLN1_HUMAN	Q9Y490	-0.10517	0.219853	-0.200905	0.00596581	0.252722	-0.0963266	-0.240884	-0.106544	0.00782384	0.197519	-0.0238573	0.17113
AEASQLGHK	TLN1_HUMAN	Q9Y490	-0.0919948	0.908622	-0.098909	0.168363	-0.0387383	-0.130266	-0.123821	-0.144326	-0.158734	-0.314379	-0.166893	0.831552
AEASQLGHK	TLN1_HUMAN	Q9Y490	0.0809765	0.283764	-0.0105814	0.106782	-0.034354	0.178437	-0.0878545	-0.0545883	-0.069123	0.207793	0.0791855	-0.441348
AEASQLGHK	TLN1_HUMAN	Q9Y490	0.0985254	0.389714	0.099156	0.0487309	0.0110415	0.128546	-0.0968808	-0.109602	0.15476	0.189511	-0.101355	-0.549926
AEAVLLR	DPOD1_HUMAN	P28340	-0.61141	0.330263	0.020828	-0.288409	-0.321386	-0.66866	-0.400623	0.256157	0.233495	0.522003	0.403169	0.241444
AECEILMMVGLPAAGK	HNRL1_HUMAN	Q9BUJ2	-0.354708	0.322514	0.175724	0.0364862	-0.529486	-0.293628	-0.282022	0.215658	0.169125	0.173305	0.119568	0.296887
AECLEDLVSFIIEEPPQDMDEK	PP6R3_HUMAN	Q5H9R7	-0.211311	1.72458	-0.545084	-0.944416	0.147472	0.111009	0.119779	0.25096	0.313647	-0.408343	0.547024	-0.133592
AECLEELGCLVESYGMNVCQPTPGK	CKAP5_HUMAN	Q14008	-0.0906015	0.369768	-0.140638	-0.35107	0.145105	-0.217837	0.0545898	0.305832	-0.196515	0.194655	0.0949688	0.0245087
AECLEELGCLVESYGMNVCQPTPGK	CKAP5_HUMAN	Q14008	0.128564	2.69953	-0.945082	0.0483056	0.500178	-0.22158	-0.291427	0.340363	0.6311	0.201274	-0.68602	-0.763508
AECLEKFPVIQHFK	PTPA_HUMAN	Q15257	0.19781	1.28472	0.131537	-0.55889	-0.0113508	0.0827048	0.364516	0.313336	0.0199126	-0.900807	-0.206356	0.127093
AECSAEQCYK	MAOX_HUMAN	P48163	0.0581322	0.358064	-0.264216	0.228163	0.135904	-0.031668	0.144293	-0.333944	-0.236417	0.0339659	0.196873	-0.0028464
AECSAEQCYK	MAOX_HUMAN	P48163	-0.0412202	0.272938	-0.313533	0.077062	0.0467712	0.104814	0.0625405	-0.311989	0.105463	-0.0318334	0.217081	-0.0165961
AECSAEQCYK	MAOX_HUMAN	P48163	0.0580154	0.562679	-0.419636	-0.0256114	0.133297	0.301669	0.158444	-0.407842	0.00678852	0.000999068	0.228195	-0.222134
AECSAEQCYK	MAOX_HUMAN	P48163	-0.0562997	0.325953	-0.366856	0.110847	-0.0185859	0.0236296	0.157082	-0.271246	-0.0199744	0.194844	0.216003	-0.0648029
AEDAVEAIR	RBM4_HUMAN	Q9BWF3	0.0578381	0.0984593	0.0919123	-0.0688279	0.0680077	0.0398037	-0.0623997	0.0583577	-0.0566051	0.143821	-0.0771784	-0.228936
AEDAYTSR	CLU_HUMAN	O75153	0.0101764	0.263559	0.076864	0.193735	-0.035914	0.134522	-0.250121	-0.210692	0.0921787	0.204525	-0.167177	-0.128963
AEDDQPLPGVLLSLSGGLFR	NOMO2_HUMAN	Q5JPE7	0.546848	0.227204	-0.258105	0.283341	0.292197	0.268245	0.133857	0.170227	-0.184382	-0.530356	-0.590469	-0.36838
AEDDQPLPGVLLSLSGGLFR	NOMO2_HUMAN	Q5JPE7	0.964285	3.69951	-0.937261	0.423362	0.569328	0.220873	0.531175	-0.461529	0.570701	-1.65483	-1.05983	-1.03394
AEDDQPLPGVLLSLSGGLFR	NOMO2_HUMAN	Q5JPE7	0.495485	0.586384	-0.242404	0.124241	0.338679	0.0830933	0.310409	0.095392	0.0641941	-0.887126	-0.403452	-0.333753
AEDGATPSPSNETPK	MARCS_HUMAN	P29966	-0.074918	0.0974984	-0.00110417	0.0861784	0.0237836	-0.0609124	-0.0880911	-0.201293	-0.0424007	0.212198	0.077978	0.0304215
AEDGATPSPSNETPK	MARCS_HUMAN	P29966	-0.00766479	0.0787721	-0.00288558	0.0643473	0.0392366	-0.0319888	-0.0468453	-0.11816	0.0771849	0.165092	-0.0318706	-0.148193
AEDGATPSPSNETPK	MARCS_HUMAN	P29966	-0.145719	0.159694	-0.175747	0.0364452	-0.00548228	-0.0358127	-0.0310365	-0.276681	0.0892677	0.244909	0.205226	-0.00431056
AEDGATPSPSNETPK	MARCS_HUMAN	P29966	-0.0735285	0.108437	-0.113368	0.0565169	0.00558388	-0.199916	0.126207	-0.127372	-0.0278053	0.149471	0.052726	0.0999066
AEDGATPSPSNETPKK	MARCS_HUMAN	P29966	0.017287	0.0850268	0.190069	-0.106835	0.0555594	0.00382688	-0.0387152	-0.0637929	-0.0579648	0.0419118	0.0629163	-0.144695
AEDGATPSPSNETPKK	MARCS_HUMAN	P29966	-0.0373585	0.0345941	0.0537679	0.0448071	-0.0698196	-0.0260065	-0.0193929	-0.0850545	0.0753157	0.0745506	0.0503086	-0.082593
AEDGENYDIKK	TBCA_HUMAN	O75347	-0.0738199	0.178803	-0.10613	0.0741065	0.0487811	-0.00838308	-0.183103	-0.0940853	0.152174	0.14171	0.188096	-0.233132
AEDGENYDIKK	TBCA_HUMAN	O75347	0.0604259	0.173771	0.0804725	0.185052	0.0801547	0.00243355	-0.136001	-0.192115	0.0448875	0.124647	-0.0584932	-0.249335
AEDGHAVAK	LMNB2_HUMAN	Q03252	-0.400915	0.567324	0.146949	-0.18663	-0.395065	-0.322743	-0.348965	0.30169	-0.133639	0.529978	-0.0178077	0.449723
AEDGSVIDYELIDQDAR	ANXA2_HUMAN	P07355	0.0214873	0.293246	0.152869	0.0342953	-0.0496586	0.00682821	0.0978843	-0.229586	-0.380938	0.0248524	0.0650442	0.235479
AEDGSVIDYELIDQDAR	ANXA2_HUMAN	P07355	-0.0173535	0.0998071	0.0121604	-0.110423	0.0298526	-0.0131465	0.150152	-0.18209	-0.106224	0.0978918	0.103619	-0.000681511
AEDGSVIDYELIDQDAR	ANXA2_HUMAN	P07355	0.543476	0.166432	-0.03497	0.295723	0.266945	0.333742	0.209796	-0.287919	-0.235691	-0.256739	-0.51097	-0.543589
AEDGSVIDYELIDQDAR	ANXA2_HUMAN	P07355	0.346104	0.281865	0.130072	0.0887884	0.174451	0.146009	0.238539	-0.238464	-0.245309	-0.197032	0.0349323	-0.598708
AEDGSVIDYELIDQDAR	ANXA2_HUMAN	P07355	0.71209	0.23031	0.0335301	0.230194	0.437949	0.304154	0.311914	-0.335695	-0.250308	-0.528065	-0.767042	-0.588766
AEDGSVIDYELIDQDAR	ANXA2_HUMAN	P07355	0.477905	0.157928	-0.0164185	0.153656	0.305559	0.288533	0.207068	-0.25171	-0.142793	-0.266669	-0.409623	-0.54417
AEDGSVIDYELIDQDAR	ANXA2_HUMAN	P07355	0.360232	0.309474	0.0179787	0.190695	0.130001	0.292451	0.275871	-0.476789	-0.201814	-0.0783829	-0.28049	-0.375641
AEDGSVIDYELIDQDAR	ANXA2_HUMAN	P07355	0.433759	0.210878	-0.0251318	0.0193511	0.18805	0.254945	0.373968	-0.186218	-0.057914	-0.259934	-0.419152	-0.520371
AEDIPQMDDAFSQTVK	MYOF_HUMAN	Q9NZM1	0.265436	0.325334	-0.229201	0.0527979	0.432249	0.247006	0.0368931	-0.295291	-0.343602	-0.0875655	-0.0894349	-0.14357
AEDIPQMDDAFSQTVK	MYOF_HUMAN	Q9NZM1	0.276188	0.418267	-0.274186	-0.0907246	0.471058	0.227001	0.0867064	-0.167453	-0.310435	0.0373371	-0.0590054	-0.410582
AEDIPQMDDAFSQTVK	MYOF_HUMAN	Q9NZM1	0.310121	0.123101	-0.0729484	0.213013	0.232148	0.205177	0.0403663	-0.103551	-0.386771	-0.106667	-0.0687676	-0.295713
AEDIPQMDDAFSQTVK	MYOF_HUMAN	Q9NZM1	0.329513	0.0815582	0.0497775	0.320265	0.0540838	0.149525	0.0504037	-0.0110415	-0.173265	-0.125559	-0.371033	-0.301648
AEDIPQMDDAFSQTVK	MYOF_HUMAN	Q9NZM1	0.272111	0.0743009	0.0848497	0.248167	0.0684059	0.0814449	0.0239597	0.0547889	-0.295088	-0.0511282	-0.189211	-0.292756
AEDKEWMPVTK	RS2_HUMAN	P15880	0.0159477	0.178564	0.163099	0.1978	0.022287	-0.12598	-0.205522	-0.0459448	0.081727	0.0906419	-0.0910492	-0.174445
AEDKEWMPVTK	RS2_HUMAN	P15880	0.0577193	0.271119	0.283017	0.207642	-0.0196292	-0.101388	-0.232657	-0.0227026	0.0815858	0.0485879	-0.14738	-0.252756
AEDKEWMPVTK	RS2_HUMAN	P15880	-0.0148631	0.269793	-0.292779	-0.0493064	0.245878	0.0732457	-0.0881759	-0.145592	0.0194344	0.25363	0.0221446	-0.153679
AEDKEWMPVTK	RS2_HUMAN	P15880	-0.137348	0.0405046	-0.0306666	0.0602871	-0.0984225	-0.148236	-0.0844945	0.0196566	0.0454643	0.05792	0.205083	0.0672948
AEDLDELLDEVESK	CH037_HUMAN	Q96NL8	-0.0117623	0.231219	-0.220689	0.0614432	-0.112822	0.172936	-0.0739817	0.153938	-0.171695	-0.00275719	0.267999	-0.0776106
AEDLNIAPR	AEDO_HUMAN	Q96SZ5	-0.0588516	0.0944897	-0.0372836	0.0181044	-0.00821059	-0.0882166	-0.077785	0.0559067	0.133402	-0.0642866	0.20855	-0.142513
AEDLPLR	ESYT1_HUMAN	Q9BSJ8	-0.00270228	0.0708406	0.0258395	0.137552	-0.0118647	-0.0548492	-0.0853997	-0.0288098	-0.0270334	0.0998849	0.0868654	-0.14748
AEDLPLR	ESYT1_HUMAN	Q9BSJ8	-0.0428128	0.0902004	-0.0359852	0.108601	-0.0277241	0.0277691	-0.0550122	-0.203341	0.0856368	0.0423685	0.144877	-0.0798067
AEDLSAATSYTEDDFYCPVCQEVLK	RN138_HUMAN	Q8WVD3	-0.488843	0.568345	-0.0397999	-0.146762	0.0165243	-0.67532	-0.31398	-0.0726006	-0.0186105	0.154223	0.727586	0.347133
AEDNADTLALVFEAPNQEK	PCNA_HUMAN	P12004	-0.708116	0.211896	0.00237566	-0.378403	-0.441674	-0.513719	-0.514413	0.135836	0.461509	0.570635	0.445042	0.189077
AEDNADTLALVFEAPNQEK	PCNA_HUMAN	P12004	-0.825168	0.51707	-0.0728944	-0.627725	-0.646136	-0.57476	-0.390829	0.342192	0.0820066	0.68415	0.653712	0.4038
AEDNADTLALVFEAPNQEK	PCNA_HUMAN	P12004	-0.669439	0.165451	-0.0634293	-0.233339	-0.30839	-0.536027	-0.536034	0.0199747	0.463787	0.497909	0.46042	0.231963
AEDNADTLALVFEAPNQEK	PCNA_HUMAN	P12004	-0.709868	0.129735	-0.00316731	-0.396911	-0.452996	-0.547998	-0.366395	0.0410799	0.407358	0.596253	0.402389	0.316422
AEDNADTLALVFEAPNQEK	PCNA_HUMAN	P12004	-0.785164	0.159823	-0.10255	-0.535655	-0.359579	-0.521788	-0.569466	0.143382	0.473174	0.566164	0.488716	0.332706
AEDNADTLALVFEAPNQEK	PCNA_HUMAN	P12004	-0.65519	0.227761	-0.00717682	-0.285951	-0.365024	-0.4657	-0.495771	-0.026106	0.509306	0.590069	0.411809	0.0994245
AEDNADTLALVFEAPNQEK	PCNA_HUMAN	P12004	-0.677421	0.207224	-0.0467346	-0.383125	-0.367473	-0.51877	-0.471031	0.158153	0.386748	0.600229	0.424632	0.20015
AEDNADTLALVFEAPNQEK	PCNA_HUMAN	P12004	-0.673821	0.194881	-0.0204612	-0.517419	-0.393699	-0.397688	-0.41103	0.104124	0.413259	0.644136	0.318835	0.235504
AEDNFEDIITKPPVR	DC1L1_HUMAN	Q9Y6G9	-0.0332869	0.090527	-0.06727	0.199607	-0.00447688	-0.153747	-0.116534	0.0581566	0.0377877	0.0325452	-0.0472394	0.0633604
AEDNFEDIITKPPVRK	DC1L1_HUMAN	Q9Y6G9	-0.0822152	0.111523	-0.0571611	-0.069166	-0.0543676	-0.0240727	0.0726357	-0.100556	0.0414447	-0.0157031	0.310091	-0.0773367
AEDNFEDIITKPPVRK	DC1L1_HUMAN	Q9Y6G9	-0.0021344	0.0854014	-0.00147314	-0.0244389	0.01389	0.101207	-0.0164645	-0.177565	0.16427	-0.0276864	-0.118848	0.0317708
AEDQHLVEMEDTLNK	CLIP1_HUMAN	P30622	0.0972892	0.277503	0.0983751	0.400756	0.00345548	-0.263987	-0.0773998	0.0318618	-0.179968	-0.013852	-0.164571	0.017741
AEDSVLLK	HOOK3_HUMAN	Q86VS8	-0.0986341	0.0676452	0.0432655	0.0451048	-0.011238	-0.0914725	-0.142668	-0.0502234	-0.0753599	0.148347	0.18083	0.0225509
AEDTISILPDDPR	CHUR_HUMAN	Q8WUH1	-0.307452	0.247167	-0.251351	-0.0252521	-0.125441	0.0227466	-0.237957	-0.246286	0.156834	0.379673	0.392073	0.0264781
AEDWLDCPALGPGWK	MBD1_HUMAN	Q9UIS9	-0.117059	0.571493	-0.238832	0.0631586	0.0291778	0.0958188	-0.0276413	-0.507505	-0.0496274	0.410455	0.299075	-0.147537
AEDYDVVK	ROCK2_HUMAN	O75116	-0.132729	0.055263	-0.00655658	0.0388172	-0.109978	-0.0844295	-0.0591876	-0.0894835	0.0193478	0.222771	0.156783	0.00249517
AEDYEENLQVMR	KIF23_HUMAN	Q02241	-0.399225	0.188084	0.198896	-0.195647	-0.259772	-0.423413	-0.24811	0.0828457	0.190326	0.30233	0.346387	0.08714
AEEDAALQAK	TCOF_HUMAN	Q13428	-0.512704	0.152743	0.0589633	-0.196881	-0.33318	-0.32346	-0.42617	0.0692773	0.208251	0.479152	0.411719	0.157867
AEEDEILNR	CALX_HUMAN	P27824	-0.163917	0.253379	-0.00390475	0.247204	-0.041133	-0.199193	-0.341921	-0.108693	0.15681	0.269441	0.0484933	-0.0104696
AEEDKIPLLVVGNK	RALB_HUMAN	P11234	-0.0836279	0.416435	-0.0117672	-0.124608	-0.164011	0.160294	0.00293145	-0.207918	0.288667	0.138917	0.230782	-0.41255
AEEDTQFNYHR	SMC1A_HUMAN	Q14683	-0.384935	0.348929	0.213019	-0.00868239	-0.543722	-0.0834096	-0.45667	0.0856368	0.28333	0.151312	0.110598	0.311734
AEEDVEPECIMEK	DBNL_HUMAN	Q9UJU6	0.085009	0.264273	-0.234047	-0.0682058	0.257093	0.195892	-0.0221018	-0.137779	-0.200599	0.152806	0.0748445	-0.188271
AEEDVEPECIMEK	DBNL_HUMAN	Q9UJU6	0.0883378	0.121045	0.126798	0.0268483	0.00645055	0.0957847	-0.0344532	-0.0585455	-0.0140371	0.0304726	0.0399356	-0.333927
AEEDVEPECIMEK	DBNL_HUMAN	Q9UJU6	0.142107	0.140475	0.0946028	0.106374	0.0123201	0.105774	0.00273379	-0.0800841	0.02742	-0.0439488	0.000394277	-0.40134
AEEEFNIEK	VATE1_HUMAN	P36543	0.603261	0.238974	-0.0731955	0.566907	0.332196	-0.0271622	0.0977132	0.0819204	-0.358268	-0.37508	-0.561929	-0.573116
AEEEFNIEK	VATE1_HUMAN	P36543	0.585396	0.196337	-0.223076	0.374378	0.404269	0.283231	0.0413302	0.0299269	-0.344473	-0.522857	-0.32569	-0.567776
AEEENEFQIPGR	SPART_HUMAN	Q8N0X7	0.0416377	0.273318	-0.185853	-0.157109	0.340544	0.123536	-0.0783518	-0.154289	-0.144566	0.136905	0.0735647	-0.125685
AEEENEFQIPGR	SPART_HUMAN	Q8N0X7	-0.267155	1.13982	-0.402478	-0.496801	-0.037259	0.268604	0.0362505	-0.3479	-0.0754054	-0.0322592	0.859798	0.00188624
AEEFDQIK	ASCC3_HUMAN	Q8N3C0	0.0956018	0.250048	-0.0359944	0.000873413	0.034152	-0.0322828	0.11466	0.134185	-0.431325	0.222425	-0.0344878	-0.0785317
AEEFLTASQEAL	2A5D_HUMAN	Q14738	-0.15114	0.125918	-0.157033	0.0265892	-0.0219052	-0.0703389	-0.0626507	-0.186435	0.189529	0.224088	0.175027	-0.0754843
AEEFLTASQEAL	2A5D_HUMAN	Q14738	-0.118957	0.221956	-0.0973282	0.0755202	0.00901606	-0.0446805	-0.155045	-0.215059	0.260176	0.213051	0.139072	-0.206966
AEEGIAAGGVMDVNTALQEVLK	RS12_HUMAN	P25398	-0.0644079	2.39733	-0.946156	-0.27957	0.179972	0.174864	0.124607	-0.241691	0.459653	0.488362	0.203813	-0.93087
AEEGIAAGGVMDVNTALQEVLK	RS12_HUMAN	P25398	-0.133505	0.482025	-0.0288164	-0.0137144	-0.244553	0.192513	-0.251457	0.0512739	0.0731455	-0.270994	0.535022	-0.0685222
AEEGIAAGGVMDVNTALQEVLK	RS12_HUMAN	P25398	0.0700086	0.631669	-0.200933	-0.218562	0.032914	0.402319	-0.00591984	-0.0510012	-0.216199	0.35528	0.119674	-0.458926
AEEGIAAGGVMDVNTALQEVLK	RS12_HUMAN	P25398	0.0989384	0.191162	-0.0356146	0.135914	-0.0971724	0.056241	0.0223619	0.115088	0.00981274	0.0629863	0.0185405	-0.412841
AEEIEHYAR	NBAS_HUMAN	A2RRP1	0.116727	0.104399	-0.138793	0.0491879	0.283473	0.0335519	0.00948681	-0.139227	-0.128119	-0.056719	-0.0169779	-0.0624011
AEEILEK	RL11_HUMAN	P62913	-0.0106743	0.190444	0.0801451	0.0518725	0.106758	-0.0103915	-0.0594655	-0.331678	-0.0572714	0.182662	0.0905003	-0.109972
AEEILEK	RL11_HUMAN	P62913	0.0473644	0.293333	0.207387	0.126021	0.111257	-0.0285863	-0.205589	-0.220471	-0.0024077	0.237597	-0.115733	-0.263357
AEEILEK	RL11_HUMAN	P62913	-0.0753688	0.0700737	0.0905941	-0.129383	0.0596344	-0.157692	-0.0535683	0.0351098	0.0326852	0.122556	0.080387	-0.0801691
AEEILEK	RL11_HUMAN	P62913	-0.0290294	0.0228419	0.052459	0.0543149	-0.0964108	0.00230038	-0.0565584	0.0185413	-0.0306949	0.0626622	0.0428378	-0.0125887
AEEILEK	RL11_HUMAN	P62913	-0.0600529	0.197704	0.117801	0.119726	0.0439773	-0.0792817	-0.299269	-0.100233	0.183067	0.144557	-0.0729225	-0.112408
AEEIYPIK	CASP4_HUMAN	P49662	-0.0356046	0.0718401	-0.137741	0.061105	-0.0356291	-0.134387	0.108418	0.0357933	-0.0494513	0.0469422	-0.00131556	0.12574
AEELGLPILGVLR	THIK_HUMAN	P09110	0.498077	0.209066	0.0820091	-0.0360243	0.358738	0.288747	0.104908	0.0417205	-0.126915	-0.492005	-0.377484	-0.588404
AEELGQELK	NUMA1_HUMAN	Q14980	-0.580841	0.127064	-0.0774025	-0.180379	-0.309135	-0.391847	-0.453058	-0.0201188	0.434986	0.532705	0.247788	0.268859
AEELIENEEPVVLTDTNLVYPALK	HIF1N_HUMAN	Q9NWT6	0.131777	0.257228	-0.315515	0.189128	0.219392	0.149331	-0.162618	0.0171744	0.00854608	0.0601951	-0.205306	-0.184308
AEELLAEEK	DNM1L_HUMAN	O00429	0.0657441	0.162107	-0.019437	0.27733	0.0712977	-0.0876624	0.00934129	-0.268321	0.0535636	-0.0152572	-0.0922665	-0.0470687
AEELLAEEK	DNM1L_HUMAN	O00429	0.109048	0.101438	0.0906136	-0.101359	0.10352	-0.0239848	0.146662	-0.0440999	-0.034944	0.075224	-0.249636	-0.126482
AEELSFVAGAPR	ITA7_HUMAN	Q13683	-0.0792924	0.437134	-0.492338	0.00898159	0.147308	0.101759	-0.0526251	-0.153091	-0.0796702	0.341171	-0.0616314	0.168782
AEENALQQK	DESP_HUMAN	P15924	-0.123079	0.0261617	0.0244656	-0.0992059	-0.0353093	-0.0356777	-0.0983247	-0.0156101	0.108642	-0.0412336	0.0982993	0.155482
AEEQEFTQLCK	KLH22_HUMAN	Q53GT1	0.0279397	0.12975	0.293032	-0.037172	-0.102522	0.000723853	-0.0558312	0.0437778	-0.107666	0.0470437	-0.0126121	-0.124721
AEEQMLK	EIF3A_HUMAN	Q14152	0.368933	0.210675	0.189112	0.146954	0.182781	0.196171	0.168816	-0.341478	-0.0946294	-0.205898	-0.274745	-0.477421
AEEQPQVELFVK	CLIC1_HUMAN	O00299	-0.0408107	0.128211	0.0210218	-0.0219802	-0.0654626	0.026009	-0.0338894	-0.0790254	0.181087	0.156727	0.0315177	-0.247962
AEEQPQVELFVK	CLIC1_HUMAN	O00299	0.00128155	0.118478	0.0990911	-0.0248703	0.014191	0.000320922	0.0165106	-0.19294	0.0945152	0.150079	-0.0248675	-0.196693
AEEQPQVELFVK	CLIC1_HUMAN	O00299	0.0190902	0.177912	0.0600019	0.0931191	-0.00522474	-0.00347367	-0.0339621	-0.152784	0.0575787	0.125444	0.118314	-0.331097
AEEQPQVELFVK	CLIC1_HUMAN	O00299	-0.0237139	0.195704	0.0737428	-0.0872127	-0.00892444	0.0313871	0.0081417	-0.162347	0.141386	0.105746	0.149308	-0.322232
AEEQPQVELFVK	CLIC1_HUMAN	O00299	-0.0158409	0.109989	-0.0760764	0.0999372	-0.079046	0.0351139	-0.0680076	0.0414576	0.0189332	0.0755178	0.168185	-0.216252
AEERAEVSELK	TPM4_HUMAN	P67936	-0.44735	0.322478	-0.0965721	-0.493671	-0.359792	0.155739	-0.195457	-0.111695	0.25004	0.126939	0.563039	0.21598
AEETCAPSVSYFK	CCND1_HUMAN	P24385	-2.81236	0.292188	-1.39584	-1.98486	-2.12495	-2.08113	-1.94471	-1.12228	1.11179	1.42385	1.32217	1.19955
AEETCAPSVSYFK	CCND1_HUMAN	P24385	-0.425796	0.273827	-0.247043	-0.142298	-0.0992492	-0.0820508	-0.37922	-0.191343	0.115323	0.610015	0.313949	0.187005
AEETSSPVIGELWSPDQTAEASHVSR	ANKL2_HUMAN	Q86XL3	0.0803609	0.441499	0.00890069	0.0828955	0.182516	0.116374	-0.0121239	-0.381761	-0.33969	-0.235842	0.145965	0.266231
AEEVATFFAK	TOP1_HUMAN	P11387	-0.174545	0.0874153	0.118928	0.031574	-0.171116	-0.161992	-0.130609	-0.07612	0.191534	0.190432	0.0944376	-0.0183238
AEEVATFFAK	TOP1_HUMAN	P11387	-0.176745	0.160455	0.17733	0.000605226	-0.124046	-0.197697	-0.203828	-0.0432581	0.163156	0.300808	0.024349	-0.0601663
AEEVATFFAK	TOP1_HUMAN	P11387	-0.260129	0.0855126	0.0859294	-0.100479	-0.0960508	-0.12045	-0.316347	-0.0493531	0.293146	0.17932	0.100667	0.0957332
AEEYEFLTPVEEAPK	GDIR1_HUMAN	P52565	-0.0791982	0.128074	0.0910889	0.0340516	-0.076365	-0.0171237	-0.174793	-0.0575025	0.189414	0.132891	0.0703793	-0.195517
AEEYEFLTPVEEAPK	GDIR1_HUMAN	P52565	-0.0327996	0.0868103	-0.00140319	-0.0160569	-0.00614541	-0.0135587	-0.0221673	-0.06908	0.128604	0.097182	0.0999269	-0.219655
AEEYEFLTPVEEAPK	GDIR1_HUMAN	P52565	-0.0363748	0.104794	0.0214371	0.0596455	-0.0168889	0.0258712	-0.138734	-0.0822064	0.150156	0.0517254	0.109889	-0.200933
AEEYEFLTPVEEAPK	GDIR1_HUMAN	P52565	-0.13151	0.084115	0.000595669	-0.0149125	-0.0730921	-0.0355624	-0.102905	-0.128055	0.195377	0.176919	0.135523	-0.111788
AEEYEFLTPVEEAPK	GDIR1_HUMAN	P52565	-0.084856	0.111105	0.0230706	0.037012	0.0223808	-0.00161679	-0.225142	-0.102085	0.154041	0.129426	0.0998507	-0.133787
AEEYEFLTPVEEAPK	GDIR1_HUMAN	P52565	-0.0616207	0.207575	0.0160517	0.0313562	-0.055551	0.0463088	-0.143116	-0.127588	0.227802	0.188618	0.0618795	-0.290151
AEEYEFLTPVEEAPK	GDIR1_HUMAN	P52565	-0.154019	0.0575728	0.0186252	-0.0300839	-0.083505	-0.0249586	-0.193871	-0.0313098	0.129305	0.187542	0.156522	-0.0522824
AEFAAPSTDAPDKGYVVPNVDLPPLCSSR	EXOS8_HUMAN	Q96B26	-0.28913	0.27241	0.196187	-0.461886	-0.146144	-0.234338	-0.0394133	0.0896828	0.036479	0.246418	0.337189	0.00868925
AEFEQIVLGK	UPP1_HUMAN	Q16831	0.290422	0.377552	0.039452	0.193618	0.0519257	0.217436	0.125037	-0.0674148	-0.575545	-0.41834	0.124592	-0.0144163
AEFGDFDIK	PHF6_HUMAN	Q8IWS0	0.0113788	0.408336	-0.251921	0.201885	0.0854379	-0.105942	-0.0401998	-0.00507372	0.0679282	-0.257199	0.401816	-0.232244
AEFGDFDIK	PHF6_HUMAN	Q8IWS0	-0.206237	0.110256	0.116891	-0.129498	-0.0579277	-0.160688	-0.19995	-0.0556025	0.286109	0.183197	0.107412	-0.0578243
AEFGPPGPGAGSR	AMPB_HUMAN	Q9H4A4	-0.0919116	0.376357	-0.00805742	0.194276	0.0354072	-0.179006	-0.100397	-0.372485	0.344598	-0.140549	0.193759	-0.0770527
AEFGSLGPLLCSQVVK	TAF6_HUMAN	P49848	-0.432775	0.0758136	-0.0445943	-0.331228	-0.256867	-0.174691	-0.16001	-0.0909727	0.35606	0.417548	0.165259	0.214868
AEFNYSVGFK	AB1IP_HUMAN	Q7Z5R6	0.149315	0.0185253	0.00591731	0.141107	0.0946706	0.0339473	0.0428319	-0.0578481	-0.0756471	-0.052725	-0.0995636	-0.176682
AEFNYSVGFK	AB1IP_HUMAN	Q7Z5R6	0.0322842	0.0225584	0.040075	0.0483594	0.0304763	-0.0631347	0.0557576	-0.0629455	-0.0742539	0.0429289	0.00207889	-0.0485506
AEFSAGAWSEPR	AR6P6_HUMAN	Q8N6S5	-0.410803	0.290823	0.180257	-0.278571	-0.100237	-0.160864	-0.477736	-0.192117	0.331441	0.412572	0.293466	-0.00039591
AEFTSYK	LUZP1_HUMAN	Q86V48	0.191737	0.0456477	0.00407532	0.205374	0.0719651	-0.00614137	0.114554	-0.0524055	-0.0779692	-0.120115	-0.255406	-0.0804785
AEFTSYKETASSR	LUZP1_HUMAN	Q86V48	0.0919317	0.347061	-0.0523749	-0.178832	0.0161038	0.172217	0.30619	-0.211498	-0.315851	0.0760575	0.18947	-0.172575
AEFTVETR	FLNA_HUMAN	P21333	-0.0596309	0.0897175	-0.0658039	0.173688	-0.0618968	-0.118945	-0.0491397	-0.0184388	-0.0371566	0.0115193	0.208379	0.00407872
AEFTVETR	FLNA_HUMAN	P21333	0.0305079	0.188545	-0.269547	0.243694	-0.0345996	0.0513041	0.0110793	-0.0162729	-0.162151	0.00416165	0.167838	-0.0238615
AEFTVETR	FLNA_HUMAN	P21333	0.0702441	0.174555	-0.0502652	0.338664	0.0402081	0.0356316	-0.177132	-0.129357	-0.038824	-0.040421	0.0513567	-0.125288
AEFWLDLQPQAK	KPCD_HUMAN	Q05655	-0.405303	0.0762018	-0.0691406	-0.166687	-0.297695	-0.324027	-0.0500949	-0.0636493	0.325793	0.261651	0.347636	0.151377
AEGAAMLELVGSILR	STPAP_HUMAN	Q9H6E5	0.399059	0.295901	0.0961834	-0.102852	0.265719	0.163774	0.166951	0.168003	-0.179087	-0.68556	-0.241956	-0.234716
AEGAATEEEGTPK	BASP1_HUMAN	P80723	0.313656	0.213255	-0.00902149	0.425973	0.181711	0.00495077	-0.060954	-0.0199127	-0.15782	-0.10183	-0.190141	-0.471882
AEGAATEEEGTPK	BASP1_HUMAN	P80723	0.147225	0.261285	-0.125175	0.356038	0.214282	-0.0707437	-0.208559	0.0109506	0.0461808	-0.165078	-0.064114	-0.244077
AEGAATEEEGTPKESEPQAAAEPAEAK	BASP1_HUMAN	P80723	0.0873962	0.442459	0.0454893	-0.282538	-0.0764656	0.355228	0.142617	-0.140273	0.0612986	-0.00712585	0.105281	-0.449077
AEGAGDAK	HMGN2_HUMAN	P05204	-1.0319	4.43455	0.487735	-0.967034	-0.564666	-1.20048	-1.48337	0.569697	-0.307813	1.41172	0.481602	-0.21565
AEGAQNQGK	RRBP1_HUMAN	Q9P2E9	0.0824081	7.21216	0.912714	0.070376	-0.128299	-1.57815	-0.383117	0.526537	-1.28774	0.844689	0.0683147	-1.25476
AEGAQNQGK	RRBP1_HUMAN	Q9P2E9	0.209175	3.76752	0.815701	-0.0649945	-0.17519	-0.159735	-0.619431	0.325668	-0.543305	0.71219	-0.172186	-1.41961
AEGAQNQGK	RRBP1_HUMAN	Q9P2E9	-0.0106858	1.8071	0.537992	-0.426644	-0.0490299	-0.205809	-0.323257	0.390322	-0.465872	0.68142	-0.124758	-0.610728
AEGAQNQGQK	RRBP1_HUMAN	Q9P2E9	0.0868484	0.855464	0.276721	0.154412	0.147093	-0.116845	-0.599339	0.338453	-0.190351	0.161019	-0.462335	-0.0696224
AEGAQNQGQK	RRBP1_HUMAN	Q9P2E9	0.115576	0.682663	0.231662	0.30089	0.00161307	-0.0466479	-0.470419	0.238526	-0.113088	0.154457	-0.0864082	-0.511411
AEGDISNVANGFK	ATX10_HUMAN	Q9UBB4	0.0475834	0.112466	-0.000393072	0.0691655	-0.0377489	0.173808	-0.0941588	-0.0339081	-0.113058	0.193303	-0.134108	-0.068047
AEGDISNVANGFK	ATX10_HUMAN	Q9UBB4	0.0175186	0.0888107	0.0662711	0.0354122	0.0155015	-0.0173128	-0.0350661	-0.0114087	-0.175755	0.082847	0.161374	-0.135549
AEGDVAALNR	TPM4_HUMAN	P67936	-0.153327	0.179133	-0.149336	0.189397	-0.214557	-0.188249	-0.0535755	0.0617051	0.0127289	0.292547	0.00646765	0.124349
AEGDVAALNR	TPM4_HUMAN	P67936	-0.261245	0.242383	-0.187165	0.206893	-0.0719762	-0.147221	-0.383593	-0.092781	0.106627	0.21338	0.330873	0.114558
AEGDVAALNRR	TPM4_HUMAN	P67936	-0.330088	0.127564	-0.0352834	-0.110681	-0.231578	-0.0233871	-0.256258	-0.136637	0.213489	0.267646	0.416687	0.0179828
AEGDVAALNRR	TPM4_HUMAN	P67936	-0.32608	0.165675	-0.00564853	0.0425433	-0.277069	-0.182867	-0.202995	-0.182549	0.230509	0.381704	0.296502	0.0110569
AEGEITTFTALTEK	FGF1_HUMAN	P05230	-0.139493	0.350261	-0.330454	0.211874	-0.279396	0.144743	-0.143196	-0.016601	0.155918	-0.00739956	0.326586	-0.0388021
AEGFVDALHR	FUBP3_HUMAN	Q96I24	0.017102	0.0257898	-0.0308044	0.116839	0.0450395	-0.0627344	-0.0391323	-0.0287424	0.0431592	-0.0136125	-0.0293742	-0.0297479
AEGFVDALHR	FUBP3_HUMAN	Q96I24	0.0243963	0.154481	0.0210055	0.0835613	0.0927752	-0.145014	0.0364262	-0.144161	0.191066	-0.238095	-0.0572344	0.0436291
AEGFVDALHR	FUBP3_HUMAN	Q96I24	-0.0349967	0.167213	0.00637731	0.162023	0.10211	-0.333502	-0.0157515	-0.0609778	-0.0402176	0.103818	0.0731451	-0.0351417
AEGGGGGGRPGAPAAGDGKTEQK	HNRPU_HUMAN	Q00839	0.289959	1.87992	1.17127	-0.063628	0.0405734	-0.122309	-0.480919	-0.217925	-0.402583	-0.29273	-0.468444	-0.35455
AEGILLLVK	PARP4_HUMAN	Q9UKK3	0.64487	0.850598	0.184791	0.286555	0.0928475	0.144799	0.168372	0.228605	0.114509	-1.02861	-0.531993	-0.7694
AEGNTLISVDYEIFGK	ACYP1_HUMAN	P07311	0.170194	0.307602	0.0850366	0.0496361	-0.0032065	0.257725	-0.0724456	-0.0109032	-0.18334	0.210077	-0.480846	-0.0751429
AEGPDVAVDLPK	AHNK_HUMAN	Q09666	0.168183	0.271768	-0.180464	0.243377	0.255997	-0.0206632	0.0184867	-0.140448	-0.101946	-0.372196	0.148784	-0.104083
AEGPDVAVDLPK	AHNK_HUMAN	Q09666	0.11198	0.22223	-0.162032	0.421878	0.0791757	-0.121451	-0.0596193	-0.0284845	-0.129409	-0.0212921	-0.116895	-0.0112195
AEGPDVAVDLPK	AHNK_HUMAN	Q09666	0.177922	0.290755	-0.129034	0.481941	0.063382	0.0255967	-0.129778	-0.104522	-0.0446147	0.0401383	-0.23297	-0.221605
AEGPDVAVDLPK	AHNK_HUMAN	Q09666	0.202387	0.46414	-0.068901	0.43975	0.179834	0.00265731	-0.286695	-0.00505731	-0.128406	0.185856	-0.247146	-0.410999
AEGPDVAVDLPK	AHNK_HUMAN	Q09666	0.170408	0.35465	-0.107955	0.48194	0.104461	-0.0361208	-0.162065	-0.0966252	-0.0763572	0.133247	-0.281583	-0.225524
AEGPDVAVDLPK	AHNK_HUMAN	Q09666	0.115203	0.342904	-0.127454	0.492422	-0.102794	0.0600223	-0.183618	0.010679	-0.0758607	0.10249	-0.193378	-0.15405
AEGPEVDVNLPK	AHNK_HUMAN	Q09666	0.108709	0.135887	0.0452671	0.210483	0.0176202	0.0834735	-0.0968457	-0.101066	0.0510168	-0.0314632	-0.00829593	-0.30818
AEGPEVDVNLPK	AHNK_HUMAN	Q09666	0.139999	0.145317	-0.0041785	0.30792	0.00540795	0.130125	-0.0572968	-0.199599	-0.0407032	-0.0381642	-0.0484754	-0.209338
AEGPEVDVNLPK	AHNK_HUMAN	Q09666	0.196122	0.254851	0.0315208	0.276033	0.0960747	0.108652	-0.082081	-0.18598	0.0900982	0.00189448	-0.182742	-0.439131
AEGPEVDVNLPK	AHNK_HUMAN	Q09666	0.15057	0.303903	0.0837902	0.286721	0.0879141	0.0839322	-0.111539	-0.313888	0.127181	0.00433857	-0.16726	-0.341939
AEGPEVDVNLPK	AHNK_HUMAN	Q09666	0.182588	0.234906	0.0918269	0.241345	0.06184	0.118239	-0.0764832	-0.196601	0.0846267	0.00759121	-0.185116	-0.409151
AEGPEVDVNLPK	AHNK_HUMAN	Q09666	0.126312	0.262751	0.0663175	0.27449	0.0658895	0.133044	-0.123934	-0.318619	-0.0435142	0.125292	-0.119567	-0.248544
AEGPGLNR	FLNC_HUMAN	Q14315	0.490804	0.126554	-0.0256426	0.349675	0.30597	0.0745528	0.274782	-0.26167	-0.249857	-0.365213	-0.416436	-0.362582
AEGPGLSK	FLNB_HUMAN	O75369	-0.0764766	0.416789	-0.363863	0.202709	0.0363235	0.129317	-0.0519209	-0.414337	0.0316606	0.0263203	0.222361	0.129909
AEGPGLSK	FLNB_HUMAN	O75369	-0.0424194	0.336876	-0.433615	0.186279	0.041311	0.0558522	0.0649441	-0.267002	-0.00312039	0.0759032	0.175626	0.0516165
AEGPGLSK	FLNB_HUMAN	O75369	0.0405399	0.461766	-0.163139	0.227635	0.133874	0.0281491	0.0691243	-0.54226	-0.0623682	0.150283	0.146786	-0.159538
AEGPGLSR	FLNA_HUMAN	P21333	-0.344661	0.287442	0.138527	-0.209358	-0.114756	-0.243772	-0.352786	0.0211013	-0.0211942	0.509948	0.330518	0.0123827
AEGPGLSR	FLNA_HUMAN	P21333	0.446216	1.73505	-0.143046	0.19805	0.399698	-0.15085	0.15065	0.129136	-0.88921	0.0688694	0.390424	-1.07951
AEGPGLSR	FLNA_HUMAN	P21333	0.0735666	0.293033	-0.28396	0.393117	0.0670514	-0.0236767	-0.0954025	-0.0820418	0.0277201	0.039899	0.0349779	-0.226266
AEGSDVANAVLDGADCIMLSGETAK	KPYM_HUMAN	P14618	0.213084	0.439377	-0.371773	0.215078	0.103749	0.0272878	0.274595	-0.128744	0.188131	0.00409087	-0.430311	-0.278271
AEGSDVANAVLDGADCIMLSGETAK	KPYM_HUMAN	P14618	0.0503606	0.317098	-0.306418	0.309401	0.0886216	0.0267276	-0.0532076	-0.18939	-0.00277382	0.22122	-0.0284122	-0.198844
AEGSDVANAVLDGADCIMLSGETAK	KPYM_HUMAN	P14618	0.256356	0.468865	-0.364681	0.490899	0.14326	0.255118	-0.0867249	-0.248449	0.00743915	-0.0965171	-0.289008	-0.233234
AEGSDVANAVLDGADCIMLSGETAK	KPYM_HUMAN	P14618	0.023248	0.373672	-0.174721	0.262274	0.131064	0.0450808	-0.20775	-0.258892	0.168755	0.195279	-0.0424302	-0.284346
AEGSDVANAVLDGADCIMLSGETAK	KPYM_HUMAN	P14618	0.184209	0.332437	-0.133695	0.409693	-0.0510761	0.255037	-0.121725	-0.112188	-0.035724	-0.215697	0.077959	-0.318861
AEGSDVANAVLDGADCIMLSGETAK	KPYM_HUMAN	P14618	-0.102587	0.203743	-0.147542	0.200685	-0.0143569	-0.104922	-0.119983	-0.19174	0.125782	0.296334	-0.0709866	0.0315243
AEGSDVANAVLDGADCIMLSGETAK	KPYM_HUMAN	P14618	-0.0220693	0.355983	-0.161429	0.343713	0.0188839	-0.130659	-0.146966	-0.168337	0.125002	0.300481	-0.157591	-0.12711
AEGSDVANAVLDGADCIMLSGETAK	KPYM_HUMAN	P14618	0.0700363	0.436635	-0.238308	0.261504	0.0701812	-0.0587152	0.0306156	-0.121555	-0.0647638	0.267547	0.138932	-0.457604
AEGSDVANAVLDGADCIMLSGETAK	KPYM_HUMAN	P14618	-0.0063248	1.18254	-0.780037	0.0166195	0.518842	0.0564759	-0.174148	-0.275806	0.00397619	0.417955	-0.0598186	-0.198398
AEGSDVANAVLDGADCIMLSGETAK	KPYM_HUMAN	P14618	-0.0210695	1.20962	-0.794824	0.125231	0.466521	0.0507959	-0.221299	-0.29388	0.0270978	0.417313	0.00735694	-0.229828
AEGSDVANAVLDGADCIMLSGETAK	KPYM_HUMAN	P14618	-0.00831859	1.16715	-0.597935	-0.01717	0.576006	-0.014031	-0.0863396	-0.517578	-0.24031	0.394805	0.0877532	-0.046114
AEGSDVANAVLDGADCIMLSGETAK	KPYM_HUMAN	P14618	-0.0522364	1.38408	-0.413338	0.109525	0.558281	-0.145797	-0.146708	-0.826601	-0.0383543	0.440185	-0.050647	-0.00054646
AEGSDVANAVLDGADCIMLSGETAK	KPYM_HUMAN	P14618	-0.0709536	0.607771	-0.451819	0.074779	0.310359	0.0487827	-0.178831	-0.360013	0.00334507	0.382631	0.062264	-0.0723709
AEGSDVANAVLDGADCIMLSGETAK	KPYM_HUMAN	P14618	-0.0523256	0.618633	-0.527086	0.0881609	0.354848	-0.0556351	-0.075419	-0.319948	-0.00298033	0.314009	0.0765865	-0.0611972
AEGSDVANAVLDGADCIMLSGETAK	KPYM_HUMAN	P14618	0.0843356	0.492853	-0.331129	0.227616	0.372634	0.0626769	-0.203523	-0.294696	-0.107006	0.226187	-0.0923623	-0.130375
AEGSDVANAVLDGADCIMLSGETAK	KPYM_HUMAN	P14618	0.108369	0.801794	-0.504925	0.336277	0.497943	-0.111434	-0.173414	-0.336845	0.050959	0.131811	-0.214961	-0.137414
AEGSDVANAVLDGADCIMLSGETAKGDYPLEAVR	KPYM_HUMAN	P14618	-0.329675	4.69952	-0.00222912	-1.55967	-0.12483	0.312157	-0.293412	0.231051	0.482837	0.286504	0.687691	-1.30572
AEGSDVANAVLDGADCIMLSGETAKGDYPLEAVR	KPYM_HUMAN	P14618	-0.117219	0.523148	-0.179811	-0.34816	-0.0790072	0.13472	0.28062	-0.379853	0.317136	0.0575544	0.188337	-0.158825
AEGSDVANAVLDGADCIMLSGETAKGDYPLEAVR	KPYM_HUMAN	P14618	-0.0624071	0.332779	-0.168915	-0.177507	-0.17614	0.0636952	0.250088	-0.0522124	0.176194	-0.0296619	0.29132	-0.259826
AEGSDVANAVLDGADCIMLSGETAKGDYPLEAVR	KPYM_HUMAN	P14618	-0.0666482	0.635637	-0.136133	-0.136773	-0.239001	0.295512	0.130624	-0.307493	0.172405	0.166294	0.335612	-0.432937
AEGSDVANAVLDGADCIMLSGETAKGDYPLEAVR	KPYM_HUMAN	P14618	-0.197883	0.403221	-0.379961	-0.0834754	-0.200139	0.166555	0.0468816	-0.272421	0.399743	0.175509	0.16222	-0.0622604
AEGSDVANAVLDGADCIMLSGETAKGDYPLEAVR	KPYM_HUMAN	P14618	-0.2278	0.380899	-0.0569735	-0.189981	-0.065116	-0.0457693	0.00912925	-0.411818	0.300368	0.349595	0.259768	-0.188112
AEGSDVANAVLDGADCIMLSGETAKGDYPLEAVR	KPYM_HUMAN	P14618	-0.180464	0.282067	-0.112509	-0.153181	-0.268513	-0.00399751	0.167519	-0.16112	0.261031	0.159847	0.294369	-0.182635
AEGSDVANAVLDGADCIMLSGETAKGDYPLEAVR	KPYM_HUMAN	P14618	-0.144949	0.304639	-0.0754688	-0.282585	-0.196494	0.0807272	0.168516	-0.098234	0.0392477	0.176522	0.364067	-0.176751
AEGSDVANAVLDGADCIMLSGETAKGDYPLEAVR	KPYM_HUMAN	P14618	-0.309199	0.645656	-0.356448	-0.305045	-0.172564	-0.058989	0.161537	-0.320424	0.474832	0.152128	0.499951	-0.205658
AEGSDVANAVLDGADCIMLSGETAKGDYPLEAVR	KPYM_HUMAN	P14618	-0.37365	0.71504	-0.567255	-0.280795	-0.0524382	0.08362	-0.0504225	-0.358262	0.0637437	0.429035	0.619891	0.0641583
AEGSDVANAVLDGADCIMLSGETAKGDYPLEAVR	KPYM_HUMAN	P14618	-0.209097	0.867981	-0.339614	-0.537197	0.00684539	0.223077	0.216159	-0.439743	0.00308158	0.431582	0.33244	-0.082962
AEGSDVANAVLDGADCIMLSGETAKGDYPLEAVR	KPYM_HUMAN	P14618	-0.180202	0.762917	-0.448602	-0.293965	0.113513	0.1597	0.0755234	-0.421871	0.0961509	0.271429	0.478566	-0.193726
AEGSDVANAVLDGADCIMLSGETAKGDYPLEAVR	KPYM_HUMAN	P14618	0.0889244	0.846307	-0.575723	-0.283128	0.222488	0.287213	0.276394	-0.112078	-0.0440745	-0.387104	0.30544	-0.0836081
AEGSDVANAVLDGADCIMLSGETAKGDYPLEAVR	KPYM_HUMAN	P14618	-0.0452469	0.536282	-0.367761	-0.258382	0.397568	0.0629971	0.0319064	-0.370618	0.101038	0.0945704	0.141727	-0.0820482
AEGSDVANAVLDGADCIMLSGETAKGDYPLEAVR	KPYM_HUMAN	P14618	-0.15766	0.699103	-0.432701	-0.41967	0.0687715	0.202376	0.19756	-0.372449	0.250404	0.111714	0.314306	-0.117948
AEGSEAAELAEIYAK	ABCF3_HUMAN	Q9NUQ8	0.318135	0.0488406	-0.00984335	0.253861	0.10943	0.131137	0.12994	-0.050037	-0.228961	-0.0701689	-0.298624	-0.303921
AEGSEAAELAEIYAK	ABCF3_HUMAN	Q9NUQ8	0.256921	0.0663177	-0.127829	0.133031	0.178149	0.0982044	0.110073	0.0695796	-0.270815	-0.0198045	-0.204383	-0.236759
AEGSEAAELAEIYAK	ABCF3_HUMAN	Q9NUQ8	0.0907568	3.6171	-0.797628	0.586544	-0.197088	0.354598	0.179813	-1.06812	-0.597789	0.52182	0.622542	-0.642965
AEGSEAAELAEIYAK	ABCF3_HUMAN	Q9NUQ8	0.2148	0.0408346	0.0586419	0.0244996	0.13111	0.150815	0.125855	-0.111092	-0.220508	-0.0584987	-0.196789	-0.12588
AEGSEKEESR	LRC47_HUMAN	Q8N1G4	-0.312485	1.08918	0.485794	0.260806	-0.587341	-0.290347	-0.404491	-0.386504	0.560717	0.128914	-0.0340061	-0.0181435
AEGSEYQVLYIADDNEIR	LRP1_HUMAN	Q07954	0.647723	0.679104	0.144835	-0.0337424	0.323229	0.361464	0.157211	0.245042	-1.10507	-0.302305	-0.279528	-0.504589
AEGSPNQGK	RRBP1_HUMAN	Q9P2E9	0.105508	0.674285	0.298325	0.160207	-0.017982	-0.0760885	-0.342121	0.30316	-0.521918	0.251964	-0.185104	-0.110801
AEGSPNQGK	RRBP1_HUMAN	Q9P2E9	0.444848	0.932086	0.59694	0.130711	0.228186	-0.0299539	-0.197747	0.0946326	-0.526046	0.101866	-0.430516	-0.789402
AEGSPNQGK	RRBP1_HUMAN	Q9P2E9	-0.221155	1.0592	-0.196356	-0.362631	-0.00757181	0.330887	-0.29778	-0.113095	-0.54604	0.114743	0.629864	0.335199
AEGSPNQGKK	RRBP1_HUMAN	Q9P2E9	-0.105571	4.05629	0.989728	-0.852793	0.0344352	-0.264568	-0.985947	0.501274	-0.661576	0.614912	-0.126957	-0.677807
AEGSSTASSGSQLAEGK	F120A_HUMAN	Q9NZB2	0.170598	0.0350987	0.0702781	0.168115	0.102612	0.0102784	0.0242596	-0.0330821	-0.21443	-0.0801881	-0.0595876	-0.140899
AEGTNFR	PDC6I_HUMAN	Q8WUM4	0.109578	0.100025	-0.130783	0.031775	0.171524	0.0487161	0.0786037	-0.0984838	-0.0758473	0.0961014	-0.032289	-0.234369
AEGTPNQGK	RRBP1_HUMAN	Q9P2E9	0.426365	0.0716421	-0.0498959	0.20795	0.188521	0.162614	0.291328	-0.0729981	-0.415337	-0.209936	-0.410772	-0.194392
AEGTPNQGK	RRBP1_HUMAN	Q9P2E9	0.288599	0.172435	0.161768	0.215347	0.176922	-0.0604944	-0.0183431	0.146703	-0.425842	-0.0570464	-0.227688	-0.239894
AEGTPNQGKK	RRBP1_HUMAN	Q9P2E9	0.13451	0.716329	0.373284	-0.0342399	0.146937	0.0427259	-0.411344	0.180055	-0.352934	0.286145	-0.147542	-0.43235
AEGYAEGDLTLYHR	SPB1_HUMAN	Q8IY81	-0.0825876	0.261771	-0.15181	0.207321	0.0264827	-0.149674	-0.0365531	-0.231494	0.104181	-0.144676	0.030355	0.323605
[truncated: 94,508 more rows]
