# Supplementary material for: Cell size-dependent mRNA transcription drives proteome remodeling
Source: Cell Rep. Author manuscript; Available in PMC 2026 Jul 13. (PMC13363025; doi:10.1016/j.celrep.2026.117488)
Supplement: 3 [file NIHMS2190739-supplement-3.xlsx]

## Sheet: proteins_column_info
Column name	Description
Protein	Uniprot's "Entry Name"
Entry	Uniprot's "Entry"
n_peptides_rep1	Number of peptides mapping to indicated protein for first biological replicate experiment
Slope_g1_rep1	Protein slope value calculated as the average of all peptide slope values belonging to indicated protein for cells in G1 phase for first biological replicate experiment
Residuals_g1_rep1	Average residuals of all fitted peptide slopes belonging to indicated protein for cells in G1 phase for first biological replicate experiment
Slope_g2_rep1	Protein slope value calculated as the average of all peptide slope values belonging to indicated protein for cells in G2 phase for first biological replicate experiment
Residuals_g2_rep1	Average residuals of all fitted peptide slopes belonging to indicated protein for cells in G2 phase for first biological replicate experiment
n_peptides_rep2	Number of peptides mapping to indicated protein for second biological replicate experiment
Slope_g1_rep2	Protein slope value calculated as the average of all peptide slope values belonging to indicated protein for cells in G1 phase for second biological replicate experiment
Residuals_g1_rep2	Average residuals of all fitted peptide slopes belonging to indicated protein for cells in G1 phase for second biological replicate experiment
Slope_g2_rep2	Protein slope value calculated as the average of all peptide slope values belonging to indicated protein for cells in G2 phase for second biological replicate experiment
Residuals_g2_rep2	Average residuals of all fitted peptide slopes belonging to indicated protein for cells in G2 phase for second biological replicate experiment
Slope_g1_avg	Protein slope value calculated as the average of G1 slope values from both replicates
Slope_g2_avg	Protein slope value calculated as the average of G2 slope values from both replicates

## Sheet: proteins
Protein	Entry	n_peptides_rep1	Slope_g1_rep1	Residuals_g1_rep1	Slope_g2_rep1	Residuals_g2_rep1	n_peptides_rep2	Slope_g1_rep2	Residuals_g1_rep2	Slope_g2_rep2	Residuals_g2_rep2	Slope_g1_avg	Slope_g2_avg
1433B_HUMAN	P31946	20	0.0467599	0.0279583	0.0941961	0.0472887	28	0.138496	0.159259	-0.0480496	0.0672633	0.0926277	0.0230732
1433E_HUMAN	P62258	64	-0.0878959	0.0190544	-0.0883989	0.0271012	63	-0.0649316	0.0734906	-0.0971628	0.0436846	-0.0764137	-0.0927808
1433F_HUMAN	Q04917	25	-0.267179	0.0442903	-0.170345	0.0529735	25	-0.183291	0.186582	-0.278619	0.0585156	-0.225235	-0.224482
1433G_HUMAN	P61981	33	0.16022	0.0477837	0.143389	0.0394108	24	0.253105	0.127586	-0.019559	0.0581295	0.206662	0.0619152
1433S_HUMAN	P31947	4	-0.0492286	0.00901179	0.0735584	0.0459033	4	0.0102118	0.0463021	-0.102082	0.0366503	-0.0195084	-0.014262
1433T_HUMAN	P27348	30	-0.0286724	0.0316221	-0.0354198	0.0364241	30	0.0368205	0.07598	-0.180657	0.0553362	0.00407404	-0.108039
1433Z_HUMAN	P63104	51	-0.0396398	0.0450354	-0.049113	0.0359478	58	0.0671458	0.061678	-0.0574465	0.0296743	0.013753	-0.0532797
2A5E_HUMAN	Q16537	2	-0.0202577	0.00817026	0.0910855	0.00767446	3	0.193113	0.0611832	-0.0193469	0.0232919	0.0864276	0.0358693
2AAA_HUMAN	P30153	32	0.00276016	0.0330065	0.0144698	0.0267865	39	0.106769	0.0782333	-0.0691659	0.0506686	0.0547647	-0.027348
2ABA_HUMAN	P63151	6	-0.0228164	0.0204141	0.0623747	0.0448087	5	-0.0922282	0.0856423	0.112848	0.0393534	-0.0575223	0.0876113
4F2_HUMAN	P08195	12	-0.202889	0.0253291	-0.246616	0.048698	15	-0.263526	0.0642053	-0.286742	0.0227759	-0.233207	-0.266679
5NTD_HUMAN	P21589	36	0.180146	0.0636911	0.191989	0.0326785	29	0.073429	0.142937	0.0396066	0.075136	0.126787	0.115798
6PGD_HUMAN	P52209	27	-0.0255352	0.0358207	0.00506243	0.0509426	33	-0.0545392	0.113183	-0.0551542	0.0594066	-0.0400372	-0.0250459
6PGL_HUMAN	O95336	12	0.0645102	0.0500891	0.0643695	0.0968034	13	-0.0140793	0.124516	0.0677185	0.0784256	0.0252155	0.066044
AAAT_HUMAN	Q15758	8	-0.419893	0.0532101	-0.244616	0.0652157	8	-0.478575	0.114891	-0.555434	0.0682281	-0.449234	-0.400025
AATC_HUMAN	P17174	17	0.00239147	0.0229144	-0.0288536	0.0301168	23	-0.0406251	0.161478	-0.211188	0.0681845	-0.0191168	-0.120021
AATM_HUMAN	P00505	24	0.0366572	0.0303284	0.0661182	0.0235171	33	0.0744332	0.0448888	-0.0168704	0.0341283	0.0555452	0.0246239
ABCE1_HUMAN	P61221	26	0.0669003	0.0472961	0.0442947	0.0395298	31	0.0236699	0.0656584	-0.036531	0.0381018	0.0452851	0.00388186
ABCF1_HUMAN	Q8NE71	8	-0.0683125	0.0334602	0.0526684	0.210677	8	-0.162744	0.233216	0.0363285	0.112467	-0.115528	0.0444985
ABCF2_HUMAN	Q9UG63	8	0.0102976	0.0258825	-0.0522865	0.038097	5	-0.0554428	0.0460028	-0.0870201	0.0134107	-0.0225726	-0.0696533
ABCF3_HUMAN	Q9NUQ8	3	0.168813	0.0473828	-0.0444715	0.0484584	3	-0.199764	0.0999064	0.330007	0.0353366	-0.0154758	0.142768
ACACA_HUMAN	Q13085	3	0.0458994	0.0308069	-0.145539	0.0566983	6	-0.0250683	0.051593	-0.14449	0.0933931	0.0104156	-0.145014
ACADM_HUMAN	P11310	7	0.00439539	0.0328288	0.0966931	0.0250866	3	-0.0339042	0.0377113	0.013362	0.0225429	-0.0147544	0.0550275
ACADV_HUMAN	P49748	24	0.0378105	0.0394854	-0.0394875	0.0394581	24	0.0444877	0.050991	0.0739853	0.0621979	0.0411491	0.0172489
ACBP_HUMAN	P07108	13	0.0368183	0.0188917	-0.0256521	0.0259482	4	-0.613444	1.07096	0.35429	0.606622	-0.288313	0.164319
ACL6A_HUMAN	O96019	3	-0.54014	0.0203617	-0.143421	0.0256361	6	-0.178028	0.0655187	-0.204816	0.0570773	-0.359084	-0.174118
ACLY_HUMAN	P53396	65	0.0907365	0.0331615	0.0380952	0.0382922	63	0.184536	0.103969	0.109655	0.0393414	0.137636	0.0738752
ACPH_HUMAN	P13798	11	0.00202568	0.147768	0.06606	0.157382	13	-0.116435	0.166639	-0.102674	0.102864	-0.0572049	-0.0183069
ACSL3_HUMAN	O95573	5	-0.340796	0.0528836	-0.0354482	0.0316598	8	-0.038724	0.175264	-0.105201	0.072517	-0.18976	-0.0703248
ACSL4_HUMAN	O60488	18	0.0556345	0.0369176	0.0879901	0.0396901	15	0.123447	0.12306	0.032188	0.0710268	0.0895409	0.0600891
ACTB_HUMAN	P60709	27	-0.177211	0.0741747	-0.101491	0.0974923	16	-0.0487412	0.0382817	0.14762	0.0606264	-0.112976	0.0230641
ACTG_HUMAN	P63261	180	-0.117017	0.0517365	-0.0623289	0.0414212	171	-0.0363401	0.146431	0.064617	0.0677256	-0.0766784	0.00114405
ACTH_HUMAN	P63267	22	-0.118325	0.0386271	-0.0479613	0.0507801	15	0.119564	0.0443451	0.150246	0.0814508	0.000619546	0.0511425
ACTN1_HUMAN	P12814	96	0.0808262	0.0387331	0.094689	0.0654055	97	0.147975	0.179706	0.15268	0.0835472	0.1144	0.123684
ACTN4_HUMAN	O43707	156	-0.057258	0.0280838	-0.00562236	0.0299842	138	-0.0106702	0.130802	-0.00742602	0.0539369	-0.0339641	-0.00652419
ACTY_HUMAN	P42025	3	0.35536	0.0108776	0.278988	0.0210246	5	0.147404	0.0390291	0.111958	0.0261651	0.251382	0.195473
ACTZ_HUMAN	P61163	15	0.317806	0.0888949	0.287975	0.0602673	17	0.138349	0.274447	0.391861	0.0853692	0.228077	0.339918
ADAM9_HUMAN	Q13443	6	0.0790558	0.0244862	0.16276	0.0106509	3	0.267751	0.112851	-0.035638	0.119634	0.173403	0.0635612
ADAS_HUMAN	O00116	8	0.00928993	0.0368454	-0.0461465	0.0385721	13	-0.124578	0.0593785	0.121669	0.0349996	-0.0576439	0.0377612
ADDA_HUMAN	P35611	5	-0.213272	0.0294135	-0.217764	0.0436813	5	-0.105695	0.0639041	-0.155263	0.0339626	-0.159483	-0.186513
ADHX_HUMAN	P11766	13	0.200408	0.0196481	0.136802	0.0490043	15	0.119997	0.0429782	0.110078	0.0162763	0.160203	0.12344
ADK_HUMAN	P55263	11	0.0403278	0.0273808	0.0105853	0.0517563	17	-0.109843	0.232496	0.156322	0.0544523	-0.0347578	0.0834537
ADRM1_HUMAN	Q16186	2	-0.0800424	0.014339	0.0645174	0.0238909	9	0.143294	0.0938597	-0.191112	0.0291897	0.0316259	-0.0632973
ADT2_HUMAN	P05141	33	-0.123135	0.0193846	-0.0953404	0.0302181	15	-0.252208	0.0342229	-0.160217	0.0346213	-0.187672	-0.127779
ADT3_HUMAN	P12236	13	-0.0883465	0.0440655	0.0363739	0.029805	32	-0.0804184	0.115422	0.000430607	0.0448689	-0.0843825	0.0184022
AGM1_HUMAN	O95394	9	0.0599038	0.0488222	0.0921883	0.0835284	11	0.214662	0.189945	0.024613	0.0504981	0.137283	0.0584007
AHNK2_HUMAN	Q8IVF2	13	0.449727	0.0180232	0.471489	0.0551486	11	0.191844	0.0699681	0.371216	0.06983	0.320786	0.421353
AHNK_HUMAN	Q09666	616	-0.113675	0.0193454	-0.110997	0.0275867	530	-0.0240262	0.0489095	-0.061719	0.0375487	-0.0688504	-0.0863581
AHSA1_HUMAN	O95433	13	-0.0196617	0.0582934	-0.186326	0.0370265	7	-0.165067	0.104218	0.0124044	0.0605956	-0.0923645	-0.0869607
AIFM1_HUMAN	O95831	7	0.125753	0.0250158	0.102305	0.0452823	5	0.150878	0.0515855	0.0523451	0.0678503	0.138315	0.0773249
AIMP1_HUMAN	Q12904	15	0.0472014	0.0187431	-0.0649281	0.0212823	12	-0.00606293	0.0356339	0.00967201	0.0187177	0.0205693	-0.027628
AIMP2_HUMAN	Q13155	6	-0.0596616	0.0390242	0.0181262	0.0317471	4	0.121344	0.0515868	-0.18084	0.0433283	0.0308411	-0.0813571
AIP_HUMAN	O00170	7	0.0296883	0.0308819	-0.0806592	0.0242051	6	-0.0811878	0.146371	-0.134719	0.0147766	-0.0257498	-0.107689
AK1A1_HUMAN	P14550	12	0.110712	0.0595878	0.0882314	0.0635793	21	0.0565359	0.0965405	0.151039	0.0685285	0.0836238	0.119635
AKA12_HUMAN	Q02952	15	0.378374	0.128571	0.451361	0.131807	4	0.366637	0.0629343	0.180234	0.0628344	0.372506	0.315798
AKAP2_HUMAN	Q9Y2D5	10	0.206923	0.0564453	0.234127	0.0328989	11	-0.0701304	0.0958887	0.0678103	0.0389898	0.0683962	0.150968
AL1B1_HUMAN	P30837	5	0.322634	0.0639828	0.370407	0.314543	7	0.224047	0.162027	0.348293	0.0689309	0.27334	0.35935
AL7A1_HUMAN	P49419	11	-0.132755	0.0151954	-0.145114	0.0316433	21	-0.208615	0.167305	-0.230396	0.0777055	-0.170685	-0.187755
AL9A1_HUMAN	P49189	23	0.162919	0.0290185	0.113853	0.0468163	24	0.113415	0.0460618	0.0898967	0.0253538	0.138167	0.101875
ALDOA_HUMAN	P04075	79	0.203887	0.0277024	0.198561	0.0559196	78	0.169723	0.144656	0.171971	0.055903	0.186805	0.185266
ALDOC_HUMAN	P09972	6	0.273524	0.0410718	0.164932	0.0514814	6	0.238784	0.189791	0.444888	0.154755	0.256154	0.30491
ALDR_HUMAN	P15121	27	0.540778	0.0506225	0.436933	0.0439063	19	0.46717	0.133838	0.413711	0.142749	0.503974	0.425322
AMPB_HUMAN	Q9H4A4	15	-0.0589394	0.0393948	-0.0537102	0.0357982	8	0.0115702	0.117074	-0.017993	0.0449676	-0.0236846	-0.0358516
AMPL_HUMAN	P28838	13	-0.155314	0.0547903	-0.0443556	0.0430212	7	-0.0959405	0.0554481	0.0125157	0.051337	-0.125627	-0.0159199
AN32A_HUMAN	P39687	8	-0.322071	0.00844005	-0.265428	0.00967459	16	-0.223491	0.0589815	-0.380107	0.0420946	-0.272781	-0.322767
AN32B_HUMAN	Q92688	13	-0.412899	0.0698877	-0.279073	0.0603016	7	-0.299895	0.0922757	-0.282165	0.0486059	-0.356397	-0.280619
AN32E_HUMAN	Q9BTT0	10	-0.638236	0.0525266	-0.584067	0.0956525	8	-0.445878	0.154574	-0.474806	0.1024	-0.542057	-0.529437
ANLN_HUMAN	Q9NQW6	26	-0.635328	0.0716294	-0.345603	0.0366721	17	-0.607526	0.276898	-0.242559	0.0913968	-0.621427	-0.294081
ANM1_HUMAN	Q99873	18	-0.0771681	0.0199679	-0.220545	0.0213369	24	-0.244951	0.113914	-0.110181	0.0628834	-0.161059	-0.165363
ANM5_HUMAN	O14744	9	-0.083642	0.117451	0.010985	0.0300737	5	0.0848329	0.133377	0.0387333	0.0179293	0.000595423	0.0248592
ANX11_HUMAN	P50995	11	0.102604	0.0272942	0.077142	0.0276885	8	0.102536	0.0454633	0.00254367	0.0390396	0.10257	0.0398428
ANXA1_HUMAN	P04083	54	0.534851	0.0396283	0.487011	0.0303401	45	0.465076	0.133845	0.547652	0.0451192	0.499964	0.517332
ANXA2_HUMAN	P07355	98	0.379586	0.0280787	0.407941	0.0358494	91	0.356996	0.166291	0.393991	0.06925	0.368291	0.400966
ANXA3_HUMAN	P12429	4	-0.242807	0.0387508	-0.0880542	0.072348	4	-0.268584	0.131003	-0.0545063	0.0606153	-0.255696	-0.0712803
ANXA4_HUMAN	P09525	18	0.329638	0.151299	0.185828	0.189784	13	0.197807	0.123037	0.0963735	0.0497255	0.263723	0.141101
ANXA5_HUMAN	P08758	47	0.347864	0.0298422	0.278528	0.025812	52	0.256994	0.16322	0.409842	0.059448	0.302429	0.344185
ANXA6_HUMAN	P08133	94	0.307574	0.0256023	0.260409	0.022994	70	0.190291	0.149417	0.382477	0.0359442	0.248932	0.321443
ANXA7_HUMAN	P20073	20	-0.0309732	0.0345174	-0.042938	0.027712	22	0.017982	0.0521846	0.0328603	0.0432991	-0.0064956	-0.00503888
AP1B1_HUMAN	Q10567	4	-0.00775973	0.0126191	0.0637826	0.0219335	4	0.154725	0.0242417	-0.0251983	0.0376199	0.0734828	0.0192921
AP1G1_HUMAN	O43747	4	-0.00935999	0.0343855	0.00372149	0.041846	4	0.116265	0.102609	0.00146533	0.0472797	0.0534527	0.00259341
AP1M1_HUMAN	Q9BXS5	6	-0.0784251	0.0174956	0.0352158	0.0237543	7	0.0491157	0.0856838	0.0385821	0.0126685	-0.0146547	0.036899
AP2A1_HUMAN	O95782	11	0.101071	0.0342486	0.183686	0.037522	19	0.135561	0.169226	0.264595	0.0832172	0.118316	0.224141
AP2A2_HUMAN	O94973	2	0.121642	0.0792813	0.271699	0.0721239	4	0.06513	0.0390915	0.150324	0.046972	0.0933862	0.211011
AP2B1_HUMAN	P63010	43	0.115262	0.025175	0.0221503	0.0491901	44	0.117515	0.0672706	0.0800054	0.0349328	0.116389	0.0510778
AP2M1_HUMAN	Q96CW1	12	0.135038	0.0284555	0.191093	0.0320483	10	0.126342	0.0442305	0.0960802	0.047362	0.13069	0.143587
AP2S1_HUMAN	P53680	3	0.18858	0.0108049	0.129419	0.0175315	2	0.29011	0.0527696	-0.0160351	0.0297365	0.239345	0.0566919
AP3B1_HUMAN	O00203	11	0.110387	0.013861	0.054707	0.0219726	11	0.16894	0.0901354	0.0667902	0.0603649	0.139664	0.0607486
AP3D1_HUMAN	O14617	4	0.126866	0.059442	0.1558	0.0218216	8	0.138887	0.201894	0.331522	0.0487438	0.132876	0.243661
AP3M1_HUMAN	Q9Y2T2	2	0.170645	0.0113579	0.238048	0.0151059	4	0.222976	0.0564323	0.387801	0.597801	0.19681	0.312924
APEX1_HUMAN	P27695	9	-0.0895127	0.0144577	-0.129941	0.0100907	15	-0.226492	0.0690649	-0.281237	0.0262682	-0.158003	-0.205589
API5_HUMAN	Q9BZZ5	14	-0.124704	0.0295919	-0.0692241	0.0390106	11	-0.219025	0.0700373	-0.239474	0.0243181	-0.171865	-0.154349
APMAP_HUMAN	Q9HDC9	10	0.0780767	0.0115065	0.059481	0.063186	8	-0.000221133	0.0907697	0.165366	0.0495925	0.0389278	0.112424
APT_HUMAN	P07741	3	0.185009	0.0122455	0.335984	0.0311618	7	0.147146	0.0526456	0.146433	0.0498989	0.166077	0.241208
ARC1A_HUMAN	Q92747	8	0.13527	0.0482916	0.168362	0.0269921	2	0.192914	0.0330546	0.0115748	0.0536741	0.164092	0.0899682
ARC1B_HUMAN	O15143	12	0.284738	0.043406	0.22714	0.0451639	7	0.155667	0.0633939	0.240957	0.0413937	0.220203	0.234048
ARF4_HUMAN	P18085	24	0.202135	0.011065	0.169755	0.0282607	27	0.207957	0.17973	0.213926	0.0555118	0.205046	0.19184
ARF5_HUMAN	P84085	2	0.140607	0.0423427	-0.00174897	0.0562886	2	0.0445232	0.0432117	-0.230476	0.00799989	0.0925654	-0.116112
ARF6_HUMAN	P62330	4	0.0473881	0.0199135	0.0339488	0.0353515	7	0.185914	0.0409025	-0.122171	0.0376421	0.116651	-0.0441109
ARFG1_HUMAN	Q8N6T3	2	0.183088	0.0143926	0.142316	0.0316357	2	0.0865882	0.04562	-0.0471035	0.0100768	0.134838	0.0476065
ARFG3_HUMAN	Q9NP61	2	0.157129	0.0164082	-0.175129	0.017045	2	0.28439	0.0287205	-0.215762	0.0601483	0.220759	-0.195445
ARHG2_HUMAN	Q92974	3	-0.187903	0.0339486	-0.193114	0.0667389	11	-0.328129	0.25269	-0.128602	0.0501782	-0.258016	-0.160858
ARL3_HUMAN	P36405	7	-0.180776	0.0220083	-0.0904811	0.00585352	6	-0.0694663	0.0519498	-0.129629	0.0326876	-0.125121	-0.110055
ARP2_HUMAN	P61160	29	0.183739	0.0853419	0.147947	0.0340136	21	0.194336	0.0715015	0.197046	0.0309705	0.189037	0.172497
ARP3_HUMAN	P61158	31	0.269147	0.0319105	0.161355	0.044213	38	0.236375	0.137118	0.192946	0.031573	0.252761	0.17715
ARP5L_HUMAN	Q9BPX5	3	-0.0346647	0.161326	-0.0917224	0.0920222	2	-0.139057	0.0832581	0.294175	0.0285899	-0.0868609	0.101227
ARPC2_HUMAN	O15144	27	0.197896	0.0174213	0.201574	0.0356404	25	0.107555	0.200527	0.180464	0.106291	0.152726	0.191019
ARPC3_HUMAN	O15145	13	0.294967	0.0357773	0.203329	0.033549	13	-0.104787	0.448484	0.37306	0.39238	0.09509	0.288194
ARPC4_HUMAN	P59998	11	0.317783	0.0144619	0.266219	0.0417195	10	0.0925063	0.284745	0.241802	0.07073	0.205145	0.25401
ARPC5_HUMAN	O15511	12	0.233047	0.0330651	0.231999	0.0446353	13	0.280271	0.0970365	0.222722	0.0316141	0.256659	0.227361
ASPH_HUMAN	Q12797	27	0.426277	0.0342991	0.362704	0.0308726	26	0.207141	0.146907	0.231943	0.149005	0.316709	0.297323
AT12A_HUMAN	P54707	2	-0.0890645	0.0153936	-0.0988033	0.00525639	2	0.0369681	0.0153867	-0.101373	0.0222128	-0.0260482	-0.100088
AT1A1_HUMAN	P05023	32	-0.0534537	0.0752858	-0.0854575	0.0961056	27	-0.0480854	0.0646315	-0.130235	0.0398016	-0.0507696	-0.107846
AT1B3_HUMAN	P54709	6	0.0452992	0.0637444	0.139153	0.0226252	6	0.14564	0.0647639	-0.0482291	0.0564402	0.0954696	0.0454619
AT2A2_HUMAN	P16615	36	0.284857	0.0367511	0.269916	0.0383283	41	0.34935	0.0531545	0.265683	0.0447776	0.317103	0.267799
AT2B1_HUMAN	P20020	7	0.0323862	0.0361147	0.0928315	0.0323627	12	0.110024	0.0728274	0.115116	0.0359025	0.0712052	0.103974
AT2B4_HUMAN	P23634	4	0.213196	0.193636	0.469137	0.392884	2	0.29326	0.061533	0.139187	0.063895	0.253228	0.304162
AT5F1_HUMAN	P24539	6	0.0151027	0.0374448	0.0104029	0.060793	2	-0.581389	2.5211	0.238869	1.27091	-0.283143	0.124636
ATD3A_HUMAN	Q9NVI7	16	-0.127683	0.0963467	0.0237248	0.0509599	14	-0.0346798	0.0718088	-0.0992002	0.0455266	-0.0811813	-0.0377377
ATG3_HUMAN	Q9NT62	3	-0.0170465	0.0238753	0.0323485	0.00968995	6	-0.0915012	0.0489369	-0.00438214	0.0111426	-0.0542738	0.0139832
ATIF1_HUMAN	Q9UII2	3	0.329656	0.0201625	0.405435	0.0517106	7	0.313902	0.0559605	0.160799	0.0495339	0.321779	0.283117
ATLA3_HUMAN	Q6DD88	16	0.130562	0.038042	0.0236363	0.0333821	13	-0.00221801	0.152965	0.182934	0.0423986	0.0641718	0.103285
ATP5H_HUMAN	O75947	17	0.100168	0.0135833	0.0192963	0.0237976	14	-0.0262025	0.137786	0.000814026	0.0541603	0.036983	0.0100552
ATPA_HUMAN	P25705	56	0.130365	0.0219096	0.148481	0.0286292	61	0.100444	0.130481	0.00507213	0.0489352	0.115405	0.0767765
ATPB_HUMAN	P06576	53	0.10812	0.0687729	0.120016	0.0332413	59	0.00421368	0.201161	0.220983	0.0989784	0.0561669	0.1705
ATPD_HUMAN	P30049	5	0.0384225	0.0313729	0.0765367	0.0356587	5	0.106345	0.0539264	0.00701003	0.0148294	0.0723836	0.0417734
ATPG_HUMAN	P36542	11	0.151989	0.0117658	0.166213	0.0168589	16	0.155738	0.105478	0.0270399	0.0363894	0.153863	0.0966266
ATPO_HUMAN	P48047	11	0.0691953	0.023482	0.155348	0.0213609	12	0.0196928	0.332436	0.21002	0.307428	0.0444441	0.182684
ATX10_HUMAN	Q9UBB4	10	-0.0263668	0.0696307	0.00911264	0.102088	13	0.108016	0.0925099	-0.0253498	0.0482633	0.0408246	-0.0081186
ATX2L_HUMAN	Q8WWM7	11	-0.203266	0.0189374	-0.138474	0.0438057	7	-0.181118	0.141069	-0.157509	0.0723131	-0.192192	-0.147992
ATX2_HUMAN	Q99700	3	0.129209	0.0165181	0.2292	0.00665847	2	0.163353	0.0271025	-0.0520918	0.027445	0.146281	0.088554
BACH_HUMAN	O00154	12	-0.242684	0.0760397	-0.208371	0.0483785	13	-0.410052	0.0764791	-0.217761	0.0329062	-0.326368	-0.213066
BAF_HUMAN	O75531	2	-0.600402	0.0811035	-0.242041	0.0191414	3	-0.817201	0.807007	0.0486279	0.279673	-0.708801	-0.0967067
BAG2_HUMAN	O95816	3	0.00288359	0.0102119	-0.0300559	0.0533641	8	0.0358966	0.0914646	-0.224885	0.0785228	0.0193901	-0.12747
BAG3_HUMAN	O95817	8	0.130679	0.0239261	0.170948	0.0233019	14	0.226058	0.0651276	0.190402	0.0611998	0.178368	0.180675
BAG6_HUMAN	P46379	5	-0.174692	0.0548548	-0.167227	0.0616419	4	-0.211737	0.0793423	-0.0784963	0.0302996	-0.193215	-0.122862
BAP31_HUMAN	P51572	11	0.175188	0.0381919	0.263246	0.0496461	7	0.343156	0.0124273	0.208004	0.0151664	0.259172	0.235625
BASI_HUMAN	P35613	13	0.087167	0.0351283	0.0110221	0.0553923	9	0.0516242	0.129392	-0.0694476	0.0518594	0.0693956	-0.0292128
BASP1_HUMAN	P80723	30	0.0970523	0.0292667	0.0919514	0.0605724	27	0.0958769	0.0264209	0.0669464	0.0306296	0.0964646	0.0794489
BAX_HUMAN	Q07812	5	-0.0298615	0.261033	-0.0597379	0.139545	5	-0.1072	0.0374505	-0.0335591	0.0154053	-0.0685306	-0.0466485
BCAT1_HUMAN	P54687	8	0.168152	0.0562404	0.170613	0.0364731	9	0.198297	0.113401	0.228222	0.0295806	0.183224	0.199418
BCCIP_HUMAN	Q9P287	6	-0.0288885	0.0176673	0.0435512	0.0775456	9	-0.0907503	0.10803	-0.0738789	0.0420993	-0.0598194	-0.0151638
BCLF1_HUMAN	Q9NYF8	8	-0.0866337	0.0354171	-0.0649592	0.0483638	11	-0.118935	0.0673662	-0.339292	0.0362735	-0.102784	-0.202126
BGAL_HUMAN	P16278	2	0.155098	0.0130126	0.111431	0.0297851	3	0.0994545	0.0782173	0.291442	0.0447384	0.127276	0.201436
BICD2_HUMAN	Q8TD16	3	-0.204802	0.0607324	-0.106472	0.0263945	3	-0.121613	0.0416607	-0.0063774	0.0216428	-0.163208	-0.0564248
BID_HUMAN	P55957	2	0.190345	0.03426	0.223683	0.0777444	5	0.223715	0.0869912	0.206114	0.0189065	0.20703	0.214899
BIEA_HUMAN	P53004	10	0.15059	0.0330046	0.0686932	0.040964	4	0.197342	0.0837129	-0.0112278	0.0422521	0.173966	0.0287327
BIN1_HUMAN	O00499	3	0.0603604	0.0434094	0.0552575	0.0521988	4	0.0048462	0.0697969	-0.0992378	0.0166045	0.0326033	-0.0219901
BIP_HUMAN	P11021	99	0.177629	0.0534564	0.182784	0.0521754	80	0.167175	0.216823	0.130457	0.0629099	0.172402	0.15662
BLVRB_HUMAN	P30043	2	0.231841	0.0552353	0.0601949	0.016846	4	0.0631917	0.0353242	-0.0414626	0.0317784	0.147516	0.00936618
BOLA2_HUMAN	Q9H3K6	6	0.0563823	0.0213442	-0.0260601	0.0201671	5	-0.158611	0.145901	0.234073	0.165071	-0.0511143	0.104006
BTF3_HUMAN	P20290	13	-0.141609	0.0543644	-0.193082	0.0973245	12	-0.186786	0.250123	-0.0485026	0.0524541	-0.164197	-0.120792
BUB3_HUMAN	O43684	14	-0.251247	0.0410363	-0.229817	0.0327559	14	-0.167518	0.105638	-0.347304	0.034442	-0.209382	-0.288561
C19L1_HUMAN	Q69YN2	2	-0.222398	0.110998	-0.44962	0.101452	2	-0.347638	0.156822	-0.20084	0.0582632	-0.285018	-0.32523
C1QBP_HUMAN	Q07021	11	0.150319	0.0959383	0.0583761	0.126134	18	0.120217	0.145403	0.193471	0.108557	0.135268	0.125924
C1TC_HUMAN	P11586	54	-0.205668	0.0308146	-0.188148	0.0403997	61	-0.213864	0.0969766	-0.204606	0.0388593	-0.209766	-0.196377
CAB39_HUMAN	Q9Y376	4	-0.100103	0.0622588	-0.176057	0.0609668	4	-0.00369893	0.143057	0.0936156	0.0763827	-0.0519012	-0.0412208
CADH2_HUMAN	P19022	9	-0.0349851	0.0467085	-0.122318	0.0355898	8	-0.0555243	0.142544	0.0184853	0.0578753	-0.0452547	-0.0519161
CALD1_HUMAN	Q05682	55	0.124156	0.0556584	0.111981	0.0609992	49	0.252876	0.187697	0.204198	0.117697	0.188516	0.158089
CALM3_HUMAN	P0DP25	44	-0.0254577	0.0567997	0.0425137	0.0452957	43	-0.039896	0.0847355	-0.00568368	0.073116	-0.0326769	0.018415
CALR_HUMAN	P27797	61	0.130902	0.031763	0.106938	0.077073	53	0.199713	0.104363	0.20476	0.0431711	0.165308	0.155849
CALU_HUMAN	O43852	25	0.303221	0.0231445	0.33414	0.0306293	18	0.333228	0.0755532	0.342464	0.0409719	0.318225	0.338302
CALX_HUMAN	P27824	31	0.0582063	0.0144176	0.0586717	0.0279952	38	0.0365067	0.152651	0.128151	0.0544352	0.0473565	0.0934115
CAN1_HUMAN	P07384	9	0.235096	0.0318081	0.14102	0.0501288	9	0.180981	0.0915476	0.0724662	0.0477118	0.208039	0.106743
CAN2_HUMAN	P17655	31	0.357848	0.0531324	0.248208	0.0783031	37	0.267714	0.119768	0.382166	0.0453076	0.312781	0.315187
CANB1_HUMAN	P63098	3	0.0685127	0.00964527	0.0458213	0.00646445	4	0.0592654	0.0943756	-0.0467994	0.0262602	0.0638891	-0.000489013
CAND1_HUMAN	Q86VP6	44	0.0550903	0.0259008	0.095191	0.0326639	36	0.166961	0.134039	0.0471918	0.0276925	0.111026	0.0711914
CAP1_HUMAN	Q01518	58	0.240366	0.0236465	0.202596	0.023804	51	0.23957	0.119188	0.158309	0.035375	0.239968	0.180452
CAPR1_HUMAN	Q14444	19	-0.192224	0.0206433	-0.207833	0.034667	17	-0.221848	0.070637	-0.315563	0.0646027	-0.207036	-0.261698
CAPZB_HUMAN	P47756	20	0.133855	0.0359511	0.144057	0.0331667	21	0.136498	0.109899	0.10023	0.0668826	0.135177	0.122143
CASP3_HUMAN	P42574	9	0.217325	0.0253018	0.189899	0.0295592	3	0.396635	0.127529	0.230731	0.0259329	0.30698	0.210315
CATA_HUMAN	P04040	2	-0.191003	0.0192704	0.0580438	0.125085	2	0.335954	0.155007	0.28848	0.00791094	0.0724757	0.173262
CATB_HUMAN	P07858	12	0.486493	0.042319	0.444111	0.0404426	14	0.375904	0.0781683	0.403388	0.0522616	0.431199	0.42375
CATC_HUMAN	P53634	9	0.360597	0.0552406	0.364001	0.0445772	4	0.243426	0.0843345	0.420013	0.0327249	0.302012	0.392007
CATD_HUMAN	P07339	40	0.55057	0.0551637	0.466224	0.101365	42	0.501066	0.096667	0.474283	0.0399185	0.525818	0.470254
CAV1_HUMAN	Q03135	12	0.314328	0.0149871	0.312189	0.0122932	7	0.459152	0.106328	0.421704	0.0301091	0.38674	0.366946
CAVN1_HUMAN	Q6NZI2	24	0.289019	0.0569423	0.19476	0.0951982	18	0.325486	0.102239	0.327587	0.0317568	0.307253	0.261173
CAZA1_HUMAN	P52907	19	0.125297	0.0350874	0.0731345	0.0274749	21	0.125809	0.0696918	0.0466912	0.0347008	0.125553	0.0599129
CAZA2_HUMAN	P47755	6	0.271531	0.0521665	0.209421	0.029439	10	0.0801349	0.103514	0.230046	0.0739527	0.175833	0.219733
CBR1_HUMAN	P16152	21	0.1248	0.018241	0.169605	0.0381138	17	0.1598	0.109254	0.173034	0.0276972	0.1423	0.17132
CBR3_HUMAN	O75828	7	-0.112363	0.0498093	-0.159753	0.0203093	2	-0.36306	0.0637064	-0.376759	0.0330751	-0.237711	-0.268256
CBX3_HUMAN	Q13185	13	-0.498874	0.0241049	-0.472748	0.0267446	18	-0.591981	0.0842867	-0.387099	0.11307	-0.545428	-0.429924
CBX5_HUMAN	P45973	12	-0.612896	0.046706	-0.451097	0.0335135	9	-0.554236	0.199943	-0.237725	0.0433927	-0.583566	-0.344411
CC124_HUMAN	Q96CT7	3	-0.0562121	0.0284099	-0.033841	0.0170597	6	-0.0165273	0.0473497	-0.104395	0.0408442	-0.0363697	-0.0691178
CCAR1_HUMAN	Q8IX12	4	-0.0980643	0.0363767	-0.0767684	0.0268791	3	0.028038	0.0563434	-0.242901	0.0318552	-0.0350132	-0.159835
CCAR2_HUMAN	Q8N163	15	-0.198533	0.053761	-0.202184	0.0607434	13	-0.25425	0.0709056	-0.275641	0.0312252	-0.226391	-0.238912
CCD47_HUMAN	Q96A33	5	0.106968	0.0558914	-0.0281082	0.031466	2	0.0263093	0.255627	-0.192249	0.0707282	0.0666386	-0.110178
CCD50_HUMAN	Q8IVM0	4	0.00603088	0.020936	-0.0854089	0.0579983	3	-0.0253784	0.0801356	-0.0257095	0.0508967	-0.00967378	-0.0555592
CCD86_HUMAN	Q9H6F5	2	-0.27921	0.0124194	-0.261669	0.0138146	2	-0.242471	0.0539133	-0.377129	0.0091947	-0.260841	-0.319399
CCDC6_HUMAN	Q16204	4	0.00453205	0.0574115	-0.0657987	0.0333542	2	-0.0154512	0.0335125	-0.0800793	0.0570645	-0.0054596	-0.072939
CCN1_HUMAN	O00622	13	-0.237512	0.0548722	-0.2114	0.0641484	4	-0.129221	0.118369	0.0442963	0.132824	-0.183367	-0.083552
CD151_HUMAN	P48509	4	0.325413	0.0251227	0.298538	0.032623	5	0.31151	0.149924	0.246491	0.0372918	0.318462	0.272514
CD166_HUMAN	Q13740	21	0.251134	0.0548589	0.175876	0.077856	20	0.134465	0.09799	0.0815201	0.0338268	0.1928	0.128698
CD2AP_HUMAN	Q9Y5K6	4	-0.000333547	0.0262532	0.0350873	0.014623	3	0.0804895	0.0241644	0.0138531	0.0400382	0.040078	0.0244702
CD44_HUMAN	P16070	26	0.172558	0.024796	0.157902	0.0172954	19	0.102451	0.190634	0.119803	0.0563907	0.137504	0.138853
CD47_HUMAN	Q08722	5	0.0918916	0.0306787	0.0601031	0.017467	3	0.000423063	0.0904484	-0.165958	0.18157	0.0461573	-0.0529273
CD59_HUMAN	P13987	10	0.307985	0.0239324	0.231643	0.0286582	8	0.229123	0.0592058	0.29105	0.0967524	0.268554	0.261346
CD63_HUMAN	P08962	7	0.478081	0.0409647	0.499731	0.0467975	3	0.415502	0.113008	0.0608254	0.0235519	0.446792	0.280278
CD81_HUMAN	P60033	4	0.0919239	0.0152562	-0.0489928	0.041372	3	0.226439	0.0693593	-0.246768	0.0287251	0.159182	-0.14788
CD82_HUMAN	P27701	3	-0.0980372	0.0365814	-0.173996	0.0533401	4	-0.122054	0.0947194	0.0554627	0.0956193	-0.110046	-0.0592664
CD9_HUMAN	P21926	3	0.276563	0.0380429	0.133539	0.0384887	3	0.130088	0.213722	-0.0781767	0.0825204	0.203325	0.0276812
CDC37_HUMAN	Q16543	20	0.191708	0.0242213	0.183389	0.0201503	20	0.245713	0.0355369	0.0978433	0.0113206	0.21871	0.140616
CDC42_HUMAN	P60953	16	0.0247507	0.0284966	0.0326265	0.0296202	18	0.0812343	0.163141	0.0181408	0.0465231	0.0529925	0.0253837
CDC5L_HUMAN	Q99459	6	-0.190138	0.03659	-0.259813	0.0350575	12	-0.192357	0.314036	-0.190143	0.262396	-0.191248	-0.224978
CDC73_HUMAN	Q6P1J9	2	-0.193446	0.136358	0.192989	0.0152529	2	0.00672883	0.226517	0.245668	0.0620064	-0.0933586	0.219328
CDK1_HUMAN	P06493	19	-0.417109	0.038139	-0.204366	0.0423978	14	-0.361927	0.117231	-0.26395	0.0429107	-0.389518	-0.234158
CDK2_HUMAN	P24941	2	-0.103808	0.115552	0.433441	0.354261	8	-0.238785	0.0749979	-0.0423627	0.0403559	-0.171297	0.195539
CDV3_HUMAN	Q9UKY7	7	-0.102319	0.0355475	-0.00147371	0.038958	4	-0.152515	0.120558	0.00230975	0.29225	-0.127417	0.000418022
CE170_HUMAN	Q5SW79	4	0.18547	0.0337595	0.0367478	0.0342023	13	0.112489	0.0868341	0.0250937	0.0601461	0.14898	0.0309208
CH10_HUMAN	P61604	18	-0.0172219	0.0123461	0.0205678	0.0116758	17	-0.108431	0.0713503	0.0345857	0.0340298	-0.0628263	0.0275768
CH60_HUMAN	P10809	93	-0.0552868	0.0543851	-0.0740575	0.0404103	96	-0.0627672	0.198924	-0.0837066	0.094798	-0.059027	-0.0788821
CHCH2_HUMAN	Q9Y6H1	3	-0.0682178	0.0455769	-0.0900201	0.0334598	2	-0.486631	0.35474	-0.0430296	0.189314	-0.277425	-0.0665249
CHD4_HUMAN	Q14839	7	-0.406031	0.044421	-0.380538	0.0360968	11	-0.237746	0.0761402	-0.191559	0.0784797	-0.321889	-0.286048
CHM1A_HUMAN	Q9HD42	6	-0.147226	0.0166012	0.018569	0.0318576	2	-0.0626449	0.0373895	-0.193841	0.0954193	-0.104935	-0.0876359
CHM4B_HUMAN	Q9H444	13	-0.0222969	0.0222289	0.00292639	0.0301263	10	-0.0163894	0.100122	0.0377548	0.0193958	-0.0193432	0.0203406
CHP1_HUMAN	Q99653	2	0.129494	0.0598617	0.0718588	0.0853622	2	-0.0022619	0.11666	-0.0377162	0.0561358	0.063616	0.0170713
CHRD1_HUMAN	Q9UHD1	6	-0.170891	0.0203398	-0.119373	0.0257147	6	-0.172139	0.100073	-0.226293	0.025884	-0.171515	-0.172833
CHSP1_HUMAN	Q9Y2V2	3	-0.603176	0.0123477	-0.482828	0.0232333	4	-0.791052	0.270224	-0.287322	0.158192	-0.697114	-0.385075
CIP4_HUMAN	Q15642	4	0.00392416	0.00981544	-0.101123	0.017877	5	-0.180855	0.0755013	0.0644539	0.0454773	-0.0884654	-0.0183348
CIRBP_HUMAN	Q14011	3	-0.278998	0.0186182	-0.172018	0.0294094	7	-0.298807	0.173288	-0.27835	0.241553	-0.288902	-0.225184
CISY_HUMAN	O75390	18	0.0924693	0.0151571	0.147678	0.026309	23	0.162574	0.0585558	0.082381	0.0464191	0.127522	0.11503
CK068_HUMAN	Q9H3H3	3	0.125414	0.060774	0.088621	0.0705216	3	0.0311468	0.0688178	-0.0624299	0.0859223	0.0782805	0.0130955
CK5P3_HUMAN	Q96JB5	4	0.0847012	0.00451734	0.0698089	0.0103304	3	-0.0128729	0.0386378	-0.0122207	0.0532939	0.0359141	0.0287941
CKAP4_HUMAN	Q07065	63	0.191674	0.0289407	0.207615	0.0584809	67	0.243758	0.151313	0.148001	0.0429444	0.217716	0.177808
CKAP5_HUMAN	Q14008	20	-0.147973	0.024269	-0.182068	0.0221555	20	-0.118145	0.0558009	-0.186485	0.0427936	-0.133059	-0.184277
CLAP1_HUMAN	Q7Z460	3	-0.282948	0.0481457	-0.0604605	0.0285123	4	0.0261827	0.0560825	-0.211894	0.0455267	-0.128382	-0.136177
CLCA_HUMAN	P09496	15	0.23846	0.0132107	0.203989	0.0179381	13	0.152	0.0436408	0.0785858	0.0222147	0.19523	0.141288
CLCB_HUMAN	P09497	5	0.379303	0.0263934	0.386864	0.0318616	4	0.117386	0.104079	0.0236716	0.0706233	0.248344	0.205268
CLH1_HUMAN	Q00610	117	0.265861	0.0277726	0.202586	0.0433644	104	0.148076	0.147496	0.2095	0.0712562	0.206969	0.206043
CLIC1_HUMAN	O00299	33	-0.0418026	0.0206017	-0.101987	0.0294213	43	-0.0189805	0.0893385	-0.10497	0.037768	-0.0303915	-0.103479
CLIC4_HUMAN	Q9Y696	37	0.132203	0.0668851	0.0372147	0.0808275	35	0.120736	0.118585	0.210405	0.047901	0.12647	0.12381
CLIP1_HUMAN	P30622	9	0.050233	0.0249009	-0.015785	0.0210927	6	0.0249201	0.0301593	-0.0382093	0.0462012	0.0375765	-0.0269972
CN37_HUMAN	P09543	7	0.035938	0.0474974	0.0243378	0.0362835	5	0.0775142	0.0631388	-0.132956	0.00792891	0.0567261	-0.0543089
CNBP_HUMAN	P62633	15	-0.262988	0.0457273	-0.226798	0.0480314	15	-0.392145	0.197285	-0.258251	0.0658261	-0.327567	-0.242525
CND1_HUMAN	Q15021	11	-0.448919	0.174702	-0.440794	0.104384	19	-0.554498	0.146808	-0.427405	0.0957675	-0.501709	-0.434099
CND2_HUMAN	Q15003	7	-0.516964	0.0403223	-0.484914	0.255264	9	-0.646777	0.212509	-0.478493	0.123924	-0.581871	-0.481703
CND3_HUMAN	Q9BPX3	8	-0.309021	0.0302336	-0.0474358	0.0273614	10	-0.368991	0.117204	-0.403491	0.075906	-0.339006	-0.225463
CNDP2_HUMAN	Q96KP4	12	0.150901	0.0391235	0.0471813	0.0610521	12	0.0411107	0.075959	0.0361578	0.044944	0.0960057	0.0416696
CNN2_HUMAN	Q99439	25	0.121879	0.0444058	0.0848986	0.0487921	23	0.16	0.331017	0.284426	0.204988	0.14094	0.184662
CNN3_HUMAN	Q15417	35	0.00419571	0.0720835	0.0607986	0.0594393	37	-0.00462382	0.150016	0.247692	0.0840477	-0.000214056	0.154245
CNOT1_HUMAN	A5YKK6	2	-0.0925294	0.0341363	-0.0352942	0.00553393	2	0.0734494	0.130326	0.140702	1.25095	-0.00953998	0.0527042
CNPY2_HUMAN	Q9Y2B0	7	0.321077	0.0556496	0.289322	0.107339	7	0.37623	0.0383263	0.294339	0.0310151	0.348654	0.29183
COF1_HUMAN	P23528	53	-0.0151108	0.0288561	-0.0604237	0.0319502	42	-0.105509	0.094967	0.00878968	0.0453749	-0.0603097	-0.025817
COF2_HUMAN	Q9Y281	15	0.214536	0.0371103	0.076036	0.0412869	10	0.163489	0.0265785	-0.0424431	0.0397572	0.189012	0.0167964
COMT_HUMAN	P21964	11	0.287938	0.0214455	0.191515	0.0967453	22	0.0640595	0.084409	0.221141	0.041175	0.175999	0.206328
COPA_HUMAN	P53621	43	0.148719	0.0301994	0.135515	0.0252752	42	0.193556	0.124654	0.180288	0.0309561	0.171138	0.157902
COPB2_HUMAN	P35606	39	0.190994	0.0358475	0.13219	0.0321793	34	0.190178	0.0898699	0.150858	0.0514859	0.190586	0.141524
COPB_HUMAN	P53618	34	0.193557	0.041836	0.163731	0.0405334	26	0.168301	0.047462	0.177281	0.0212954	0.180929	0.170506
COPD_HUMAN	P48444	25	0.1472	0.0547289	0.112062	0.0383401	18	0.281523	0.120329	0.181829	0.0756334	0.214361	0.146945
COPE_HUMAN	O14579	10	0.142095	0.0362703	0.075029	0.0137316	6	0.104303	0.038113	0.0874098	0.0782007	0.123199	0.0812194
COPG1_HUMAN	Q9Y678	27	0.176981	0.063444	0.205716	0.106395	29	0.236351	0.171135	0.195976	0.0420161	0.206666	0.200846
COPZ1_HUMAN	P61923	5	0.16637	0.0170925	0.108364	0.0251887	7	0.233394	0.0497915	0.293093	0.041597	0.199882	0.200729
COR1B_HUMAN	Q9BR76	7	0.139013	0.00538231	0.138024	0.0244757	7	0.0276102	0.0817407	0.000228581	0.00726695	0.0833115	0.0691264
COR1C_HUMAN	Q9ULV4	45	-0.00983831	0.0216155	0.108878	0.0396722	33	-0.133155	0.220078	-0.103089	0.0414137	-0.0714969	0.0028947
COTL1_HUMAN	Q14019	19	0.181599	0.0197616	0.211306	0.0250222	19	0.26883	0.0981777	0.262541	0.030788	0.225214	0.236923
COX41_HUMAN	P13073	9	-0.0361144	0.0509026	-0.0889179	0.0664382	13	-0.0214991	0.0456036	-0.0397279	0.0533709	-0.0288067	-0.0643229
COX5A_HUMAN	P20674	8	-0.0178262	0.0195391	-0.0504672	0.00360333	7	0.0180004	0.044231	0.00393029	0.0165209	8.71402e-05	-0.0232684
COX5B_HUMAN	P10606	3	0.373205	0.0225667	0.277407	0.055931	4	-0.0469509	0.267889	0.262074	0.264073	0.163127	0.26974
CPIN1_HUMAN	Q6FI81	4	-0.149251	0.0282374	-0.0710669	0.0601158	3	-0.101896	0.142928	-0.0632059	0.0343144	-0.125574	-0.0671364
CPNE1_HUMAN	Q99829	6	0.000211068	0.0529511	-0.0188794	0.0357343	9	-0.163964	0.277051	-0.0337145	0.104182	-0.0818764	-0.0262969
CPNE3_HUMAN	O75131	17	0.127064	0.0191029	0.0915665	0.0385454	21	0.0966328	0.151475	0.160212	0.0758982	0.111848	0.125889
CPNS1_HUMAN	P04632	10	0.362335	0.0686658	0.350239	0.0826513	13	0.314101	0.0711396	0.161703	0.1031	0.338218	0.255971
CPSF5_HUMAN	O43809	8	-0.205212	0.0128634	-0.237634	0.0141904	9	-0.112414	0.0749391	-0.193432	0.0162205	-0.158813	-0.215533
CPSF6_HUMAN	Q16630	2	-0.0559564	0.0461061	-0.139966	0.0415284	12	-0.10679	0.0975677	-0.136553	0.0400331	-0.0813733	-0.138259
CRKL_HUMAN	P46109	8	-0.0446175	0.0175781	-0.0476044	0.0128552	7	-0.0143382	0.0272104	-0.216292	0.0177771	-0.0294778	-0.131948
CRK_HUMAN	P46108	4	0.0288339	0.0390384	0.0278804	0.0422653	4	-0.0152345	0.0867071	0.00962346	0.0426781	0.00679971	0.0187519
CSDE1_HUMAN	O75534	29	-0.00754705	0.0869321	-0.0190855	0.0898953	25	-0.0296443	0.109748	-0.00202604	0.0516247	-0.0185957	-0.0105558
CSK23_HUMAN	Q8NEV1	3	0.0072743	0.0123077	0.0192362	0.0790047	3	-0.182706	0.0326847	-0.444438	0.128921	-0.0877157	-0.212601
CSK2B_HUMAN	P67870	4	-0.028025	0.118634	-0.0125488	0.0579511	6	-0.13494	0.142593	0.0518538	0.0815893	-0.0814825	0.0196525
CSK_HUMAN	P41240	3	0.0689485	0.0229509	0.129406	0.141125	4	0.0774929	0.131732	0.132547	0.0872272	0.0732207	0.130977
CSN1_HUMAN	Q13098	8	-0.0617442	0.0892234	-0.140504	0.0787458	8	0.0371907	0.059573	-0.136805	0.046545	-0.0122768	-0.138655
CSN2_HUMAN	P61201	5	0.00536629	0.0305649	-0.0809276	0.0613532	8	-0.0939111	0.0865541	-0.088512	0.0193013	-0.0442724	-0.0847198
CSN3_HUMAN	Q9UNS2	4	0.00635815	0.03398	0.0714954	0.0303446	6	0.0363744	0.785197	0.224899	0.125633	0.0213663	0.148197
CSN4_HUMAN	Q9BT78	9	-0.0698376	0.0471692	0.037311	0.041083	12	0.0179425	0.126555	-0.00246898	0.0375962	-0.0259475	0.017421
CSN6_HUMAN	Q7L5N1	5	0.0285776	0.0429521	0.0957528	0.0431846	5	0.0396247	0.121386	0.15205	0.051323	0.0341012	0.123901
CSN8_HUMAN	Q99627	4	-0.0811532	0.0298097	0.194081	0.0650264	4	-0.122486	0.0474279	0.00119765	0.0473784	-0.10182	0.0976392
CSRP1_HUMAN	P21291	17	-0.0327318	0.0254369	-0.0404025	0.0612699	15	-0.0679651	0.241166	0.000907766	0.133953	-0.0503484	-0.0197473
CSRP2_HUMAN	Q16527	3	0.0567373	0.0124417	-0.14205	0.0427162	5	0.0343601	0.133232	-0.23159	0.054982	0.0455487	-0.18682
CTBP2_HUMAN	P56545	6	-0.208481	0.188824	-0.223284	0.0410338	8	-0.131374	0.107114	-0.263488	0.0226757	-0.169928	-0.243386
CTNA1_HUMAN	P35221	33	0.0271132	0.0263107	-0.0488063	0.0700355	35	0.0565678	0.0707118	0.0126568	0.0441623	0.0418405	-0.0180747
CTNB1_HUMAN	P35222	10	-0.0897401	0.0234189	-0.109775	0.042809	17	0.0603559	0.118518	-0.0287738	0.0534815	-0.0146921	-0.0692742
CTND1_HUMAN	O60716	11	0.0694285	0.0476012	0.0235356	0.0415975	14	0.030245	0.0868818	0.143437	0.0333821	0.0498368	0.0834864
CUL2_HUMAN	Q13617	2	-0.084829	0.0201128	0.0878229	0.056572	5	-0.0485634	0.0833166	-0.0793725	0.0229352	-0.0666962	0.00422521
CUL3_HUMAN	Q13618	3	-0.185407	0.0172118	-0.0602106	0.0307137	3	-0.0818444	0.0370895	0.17451	0.0292362	-0.133626	0.0571498
CUL4B_HUMAN	Q13620	12	0.194254	0.0966442	0.218172	0.160635	15	0.270448	0.0855019	0.122269	0.0274345	0.232351	0.170221
CUTA_HUMAN	O60888	3	0.0122812	0.018843	0.1981	0.0224498	2	-0.546898	0.883801	0.135044	0.0969005	-0.267308	0.166572
CX6B1_HUMAN	P14854	3	0.237317	0.0113679	0.317391	0.0169364	2	-0.27951	0.0667136	0.0161449	0.0765172	-0.0210965	0.166768
CYBP_HUMAN	Q9HB71	29	-0.239367	0.029816	-0.242486	0.0329414	20	-0.234824	0.06985	-0.302069	0.061631	-0.237095	-0.272278
CYC_HUMAN	P99999	9	0.152363	0.0164541	0.0653017	0.0264471	6	0.015481	0.119856	0.180704	0.0155472	0.0839218	0.123003
CYFP1_HUMAN	Q7L576	6	0.0103379	0.0368462	0.0125234	0.0480834	7	-0.0903005	0.0566667	-0.0908091	0.0561111	-0.0399813	-0.0391429
CYTB_HUMAN	P04080	8	0.480265	0.0209394	0.316637	0.0169418	7	-0.0205578	0.426688	0.458979	0.322717	0.229854	0.387808
DAB2_HUMAN	P98082	7	0.433587	0.034806	0.232542	0.0641349	9	0.480269	0.0295325	0.436456	0.0871108	0.456928	0.334499
DAZP1_HUMAN	Q96EP5	7	-0.302482	0.075256	-0.248631	0.0456755	7	-0.350739	0.144304	-0.185738	0.0593761	-0.32661	-0.217185
DBNL_HUMAN	Q9UJU6	12	0.0524332	0.0313326	0.110066	0.0483243	13	0.00621383	0.124592	0.0661418	0.0707048	0.0293235	0.0881041
DC1I2_HUMAN	Q13409	18	0.0776641	0.140111	-0.0106312	0.169403	18	0.0861041	0.0523211	0.0372376	0.0473493	0.0818841	0.0133032
DC1L1_HUMAN	Q9Y6G9	7	-0.00427417	0.0314797	0.0019645	0.0570804	3	0.203571	0.118785	0.0132854	0.0720631	0.0996486	0.00762494
DC1L2_HUMAN	O43237	6	0.0638049	0.0158168	-0.0193706	0.0339913	5	0.101157	0.102211	0.0680452	0.0238932	0.0824811	0.0243373
DCK_HUMAN	P27707	3	-0.286735	0.165028	-0.14302	0.390684	2	-0.399618	0.219712	0.0469307	0.0496848	-0.343176	-0.0480445
DCNL1_HUMAN	Q96GG9	2	-0.0244199	0.0510217	0.0722527	0.0209316	5	-0.0409953	0.115614	0.0693442	0.102963	-0.0327076	0.0707984
DCTD_HUMAN	P32321	3	0.0365769	0.0318549	0.00469734	0.0354503	3	0.0551359	0.0453069	0.0238581	0.0262689	0.0458564	0.0142777
DCTN1_HUMAN	Q14203	27	0.227723	0.0667849	0.217333	0.0556063	24	0.141352	0.0689664	0.15638	0.0389791	0.184537	0.186856
DCTN2_HUMAN	Q13561	26	0.231276	0.0392412	0.186948	0.12392	32	0.168885	0.0738517	0.134613	0.0443245	0.200081	0.16078
DCTN3_HUMAN	O75935	3	0.168943	0.0714181	0.267245	0.0383689	4	0.00612542	0.444426	0.180879	0.177979	0.0875343	0.224062
DCTN4_HUMAN	Q9UJW0	5	0.30144	0.146692	0.342702	0.053651	4	-0.0666538	0.0438975	-0.0162593	0.0852975	0.117393	0.163221
DCTP1_HUMAN	Q9H773	2	-0.181585	0.0551611	-0.260773	0.101367	4	-0.406783	0.0537591	-0.387727	0.0326835	-0.294184	-0.32425
DCUP_HUMAN	P06132	12	0.109957	0.08687	0.168494	0.0919326	11	0.156888	0.276757	0.0232719	0.101076	0.133422	0.095883
DD19A_HUMAN	Q9NUU7	7	0.0566683	0.0774334	0.0794638	0.0590455	7	-0.00743445	0.233801	0.0296584	0.0919267	0.0246169	0.0545611
DDAH1_HUMAN	O94760	3	-0.00962228	0.0796232	-0.055009	0.103082	5	-0.0246668	0.14236	-0.00712462	0.0457064	-0.0171445	-0.0310668
DDB1_HUMAN	Q16531	27	-0.08218	0.0599118	-0.125382	0.0569011	14	-0.0882872	0.113826	-0.0877243	0.0343678	-0.0852336	-0.106553
DDX17_HUMAN	Q92841	27	-0.28735	0.0269205	-0.336066	0.0326056	37	-0.251534	0.0997597	-0.355539	0.0776161	-0.269442	-0.345803
DDX18_HUMAN	Q9NVP1	2	-0.0974461	0.0258009	-0.073634	0.00954748	10	-0.270064	0.140105	-0.171562	0.0617918	-0.183755	-0.122598
DDX1_HUMAN	Q92499	22	-0.00812433	0.0206848	0.0641109	0.0483256	18	-0.00208377	0.106067	0.0258751	0.034405	-0.00510405	0.044993
DDX21_HUMAN	Q9NR30	54	-0.370123	0.0437981	-0.371621	0.0503063	37	-0.33395	0.108	-0.465525	0.0533492	-0.352036	-0.418573
DDX23_HUMAN	Q9BUQ8	3	0.243299	0.184711	-0.0959138	0.0193651	5	-0.179493	0.189054	0.116909	0.032618	0.0319029	0.0104977
DDX27_HUMAN	Q96GQ7	3	-0.172293	0.0259486	-0.121214	0.0244933	2	-0.0911557	0.0417883	-0.301949	0.00349356	-0.131724	-0.211581
DDX3X_HUMAN	O00571	38	-0.125689	0.0309743	-0.107322	0.096416	37	-0.150567	0.0987032	-0.0930718	0.0598111	-0.138128	-0.100197
DDX42_HUMAN	Q86XP3	4	-0.254618	0.0876475	-0.259484	0.054405	4	-0.0791445	0.0336979	-0.0781943	0.0254977	-0.166881	-0.168839
DDX46_HUMAN	Q7L014	7	-0.111383	0.0413136	-0.0493084	0.0296397	6	-0.0687549	0.054929	-0.2303	0.0179591	-0.0900689	-0.139804
DDX54_HUMAN	Q8TDD1	3	0.0688349	0.117898	0.0223669	0.0888528	3	0.336408	0.285592	0.0628032	0.129034	0.202622	0.042585
DDX5_HUMAN	P17844	56	-0.296911	0.0388135	-0.247654	0.0339131	54	-0.147241	0.111652	-0.195644	0.028323	-0.222076	-0.221649
DDX6_HUMAN	P26196	14	-0.0951237	0.0349669	-0.0312925	0.0310422	13	-0.0498123	0.0637907	-0.137875	0.0375302	-0.072468	-0.0845838
DECR_HUMAN	Q16698	12	0.204524	0.0526335	0.339579	0.0419533	11	0.235437	0.0366721	0.21897	0.0313241	0.21998	0.279274
DEK_HUMAN	P35659	19	-0.580278	0.0358733	-0.506344	0.0267351	17	-0.555761	0.154994	-0.407476	0.114067	-0.568019	-0.45691
DENR_HUMAN	O43583	8	0.151338	0.026907	0.114238	0.0447794	8	0.0936014	0.0510156	0.0774201	0.0308145	0.122469	0.095829
DESM_HUMAN	P17661	2	0.243955	0.136775	0.337182	0.0382629	2	0.308942	0.0868418	0.026971	0.0784921	0.276448	0.182076
DESP_HUMAN	P15924	6	0.0894315	0.037725	-0.0406985	0.0803058	4	0.242037	0.06924	0.177149	0.562271	0.165734	0.0682251
DEST_HUMAN	P60981	20	0.255141	0.0357307	0.187277	0.0281413	17	0.260223	0.234236	0.358885	0.0576883	0.257682	0.273081
DHB12_HUMAN	Q53GQ0	2	0.301524	0.0176085	0.215408	0.00367533	6	0.0804923	0.121224	0.405139	0.0419015	0.191008	0.310274
DHB4_HUMAN	P51659	7	0.0692979	0.0796259	0.212478	0.198459	12	0.132663	0.0688125	0.0596805	0.0334809	0.10098	0.136079
DHC24_HUMAN	Q15392	2	0.0895374	0.093367	0.211534	0.0856472	5	0.282032	0.143264	0.0842155	0.0995065	0.185785	0.147875
DHE3_HUMAN	P00367	27	0.172241	0.0473065	0.189277	0.0390458	21	0.110722	0.122493	-0.0443579	0.125327	0.141482	0.0724595
DHX15_HUMAN	O43143	15	-0.272711	0.0233739	-0.173645	0.0349667	20	-0.157083	0.127654	-0.132383	0.0502324	-0.214897	-0.153014
DHX9_HUMAN	Q08211	62	-0.209158	0.0801537	-0.248503	0.0756033	48	-0.182532	0.110781	-0.295031	0.0374058	-0.195845	-0.271767
DIAP1_HUMAN	O60610	4	-0.147633	0.0648859	-0.101822	0.037212	5	-0.0988655	0.0190093	-0.180026	0.0227569	-0.123249	-0.140924
DJB11_HUMAN	Q9UBS4	3	0.239219	0.0374231	0.31787	0.0393862	7	0.282631	0.0322617	-0.0269331	0.0549996	0.260925	0.145468
DJC10_HUMAN	Q8IXB1	2	0.170384	0.00234799	0.162825	0.0253181	3	0.0872443	0.456612	0.558204	0.103076	0.128814	0.360514
DKC1_HUMAN	O60832	4	-0.190785	0.0364784	-0.308534	0.0138684	6	-0.174242	0.0703659	-0.253909	0.0310881	-0.182513	-0.281222
DLDH_HUMAN	P09622	13	0.210305	0.0898367	0.24764	0.0560407	11	0.247879	0.0466485	0.140216	0.0322113	0.229092	0.193928
DLG1_HUMAN	Q12959	2	0.222089	0.0435237	0.0142794	0.045916	2	0.0724253	0.0592506	0.0604846	0.0586301	0.147257	0.037382
DLRB1_HUMAN	Q9NP97	5	-0.00289909	0.0213303	-0.011294	0.0304879	7	-0.0978595	0.0625158	0.241904	0.0921867	-0.0503793	0.115305
DNJA1_HUMAN	P31689	17	-0.296421	0.0159367	-0.279451	0.0406181	16	-0.171292	0.0843587	-0.165907	0.0367098	-0.233857	-0.222679
DNJA2_HUMAN	O60884	9	-0.053695	0.0118589	-0.00697829	0.0200097	11	-0.0547334	0.111568	-0.159063	0.069309	-0.0542142	-0.0830209
DNJB1_HUMAN	P25685	3	-0.202008	0.0659526	-0.0481566	0.0521435	4	-0.138375	0.0147334	-0.0373733	0.00817871	-0.170191	-0.042765
DNJB6_HUMAN	O75190	3	-0.105452	0.0111558	-0.126302	0.0449185	2	-0.176353	0.0855193	-0.131906	0.0058278	-0.140902	-0.129104
DNJC3_HUMAN	Q13217	5	0.33296	0.0296925	0.336761	0.038485	5	0.206372	0.0908634	0.259959	0.0269617	0.269666	0.29836
DNJC7_HUMAN	Q99615	9	-0.190459	0.0231236	-0.19826	0.0413726	7	-0.24266	0.114915	-0.048386	0.115946	-0.216559	-0.123323
DNJC8_HUMAN	O75937	9	-0.247079	0.0262354	-0.154394	0.0430154	15	-0.159147	0.170528	-0.301259	0.0366644	-0.203113	-0.227826
DNJC9_HUMAN	Q8WXX5	10	-0.638735	0.0361898	-0.500749	0.0324426	12	-0.600322	0.111052	-0.495423	0.0644146	-0.619529	-0.498086
DNM1L_HUMAN	O00429	14	0.0710594	0.0957537	0.134703	0.0679506	23	0.307211	0.0749219	0.141712	0.0453792	0.189135	0.138207
DNMT1_HUMAN	P26358	15	-0.521308	0.0435847	-0.447638	0.0330877	14	-0.505297	0.0782077	-0.467551	0.0342912	-0.513303	-0.457594
DOPD_HUMAN	P30046	6	0.235818	0.0364297	0.30066	0.0725092	11	0.171602	0.0230803	0.207844	0.0910059	0.20371	0.254252
DP13B_HUMAN	Q8NEU8	4	-0.0990595	0.140541	-0.106999	0.0412657	8	0.0526686	0.192457	0.116893	0.110273	-0.0231955	0.00494708
DPM1_HUMAN	O60762	4	0.0400799	0.0783201	-0.0561159	0.0268428	5	0.090365	0.16719	0.0398159	0.170843	0.0652225	-0.00815001
DPOD1_HUMAN	P28340	2	-0.147517	0.0113692	-0.20237	0.00236522	2	-0.294391	0.0154169	-0.246829	0.0304214	-0.220954	-0.2246
DPOE3_HUMAN	Q9NRF9	4	-0.470354	0.0318085	-0.354104	0.0299154	4	-0.0344406	0.357252	-0.246318	0.138641	-0.252397	-0.300211
DPP3_HUMAN	Q9NY33	9	0.226351	0.0596139	0.208885	0.044794	8	0.106062	0.123433	0.144641	0.108082	0.166207	0.176763
DPYL2_HUMAN	Q16555	52	0.252164	0.0288831	0.246552	0.046537	46	0.216148	0.0958418	0.174757	0.0445808	0.234156	0.210654
DPYL3_HUMAN	Q14195	20	-0.187986	0.0307533	-0.201306	0.0333273	27	-0.168057	0.0780575	-0.122334	0.0483041	-0.178021	-0.16182
DREB_HUMAN	Q16643	23	0.194418	0.0472406	0.348601	0.0329005	12	-0.0573302	0.142298	0.192502	0.175611	0.0685437	0.270551
DRG1_HUMAN	Q9Y295	7	-0.0983739	0.0384202	-0.096031	0.0589324	2	0.014089	0.0920452	-0.306173	0.00997295	-0.0421424	-0.201102
DSRAD_HUMAN	P55265	10	-0.0727301	0.117587	0.112238	0.104522	8	-0.0371142	0.0510169	0.017826	0.0174684	-0.0549222	0.0650318
DUS3_HUMAN	P51452	3	0.442625	0.0385579	0.427356	0.0498115	5	0.41636	0.0568117	0.488869	0.0494042	0.429493	0.458112
DUT_HUMAN	P33316	14	-1.02779	0.0258044	-1.01961	0.0343459	16	-1.05778	0.178224	-0.648593	0.0638529	-1.04279	-0.834101
DX39A_HUMAN	O00148	2	-0.564807	0.00311388	-0.403064	0.0989675	2	-0.299976	0.00898768	-0.483964	0.0120643	-0.432392	-0.443514
DX39B_HUMAN	Q13838	19	-0.216076	0.0339272	-0.16148	0.0592277	28	-0.346653	0.169393	-0.0932981	0.118441	-0.281365	-0.127389
DYHC1_HUMAN	Q14204	168	0.0744585	0.032483	0.0444309	0.0480807	191	0.111666	0.102291	0.0622774	0.0412326	0.0930625	0.0533541
DYL1_HUMAN	P63167	10	0.00917215	0.0598546	0.0842353	0.107456	5	-0.330661	0.588297	0.347949	1.01864	-0.160745	0.216092
DYLT1_HUMAN	P63172	2	0.0448987	0.0405897	-0.0152919	0.0275495	2	0.239284	0.119548	0.0270578	0.050962	0.142091	0.00588295
DYN2_HUMAN	P50570	8	-0.0643406	0.0606021	0.00982099	0.0670528	10	0.0575299	0.130456	-0.0787323	0.0558877	-0.00340533	-0.0344556
DYR_HUMAN	P00374	10	0.0399775	0.0780021	0.111536	0.0730845	9	0.142227	0.0538752	-0.121101	0.0408189	0.0911021	-0.0047823
E2AK2_HUMAN	P19525	6	-0.149922	0.0180301	-0.110534	0.0140368	6	-0.0933344	0.0369695	-0.219942	0.011321	-0.121628	-0.165238
E41L2_HUMAN	O43491	19	-0.191594	0.0360813	-0.138309	0.0422678	16	-0.208679	0.153017	-0.0416797	0.0429415	-0.200136	-0.0899943
E41L3_HUMAN	Q9Y2J2	5	0.0424242	0.0170887	-0.0591713	0.0499977	7	-0.00109757	0.130841	0.0525474	0.0412616	0.0206633	-0.00331195
EBP2_HUMAN	Q99848	7	-0.314272	0.0705431	-0.29436	0.0350427	2	-0.381445	0.030538	-0.449926	0.00180139	-0.347858	-0.372143
ECE1_HUMAN	P42892	9	0.209048	0.0678088	-0.0241796	0.0668223	2	0.077359	0.359448	0.00106483	0.010125	0.143204	-0.0115574
ECHA_HUMAN	P40939	25	0.304823	0.0454127	0.307676	0.0537284	32	0.279684	0.0675217	0.251678	0.0419021	0.292254	0.279677
ECHB_HUMAN	P55084	16	0.41511	0.0232868	0.356634	0.0317123	11	0.415867	0.0923318	0.275643	0.0382747	0.415489	0.316138
ECHD1_HUMAN	Q9NTX5	2	0.0731541	0.0236903	0.0328171	0.0332255	7	0.210193	0.0898166	0.210292	0.054273	0.141673	0.121555
ECHM_HUMAN	P30084	15	0.306269	0.034966	0.315317	0.0702083	20	0.312198	0.0674582	0.287005	0.0627672	0.309234	0.301161
ECI2_HUMAN	O75521	14	0.214508	0.0514722	0.249962	0.0459574	17	0.133429	0.0352349	0.0772594	0.0382247	0.173968	0.163611
ECM29_HUMAN	Q5VYK3	8	-0.152729	0.0525257	-0.113555	0.0206997	15	-0.114201	0.0825669	-0.175199	0.0969071	-0.133465	-0.144377
EDF1_HUMAN	O60869	7	-0.0611206	0.197024	0.0910982	0.0408816	8	-0.0456114	0.0297115	-0.112967	0.0540553	-0.053366	-0.0109344
EEA1_HUMAN	Q15075	34	0.159794	0.0439449	0.194551	0.0330399	29	0.185971	0.069715	0.12302	0.0440461	0.172883	0.158785
EF1A1_HUMAN	P68104	78	-0.183445	0.0333058	-0.188249	0.036391	94	-0.161456	0.248035	-0.0482427	0.0896234	-0.17245	-0.118246
EF1B_HUMAN	P24534	14	0.0344145	0.0301684	0.099855	0.060817	22	0.0547679	0.0512519	0.0217053	0.0315398	0.0445912	0.0607802
EF1D_HUMAN	P29692	26	-0.0830257	0.0194566	-0.166518	0.0235953	25	-0.0974054	0.0874505	-0.0172389	0.0320082	-0.0902155	-0.0918783
EF1G_HUMAN	P26641	43	0.13321	0.0374612	0.168088	0.066375	37	0.0269855	0.222556	0.26603	0.278121	0.0800977	0.217059
EF2_HUMAN	P13639	109	0.0242075	0.029364	-0.0159566	0.0263765	119	-0.00989768	0.178906	0.130816	0.052909	0.00715489	0.0574296
EFGM_HUMAN	Q96RP9	6	0.0682093	0.0513739	-0.0297903	0.0832153	4	-0.195511	0.100528	-0.190429	0.0728215	-0.063651	-0.11011
EFHD2_HUMAN	Q96C19	14	-0.0829221	0.0345459	-0.0215158	0.0162647	10	-0.144171	0.0975617	-0.205312	0.0384181	-0.113547	-0.113414
EFTS_HUMAN	P43897	3	0.0105725	0.0492089	0.181762	0.0119085	3	0.126165	0.0345084	-0.0638072	0.0153591	0.0683686	0.0589773
EFTU_HUMAN	P49411	27	0.040742	0.0246818	0.00355821	0.0288161	26	-0.0295757	0.11655	0.00357774	0.064677	0.00558316	0.00356797
EGFR_HUMAN	P00533	9	-0.342624	0.0648556	-0.318215	0.063919	4	-0.262599	0.0476601	-0.0477876	0.0813709	-0.302611	-0.183001
EHD1_HUMAN	Q9H4M9	16	0.234404	0.0233104	0.182152	0.0333421	9	0.255874	0.103258	0.226123	0.0403486	0.245139	0.204137
EHD2_HUMAN	Q9NZN4	8	0.165954	0.0190197	0.180475	0.0326485	10	0.368962	0.0537893	0.41194	0.0440205	0.267458	0.296208
EHD4_HUMAN	Q9H223	11	-0.068731	0.0929389	-0.148192	0.0613518	17	-0.0938702	0.0807885	-0.0991397	0.0375767	-0.0813006	-0.123666
EI2BA_HUMAN	Q14232	4	0.0763598	0.0525732	-0.101656	0.0387002	7	-0.0145791	0.150329	0.0428124	0.0576575	0.0308904	-0.0294218
EI2BB_HUMAN	P49770	3	0.0316646	0.0473819	-0.0371609	0.0204745	2	0.138713	0.0229568	0.0723745	0.00953932	0.0851887	0.0176068
EIF1_HUMAN	P41567	7	-0.319602	0.0143515	-0.211626	0.03468	6	-0.247265	0.167028	-0.128255	0.0647317	-0.283434	-0.169941
EIF2A_HUMAN	Q9BY44	10	-0.121969	0.0417527	-0.0884847	0.0497754	10	0.00894082	0.0646354	-0.19167	0.0513287	-0.0565139	-0.140077
EIF3A_HUMAN	Q14152	50	-0.00730294	0.0195535	0.0135706	0.0389662	66	0.0319788	0.0646422	-0.0549569	0.0259453	0.0123379	-0.0206932
EIF3B_HUMAN	P55884	21	-0.00365615	0.0322118	-0.00325953	0.0396751	30	-0.0632144	0.0849902	-0.0876981	0.0522321	-0.0334353	-0.0454788
EIF3C_HUMAN	Q99613	36	-0.0339572	0.0271035	-0.00206685	0.0314297	23	-0.00340182	0.0767865	-0.0825001	0.0333341	-0.0186795	-0.0422835
EIF3D_HUMAN	O15371	26	-0.0414042	0.0323349	-0.0975857	0.0516612	27	-0.0342513	0.132973	-0.0603243	0.078918	-0.0378278	-0.078955
EIF3E_HUMAN	P60228	16	-0.0588536	0.0260318	-0.0220256	0.0479658	14	0.0523322	0.0644431	-0.212829	0.0466285	-0.0032607	-0.117427
EIF3F_HUMAN	O00303	16	-0.0604003	0.0314398	0.0173579	0.0242097	14	0.0375598	0.0829498	-0.0382404	0.05656	-0.0114203	-0.0104412
EIF3G_HUMAN	O75821	11	-0.0880428	0.0355777	0.0345737	0.0164755	7	0.106712	0.194343	0.0729275	0.0525098	0.00933441	0.0537506
EIF3H_HUMAN	O15372	16	-0.0997281	0.0518234	0.0558472	0.0462696	11	-0.00922769	0.0548756	-0.126333	0.0413047	-0.0544779	-0.0352429
EIF3I_HUMAN	Q13347	10	0.00443069	0.0101339	-0.00750888	0.0186147	15	0.0306632	0.0297387	-0.129202	0.0266972	0.017547	-0.0683552
EIF3J_HUMAN	O75822	9	0.0778039	0.148755	0.0638055	0.10509	5	0.348054	0.190572	0.226045	0.0863914	0.212929	0.144925
EIF3K_HUMAN	Q9UBQ5	8	-0.116104	0.0406471	0.00223387	0.0601485	11	0.00204187	0.0672407	-0.0447922	0.0235282	-0.057031	-0.0212792
EIF3L_HUMAN	Q9Y262	28	-0.0700776	0.044822	-0.0545345	0.0317778	24	-0.0391683	0.0815989	0.00692397	0.102589	-0.0546229	-0.0238052
EIF3M_HUMAN	Q7L2H7	6	-0.0035641	0.0201765	0.0315864	0.0158103	11	-0.120666	0.284753	0.0585636	0.0655963	-0.062115	0.045075
ELAV1_HUMAN	Q15717	14	-0.261575	0.0408111	-0.203159	0.0452647	15	-0.160964	0.228518	-0.342647	0.0510658	-0.21127	-0.272903
ELOB_HUMAN	Q15370	8	-0.0129817	0.0178025	-0.00468721	0.0156034	10	0.0361015	0.199606	0.0682649	0.070584	0.0115599	0.0317888
ELOC_HUMAN	Q15369	8	0.0121849	0.0383574	0.0969146	0.0410132	8	-0.0367976	0.136482	0.0490519	0.112487	-0.0123063	0.0729833
EMD_HUMAN	P50402	12	-0.000439024	0.0531405	0.0721821	0.106481	8	-0.0308185	0.0614309	-0.0372861	0.0249847	-0.0156288	0.017448
ENOA_HUMAN	P06733	144	-0.119062	0.0338646	-0.115448	0.037088	135	-0.205115	0.110353	-0.102366	0.0498452	-0.162088	-0.108907
ENOG_HUMAN	P09104	12	-0.052064	0.0331681	-0.0682082	0.0738521	23	0.0147931	0.124033	0.0933712	0.0852784	-0.0186354	0.0125815
ENPL_HUMAN	P14625	101	0.145904	0.0356017	0.152633	0.0617246	110	0.232562	0.13466	0.253023	0.0548208	0.189233	0.202828
EPHA2_HUMAN	P29317	13	0.00927927	0.0292004	0.0151677	0.0543244	11	0.131807	0.0400569	-0.0140513	0.0521526	0.070543	0.000558214
ERAP1_HUMAN	Q9NZ08	2	-0.0164703	0.0594448	-0.0479939	0.026161	4	-0.199207	0.0624299	-0.118349	0.0451037	-0.107839	-0.0831715
ERF1_HUMAN	P62495	12	0.0545068	0.0378702	0.025209	0.0463858	18	0.0726964	0.0383569	-0.0325546	0.0428767	0.0636016	-0.00367276
ERF3A_HUMAN	P15170	20	-0.0690816	0.0278246	-0.0648983	0.0233049	15	-0.134703	0.212951	0.014769	0.132623	-0.101892	-0.0250647
ERH_HUMAN	P84090	13	-0.12439	0.0270018	-0.248805	0.0366187	7	-0.548292	0.474295	0.0722883	0.241768	-0.336341	-0.0882582
ERLN1_HUMAN	O75477	14	0.0757094	0.0390167	0.0270911	0.0223246	10	0.170698	0.0393887	0.0402547	0.076721	0.123204	0.0336729
ERLN2_HUMAN	O94905	4	0.0711062	0.0233416	0.0607325	0.0278911	14	0.162862	0.0368958	0.0967269	0.057803	0.116984	0.0787297
ERO1A_HUMAN	Q96HE7	3	0.0959412	0.037573	-0.0171808	0.0256669	7	0.0359914	0.270429	0.214851	0.134049	0.0659663	0.098835
ERP29_HUMAN	P30040	19	-0.0249694	0.0393346	-0.0100568	0.0494064	22	0.0361015	0.0898148	-0.00542337	0.0366152	0.00556608	-0.00774009
ERP44_HUMAN	Q9BS26	7	0.280555	0.0202198	0.289697	0.177938	4	0.140812	0.0695636	0.201887	0.0296748	0.210684	0.245792
ESTD_HUMAN	P10768	18	0.0521586	0.0260626	-0.0126338	0.0417096	17	0.0249557	0.11314	0.0605907	0.039264	0.0385572	0.0239784
ESYT1_HUMAN	Q9BSJ8	26	-0.0234636	0.048812	0.121794	0.0463508	29	0.170453	0.101529	0.010509	0.0410118	0.0734949	0.0661515
ETFA_HUMAN	P13804	14	0.2589	0.0456905	0.280512	0.0791846	13	0.313666	0.0882088	0.148908	0.0604248	0.286283	0.21471
ETFB_HUMAN	P38117	9	0.45012	0.0478937	0.358683	0.0459774	6	0.341914	0.0556804	0.338148	0.0659462	0.396017	0.348415
ETHE1_HUMAN	O95571	8	0.291824	0.0193485	0.178831	0.0327655	4	0.242568	0.0410614	0.251523	0.0453838	0.267196	0.215177
EWS_HUMAN	Q01844	7	-0.129251	0.0212441	-0.155952	0.043769	11	-0.30136	0.0815682	-0.0319947	0.0316316	-0.215305	-0.0939732
EXOS6_HUMAN	Q5RKV6	3	0.00790636	0.0696357	0.0487347	0.0108751	5	-0.152757	0.145322	-0.0627264	0.0451169	-0.0724255	-0.00699588
EZRI_HUMAN	P15311	30	0.00275086	0.026363	0.00179624	0.0423343	36	0.00506514	0.0526136	0.0462388	0.0278017	0.003908	0.0240175
F10A1_HUMAN	P50502	14	0.0371532	0.0119063	-0.0458617	0.0276389	15	-0.00854652	0.0416357	0.0767076	0.0136981	0.0143034	0.0154229
F120A_HUMAN	Q9NZB2	2	0.0674068	0.0689052	0.0163427	0.0169885	3	0.159538	0.0784853	-0.0256727	0.0161078	0.113472	-0.004665
FA50A_HUMAN	Q14320	3	-0.166906	0.0325552	-0.190864	0.0306312	4	-0.585472	0.936212	-0.472934	0.151118	-0.376189	-0.331899
FAAA_HUMAN	P16930	6	0.0840769	0.0426163	0.189839	0.0503909	4	0.0915331	0.05176	0.142766	0.0384103	0.087805	0.166303
FABP5_HUMAN	Q01469	11	-0.0157226	0.425465	-0.00185108	0.0753348	4	-0.0862211	0.0519673	-0.0197111	0.0521538	-0.0509719	-0.0107811
FACE1_HUMAN	O75844	6	0.0744209	0.0323239	0.0728797	0.0369205	2	0.255465	0.0691997	-0.0953616	0.0304239	0.164943	-0.0112409
FAF2_HUMAN	Q96CS3	2	0.0753963	0.0601705	0.0145168	0.0530769	2	0.207873	0.0151426	0.148055	0.0143925	0.141635	0.0812859
FAH2A_HUMAN	Q96GK7	2	-0.042886	0.0260495	-0.148993	0.00390692	2	-0.0434292	0.293444	0.354742	0.0595296	-0.0431576	0.102874
FAM3C_HUMAN	Q92520	2	0.0206948	0.0501744	0.0230475	0.0358086	5	0.0733584	0.053493	0.133493	0.0307514	0.0470266	0.0782704
FAS_HUMAN	P49327	86	0.0590698	0.051503	0.0190522	0.0569009	102	0.0150338	0.12687	-0.0335763	0.0603675	0.0370518	-0.00726205
FBLI1_HUMAN	Q8WUP2	6	0.263666	0.0403239	0.0825221	0.120407	10	0.249911	0.313567	0.192272	0.0715932	0.256789	0.137397
FBRL_HUMAN	P22087	9	-0.349156	0.0256885	-0.205071	0.0690866	9	-0.257394	0.0878621	-0.318606	0.0336809	-0.303275	-0.261839
FCL_HUMAN	Q13630	2	0.472703	0.0358892	0.524159	0.0123885	4	0.381126	0.113677	0.310785	0.0335446	0.426914	0.417472
FEN1_HUMAN	P39748	14	-0.484146	0.0599231	-0.290562	0.0890576	16	-0.471074	0.0878021	-0.367602	0.0370455	-0.47761	-0.329082
FERM2_HUMAN	Q96AC1	9	-0.0203874	0.0295743	-0.131087	0.082339	5	0.06087	0.106153	-0.0261419	0.0474843	0.0202413	-0.0786147
FGF2_HUMAN	P09038	8	0.678156	0.108554	0.506203	0.141118	9	0.770732	0.0532034	0.754685	0.0424195	0.724444	0.630444
FHL2_HUMAN	Q14192	23	0.294805	0.0401324	0.143604	0.0298255	21	0.345046	0.209248	0.146563	0.0447026	0.319925	0.145084
FINC_HUMAN	P02751	31	0.728527	0.104965	0.612055	0.0570127	19	1.30333	0.510144	1.10273	0.1458	1.01593	0.857393
FKB10_HUMAN	Q96AY3	7	0.237707	0.0473428	0.281668	0.05244	12	0.38698	0.0668748	0.531117	0.0520938	0.312344	0.406392
FKB15_HUMAN	Q5T1M5	2	0.142674	0.071967	0.110063	0.0767981	2	0.0791562	0.0149921	-0.202308	0.0280293	0.110915	-0.0461227
FKB1A_HUMAN	P62942	8	0.525161	0.0304477	0.5301	0.0147344	9	0.416834	0.085838	0.556899	0.0261144	0.470997	0.5435
FKBP2_HUMAN	P26885	4	0.118177	0.0869518	0.020904	0.0456777	3	0.173356	0.017975	0.188581	0.0230148	0.145766	0.104742
FKBP3_HUMAN	Q00688	13	-0.0153851	0.0123809	0.00927658	0.0263567	10	-0.174029	0.0740335	0.0613248	0.0657479	-0.0947069	0.0353007
FKBP4_HUMAN	Q02790	20	-0.0282252	0.0287346	-0.09909	0.0336984	23	0.0262876	0.106567	-0.0736408	0.0485406	-0.000968792	-0.0863654
FKBP8_HUMAN	Q14318	5	-0.0450617	0.0802098	0.185716	0.150466	5	0.103578	0.121337	-0.024056	0.0353102	0.0292583	0.0808298
FLII_HUMAN	Q13045	7	-0.0484007	0.0372405	-0.018628	0.0348455	12	-0.0183916	0.0688734	-0.00126754	0.0625463	-0.0333961	-0.00994776
FLNA_HUMAN	P21333	368	0.0284537	0.0440887	-0.0161291	0.0447402	341	0.0512618	0.119264	0.0382291	0.075939	0.0398577	0.01105
FLNB_HUMAN	O75369	181	-0.0107987	0.051404	-0.0672266	0.0689069	185	0.0218505	0.113071	0.0128852	0.0971076	0.0055259	-0.0271707
FLNC_HUMAN	Q14315	212	0.273877	0.0505693	0.269123	0.0684745	135	0.189149	0.154513	0.200342	0.0863086	0.231513	0.234732
FPPS_HUMAN	P14324	10	-0.0519963	0.0268891	-0.0373353	0.0390168	9	-0.0963808	0.159245	-0.146355	0.0412315	-0.0741885	-0.0918449
FSCN1_HUMAN	Q16658	39	0.0220433	0.0224217	-0.00369419	0.0375578	42	0.136986	0.135003	0.110353	0.0435786	0.0795145	0.0533296
FSTL1_HUMAN	Q12841	8	-0.0139536	0.120171	0.0834625	0.365423	4	0.251924	0.427007	0.260734	0.310328	0.118985	0.172098
FUBP1_HUMAN	Q96AE4	41	-0.225139	0.0221652	-0.15862	0.0348041	38	-0.221039	0.0814095	-0.20846	0.0468368	-0.223089	-0.18354
FUBP2_HUMAN	Q92945	30	-0.189611	0.0415941	-0.165179	0.121913	27	-0.240973	0.13906	-0.417755	0.0593512	-0.215292	-0.291467
FUBP3_HUMAN	Q96I24	10	-0.00657869	0.0237721	-0.0527887	0.0197277	6	0.0145481	0.0537903	-0.0189175	0.0542286	0.0039847	-0.0358531
FUMH_HUMAN	P07954	40	-0.119089	0.0422085	-0.0401787	0.0339214	26	-0.1042	0.089619	-0.101042	0.0784464	-0.111644	-0.0706105
FUS_HUMAN	P35637	22	-0.199012	0.0323937	-0.242822	0.0348876	22	-0.24045	0.0707729	-0.179736	0.0579019	-0.219731	-0.211279
FXR1_HUMAN	P51114	16	-0.100099	0.0220406	-0.140395	0.0321034	10	-0.0709776	0.0586354	-0.0741097	0.0620855	-0.0855383	-0.107252
G3BP1_HUMAN	Q13283	26	-0.160608	0.0523087	-0.151695	0.0372216	25	-0.213997	0.162724	-0.0502947	0.0908554	-0.187302	-0.100995
G3BP2_HUMAN	Q9UN86	13	0.155653	0.0649976	0.0867585	0.0712805	7	0.10092	0.381851	0.158429	0.0703978	0.128286	0.122594
G3P_HUMAN	P04406	114	0.148358	0.0462346	0.140592	0.0760303	123	-0.0285361	0.222689	0.317839	0.167715	0.0599107	0.229216
G6PD_HUMAN	P11413	20	0.148859	0.0521806	0.0928931	0.0487232	17	0.00932688	0.0688902	0.242143	0.0416382	0.0790931	0.167518
G6PI_HUMAN	P06744	26	0.0945842	0.0321168	0.114796	0.0355089	21	0.059588	0.119016	0.138346	0.0827678	0.0770861	0.126571
GALE_HUMAN	Q14376	4	-0.0486744	0.0216084	-0.0318119	0.0121107	8	-0.196341	0.28639	-0.102665	0.0737748	-0.122508	-0.0672385
GALT2_HUMAN	Q10471	7	-0.0963088	0.0284514	-0.0832856	0.0592552	8	-0.127172	0.326181	0.254503	0.132091	-0.11174	0.0856086
GALT7_HUMAN	Q86SF2	6	-0.192586	0.0327821	-0.0537533	0.0574959	4	-0.0557122	0.193679	-0.134736	0.0874721	-0.124149	-0.0942449
GANAB_HUMAN	Q14697	36	-0.032879	0.0266044	-0.0306199	0.0403149	41	-0.0378465	0.172601	-0.0230379	0.0430509	-0.0353628	-0.0268289
GARS_HUMAN	P41250	24	0.26162	0.0452613	0.23231	0.0988824	35	0.0475179	0.0957044	0.0897703	0.042353	0.154569	0.16104
GBB1_HUMAN	P62873	26	0.0527998	0.0363006	-0.00238914	0.0444531	26	0.0454078	0.0906849	0.0829259	0.0289319	0.0491038	0.0402684
GBB2_HUMAN	P62879	7	0.0843786	0.0246537	0.129683	0.0487202	4	0.140927	0.113124	0.0401943	0.07538	0.112653	0.0849385
GBF1_HUMAN	Q92538	6	0.0721288	0.0565982	0.034171	0.0473674	12	0.131104	0.0732127	0.031443	0.0228706	0.101616	0.032807
GBP1_HUMAN	P32455	7	0.286912	0.0376625	0.193657	0.0730954	4	0.0874896	0.0304677	0.287965	0.0566531	0.187201	0.240811
GCN1_HUMAN	Q92616	31	0.10978	0.0332055	0.127927	0.0448547	45	0.190354	0.120684	0.104537	0.0515492	0.150067	0.116232
GCSH_HUMAN	P23434	5	0.154719	0.0987935	0.192641	0.0240784	3	0.00168269	0.0241186	-0.0254057	0.0452363	0.0782008	0.0836175
GDIA_HUMAN	P31150	6	0.128856	0.047588	0.0694623	0.0564491	6	0.0640325	0.0555459	0.0323766	0.0953712	0.0964443	0.0509194
GDIB_HUMAN	P50395	51	0.0890727	0.0461565	0.0788712	0.0491703	41	0.108165	0.0435893	0.00727626	0.0299132	0.0986189	0.0430737
GDIR1_HUMAN	P52565	14	-0.102869	0.0192248	-0.0788137	0.0308076	14	-0.110701	0.0582696	0.0274549	0.0266546	-0.106785	-0.0256794
GDIR2_HUMAN	P52566	7	-0.221349	0.275541	-0.214338	0.201978	10	-0.0644225	0.298194	0.0443666	0.153327	-0.142886	-0.0849859
GDS1_HUMAN	P52306	7	0.172128	0.0158573	0.209012	0.027806	10	0.137669	0.134291	0.183464	0.0907553	0.154898	0.196238
GFPT1_HUMAN	Q06210	15	0.262849	0.0322095	0.206245	0.0559795	20	0.263889	0.0984117	0.32668	0.0274479	0.263369	0.266462
GGCT_HUMAN	O75223	3	-0.133594	0.010084	-0.0479367	0.0213799	2	-0.122603	0.0351357	-0.272164	0.0219171	-0.128099	-0.16005
GIPC1_HUMAN	O14908	5	0.0591195	0.03727	0.137223	0.0471103	5	0.253203	0.047548	-0.0794617	0.0302045	0.156161	0.0288808
GLGB_HUMAN	Q04446	13	0.109956	0.0113473	0.0505241	0.0312044	11	0.109718	0.0608495	0.00621849	0.0401941	0.109837	0.0283713
GLOD4_HUMAN	Q9HC38	9	0.0253736	0.0369935	0.105933	0.0415769	13	-0.0663437	0.128004	0.0553021	0.0691923	-0.020485	0.0806174
GLRX3_HUMAN	O76003	17	0.0335561	0.0159873	-0.0390074	0.0258092	16	-0.0800262	0.066431	0.0328296	0.0216312	-0.023235	-0.00308893
GLRX5_HUMAN	Q86SX6	2	0.256643	0.0334456	0.0872174	0.0185745	2	-0.193596	0.180636	0.0611934	0.0683204	0.0315231	0.0742054
GLSK_HUMAN	O94925	13	0.229839	0.28956	0.0591482	0.26155	9	0.158094	0.054242	0.0768718	0.0222688	0.193967	0.06801
GLU2B_HUMAN	P14314	29	-0.11303	0.0230182	-0.0810565	0.0319691	27	-0.0346088	0.0999588	-0.071714	0.0626664	-0.0738195	-0.0763853
GLYG_HUMAN	P46976	6	0.188334	0.105687	0.129724	0.0621643	6	-0.236554	0.0728858	0.000894185	0.0492348	-0.0241098	0.0653091
GLYM_HUMAN	P34897	39	-0.0969188	0.0330066	-0.0388593	0.0387206	40	-0.16744	0.103925	-0.0849904	0.0450178	-0.13218	-0.0619249
GMFB_HUMAN	P60983	8	0.277819	0.0958643	0.339048	0.153129	8	0.208458	0.0996687	0.374168	0.105602	0.243138	0.356608
GMPR2_HUMAN	Q9P2T1	3	-0.0567087	0.0512401	-0.115126	0.0412625	2	0.0407374	0.110753	-0.252389	0.00433333	-0.00798569	-0.183757
GNAI2_HUMAN	P04899	18	0.0575433	0.0349725	-0.00914387	0.025998	21	0.0508647	0.0527037	0.0949793	0.0314645	0.054204	0.0429177
GNAI3_HUMAN	P08754	6	-0.0159123	0.0371464	0.0765617	0.162934	4	0.149922	0.11337	-0.0525151	0.0760288	0.067005	0.0120233
GNAQ_HUMAN	P50148	8	0.119996	0.0233407	0.106318	0.0267082	4	0.181799	0.0266366	-0.119494	0.0149776	0.150897	-0.0065882
GNAS1_HUMAN	Q5JWF2	6	-0.252945	0.0739898	0.0521067	0.19111	7	-0.0191718	0.0515376	-0.214072	0.0313554	-0.136058	-0.0809825
GNL3_HUMAN	Q9BVP2	2	0.0700377	0.434137	-0.423067	0.833635	2	-0.0184094	0.00451243	-0.22526	0.0182623	0.0258142	-0.324164
GNPI1_HUMAN	P46926	7	0.234222	0.0190143	0.315425	0.0322537	6	0.237583	0.0490538	0.104398	0.0515973	0.235902	0.209911
GNS_HUMAN	P15586	10	0.430794	0.024759	0.481685	0.0324747	9	0.534079	0.0959555	0.249248	0.034726	0.482436	0.365467
GOGA3_HUMAN	Q08378	2	0.215472	0.0436159	0.132642	0.0168178	5	0.154993	0.0473014	0.138125	0.0560036	0.185233	0.135383
GORS2_HUMAN	Q9H8Y8	5	0.186435	0.0421472	0.145572	0.0568113	4	0.0976017	0.0698922	0.154281	0.0494587	0.142018	0.149927
GPDM_HUMAN	P43304	10	-0.0558064	0.0249576	0.0099105	0.0273516	6	0.0330478	0.0319782	-0.264747	0.110438	-0.0113793	-0.127418
GPX8_HUMAN	Q8TED1	3	0.137287	0.0287869	-0.082036	0.0599295	2	0.102308	0.0614421	-0.00154083	0.0407218	0.119798	-0.0417884
GRHPR_HUMAN	Q9UBQ7	2	0.229517	0.015274	-0.0134761	0.0194866	4	0.0457448	0.846362	0.0249915	0.3782	0.137631	0.00575774
GRP75_HUMAN	P38646	97	0.135106	0.0401758	0.139802	0.0367949	78	0.0709977	0.0777742	-0.0606116	0.042372	0.103052	0.039595
GRPE1_HUMAN	Q9HAV7	8	-0.0144484	0.0166664	0.0328895	0.0157981	4	-0.00608635	0.0377259	0.074512	0.0137501	-0.0102674	0.0537007
GRSF1_HUMAN	Q12849	3	-0.0628907	0.020144	0.0584641	0.0615203	4	-0.193498	0.421612	0.340709	0.113789	-0.128194	0.199586
GRWD1_HUMAN	Q9BQ67	5	-0.0965538	0.116989	-0.12152	0.0555566	5	-0.223328	0.121133	-0.0320705	0.0939164	-0.159941	-0.0767952
GSHB_HUMAN	P48637	12	0.219644	0.028407	0.189841	0.080907	13	0.0865662	0.0507196	0.166842	0.0592849	0.153105	0.178341
GSLG1_HUMAN	Q92896	13	0.0225031	0.0561592	0.0534347	0.0637571	11	0.302635	0.0709592	0.161731	0.0527804	0.162569	0.107583
GSTK1_HUMAN	Q9Y2Q3	2	0.588656	0.0192379	0.529282	0.0722599	3	0.591025	0.167838	0.311172	0.143166	0.589841	0.420227
GSTO1_HUMAN	P78417	20	0.355874	0.026597	0.357758	0.0547647	18	0.300213	0.0983806	0.349522	0.0714467	0.328043	0.35364
GSTP1_HUMAN	P09211	33	-0.0746215	0.0365506	-0.0643291	0.0314049	36	0.0666704	0.0777095	-0.0366659	0.0238261	-0.00397551	-0.0504975
GT251_HUMAN	Q8NBJ5	3	0.138854	0.0198312	0.0706194	0.0251017	5	0.0964825	0.153791	0.259735	0.0570638	0.117668	0.165177
GTF2I_HUMAN	P78347	17	-0.209155	0.0378163	-0.0812451	0.135386	11	-0.127657	0.0560973	-0.218364	0.0504859	-0.168406	-0.149805
GTR1_HUMAN	P11166	3	0.100444	0.0444326	0.0736831	0.0317179	5	0.0343734	0.142833	0.0077087	0.057376	0.0674085	0.0406959
GUAA_HUMAN	P49915	16	-0.274431	0.0725698	-0.11193	0.0623525	20	-0.221557	0.0959485	-0.192164	0.0478962	-0.247994	-0.152047
H12_HUMAN	P16403	6	-0.968322	0.0290802	-0.87743	0.134072	3	-1.21391	0.118038	-0.877226	0.089367	-1.09112	-0.877328
H14_HUMAN	P10412	28	-1.03852	0.444269	-0.695944	0.0963101	33	-0.919174	0.197114	-0.982638	0.086812	-0.978848	-0.839291
H15_HUMAN	P16401	20	-0.827111	0.173712	-0.816176	0.0494443	13	-1.05582	0.221348	-1.20853	0.127247	-0.941465	-1.01236
H1X_HUMAN	Q92522	5	-0.491326	0.0278871	-0.373115	0.105148	10	-0.781591	0.0987766	-0.884929	0.0450651	-0.636458	-0.629022
H2A1J_HUMAN	Q99878	14	-1.18809	0.0804602	-0.61604	0.316486	11	-1.10624	0.47089	-0.895982	0.0251442	-1.14716	-0.756011
H2AV_HUMAN	Q71UI9	2	-0.783925	0.0302861	-0.555938	0.0968163	3	-0.820317	0.0240115	-0.189417	0.0706039	-0.802121	-0.372678
H2B1M_HUMAN	Q99879	6	-1.20011	0.13158	-0.725049	0.257395	25	-1.14121	0.166793	-0.388821	0.104126	-1.17066	-0.556935
H2B2E_HUMAN	Q16778	27	-1.20776	0.132107	-0.617539	0.327751	5	-1.13035	0.202225	-0.519404	0.146845	-1.16906	-0.568471
H32_HUMAN	Q71DI3	8	-1.39435	0.185515	-0.636229	0.2692	7	-1.61115	0.540631	-0.849858	0.107945	-1.50275	-0.743043
H4_HUMAN	P62805	33	-1.33654	0.249199	-0.598009	0.154787	8	-1.62711	1.22063	-0.741387	0.0346669	-1.48182	-0.669698
H90B2_HUMAN	Q58FF8	2	-0.062436	0.00606176	-0.0504717	0.0521851	2	-0.901171	0.43408	1.07904	0.56206	-0.481804	0.514283
H90B4_HUMAN	Q58FF6	4	-0.181573	0.0208948	-0.189153	0.0114228	4	-0.182341	0.095523	-0.0571442	0.0159166	-0.181957	-0.123149
HACD3_HUMAN	Q9P035	6	0.246991	0.0763699	0.150282	0.300892	4	0.103123	0.0643577	0.0995786	0.0643211	0.175057	0.124931
HAP28_HUMAN	Q13442	8	-0.260601	0.0189049	-0.222837	0.0388052	17	-0.200061	0.0348247	-0.253817	0.0300836	-0.230331	-0.238327
HAT1_HUMAN	O14929	6	-0.404461	0.0711641	-0.257831	0.0404209	5	-0.444381	0.0409461	-0.472125	0.0410369	-0.424421	-0.364978
HBS1L_HUMAN	Q9Y450	9	-0.127477	0.0410311	-0.0999211	0.0232928	3	-0.107067	0.0943134	0.0365805	0.0157206	-0.117272	-0.0316703
HCD2_HUMAN	Q99714	13	0.0926411	0.0423882	0.111421	0.0332353	10	0.0681903	0.043751	0.12995	0.0418885	0.0804157	0.120685
HCDH_HUMAN	Q16836	4	-0.280994	0.0193066	-0.023658	0.0412606	5	-0.0921927	0.368844	0.0693956	0.124517	-0.186593	0.0228688
HDAC2_HUMAN	Q92769	12	-0.342198	0.0305686	-0.266879	0.0464392	8	-0.28845	0.0839541	-0.347357	0.0222478	-0.315324	-0.307118
HDGF_HUMAN	P51858	25	-0.160407	0.0358558	-0.12227	0.0480937	18	-0.235504	0.12188	-0.230755	0.045193	-0.197955	-0.176513
HDGR2_HUMAN	Q7Z4V5	6	-0.0496137	0.0237723	-0.00095649	0.0267225	4	-0.192223	0.0522763	-0.0440094	0.0195053	-0.120918	-0.0224829
HEBP1_HUMAN	Q9NRV9	6	0.179186	0.0205882	0.16775	0.00681572	6	0.25841	0.0624508	0.143559	0.0219136	0.218798	0.155654
HEBP2_HUMAN	Q9Y5Z4	9	0.245854	0.0141633	0.274551	0.0633224	4	0.125423	0.142489	-0.0112925	0.0184364	0.185639	0.131629
HECD1_HUMAN	Q9ULT8	4	-0.141253	0.0967036	-0.138339	0.117537	5	-0.101602	0.0615473	-0.102179	0.0918668	-0.121428	-0.120259
HERC4_HUMAN	Q5GLZ8	8	0.313076	0.0116571	0.32445	0.0274362	4	0.32066	0.0522629	0.242458	0.0456192	0.316868	0.283454
HEXB_HUMAN	P07686	16	0.254825	0.0503249	0.217696	0.0370148	17	0.279226	0.086007	0.251618	0.0337072	0.267026	0.234657
HEXI1_HUMAN	O94992	3	-0.0585161	0.0205808	-0.13004	0.0110197	3	0.0565866	0.0602469	-0.0904726	0.0670428	-0.000964752	-0.110256
HGS_HUMAN	O14964	12	0.0536687	0.078838	0.0512958	0.0297621	7	0.0102897	0.176767	0.102276	0.0341861	0.0319792	0.0767858
HINT1_HUMAN	P49773	3	-0.0366428	0.0199959	-0.00229436	0.0288235	6	-0.134156	0.073029	0.194821	0.0439521	-0.0853995	0.0962633
HINT2_HUMAN	Q9BX68	2	-0.152004	0.0104329	-0.169153	0.00516903	3	-0.307472	0.0514404	-0.152525	0.0562074	-0.229738	-0.160839
HM13_HUMAN	Q8TCT9	3	0.228466	0.0307692	0.376706	0.0159196	4	0.415205	0.062361	0.237094	0.0194413	0.321836	0.3069
HMGA1_HUMAN	P17096	6	0.216124	0.0261571	0.203362	0.047042	10	0.120453	0.112387	-0.111117	0.172288	0.168288	0.0461223
HMGB1_HUMAN	P09429	20	-0.430534	0.0214152	-0.405869	0.0468732	15	-0.554837	0.143094	-0.442421	0.0715251	-0.492685	-0.424145
HMGB2_HUMAN	P26583	8	-0.892589	0.0961808	-0.82932	0.151349	9	-0.828486	0.164408	-0.706071	0.0452725	-0.860538	-0.767696
HMGN1_HUMAN	P05114	9	-0.293222	0.0605843	-0.253802	0.0782072	4	-0.176725	0.0637835	-0.316036	0.0227677	-0.234973	-0.284919
HMGN2_HUMAN	P05204	5	-0.673846	0.019247	-0.632252	0.0153258	5	-0.383685	0.092195	-0.633234	0.0302418	-0.528766	-0.632743
HMOX1_HUMAN	P09601	2	-0.101585	0.0653681	0.0722536	0.0557308	5	0.527133	0.0264286	0.668	0.0772562	0.212774	0.370127
HNRDL_HUMAN	O14979	11	-0.251187	0.0218899	-0.237451	0.0407251	9	-0.43305	0.159227	-0.302431	0.079622	-0.342118	-0.269941
HNRH1_HUMAN	P31943	31	-0.307834	0.0377076	-0.242533	0.0878318	32	-0.238892	0.190902	-0.311827	0.0517027	-0.273363	-0.27718
HNRH2_HUMAN	P55795	4	-0.0528863	0.047892	-0.0433188	0.0266522	9	0.0507535	0.0775736	-0.0316034	0.144367	-0.00106637	-0.0374611
HNRH3_HUMAN	P31942	15	-0.366025	0.0360934	-0.347788	0.0462863	20	-0.366571	0.102967	-0.379031	0.147991	-0.366298	-0.36341
HNRL1_HUMAN	Q9BUJ2	8	-0.251644	0.0434711	-0.2423	0.0398183	10	-0.0915296	0.122909	-0.368706	0.0478404	-0.171587	-0.305503
HNRL2_HUMAN	Q1KMD3	10	-0.100316	0.0181568	-0.167383	0.0275748	14	-0.281891	0.182273	-0.310485	0.037108	-0.191104	-0.238934
HNRPC_HUMAN	P07910	29	-0.0954285	0.0263498	-0.131905	0.049063	33	-0.0805385	0.118108	-0.166028	0.0661646	-0.0879835	-0.148966
HNRPD_HUMAN	Q14103	27	-0.299656	0.0164073	-0.247712	0.0278904	35	-0.449792	0.1527	-0.253943	0.0698692	-0.374724	-0.250828
HNRPF_HUMAN	P52597	17	-0.215761	0.0163165	-0.22426	0.0333215	12	-0.390001	0.0717562	-0.390081	0.0481269	-0.302881	-0.30717
HNRPK_HUMAN	P61978	46	-0.230301	0.0349011	-0.196748	0.0351921	43	-0.175581	0.101127	-0.297324	0.0220732	-0.202941	-0.247036
HNRPL_HUMAN	P14866	36	-0.215457	0.0177499	-0.188442	0.0195059	34	-0.297446	0.0854559	-0.406556	0.128255	-0.256451	-0.297499
HNRPM_HUMAN	P52272	66	-0.211382	0.0321028	-0.169141	0.0399444	50	-0.215805	0.0954475	-0.244733	0.0318048	-0.213593	-0.206937
HNRPQ_HUMAN	O60506	48	-0.0837665	0.0257153	-0.0561963	0.0495181	61	-0.110317	0.0948306	-0.185072	0.0411617	-0.0970416	-0.120634
HNRPR_HUMAN	O43390	21	-0.234471	0.0266221	-0.183671	0.0421613	27	-0.147883	0.196409	-0.406627	0.0902162	-0.191177	-0.295149
HNRPU_HUMAN	Q00839	64	-0.231446	0.0273912	-0.251635	0.0240787	61	-0.228747	0.0988923	-0.264803	0.0586262	-0.230096	-0.258219
HP1B3_HUMAN	Q5SSJ5	12	-0.162228	0.0188396	-0.213262	0.0225994	12	-0.136008	0.0390673	-0.200702	0.0304512	-0.149118	-0.206982
HPCL1_HUMAN	P37235	8	0.309623	0.026748	0.35366	0.0403023	7	0.305223	0.141497	0.241772	0.0957245	0.307423	0.297716
HPRT_HUMAN	P00492	9	-0.20589	0.0440711	-0.296243	0.0383601	12	-0.188283	0.112658	-0.175245	0.0525444	-0.197086	-0.235744
HS105_HUMAN	Q92598	44	-0.23647	0.0312833	-0.193282	0.0706275	39	-0.243449	0.0939761	-0.196141	0.0533793	-0.23996	-0.194712
HS71B_HUMAN	P0DMV9	39	-0.183629	0.0538683	-0.178215	0.0268885	35	-0.14122	0.100077	-0.0828955	0.0697232	-0.162425	-0.130555
HS90A_HUMAN	P07900	122	-0.223609	0.0363852	-0.226304	0.0613365	64	-0.284619	0.130009	-0.110718	0.0987741	-0.254114	-0.168511
HS90B_HUMAN	P08238	73	-0.0657729	0.053831	-0.0594208	0.0433083	129	-0.153698	0.151552	-0.0772686	0.0858525	-0.109735	-0.0683447
HSP74_HUMAN	P34932	74	0.130306	0.0366383	0.136441	0.0439222	75	0.165372	0.0822281	0.0442964	0.0591908	0.147839	0.0903686
HSP76_HUMAN	P17066	4	-0.0896531	0.0117744	-0.0572518	0.00517619	4	0.0269305	0.0204956	-0.114596	0.0058472	-0.0313613	-0.0859238
HSP7C_HUMAN	P11142	132	-0.121602	0.0323441	-0.0566115	0.0318406	117	-0.0627849	0.185634	-0.0450296	0.0777223	-0.0921936	-0.0508205
HSP7E_HUMAN	Q0VDF9	2	-0.00575136	0.0247782	-0.0480577	0.00876334	2	-0.0593872	0.0566676	0.00257929	0.0767918	-0.0325693	-0.0227392
HSPB1_HUMAN	P04792	29	-0.130601	0.0229487	-0.162193	0.0248817	30	-0.164528	0.174106	-0.123391	0.0738213	-0.147564	-0.142792
HUWE1_HUMAN	Q7Z6Z7	6	-0.0596388	0.066364	-0.0197391	0.0397689	8	0.0741297	0.0841461	0.057013	0.0724099	0.00724547	0.018637
HXK1_HUMAN	P19367	45	0.261359	0.0369489	0.24698	0.0483221	47	0.181786	0.136953	0.306095	0.059942	0.221573	0.276537
HYOU1_HUMAN	Q9Y4L1	38	0.0252496	0.0736086	0.0576427	0.0933747	43	0.188318	0.0545032	0.0862303	0.0421364	0.106784	0.0719365
IBP7_HUMAN	Q16270	2	0.724123	0.0180408	0.465682	0.0267764	5	0.650237	0.082998	0.43756	0.121251	0.68718	0.451621
ICAL_HUMAN	P20810	13	-0.0626837	0.0387807	-0.121205	0.100071	15	-0.0543113	0.138487	-0.17326	0.0510809	-0.0584975	-0.147233
IDE_HUMAN	P14735	6	-0.0420518	0.0142716	-0.161955	0.0178275	3	-0.0840846	0.0301863	-0.0661934	0.0076433	-0.0630682	-0.114074
IDHC_HUMAN	O75874	4	0.256871	0.0443307	0.221097	0.00472663	8	0.186667	0.0855748	0.128105	0.0445972	0.221769	0.174601
IDHP_HUMAN	P48735	14	0.101787	0.154241	0.075361	0.0929006	10	0.16958	0.0416252	0.169438	0.0423652	0.135684	0.122399
IF1AX_HUMAN	P47813	11	-0.147176	0.0206492	-0.152775	0.029427	7	-0.201997	0.0531027	-0.173077	0.0153397	-0.174587	-0.162926
IF2A_HUMAN	P05198	25	-0.0293702	0.0277766	-0.0270971	0.0230269	15	-0.0497683	0.0693932	-0.0269573	0.0547421	-0.0395693	-0.0270272
IF2B2_HUMAN	Q9Y6M1	10	-0.0403139	0.0549262	-0.0063567	0.0902261	13	0.0131368	0.0762607	-0.111543	0.0770435	-0.0135886	-0.0589496
IF2B3_HUMAN	O00425	5	0.246895	0.0661209	0.0664288	0.0831443	5	0.122961	0.0730704	0.133804	0.156478	0.184928	0.100116
IF2B_HUMAN	P20042	20	-0.0323671	0.0356741	-0.0713851	0.0406392	19	0.0194796	0.0511691	-0.0967753	0.0399926	-0.00644372	-0.0840802
IF2G_HUMAN	P41091	21	-0.0230541	0.0401502	-0.0759684	0.0515759	19	-0.067062	0.0853994	0.0170674	0.0541465	-0.045058	-0.0294505
IF2P_HUMAN	O60841	10	0.109421	0.0293182	0.0845644	0.0383271	13	-0.0774354	0.128972	0.00436008	0.0500756	0.0159927	0.0444622
IF4A1_HUMAN	P60842	74	-0.126869	0.0301362	-0.173734	0.0433126	68	-0.150811	0.110269	-0.0758905	0.0500615	-0.13884	-0.124812
IF4A2_HUMAN	Q14240	3	0.238409	0.0101773	0.111489	0.00658983	4	0.128988	0.0759141	-0.0263977	0.0460701	0.183698	0.0425458
IF4A3_HUMAN	P38919	11	-0.249226	0.0423564	-0.187313	0.0524687	22	-0.135753	0.101478	-0.212122	0.0398508	-0.19249	-0.199718
IF4B_HUMAN	P23588	21	-0.0545771	0.0483337	-0.0349781	0.0667267	26	-0.123609	0.149564	-0.176069	0.0587729	-0.089093	-0.105524
IF4E_HUMAN	P06730	3	-0.200125	0.0306979	-0.113709	0.0369851	4	-0.0628125	0.115899	0.0187407	0.107599	-0.131469	-0.0474841
IF4G1_HUMAN	Q04637	44	-0.0657838	0.0540492	-0.021405	0.0387733	50	-0.0494489	0.0599344	-0.0792737	0.0439681	-0.0576164	-0.0503393
IF4G2_HUMAN	P78344	11	-0.197389	0.0208338	-0.22085	0.0233766	16	-0.0754983	0.0760152	-0.193535	0.0221746	-0.136444	-0.207192
IF4H_HUMAN	Q15056	13	-0.0879909	0.0147423	-0.133928	0.0781696	12	-0.0598753	0.0934322	-0.127353	0.0344634	-0.0739331	-0.13064
IF5A1_HUMAN	P63241	28	0.0138933	0.0148762	-0.0579428	0.0189097	25	-0.201269	0.514082	0.24921	0.16568	-0.0936877	0.0956336
IF5_HUMAN	P55010	13	-0.30036	0.0210423	-0.198459	0.046626	12	-0.386704	0.115178	-0.183268	0.0364729	-0.343532	-0.190864
IF6_HUMAN	P56537	10	0.199736	0.0548823	0.188888	0.0537054	6	0.0765533	0.0833864	-0.0580253	0.0414484	0.138144	0.0654314
IKIP_HUMAN	Q70UQ0	6	0.270713	0.0266814	0.325168	0.02833	13	0.30617	0.0585617	0.143476	0.0293975	0.288441	0.234322
ILF2_HUMAN	Q12905	17	-0.123845	0.063989	-0.144434	0.0709295	20	-0.113361	0.330223	-0.172017	0.116034	-0.118603	-0.158225
ILF3_HUMAN	Q12906	27	-0.123671	0.0326438	-0.0126325	0.0964972	29	-0.101022	0.106053	-0.0885083	0.0498694	-0.112347	-0.0505704
ILK_HUMAN	Q13418	10	-0.164048	0.0506381	-0.0253951	0.0484536	13	0.169536	0.0655946	-0.0608192	0.0381854	0.00274395	-0.0431071
IMA1_HUMAN	P52292	27	-0.687033	0.173089	-0.355735	0.0898517	21	-0.315454	0.163483	-0.366348	0.0668525	-0.501243	-0.361041
IMA3_HUMAN	O00629	12	0.0711696	0.0483271	0.0906724	0.0753062	6	0.14335	0.135897	0.0781082	0.0520759	0.10726	0.0843903
IMA4_HUMAN	O00505	3	-0.131488	0.0182474	0.0324893	0.0780156	13	0.0871567	0.0337045	-0.015261	0.0219423	-0.0221658	0.00861417
IMB1_HUMAN	Q14974	39	-0.0381444	0.0477994	-0.0868338	0.0729307	37	-0.0311851	0.0679201	-0.136097	0.0430421	-0.0346647	-0.111465
IMDH2_HUMAN	P12268	31	-0.322181	0.0206645	-0.357902	0.0310999	26	-0.337192	0.106121	-0.384941	0.0422708	-0.329687	-0.371421
IMPA1_HUMAN	P29218	5	0.0301112	0.0127112	0.117596	0.0405543	5	0.214885	0.0797788	-0.0590905	0.020321	0.122498	0.0292529
INF2_HUMAN	Q27J81	5	-0.0373946	0.0359791	0.0512565	0.196179	7	0.0871644	0.0327309	-0.0622061	0.0269522	0.0248849	-0.00547481
IPO5_HUMAN	O00410	44	-0.0751136	0.0560885	-0.107973	0.0422211	42	-0.12089	0.143593	-0.0413786	0.0637433	-0.0980017	-0.0746761
IPO7_HUMAN	O95373	21	-0.0943421	0.14376	-0.126849	0.146107	26	-0.125286	0.0830282	-0.0924417	0.0530083	-0.109814	-0.109645
IPO9_HUMAN	Q96P70	11	-0.0503405	0.0599737	-0.15984	0.0420553	15	-0.0896126	0.126086	-0.185493	0.0459871	-0.0699766	-0.172666
IPYR2_HUMAN	Q9H2U2	2	0.0771727	0.00261607	0.105727	0.0234374	6	0.214773	0.03722	0.0834971	0.0956154	0.145973	0.0946119
IPYR_HUMAN	Q15181	24	0.125362	0.0261863	0.102165	0.0234523	26	0.0385959	0.0636208	0.0710791	0.0460252	0.081979	0.086622
IQGA1_HUMAN	P46940	98	0.00618983	0.0448048	0.0641257	0.0579877	97	0.07956	0.0779706	-0.0389315	0.043644	0.0428749	0.0125971
IQGA3_HUMAN	Q86VI3	4	-0.549107	0.0659744	-0.458891	0.035241	7	-0.384507	0.233774	-0.587696	0.164545	-0.466807	-0.523293
ITA3_HUMAN	P26006	29	0.2658	0.0521386	0.206989	0.0487698	31	0.250522	0.160662	0.181902	0.0784248	0.258161	0.194446
ITA5_HUMAN	P08648	18	0.0885488	0.0979828	0.0950785	0.0631252	10	-0.103378	0.144743	0.00751865	0.0536628	-0.00741456	0.0512986
ITA6_HUMAN	P23229	3	0.175468	0.0267521	0.0153719	0.0687892	2	-0.249594	0.421938	0.143253	0.091777	-0.0370629	0.0793122
ITAV_HUMAN	P06756	5	0.270129	0.0222945	0.200626	0.0184003	12	0.297255	0.0796755	0.230207	0.0814616	0.283692	0.215417
ITB1_HUMAN	P05556	59	0.26526	0.0336962	0.232081	0.0327173	57	0.256673	0.127604	0.0134505	0.0470104	0.260967	0.122766
ITB6_HUMAN	P18564	4	0.235787	0.062136	0.224785	0.0568995	2	0.304734	0.0460036	0.0449142	0.0111914	0.270261	0.13485
JIP4_HUMAN	O60271	8	-0.0435864	0.104985	-0.0425274	0.0374693	7	-0.0102131	0.0471716	0.101291	0.0484767	-0.0268997	0.0293817
JUPI1_HUMAN	Q9UK76	13	-0.101135	0.0446965	0.00222071	0.0745921	8	-0.0922407	0.0658569	-0.186115	0.0830288	-0.096688	-0.0919472
JUPI2_HUMAN	Q9H910	10	-0.244873	0.0388171	-0.172601	0.0278518	10	-0.355766	0.0994426	-0.256601	0.0811141	-0.30032	-0.214601
K1C18_HUMAN	P05783	49	0.487719	0.0438261	0.487861	0.0448402	41	0.651334	0.0999529	0.276758	0.0930613	0.569526	0.38231
K2C1_HUMAN	P04264	2	-1.6166	1.09478	-0.965261	0.206995	2	-1.74108	1.47478	-0.359292	0.319179	-1.67884	-0.662277
KAD1_HUMAN	P00568	7	-0.0289295	0.0285187	-0.0246935	0.0413055	9	0.0482744	0.108462	0.106655	0.0694037	0.00967245	0.0409808
KAD2_HUMAN	P54819	8	0.0860153	0.0333216	0.0106759	0.0545623	17	0.0538855	0.0983605	0.078643	0.0395545	0.0699504	0.0446594
KAD3_HUMAN	Q9UIJ7	3	0.244773	0.0174069	0.206815	0.0290732	5	0.282431	0.0682308	0.247247	0.0315861	0.263602	0.227031
KAP0_HUMAN	P10644	12	0.114018	0.0478013	0.0412334	0.0402514	6	0.02499	0.0187321	-0.00533861	0.0650933	0.0695042	0.0179474
KAP2_HUMAN	P13861	3	0.459661	0.0523183	0.18209	0.043477	6	0.155534	0.101627	0.229958	0.102614	0.307598	0.206024
KATL2_HUMAN	Q8IYT4	4	0.148217	0.00755809	0.114051	0.0261504	3	0.128422	0.0215141	0.275187	0.0146756	0.138319	0.194619
KBP_HUMAN	Q96EK5	6	-0.169375	0.0449436	-0.0520793	0.0254905	3	0.0261851	0.120832	0.0284589	0.0640068	-0.0715948	-0.0118102
KCC2D_HUMAN	Q13557	5	0.521258	0.0179481	0.39199	0.0223384	11	0.438694	0.0486853	0.322143	0.022831	0.479976	0.357067
KCY_HUMAN	P30085	4	0.118006	0.0114251	0.174284	0.0254064	6	0.0473059	0.279836	0.31198	0.0964746	0.0826561	0.243132
KHDR1_HUMAN	Q07666	8	-0.192725	0.0413789	-0.183504	0.0241774	9	-0.333693	0.074808	-0.191542	0.0317677	-0.263209	-0.187523
KI67_HUMAN	P46013	62	-0.697757	0.0533591	-0.573102	0.0369673	43	-0.663029	0.0861441	-0.558617	0.04058	-0.680393	-0.565859
KIF11_HUMAN	P52732	10	-0.863511	0.14699	-0.488504	0.195738	13	-0.546533	0.0737473	-0.465317	0.0304419	-0.705022	-0.47691
KIF23_HUMAN	Q02241	3	-0.44728	0.0661044	-0.131612	0.0212849	2	-0.415632	0.0654022	0.0454475	0.0276115	-0.431456	-0.0430824
KIF2C_HUMAN	Q99661	5	-0.376724	0.0256301	-0.268621	0.0161655	6	-0.526105	0.234177	-0.456956	0.0829609	-0.451415	-0.362788
KIF4A_HUMAN	O95239	3	-0.0137424	0.0567655	0.0575679	0.0734431	2	-0.618603	0.35477	-0.803169	0.512063	-0.316173	-0.372801
KIME_HUMAN	Q03426	2	0.0395277	0.0187585	0.0818686	0.0306671	4	-0.0505275	0.23163	0.0667678	0.0508741	-0.00549992	0.0743182
KINH_HUMAN	P33176	47	-0.0319809	0.0341571	0.00811776	0.0381215	42	-0.0199657	0.106125	-0.00586597	0.0549828	-0.0259733	0.00112589
KLC1_HUMAN	Q07866	14	0.0663961	0.0238223	0.00666209	0.0506074	14	0.0792802	0.0816975	0.0138164	0.0241484	0.0728382	0.0102393
KPCA_HUMAN	P17252	2	0.0606819	0.0426789	0.0332319	0.0278413	2	-0.00654294	0.325462	0.0192056	0.0538215	0.0270695	0.0262187
KPRA_HUMAN	Q14558	2	-0.162954	0.00229672	-0.0499478	0.014824	3	-0.0558535	0.0271187	-0.0125659	0.00335715	-0.109404	-0.0312568
KPYM_HUMAN	P14618	170	0.0130142	0.0706621	-0.015003	0.0659938	162	-0.0603246	0.160222	0.0708151	0.0688716	-0.0236552	0.027906
KTHY_HUMAN	P23919	8	-0.341453	0.0244517	-0.178803	0.0427567	10	-0.183563	0.0681099	-0.356016	0.0341424	-0.262508	-0.267409
KTN1_HUMAN	Q86UP2	24	0.0794167	0.0289751	0.0788684	0.0402196	31	0.0679104	0.0743127	0.00274557	0.0641063	0.0736636	0.040807
LAMB1_HUMAN	P07942	9	0.172245	0.0926311	0.267345	0.121218	6	0.209355	0.231862	0.214012	0.0604681	0.1908	0.240678
LAMC1_HUMAN	P11047	3	0.229588	0.107273	0.0740591	0.0264127	3	0.232178	0.0836933	0.228917	0.0243263	0.230883	0.151488
LAMP1_HUMAN	P11279	5	0.426797	0.01569	0.423286	0.0399567	6	0.449158	0.0542187	0.315917	0.0169015	0.437977	0.369602
LANC1_HUMAN	O43813	2	-0.0995803	0.057345	-0.0876267	0.00937257	2	-0.242289	0.0335029	-0.0643609	0.040132	-0.170934	-0.0759938
LAP2A_HUMAN	P42166	27	-0.540818	0.066982	-0.479365	0.117463	36	-0.379036	0.172193	-0.580043	0.0667358	-0.459927	-0.529704
LARP1_HUMAN	Q6PKG0	6	0.130943	0.0651726	0.0755433	0.0403844	8	-0.0258926	0.0861934	-0.0201427	0.0200429	0.0525251	0.0277003
LASP1_HUMAN	Q14847	28	0.234878	0.026369	0.228336	0.0359813	23	0.279386	0.0841718	0.0618064	0.0463215	0.257132	0.145071
LA_HUMAN	P05455	20	0.00320745	0.0146688	0.00190682	0.0400905	29	-0.0403722	0.10758	0.0597497	0.0450141	-0.0185824	0.0308282
LBR_HUMAN	Q14739	4	-0.607071	0.0903899	-0.47862	0.0768716	4	-0.408197	0.0626756	-0.506186	0.031911	-0.507634	-0.492403
LC7L2_HUMAN	Q9Y383	7	-0.302544	0.042978	-0.21796	0.0519319	3	-0.501725	0.103854	-0.27709	0.0205343	-0.402135	-0.247525
LDHA_HUMAN	P00338	44	0.136559	0.0324083	0.176666	0.0474741	47	0.227679	0.104857	0.216352	0.0352004	0.182119	0.196509
LDHB_HUMAN	P07195	30	0.30424	0.0397236	0.336788	0.0866977	52	0.282361	0.15027	0.38646	0.0886541	0.293301	0.361624
LEG1_HUMAN	P09382	36	-0.118678	0.0410224	-0.136881	0.0431865	54	-0.227898	0.174068	-0.0152658	0.0904064	-0.173288	-0.0760736
LETM1_HUMAN	O95202	6	0.0830237	0.0340536	0.0746918	0.0195754	4	0.155412	0.058859	0.127574	0.063278	0.119218	0.101133
LGUL_HUMAN	Q04760	12	0.0505595	0.0257928	-0.023438	0.0440054	11	-0.0597861	0.161267	0.14938	0.0872038	-0.00461332	0.0629711
LIMA1_HUMAN	Q9UHB6	24	0.119199	0.0567645	0.0807345	0.0601071	19	0.278912	0.211028	0.0605857	0.0554694	0.199056	0.0706601
LIMS1_HUMAN	P48059	8	0.0560989	0.0289818	-0.035987	0.0347784	3	0.00346896	0.124625	-0.009348	0.00913422	0.0297839	-0.0226675
LIN7C_HUMAN	Q9NUP9	2	-0.115747	0.0553051	0.0526637	0.0677532	2	0.123203	0.165946	-0.327998	0.00895068	0.00372826	-0.137667
LIPB1_HUMAN	Q86W92	2	0.0383959	0.0576751	0.0121433	0.145003	3	0.211857	0.0599448	-0.0795329	0.0334095	0.125126	-0.0336948
LIS1_HUMAN	P43034	9	-0.014572	0.0499133	0.0131409	0.062905	5	0.0174197	0.165835	-0.0620174	0.100558	0.00142384	-0.0244382
LKHA4_HUMAN	P09960	28	0.309561	0.0405557	0.198683	0.0402042	23	0.362451	0.0840304	0.273321	0.0320383	0.336006	0.236002
LMAN1_HUMAN	P49257	5	-0.177198	0.0716728	-0.114939	0.0613547	4	0.174424	0.0403478	0.121578	0.0666136	-0.00138732	0.00331918
LMAN2_HUMAN	Q12907	7	0.121329	0.0116932	0.145136	0.024081	2	0.199253	0.212682	0.305763	0.580552	0.160291	0.225449
LMNA_HUMAN	P02545	123	-0.0658104	0.0212679	-0.0497446	0.0370285	97	-0.115523	0.244501	-0.170176	0.059147	-0.0906668	-0.10996
LMNB1_HUMAN	P20700	49	-0.575504	0.0527511	-0.501219	0.0441744	60	-0.428836	0.139158	-0.539072	0.0632157	-0.50217	-0.520145
LMNB2_HUMAN	Q03252	25	-0.344637	0.0942805	-0.248604	0.079287	20	-0.304032	0.0808161	-0.416064	0.0434164	-0.324334	-0.332334
LMO7_HUMAN	Q8WWI1	26	0.0185775	0.0389566	0.0510646	0.0422599	25	0.192616	0.230475	0.00698458	0.0604645	0.105597	0.0290246
LONM_HUMAN	P36776	9	0.0370454	0.039839	0.0206313	0.0418083	14	-0.00541427	0.123676	-0.0933959	0.0457408	0.0158156	-0.0363823
LPPRC_HUMAN	P42704	49	0.0722995	0.0636231	0.0868924	0.114234	48	0.0554311	0.0804795	0.0453792	0.039635	0.0638653	0.0661358
LPP_HUMAN	Q93052	5	-0.12185	0.0625745	-0.140517	0.0318352	3	-0.255864	0.146308	-0.126266	0.0245632	-0.188857	-0.133391
LRC47_HUMAN	Q8N1G4	10	-0.0583428	0.1894	0.180611	0.0773914	9	0.0461582	0.119642	-0.0182837	0.0495161	-0.00609229	0.0811635
LRC59_HUMAN	Q96AG4	22	0.142498	0.0190382	0.094647	0.0149309	24	0.158742	0.0305052	0.104978	0.0168793	0.15062	0.0998123
LRP1_HUMAN	Q07954	21	0.281098	0.028365	0.256843	0.0371112	27	0.460426	0.240035	0.393349	0.111487	0.370762	0.325096
LRRF1_HUMAN	Q32MZ4	14	0.00261556	0.036594	0.0302453	0.0702862	10	-0.0597339	0.0438992	-0.0969502	0.0614533	-0.0285592	-0.0333524
LSM8_HUMAN	O95777	5	-0.324973	0.0264885	-0.212104	0.0427723	6	-0.413871	0.0383465	-0.323326	0.0418814	-0.369422	-0.267715
LUZP1_HUMAN	Q86V48	2	0.0672222	0.0331265	0.460366	0.135943	3	0.183612	0.0652611	0.104372	0.0294377	0.125417	0.282369
LYAR_HUMAN	Q9NX58	3	-0.131605	0.0136926	-0.160464	0.00513835	7	-0.0925221	0.123015	-0.203959	0.0812015	-0.112064	-0.182211
LYPA1_HUMAN	O75608	4	0.176955	0.0726432	-0.0531479	0.0592203	4	0.042109	0.128612	0.119937	0.0413705	0.109532	0.0333944
LYRIC_HUMAN	Q86UE4	14	0.0873152	0.0276625	0.108492	0.0472355	7	0.367446	0.0747641	0.0468198	0.0277076	0.227381	0.077656
LZIC_HUMAN	Q8WZA0	3	-0.357285	0.0264975	-0.329807	0.0289587	2	-0.212718	0.0465713	-0.22308	0.0269793	-0.285001	-0.276444
M2OM_HUMAN	Q02978	3	0.0653031	0.0394765	-0.234656	0.200958	4	-0.0216337	0.0211971	0.046371	0.0772191	0.0218347	-0.0941426
MA7D1_HUMAN	Q3KQU3	3	0.00950252	0.0427319	0.0547676	0.0539824	6	0.0908111	0.243651	0.0159102	0.0403389	0.0501568	0.0353389
MACF1_HUMAN	Q9UPN3	18	0.0863661	0.0609765	0.0985309	0.0540899	30	0.117779	0.0709293	0.133507	0.0378717	0.102072	0.116019
MAGD2_HUMAN	Q9UNF1	6	0.0924589	0.0204299	0.220255	0.0773505	4	0.322244	0.0496258	0.303471	0.212763	0.207352	0.261863
MANF_HUMAN	P55145	8	-0.02528	0.0153067	-0.032675	0.0426109	17	0.0108172	0.12284	0.0100806	0.0228991	-0.00723138	-0.0112972
MAOM_HUMAN	P23368	6	0.0823728	0.0503887	0.0788964	0.0652177	3	0.147282	0.0913125	0.05755	0.0477591	0.114827	0.0682232
MAP1B_HUMAN	P46821	73	0.0883052	0.031107	0.0628146	0.0404531	63	0.108484	0.132991	0.0401933	0.0848581	0.0983947	0.051504
MAP1S_HUMAN	Q66K74	3	0.380608	0.0163626	0.289151	0.0209937	8	-0.0809376	0.397633	0.327403	0.0196766	0.149835	0.308277
MAP2_HUMAN	P50579	6	-0.390292	0.0439511	-0.192613	0.0669533	7	-0.157108	0.0545287	-0.107155	0.0349726	-0.2737	-0.149884
MAP4_HUMAN	P27816	80	-0.0945803	0.0431683	-0.0953945	0.0778088	81	0.0120868	0.110601	-0.0933424	0.0934611	-0.0412468	-0.0943684
MARCS_HUMAN	P29966	22	-0.0387994	0.0345863	-0.0787629	0.0492222	14	-0.235115	0.105501	-0.152077	0.0487342	-0.136957	-0.11542
MARE1_HUMAN	Q15691	19	-0.0980512	0.0275285	-0.130453	0.0230121	17	0.0200008	0.0921196	-0.0844195	0.0677858	-0.0390252	-0.107436
MAT2B_HUMAN	Q9NZL9	8	-0.10269	0.05485	-0.100606	0.0353461	3	-0.0280577	0.113522	-0.283912	0.0631038	-0.0653737	-0.192259
MATR3_HUMAN	P43243	32	-0.20708	0.0296112	-0.189559	0.0444919	39	-0.214082	0.0747554	-0.221461	0.0436573	-0.210581	-0.20551
MBB1A_HUMAN	Q9BQG0	6	-0.0576968	0.0425462	-0.0932158	0.0571377	16	0.00888316	0.0884367	-0.0703456	0.0434274	-0.0244068	-0.0817807
MBOA7_HUMAN	Q96N66	6	0.191378	0.0560209	0.27912	0.0328712	4	0.00619416	0.134502	0.182609	0.069679	0.098786	0.230864
MCA3_HUMAN	O43324	3	-0.225589	0.0145889	0.168152	0.057888	2	-0.198766	0.276001	0.137547	0.242473	-0.212178	0.152849
MCM2_HUMAN	P49736	19	-0.748569	0.0597247	-0.618507	0.0741766	19	-0.678927	0.117881	-0.584216	0.0659922	-0.713748	-0.601362
MCM3_HUMAN	P25205	18	-0.653696	0.145856	-0.515417	0.0912475	19	-0.73551	0.135803	-0.642948	0.0887891	-0.694603	-0.579183
MCM4_HUMAN	P33991	16	-0.68221	0.0879596	-0.442174	0.112188	14	-0.785825	0.15498	-0.689293	0.0474611	-0.734018	-0.565734
MCM5_HUMAN	P33992	13	-0.692465	0.0687806	-0.542663	0.0826014	16	-0.700817	0.136764	-0.598111	0.0697137	-0.696641	-0.570387
MCM6_HUMAN	Q14566	14	-0.580376	0.0786533	-0.471387	0.0840238	19	-0.804423	0.12329	-0.744542	0.0398655	-0.692399	-0.607965
MCM7_HUMAN	P33993	13	-0.77908	0.0660343	-0.597387	0.0507111	12	-0.637364	0.126625	-0.618466	0.0655912	-0.708222	-0.607927
MCMBP_HUMAN	Q9BTE3	6	-0.351905	0.0546279	-0.261805	0.0761694	3	-0.123767	0.431887	-0.150646	0.0905186	-0.237836	-0.206226
MDHC_HUMAN	P40925	31	0.148326	0.0241678	0.106516	0.0330767	26	0.0911786	0.0633988	0.113662	0.030416	0.119752	0.110089
MDHM_HUMAN	P40926	52	0.154625	0.0536469	0.196323	0.0253702	56	0.145598	0.0637907	0.0806804	0.0375141	0.150112	0.138502
MEP50_HUMAN	Q9BQA1	2	-0.220696	0.00741514	0.0856034	0.032413	4	-0.170978	0.120526	0.126499	0.0154826	-0.195837	0.106051
MESD_HUMAN	Q14696	4	-0.0134934	0.0234168	-0.102914	0.045281	6	-0.0392314	0.030476	-0.146332	0.0157454	-0.0263624	-0.124623
METK2_HUMAN	P31153	16	-0.194413	0.052713	-0.140332	0.0784817	23	-0.188253	0.0873218	-0.213214	0.036675	-0.191333	-0.176773
MIC19_HUMAN	Q9NX63	9	-0.0904935	0.150254	0.0260934	0.244492	8	0.0053482	0.0327645	-0.0241506	0.0445953	-0.0425726	0.00097137
MIC60_HUMAN	Q16891	30	0.0802244	0.0552916	0.0310014	0.0346653	32	0.0859508	0.0800094	-0.0760025	0.0334052	0.0830876	-0.0225006
MIF_HUMAN	P14174	10	0.0722647	0.0412553	-0.02252	0.0426622	8	-0.43941	0.352835	0.276808	0.922795	-0.183573	0.127144
MK01_HUMAN	P28482	13	0.00447121	0.0602406	0.0595423	0.0754901	6	0.153642	0.123516	0.187578	0.066197	0.0790567	0.12356
MK67I_HUMAN	Q9BYG3	2	-0.106857	0.0688326	-0.151977	0.0688256	3	-0.262955	0.0592996	-0.197028	0.0227892	-0.184906	-0.174502
ML12A_HUMAN	P19105	31	-0.0404726	0.0504262	-0.0640392	0.0368515	29	-0.0793652	0.0726406	-0.0398278	0.0298279	-0.0599189	-0.0519335
MLEC_HUMAN	Q14165	6	0.0355312	0.02201	0.209573	0.0351783	8	0.210727	0.0548496	0.041555	0.0275383	0.123129	0.125564
MMP14_HUMAN	P50281	3	0.220051	0.0304261	0.321092	0.0302073	3	0.249639	0.106319	0.218369	0.0485492	0.234845	0.269731
MOB1A_HUMAN	Q9H8S9	4	-0.0433334	0.108422	-0.128872	0.0410319	2	0.121852	0.0538769	0.0301014	0.0233193	0.0392595	-0.0493855
MOES_HUMAN	P26038	110	0.166512	0.0385106	0.146445	0.0337401	101	0.0336214	0.151765	0.170123	0.0655876	0.100066	0.158284
MOGS_HUMAN	Q13724	4	-0.0201812	0.0285966	0.169459	0.0187885	6	0.165511	0.179696	0.313985	0.0511963	0.0726651	0.241722
MP2K1_HUMAN	Q02750	9	0.00452087	0.0218196	0.00142783	0.0291641	5	0.0431672	0.0150605	-0.0428642	0.0178844	0.023844	-0.0207182
MPCP_HUMAN	Q00325	22	0.187435	0.0237044	0.141735	0.0195072	13	-0.0727722	0.0731653	0.295607	0.057722	0.0573315	0.218671
MPPB_HUMAN	O75439	6	0.105055	0.0407501	0.184539	0.0519951	4	0.0610237	0.110168	0.0762027	0.076587	0.0830394	0.130371
MPRD_HUMAN	P20645	6	0.223817	0.0313682	0.218255	0.0410937	5	0.38452	0.167804	0.132031	0.0288434	0.304169	0.175143
MPRI_HUMAN	P11717	28	0.299562	0.167883	0.263563	0.147149	21	0.213453	0.165678	0.149467	0.0734613	0.256508	0.206515
MRP_HUMAN	P49006	7	0.0317343	0.0681296	-0.048485	0.045794	5	-0.16435	0.347947	-0.0435865	0.116771	-0.0663076	-0.0460357
MRT4_HUMAN	Q9UKD2	9	-0.302885	0.0286058	-0.269205	0.0158993	5	-0.36265	0.0404317	-0.485027	0.0339323	-0.332767	-0.377116
MSH2_HUMAN	P43246	9	-0.417186	0.0539606	-0.324708	0.0394387	4	-0.267708	0.0488961	-0.580901	0.0154258	-0.342447	-0.452804
MSH6_HUMAN	P52701	10	-0.530663	0.0384928	-0.38568	0.0400198	4	-0.664902	0.309529	-0.534777	0.046824	-0.597782	-0.460229
MT1E_HUMAN	P04732	9	0.206557	0.0376158	-0.0437315	0.122675	6	-0.0640583	0.118557	-0.867652	0.744197	0.0712495	-0.455692
MT2_HUMAN	P02795	15	0.75872	0.061194	0.548001	0.0950257	15	0.548715	0.169689	-0.272181	0.318141	0.653718	0.13791
MTA2_HUMAN	O94776	6	-0.280109	0.0820753	-0.29782	0.0222293	7	-0.344071	0.128954	-0.41427	0.0336529	-0.31209	-0.356045
MTAP_HUMAN	Q13126	10	0.0624142	0.0340785	-0.0365315	0.049823	13	0.107646	0.105294	0.0972013	0.0601864	0.0850302	0.0303349
MTCH2_HUMAN	Q9Y6C9	3	0.178448	0.06451	0.183992	0.0069052	2	0.0601372	0.018237	0.113618	0.015473	0.119293	0.148805
MTDC_HUMAN	P13995	5	-0.254215	0.0241058	-0.365886	0.050867	4	-0.328994	0.0935686	-0.262089	0.0479331	-0.291604	-0.313987
MTNA_HUMAN	Q9BV20	2	-0.173884	0.0356326	-0.0520432	0.0115906	3	-0.0407785	0.0398095	-0.0522142	0.0297414	-0.107331	-0.0521287
MTPN_HUMAN	P58546	7	0.181	0.0587549	0.0799697	0.0434757	4	-0.0931729	0.110292	0.247371	0.111156	0.0439134	0.16367
MTREX_HUMAN	P42285	9	-0.281383	0.0627024	-0.213211	0.0479801	8	-0.0565424	0.10615	-0.319969	0.0663422	-0.168963	-0.26659
MVP_HUMAN	Q14764	42	0.729477	0.0575153	0.654142	0.0924817	53	0.481114	0.090226	0.379771	0.0511769	0.605296	0.516956
MYDGF_HUMAN	Q969H8	12	0.198364	0.0289671	0.146845	0.0342199	10	0.0509631	0.199061	0.410288	0.0791334	0.124664	0.278567
MYEF2_HUMAN	Q9P2K5	2	-0.191117	0.0118241	-0.318554	0.0451757	5	-0.176898	0.0829611	-0.207467	0.0566666	-0.184007	-0.26301
MYG1_HUMAN	Q9HB07	3	0.0168003	0.0101731	-0.159999	0.0230796	4	-0.0502384	0.105268	-0.159927	0.0526296	-0.0167191	-0.159963
MYH14_HUMAN	Q7Z406	2	-0.167854	0.0026574	-0.152981	0.00593228	2	-0.199323	0.118947	0.39274	0.00514541	-0.183588	0.11988
MYH9_HUMAN	P35579	451	-0.0974895	0.0297399	-0.035226	0.0414253	212	-0.167601	0.258344	0.274855	0.0513406	-0.132545	0.119815
MYL1_HUMAN	P05976	2	-0.0952753	0.015485	-0.049327	0.0496325	2	-0.0354702	0.104194	0.104457	0.0220909	-0.0653728	0.0275649
MYL6_HUMAN	P60660	31	-0.120841	0.0209938	-0.0407302	0.0313569	26	-0.249316	0.22314	0.273839	0.0534121	-0.185078	0.116555
MYL9_HUMAN	P24844	9	0.159312	0.0408734	0.105557	0.0378505	3	0.415741	0.0313042	0.497456	0.0472168	0.287527	0.301507
MYLK_HUMAN	Q15746	10	0.190931	0.0475359	0.172454	0.0524177	7	0.378717	0.211505	0.211213	0.0381472	0.284824	0.191834
MYO1B_HUMAN	O43795	5	0.0419275	0.0468659	0.0653003	0.0656328	2	0.146525	0.106121	0.0918847	0.0589257	0.0942263	0.0785925
MYO1C_HUMAN	O00159	19	-0.083606	0.0397493	-0.0134698	0.0826871	10	-0.11991	0.176615	-0.0739078	0.0558868	-0.101758	-0.0436888
MYOF_HUMAN	Q9NZM1	121	0.290964	0.0321661	0.231959	0.0439227	102	0.335335	0.0763411	0.31676	0.0415436	0.313149	0.274359
MYPT1_HUMAN	O14974	20	0.00630627	0.0344183	0.00747681	0.0389409	16	0.0382338	0.0478945	-0.0398326	0.0475319	0.02227	-0.0161779
NAA10_HUMAN	P41227	3	-0.172535	0.0369649	-0.241998	0.0456488	5	-0.0287423	0.106067	-0.075329	2.99257	-0.100638	-0.158664
NAA15_HUMAN	Q9BXJ9	20	-0.0536995	0.0590028	-0.0425737	0.112438	15	-0.014086	0.0643457	-0.117939	0.0485133	-0.0338928	-0.0802566
NAA50_HUMAN	Q9GZZ1	3	-0.0988068	0.0581482	-0.00818322	0.0291691	5	0.0264621	0.0731542	0.00407612	0.0599783	-0.0361723	-0.00205355
NACAM_HUMAN	E9PAV3	16	-0.106808	0.0324437	-0.195285	0.0295181	20	-0.153066	0.236084	-0.115816	0.1141	-0.129937	-0.155551
NAGK_HUMAN	Q9UJ70	5	0.0417256	0.0664404	0.202643	0.0402161	3	0.248323	0.0358835	0.208243	0.0751672	0.145024	0.205443
NAMPT_HUMAN	P43490	10	-0.0234258	0.0382515	-0.0237493	0.0605655	7	0.0597229	0.049272	-0.0202598	0.0216379	0.0181486	-0.0220045
NASP_HUMAN	P49321	16	-0.493229	0.0772464	-0.432649	0.106064	15	-0.525445	0.0795759	-0.59489	0.0678036	-0.509337	-0.51377
NB5R3_HUMAN	P00387	15	0.241537	0.0151976	0.18546	0.0563024	17	0.149317	0.212125	0.182383	0.081911	0.195427	0.183922
NCBP1_HUMAN	Q09161	4	-0.32184	0.0818216	-0.179782	0.0418287	10	-0.0501363	0.147154	-0.286537	0.0658619	-0.185988	-0.23316
NCEH1_HUMAN	Q6PIU2	20	0.00302841	0.0517449	0.00792751	0.0618905	12	0.158561	0.0704851	0.0986678	0.0268292	0.0807945	0.0532977
NCKP1_HUMAN	Q9Y2A7	6	0.0727802	0.0116394	0.0811132	0.0280989	8	-0.0271252	0.216361	0.0548617	0.0440687	0.0228275	0.0679875
NDKA_HUMAN	P15531	22	0.0443651	0.0199137	0.0897752	0.0351781	6	0.0556325	0.0433664	0.0429757	0.029901	0.0499988	0.0663754
NDKB_HUMAN	P22392	7	0.142532	0.00725273	0.116897	0.0361124	23	-0.0243527	0.201014	0.370084	0.071327	0.0590898	0.24349
NDRG3_HUMAN	Q9UGV2	2	0.223916	0.052362	0.298353	0.0280145	2	0.226055	0.0285454	-0.0468096	0.0167618	0.224986	0.125772
NDUBA_HUMAN	O96000	7	0.071865	0.0224761	0.00428001	0.0137174	2	-0.0943692	0.062526	0.534615	0.0224435	-0.0112521	0.269447
NDUS1_HUMAN	P28331	5	0.115282	0.0523162	0.0946806	0.0121359	9	0.148131	0.0867658	0.125918	0.0420353	0.131706	0.110299
NDUV2_HUMAN	P19404	3	0.187751	0.0388609	0.114555	0.0121643	5	0.232184	0.0364202	0.16132	0.0239884	0.209967	0.137938
NEDD8_HUMAN	Q15843	3	0.0144112	0.00523291	-0.00759303	0.0140029	2	-0.289252	0.328015	0.190984	0.21562	-0.13742	0.0916955
NEK7_HUMAN	Q8TDX7	4	0.215034	0.0175074	0.0677571	0.0653992	2	0.354735	0.0151205	0.313572	0.00786972	0.284884	0.190664
NENF_HUMAN	Q9UMX5	2	0.00861502	0.024014	0.061423	0.0308562	2	0.182276	0.0856909	0.123021	0.0109093	0.0954453	0.0922218
NEP1_HUMAN	Q92979	3	-0.244987	0.0328826	-0.267454	0.041192	2	0.0752276	0.12385	-0.123608	0.0546555	-0.0848796	-0.195531
NEXN_HUMAN	Q0ZGT2	5	0.131267	0.0632492	0.10046	0.0954213	6	-0.145678	0.371007	-0.107124	0.150932	-0.00720545	-0.0033318
NFKB1_HUMAN	P19838	4	-0.238729	0.153592	-0.211864	0.0401264	4	-0.238616	0.0540062	-0.256409	0.0310948	-0.238673	-0.234137
NFKB2_HUMAN	Q00653	5	-0.157987	0.0436491	-0.113755	0.0840457	5	-0.0760767	0.0278883	-0.185476	0.0440506	-0.117032	-0.149615
NH2L1_HUMAN	P55769	7	-0.423243	0.192413	-0.148983	0.171608	4	-0.432365	0.497296	-0.0643116	0.145367	-0.427804	-0.106647
NHLC2_HUMAN	Q8NBF2	6	-0.379869	0.111704	-0.229043	0.0837715	6	-0.264757	0.107064	-0.134436	0.0964358	-0.322313	-0.18174
NHP2_HUMAN	Q9NX24	4	-0.209409	0.0521175	-0.332361	0.0487406	2	-0.128305	0.0581467	-0.409695	0.00787607	-0.168857	-0.371028
NHRF1_HUMAN	O14745	13	0.0297753	0.0289318	-0.0179824	0.0442573	12	0.126625	0.115162	0.121566	0.0396036	0.0781999	0.0517918
NHRF2_HUMAN	Q15599	3	-0.0393521	0.152608	-0.140283	0.124285	3	-0.136173	0.241983	-0.106726	0.123779	-0.0877627	-0.123504
NIBA2_HUMAN	Q96TA1	9	0.136149	0.0880972	0.19254	0.0606509	14	0.369924	0.110067	0.225136	0.0807032	0.253037	0.208838
NIPS1_HUMAN	Q9BPW8	2	0.290365	0.0853857	0.149307	0.0581879	3	0.375698	0.00374464	0.157557	0.0230755	0.333031	0.153432
NIT2_HUMAN	Q9NQR4	4	0.149204	0.0192656	0.132037	0.0424355	3	-0.0458872	0.0595071	0.0773226	0.0184611	0.0516584	0.10468
NMT1_HUMAN	P30419	9	-0.0748097	0.0457617	-0.0323478	0.0195569	17	-0.0293108	0.056999	-0.00895458	0.0392108	-0.0520603	-0.0206512
NNMT_HUMAN	P40261	4	0.121487	0.0249468	0.109165	0.0397648	5	0.164774	0.228028	-0.078516	0.0925616	0.143131	0.0153243
NNTM_HUMAN	Q13423	8	0.138369	0.0263716	0.109463	0.0250263	6	0.146999	0.116923	-0.0745546	0.142029	0.142684	0.0174541
NOC2L_HUMAN	Q9Y3T9	4	-0.22903	0.121392	-0.0635926	0.052316	3	-0.407426	0.0249163	-0.436668	0.0158495	-0.318228	-0.250131
NOL6_HUMAN	Q9H6R4	3	-0.102697	0.0183325	-0.0144103	0.0310314	2	0.0723654	0.159331	-0.142806	0.0230668	-0.0151659	-0.0786082
NOLC1_HUMAN	Q14978	17	-0.31673	0.082498	-0.265819	0.0658553	14	-0.200062	0.0850912	-0.335626	0.021024	-0.258396	-0.300723
NONO_HUMAN	Q15233	41	-0.258219	0.0345513	-0.245654	0.0323398	36	-0.199757	0.0765315	-0.282675	0.0476278	-0.228988	-0.264164
NOP2_HUMAN	P46087	5	-0.158934	0.0334617	0.0704804	0.0498693	5	-0.150716	0.116083	-0.163876	0.056945	-0.154825	-0.046698
NOP56_HUMAN	O00567	7	-0.288955	0.0204101	-0.126663	0.0858235	5	-0.0442849	0.0933668	-0.258854	0.0374258	-0.16662	-0.192758
NOP58_HUMAN	Q9Y2X3	4	-0.294362	0.0488653	-0.180137	0.0223527	2	0.00227025	0.0130418	-0.170002	0.0305648	-0.146046	-0.175069
NP1L1_HUMAN	P55209	47	-0.205391	0.0888021	-0.286027	0.0889557	42	-0.092432	0.146549	-0.127136	0.107916	-0.148911	-0.206581
NP1L4_HUMAN	Q99733	9	-0.0498544	0.0264841	-0.0274591	0.0411598	14	-0.103851	0.116763	-0.104196	0.05133	-0.0768527	-0.0658276
NPC1_HUMAN	O15118	4	0.11854	0.042133	0.100192	0.0134812	2	0.124655	0.038884	-0.00158356	0.0129268	0.121598	0.0493044
NPC2_HUMAN	P61916	11	0.45355	0.0385416	0.462363	0.0342372	16	0.447572	0.14367	0.529368	0.102214	0.450561	0.495866
NPL4_HUMAN	Q8TAT6	3	0.154723	0.01262	0.0819911	0.0156648	6	-0.019491	0.0413392	-0.0484496	0.0525982	0.0676159	0.0167708
NPM3_HUMAN	O75607	2	-0.169958	0.10531	0.0572603	0.956699	2	0.172097	0.118114	0.0482944	0.128751	0.00106928	0.0527774
NPM_HUMAN	P06748	46	-0.0463064	0.0370235	-0.0545321	0.0474968	41	-0.0477681	0.0642966	-0.147685	0.0418696	-0.0470373	-0.101109
NPTN_HUMAN	Q9Y639	2	0.230624	0.045432	-0.0451372	0.0253521	5	0.203147	0.0444775	0.0529075	0.0317357	0.216886	0.00388512
NQO1_HUMAN	P15559	16	0.0790285	0.118405	0.0775133	0.072126	17	0.0470948	0.214871	0.0843121	0.128096	0.0630617	0.0809127
NRDC_HUMAN	O43847	6	0.012407	0.0182703	0.108557	0.0329421	6	0.11544	0.0430124	0.026362	0.0109434	0.0639236	0.0674595
NSDHL_HUMAN	Q15738	3	0.0233251	0.0956556	0.0503151	0.0416623	2	0.198336	0.0300955	-0.0752787	0.022472	0.11083	-0.0124818
NSF1C_HUMAN	Q9UNZ2	9	-0.109388	0.0811347	-0.107409	0.0771559	20	-0.187207	0.175575	-0.187629	0.100546	-0.148297	-0.147519
NSF_HUMAN	P46459	9	0.324368	0.0270544	0.259051	0.0321218	12	0.249508	0.132612	0.22447	0.0280047	0.286938	0.241761
NSUN2_HUMAN	Q08J23	9	-0.17886	0.121835	-0.199151	0.263929	7	-0.0201186	0.0307453	-0.0436101	0.0476031	-0.0994894	-0.121381
NTF2_HUMAN	P61970	6	-0.165449	0.1522	-0.215042	0.131032	10	-0.214591	0.22569	-0.0200207	0.243447	-0.19002	-0.117531
NU107_HUMAN	P57740	2	-0.216604	0.0128312	0.184515	0.165448	3	-0.246479	0.200608	-0.185011	0.0391923	-0.231542	-0.000248001
NU133_HUMAN	Q8WUM0	2	-0.0325924	0.0236053	-0.129605	0.0799137	5	-0.297459	0.0583582	-0.142067	0.0407155	-0.165026	-0.135836
NU153_HUMAN	P49790	3	-0.152419	0.0289561	0.127133	0.0313295	2	-0.160241	0.0176651	-0.372054	0.0239346	-0.15633	-0.122461
NU155_HUMAN	O75694	4	-0.0356258	0.0504793	-0.171459	0.108485	2	-0.174182	0.0713989	-0.384153	0.0288953	-0.104904	-0.277806
NU205_HUMAN	Q92621	5	-0.240778	0.0548057	-0.217019	0.0645882	2	-0.288985	0.14184	-0.239313	0.0901566	-0.264882	-0.228166
NUCB1_HUMAN	Q02818	9	0.335299	0.0571264	0.32592	0.0514176	10	0.345605	0.0470173	0.31078	0.0263641	0.340452	0.31835
NUCB2_HUMAN	P80303	4	0.0417797	0.0260991	-0.0143268	0.0128061	5	0.151249	0.0376808	0.129761	0.0106036	0.0965143	0.0577172
NUCKS_HUMAN	Q9H1E3	5	0.105297	0.0689938	-0.0759861	0.0989733	6	-0.203877	0.27016	-0.486439	0.101906	-0.0492898	-0.281213
NUCL_HUMAN	P19338	73	-0.229144	0.0445934	-0.179739	0.0306701	66	-0.248193	0.180674	-0.207568	0.0587139	-0.238669	-0.193654
NUDC1_HUMAN	Q96RS6	4	-0.114956	0.0711222	0.0107987	0.309917	7	-0.0790483	0.0879257	-0.158543	0.0294148	-0.0970022	-0.0738721
NUDC2_HUMAN	Q8WVJ2	2	-0.180549	0.0375727	-0.199509	0.0804799	5	-0.243052	0.0692149	0.00530643	0.0573265	-0.211801	-0.0971012
NUDC_HUMAN	Q9Y266	28	-0.208159	0.0217395	-0.158547	0.0215482	27	-0.156211	0.0750114	-0.274148	0.0344482	-0.182185	-0.216348
NUDT5_HUMAN	Q9UKK9	12	0.00905937	0.0559802	-0.0338986	0.0279893	7	-0.0684636	0.142615	-0.246007	0.0476987	-0.0297021	-0.139953
NUF2_HUMAN	Q9BZD4	5	-0.407756	0.0236668	-0.326159	0.0123797	3	-0.554271	0.0915177	-0.519616	0.0561755	-0.481013	-0.422887
NUMA1_HUMAN	Q14980	24	-0.372516	0.0253123	-0.297195	0.0422153	43	-0.324941	0.175446	-0.419283	0.0949477	-0.348729	-0.358239
NUP37_HUMAN	Q8NFH4	3	0.0453823	0.0314494	-0.109586	0.0316374	4	-0.17463	0.0155652	-0.263543	0.0183696	-0.0646238	-0.186565
NUP50_HUMAN	Q9UKX7	3	-0.456764	0.0193703	-0.314183	0.023983	5	-0.413462	0.0858052	-0.314064	0.0693811	-0.435113	-0.314124
NUP54_HUMAN	Q7Z3B4	5	-0.341175	0.0303969	-0.141096	0.0229546	5	-0.208331	0.0286709	-0.256524	0.0226697	-0.274753	-0.19881
NUP62_HUMAN	P37198	4	-0.322782	0.119081	-0.184409	0.0474448	5	-0.264553	0.0547685	-0.126571	0.0492763	-0.293667	-0.15549
NUP93_HUMAN	Q8N1F7	18	-0.242045	0.0876636	-0.0923602	0.077448	21	-0.0622396	0.0979979	-0.226506	0.122347	-0.152142	-0.159433
NUP98_HUMAN	P52948	8	-0.1254	0.0187076	-0.242355	0.0620513	8	-0.124355	0.0811529	-0.13208	0.0306046	-0.124878	-0.187218
NXP20_HUMAN	Q8IWE2	2	0.233	0.0318134	-0.104195	0.0630067	3	0.05817	0.129633	0.378559	0.0492761	0.145585	0.137182
OAT_HUMAN	P04181	25	0.176764	0.0596772	0.19397	0.0506096	29	0.197111	0.102	0.224194	0.11214	0.186938	0.209082
OCAD1_HUMAN	Q9NX40	3	0.0980223	0.0265505	0.149664	0.0290908	2	0.107474	0.0168532	0.126213	0.119054	0.102748	0.137938
ODO2_HUMAN	P36957	15	0.113119	0.0208855	0.13194	0.0262338	19	0.118218	0.100675	0.0776506	0.0436528	0.115669	0.104795
ODP2_HUMAN	P10515	5	-0.00327082	0.309772	0.0616847	0.0426969	10	-0.179129	0.0437204	-0.0586127	0.0283153	-0.0911998	0.00153598
ODPA_HUMAN	P08559	12	0.100198	0.283769	-0.0954799	0.112948	8	0.0830746	0.137245	-0.010797	0.016099	0.091636	-0.0531385
ODPB_HUMAN	P11177	11	0.0776978	0.0217368	0.100427	0.0323221	10	0.130571	0.0320552	0.0235196	0.023578	0.104135	0.0619732
OGA_HUMAN	O60502	3	-0.168249	0.0237732	0.0594386	0.0327542	7	0.117153	0.107912	0.221997	0.028383	-0.025548	0.140718
OGT1_HUMAN	O15294	2	-0.157481	0.0223067	-0.118025	0.081484	5	-0.132639	0.0375681	-0.0148294	0.0432403	-0.14506	-0.0664273
OLA1_HUMAN	Q9NTK5	18	-0.00691468	0.0234076	-0.0266865	0.0314839	22	-0.0265856	0.0809972	-0.0705704	0.0419225	-0.0167501	-0.0486285
OPTN_HUMAN	Q96CV9	2	0.209954	0.00149211	0.141585	0.0177606	3	0.276626	0.0547165	0.130881	0.0616548	0.24329	0.136233
ORN_HUMAN	Q9Y3B8	3	0.0694482	0.0149091	0.117644	0.0232355	2	0.0762566	0.0432355	0.375835	0.065892	0.0728524	0.24674
OST48_HUMAN	P39656	12	-0.0125964	0.069989	0.182616	0.062371	20	0.0532453	0.296133	0.153962	0.0746821	0.0203244	0.168289
OSTC_HUMAN	Q9NRP0	2	0.22886	0.0194981	0.142562	0.0117803	4	0.0245972	0.243686	0.503463	0.0824937	0.126729	0.323012
OTUB1_HUMAN	Q96FW1	11	0.100546	0.0292087	0.0657508	0.0307814	10	-0.00189354	0.089299	0.179197	0.0524577	0.0493261	0.122474
OXSR1_HUMAN	O95747	8	-0.0584472	0.0603643	-0.0702288	0.0333768	14	0.0684518	0.0890208	0.00453534	0.0798886	0.0050023	-0.0328467
P3H1_HUMAN	Q32P28	4	0.0113003	0.0227987	0.0905901	0.0463037	8	0.18152	0.0800113	0.105218	0.0575402	0.0964101	0.0979042
P4HA1_HUMAN	P13674	3	0.453554	0.0449595	0.45519	0.0446252	6	0.41998	0.0462718	0.412049	0.0313405	0.436767	0.433619
P4HA2_HUMAN	O15460	5	0.171726	0.0449364	0.0253728	0.0453276	7	0.507588	0.064187	0.422287	0.0576253	0.339657	0.22383
P4K2A_HUMAN	Q9BTU6	3	0.0818752	0.0210617	0.0876939	0.0269456	3	0.158335	0.0297812	-0.152264	0.025628	0.120105	-0.0322849
P5CS_HUMAN	P54886	26	0.121651	0.0911763	0.195695	0.10342	29	0.231574	0.0853624	0.102184	0.0294149	0.176613	0.14894
PA1B2_HUMAN	P68402	2	0.102805	0.00423105	-0.0458343	0.0126949	2	-0.392759	0.316664	0.656245	0.0612342	-0.144977	0.305205
PA1B3_HUMAN	Q15102	7	-0.0693378	0.0420112	-0.247083	0.0629729	3	-0.258261	0.0376139	-0.146261	0.0284724	-0.163799	-0.196672
PA2G4_HUMAN	Q9UQ80	47	-0.0965071	0.0348733	-0.0625786	0.0315832	50	-0.0827206	0.11871	-0.178504	0.0364559	-0.0896139	-0.120541
PABP1_HUMAN	P11940	60	-0.102675	0.0279483	-0.052571	0.0322401	49	-0.103718	0.0651331	-0.0452402	0.0264948	-0.103197	-0.0489056
PABP2_HUMAN	Q86U42	4	-0.362981	0.0326336	-0.188816	0.0627876	4	0.122318	0.165636	-0.134946	0.0396244	-0.120331	-0.161881
PABP4_HUMAN	Q13310	6	-0.154817	0.0201108	-0.0678328	0.012966	13	-0.124085	0.0609414	-0.196438	0.0259624	-0.139451	-0.132136
PACN2_HUMAN	Q9UNF0	7	0.00071754	0.0311726	-0.061529	0.0657358	7	-0.0147501	0.0564641	0.0833327	0.0276662	-0.00701626	0.0109018
PAI1_HUMAN	P05121	8	0.615334	0.0746197	0.404253	0.0548305	3	0.746575	0.392056	0.768284	0.234969	0.680954	0.586269
PAIP1_HUMAN	Q9H074	3	0.0798138	0.00459389	0.0780559	0.0682224	2	-0.0199964	0.0316714	-0.118778	0.0865121	0.0299087	-0.020361
PAIRB_HUMAN	Q8NC51	26	-0.181181	0.0291462	-0.143081	0.0492809	27	-0.199682	0.0398469	-0.335645	0.0642402	-0.190432	-0.239363
PAK2_HUMAN	Q13177	13	-0.0079191	0.0554497	-0.0118231	0.0590484	17	0.115673	0.0659611	-0.0279821	0.0480438	0.0538769	-0.0199026
PALLD_HUMAN	Q8WX93	25	0.26037	0.0377233	0.176718	0.0302184	20	0.371486	0.129618	0.333388	0.0721437	0.315928	0.255053
PAPS1_HUMAN	O43252	6	0.288626	0.0548407	0.0551512	0.099552	3	0.212279	0.0651821	0.12452	0.00766906	0.250452	0.0898356
PAPS2_HUMAN	O95340	23	0.27229	0.0325863	0.284151	0.0282376	17	0.52674	0.12758	0.389958	0.0404931	0.399515	0.337055
PARK7_HUMAN	Q99497	22	-0.0379652	0.0142483	-0.0799334	0.0229609	19	0.00570352	0.0482867	-0.0543483	0.0350227	-0.0161309	-0.0671408
PARP1_HUMAN	P09874	21	-0.5587	0.0272083	-0.516565	0.0429208	20	-0.489864	0.100715	-0.398131	0.0699005	-0.524282	-0.457348
PARVA_HUMAN	Q9NVD7	9	0.0504265	0.0507778	-0.050334	0.0455431	8	0.221129	0.0455984	0.0229315	0.0334781	0.135778	-0.0137013
PAWR_HUMAN	Q96IZ0	11	-0.0642588	0.0614626	0.146789	0.0394378	8	0.171562	0.107438	-0.000983703	0.0926827	0.0536516	0.0729026
PAXI_HUMAN	P49023	3	0.304929	0.0415926	0.277234	0.0875257	9	0.29806	0.150635	0.410748	0.0755264	0.301494	0.343991
PBDC1_HUMAN	Q9BVG4	2	-0.00356699	0.00614809	-0.0142148	0.0516111	6	0.0306752	0.139311	0.189206	0.0444982	0.0135541	0.0874954
PCAT1_HUMAN	Q8NF37	3	-0.0133078	0.12764	-0.0882662	0.0997273	3	0.00590836	0.0352716	-0.0405637	0.046795	-0.00369973	-0.064415
PCBP1_HUMAN	Q15365	19	-0.0698805	0.0239269	-0.102743	0.0573146	29	-0.0864809	0.0883835	-0.16742	0.0828585	-0.0781807	-0.135082
PCBP2_HUMAN	Q15366	31	-0.06191	0.0845486	-0.0385584	0.104214	14	0.0699735	0.162421	0.0789825	0.0977713	0.00403173	0.020212
PCNA_HUMAN	P12004	33	-0.728704	0.0281255	-0.585461	0.0436384	34	-0.684698	0.140185	-0.715958	0.034399	-0.706701	-0.650709
PCNP_HUMAN	Q8WW12	9	-0.324394	0.0175375	-0.240904	0.0195464	3	-0.303486	0.114501	-0.606008	0.608894	-0.31394	-0.423456
PDC6I_HUMAN	Q8WUM4	44	0.137594	0.0271206	0.143032	0.0347099	41	0.160887	0.0687253	0.0169628	0.0285299	0.14924	0.0799977
PDCD5_HUMAN	O14737	10	-0.121831	0.0462796	0.0145542	0.146987	14	-0.0310832	0.0668046	-0.135748	0.0231595	-0.076457	-0.0605967
PDIA1_HUMAN	P07237	61	0.240903	0.0389939	0.203549	0.0529656	64	0.253017	0.134745	0.144267	0.0556708	0.24696	0.173908
PDIA3_HUMAN	P30101	63	0.104322	0.026392	0.13844	0.043594	56	0.157608	0.0546728	0.14502	0.0295934	0.130965	0.14173
PDIA4_HUMAN	P13667	59	-0.0325182	0.0232658	-0.0180589	0.025379	50	0.0979642	0.0696657	-0.0267931	0.0480779	0.032723	-0.022426
PDIA6_HUMAN	Q15084	25	0.109899	0.0316581	0.126714	0.0318386	32	0.161616	0.203199	0.0728457	0.057754	0.135757	0.0997798
PDLI1_HUMAN	O00151	35	-0.106062	0.0231938	-0.120495	0.0512837	18	-0.14918	0.103776	-0.206483	0.0550145	-0.127621	-0.163489
PDLI5_HUMAN	Q96HC4	36	0.0298209	0.0972866	0.0529342	0.0791973	19	0.175398	0.0872589	0.196743	0.21109	0.10261	0.124838
PDLI7_HUMAN	Q9NR12	24	0.0298637	0.0452265	0.0135433	0.042835	18	0.0480058	0.0727519	-0.0125613	0.0670657	0.0389348	0.000491003
PDS5A_HUMAN	Q29RF7	4	-0.273489	0.0599666	-0.221826	0.0328466	8	-0.256947	0.0706162	-0.318209	0.0266354	-0.265218	-0.270017
PEA15_HUMAN	Q15121	6	0.336598	0.0042888	0.301973	0.0119843	4	0.229546	0.188272	0.555769	0.0618378	0.283072	0.428871
PEBB_HUMAN	Q13951	2	-0.0944893	0.127428	-0.0475424	0.0626107	3	-0.0906231	0.253495	-0.0174309	0.0414401	-0.0925562	-0.0324867
PEBP1_HUMAN	P30086	23	0.272954	0.0349794	0.222872	0.0930327	27	0.282406	0.13718	0.131551	0.0425593	0.27768	0.177212
PEPD_HUMAN	P12955	6	0.291066	0.139739	0.203754	0.0573845	7	0.169648	0.0715953	0.206816	0.0312291	0.230357	0.205285
PESC_HUMAN	O00541	2	-0.218558	0.0220113	-0.213128	0.00804915	2	-0.157881	0.212601	-0.251437	0.0222796	-0.18822	-0.232282
PEX14_HUMAN	O75381	2	0.0157524	0.0122194	0.000949037	0.0151976	3	-0.12518	0.125984	-0.159503	0.0532671	-0.0547138	-0.0792772
PFD1_HUMAN	O60925	4	-0.125402	0.0146311	-0.172103	0.0134449	2	-0.342523	0.983014	0.026229	0.245879	-0.233962	-0.0729371
PFD2_HUMAN	Q9UHV9	10	-0.124929	0.0580881	-0.14292	0.0447706	9	-0.139636	0.0798885	-0.0657351	0.0327001	-0.132282	-0.104328
PFD3_HUMAN	P61758	9	-0.0941341	0.0104408	-0.178439	0.00897363	9	-0.0968757	0.0225923	-0.241151	0.017131	-0.0955049	-0.209795
PFD4_HUMAN	Q9NQP4	6	-0.0330317	0.0321784	-0.155722	0.0753721	2	-0.0570373	0.0904208	-0.292982	0.0551884	-0.0450345	-0.224352
PFKAM_HUMAN	P08237	8	0.187264	0.0277692	0.148069	0.036623	5	0.206275	0.0341793	0.247266	0.0693852	0.19677	0.197667
PFKAP_HUMAN	Q01813	58	-0.0374484	0.0371343	-0.0250931	0.100536	50	0.0169502	0.103638	0.0028457	0.0479464	-0.0102491	-0.0111237
PGAM1_HUMAN	P18669	33	0.173266	0.0298349	0.181355	0.0399242	39	0.156785	0.141674	0.284702	0.0399385	0.165025	0.233029
PGK1_HUMAN	P00558	60	0.239562	0.0166554	0.209058	0.0298749	49	0.286851	0.105361	0.21522	0.0335952	0.263207	0.212139
PGM1_HUMAN	P36871	14	0.343331	0.0839937	0.375405	0.0482448	14	0.456426	0.0774963	0.396677	0.0646659	0.399878	0.386041
PGM2_HUMAN	Q96G03	9	-0.0507541	0.0342441	-0.0421674	0.0369889	16	-0.0343488	0.123942	0.0473781	0.0289217	-0.0425515	0.00260538
PGRC1_HUMAN	O00264	6	0.128628	0.0353787	0.184451	0.0642442	7	0.0757402	0.0512947	0.109986	0.092946	0.102184	0.147218
PGRC2_HUMAN	O15173	7	0.285968	0.163316	0.344521	0.307217	6	0.481801	0.0736953	0.379167	0.355425	0.383885	0.361844
PGTB2_HUMAN	P53611	2	-0.078403	0.0109117	-0.0937323	0.00745411	2	0.0689773	0.0127295	-0.206182	0.00585202	-0.00471287	-0.149957
PHB2_HUMAN	Q99623	33	-0.00307256	0.0267576	0.0456653	0.0334234	29	-0.0740673	0.167302	-0.00627543	0.0583139	-0.0385699	0.0196949
PHF5A_HUMAN	Q7RTV0	4	-0.167056	0.417196	-0.557885	0.351145	7	-0.167368	0.109464	-0.113721	0.0532209	-0.167212	-0.335803
PHOCN_HUMAN	Q9Y3A3	2	0.0134817	0.0609733	-0.105759	0.088642	3	0.0745216	0.0323592	-0.150668	0.0215705	0.0440016	-0.128214
PICAL_HUMAN	Q13492	5	0.375731	0.0619606	0.219662	0.0745275	13	0.249356	0.0566062	0.201859	0.0210336	0.312543	0.210761
PIMT_HUMAN	P22061	7	0.0895211	0.01883	-0.00637557	0.0347763	5	0.087691	0.0270617	-0.014203	0.0190794	0.088606	-0.0102893
PIN1_HUMAN	Q13526	3	-0.157852	0.0102622	-0.11085	0.0619929	4	-0.328727	0.133228	-0.193228	0.0510933	-0.243289	-0.152039
PIP30_HUMAN	Q9GZU8	3	-0.218175	0.0621297	-0.168966	0.0413063	2	-0.0726632	0.0168306	-0.0227811	0.126238	-0.145419	-0.0958734
PIPNB_HUMAN	P48739	8	-0.0807399	0.0189941	-0.0550041	0.0229326	7	0.0285731	0.0163065	-0.0950767	0.044336	-0.0260834	-0.0750404
PLAP_HUMAN	Q9Y263	9	-0.114126	0.0310244	-0.186228	0.0708265	2	0.0546722	0.081623	0.17299	0.0396723	-0.0297268	-0.00661884
PLEC_HUMAN	Q15149	172	0.101468	0.0395971	0.130909	0.0534023	171	0.236365	0.113883	0.0877472	0.0471412	0.168917	0.109328
PLIN3_HUMAN	O60664	27	0.0941946	0.0364552	0.124897	0.131729	31	0.158685	0.064771	0.0699087	0.0504088	0.12644	0.0974026
PLOD1_HUMAN	Q02809	5	-0.0565265	0.0214936	0.110472	0.0357412	11	0.333514	0.0446831	0.163717	0.0454711	0.138494	0.137095
PLOD2_HUMAN	O00469	32	0.706888	0.0666709	0.650858	0.086046	24	0.693729	0.245374	0.820754	0.115974	0.700309	0.735806
PLP2_HUMAN	Q04941	2	-0.249328	0.0067219	-0.231182	0.00171553	2	0.0497583	0.0617761	-0.420522	0.0229329	-0.0997848	-0.325852
PLST_HUMAN	P13797	58	0.0845773	0.0525659	0.0533784	0.0492601	48	0.090619	0.110966	0.148741	0.0683474	0.0875982	0.10106
PLXB2_HUMAN	O15031	2	0.106214	0.0258155	-0.126118	0.0957478	5	-0.0367245	0.0491706	0.222847	0.0582209	0.034745	0.0483645
PML_HUMAN	P29590	3	0.145353	0.294035	0.425552	0.175173	3	0.139308	0.186554	0.214081	0.033211	0.14233	0.319817
PNMA2_HUMAN	Q9UL42	2	0.00701005	0.207132	0.721015	0.277492	6	0.281568	0.0846769	0.0153081	0.118379	0.144289	0.368161
PNPH_HUMAN	P00491	12	-0.0169353	0.0130327	0.00380459	0.022126	18	-0.0465035	0.162032	0.0985028	0.0672011	-0.0317194	0.0511537
PODXL_HUMAN	O00592	3	0.0542877	0.0334452	0.0133814	0.0476377	6	0.183896	0.157427	0.0676769	0.0538148	0.119092	0.0405292
PP14B_HUMAN	Q96C90	3	-0.0994394	0.222537	-0.0123695	0.305167	2	0.112623	0.0677836	-0.0300522	0.0447004	0.00659161	-0.0212109
PP1A_HUMAN	P62136	18	0.0343564	0.0429411	-0.0679978	0.0549437	17	-0.00353304	0.218143	0.199741	0.0785276	0.0154117	0.0658715
PP1B_HUMAN	P62140	6	0.0658412	0.0551262	0.0737269	0.0306314	5	0.225699	0.0938117	0.0112632	0.0268582	0.14577	0.0424951
PP1G_HUMAN	P36873	3	-0.00368988	0.030143	0.0230586	0.0555569	3	0.0601646	0.417459	-0.0631513	0.286781	0.0282374	-0.0200464
PP1R7_HUMAN	Q15435	8	0.19762	0.0481776	0.11091	0.0860665	4	0.32592	0.0870421	0.2763	0.0343949	0.26177	0.193605
PP2AA_HUMAN	P67775	16	-0.0692462	0.0491341	-0.0592506	0.0735108	11	-0.0391135	0.0892446	-0.0253527	0.0645852	-0.0541798	-0.0423017
PP2BA_HUMAN	Q08209	7	-0.0210837	0.0823317	0.14735	0.0346382	6	0.0762259	0.0402968	-0.100052	0.0242631	0.0275711	0.0236488
PPAC_HUMAN	P24666	4	0.0588404	0.0117497	0.0110554	0.0398424	3	-0.0582619	0.0401195	-0.0795482	0.0162416	0.000289253	-0.0342464
PPCE_HUMAN	P48147	5	0.000480488	0.0173553	0.128411	0.0746655	11	0.0200958	0.0847038	0.00176035	0.051741	0.0102881	0.0650856
PPIA_HUMAN	P62937	51	-0.00336789	0.0313324	-0.0701263	0.037677	50	-0.13299	0.137239	-0.0229662	0.0826349	-0.068179	-0.0465463
PPIB_HUMAN	P23284	27	0.30377	0.0210665	0.337113	0.027723	28	0.279223	0.10532	0.413057	0.0441198	0.291497	0.375085
PPID_HUMAN	Q08752	4	-0.0485218	0.00890529	0.00347804	0.0381329	2	-0.0789101	0.0765964	-0.0633055	0.0832013	-0.063716	-0.0299137
PPIF_HUMAN	P30405	25	-0.881562	1.3567	-0.900703	1.08982	17	-0.972946	0.453561	-0.727732	0.860566	-0.927254	-0.814217
PPIL1_HUMAN	Q9Y3C6	2	-0.0112355	0.0119171	-0.204141	0.0123972	3	0.00218417	0.081299	0.114002	0.143665	-0.00452565	-0.0450696
PPM1G_HUMAN	O15355	18	-0.230428	0.0232675	-0.213964	0.0384628	16	-0.248132	0.0870432	-0.263965	0.043849	-0.23928	-0.238964
PPP5_HUMAN	P53041	5	-0.0284487	0.0349084	0.155343	0.0372081	10	0.0227973	0.174046	0.0138847	0.051231	-0.00282572	0.084614
PPR18_HUMAN	Q6NYC8	11	0.0542699	0.0400927	0.118747	0.040573	9	0.125975	0.0790451	-0.0200841	0.128385	0.0901224	0.0493315
PQBP1_HUMAN	O60828	4	-0.361536	0.0318796	-0.278697	0.0483075	2	-0.238628	0.217497	-0.0766063	0.0746863	-0.300082	-0.177652
PR40A_HUMAN	O75400	7	-0.128176	0.0276894	-0.0284022	0.328203	6	-0.156257	0.034161	-0.056347	0.0297133	-0.142217	-0.0423746
PRAF2_HUMAN	O60831	2	0.273873	0.00657443	0.0859006	0.00697725	2	0.0455419	0.0260836	0.0419484	0.0152373	0.159708	0.0639245
PRAF3_HUMAN	O75915	6	0.200874	0.00857541	0.262273	0.0358298	6	0.227239	0.122103	0.456433	0.0401928	0.214057	0.359353
PRC2C_HUMAN	Q9Y520	11	-0.187748	0.0378441	-0.097775	0.0476644	7	-0.195535	0.0664689	-0.193251	0.0487252	-0.191641	-0.145513
PRDX1_HUMAN	Q06830	38	0.0427575	0.0171486	0.0431426	0.0213897	31	0.0282241	0.04155	-0.0367567	0.0289581	0.0354908	0.00319295
PRDX2_HUMAN	P32119	15	0.0969147	0.00992757	0.0741411	0.026393	17	0.0895453	0.0757593	0.0461042	0.0276955	0.09323	0.0601226
PRDX3_HUMAN	P30048	19	0.0841008	0.0185338	0.0689449	0.0138603	16	0.0834461	0.0293884	0.0920762	0.0252987	0.0837734	0.0805105
PRDX5_HUMAN	P30044	19	0.469821	0.0309044	0.416659	0.0359899	23	0.313726	0.0998854	0.434633	0.0681674	0.391774	0.425646
PRDX6_HUMAN	P30041	21	0.186194	0.0272672	0.17229	0.0344648	26	0.392659	0.135446	0.247394	0.0446325	0.289426	0.209842
PREP_HUMAN	Q5JRX3	8	0.0642232	0.022405	0.0242212	0.034152	8	0.0212483	0.162843	0.0580584	0.102727	0.0427357	0.0411398
PRKDC_HUMAN	P78527	63	-0.154203	0.0524372	-0.109983	0.0530784	81	-0.121223	0.0907763	-0.22691	0.0594083	-0.137713	-0.168447
PROF1_HUMAN	P07737	35	-0.0565345	0.0338288	0.00587286	0.0459249	37	0.0384547	0.071565	-0.120134	0.0323649	-0.0090399	-0.0571307
PROF2_HUMAN	P35080	14	0.245587	0.0239779	0.241158	0.0421683	16	0.173246	0.0960542	0.122635	0.0677447	0.209417	0.181896
PRP19_HUMAN	Q9UMS4	9	-0.161516	0.0193049	-0.129579	0.0291905	12	-0.120649	0.0743585	-0.3173	0.0428818	-0.141082	-0.22344
PRP4_HUMAN	O43172	2	-0.158642	0.00268497	-0.180518	0.0115586	3	0.0717438	0.0166127	0.0220264	0.0478171	-0.0434493	-0.0792458
PRP6_HUMAN	O94906	3	-0.441851	0.0471865	-0.37181	0.15907	6	-0.146709	0.0359439	-0.162414	0.0243685	-0.29428	-0.267112
PRP8_HUMAN	Q6P2Q9	16	-0.196205	0.0389718	-0.194106	0.0478075	25	-0.1747	0.0772594	-0.221643	0.0333467	-0.185453	-0.207874
PRPF3_HUMAN	O43395	3	-0.33151	0.0663689	-0.12418	0.0421223	2	-0.279296	0.0490417	-0.20211	0.043645	-0.305403	-0.163145
PRPS1_HUMAN	P60891	5	0.462478	0.0305969	0.40583	0.0461905	2	0.169281	0.619173	1.05241	0.0673434	0.31588	0.72912
PRPS2_HUMAN	P11908	16	0.0725864	0.0272358	0.0621077	0.011815	13	-0.00113464	0.135656	0.172831	0.103691	0.0357259	0.117469
PRS10_HUMAN	P62333	22	-0.0586074	0.0495184	-0.0805648	0.0551658	21	-0.0445767	0.0483983	-0.0543158	0.0307056	-0.051592	-0.0674403
PRS4_HUMAN	P62191	16	-0.0492203	0.0418785	-0.0718499	0.044201	17	-0.159672	0.178258	-0.0782199	0.0553643	-0.104446	-0.0750349
PRS6A_HUMAN	P17980	15	-0.0341859	0.0172384	-0.168713	0.0362504	28	-0.109264	0.0680733	-0.0712493	0.0405069	-0.0717249	-0.119981
PRS6B_HUMAN	P43686	16	0.0888006	0.0227153	-0.0528779	0.016648	18	-0.0319748	0.0649078	-0.0436724	0.0272775	0.0284129	-0.0482751
PRS7_HUMAN	P35998	37	-0.046577	0.0148145	-0.0265415	0.0278046	37	-0.0176838	0.0611783	-0.108103	0.0347604	-0.0321304	-0.0673222
PRS8_HUMAN	P62195	21	-0.018	0.0187776	-0.0164512	0.0277437	24	-0.0159521	0.0730861	-0.0452879	0.0288051	-0.0169761	-0.0308696
PSA1_HUMAN	P25786	34	0.00941523	0.0294328	0.00414643	0.0413634	23	0.0104188	0.130789	-0.166551	0.0476167	0.00991702	-0.0812021
PSA2_HUMAN	P25787	14	0.0477009	0.0225936	-0.0458959	0.0277653	12	-0.201775	0.201961	0.226322	0.0927633	-0.0770368	0.0902132
PSA3_HUMAN	P25788	19	0.00682357	0.0208091	-0.0106949	0.0210862	16	0.0202599	0.0680211	-0.0817848	0.0407056	0.0135417	-0.0462398
PSA4_HUMAN	P25789	22	0.0165989	0.032139	-0.00669749	0.0375728	17	0.00395694	0.101375	-0.0218726	0.0324342	0.0102779	-0.014285
PSA5_HUMAN	P28066	11	0.00621061	0.0204513	-0.0120613	0.0400994	15	-0.060228	0.226971	-0.0245329	0.0491004	-0.0270087	-0.0182971
PSA6_HUMAN	P60900	24	0.0077356	0.140219	-0.0233717	0.136051	16	0.0110137	0.098567	-0.0565011	0.0386119	0.00937464	-0.0399364
PSA7_HUMAN	O14818	16	-0.029786	0.0398924	-0.0499449	0.022164	20	-0.0793855	0.112404	-0.0553062	0.0645494	-0.0545858	-0.0526256
PSA_HUMAN	P55786	21	0.190189	0.0202955	0.189356	0.0212153	20	0.169818	0.0827566	0.0883996	0.0383468	0.180004	0.138878
PSB1_HUMAN	P20618	15	-0.0242969	0.037366	-0.0135283	0.0419826	9	0.0408134	0.11716	-0.0176614	0.025362	0.00825827	-0.0155948
PSB2_HUMAN	P49721	11	0.0328324	0.0177578	0.00718471	0.0537194	5	-0.113478	0.0661412	-0.097038	0.0595477	-0.040323	-0.0449266
PSB3_HUMAN	P49720	12	0.02604	0.0167833	0.00647654	0.0616545	7	-0.131087	0.0561125	-0.0689737	0.130811	-0.0525237	-0.0312486
PSB4_HUMAN	P28070	13	0.01313	0.0480675	-0.0508899	0.0666059	12	-0.135298	0.165574	0.163868	0.0812894	-0.0610841	0.0564888
PSB5_HUMAN	P28074	12	-0.00641869	0.0453842	-0.0178995	0.046454	8	-0.0420104	0.0538524	-0.136317	0.0171981	-0.0242146	-0.0771081
PSB6_HUMAN	P28072	8	-0.0184185	0.0113836	0.0348925	0.0174164	8	0.0768286	0.117672	-0.288262	0.0301439	0.0292051	-0.126685
PSB7_HUMAN	Q99436	9	0.046676	0.0211838	-0.074967	0.0276516	11	-0.0647735	0.0641452	-0.128647	0.0406006	-0.00904878	-0.101807
PSD11_HUMAN	O00231	25	-0.0786693	0.0225875	-0.0138667	0.0416499	26	-0.0488224	0.103531	-0.100727	0.0281691	-0.0637459	-0.0572968
PSD12_HUMAN	O00232	11	-0.0752331	0.0183363	-0.135095	0.0446188	18	-0.115219	0.176304	-0.0785118	0.0403081	-0.0952262	-0.106803
PSD13_HUMAN	Q9UNM6	15	-0.021078	0.0862859	-0.125624	0.140179	16	-0.0640268	0.0688449	-0.129791	0.0519164	-0.0425524	-0.127707
PSDE_HUMAN	O00487	10	0.00422227	0.0352091	0.0438937	0.0236221	13	-0.0625625	0.0618189	0.00427732	0.0215826	-0.0291701	0.0240855
PSIP1_HUMAN	O75475	13	-0.436899	0.0265026	-0.487827	0.0212128	14	-0.501108	0.122883	-0.516363	0.0347317	-0.469003	-0.502095
PSMD1_HUMAN	Q99460	34	0.0586109	0.0188003	0.050311	0.0277215	32	0.11225	0.0611632	-0.0786394	0.0343314	0.0854305	-0.0141642
PSMD2_HUMAN	Q13200	38	-0.0189412	0.0470415	-0.0564894	0.0445827	40	-0.0200338	0.102751	0.0197206	0.0381523	-0.0194875	-0.0183844
PSMD3_HUMAN	O43242	29	-0.0574816	0.0601098	-0.116522	0.0609095	29	-0.0679685	0.0491318	-0.0866645	0.0278586	-0.0627251	-0.101593
PSMD4_HUMAN	P55036	15	-0.027243	0.0288681	0.0123902	0.170983	15	0.0189938	0.201583	-0.0903778	0.0472342	-0.00412462	-0.0389938
PSMD6_HUMAN	Q15008	16	0.00197192	0.0256279	-0.092729	0.0357605	15	-0.0945123	0.120169	0.126044	0.0309024	-0.0462702	0.0166575
PSMD7_HUMAN	P51665	4	-0.0324161	0.0473726	-0.0898137	0.0153441	7	0.00200792	0.131465	-0.05887	0.032071	-0.0152041	-0.0743419
PSMD8_HUMAN	P48556	11	-0.000235842	0.0374967	0.0134951	0.0369947	4	-0.268708	0.40501	0.546836	0.211252	-0.134472	0.280166
PSMD9_HUMAN	O00233	8	-0.219919	0.228676	-0.302033	0.103782	7	-0.111965	0.0746648	-0.0372653	0.0515304	-0.165942	-0.169649
PSME1_HUMAN	Q06323	21	-0.112235	0.0173911	-0.136628	0.0155973	21	-0.0851686	0.127436	-0.145458	0.0341519	-0.0987017	-0.141043
PSME2_HUMAN	Q9UL46	8	-0.00611545	0.00806067	-0.0571665	0.0249421	12	-0.0583022	0.0882485	-0.0704743	0.0673546	-0.0322088	-0.0638204
PSME3_HUMAN	P61289	11	-0.153484	0.0291699	-0.113889	0.0131308	12	-0.0507424	0.0483924	-0.181964	0.0473994	-0.102113	-0.147927
PSPC1_HUMAN	Q8WXF1	7	-0.0786665	0.242059	0.124415	0.130043	8	-0.0947824	0.0399534	-0.00517765	0.0293271	-0.0867244	0.0596185
PTBP1_HUMAN	P26599	25	-0.238484	0.0297416	-0.241896	0.073045	44	-0.293426	0.264823	-0.140939	0.113606	-0.265955	-0.191418
PTGR1_HUMAN	Q14914	2	0.28208	0.0106936	0.138077	0.0461748	3	-0.154851	0.17049	0.164399	0.0660809	0.0636142	0.151238
PTMA_HUMAN	P06454	16	-0.525153	0.0259547	-0.464499	0.0559243	17	-0.466286	0.132574	-0.385955	0.0720973	-0.49572	-0.425227
PTMS_HUMAN	P20962	7	-0.00396483	0.0297912	-0.0418306	0.027872	7	0.0861048	0.0699361	0.0601953	0.062563	0.04107	0.00918238
PTN11_HUMAN	Q06124	3	0.067173	0.0123448	0.11168	0.0475902	6	0.284803	0.0436191	0.103108	0.0866176	0.175988	0.107394
PTN1_HUMAN	P18031	9	0.0649447	0.0793892	0.192277	0.0860269	7	0.0335056	0.180934	-0.0340954	0.0471542	0.0492252	0.0790909
PTPA_HUMAN	Q15257	4	0.142009	0.078877	-0.0108149	0.0249629	8	0.189318	0.150667	0.130726	0.0383322	0.165663	0.0599557
PTTG_HUMAN	P53801	4	0.144067	0.0619371	0.180052	0.0607396	7	0.0949207	0.0795235	0.118141	0.0782921	0.119494	0.149096
PUF60_HUMAN	Q9UHX1	16	-0.123877	0.0274301	-0.176997	0.0353377	22	-0.131927	0.0885606	-0.297547	0.0642463	-0.127902	-0.237272
PUR2_HUMAN	P22102	25	-5.26126e-05	0.0432114	0.0597155	0.157778	38	-0.0244165	0.0814703	-0.0238346	0.0525783	-0.0122346	0.0179404
PUR4_HUMAN	O15067	10	-0.305454	0.0281447	-0.29911	0.0715023	14	-0.315633	0.108621	-0.24634	0.0354535	-0.310544	-0.272725
PUR6_HUMAN	P22234	33	-0.142644	0.0408949	-0.198537	0.0446414	40	-0.215738	0.103898	-0.129232	0.0365189	-0.179191	-0.163884
PUR8_HUMAN	P30566	7	-0.06901	0.01518	-0.0610619	0.0154327	6	-0.0212723	0.0418437	-0.235487	0.0315738	-0.0451411	-0.148275
PUR9_HUMAN	P31939	41	0.00142438	0.0430525	-0.00590778	0.0665678	41	0.014534	0.107489	0.0180579	0.039621	0.0079792	0.00607504
PURA2_HUMAN	P30520	14	-0.0506157	0.0653123	-0.120026	0.0689618	15	-0.0952565	0.177739	-0.0558445	0.115741	-0.0729361	-0.0879352
PURA_HUMAN	Q00577	5	0.118511	0.0164052	0.0755679	0.0341931	4	0.166296	0.102885	0.168781	0.0715552	0.142404	0.122174
PURB_HUMAN	Q96QR8	4	-0.101762	0.0177658	-0.0758392	0.0137097	5	0.176068	0.0730615	0.028365	0.0347439	0.0371533	-0.0237371
PVR_HUMAN	P15151	6	-0.00244059	0.021989	0.0207449	0.0449343	2	0.200489	0.162658	-0.00298098	0.116969	0.0990244	0.00888197
PXL2A_HUMAN	Q9BRX8	2	0.379273	0.028467	0.391505	0.0162839	6	0.536939	0.316283	0.37296	0.0738637	0.458106	0.382232
PYGB_HUMAN	P11216	11	0.174428	0.0423931	0.185371	0.108698	13	0.0489828	0.101678	0.108277	0.171826	0.111705	0.146824
PYGL_HUMAN	P06737	5	0.207064	0.0680846	0.109311	0.0251141	17	0.305746	0.0571111	0.354985	0.0277496	0.256405	0.232148
PYR1_HUMAN	P27708	20	-0.198347	0.0399974	-0.195579	0.115782	26	-0.155239	0.0896515	-0.238746	0.0702223	-0.176793	-0.217163
PYRG1_HUMAN	P17812	16	-0.14468	0.0639419	-0.148915	0.0873109	14	-0.0720196	0.049024	0.018011	0.0363733	-0.10835	-0.0654518
QCR1_HUMAN	P31930	15	0.181416	0.0479787	0.00879399	0.0564395	14	-0.0282282	0.129125	-0.00751343	0.090641	0.0765941	0.000640282
QCR2_HUMAN	P22695	12	0.133498	0.0184471	0.113829	0.0405919	10	0.0538782	0.0407778	0.0508405	0.0503314	0.093688	0.0823349
QCR7_HUMAN	P14927	6	0.196544	0.0137757	0.060724	0.0254314	6	-0.330164	0.446479	-0.00194452	0.161207	-0.0668101	0.0293898
QKI_HUMAN	Q96PU8	3	-0.257504	0.00220343	-0.200128	0.0246838	3	-0.154561	0.0661098	-0.156605	0.0291821	-0.206033	-0.178367
QORX_HUMAN	Q53FA7	2	0.670206	0.0458641	0.42483	0.0399306	3	0.292193	0.159062	0.267234	0.0934809	0.481199	0.346032
QOR_HUMAN	Q08257	4	0.0566109	0.0417086	0.0577061	0.00423149	3	0.0600877	0.0545647	0.184531	0.00851176	0.0583493	0.121118
RAB10_HUMAN	P61026	2	0.197203	0.0442279	0.139134	0.0133933	4	0.102192	0.179385	0.185474	0.027589	0.149697	0.162304
RAB13_HUMAN	P51153	6	-0.0568753	0.0402295	-0.0196827	0.0312601	6	0.00499224	0.192223	-0.0946829	0.134662	-0.0259416	-0.0571828
RAB14_HUMAN	P61106	11	0.0970721	0.0328226	0.119593	0.0319135	12	0.0176291	0.126351	-0.00368326	0.0280506	0.0573506	0.0579547
RAB18_HUMAN	Q9NP72	16	0.0588939	0.0212493	0.00528479	0.0275995	7	0.176256	0.0336032	-0.00222793	0.0289873	0.117575	0.00152843
RAB1A_HUMAN	P62820	27	0.200188	0.0366916	0.173091	0.0399936	25	0.258609	0.0801406	0.0428541	0.0328157	0.229398	0.107972
RAB1B_HUMAN	Q9H0U4	8	0.120648	0.015394	0.120625	0.0361678	7	-0.051572	0.241446	-0.103261	0.0778278	0.0345379	0.008682
RAB21_HUMAN	Q9UL25	8	0.0168656	0.022399	0.0833952	0.0251328	8	0.152977	0.0730821	-0.0274519	0.0512318	0.0849211	0.0279716
RAB23_HUMAN	Q9ULC3	2	0.133735	0.0228725	0.2377	0.0580231	2	0.260449	0.0737252	0.00727328	0.0341887	0.197092	0.122487
RAB2A_HUMAN	P61019	15	0.104456	0.0430673	0.133495	0.056786	12	0.128535	0.0954651	0.116081	0.0682898	0.116495	0.124788
RAB32_HUMAN	Q13637	3	0.125533	0.0608755	0.0434848	0.0263725	3	0.0202995	0.0928381	0.0665545	0.03417	0.0729165	0.0550196
RAB35_HUMAN	Q15286	8	0.129171	0.0583809	0.0850212	0.049731	5	0.138886	0.0688291	-0.0715173	0.0353621	0.134029	0.00675196
RAB3B_HUMAN	P20337	5	0.124311	0.0337945	0.079815	0.0129019	8	0.171395	0.0530434	-0.0972069	0.0415031	0.147853	-0.00869594
RAB5B_HUMAN	P61020	2	0.524153	0.014559	0.519448	0.0277863	5	0.496164	0.0452401	0.0753404	0.0188734	0.510158	0.297394
RAB5C_HUMAN	P51148	17	0.197021	0.0290959	0.122212	0.021309	20	0.209318	0.27329	0.119951	0.101796	0.20317	0.121081
RAB6A_HUMAN	P20340	9	0.185717	0.018334	0.0933084	0.0289764	12	0.090443	0.107675	0.20111	0.0362457	0.13808	0.147209
RAB7A_HUMAN	P51149	32	0.203039	0.0254395	0.271714	0.0421746	19	0.119751	0.123843	0.164275	0.0464831	0.161395	0.217995
RAB8A_HUMAN	P61006	7	0.0429321	0.0827874	0.128624	0.0498195	7	0.00152873	0.124867	0.0114106	0.0894713	0.0222304	0.0700171
RAC1_HUMAN	P63000	10	-0.042354	0.0171593	-0.0359562	0.0399975	14	0.0498445	0.0703654	-0.103628	0.0292651	0.00374524	-0.069792
RACK1_HUMAN	P63244	50	-0.0482094	0.0390918	-0.0824737	0.0497676	50	-0.0531947	0.104866	-0.0522967	0.0652272	-0.050702	-0.0673852
RAD21_HUMAN	O60216	3	-0.508542	0.0196577	-0.503642	0.0179755	2	-0.364199	0.0380231	-0.280309	0.0645432	-0.43637	-0.391976
RADI_HUMAN	P35241	14	-0.193904	0.0184104	-0.125021	0.0378133	13	-0.0970025	0.0792831	-0.167805	0.0466766	-0.145453	-0.146413
RAE1L_HUMAN	P78406	6	-0.160639	0.0105209	-0.157433	0.0125498	8	-0.210505	0.528145	-0.193924	0.269108	-0.185572	-0.175678
RAGP1_HUMAN	P46060	28	-0.241704	0.080162	-0.181021	0.0331035	26	-0.122099	0.10826	-0.0509746	0.0773836	-0.181902	-0.115998
RAI14_HUMAN	Q9P0K7	13	0.124683	0.0257631	0.0596883	0.0273361	9	0.107899	0.0399945	0.03819	0.0465915	0.116291	0.0489392
RALA_HUMAN	P11233	6	0.233941	0.0469625	0.199314	0.0270816	3	0.245479	0.0625711	0.136068	0.0117674	0.23971	0.167691
RALY_HUMAN	Q9UKM9	6	-0.128567	0.0287384	-0.0656599	0.0559748	8	0.0350067	0.0457146	-0.358246	0.0634035	-0.0467801	-0.211953
RANG_HUMAN	P43487	10	-0.358126	0.025882	-0.337077	0.0347405	10	-0.277203	0.0348804	-0.494491	0.0198823	-0.317665	-0.415784
RAN_HUMAN	P62826	20	-0.0685331	0.0363054	-0.0727331	0.0582373	21	-0.115331	0.271582	-0.0714076	0.0937602	-0.0919323	-0.0720704
RAP1B_HUMAN	P61224	14	0.174471	0.0651617	0.294829	0.101845	18	0.370193	0.091323	0.101932	0.0283945	0.272332	0.19838
RAPH1_HUMAN	Q70E73	3	0.0707096	0.0163617	0.0247277	0.0161199	2	0.0284837	0.037204	0.0574776	0.0355735	0.0495966	0.0411026
RB11B_HUMAN	Q15907	18	0.121655	0.0196429	0.162163	0.019604	19	0.203271	0.151612	0.213597	0.0392689	0.162463	0.18788
RB6I2_HUMAN	Q8IUD2	2	-0.14621	0.0393241	-0.119659	0.0122183	3	-0.179206	0.0536983	0.0296169	0.128633	-0.162708	-0.0450211
RBBP4_HUMAN	Q09028	18	-0.406837	0.0263449	-0.356823	0.0235652	4	-0.397998	0.0803672	-0.203519	0.0796137	-0.402418	-0.280171
RBBP7_HUMAN	Q16576	6	-0.342493	0.0494492	-0.338958	0.0306273	13	-0.341095	0.0837445	-0.392462	0.0344684	-0.341794	-0.36571
RBM12_HUMAN	Q9NTZ6	7	-0.0830843	0.0167262	-0.0993546	0.0180363	4	-0.0826607	0.0322059	-0.0552561	0.0250446	-0.0828725	-0.0773054
RBM14_HUMAN	Q96PK6	9	-0.300949	0.106468	-0.204489	0.030306	18	-0.248103	0.34999	-0.136144	0.0872872	-0.274526	-0.170316
RBM25_HUMAN	P49756	3	-0.256763	0.0177386	-0.147436	0.0240856	4	-0.186655	0.0734701	-0.0248919	0.0416373	-0.221709	-0.0861641
RBM39_HUMAN	Q14498	6	-0.303553	0.0277702	-0.335585	0.0267551	5	-0.218595	0.179826	-0.318254	0.071885	-0.261074	-0.32692
RBM3_HUMAN	P98179	3	-0.3637	0.00988171	-0.564749	0.00265283	5	-0.214972	0.169726	-0.721386	0.0612739	-0.289336	-0.643068
RBM4_HUMAN	Q9BWF3	9	0.0518845	0.0212034	-0.0805615	0.0202092	7	0.0634831	0.0692301	-0.117311	0.0977748	0.0576838	-0.0989361
RBM8A_HUMAN	Q9Y5S9	7	-0.302189	0.0448865	-0.245497	0.0295879	9	-0.365474	0.254785	-0.134427	0.0679926	-0.333832	-0.189962
RBMX_HUMAN	P38159	17	-0.266697	0.0834063	-0.0119929	0.104312	27	-0.115747	0.0672312	-0.262522	0.0374657	-0.191222	-0.137257
RBP2_HUMAN	P49792	19	-0.194945	0.194853	-0.248756	0.240788	14	-0.213	0.246965	-0.29812	0.170002	-0.203973	-0.273438
RBP56_HUMAN	Q92804	5	-0.214547	0.00766652	-0.0820453	0.00913624	12	-0.145033	0.294354	-0.482165	0.155769	-0.17979	-0.282105
RB_HUMAN	P06400	3	-1.00106	0.0584815	-0.683215	0.0329504	6	-0.57532	0.0244336	-0.308414	0.0145507	-0.788191	-0.495815
RCC1_HUMAN	P18754	8	-0.318973	0.0449049	-0.363396	0.0179253	3	-0.202468	0.0346608	-0.530497	0.00915545	-0.26072	-0.446946
RCC2_HUMAN	Q9P258	12	-0.528489	0.0313445	-0.469498	0.0429748	5	-0.553535	0.0594527	-0.560145	0.0785071	-0.541012	-0.514821
RCN1_HUMAN	Q15293	14	0.0473747	0.0606203	0.0328841	0.0729327	21	0.0261371	0.0865012	0.114534	0.0425618	0.0367559	0.0737089
RCN2_HUMAN	Q14257	9	0.0452984	0.123145	0.0289183	0.11116	13	-0.165324	0.111911	-0.00736842	0.105727	-0.0600126	0.0107749
RD23B_HUMAN	P54727	17	0.0197697	0.0253948	0.060325	0.0570184	22	0.0913267	0.110101	-0.0460268	0.0246094	0.0555482	0.0071491
RECQ1_HUMAN	P46063	19	0.0135258	0.0346523	0.00491119	0.0269625	16	-0.0486787	0.241535	-0.104951	0.0968992	-0.0175765	-0.0500198
RED_HUMAN	Q13123	2	-0.420074	0.0362533	-0.507919	0.00564977	6	-0.347472	0.0665813	-0.354833	0.031662	-0.383773	-0.431376
REEP5_HUMAN	Q00765	4	0.465672	0.0131263	0.433465	0.0119136	3	0.209371	0.0966291	0.123617	0.0274972	0.337521	0.278541
RENT1_HUMAN	Q92900	26	-0.0845305	0.0587866	-0.138126	0.0799796	13	-0.100775	0.0985904	-0.0227572	0.0400551	-0.0926527	-0.0804416
RFA1_HUMAN	P27694	11	-0.330262	0.0504274	-0.220099	0.0289969	14	-0.361671	0.0635235	-0.348073	0.0392611	-0.345966	-0.284086
RFA3_HUMAN	P35244	3	-0.334154	0.0283765	-0.339841	0.0383804	4	-0.586031	0.0739636	-0.144203	0.0571623	-0.460092	-0.242022
RFC2_HUMAN	P35250	3	-0.574299	0.00994683	-0.634772	0.0458797	3	-0.465934	0.0621953	-0.236052	0.0123143	-0.520117	-0.435412
RFC3_HUMAN	P40938	3	0.00668498	0.0218249	0.178683	0.0217576	3	-0.229996	0.0606792	-0.215091	0.0145105	-0.111656	-0.018204
RFC4_HUMAN	P35249	6	-0.381911	0.11711	-0.0634092	0.0167128	4	-0.627011	0.0716429	-0.625411	0.00916152	-0.504461	-0.34441
RGS10_HUMAN	O43665	3	0.0377938	0.0553793	0.0700957	0.0354994	4	-0.11299	0.0356446	0.0277443	0.110689	-0.037598	0.04892
RHEB_HUMAN	Q15382	5	-0.183073	0.0220889	-0.188154	0.0128089	5	-0.0705045	0.134266	-0.167257	0.078804	-0.126789	-0.177706
RHG01_HUMAN	Q07960	7	0.299624	0.0295997	0.297827	0.0781053	9	0.296097	0.0575531	0.32241	0.0884982	0.297861	0.310118
RHG17_HUMAN	Q68EM7	3	0.043814	0.0612556	-0.0694691	0.0128876	3	-0.232296	1.9271	0.14942	0.633369	-0.0942412	0.0399755
RHG18_HUMAN	Q8N392	6	0.0293983	0.0471808	0.164317	0.114827	11	0.122232	0.107827	0.078984	0.0300902	0.0758153	0.121651
RHOA_HUMAN	P61586	18	-0.0928196	0.0173584	-0.0533282	0.0305165	22	-0.0830381	0.125701	0.0182737	0.109551	-0.0879289	-0.0175273
RHOC_HUMAN	P08134	3	0.304907	0.0074611	0.195448	0.00704536	6	0.224724	0.100726	0.152396	0.0266797	0.264816	0.173922
RHOG_HUMAN	P84095	4	-0.0984487	0.0339785	0.0424709	0.0156532	4	0.0818723	0.0490022	-0.0767325	0.0163555	-0.00828819	-0.0171308
RIC8A_HUMAN	Q9NPQ8	3	-0.188853	0.0640495	-0.115048	0.0232918	7	-0.0772266	0.108188	0.200968	0.0982761	-0.13304	0.0429598
RINI_HUMAN	P13489	28	0.0261034	0.0376234	0.031033	0.0556401	33	0.0119177	0.0644102	0.0615832	0.0275113	0.0190106	0.0463081
RIR1_HUMAN	P23921	16	-0.114331	0.20604	-0.152054	0.143924	7	-0.253245	0.0921181	0.00245112	0.0396397	-0.183788	-0.0748014
RIR2_HUMAN	P31350	9	-0.536204	0.0484587	-0.475861	0.0681001	16	-0.803457	0.17435	-0.56082	0.0560208	-0.66983	-0.518341
RL10A_HUMAN	P62906	24	0.0368234	0.0285386	-0.00843994	0.0201746	25	-0.0162602	0.0628867	-0.0188258	0.0333255	0.0102816	-0.0136329
RL10_HUMAN	P27635	28	0.0164179	0.0377283	-0.0410567	0.0316369	22	-0.104698	0.154123	0.00928321	0.0931084	-0.0441401	-0.0158867
RL11_HUMAN	P62913	15	-0.0857362	0.0133637	0.0149905	0.0474909	13	-0.0293058	0.0602599	-0.0290341	0.0393462	-0.057521	-0.00702178
RL12_HUMAN	P30050	21	-0.00408012	0.0358753	0.106312	0.0859796	25	0.0178339	0.0748668	-0.109472	0.039951	0.0068769	-0.00158009
RL13A_HUMAN	P40429	20	-0.133592	0.0646254	-0.0725531	0.0240253	19	0.0454147	0.132407	-0.111737	0.0401327	-0.0440889	-0.092145
RL13_HUMAN	P26373	24	-0.0408997	0.0174817	-0.0407504	0.0312864	22	0.00243402	0.0493312	-0.14403	0.031872	-0.0192328	-0.0923902
RL14_HUMAN	P50914	10	0.0165194	0.0230304	-0.0213714	0.0080451	12	-0.0872349	0.2366	0.120713	0.0438745	-0.0353577	0.0496708
RL15_HUMAN	P61313	12	0.0646206	0.0500759	0.0587112	0.0356599	12	0.0757759	0.053636	-0.146822	0.0229646	0.0701983	-0.0440555
RL17_HUMAN	P18621	17	-0.0266432	0.0155603	-0.0702134	0.026559	17	-0.241546	0.36496	0.116391	0.107696	-0.134095	0.0230887
RL18A_HUMAN	Q02543	17	0.00455805	0.0220527	0.0160733	0.038786	23	-0.11359	0.125174	-0.0314573	0.0699266	-0.0545159	-0.00769201
RL18_HUMAN	Q07020	13	-0.0309184	0.0147564	-0.0215104	0.0285077	13	-0.00162708	0.0839342	-0.222999	0.0226987	-0.0162727	-0.122255
RL19_HUMAN	P84098	10	-0.00940232	0.0264702	-0.0651271	0.0231206	10	-0.0730734	0.0781543	-0.0321572	0.0394951	-0.0412378	-0.0486421
RL1D1_HUMAN	O76021	16	-0.124626	0.0127084	0.0155047	0.0589014	11	0.0325001	0.111603	-0.05857	0.0522106	-0.0460629	-0.0215327
RL21_HUMAN	P46778	15	0.00399928	0.0202394	0.0394744	0.0147159	9	-0.0207477	0.0886874	-0.205059	0.0144095	-0.00837421	-0.0827924
RL22_HUMAN	P35268	15	-0.0700595	0.0251017	-0.123218	0.0399617	10	-0.0311796	0.0422425	-0.124363	0.0277343	-0.0506195	-0.12379
RL23A_HUMAN	P62750	21	-0.0557075	0.0144708	-0.0662394	0.0174139	18	-0.0859562	0.0575647	0.0125771	0.04013	-0.0708319	-0.0268311
RL23_HUMAN	P62829	22	-0.0184422	0.0251686	-0.0134536	0.0316109	19	0.0639878	0.0957947	-0.0545021	0.0260461	0.0227728	-0.0339779
RL24_HUMAN	P83731	24	-0.0196491	0.0299646	-0.0517934	0.03337	22	-0.137725	0.137049	-0.0201064	0.0720613	-0.0786872	-0.0359499
RL26_HUMAN	P61254	19	-0.019001	0.026334	-0.0413409	0.0282836	11	-0.0995288	0.158163	-0.043279	0.03477	-0.0592649	-0.04231
RL27A_HUMAN	P46776	10	-0.0360526	0.0497295	0.0197625	0.0260368	10	-0.0318944	0.494248	-0.0843256	0.175769	-0.0339735	-0.0322816
RL27_HUMAN	P61353	13	-0.0381059	0.0116795	-0.0461164	0.0185606	10	-0.0871849	0.110987	0.0648995	0.0578977	-0.0626454	0.00939157
RL28_HUMAN	P46779	16	0.0352882	0.0188862	0.0377583	0.0257298	12	-0.0288024	0.0434445	-0.124576	0.0249803	0.00324291	-0.043409
RL29_HUMAN	P47914	9	-0.0328505	0.0092239	-0.118449	0.0256518	6	-0.0206329	0.0214859	-0.0723271	0.00842009	-0.0267417	-0.0953883
RL30_HUMAN	P62888	16	-0.0510559	0.0512684	0.0222998	0.0601645	14	-0.0672039	0.0573205	-0.0889604	0.0413221	-0.0591299	-0.0333303
RL31_HUMAN	P62899	15	-0.0779896	0.015519	-0.0785416	0.023783	19	-0.0341163	0.145757	-0.142707	0.0630446	-0.0560529	-0.110624
RL32_HUMAN	P62910	18	-0.0332395	0.0298107	-0.0599261	0.0198996	17	-0.172026	0.0598458	0.102073	0.0503766	-0.102633	0.0210736
RL34_HUMAN	P49207	21	0.0170244	0.0262786	-0.0294163	0.0275296	17	-0.0109612	0.05151	-0.0859141	0.0172172	0.00303162	-0.0576652
RL35A_HUMAN	P18077	14	0.0193739	0.0274585	0.0352195	0.0288778	15	-0.011926	0.219775	0.0119171	0.0467475	0.00372396	0.0235683
RL35_HUMAN	P42766	10	-0.0213789	0.025527	-0.0836317	0.0612437	11	-0.0221588	0.0624762	-0.0539408	0.0230613	-0.0217688	-0.0687863
RL36A_HUMAN	P83881	8	-0.101359	0.0131845	-0.129296	0.0255646	6	-0.0509189	0.123831	-0.14436	0.0162875	-0.0761388	-0.136828
RL36L_HUMAN	Q969Q0	4	0.147977	0.0180036	-0.0618019	0.0238232	2	0.135122	0.0636298	-0.240891	0.00641329	0.14155	-0.151347
RL36_HUMAN	Q9Y3U8	10	-0.0251273	0.0301894	-0.0705251	0.0160656	9	0.0130514	0.0771828	-0.0124422	0.0125291	-0.00603797	-0.0414837
RL37A_HUMAN	P61513	2	0.150881	0.0773151	-0.10363	0.0358101	4	-0.034188	0.141283	-0.441876	0.0394933	0.0583467	-0.272753
RL37_HUMAN	P61927	6	-0.057092	0.0958919	0.257625	0.0464541	3	-0.345922	0.097782	0.0696547	0.0510991	-0.201507	0.16364
RL38_HUMAN	P63173	8	0.0370678	0.0113382	-0.0377118	0.00920767	5	-0.265257	0.291607	-0.0256274	0.276266	-0.114094	-0.0316696
RL3_HUMAN	P39023	35	-0.0311562	0.0179164	-0.0336274	0.0272585	32	-0.103095	0.11155	-0.110922	0.0596477	-0.0671256	-0.0722746
RL4_HUMAN	P36578	46	-0.0510957	0.0454314	-0.0362677	0.0554598	51	-0.0151095	0.127897	-0.00508117	0.0554291	-0.0331026	-0.0206744
RL5_HUMAN	P46777	31	-0.0666536	0.067416	-0.0732576	0.0328043	29	-0.0288098	0.139067	-0.0756169	0.0663613	-0.0477317	-0.0744372
RL6_HUMAN	Q02878	26	0.0100487	0.0203412	-0.00724367	0.0394998	28	-0.175438	0.241197	0.15392	0.119465	-0.0826944	0.0733381
RL7A_HUMAN	P62424	35	0.0257153	0.0320442	0.0334134	0.0434826	25	0.0485861	0.144694	-0.168329	0.0501012	0.0371507	-0.0674576
RL7_HUMAN	P18124	34	-0.00944985	0.0220072	-0.0313	0.0311534	33	0.0218822	0.0465985	-0.0181948	0.019539	0.00621617	-0.0247474
RL8_HUMAN	P62917	19	0.057745	0.0191368	-0.0537172	0.0293149	19	-0.0636196	0.0562919	-0.0550676	0.0519862	-0.0029373	-0.0543924
RL9_HUMAN	P32969	13	-0.00837759	0.0131764	-0.00480635	0.0334885	17	-0.00485325	0.115684	-0.0171585	0.0338998	-0.00661542	-0.0109824
RLA0_HUMAN	P05388	41	0.00460967	0.0285219	0.0480462	0.049041	44	0.0281074	0.117398	0.0153501	0.0475829	0.0163585	0.0316982
RLA1_HUMAN	P05386	6	0.247642	0.0250112	-0.0202807	0.026411	11	-0.160226	0.0827325	0.187953	0.0399364	0.0437078	0.0838362
RLA2_HUMAN	P05387	27	-0.0291963	0.0233346	-0.0250066	0.0494931	23	-0.00709931	0.059062	-0.0705281	0.0830697	-0.0181478	-0.0477674
RM11_HUMAN	Q9Y3B7	3	0.111728	0.0124478	0.00816207	0.0225463	6	0.185503	0.040744	0.0861681	0.0235697	0.148615	0.0471651
RM12_HUMAN	P52815	9	-0.0883381	0.0466909	-0.0820627	0.0336257	3	-0.157201	0.907027	-0.212608	0.292045	-0.122769	-0.147335
RM15_HUMAN	Q9P015	2	0.278686	0.00394602	0.153146	0.00948017	2	0.100544	0.113869	0.00970283	0.000660206	0.189615	0.0814243
RM39_HUMAN	Q9NYK5	3	-0.0740449	0.0232764	-0.167596	0.0143624	3	0.024937	0.0291975	-0.0850199	0.0323574	-0.024554	-0.126308
RM44_HUMAN	Q9H9J2	2	0.0588091	0.00756466	0.0850041	0.00636377	4	0.157665	0.0229067	0.110176	0.0162744	0.108237	0.0975902
RM50_HUMAN	Q8N5N7	2	0.0718195	0.0275903	0.0928297	0.0502548	2	-0.115293	0.0148513	-0.147162	0.0199775	-0.0217366	-0.0271664
RNZ2_HUMAN	Q9BQ52	2	-0.130047	0.00844374	-0.114951	0.0183674	3	-0.0458841	0.11364	0.0314394	0.0398964	-0.0879654	-0.0417559
RO60_HUMAN	P10155	2	0.116699	0.0373584	0.202449	0.0232417	9	0.178915	0.0772347	0.203031	0.0755242	0.147807	0.20274
ROA0_HUMAN	Q13151	21	-0.285926	0.0238681	-0.235369	0.0297776	18	-0.711148	0.174527	-0.158164	0.157295	-0.498537	-0.196766
ROA1_HUMAN	P09651	24	-0.341483	0.0590239	-0.210725	0.0690155	29	-0.575909	0.28628	-0.0607196	0.17318	-0.458696	-0.135722
ROA2_HUMAN	P22626	43	-0.446795	0.0368656	-0.317163	0.0534695	37	-0.354002	0.157065	-0.409847	0.0660235	-0.400398	-0.363505
ROA3_HUMAN	P51991	15	-0.285531	0.0905191	-0.262786	0.0955052	18	-0.28301	0.349256	-0.390726	0.205152	-0.28427	-0.326756
ROAA_HUMAN	Q99729	10	-0.194876	0.0356115	-0.223742	0.0543611	6	-0.904663	0.560573	0.36957	0.356773	-0.549769	0.0729141
RPN1_HUMAN	P04843	35	0.140553	0.0245011	0.0770195	0.0341948	33	0.130256	0.0910215	0.122776	0.0344418	0.135405	0.0998977
RPN2_HUMAN	P04844	13	0.0879376	0.0382797	0.0932635	0.032482	15	0.0695964	0.188786	0.0825252	0.08999	0.078767	0.0878944
RRAS2_HUMAN	P62070	15	0.464504	0.0310333	0.383875	0.0343887	12	0.38864	0.0441579	0.267348	0.0399319	0.426572	0.325611
RRBP1_HUMAN	Q9P2E9	73	0.329735	0.0484765	0.260639	0.0528891	82	0.419824	0.10685	0.222087	0.0473983	0.374779	0.241363
RRP5_HUMAN	Q14690	4	-0.0642158	0.0238188	-0.135852	0.0353149	3	0.0704403	0.0314656	-0.0160749	0.0267455	0.00311224	-0.0759636
RS10_HUMAN	P46783	12	-0.112467	0.0639107	-0.0698226	0.0388137	13	-0.154548	0.159174	0.00895611	0.0579802	-0.133508	-0.0304333
RS11_HUMAN	P62280	24	-0.0662413	0.0422607	-0.0112916	0.0725852	25	-0.0269771	0.112224	-0.093679	0.0290796	-0.0466092	-0.0524853
RS12_HUMAN	P25398	18	-0.0232459	0.0329542	-0.109686	0.0296817	17	-0.149514	0.0531211	0.0630358	0.0511794	-0.0863799	-0.023325
RS13_HUMAN	P62277	22	-0.0928804	0.0177621	-0.0358611	0.0270691	22	-0.0998434	0.0985778	0.154797	0.044943	-0.0963619	0.0594682
RS14_HUMAN	P62263	16	-0.0720971	0.0435351	-0.077265	0.0477829	12	-0.0858196	0.075034	-0.171158	0.037023	-0.0789584	-0.124212
RS15A_HUMAN	P62244	11	-0.0515783	0.0176864	-0.0254685	0.0427665	12	0.103416	0.283952	-0.258416	0.0774962	0.0259189	-0.141942
RS15_HUMAN	P62841	13	-0.164681	0.015811	-0.102485	0.0332482	13	-0.0147882	0.0656981	-0.000191522	0.0293775	-0.0897347	-0.0513383
RS16_HUMAN	P62249	11	-0.0337217	0.0241755	-0.0737594	0.0403548	14	-0.0217629	0.0838789	0.0497614	0.0300741	-0.0277423	-0.011999
RS17_HUMAN	P08708	27	-0.0364425	0.0196467	-0.0830431	0.0359628	25	-0.106955	0.0732402	-0.049897	0.0415539	-0.0716985	-0.0664701
RS18_HUMAN	P62269	27	-0.0618008	0.0275323	-0.0527257	0.0252281	25	-0.0319381	0.0531853	-0.0700042	0.0229239	-0.0468694	-0.0613649
RS19_HUMAN	P39019	37	-0.110935	0.0291539	-0.0739713	0.0372843	28	-0.0814873	0.0799894	0.00618434	0.0354123	-0.0962109	-0.0338935
RS20_HUMAN	P60866	6	0.0141335	0.0278336	-0.045876	0.0493311	8	0.0775771	0.0428464	-0.113123	0.0161155	0.0458553	-0.0794996
RS21_HUMAN	P63220	11	-0.0878702	0.0708303	0.0044646	0.0766003	13	0.119128	0.395418	-0.0949418	0.130894	0.0156291	-0.0452386
RS23_HUMAN	P62266	16	-0.045248	0.0116239	-0.0647074	0.0314109	12	-0.339227	0.0944099	0.0664918	0.0970092	-0.192238	0.000892204
RS24_HUMAN	P62847	19	0.0223192	0.0257155	0.00493847	0.043544	11	-0.0848036	0.24358	0.0794269	0.0886638	-0.0312422	0.0421827
RS25_HUMAN	P62851	16	-0.133734	0.0147386	-0.0669759	0.0206258	13	-0.0159368	0.0606527	-0.029637	0.0349207	-0.0748352	-0.0483064
RS26_HUMAN	P62854	8	-0.0647776	0.0255758	-0.080255	0.0130705	8	0.0275149	0.074357	-0.121137	0.0403306	-0.0186314	-0.100696
RS27A_HUMAN	P62979	24	-0.0101845	0.0332192	-0.0882906	0.0444179	21	0.00661553	0.090246	-0.110853	0.0727519	-0.00178449	-0.0995716
RS28_HUMAN	P62857	10	-0.0882485	0.0519787	-0.107542	0.0318768	11	0.0101019	0.185587	-0.133225	0.100129	-0.0390733	-0.120384
RS2_HUMAN	P15880	33	-0.0787302	0.0480358	-0.00751089	0.0232287	35	-0.105175	0.22186	0.121161	0.0602281	-0.0919526	0.0568251
RS3A_HUMAN	P61247	32	-0.0728574	0.0341889	-0.0389808	0.0683827	31	-0.0608095	0.131365	0.00196355	0.0432319	-0.0668334	-0.0185086
RS3_HUMAN	P23396	51	-0.0777717	0.021899	-0.0115988	0.0628524	40	-0.0698044	0.0965265	-0.0170279	0.0402269	-0.0737881	-0.0143134
RS4X_HUMAN	P62701	44	-0.0628784	0.0562421	-0.0606565	0.0817715	32	0.038816	0.0851756	-0.0811927	0.0382096	-0.0120312	-0.0709246
RS5_HUMAN	P46782	23	0.018544	0.055551	0.057779	0.0563356	30	0.00517611	0.153169	0.040745	0.0572869	0.0118601	0.049262
RS6_HUMAN	P62753	19	-0.0649873	0.0284246	-0.0529573	0.0164275	22	-0.0895434	0.11183	-0.109165	0.0360965	-0.0772653	-0.0810614
RS7_HUMAN	P62081	17	-0.0363388	0.0328397	-0.0930733	0.0249379	22	-0.199106	0.317538	0.0437748	0.131331	-0.117723	-0.0246493
RS8_HUMAN	P62241	26	-0.0897356	0.0394022	-0.0321472	0.0459326	23	-0.0360277	0.0696762	-0.0357178	0.0505902	-0.0628816	-0.0339325
RS9_HUMAN	P46781	23	-0.0125195	0.0290845	-0.0632335	0.0264569	24	0.093659	0.0277782	-0.135136	0.0175055	0.0405698	-0.0991848
RSMN_HUMAN	P63162	9	-0.272919	0.0322037	-0.274712	0.0499797	8	-0.406126	0.204241	-0.0100136	0.0924938	-0.339522	-0.142363
RSSA_HUMAN	P08865	37	-0.0792108	0.0727838	-0.0711601	0.0959026	31	-0.101852	0.106246	0.000328539	0.0359102	-0.0905315	-0.0354158
RSU1_HUMAN	Q15404	8	0.120872	0.0173159	0.0739096	0.0276001	17	0.0975673	0.119606	0.15524	0.115902	0.10922	0.114575
RT27_HUMAN	Q92552	5	0.0336676	0.0293595	0.00218726	0.0306865	5	0.0266592	0.26638	0.000597504	0.164686	0.0301634	0.00139238
RT34_HUMAN	P82930	2	0.0193221	0.0562631	0.13988	0.0105075	2	-0.130559	0.128218	0.216721	0.0373091	-0.0556184	0.178301
RTCA_HUMAN	O00442	2	0.15458	0.0463681	0.148088	0.00362665	3	0.304678	0.246123	0.285604	0.118628	0.229629	0.216846
RTCB_HUMAN	Q9Y3I0	11	0.0726513	0.0243602	0.107676	0.0375035	20	0.0363314	0.0944061	-0.0627431	0.0248933	0.0544913	0.0224665
RTN4_HUMAN	Q9NQC3	23	0.484695	0.0421767	0.331822	0.0444985	18	-0.0113397	0.237998	0.379516	0.0884227	0.236678	0.355669
RTRAF_HUMAN	Q9Y224	10	0.0389822	0.0113627	0.0108107	0.0181645	15	0.0359339	0.153494	0.0618337	0.0411502	0.0374581	0.0363222
RU17_HUMAN	P08621	19	-0.181729	0.0212074	-0.197041	0.0160549	12	-0.203767	0.0754493	-0.196125	0.0480697	-0.192748	-0.196583
RU2A_HUMAN	P09661	7	-0.192871	0.0348265	-0.272941	0.0417647	4	-0.284475	0.106698	-0.01186	0.0757611	-0.238673	-0.142401
RUVB1_HUMAN	Q9Y265	26	-0.147398	0.029617	-0.13832	0.0331674	22	-0.163551	0.0778751	-0.188555	0.0368277	-0.155475	-0.163437
RUVB2_HUMAN	Q9Y230	30	-0.154525	0.0266381	-0.162648	0.0266849	24	-0.065297	0.052263	-0.162187	0.030551	-0.109911	-0.162417
RUXE_HUMAN	P62304	5	-0.199449	0.0340816	-0.223961	0.113417	4	-0.842959	0.768191	0.257386	0.238704	-0.521204	0.0167126
RUXF_HUMAN	P62306	4	-0.15339	0.0328787	-0.229425	0.0473924	7	-0.286785	0.144006	-0.0485765	0.0927127	-0.220088	-0.139001
RUXG_HUMAN	P62308	2	-0.137145	0.0202307	-0.175317	0.0387178	2	-1.37318	0.449188	0.789419	0.494019	-0.755162	0.307051
S10A6_HUMAN	P06703	6	0.362042	0.0118293	0.444399	0.0118011	4	-0.371955	1.00967	0.415013	0.0893333	-0.00495621	0.429706
S10AA_HUMAN	P60903	3	0.0502837	0.0297341	-0.0473058	0.0260258	6	-0.297281	0.817888	0.284964	0.39326	-0.123499	0.118829
S10AB_HUMAN	P31949	10	0.573213	0.0165184	0.496828	0.0411175	6	-1.17847	2.83246	0.750724	0.392737	-0.302629	0.623776
S10AD_HUMAN	Q99584	13	0.330488	0.0223968	0.257057	0.0218862	8	0.251396	0.28654	0.282892	0.0828869	0.290942	0.269974
S10AG_HUMAN	Q96FQ6	5	0.436837	0.0357213	0.380752	0.070365	3	-0.2229	0.628816	0.517846	0.203889	0.106969	0.449299
S23IP_HUMAN	Q9Y6Y8	13	-0.0173326	0.064713	0.0777331	0.0255461	9	0.0843689	0.0523712	0.0621937	0.0255559	0.0335182	0.0699634
S38A2_HUMAN	Q96QD8	2	-0.186072	0.0462098	-0.175739	0.179932	3	-0.171989	0.0609949	-0.408903	0.0289182	-0.17903	-0.292321
S61A1_HUMAN	P61619	5	0.151375	0.00724171	0.269184	0.0288799	4	-0.0345592	0.0409849	0.0475145	0.0307802	0.0584079	0.158349
SAC1_HUMAN	Q9NTJ5	3	0.165661	0.210206	0.305404	0.306661	2	0.03025	0.0319814	0.0189803	0.129355	0.0979553	0.162192
SAE1_HUMAN	Q9UBE0	14	-0.343275	0.0363403	-0.298974	0.0358243	7	-0.137513	0.179904	-0.238539	0.050791	-0.240394	-0.268757
SAE2_HUMAN	Q9UBT2	10	-0.205807	0.020459	-0.155814	0.0109042	11	-0.100889	0.0449621	-0.188006	0.0312635	-0.153348	-0.17191
SAFB1_HUMAN	Q15424	6	-0.242074	0.0458066	-0.303006	0.0329892	14	-0.26252	0.0758287	-0.402719	0.0214119	-0.252297	-0.352863
SAHH_HUMAN	P23526	23	-0.0910067	0.041031	-0.0836101	0.0410277	19	-0.0360127	0.0656054	-0.0477638	0.0306605	-0.0635097	-0.0656869
SAP_HUMAN	P07602	3	0.470452	0.0911516	0.547118	0.0357892	11	0.44222	0.145949	0.499235	0.0987255	0.456336	0.523176
SAR1A_HUMAN	Q9NR31	12	0.0852056	0.0171091	0.20048	0.0306047	20	0.178804	0.0577128	0.0609236	0.0353585	0.132005	0.130702
SARNP_HUMAN	P82979	8	-0.294832	0.0395003	-0.159818	0.0125895	5	-0.321059	0.114765	-0.487767	0.0516604	-0.307945	-0.323792
SART3_HUMAN	Q15020	6	-0.27294	0.0513606	-0.109069	0.0566253	5	-0.18712	0.214895	-0.0599336	0.245505	-0.23003	-0.0845015
SBDS_HUMAN	Q9Y3A5	13	0.357876	0.0688193	0.264652	0.045621	10	0.318043	0.0706921	0.268996	0.0315516	0.33796	0.266824
SC22B_HUMAN	O75396	24	0.565494	0.0455375	0.622045	0.0402031	20	0.518187	0.111908	0.407216	0.0502996	0.54184	0.51463
SC23A_HUMAN	Q15436	16	0.210842	0.156336	0.169665	0.0729668	15	0.0429466	0.287127	0.307005	0.0819921	0.126894	0.238335
SC23B_HUMAN	Q15437	3	-0.0207897	0.284321	-0.0617707	0.199292	4	0.10136	0.0879561	0.160274	0.0684024	0.0402854	0.0492516
SC24C_HUMAN	P53992	12	0.164505	0.0432576	0.165684	0.0448044	10	0.190961	0.0376784	0.0978484	0.0280738	0.177733	0.131766
SC24D_HUMAN	O94855	3	0.309174	0.03868	0.255669	0.0183241	5	0.411763	0.0643414	0.18202	0.0443599	0.360469	0.218844
SC31A_HUMAN	O94979	11	0.305416	0.045397	0.280575	0.0297418	7	0.291517	0.108041	0.543913	0.0401317	0.298466	0.412244
SC61B_HUMAN	P60468	8	0.0726779	0.155311	0.13006	0.04706	3	0.26858	0.402302	0.0427694	0.392322	0.170629	0.0864148
SCFD1_HUMAN	Q8WVM8	3	0.312395	0.0254942	0.0571206	0.0309474	9	0.30472	0.0797484	0.0213374	0.0653147	0.308557	0.039229
SCMC1_HUMAN	Q6NUK1	4	-0.242719	0.0425504	-0.160302	0.0596116	10	-0.194493	0.0862633	-0.132583	0.048539	-0.218606	-0.146442
SCOT1_HUMAN	P55809	7	0.199372	0.0807377	0.17121	0.0334093	7	0.137191	0.111395	0.0560827	0.0845652	0.168281	0.113647
SCRB2_HUMAN	Q14108	4	0.220236	0.0166669	0.22668	0.0313941	7	0.212561	0.0570141	0.0793486	0.0242867	0.216398	0.153014
SCRN1_HUMAN	Q12765	7	0.193719	0.0210696	0.0896227	0.039817	14	0.0939683	0.105476	0.226632	0.0668708	0.143844	0.158127
SDCB1_HUMAN	O00560	4	0.330457	0.0293595	0.461472	0.147901	3	0.0544909	0.190859	0.227656	0.181972	0.192474	0.344564
SDHA_HUMAN	P31040	3	0.127314	0.0790668	0.0693967	0.0990922	7	0.0670091	0.327948	-0.1792	0.043747	0.0971614	-0.0549016
SDHB_HUMAN	P21912	4	0.189439	0.00899298	0.0825774	0.00640752	5	0.224947	0.0438166	0.16947	0.0424149	0.207193	0.126024
SEC13_HUMAN	P55735	9	0.170125	0.0630853	0.161584	0.0435989	11	0.210694	0.0492872	0.197687	0.0329581	0.190409	0.179636
SEC62_HUMAN	Q99442	2	0.221038	0.0658702	0.151402	0.0334287	2	0.25383	0.0359429	0.235574	0.0359933	0.237434	0.193488
SEC63_HUMAN	Q9UGP8	7	-0.0523784	0.0513042	-0.0108962	0.0257945	6	0.265806	0.0611594	-0.0948463	0.060683	0.106714	-0.0528713
SEP11_HUMAN	Q9NVA2	13	0.117526	0.0307141	0.0789806	0.0604261	14	0.0629353	0.0641767	-0.00452762	0.054979	0.0902306	0.0372265
SEPT2_HUMAN	Q15019	24	0.0222284	0.0641862	0.021471	0.0632884	27	-0.0489716	0.124389	-0.00109567	0.0523613	-0.0133716	0.0101877
SEPT7_HUMAN	Q16181	29	-0.0339575	0.033728	-0.0753895	0.0434116	15	0.0674394	0.0770128	-0.215195	0.0712519	0.016741	-0.145292
SEPT9_HUMAN	Q9UHD8	29	-0.0133697	0.0391749	0.0407467	0.0757675	25	0.026008	0.104451	0.0107684	0.0425043	0.00631913	0.0257575
SERA_HUMAN	O43175	26	-0.470567	0.050945	-0.528377	0.0650428	34	-0.500577	0.148178	-0.711988	0.0502125	-0.485572	-0.620183
SERC_HUMAN	Q9Y617	16	-0.326225	0.0464353	-0.392659	0.13559	20	-0.696158	0.169785	-0.630235	0.0952291	-0.511191	-0.511447
SERF2_HUMAN	P84101	3	-0.438421	0.0297711	-0.288688	0.0219475	3	-0.0846017	0.0559052	-0.323495	0.0311213	-0.261511	-0.306092
SERPH_HUMAN	P50454	42	0.146684	0.03249	0.060948	0.0315706	37	0.186286	0.182065	0.193255	0.050915	0.166485	0.127101
SET_HUMAN	Q01105	15	-0.227589	0.0269322	-0.199147	0.0469478	17	-0.2457	0.201084	-0.101493	0.126783	-0.236644	-0.15032
SF01_HUMAN	Q15637	11	-0.273632	0.0398282	-0.224526	0.0272484	11	-0.2084	0.176287	-0.11921	0.0497201	-0.241016	-0.171868
SF3A1_HUMAN	Q15459	12	-0.304531	0.0387819	-0.335398	0.0421012	11	-0.263597	0.0873174	-0.374682	0.0409406	-0.284064	-0.35504
SF3A2_HUMAN	Q15428	2	-0.428313	0.0114205	-0.433385	0.000569434	4	-0.219641	0.306803	-0.177573	0.0918635	-0.323977	-0.305479
SF3A3_HUMAN	Q12874	13	-0.258453	0.0467181	-0.206742	0.057474	9	-0.234793	0.0310826	-0.262011	0.0259439	-0.246623	-0.234377
SF3B1_HUMAN	O75533	13	-0.323032	0.0329982	-0.206112	0.0249729	19	-0.195976	0.0975804	-0.223203	0.059646	-0.259504	-0.214657
SF3B2_HUMAN	Q13435	18	-0.252083	0.0280416	-0.228773	0.0516347	19	-0.217652	0.146956	-0.13924	0.0635451	-0.234868	-0.184007
SF3B3_HUMAN	Q15393	19	-0.26876	0.0341989	-0.119217	0.0561734	22	-0.118692	0.061354	-0.30035	0.0429035	-0.193726	-0.209784
SFPQ_HUMAN	P23246	33	-0.262953	0.0377703	-0.291243	0.0296535	39	-0.235413	0.0658673	-0.339951	0.0281369	-0.249183	-0.315597
SFXN1_HUMAN	Q9H9B4	4	-0.00301757	0.0657651	0.169099	0.125135	2	0.0756931	0.029698	-0.095536	0.00889417	0.0363378	0.0367816
SFXN3_HUMAN	Q9BWM7	2	0.508334	0.0454795	0.4486	0.058813	8	0.348824	0.100878	0.161528	0.0500637	0.428579	0.305064
SGPL1_HUMAN	O95470	8	0.00103842	0.0115935	-0.0966571	0.0370685	2	-0.0784279	0.0188809	-0.188946	0.0486941	-0.0386947	-0.142802
SGT1_HUMAN	Q9Y2Z0	6	-0.140746	0.0594688	0.0751096	0.0540523	5	-0.135236	0.43477	0.181082	0.0628902	-0.137991	0.128096
SGTA_HUMAN	O43765	6	-0.0957962	0.0565118	-0.0466381	0.0767694	14	-0.093101	0.130995	-0.0961796	0.0403624	-0.0944486	-0.0714089
SH3B4_HUMAN	Q9P0V3	6	-0.0301315	0.0390626	-0.105052	0.0877588	3	-0.0883846	0.084606	-0.140042	0.0270326	-0.059258	-0.122547
SH3G1_HUMAN	Q99961	16	-0.023296	0.0402318	0.0249752	0.0261069	9	-0.00487127	0.157845	0.0127789	0.0483625	-0.0140836	0.0188771
SH3K1_HUMAN	Q96B97	6	0.0888355	0.166362	0.0829715	0.0255144	6	0.179449	0.0523473	0.0730055	0.0292023	0.134142	0.0779885
SH3L1_HUMAN	O75368	7	0.158414	0.110616	0.237149	0.083556	6	0.416288	0.0370744	0.284389	0.0182402	0.287351	0.260769
SH3L3_HUMAN	Q9H299	11	0.291847	0.0590686	0.263043	0.159538	10	0.17002	0.247059	0.220809	0.131329	0.230934	0.241926
SHCBP_HUMAN	Q8NEM2	3	-0.235659	0.00897134	-0.134126	0.0509865	2	-0.265164	0.0909554	-0.27895	0.0171752	-0.250411	-0.206538
SHLB1_HUMAN	Q9Y371	7	0.0933633	0.0364132	0.154483	0.162192	8	0.0735267	0.0434366	0.0926185	0.0424656	0.083445	0.123551
SIAS_HUMAN	Q9NR45	20	0.0922149	0.0532147	0.0500957	0.0445913	14	0.120346	0.056069	0.0468607	0.0630613	0.10628	0.0484782
SKP1_HUMAN	P63208	9	-0.149534	0.139654	-0.0258803	0.130569	13	-0.010979	0.154741	-0.188761	0.0747929	-0.0802567	-0.107321
SLK_HUMAN	Q9H2G2	13	-0.0230079	0.0394202	-0.0783676	0.11486	4	-0.19257	0.132123	-0.149036	0.0589195	-0.107789	-0.113702
SMAD3_HUMAN	P84022	3	-0.0777506	0.00929879	-0.0741592	0.015741	2	0.0263912	0.0966168	-0.13932	0.0261781	-0.0256797	-0.106739
SMAP_HUMAN	O00193	9	-0.351505	0.0371779	-0.274605	0.0266934	3	-0.449426	0.0654435	-0.339546	0.041154	-0.400466	-0.307076
SMC1A_HUMAN	Q14683	17	-0.459424	0.0304678	-0.314513	0.0564512	10	-0.442569	0.25618	-0.486301	0.147862	-0.450997	-0.400407
SMC2_HUMAN	O95347	26	-0.424742	0.0895611	-0.335012	0.0303235	24	-0.448077	0.0658843	-0.490961	0.0565887	-0.436409	-0.412987
SMC3_HUMAN	Q9UQE7	27	-0.406175	0.112261	-0.398518	0.0647902	21	-0.463649	0.0871699	-0.612713	0.0334747	-0.434912	-0.505615
SMC4_HUMAN	Q9NTJ3	33	-0.52884	0.0587455	-0.472899	0.0299822	15	-0.511328	0.0907812	-0.597543	0.0323697	-0.520084	-0.535221
SMCA5_HUMAN	O60264	10	-0.438165	0.0280643	-0.315803	0.0425133	5	-0.239595	0.141662	-0.438612	0.0960638	-0.33888	-0.377207
SMD1_HUMAN	P62314	2	-0.127965	0.0232387	-0.0773332	0.0200809	2	-0.132297	0.429868	-0.711623	0.015386	-0.130131	-0.394478
SMD2_HUMAN	P62316	15	-0.267682	0.0552169	-0.219135	0.0195082	15	-0.137679	0.181311	-0.320145	0.0319338	-0.20268	-0.26964
SMD3_HUMAN	P62318	10	-0.260923	0.0629009	-0.288586	0.0336772	12	-0.327809	0.114426	-0.277993	0.0709505	-0.294366	-0.28329
SMHD1_HUMAN	A6NHR9	3	-0.420877	0.0148298	-0.193461	0.028468	2	0.0317687	0.734714	0.109571	0.429655	-0.194554	-0.0419452
SMRC1_HUMAN	Q92922	3	-0.354102	0.0205963	-0.167924	0.164974	3	-0.338007	0.136926	-0.576383	0.0961216	-0.346054	-0.372153
SMRC2_HUMAN	Q8TAQ2	4	-0.00626928	0.304459	0.0397776	0.0770527	7	-0.205201	0.190657	-0.127662	0.0539403	-0.105735	-0.0439421
SMTN_HUMAN	P53814	5	-0.167439	0.0542175	-0.0519316	0.0575492	9	0.229413	0.45598	0.0764287	0.12343	0.0309871	0.0122486
SMU1_HUMAN	Q2TAY7	3	-0.35022	0.0563217	-0.386844	0.00665902	3	-0.22042	0.0525503	-0.323185	0.00968387	-0.28532	-0.355015
SNAA_HUMAN	P54920	10	0.0598239	0.0363407	-0.0775058	0.068916	12	0.13392	0.0515166	0.0663546	0.0443942	0.0968718	-0.00557562
SND1_HUMAN	Q7KZF4	61	0.124096	0.0662178	0.143544	0.0650871	61	0.117279	0.0965729	0.0369343	0.0396564	0.120688	0.0902392
SNR40_HUMAN	Q96DI7	2	-0.0615601	0.0245963	-0.194129	0.0107479	2	-0.0505933	0.0646636	-0.319133	0.0240776	-0.0560767	-0.256631
SNRPA_HUMAN	P09012	5	-0.204243	0.00950456	-0.249127	0.0437257	5	-0.168692	0.0649057	-0.290294	0.0787803	-0.186468	-0.269711
SNUT1_HUMAN	O43290	4	-0.162049	0.021852	-0.0532827	0.032171	2	-0.049413	0.0101226	-0.488007	0.00749258	-0.105731	-0.270645
SNUT2_HUMAN	Q53GS9	2	-0.324993	0.0858308	-0.18345	0.165967	2	-0.20241	0.0618671	-0.253289	0.0167291	-0.263702	-0.21837
SNX1_HUMAN	Q13596	7	0.0489724	0.013025	0.0847721	0.0675039	8	0.0527011	0.0388089	0.0256293	0.0497651	0.0508368	0.0552007
SNX2_HUMAN	O60749	6	0.194026	0.0164198	0.157902	0.0482467	3	0.0498754	0.034459	-0.0558001	0.0262119	0.121951	0.0510512
SNX3_HUMAN	O60493	8	0.190675	0.063293	0.150368	0.0785029	9	-0.0163744	0.148926	0.0018568	0.0479717	0.0871505	0.0761125
SNX6_HUMAN	Q9UNH7	9	0.300563	0.035111	0.130779	0.0394327	10	0.25086	0.0849055	0.0552036	0.035248	0.275711	0.0929911
SOAT1_HUMAN	P35610	4	0.0791141	0.0388527	0.0212472	0.0842432	4	0.0175974	0.0572986	0.106447	0.0710139	0.0483557	0.0638472
SODC_HUMAN	P00441	8	0.188777	0.0189668	0.106048	0.0108958	8	0.0931052	0.0674277	0.091893	0.0497916	0.140941	0.0989704
SODM_HUMAN	P04179	5	0.596912	0.0188905	0.44837	0.0644282	9	0.409501	0.31604	0.364926	0.174367	0.503206	0.406648
SP16H_HUMAN	Q9Y5B9	8	-0.214621	0.0703076	-0.0477569	0.0838292	5	-0.269642	0.136715	-0.0479258	0.0769201	-0.242131	-0.0478413
SPB6_HUMAN	P35237	8	-0.031085	0.040964	0.0317169	0.0205548	7	0.0313156	0.119628	0.120915	0.0447587	0.000115343	0.0763159
SPC24_HUMAN	Q8NBT2	3	-0.450753	0.126554	-0.506542	0.100143	2	-0.454715	0.00888634	-0.62786	0.0100121	-0.452734	-0.567201
SPCS2_HUMAN	Q15005	6	0.145227	0.0231202	-0.0271292	0.0153604	6	0.0173126	0.360835	-0.22471	0.570453	0.0812698	-0.12592
SPEE_HUMAN	P19623	11	0.0520928	0.0262451	0.0708073	0.122555	8	0.153682	0.240787	0.12428	0.117586	0.102887	0.0975438
SPF45_HUMAN	Q96I25	7	-0.282846	0.0322638	-0.111034	0.0191337	3	-0.164982	0.175413	-0.251966	0.012485	-0.223914	-0.1815
SPRC_HUMAN	P09486	2	0.31001	0.0121002	0.0886247	0.0033775	2	0.545297	0.274778	0.506946	1.10314	0.427653	0.297785
SPS1_HUMAN	P49903	2	-0.249879	0.0984028	-0.220231	0.191815	4	0.0646028	0.0368357	-0.189415	0.0399454	-0.092638	-0.204823
SPSY_HUMAN	P52788	9	-0.0801122	0.0300736	-0.142742	0.0614619	9	-0.0709423	0.0945014	-0.033759	0.0269798	-0.0755272	-0.0882506
SPTB2_HUMAN	Q01082	83	0.00841139	0.0559184	0.0774726	0.0545752	84	0.170611	0.0783218	-0.00358684	0.0463198	0.0895112	0.0369429
SPTN1_HUMAN	Q13813	112	-0.00347506	0.0407136	0.0796707	0.0592665	111	0.136055	0.136721	0.0480396	0.0698512	0.0662901	0.0638552
SQOR_HUMAN	Q9Y6N5	7	0.133066	0.0198014	0.101691	0.0392193	6	0.0190518	0.112313	0.0549713	0.398615	0.0760587	0.0783313
SQSTM_HUMAN	Q13501	11	0.39196	0.0540335	0.300158	0.0436066	4	0.448361	0.0796773	0.318986	0.0999779	0.420161	0.309572
SR140_HUMAN	O15042	2	-0.223186	0.0377347	-0.265687	0.0188287	2	-0.0440094	0.218405	-0.162384	0.0569871	-0.133598	-0.214035
SRC8_HUMAN	Q14247	32	0.21176	0.0423419	0.23351	0.0306844	28	0.216694	0.101655	0.135774	0.0419486	0.214227	0.184642
SRP09_HUMAN	P49458	8	-0.114816	0.0160995	-0.0858	0.0135279	11	-0.177459	0.168204	-0.0905718	0.098134	-0.146137	-0.0881859
SRP14_HUMAN	P37108	9	-0.0913087	0.0444789	-0.0580706	0.0162564	9	0.000588201	0.0946146	-0.226526	0.0269937	-0.0453603	-0.142298
SRP54_HUMAN	P61011	7	0.0454238	0.245881	0.158335	0.215204	10	0.0909009	0.397634	0.168909	0.173908	0.0681624	0.163622
SRP68_HUMAN	Q9UHB9	4	-0.07776	0.0277419	-0.0967058	0.0592574	18	0.00765037	0.0660258	-0.0836044	0.0315312	-0.0350548	-0.0901551
SRP72_HUMAN	O76094	12	-0.134452	0.0669216	-0.170067	0.0204555	11	-0.00300665	0.105917	-0.254669	0.0377885	-0.0687294	-0.212368
SRPRA_HUMAN	P08240	8	0.18097	0.056938	0.133167	0.0478921	7	0.278048	0.0735413	0.199213	0.0411977	0.229509	0.16619
SRPRB_HUMAN	Q9Y5M8	4	0.256711	0.0189055	0.361179	0.0781195	3	0.41367	0.0318309	0.219192	0.0252418	0.335191	0.290185
SRRM1_HUMAN	Q8IYB3	2	0.0526486	0.014929	0.0932289	0.0324913	10	-0.192007	0.302119	-0.236267	0.0784961	-0.0696792	-0.0715191
SRRM2_HUMAN	Q9UQ35	8	-0.24105	0.136232	-0.0372687	0.180877	7	0.0864369	0.0847059	-0.0793361	0.064303	-0.0773064	-0.0583024
SRRT_HUMAN	Q9BXP5	11	-0.188638	0.0329114	-0.0761104	0.0635679	15	-0.163985	0.182488	-0.269542	0.0785576	-0.176312	-0.172826
SRSF1_HUMAN	Q07955	19	-0.304808	0.0151021	-0.352977	0.0147025	25	-0.349429	0.0929471	-0.25263	0.0286347	-0.327119	-0.302803
SRSF2_HUMAN	Q01130	15	-0.242807	0.0553898	-0.329655	0.0334	8	-0.260916	0.0800118	-0.269862	0.0503886	-0.251862	-0.299759
SRSF3_HUMAN	P84103	17	-0.200522	0.0222767	-0.201604	0.0345018	12	-0.259663	0.056944	-0.259961	0.0511496	-0.230092	-0.230782
SRSF4_HUMAN	Q08170	2	-0.437747	0.0537544	-0.17576	0.149735	11	-0.175488	0.197111	-0.356357	0.083747	-0.306617	-0.266058
SRSF5_HUMAN	Q13243	8	-0.160361	0.0413837	-0.0951392	0.0678963	4	-0.189174	0.0304198	-0.390304	0.0313147	-0.174767	-0.242722
SRSF6_HUMAN	Q13247	10	-0.171153	0.0436724	-0.12047	0.0799088	4	-0.178503	0.200843	-0.338305	0.0783793	-0.174828	-0.229387
SRSF7_HUMAN	Q16629	9	-0.318214	0.0237414	-0.23174	0.0158575	8	-0.326511	0.300202	-0.400404	0.117213	-0.322362	-0.316072
SRSF9_HUMAN	Q13242	7	-0.166888	0.0290426	0.00553249	0.0286585	8	-0.0118126	0.168045	-0.0234565	0.0894339	-0.0893504	-0.008962
SSBP_HUMAN	Q04837	5	0.155113	0.114122	0.0167611	0.0400378	10	0.014295	0.182476	0.014245	0.0637918	0.084704	0.0155031
SSRA_HUMAN	P43307	5	0.248414	0.108415	0.31787	0.145062	8	0.196986	0.0466063	0.364845	0.0552936	0.2227	0.341357
SSRD_HUMAN	P51571	6	0.176657	0.0421769	0.128261	0.015901	6	0.211101	0.158706	0.207808	0.0626331	0.193879	0.168035
SSRG_HUMAN	Q9UNL2	4	0.134558	0.0193418	0.0830773	0.0215216	3	0.0358512	0.238894	0.0737852	0.22903	0.0852046	0.0784313
SSRP1_HUMAN	Q08945	9	-0.314017	0.332551	-0.0987271	0.170223	5	-0.314751	0.0963435	0.129824	0.0584428	-0.314384	0.0155482
STAT1_HUMAN	P42224	18	0.213059	0.0517833	0.192248	0.0280197	13	0.176674	0.155201	0.194883	0.057578	0.194866	0.193565
STAT3_HUMAN	P40763	2	0.076728	0.0476778	0.103901	0.0681168	4	0.0727953	0.0440894	0.18682	0.0214407	0.0747616	0.145361
STAT6_HUMAN	P42226	3	0.386735	0.0225413	0.382687	0.0769986	2	0.137896	0.0578812	0.527209	0.0600426	0.262316	0.454948
STAU1_HUMAN	O95793	2	-0.0546117	0.0292881	-0.0315453	0.051153	4	0.0150543	0.0254727	-0.167626	0.0429431	-0.0197787	-0.0995857
STIP1_HUMAN	P31948	48	-0.159765	0.0190032	-0.133597	0.0210159	54	-0.23046	0.0891426	-0.0458419	0.0421496	-0.195113	-0.0897193
STK26_HUMAN	Q9P289	6	-0.0165637	0.0440628	-0.0241563	0.0352259	2	-0.01812	0.0305013	0.0482389	0.0183014	-0.0173418	0.0120413
STML2_HUMAN	Q9UJZ1	3	-0.222381	0.243598	0.131564	0.370773	4	-0.0587423	0.629376	-0.208551	0.035036	-0.140562	-0.0384934
STMN1_HUMAN	P16949	31	-0.620065	0.0165512	-0.587436	0.0306492	29	-0.568092	0.0641054	-0.56774	0.0206775	-0.594078	-0.577588
STMN2_HUMAN	Q93045	4	-0.707398	0.0136062	-0.654418	0.0347586	3	-0.674889	0.202599	-0.485639	0.0344394	-0.691144	-0.570029
STRAP_HUMAN	Q9Y3F4	31	0.104984	0.0585664	0.117646	0.0521281	29	0.151943	0.0991736	0.0296609	0.0435413	0.128464	0.0736535
STT3A_HUMAN	P46977	3	-0.062426	0.0556342	-0.166883	0.0643759	2	0.0901558	0.164428	-0.283986	0.0904013	0.0138649	-0.225435
STT3B_HUMAN	Q8TCJ2	2	-0.00351253	0.017381	0.220433	0.00232515	4	0.124907	0.0169191	0.090878	0.060351	0.060697	0.155655
STX7_HUMAN	O15400	8	0.00351038	0.326211	0.120739	0.137214	4	0.215204	0.161249	-0.0321767	0.0171377	0.109357	0.0442809
SUCA_HUMAN	P53597	6	0.0442641	0.0507424	-0.0353853	0.0599606	8	0.0494211	0.0365472	0.0575234	0.0539051	0.0468426	0.0110691
SUCB1_HUMAN	Q9P2R7	9	0.0188114	0.0700703	0.0564042	0.0467958	9	-0.0145592	0.0764636	0.0515052	0.0368939	0.00212609	0.0539547
SUCB2_HUMAN	Q96I99	12	0.08545	0.0227417	0.12531	0.0497159	13	0.202415	0.0799188	-0.0345802	0.0357491	0.143933	0.0453651
SUMO2_HUMAN	P61956	5	-0.273482	0.016476	-0.287715	0.0155435	6	-0.161309	0.0200822	-0.376746	0.0281785	-0.217395	-0.332231
SURF4_HUMAN	O15260	7	0.199749	0.0358331	0.190957	0.093689	6	0.23198	0.183514	0.365622	0.079106	0.215864	0.278289
SWP70_HUMAN	Q9UH65	5	-0.0705776	0.119743	0.00423519	0.0750803	5	0.00524382	0.0688571	-0.160065	0.146315	-0.0326669	-0.0779148
SYAC_HUMAN	P49588	32	-0.202488	0.0813449	-0.109319	0.0605978	44	-0.215129	0.0756126	-0.218536	0.0275082	-0.208809	-0.163927
SYAP1_HUMAN	Q96A49	4	-0.198103	0.0898006	-0.139947	0.102155	5	-0.149124	0.0806151	-0.160499	0.145244	-0.173614	-0.150223
SYCC_HUMAN	P49589	4	0.00675468	0.0435136	0.125156	0.0426591	4	-0.141954	0.0198459	-0.218189	0.00920834	-0.0675996	-0.0465166
SYDC_HUMAN	P14868	26	-0.0653241	0.087869	-0.100665	0.132675	18	-0.029652	0.0607009	-0.181476	0.030308	-0.0474881	-0.14107
SYEP_HUMAN	P07814	29	0.0772672	0.0317932	0.0294814	0.0403449	42	-0.00149684	0.0758058	0.0632959	0.0432541	0.0378852	0.0463887
SYFA_HUMAN	Q9Y285	7	0.0597746	0.0448417	0.0723122	0.0663589	8	-0.112654	0.0928144	0.0585916	0.0450817	-0.0264397	0.0654519
SYFB_HUMAN	Q9NSD9	15	0.0883361	0.0366861	0.105808	0.0306288	12	0.0344295	0.176892	0.0762132	0.089577	0.0613828	0.0910106
SYIC_HUMAN	P41252	33	0.178999	0.0235075	0.126019	0.0350446	28	0.11314	0.0904694	0.0190236	0.0318951	0.146069	0.0725212
SYK_HUMAN	Q15046	17	-0.115227	0.0306248	-0.0561016	0.0626137	17	-0.0581844	0.155456	-0.0550857	0.106139	-0.0867056	-0.0555936
SYLC_HUMAN	Q9P2J5	25	0.0525841	0.0775324	0.0438288	0.0327543	30	0.0406264	0.0562272	-0.0117738	0.0412982	0.0466052	0.0160275
SYMC_HUMAN	P56192	23	-0.0234717	0.0476615	0.0183607	0.0862474	24	-0.12726	0.0768495	-0.171266	0.0532333	-0.0753657	-0.0764528
SYNC_HUMAN	O43776	19	0.0229619	0.0239025	0.029785	0.0318765	23	-0.069525	0.0845242	-0.0295217	0.0406507	-0.0232815	0.000131661
SYQ_HUMAN	P47897	22	-0.00500599	0.0209976	-0.0191461	0.024776	24	-0.00458238	0.127265	0.16545	0.070358	-0.00479419	0.0731519
SYRC_HUMAN	P54136	33	0.0977372	0.0285795	0.085049	0.0361721	35	0.100665	0.0663641	0.172367	0.0335014	0.099201	0.128708
SYSC_HUMAN	P49591	21	-0.0852934	0.0756429	-0.124412	0.0287875	8	-0.140934	0.014572	-0.146064	0.0555358	-0.113114	-0.135238
SYTC_HUMAN	P26639	32	-0.0512672	0.0497022	-0.0706382	0.0563294	32	-0.0782522	0.101523	-0.116192	0.0479999	-0.0647597	-0.0934152
SYVC_HUMAN	P26640	24	0.0472595	0.074783	0.0261199	0.0605442	25	-0.0586114	0.0921799	-0.0568825	0.0394026	-0.0056759	-0.0153813
SYWC_HUMAN	P23381	11	0.0800033	0.0529898	0.0515752	0.0232136	14	-0.10509	0.0751306	0.0198495	0.0441847	-0.0125434	0.0357124
SYYC_HUMAN	P54577	19	-0.0333186	0.0278735	-0.0977985	0.0385021	20	-0.157832	0.0920989	-0.0894046	0.0566852	-0.0955754	-0.0936015
SYYM_HUMAN	Q9Y2Z4	3	0.172348	0.0586789	0.0400193	0.112317	6	0.251555	0.0707259	0.438721	0.267103	0.211951	0.23937
T2FA_HUMAN	P35269	4	-0.109443	0.0343642	-0.0421431	0.0293326	7	-0.355216	0.294937	-0.235075	0.0421442	-0.23233	-0.138609
TACC3_HUMAN	Q9Y6A5	4	-0.73288	0.357886	-0.391073	0.0575007	3	-0.779942	0.352193	-0.367164	0.111403	-0.756411	-0.379119
TADBP_HUMAN	Q13148	10	-0.211245	0.0401198	-0.21043	0.0773455	12	-0.0493578	0.183321	-0.270948	0.257351	-0.130301	-0.240689
TAGL2_HUMAN	P37802	75	-0.100782	0.0281565	-0.114138	0.0343035	71	-0.0440177	0.185859	-0.137742	0.0909657	-0.0723999	-0.12594
TAGL_HUMAN	Q01995	66	0.195452	0.0755176	0.152676	0.124173	46	0.45954	0.417482	0.613457	0.357378	0.327496	0.383067
TALDO_HUMAN	P37837	32	0.0880504	0.0216796	0.0523986	0.0164617	32	0.0599102	0.048722	0.0144304	0.0293613	0.0739803	0.0334145
TB182_HUMAN	Q9C0C2	11	-0.0601561	0.0707978	0.0857108	0.137676	12	0.0496049	0.141153	-0.232622	0.078419	-0.00527559	-0.0734557
TBA1B_HUMAN	P68363	113	-0.190681	0.040961	-0.215307	0.0470694	112	-0.335262	0.169085	-0.0671463	0.0641045	-0.262972	-0.141227
TBA1C_HUMAN	Q9BQE3	17	0.0054539	0.0427684	0.0575911	0.0533279	11	-0.328364	0.122655	0.198255	0.0904613	-0.161455	0.127923
TBA4A_HUMAN	P68366	4	0.375615	0.0242361	0.378907	0.0375705	9	0.582435	0.0472216	0.44611	0.0591749	0.479025	0.412508
TBB2A_HUMAN	Q13885	11	0.211578	0.0837038	0.157541	0.106423	9	0.295646	0.036949	0.153391	0.0788395	0.253612	0.155466
TBB3_HUMAN	Q13509	5	-0.43341	0.29859	-0.4241	0.199761	11	-0.213447	0.164298	0.128171	0.0510721	-0.323429	-0.147965
TBB4B_HUMAN	P68371	20	-0.316642	0.019543	-0.329134	0.0464279	25	-0.223204	0.0465196	-0.172329	0.0371131	-0.269923	-0.250731
TBB5_HUMAN	P07437	88	-0.153691	0.0390785	-0.190476	0.0350803	82	-0.428827	0.363084	0.145011	0.159731	-0.291259	-0.0227325
TBB6_HUMAN	Q9BUF5	28	0.0563976	0.0553304	-0.0147679	0.0811139	13	0.0602244	0.104897	0.0912391	0.0550135	0.058311	0.0382356
TBB8_HUMAN	Q3ZCM7	3	-0.0166182	0.0448262	-0.216576	0.0852964	5	-0.592461	0.600582	0.368615	0.363355	-0.304539	0.0760198
TBCA_HUMAN	O75347	12	0.0157329	0.0295838	-0.00768224	0.029267	14	-0.111093	0.121791	0.0241647	0.040986	-0.04768	0.00824121
TBCB_HUMAN	Q99426	9	0.0544554	0.047473	-0.143801	0.0200299	7	0.0688571	0.0527828	-0.105316	0.042487	0.0616563	-0.124559
TBCD4_HUMAN	O60343	4	-0.451357	0.067425	-0.376083	0.0473536	6	-0.324583	0.0668981	-0.214237	0.0757581	-0.38797	-0.29516
TBD2A_HUMAN	Q9BYX2	2	-0.0897584	0.0146713	-0.0467958	0.0170202	2	-0.020399	0.00515335	-0.159097	0.0208824	-0.0550787	-0.102946
TCEA1_HUMAN	P23193	8	-0.276946	0.0320845	-0.240684	0.0408177	8	-0.275708	0.157217	-0.439543	0.0703637	-0.276327	-0.340113
TCP4_HUMAN	P53999	14	-0.130975	0.0242535	-0.0794625	0.0215991	10	-0.0844081	0.0831397	-0.137992	0.0333438	-0.107692	-0.108727
TCPA_HUMAN	P17987	60	-0.0558831	0.0724389	-0.0896888	0.0373822	52	-0.105114	0.08328	-0.110295	0.0532486	-0.0804985	-0.0999917
TCPB_HUMAN	P78371	62	-0.0400066	0.0287537	-0.0846734	0.032302	58	-0.0738487	0.156691	-0.0352673	0.0574643	-0.0569277	-0.0599703
TCPD_HUMAN	P50991	53	-0.0403551	0.0213514	-0.0405145	0.0377611	61	-0.0169095	0.100898	-0.109051	0.0250126	-0.0286323	-0.0747828
TCPE_HUMAN	P48643	58	-0.0891402	0.0463435	-0.0833286	0.034407	78	-0.182672	0.121537	0.000272442	0.0500109	-0.135906	-0.0415281
TCPG_HUMAN	P49368	70	-0.0286331	0.0277305	-0.0496356	0.0338296	62	-0.015924	0.102401	-0.0692493	0.0392822	-0.0222786	-0.0594425
TCPH_HUMAN	Q99832	44	-0.0888628	0.0403386	-0.0608012	0.0604424	43	-0.057284	0.0901653	-0.156084	0.0418252	-0.0730734	-0.108442
TCPQ_HUMAN	P50990	67	-0.0597111	0.0564368	-0.0322657	0.065452	75	-0.0392822	0.0522553	-0.142061	0.0279794	-0.0494967	-0.0871632
TCPZ_HUMAN	P40227	46	-0.12413	0.0202597	-0.0591973	0.0230999	35	-0.0706457	0.089583	-0.0580837	0.0444373	-0.097388	-0.0586405
TCTP_HUMAN	P13693	23	-0.0685853	0.0187119	-0.0516465	0.0283161	17	-0.0865835	0.103035	0.151529	0.0460521	-0.0775844	0.0499413
TEBP_HUMAN	Q15185	19	-0.0643978	0.0367263	-0.0762217	0.039873	15	-0.123775	0.102564	-0.107283	0.0558211	-0.0940865	-0.0917523
TENS3_HUMAN	Q68CZ2	2	0.0166518	0.00974434	0.0702971	0.0875931	10	0.276407	0.0620568	0.202926	0.0424226	0.14653	0.136611
TERA_HUMAN	P55072	81	0.152241	0.0245233	0.0878518	0.0304004	101	0.0473547	0.121694	0.166606	0.0393719	0.0997979	0.127229
TFAM_HUMAN	Q00059	4	-0.215324	0.0220894	-0.179893	0.0218646	8	-0.110803	0.0444482	-0.186896	0.0290828	-0.163063	-0.183394
TFG_HUMAN	Q92734	10	0.206225	0.0385236	0.205734	0.241222	9	0.13152	0.14936	0.0500192	0.0680697	0.168873	0.127877
TFR1_HUMAN	P02786	31	-0.00229317	0.0418702	-0.058591	0.0510915	30	-0.0190964	0.114954	-0.0556452	0.0311773	-0.0106948	-0.0571181
TF_HUMAN	P13726	7	0.365451	0.176654	0.327	0.0827622	6	0.236923	0.271737	0.590346	0.0925119	0.301187	0.458673
TGFI1_HUMAN	O43294	5	0.0429615	0.0364837	-0.258501	0.154421	8	-0.164369	0.114841	0.0495039	0.0870781	-0.0607039	-0.104499
TGM2_HUMAN	P21980	60	1.38786	0.299218	1.26065	0.17955	67	1.22752	0.385138	1.1261	0.462434	1.30769	1.19338
THIC_HUMAN	Q9BWD1	11	0.0436779	0.0548583	-0.0622467	0.0534808	11	0.0846888	0.140783	-0.0326842	0.12397	0.0641833	-0.0474654
THIL_HUMAN	P24752	20	0.0559921	0.0244663	0.0826652	0.0348041	17	0.129439	0.0963586	-0.171323	0.0535857	0.0927154	-0.0443289
THIO_HUMAN	P10599	15	0.206481	0.0271057	0.260745	0.0295877	12	0.206104	0.20475	0.171889	0.124123	0.206292	0.216317
THOC4_HUMAN	Q86V81	12	-0.436494	0.0247061	-0.484617	0.0337477	13	-0.358265	0.0926442	-0.464565	0.0552526	-0.397379	-0.474591
THOP1_HUMAN	P52888	8	-0.100393	0.0529176	-0.187317	0.0808911	4	-0.0057425	0.350324	-0.272935	0.0350631	-0.0530678	-0.230126
THTM_HUMAN	P25325	2	-0.113869	0.0201607	-0.166374	0.0134106	3	0.00202988	0.146549	-0.109676	0.0168593	-0.0559193	-0.138025
THY1_HUMAN	P04216	9	0.312366	0.0581465	0.288075	0.0458299	8	0.287096	0.118514	0.334977	0.0514038	0.299731	0.311526
TIA1_HUMAN	P31483	2	-0.0832644	0.0457712	-0.117106	0.0771869	4	-0.156815	0.0189616	-0.417212	0.0337534	-0.12004	-0.267159
TIF1B_HUMAN	Q13263	36	-0.360871	0.115323	-0.24978	0.0672386	43	-0.330674	0.164756	-0.313224	0.078841	-0.345772	-0.281502
TIM50_HUMAN	Q3ZCQ8	4	-0.0599894	0.0544028	-0.215645	0.0990283	7	-0.0717027	0.167961	-0.132679	0.0797574	-0.0658461	-0.174162
TIPRL_HUMAN	O75663	4	0.018109	0.0265269	0.0860233	0.0236326	5	0.0950229	0.0311088	0.0119785	0.0389148	0.056566	0.0490009
TKT_HUMAN	P29401	51	0.0540919	0.0354383	0.0602928	0.0510791	52	-0.00850537	0.146289	-0.0528608	0.0528667	0.0227932	0.003716
TLN1_HUMAN	Q9Y490	222	0.107681	0.0301357	0.109334	0.037504	279	0.175479	0.104769	0.185837	0.0580534	0.14158	0.147586
TM109_HUMAN	Q9BVC6	8	-0.162087	0.051175	-0.192773	0.0207871	5	-0.393965	0.12407	0.0567766	0.0488671	-0.278026	-0.0679981
TM165_HUMAN	Q9HC07	6	0.14805	0.0574695	0.0320059	0.0389596	3	0.164055	0.0904427	0.0393566	0.030052	0.156052	0.0356812
TM9S2_HUMAN	Q99805	6	0.0570442	0.087173	-0.109971	0.0569519	4	0.00371833	0.137142	-0.0329009	0.0523797	0.0303813	-0.0714358
TM9S3_HUMAN	Q9HD45	2	0.121636	0.00666995	-0.029739	0.0196354	6	0.188884	0.0657022	0.0495455	0.0530663	0.15526	0.00990325
TMA7_HUMAN	Q9Y2S6	2	-0.350502	0.0160837	-0.4325	0.0341625	5	-0.316175	0.0734144	-0.203875	0.01309	-0.333339	-0.318187
TMCO1_HUMAN	Q9UM00	3	0.0448536	0.0210536	0.0626387	0.023307	2	0.0827787	0.00377459	-0.0714016	0.0196272	0.0638161	-0.00438142
TMED2_HUMAN	Q15363	2	0.0230003	0.0450516	-0.12728	0.0083104	7	0.199322	0.131939	0.297407	0.0513734	0.111161	0.0850637
TMED7_HUMAN	Q9Y3B3	8	0.303239	0.0456863	0.277159	0.109759	5	0.115388	0.196314	0.331831	0.0602934	0.209314	0.304495
TMED9_HUMAN	Q9BVK6	10	0.368555	0.0258026	0.219049	0.0206329	9	0.189024	0.216687	0.325755	0.0808262	0.278789	0.272402
TMEDA_HUMAN	P49755	8	0.272067	0.0156762	0.263142	0.0165258	9	0.183811	0.0342755	0.197619	0.0279814	0.227939	0.23038
TMM33_HUMAN	P57088	5	0.0301952	0.024212	-0.0748602	0.0532646	3	0.0410167	0.121951	0.107051	0.0386239	0.035606	0.0160953
TMOD3_HUMAN	Q9NYL9	14	0.00611027	0.0595166	0.0439485	0.0208558	12	0.0913488	0.0295131	-0.0313246	0.0177521	0.0487295	0.00631195
TMX1_HUMAN	Q9H3N1	7	-0.0364421	0.018778	0.0587043	0.0142065	7	0.0363773	0.0687133	-0.012041	0.0426156	-3.24352e-05	0.0233317
TMX3_HUMAN	Q96JJ7	4	0.191647	0.0151485	0.125024	0.00878161	3	-0.296674	0.893161	0.0283895	0.456522	-0.0525131	0.0767067
TNPO1_HUMAN	Q92973	18	0.0343636	0.0236095	0.0228706	0.0390549	14	0.140486	0.0430153	0.0878044	0.0338321	0.0874246	0.0553375
TNR6_HUMAN	P25445	2	-0.0607654	0.021899	-0.185614	0.0730734	3	-0.0815705	0.039238	-0.0750887	0.0613975	-0.0711679	-0.130351
TOIP1_HUMAN	Q5JTV8	6	-0.0689395	0.0351143	0.0454976	0.0484984	7	0.143832	0.0454239	-0.091238	0.0298447	0.0374462	-0.0228702
TOM22_HUMAN	Q9NS69	4	-0.133978	0.027989	-0.219199	0.0947465	9	-0.171238	0.0794837	-0.0428432	0.0477127	-0.152608	-0.131021
TOM34_HUMAN	Q15785	14	0.204737	0.126145	0.119705	0.116326	17	0.22339	0.121151	0.035739	0.0906288	0.214063	0.0777218
TOM40_HUMAN	O96008	8	-0.0134781	0.0320842	-0.0508076	0.0461264	7	-0.00944496	0.0278734	-0.122852	0.0463019	-0.0114615	-0.0868298
TOM70_HUMAN	O94826	5	-0.129664	0.0238774	-0.106246	0.0369912	5	-0.00424112	0.0664104	0.0190161	0.0337203	-0.0669524	-0.0436148
TOP1_HUMAN	P11387	10	-0.0822378	0.149734	-0.0445586	0.105718	14	-0.0441637	0.105447	-0.25192	0.0425693	-0.0632008	-0.148239
TOP2A_HUMAN	P11388	14	-0.379003	0.0731076	-0.106587	0.060745	4	-0.175086	0.126494	-0.137039	0.0882736	-0.277045	-0.121813
TOPK_HUMAN	Q96KB5	11	-0.614129	0.011573	-0.436368	0.033225	11	-0.469261	0.10717	-0.393697	0.114555	-0.541695	-0.415033
TPD54_HUMAN	O43399	17	0.17236	0.0258466	0.171597	0.0343358	16	0.126363	0.0713406	0.0353976	0.0462535	0.149362	0.103497
TPIS_HUMAN	P60174	59	0.191618	0.0346212	0.210438	0.0541595	75	0.187134	0.123686	0.242482	0.118771	0.189376	0.22646
TPM1_HUMAN	P09493	27	0.014134	0.0350048	0.0861053	0.024393	19	0.2368	0.419364	0.494204	0.183311	0.125467	0.290155
TPM3_HUMAN	P06753	18	-0.0997744	0.0156417	-0.13882	0.0260593	19	-0.180175	0.30029	0.0901243	0.107317	-0.139975	-0.024348
TPM4_HUMAN	P67936	33	-0.299556	0.0206068	-0.271211	0.0270784	33	-0.223659	0.111919	-0.271191	0.0641383	-0.261607	-0.271201
TPP2_HUMAN	P29144	8	-0.00955153	0.0285662	-0.109555	0.0538129	11	-0.0134134	0.0766931	-0.0104019	0.0638379	-0.0114825	-0.0599784
TPR_HUMAN	P12270	37	-0.225876	0.0338915	-0.187038	0.11976	36	-0.319586	0.0943998	-0.283448	0.0524884	-0.272731	-0.235243
TPX2_HUMAN	Q9ULW0	3	-0.218671	0.0497896	-0.424109	0.0127359	5	-0.364204	0.282128	-0.106516	0.052972	-0.291438	-0.265312
TR112_HUMAN	Q9UI30	8	-0.316601	0.0281417	-0.129463	0.0586313	3	-0.406809	0.0337892	-0.111063	0.131571	-0.361705	-0.120263
TR150_HUMAN	Q9Y2W1	19	-0.192148	0.0241556	-0.21077	0.0442137	12	-0.243008	0.0547833	-0.3836	0.0343615	-0.217578	-0.297185
TRA2A_HUMAN	Q13595	2	-0.00470784	0.100682	-0.0326977	0.0736809	2	-0.269961	0.118051	0.128527	0.0901301	-0.137335	0.0479145
TRA2B_HUMAN	P62995	9	-0.312706	0.0169045	-0.179271	0.0490597	12	-0.381177	0.0738491	-0.356971	0.0314643	-0.346942	-0.268121
TRAP1_HUMAN	Q12931	22	-0.202749	0.101758	-0.084982	0.161878	17	-0.155152	0.129992	-0.114707	0.0273185	-0.17895	-0.0998445
TRI25_HUMAN	Q14258	6	0.02357	0.0534809	-0.0161625	0.0235999	7	0.0340091	0.0453395	-0.000621168	0.0479821	0.0287896	-0.00839182
TRIPC_HUMAN	Q14669	3	-0.0665718	0.0294111	-0.109041	0.0635949	3	0.0682179	0.128735	-0.170865	0.756385	0.000823053	-0.139953
TRIR_HUMAN	Q9BQ61	3	-0.396599	0.0242799	-0.283017	0.0126276	2	-0.576645	0.167517	-0.454656	0.00763666	-0.486622	-0.368836
TRXR1_HUMAN	Q16881	38	0.218945	0.0264527	0.107893	0.0315618	52	0.0386949	0.168397	0.204563	0.0578607	0.12882	0.156228
TS101_HUMAN	Q99816	5	0.0795677	0.0403134	-0.0369939	0.0388798	6	-0.0284692	0.0756237	0.00803761	0.0405098	0.0255493	-0.0144782
TSNAX_HUMAN	Q99598	4	-0.123152	0.0926453	-0.190278	0.0603562	2	-0.238169	0.0135612	0.0357916	0.0402507	-0.18066	-0.0772433
TSN_HUMAN	Q15631	5	0.0197685	0.0286733	-0.0340197	0.0401969	6	-0.0507547	0.0518245	-0.0689463	0.00949436	-0.0154931	-0.051483
TSPO_HUMAN	P30536	5	0.498023	0.0516433	0.442811	0.0588203	4	-0.000875926	0.229005	0.967023	0.405724	0.248574	0.704917
TTC1_HUMAN	Q99614	5	0.0405164	0.12572	-0.0301914	0.164071	2	-0.475974	0.275663	-0.189997	0.095522	-0.217729	-0.110094
TWF1_HUMAN	Q12792	8	0.0389673	0.298568	0.32669	0.342298	9	0.205889	0.293056	0.154606	0.0657189	0.122428	0.240648
TWF2_HUMAN	Q6IBS0	4	-0.107825	0.0449809	-0.0950696	0.0346333	4	-0.0838275	0.0483087	0.00237799	0.0209349	-0.0958263	-0.0463458
TX1B3_HUMAN	O14907	4	-0.0558434	0.0408304	-0.122314	0.0510891	4	-0.0255191	0.162501	-0.0206047	0.138247	-0.0406813	-0.0714593
TXD12_HUMAN	O95881	8	-0.0689147	0.0313384	-0.0431572	0.0205993	7	-0.0756259	0.0320404	-0.0950362	0.0275815	-0.0722703	-0.0690967
TXD17_HUMAN	Q9BRA2	5	0.154357	0.0556923	0.348661	0.202358	4	0.181264	0.147439	0.151957	0.0590447	0.167811	0.250309
TXLNA_HUMAN	P40222	12	-0.362769	0.0529993	-0.274265	0.067064	7	-0.0108874	0.0789882	-0.20888	0.0494796	-0.186828	-0.241573
TXND5_HUMAN	Q8NBS9	19	0.0439437	0.0418392	0.0803246	0.0494465	14	0.0256115	0.073331	0.150822	0.0836007	0.0347776	0.115573
TXND9_HUMAN	O14530	4	-0.148703	0.0405041	-0.22121	0.0107745	3	-0.0928816	0.0931984	-0.199966	0.0386579	-0.120792	-0.210588
TXNL1_HUMAN	O43396	13	-0.0345407	0.0280478	-0.06805	0.0283055	15	-0.0394029	0.0456729	-0.17997	0.0275587	-0.0369718	-0.12401
TXTP_HUMAN	P53007	2	0.492933	0.0724236	0.259936	0.0415657	4	0.263165	0.111818	0.213131	0.0436812	0.378049	0.236534
TYB10_HUMAN	P63313	14	-0.204639	0.0367765	-0.198346	0.0570401	7	-1.13627	1.78438	0.20853	0.670991	-0.670454	0.00509205
TYB4_HUMAN	P62328	8	0.303438	0.0327752	0.307871	0.0310906	8	-0.108361	0.995685	0.251179	0.440331	0.0975385	0.279525
U2AF2_HUMAN	P26368	14	-0.229406	0.0137058	-0.244576	0.0360867	17	-0.182076	0.0615256	-0.298193	0.0306488	-0.205741	-0.271385
U520_HUMAN	O75643	15	-0.296478	0.0445054	-0.176506	0.0216437	16	-0.215986	0.0621489	-0.237747	0.0251983	-0.256232	-0.207126
U5S1_HUMAN	Q15029	15	-0.229387	0.0284466	-0.182068	0.0287812	22	-0.0857247	0.0832581	-0.226064	0.0324077	-0.157556	-0.204066
UAP1_HUMAN	Q16222	22	-0.177533	0.0284601	-0.0666088	0.0410206	32	-0.0400115	0.0908736	-0.104293	0.123222	-0.108772	-0.0854507
UB2D2_HUMAN	P62837	4	-0.029818	0.0149427	-0.0658641	0.0440009	4	0.259456	0.0140341	-0.318735	0.0722011	0.114819	-0.1923
UB2L3_HUMAN	P68036	17	0.158392	0.0325163	0.0581035	0.0730794	19	0.0436125	0.183811	0.0781177	0.0640026	0.101002	0.0681106
UB2V1_HUMAN	Q13404	5	0.387405	0.129551	0.293266	0.0725813	2	0.291082	0.44796	0.384389	0.139024	0.339243	0.338828
UB2V2_HUMAN	Q15819	14	0.0779238	0.0272566	0.0743087	0.0752571	8	0.231829	0.0476688	0.151047	0.0450552	0.154876	0.112678
UBA1_HUMAN	P22314	63	0.102109	0.0729166	0.0876175	0.0485581	76	0.107996	0.122856	0.0799758	0.0529957	0.105052	0.0837966
UBA3_HUMAN	Q8TBC4	3	0.0978348	0.0384703	0.0995088	0.0118711	4	0.070252	0.157652	0.230054	0.0498672	0.0840434	0.164781
UBA6_HUMAN	A0AVT1	6	0.0114752	0.063142	0.204713	0.0255372	9	0.159782	0.0973676	-0.0209422	0.0308522	0.0856286	0.0918856
UBC12_HUMAN	P61081	11	-0.054209	0.0197832	0.0588623	0.0510022	10	-0.100338	0.106036	0.0132117	0.0157904	-0.0772736	0.036037
UBC9_HUMAN	P63279	3	-0.130755	0.0264151	-0.121781	0.0303013	7	-0.369575	0.101212	-0.0753215	0.138569	-0.250165	-0.0985514
UBE2K_HUMAN	P61086	5	0.164476	0.0521638	0.101153	0.0525175	8	0.0146238	0.0623023	0.0284	0.0350025	0.0895497	0.0647766
UBE2N_HUMAN	P61088	21	0.0985214	0.0209327	0.102803	0.0536078	18	0.0893814	0.130757	0.261044	0.0460377	0.0939514	0.181923
UBF1_HUMAN	P17480	3	-0.255925	0.0934052	-0.151714	0.0220028	2	0.0102866	0.196111	-0.521029	0.0975026	-0.122819	-0.336372
UBP10_HUMAN	Q14694	11	-0.0835403	0.0672289	0.0472954	0.100743	7	-0.0923755	0.140662	-0.0619131	0.128647	-0.0879579	-0.00730883
UBP14_HUMAN	P54578	19	0.0476499	0.0371485	-0.0317673	0.0203348	20	-0.0225281	0.0840111	-0.146426	0.0510294	0.0125609	-0.0890967
UBP2L_HUMAN	Q14157	19	0.037158	0.0546398	0.0564663	0.0803469	25	0.117703	0.0754512	-0.0118932	0.0533864	0.0774303	0.0222866
UBP5_HUMAN	P45974	19	0.130327	0.0279919	0.0760681	0.0537826	30	0.156531	0.109091	0.225444	0.07272	0.143429	0.150756
UBP7_HUMAN	Q93009	6	-0.0768972	0.0276922	-0.0163056	0.066924	6	-0.0360924	0.0702348	-0.12885	0.0579908	-0.0564948	-0.0725778
UBQL1_HUMAN	Q9UMX0	8	0.0181017	0.0578856	-0.0819538	0.0345414	14	-0.0182496	0.154495	-0.0192526	0.0762978	-7.39678e-05	-0.0506032
UBR4_HUMAN	Q5T4S7	5	-0.0901314	0.136255	-0.032507	0.0202595	6	-0.174118	0.225731	-0.306509	0.12323	-0.132124	-0.169508
UBXN1_HUMAN	Q04323	3	-0.283616	0.143624	-0.19009	0.0431365	6	-0.0102905	0.107914	-0.198064	0.0975248	-0.146953	-0.194077
UBXN4_HUMAN	Q92575	2	0.0203745	0.0520807	0.0871997	0.0405336	2	0.133534	0.0180682	0.200789	0.0953171	0.0769543	0.143995
UCHL1_HUMAN	P09936	34	0.36662	0.0324269	0.275365	0.0321697	25	0.332051	0.164052	0.146588	0.043071	0.349336	0.210977
UCHL3_HUMAN	P15374	3	0.105886	0.031685	0.126609	0.0571532	3	0.353521	0.0287493	0.19673	0.0595395	0.229703	0.161669
UCRI_HUMAN	P47985	5	0.187518	0.0315001	0.0278579	0.0474556	2	0.0956042	0.0561848	-0.0962082	0.0420465	0.141561	-0.0341752
UFD1_HUMAN	Q92890	4	-0.0887095	0.00482008	-0.0439806	0.0227719	2	0.125949	0.0151032	-0.0309887	0.0146597	0.0186197	-0.0374847
UFL1_HUMAN	O94874	2	0.079379	0.0240459	0.092864	0.00923965	6	0.0287293	0.763212	-0.0122412	0.0704599	0.0540542	0.0403114
UFO_HUMAN	P30530	2	-0.123407	0.0992139	-0.157388	0.0786517	8	-0.257765	0.0491615	-0.459194	0.0425367	-0.190586	-0.308291
UGDH_HUMAN	O60701	20	0.344356	0.0810679	0.362336	0.0736539	22	0.398463	0.183869	0.204899	0.0931671	0.371409	0.283618
UGGG1_HUMAN	Q9NYU2	16	0.123536	0.0617737	0.10744	0.0469266	29	0.144442	0.132166	0.0438203	0.0820656	0.133989	0.0756302
UGPA_HUMAN	Q16851	16	0.200027	0.0249154	0.169306	0.0210831	16	0.198903	0.0961711	0.195196	0.0334925	0.199465	0.182251
UHRF1_HUMAN	Q96T88	5	-0.901998	0.0396883	-0.70737	0.024353	4	-0.737974	0.0702878	-0.607704	0.0598065	-0.819986	-0.657537
ULA1_HUMAN	Q13564	3	0.0159973	0.0407289	0.0241489	0.00296847	2	-0.110169	0.018238	-0.304625	0.0711454	-0.0470858	-0.140238
UMPS_HUMAN	P11172	4	-0.0846086	0.0112911	-0.0373297	0.0385258	5	-0.0434003	0.0705003	-0.0261497	0.0095688	-0.0640045	-0.0317397
UN45A_HUMAN	Q9H3U1	6	-0.0246802	0.0127483	-0.03316	0.0341702	3	-0.0260925	0.0992674	0.0204544	0.0230493	-0.0253863	-0.00635276
USF3_HUMAN	Q68DE3	2	0.0460782	0.0275091	-0.15634	0.0875431	3	-0.0568302	0.0387537	0.133147	0.0216054	-0.00537599	-0.0115962
USO1_HUMAN	O60763	11	0.115359	0.0427647	0.0763419	0.0476496	12	0.215154	0.274384	0.162418	0.179747	0.165257	0.11938
USP9X_HUMAN	Q93008	5	0.139611	0.049657	-0.0322675	0.0225151	3	-0.106777	0.281607	-0.0146455	0.0396382	0.0164169	-0.0234565
UTS2_HUMAN	O95399	2	0.138064	0.0311306	0.377964	0.108117	2	0.234738	0.0280628	0.0945116	0.0106962	0.186401	0.236238
VAMP3_HUMAN	Q15836	6	0.153262	0.0240924	0.0360138	0.0402416	2	0.08788	0.0443459	0.21969	0.0619105	0.120571	0.127852
VAPA_HUMAN	Q9P0L0	18	0.0348494	0.0634486	0.0323639	0.0398138	13	0.0912852	0.0640221	-0.0403764	0.0335235	0.0630673	-0.00400627
VAPB_HUMAN	O95292	5	-0.0453489	0.0156302	0.105784	0.0227078	5	0.0410233	0.0436175	-0.0694647	0.0821031	-0.00216281	0.0181596
VASP_HUMAN	P50552	23	0.0388788	0.0461629	0.0566362	0.0412096	14	0.0481099	0.189251	0.00309065	0.119717	0.0434944	0.0298634
VAT1_HUMAN	Q99536	14	0.521322	0.0330115	0.506944	0.0340996	8	0.495551	0.0591541	0.5757	0.0354438	0.508436	0.541322
VATA_HUMAN	P38606	14	0.377291	0.0486891	0.354535	0.0388934	22	0.403277	0.205439	0.394443	0.0440967	0.390284	0.374489
VATB2_HUMAN	P21281	9	0.297236	0.0281182	0.28868	0.0360291	13	0.307294	0.118256	0.220638	0.105329	0.302265	0.254659
VATC1_HUMAN	P21283	6	0.140274	0.040984	0.125216	0.0535545	3	0.140297	0.0541712	0.158768	0.071197	0.140285	0.141992
VATE1_HUMAN	P36543	9	0.312133	0.0230337	0.341755	0.0270283	8	0.341437	0.0222868	0.261519	0.024571	0.326785	0.301637
VATG1_HUMAN	O75348	6	0.476034	0.0625872	0.385053	0.0657555	5	0.260216	0.0576999	0.342524	0.0196092	0.368125	0.363788
VATH_HUMAN	Q9UI12	5	0.30082	0.0793422	0.215023	0.18827	4	0.691036	0.0302815	0.497761	0.0963537	0.495928	0.356392
VDAC1_HUMAN	P21796	58	0.267593	0.035721	0.250921	0.0391368	43	0.34255	0.0573044	0.217166	0.0465627	0.305072	0.234043
VDAC2_HUMAN	P45880	33	0.271887	0.0193489	0.241701	0.0285102	40	0.226154	0.158426	0.0850027	0.0429302	0.24902	0.163352
VDAC3_HUMAN	Q9Y277	25	0.0868171	0.0230886	0.103362	0.0360029	16	0.13156	0.071638	-0.0406556	0.0319637	0.109189	0.0313533
VIGLN_HUMAN	Q00341	50	0.0702481	0.0277632	0.0613116	0.0303783	41	0.181191	0.0550346	0.123214	0.0314086	0.12572	0.0922626
VIME_HUMAN	P08670	233	0.316269	0.160902	0.335465	0.134727	203	0.348644	0.198828	-0.0261278	0.180187	0.332456	0.154668
VINC_HUMAN	P18206	192	0.253909	0.0400625	0.200779	0.0375601	189	0.295339	0.120151	0.179889	0.0466822	0.274624	0.190334
VP26A_HUMAN	O75436	7	0.0823284	0.0156248	0.135564	0.0158473	8	0.0592831	0.144186	0.0689526	0.0396505	0.0708057	0.102258
VPS29_HUMAN	Q9UBQ0	11	0.150824	0.0209055	0.174513	0.0249248	9	0.222323	0.0869505	0.0646992	0.0141139	0.186574	0.119606
VPS35_HUMAN	Q96QK1	13	0.0538581	0.0357277	0.125313	0.161111	23	0.0602613	0.0846717	0.032748	0.0447054	0.0570597	0.0790304
VPS4B_HUMAN	O75351	7	0.00317323	0.0236597	0.0454059	0.023315	3	-0.00178074	0.0248139	-0.0781214	0.050838	0.000696243	-0.0163577
VTA1_HUMAN	Q9NP79	5	-0.0585629	0.0533456	-0.153967	0.193517	4	-0.0237659	0.0193169	-0.0131149	0.029131	-0.0411644	-0.0835409
WASC3_HUMAN	Q9Y3C0	2	0.107043	0.0366943	0.0200611	0.083552	2	0.120883	0.0284328	-0.0159342	0.028587	0.113963	0.00206343
WDHD1_HUMAN	O75717	2	-0.660628	0.106623	-0.363508	0.0264013	3	-0.196176	0.0381006	-0.150808	0.180976	-0.428402	-0.257158
WDR11_HUMAN	Q9BZH6	2	0.0586434	0.0263627	0.259449	0.0771201	2	-0.155489	0.121403	0.0734337	0.0933848	-0.0484227	0.166441
WDR1_HUMAN	O75083	55	0.0737738	0.0245609	0.044411	0.0285886	42	0.0840468	0.224938	-0.0527587	0.0890272	0.0789103	-0.00417384
WDR61_HUMAN	Q9GZS3	2	0.0906206	0.0492875	0.329434	0.0210984	4	0.0151704	0.147519	0.303745	0.0659067	0.0528955	0.31659
XPO1_HUMAN	O14980	20	-0.137745	0.0295175	-0.173555	0.0241861	25	-0.130528	0.118994	-0.17384	0.0597494	-0.134136	-0.173698
XPO2_HUMAN	P55060	36	-0.247267	0.0291393	-0.275376	0.0348232	40	-0.239103	0.124312	-0.242873	0.0373718	-0.243185	-0.259125
XPP1_HUMAN	Q9NQW7	7	0.239197	0.0220136	0.144965	0.0317469	10	0.142185	0.137324	0.19718	0.0835069	0.190691	0.171073
XRCC5_HUMAN	P13010	56	-0.194504	0.0564179	-0.237363	0.08492	68	-0.242859	0.115969	-0.233487	0.0695072	-0.218681	-0.235425
XRCC6_HUMAN	P12956	66	-0.223264	0.0313866	-0.186931	0.0308117	71	-0.231311	0.137942	-0.1706	0.0962502	-0.227288	-0.178766
XRN2_HUMAN	Q9H0D6	9	-0.120505	0.0424124	-0.0290044	0.175497	8	0.0938558	0.166001	-0.150228	0.0599437	-0.0133245	-0.0896161
YBOX1_HUMAN	P67809	32	-0.172637	0.0527247	-0.157587	0.0578096	26	-0.253805	0.24976	-0.308196	0.221389	-0.213221	-0.232892
YBOX3_HUMAN	P16989	8	-0.0732254	0.0267843	0.0131675	0.0227658	2	-0.404805	0.128746	-0.085321	0.129193	-0.239015	-0.0360768
YES_HUMAN	P07947	4	-0.0996104	0.0293123	-0.119878	0.0161643	5	-0.104634	0.0387762	0.0681145	0.0560089	-0.102122	-0.0258818
YKT6_HUMAN	O15498	5	0.213911	0.0426961	0.106578	0.0568641	6	0.14578	0.0706688	0.0432965	0.0421146	0.179846	0.0749374
YTHD3_HUMAN	Q7Z739	6	0.0257726	0.0351196	0.0303242	0.013329	6	0.00220738	0.0302551	-0.00447775	0.0150199	0.01399	0.0129232
ZC3HF_HUMAN	Q8WU90	8	-0.104096	0.0207496	-0.066136	0.0410045	5	-0.102669	0.0379375	-0.0428301	0.00801451	-0.103383	-0.054483
ZCCHV_HUMAN	Q7Z2W4	4	-0.0599463	0.043073	0.122898	0.105651	6	-0.152729	0.209256	-0.0990273	0.151607	-0.106337	0.0119354
ZN207_HUMAN	O43670	5	-0.247603	0.0111614	-0.224666	0.0357352	5	-0.275972	0.060774	-0.318841	0.0252444	-0.261787	-0.271754
ZN326_HUMAN	Q5BKZ1	6	-0.165757	0.0320349	-0.20977	0.021654	5	-0.0946698	0.0744489	-0.405306	0.0141459	-0.130213	-0.307538
ZO1_HUMAN	Q07157	5	0.0171791	0.198486	0.0265431	0.250081	6	-0.0802029	0.198257	-0.0204458	0.368143	-0.0315119	0.00304864
ZRAB2_HUMAN	O95218	7	-0.166004	0.0462726	-0.0461078	0.0506691	4	-0.326136	0.00257891	-0.0249525	0.0305377	-0.24607	-0.0355301
ZW10_HUMAN	O43264	2	-0.112436	0.0195137	-0.155523	0.00184491	4	-0.0599742	0.0520621	-0.106125	0.05645	-0.0862051	-0.130824
ZYX_HUMAN	Q15942	22	0.168906	0.0245904	0.0878493	0.0532608	23	0.195251	0.150451	-0.0307947	0.0596024	0.182078	0.0285273

## Sheet: peptides_column_info
Column name	Description
Sequence	Peptide sequence. Note that duplicate sequences imply presence of other parameters that distinguish them to be different from one another (eg. peptide modifications, charge, fraction detected)
Protein	Uniprot's "Entry Name"
Entry	Uniprot's "Entry"
Slope_g1	Slope value for indicated peptide in G1 cells obtained after linear regression using mean_Normalized_proportion_log2 values
Residuals_g1	Residuals value for indicated peptide in G1 cells obtained after linear regression using mean_Normalized_proportion_log2 values
Slope_g2	Slope value for indicated peptide in G2 cells obtained after linear regression using mean_Normalized_proportion_log2 values
Residuals_g2	Residuals value for indicated peptide in G2 cells obtained after linear regression using mean_Normalized_proportion_log2 values
mean_Normalized_proportion_1_log2	Relative amount of ion intensity of given peptide for G1, PTRE CCND1 + doxycycline sample (cell volume, 1054 fL) after normalisation (see methods)
mean_Normalized_proportion_2_log2	Relative amount of ion intensity of given peptide for G1, PTRE CCND1 + DMSO sample (cell volume, 1583 fL) after normalisation (see methods)
mean_Normalized_proportion_3_log2	Relative amount of ion intensity of given peptide for G1, PTRE shCCND1 + DMSO sample (cell volume, 1676 fL) after normalisation (see methods)
mean_Normalized_proportion_4_log2	Relative amount of ion intensity of given peptide for G1, PTRE shCCND1 + doxycycline sample (cell volume, 2862 fL) after normalisation (see methods)
mean_Normalized_proportion_5_log2	Relative amount of ion intensity of given peptide for G2, PTRE CCND1 + doxycycline sample (cell volume, 1713 fL) after normalisation (see methods)
mean_Normalized_proportion_6_log2	Relative amount of ion intensity of given peptide for G2, PTRE CCND1 + DMSO sample (cell volume, 2637 fL) after normalisation (see methods)
mean_Normalized_proportion_7_log2	Relative amount of ion intensity of given peptide for G2, PTRE shCCND1 + DMSO sample (cell volume, 2787 fL) after normalisation (see methods)
mean_Normalized_proportion_8_log2	Relative amount of ion intensity of given peptide for G2, PTRE shCCND1 + doxycycline sample (cell volume, 4463 fL) after normalisation (see methods)

## Sheet: replicate_1
Sequence	Protein	Entry	Slope_g1	Residuals_g1	Slope_g2	Residuals_g2	mean_Normalized_proportion_1_log2	mean_Normalized_proportion_2_log2	mean_Normalized_proportion_3_log2	mean_Normalized_proportion_4_log2	mean_Normalized_proportion_5_log2	mean_Normalized_proportion_6_log2	mean_Normalized_proportion_7_log2	mean_Normalized_proportion_8_log2
AAAAAAAAAAGAAGGR	PABP2_HUMAN	Q86U42	-0.349777	0.0684521	0.0290979	0.127027	-0.142022	-0.0874402	-0.0902986	-0.621808	0.203672	0.436988	-0.0600515	0.268305
AAAAAAALQAK	RL4_HUMAN	P36578	0.0277916	0.00177855	-0.0666759	0.00788894	0.016503	0.0290071	0.0824483	0.057327	-0.0357292	-0.0583019	0.0246483	-0.130464
AAAAAAALQAK	RL4_HUMAN	P36578	0.0549257	0.052999	-0.043093	0.0469319	-0.120726	0.209266	0.0384292	-0.00662291	-0.0892549	0.0158625	0.144493	-0.145105
AAAAAAALQAK	RL4_HUMAN	P36578	0.00392002	0.00814774	-0.0323868	0.00663972	0.0210746	0.130329	0.105532	0.0394162	-0.0843986	-0.109654	-0.0155222	-0.132442
AAAAAAALQAK	RL4_HUMAN	P36578	-0.0199458	0.00491421	-0.0245026	0.0170155	0.0688335	0.0778136	-0.0158374	0.0410104	-0.0798658	-0.0685779	0.0598465	-0.115689
AAAAAAGAGPEMVR	MK01_HUMAN	P28482	-0.0873622	0.0473901	0.0169568	0.0477374	0.224268	0.038658	-0.106978	0.0785402	-0.115297	0.046052	-0.260872	-0.0757604
AAAAAAGAGPEMVR	MK01_HUMAN	P28482	-0.487837	0.357064	0.410094	0.356368	0.156184	-0.845197	-0.713501	-0.641479	-0.277752	0.576155	0.637595	0.33432
AAAAAGTATSQR	SGT1_HUMAN	Q9Y2Z0	-0.407904	0.0218693	0.133551	0.0315986	0.0480623	-0.00650296	-0.168762	-0.527734	0.0644216	-0.00888872	0.249509	0.237849
AAAAAGTATSQR	SGT1_HUMAN	Q9Y2Z0	-0.326668	0.0900601	0.214756	0.0143721	0.173645	-0.379924	-0.0466181	-0.343279	-0.0484751	-0.00699971	0.178251	0.244844
AAAAAWEEPSSGNGTAR	RCC2_HUMAN	Q9P258	-0.716753	0.0192104	-0.380626	0.0296234	0.375297	0.092472	0.0376494	-0.656171	0.25895	-0.132458	0.0791984	-0.291501
AAAAECDVVMAATEPELLDDQEAKR	DNJC7_HUMAN	Q99615	-0.0151585	0.0359651	-0.167521	0.0730114	0.050774	0.260286	0.0235536	0.0520443	-0.130673	0.0893997	-0.0351035	-0.345091
AAAAECDVVMAATEPELLDDQEAKR	DNJC7_HUMAN	Q99615	0.0480787	0.0295934	-0.0981258	0.121182	0.0149433	0.10644	-0.12046	0.090004	-0.103079	0.00191986	0.256009	-0.237291
AAAAGGGGPGTAVGATGSGIAAAAAGLAVYR	SMRC1_HUMAN	Q92922	-0.0898289	0.0275642	0.144032	0.350903	0.0759154	0.0667944	-0.156151	-0.0528854	-0.238225	-0.276416	0.486618	-0.0594672
AAAASAAEAGIATTGTEDSDDALLK	PSMD4_HUMAN	P55036	-0.344686	0.00431588	-0.113891	1.05197	0.276141	-0.0156705	0.0105604	-0.238058	0.350303	-0.123318	-0.987693	0.185114
AAAAVSESWPELELAER	LRC47_HUMAN	Q8N1G4	-0.628952	0.158714	1.07159	0.28475	0.108465	-0.381138	-0.809016	-0.830588	-0.569554	-0.283453	0.549918	0.900712
AAAEAAAEAK	MAGD2_HUMAN	Q9UNF1	0.117881	0.035337	0.260301	0.0393648	-0.0597291	-0.227339	-0.110512	0.0853897	-0.0731141	0.0641893	-0.126218	0.296675
AAAEDVNVTFEDQQK	PFD4_HUMAN	Q9NQP4	-0.0302765	0.0407985	-0.252002	0.0154836	-0.0718955	-0.0113656	0.160482	-0.104523	0.22586	0.074862	-0.0905547	-0.125488
AAAEEQIK	IPO9_HUMAN	Q96P70	0.383495	0.275983	0.0375807	0.123233	-0.698819	0.0816365	-0.589709	-0.0797039	0.103801	0.430174	0.530775	0.172371
AAAEEQIK	IPO9_HUMAN	Q96P70	-0.0178184	0.0651249	-0.160975	0.0250567	-0.162202	0.142478	-0.141533	-0.153723	0.15906	0.111436	0.240024	-0.0676739
AAAEVNQDYGLDPK	FUMH_HUMAN	P07954	-0.0443569	0.155127	-0.0459977	0.0810175	-0.299746	0.169936	-0.0439243	-0.307349	0.0276442	0.288077	0.291852	-0.0203189
AAAEVNQDYGLDPK	FUMH_HUMAN	P07954	0.0130508	0.0141248	0.00359709	0.00560328	0.0525804	-0.0903704	0.03035	0.0549673	-0.0468828	-0.0409466	0.0426421	-0.0434369
AAAFEEQENETVVVK	TLN1_HUMAN	Q9Y490	0.0899204	0.0543935	0.150969	0.00249731	0.00664093	-0.232634	0.0186177	0.105908	-0.123933	0.0334603	-0.00141068	0.0934378
AAAFEQLQK	TOM70_HUMAN	O94826	-0.417341	0.0375054	-0.29991	0.0741985	0.368793	0.0287669	-0.156225	-0.254904	0.243373	0.04046	-0.283576	-0.173328
AAAFSPADQDDFVI	SH3B4_HUMAN	Q9P0V3	0.0683402	0.00679876	-0.260529	0.0199246	-0.0463539	-0.0939017	0.019555	0.044347	0.142931	0.140724	0.0886747	-0.213888
AAAGEDYK	SYWC_HUMAN	P23381	0.161948	0.00770788	-0.105117	0.00321421	-0.0974638	-0.109754	-0.00307755	0.127569	0.124599	-0.0122652	0.0351201	-0.0288645
AAAGEDYK	SYWC_HUMAN	P23381	0.197764	0.00403183	0.166935	0.0294851	-0.131521	-0.0921142	-0.0462687	0.148797	-0.143724	-0.0338294	0.171658	0.0874848
AAALEFLNR	STIP1_HUMAN	P31948	-0.152249	0.0232734	0.098752	0.0158231	-0.0655108	-0.339543	-0.303161	-0.309862	0.179624	0.125563	0.30747	0.308073
AAANEQLTR	MIC19_HUMAN	Q9NX63	-0.108986	0.0142644	-0.0621371	0.0838127	-0.0131451	0.0564873	0.0307685	-0.156593	0.200255	-0.198961	-0.0326045	0.0877903
AAANEQLTR	MIC19_HUMAN	Q9NX63	0.0237278	0.0117441	0.0765889	0.020099	-0.0179021	0.0839402	-0.0669912	0.0255031	-0.0658342	-0.109886	0.0952712	0.0322488
AAAPAPEEEMDECEQALAAEPK	EF1G_HUMAN	P26641	-0.0029115	0.0213152	0.119669	0.0193407	-0.226636	-0.0728686	-0.0745667	-0.212125	0.0508489	0.255358	0.0719109	0.231274
AAAPAPEEEMDECEQALAAEPK	EF1G_HUMAN	P26641	0.143447	0.0730069	0.0968447	0.0244281	0.0767238	0.0681434	-0.1635	0.272236	-0.234811	0.0238591	-0.10144	-0.0838365
AAAPAPEEEMDECEQALAAEPK	EF1G_HUMAN	P26641	-0.292986	0.0176603	-0.0742743	0.0023338	-0.0756267	-0.289306	-0.137279	-0.50692	0.276003	0.289932	0.235319	0.176009
AAAPAPEEEMDECEQALAAEPK	EF1G_HUMAN	P26641	-0.183453	0.00146216	-0.0712514	0.0209918	0.149328	0.0226951	0.0610929	-0.120573	-0.0601973	0.0786273	-0.0341421	-0.14742
AAAPAPEEEMDECEQALAAEPK	EF1G_HUMAN	P26641	0.223937	0.0553682	0.299141	0.146394	0.00402477	-0.10583	0.225647	0.30628	-0.353376	-0.524627	0.0266602	0.0352787
AAAPAPEEEMDECEQALAAEPK	EF1G_HUMAN	P26641	-0.0849406	0.0180639	-0.144392	0.0329702	0.100095	-0.117924	-0.0622642	-0.0436569	0.200728	0.0245881	-0.123284	-0.00468018
AAAPAPEEEMDECEQALAAEPK	EF1G_HUMAN	P26641	-0.0671398	0.00191924	0.275771	0.107166	-0.00785447	-0.104015	-0.0822406	-0.112555	-0.305343	0.243951	0.176174	0.107191
AAAPQAWAGPMEEPPQAQAPPR	DREB_HUMAN	Q16643	0.051215	0.0226246	0.0693954	0.06736	-0.298402	-0.124614	-0.0921666	-0.205783	0.0472206	0.410844	0.138924	0.169892
AAAQCYIDLIIK	COPB_HUMAN	P53618	0.268298	0.0538102	-0.103762	0.0204155	-0.247651	-0.0277577	0.219277	0.155073	0.00486575	-0.0366225	0.102869	-0.143165
AAAQLLQSQAQQSGAQQTK	SEP11_HUMAN	Q9NVA2	0.302359	0.0404605	0.156984	0.0394764	-0.306692	0.104559	0.0925247	0.163264	-0.185279	0.140647	-0.0930952	0.0546403
AAAQLLQSQAQQSGAQQTK	SEP11_HUMAN	Q9NVA2	0.238086	0.055926	0.0166863	0.008456	-0.281713	0.116962	-0.17487	0.0938458	0.0436621	0.157198	0.0421036	0.0757885
AAASTDYYK	ODPA_HUMAN	P08559	0.12303	0.00645407	-0.11318	0.0380629	-0.0684662	0.0963982	0.00400511	0.121362	0.103122	0.00426232	-0.207969	-0.0534583
AAASTDYYK	ODPA_HUMAN	P08559	0.0783958	0.0140666	0.0248913	0.00690835	-0.0797047	0.0963725	0.095744	0.0505692	-0.0995129	0.0203543	-0.0319441	-0.0571299
AAATAEEPDPK	NP1L4_HUMAN	Q99733	-0.127499	0.00330335	-0.0424394	0.0517794	0.04371	-0.0910861	-0.0229113	-0.149003	0.0304537	0.249872	-0.0498147	-0.00833882
AAATAEEPDPK	NP1L4_HUMAN	Q99733	-0.082505	0.00744006	0.0353483	0.00957639	-0.0166762	0.0350734	0.00720276	-0.125491	0.0243736	-0.0600596	0.0694716	0.0651082
AAATAEEPDPK	NP1L4_HUMAN	Q99733	0.0710918	0.014729	-0.152861	0.0238323	-0.159402	0.0170459	0.0121033	-0.0392937	0.166366	0.183883	-0.0455322	-0.0375014
AAATGPSFWLGNETLK	PEPD_HUMAN	P12955	0.407142	0.0423149	0.249839	0.0783653	-0.227794	-0.187462	0.122991	0.347082	-0.372161	0.0667783	0.0951424	-0.00384719
AAATGPSFWLGNETLK	PEPD_HUMAN	P12955	0.291777	0.00416835	0.168227	0.0518847	-0.218767	-0.0235954	0.0583919	0.211545	-0.241614	0.15081	0.00318835	0.0157541
AAATLTSK	QCR9_HUMAN	Q9UDW1	0.163142	0.0110172	0.045443	0.00913983	-0.143439	-0.175233	-0.0469141	0.081168	0.0184169	0.154646	0.0377903	0.0914126
AAATPESQEPQAK	MRP_HUMAN	P49006	0.20841	0.0456146	-0.0575251	0.0577775	-0.254863	0.00697674	0.152217	0.0683814	-0.0594652	0.106896	0.177115	-0.130252
AAATPESQEPQAK	MRP_HUMAN	P49006	-0.0380987	0.213024	-0.0573538	0.0427953	-0.0241603	0.102457	-0.511804	-0.0695397	0.20892	0.197473	-0.0587117	0.135122
AAATQPDAK	SND1_HUMAN	Q7KZF4	0.230953	0.114486	-0.0752389	0.116666	-0.202584	0.202968	-0.257118	0.161778	0.106462	0.227085	-0.248536	0.0206962
AAATQPDAK	SND1_HUMAN	Q7KZF4	0.260715	0.0840084	-0.0074109	0.0902285	-0.280575	0.234828	-0.0652739	0.140449	-0.0784409	0.259785	-0.113985	-0.0605088
AAAVLPVLDLAQR	NDUV2_HUMAN	P19404	0.0974921	0.00361436	0.056801	0.00666638	-0.119394	-0.0456862	0.0204801	0.0258995	-0.0089699	-0.0194032	0.0985766	0.0658318
AAAVLPVLDLAQR	NDUV2_HUMAN	P19404	0.147814	0.00282549	0.237887	0.0166724	-0.166437	-0.0108958	-0.0558268	0.0573221	-0.191125	0.0607042	0.126068	0.148966
AACFAIQK	SPTC1_HUMAN	O15269	0.0396492	0.00469139	-0.157404	0.0121097	-0.058911	0.0498069	0.021935	0.00900665	0.147102	-0.0771796	0.0473037	-0.0850139
AACLLDGVPVALK	NEK7_HUMAN	Q8TDX7	0.171198	0.0243613	-0.0512886	0.0642411	-0.0744533	0.0812361	-0.113655	0.179956	0.0210064	-0.191659	0.162323	-0.0697377
AADAEAEVASLNR	TPM3_HUMAN	P06753	-0.118746	0.0195443	-0.156684	0.0107361	0.163394	-0.0835381	-0.0201383	-0.0307593	0.140767	-0.0762298	-0.0604514	-0.0875331
AADAEAEVASLNR	TPM3_HUMAN	P06753	-0.202637	0.0208475	-0.17458	0.0038743	0.100819	0.164977	0.0206236	-0.174994	0.0590878	0.0172336	-0.00194931	-0.182734
AADAEAEVASLNR	TPM3_HUMAN	P06753	-0.194578	0.00174107	-0.043143	0.0221556	0.113932	0.036214	0.0305052	-0.166081	0.0345294	0.0613162	-0.140388	-0.0187059
AADAEAEVASLNR	TPM3_HUMAN	P06753	-0.148883	0.00841368	-0.160936	0.00852966	0.129956	-0.0771315	-0.026712	-0.101449	0.163436	0.0206916	-0.0625322	-0.0641596
AADAEAEVASLNRR	TPM3_HUMAN	P06753	-0.0595202	0.00117556	-0.0967784	0.00484579	-0.00381236	-0.0747073	-0.0330241	-0.0946158	0.16036	0.0123264	0.052186	0.0178591
AADAEAEVASLNRR	TPM3_HUMAN	P06753	-0.0756597	0.00864215	-0.0701958	0.000479709	0.0328257	-0.0638141	0.0600152	-0.0824993	0.0724608	0.000900723	0.0122548	-0.0284074
AADEEAFEDNSEEYIR	XPO2_HUMAN	P55060	-0.381545	0.0283672	-0.23854	0.0549393	0.188706	0.176918	0.0190927	-0.345215	0.0408227	0.00545647	0.162022	-0.292343
AADEEAFEDNSEEYIR	XPO2_HUMAN	P55060	-0.257897	0.00683751	-0.231238	0.0142602	0.263418	0.0667179	-0.0146068	-0.119962	0.0869875	0.015472	-0.169168	-0.230748
AADEEAFEDNSEEYIR	XPO2_HUMAN	P55060	-0.38246	0.0380509	-0.500168	0.0873768	0.278116	0.275645	0.00760262	-0.257334	0.0792542	0.112211	-0.0175638	-0.602931
AADEEAFEDNSEEYIR	XPO2_HUMAN	P55060	-0.385644	0.0637604	-0.285357	0.0335763	0.187871	0.249584	-0.0902307	-0.345151	0.213366	-0.146151	0.0818803	-0.204721
AADEEAFEDNSEEYIRR	XPO2_HUMAN	P55060	-0.289146	0.00244553	-0.0414947	0.0148299	0.110181	-0.00217495	-0.0781086	-0.30639	0.0588983	0.0353254	0.170256	-0.00245526
AADEVAEGK	FUMH_HUMAN	P07954	-0.262665	0.0190213	-0.150694	0.00627422	0.108334	0.0203627	0.104313	-0.266465	0.0670518	0.0594374	0.03816	-0.139905
AADEVAEGK	FUMH_HUMAN	P07954	-0.0274459	0.00134803	-0.14985	0.0581345	0.0141613	0.0394593	0.0314262	-0.0210446	0.0742003	0.173122	-0.17802	-0.118064
AADFIDQALAQK	DUS3_HUMAN	P51452	0.424493	0.00673516	0.569749	0.0187191	-0.336941	0.0219311	0.0071329	0.296473	-0.528162	-0.0127466	-0.0127748	0.284669
AADGSAVSTVTK	SMTN_HUMAN	P53814	-0.156	0.0111479	0.0475586	0.0534218	-0.508826	-0.514224	-0.487731	-0.726056	0.323389	0.641962	0.502711	0.410496
AADGSAVSTVTK	SMTN_HUMAN	P53814	-0.0179923	0.0163283	-0.0785851	0.16235	-0.320407	-0.401429	-0.492981	-0.356363	0.383321	0.652971	0.0787686	0.303887
AADIDQEVK	CAND1_HUMAN	Q86VP6	0.101414	0.0201332	0.0856324	0.0144661	-0.127831	0.0605995	0.106617	0.0365262	-0.0975749	-0.0872708	0.0794072	0.016971
AADIDQEVK	CAND1_HUMAN	Q86VP6	0.0376186	0.00716239	0.109525	0.00260496	-0.0742464	0.0127805	0.0545863	-0.0108993	-0.0601894	0.00113521	-0.0442446	0.0948473
AADISESSGADCK	DENR_HUMAN	O43583	0.0145948	0.0070495	0.108805	0.0569264	-0.0403876	0.0507149	0.0636937	-0.008923	-0.179291	-0.0706999	0.181921	-0.029039
AADISESSGADCK	DENR_HUMAN	O43583	-0.0172963	0.0252593	0.186446	0.0105417	-0.0682568	0.0174503	0.118955	-0.0806765	-0.122972	-0.109675	0.0432012	0.130522
AADKLIQNLDANHDGR	S10AG_HUMAN	Q96FQ6	0.13924	0.0445627	-0.116092	0.0196612	-0.188963	-0.0499472	-0.313819	0.0181307	0.233183	0.255279	0.0489919	0.0795771
AADPPAENSSAPEAEQGGAE	YBOX1_HUMAN	P67809	-0.141212	0.0141056	-0.339294	0.0191069	0.119584	0.156596	-0.013676	-0.0744269	0.224741	-0.147514	-0.00453929	-0.266301
AADPPAENSSAPEAEQGGAE	YBOX1_HUMAN	P67809	-0.124146	0.0295912	-0.319407	0.0400377	-0.0100624	0.137476	-0.00855857	-0.166684	0.241923	-0.07476	0.181069	-0.221028
AADPPAENSSAPEAEQGGAE	YBOX1_HUMAN	P67809	-0.14093	0.00639354	-0.1667	0.02341	0.046007	0.0151243	0.0501887	-0.153241	0.191186	-0.105811	0.0263267	-0.0581374
AADPPAENSSAPEAEQGGAE	YBOX1_HUMAN	P67809	0.105811	0.153617	-0.327191	0.0177533	-0.362099	0.119649	0.122187	-0.156729	0.39158	0.0886286	0.00444118	-0.0737587
AADTQVSETLKR	GCN1_HUMAN	Q92616	0.251518	0.0127663	0.269469	0.00192995	-0.346533	-0.0950815	-0.043998	0.0342149	-0.0716133	0.100249	0.0677604	0.309315
AADTQVSETLKR	GCN1_HUMAN	Q92616	0.227566	0.00260417	0.180874	0.0125237	-0.269738	-0.0690037	-0.105849	0.0704736	-0.0863659	0.142102	0.154928	0.175204
AAEAAAAPAESAAPAAGEEPSKEEGEPK	BASP1_HUMAN	P80723	0.156385	0.0199775	-0.156218	0.0688118	-0.106954	0.108364	-0.0781645	0.134169	0.18623	0.0421875	-0.236885	-0.0306428
AAEAAAAPAESAAPAAGEEPSKEEGEPK	BASP1_HUMAN	P80723	0.0969643	0.0306134	0.0162924	0.0727521	0.021169	-0.0653643	-0.123444	0.144807	0.105585	-0.0975546	-0.199231	0.118272
AAEAAAAPAESAAPAAGEEPSKEEGEPK	BASP1_HUMAN	P80723	0.535854	0.117779	-0.0935134	0.03624	-0.321426	0.0918494	-0.314665	0.468489	0.108474	0.0827414	-0.161644	-0.0160887
AAEAAINILK	PRKRA_HUMAN	O75569	-0.0684932	0.00139162	-0.0339577	0.00467525	0.00298584	-0.00534597	-0.0626181	-0.0939753	0.0932908	0.0545646	-0.0133115	0.0458718
AAEAAPPTQEAQGETEPTEQAPDALEQAADTSRR	CCAR2_HUMAN	Q8N163	-0.270626	0.00141417	-0.489385	0.0101591	0.153437	-0.0399396	-0.00718609	-0.24581	0.328697	0.0867152	0.10907	-0.358182
AAEAAPPTQEAQGETEPTEQAPDALEQAADTSRR	CCAR2_HUMAN	Q8N163	-0.172795	0.222884	-0.33803	0.049914	-0.0992832	-0.0893611	0.364516	-0.332653	0.198533	0.020724	0.228149	-0.280772
AAEADGPLKR	MPU1_HUMAN	O75352	-0.0213067	0.0156886	0.0944665	0.00182777	0.0237646	0.114327	-0.063524	0.00285112	-0.0847494	-0.0252217	-0.0675225	0.0494305
AAEADGPLKR	MPU1_HUMAN	O75352	0.0355743	0.015323	0.0171049	0.0200445	0.0335492	-0.103995	-0.0174363	0.0674786	0.0333038	-0.000120431	-0.127434	0.0576418
AAEAGGAEEQYGFLTTPTK	MAP1B_HUMAN	P46821	-0.020589	0.0245552	0.0246747	0.0385202	0.252215	0.0435616	0.120598	0.199341	-0.16543	-0.398362	-0.250667	-0.148479
AAEAGGAEEQYGFLTTPTK	MAP1B_HUMAN	P46821	0.12739	0.0102335	0.0151167	0.0640247	-0.00564485	0.164787	0.197118	0.192484	-0.0769245	-0.385244	-0.218165	-0.0779576
AAEAHVDAHYYEQNEQPTGTCAACITGDNR	ADK_HUMAN	P55263	0.203881	0.0426148	0.0721554	0.0201416	-0.315456	0.0616331	-0.0115499	0.0126784	0.0204866	-0.0128715	0.189933	0.11316
AAEAHVDAHYYEQNEQPTGTCAACITGDNR	ADK_HUMAN	P55263	0.0194756	0.0204986	-0.101371	0.157608	0.0145894	-0.0524774	0.148359	0.0360842	0.0260276	-0.324737	0.228277	-0.146007
AAECNIVVTQPR	DHX9_HUMAN	Q08211	-0.1513	0.00712273	-0.133413	0.0340491	0.0947327	0.0741975	-0.0557658	-0.119753	0.138997	-0.149877	0.0750052	-0.0661744
AAECNIVVTQPR	DHX9_HUMAN	Q08211	-0.248286	0.0036227	-0.283123	0.0201111	0.178583	0.0247593	0.0788443	-0.184555	0.172199	0.0600606	-0.154784	-0.218521
AAECNIVVTQPR	DHX9_HUMAN	Q08211	-0.387787	0.0526186	-0.408006	0.0592601	0.3962	0.0373912	-0.153601	-0.18875	0.246995	-0.241872	0.0618915	-0.348819
AAECNIVVTQPR	DHX9_HUMAN	Q08211	-0.00829112	0.0335498	-0.192396	0.0335545	-0.0322734	0.197571	0.0754647	-0.0175596	0.00458009	0.116614	-0.057359	-0.249259
AAEDDEDDDVDTK	PTMA_HUMAN	P06454	-0.502325	0.0245255	-0.483374	0.0410453	0.28255	0.0552289	0.140179	-0.442308	0.300615	-0.165562	0.0837782	-0.396184
AAEDDEDDDVDTK	PTMA_HUMAN	P06454	-0.562526	0.034507	-0.463663	0.112589	0.340326	0.0631742	0.191696	-0.473713	0.164001	-0.201453	0.191742	-0.502982
AAEDDEDDDVDTK	PTMA_HUMAN	P06454	-0.538169	0.029389	-0.46424	0.133778	0.307053	0.109219	0.154589	-0.464576	0.185472	-0.224316	0.223995	-0.486123
AAEDDEDDDVDTK	PTMA_HUMAN	P06454	-0.632342	0.0595394	-0.307436	0.0078283	0.381617	0.0654826	0.255669	-0.533434	0.120706	-0.176915	-0.0969747	-0.320804
AAEDDEDDDVDTKK	PTMA_HUMAN	P06454	-0.391502	0.00328508	-0.417442	0.0207713	0.27933	0.026487	0.0728794	-0.295003	0.188194	-0.031941	0.0716326	-0.40038
AAEDDEDDDVDTKK	PTMA_HUMAN	P06454	-0.667482	0.0539779	-0.445181	0.0430321	0.387659	0.0894954	0.228668	-0.574721	0.102577	0.086948	-0.098297	-0.505714
AAEDDEDDDVDTKK	PTMA_HUMAN	P06454	-0.464774	0.0281444	-0.519794	0.00208427	0.282569	0.0900651	0.179581	-0.385812	0.279894	-0.0804607	-0.0548362	-0.455778
AAEDYGVIK	TAGL_HUMAN	Q01995	0.185064	0.0421263	0.172635	0.153515	-0.0152613	-0.16685	0.0421976	0.226364	-0.0391127	-0.0936814	-0.399563	0.201543
AAEDYGVIK	TAGL_HUMAN	Q01995	0.264035	0.0557723	0.188547	0.0865731	-0.0552702	-0.0395341	-0.172544	0.312089	-0.121805	0.0445603	-0.307344	0.154698
AAEDYGVIK	TAGL_HUMAN	Q01995	0.265503	0.0629197	0.333239	0.159457	-0.024352	-0.0955631	-0.13584	0.335705	-0.166619	-0.14421	-0.424348	0.298581
AAEDYGVIK	TAGL_HUMAN	Q01995	0.231047	0.0315675	0.151439	0.158671	-0.0773607	-0.0310794	-0.144608	0.248065	0.0191003	-0.063642	-0.364471	0.228876
AAEEAEEAR	PLEC_HUMAN	Q15149	-0.171439	0.0258722	-0.0401863	0.0248376	0.0582596	-0.247517	-0.0935084	-0.215134	0.12838	0.242428	0.0192223	0.084806
AAEEAEEAR	PLEC_HUMAN	Q15149	0.0674666	0.0176537	-0.0123905	0.0276064	-0.113894	-0.0545715	0.0918399	-0.0110805	0.0812521	0.0677042	-0.119782	0.0675726
AAEEEDEADPK	PTMS_HUMAN	P20962	-0.389729	0.0205143	-0.141436	0.0409429	0.171604	-0.213655	-0.243872	-0.417225	0.279827	0.260943	-0.0180245	0.0906073
AAEEEDEADPKR	PTMS_HUMAN	P20962	-0.0272061	0.00537038	0.0670745	0.00770067	0.0762708	-0.0205528	-0.0169801	0.0267871	-0.0455213	-0.11409	-0.0247321	0.0406073
AAEEEDEADPKR	PTMS_HUMAN	P20962	0.123609	0.0194978	-0.010552	0.0390265	-0.00710099	-0.111671	0.0299835	0.153912	-0.00139264	-0.180578	0.0950573	-0.0324903
AAEEEDEADPKR	PTMS_HUMAN	P20962	0.0545406	0.0151462	-0.0112274	0.0108688	-0.0272557	-0.0687502	0.107858	0.0457813	0.0281292	-0.109881	-0.0091884	0.00238068
AAEEEDEADPKR	PTMS_HUMAN	P20962	0.0916629	0.00797041	-0.103713	0.00729124	-0.00407734	-0.0638584	0.0237608	0.11725	0.0916255	-0.0803599	-0.0320826	-0.0619929
AAEEIGIK	C1TC_HUMAN	P11586	-0.234553	0.00675171	-0.149052	0.00507945	0.185748	-0.0305644	-0.0679007	-0.166991	0.104999	-0.0163435	0.0685124	-0.108725
AAEEPQQQK	OTUB1_HUMAN	Q96FW1	0.0770859	0.015957	0.0299057	0.0048872	-0.00905973	0.0190864	-0.109383	0.0999135	0.0101103	-0.046221	-0.0379303	0.047694
AAEEPSKVEEK	MARCS_HUMAN	P29966	-0.182982	0.0644557	-0.0235088	0.0521419	0.176942	-0.0853619	0.256809	-0.104888	-0.0356465	-0.302175	-0.0108321	-0.0900175
AAEEPSKVEEK	MARCS_HUMAN	P29966	0.0480592	0.13741	-0.0529379	0.11286	0.237862	-0.176027	-0.0591072	0.256139	-0.0854914	-0.354691	0.115475	-0.184384
AAEEPSKVEEK	MARCS_HUMAN	P29966	-0.0421519	0.14154	-0.102807	0.0131197	0.0152101	-0.00165786	0.426068	-0.0400726	-0.0122673	-0.199857	-0.196521	-0.164567
AAEEPSKVEEK	MARCS_HUMAN	P29966	0.296851	0.063441	-0.295923	0.0312911	-0.14553	0.234395	-0.0985465	0.308957	0.204746	-0.0899951	-0.217217	-0.216214
AAEEVEAK	MIC19_HUMAN	Q9NX63	0.178695	0.00790994	0.169231	0.0812066	-0.0327152	-0.0113083	-0.0127441	0.218319	-0.179301	0.0879559	-0.296679	0.0773202
AAEEVEAK	MIC19_HUMAN	Q9NX63	-0.0978253	0.0176023	-0.0957457	0.0146242	-0.0260804	-0.128864	0.0400075	-0.172403	0.142275	0.17169	-0.00623687	0.0164196
AAELLAR	AT12A_HUMAN	P54707	-0.105571	0.0174278	-0.140976	0.00978453	0.0681129	0.167359	0.0120995	-0.0686326	0.0969596	-0.0709668	-0.116892	-0.105523
AAELLAR	AT12A_HUMAN	P54707	-0.072558	0.0133594	-0.0566309	0.00072825	0.0082486	0.112963	0.0299857	-0.0810266	0.0166872	-0.0165135	0.00872331	-0.0636025
AAEPVSR	SEPT9_HUMAN	Q9UHD8	0.140952	0.0122296	-0.0361325	0.00412246	-0.157059	-0.0838788	0.061607	0.0495946	0.0445181	0.0470845	0.0980346	-0.00608292
AAEQYTPK	FAS_HUMAN	P49327	0.0593562	0.064525	0.037541	0.0202396	-0.126301	0.180206	0.181511	-0.00671533	-0.161956	0.0190908	-0.00125231	-0.09931
AAESETPGKSPEK	RL1D1_HUMAN	O76021	-0.165341	0.000665627	-0.0555904	0.0398741	0.145418	0.0409782	0.0614147	-0.0968424	-0.0204046	-0.185536	0.0913438	-0.112565
AAESETPGKSPEK	RL1D1_HUMAN	O76021	-0.205744	0.00591436	0.0829749	0.0228151	0.199996	0.0252854	-0.0345337	-0.107941	-0.0424117	-0.179532	-0.0791989	0.0612874
AAESLADPTEYENLFPGLK	COPB2_HUMAN	P35606	0.251808	0.0083135	0.264428	0.00852602	-0.193293	0.0105559	0.0910303	0.182474	-0.236134	-0.00127276	-0.111928	0.143296
AAESLADPTEYENLFPGLK	COPB2_HUMAN	P35606	0.213471	0.075456	0.233517	0.0234954	-0.260866	0.200878	-0.0998256	0.0879775	-0.206226	-0.0134703	0.143864	0.122363
AAESLADPTEYENLFPGLK	COPB2_HUMAN	P35606	0.327327	0.0022742	0.1842	0.0416958	-0.256541	-0.00172269	0.00424191	0.229456	-0.214532	0.157437	-0.0252966	0.0643483
AAETIIDTK	RPA49_HUMAN	Q9GZS1	-0.186169	0.000432177	-0.0686104	0.0165732	0.107341	0.0207204	-0.000550375	-0.16225	0.0584394	0.0822358	-0.10093	-0.03036
AAEVLNK	HNRPM_HUMAN	P52272	-0.236073	0.0158918	-0.186831	0.00852034	0.168353	-0.0417778	0.115964	-0.183306	0.111318	-0.0899825	0.0242293	-0.159639
AAEVLNK	HNRPM_HUMAN	P52272	-0.278999	0.0119706	-0.147013	0.0344692	0.210778	0.152639	0.143727	-0.184292	0.0283845	-0.265283	-0.0353623	-0.19586
AAEVYTR	HDGR2_HUMAN	Q7Z4V5	0.0591292	0.0441552	0.162614	0.0864703	-0.26246	0.0331092	-0.0554971	-0.14564	-0.0179572	-0.0800929	0.341347	0.19245
AAFDDAIAELDTLSEESYK	1433E_HUMAN	P62258	0.131261	0.0359665	-0.130007	0.0954835	-0.0487463	-0.0915628	0.185053	0.132061	0.101695	0.0504273	-0.331824	-0.0714515
AAFNSGK	G3P_HUMAN	P04406	0.00575565	0.0428801	0.197507	0.0462791	0.0716519	-0.183027	0.0411886	0.0516926	-0.262956	-0.00459167	0.136505	0.0203855
AAFNSGK	G3P_HUMAN	P04406	0.207658	0.0272173	0.185665	0.089352	-0.00878509	-0.0963563	0.0675696	0.271426	-0.297948	-0.228183	0.155721	-0.0473039
AAFSQEK	STK39_HUMAN	Q9UEW8	0.059556	0.127864	0.0732841	0.0662923	-0.0967342	0.318244	-0.150691	0.0303377	-0.00906767	0.00471585	-0.26267	0.0982948
AAFTAFEEAQLPR	CC124_HUMAN	Q96CT7	0.129973	0.0202231	0.00798687	0.0372572	-0.0613738	-0.158427	-0.0889481	0.108491	0.136525	-0.0874365	-0.0162619	0.132769
AAFTAFEEAQLPR	CC124_HUMAN	Q96CT7	-0.0170351	0.0554031	-0.0584612	0.0031479	0.0858001	-0.226555	-0.00957316	0.0270914	0.0841549	0.0144778	-0.0251831	0.000639798
AAFTVSLDPGPLEQFPHSMEPQLR	MRT4_HUMAN	Q9UKD2	-0.518949	0.0555166	-0.553103	4.40884e-05	0.220469	0.20587	-0.0773556	-0.506417	0.404803	0.0510623	0.0151462	-0.374873
AAFTVSLDPGPLEQFPHSMEPQLR	MRT4_HUMAN	Q9UKD2	-0.180695	0.00741227	-0.18096	0.0678484	0.0700318	-0.105436	0.00259473	-0.201062	0.089518	0.0597175	0.280996	-0.165663
AAFVLPEFAR	SPEE_HUMAN	P19623	0.288738	0.00705489	0.201387	0.0370453	-0.122107	0.0168377	-0.032444	0.295539	-0.142017	-0.255292	-0.0397994	0.123182
AAFVLPEFAR	SPEE_HUMAN	P19623	0.0304881	0.0117392	0.084533	0.00484376	-0.038166	-0.055401	0.0905794	0.00397455	-0.061839	-0.0661407	0.0381486	0.0517148
AAFVSEQQQK	ITA3_HUMAN	P26006	0.313523	0.0299741	0.329344	0.0422696	-0.30188	-0.0175112	0.127102	0.170233	-0.352046	0.0391165	0.108548	0.121757
AAFVSEQQQK	ITA3_HUMAN	P26006	0.324489	0.0109792	0.337689	0.00674107	-0.246203	0.0450594	0.0942962	0.240794	-0.321912	-0.0255365	-0.109656	0.16117
AAFVSEQQQK	ITA3_HUMAN	P26006	0.397446	0.0105296	0.357738	0.0202869	-0.321161	0.0444048	0.029032	0.275446	-0.360313	-0.00293437	0.0460099	0.150955
AAFVSEQQQK	ITA3_HUMAN	P26006	0.273348	0.00745118	0.208796	0.00204617	-0.217935	0.056873	-0.00383057	0.194586	-0.179402	0.00476234	-0.0326639	0.119024
AAGALLNGPPQFSTAPEIK	CNOT3_HUMAN	O75175	-0.11136	0.10122	-0.136252	0.0317609	-0.100712	0.199534	0.127387	-0.220176	0.106373	-0.104649	0.136729	-0.098489
AAGASDVVLYK	SYFB_HUMAN	Q9NSD9	0.080811	0.0664138	0.0685547	0.0356909	-0.160601	0.0448989	0.216339	-0.0212553	0.000457645	-0.0463727	-0.183734	0.0948962
AAGASDVVLYK	SYFB_HUMAN	Q9NSD9	0.219886	0.0739515	0.0498802	0.00914787	-0.289769	0.125851	0.15105	0.0665088	-0.0103385	-0.00618014	-0.0917679	0.0603039
AAGFKDPLLASGTDGVGTK	PUR2_HUMAN	P22102	-0.0383248	0.016447	0.0120774	0.0173132	0.0107494	0.150755	0.0200046	-0.0272612	-0.118959	0.0227967	0.0260068	-0.094114
AAGIDEQENWHEGK	AMPL_HUMAN	P28838	-0.115149	0.0225629	-0.19846	0.00112235	0.108782	0.22342	0.0444093	-0.0397184	0.0567266	-0.107343	-0.108558	-0.22547
AAGIEIQK	CDC5L_HUMAN	Q99459	-0.0444828	0.016555	0.136516	0.00166509	-0.057093	0.0789607	0.00381803	-0.103446	-0.0987903	0.0354045	0.0288942	0.0967411
AAGKGDVPTK	RL7A_HUMAN	P62424	-0.0299006	0.0162023	-0.00120537	0.0778937	-0.0642426	0.0797119	0.00166213	-0.0894016	-0.117293	0.174969	0.163726	-0.101533
AAGSPSSSDQDEKLPGQDESTAGTSEQNDILK	PRC2C_HUMAN	Q9Y520	-0.251365	0.0453406	-0.238691	0.0204329	0.0913828	0.115144	0.177879	-0.254468	0.0536473	0.0350846	0.0461578	-0.275531
AAGSPSSSDQDEKLPGQDESTAGTSEQNDILK	PRC2C_HUMAN	Q9Y520	-0.0902131	0.0699627	-0.175434	0.0660997	-0.053369	0.232344	-0.0165855	-0.147403	0.0873056	0.227252	-0.137907	-0.137381
AAGTAAALAFLSQESR	NPM3_HUMAN	O75607	-0.581457	0.188634	0.000602455	1.86433	0.327929	0.503526	0.309829	-0.461765	-0.919242	0.725927	-0.834156	-0.787369
AAGVNVEPFWPGLFAK	RLA1_HUMAN	P05386	0.0987703	0.0142162	-0.195106	0.0101931	-0.104445	0.0147572	0.112071	0.0485141	0.179446	-0.0330182	-0.0703223	-0.100191
AAGVNVEPFWPGLFAK	RLA1_HUMAN	P05386	0.147056	0.0196001	-0.122848	0.0229384	-0.119699	0.14738	0.0226336	0.115482	-0.0175891	0.0963739	-0.0155876	-0.177158
AAGVNVEPFWPGLFAK	RLA1_HUMAN	P05386	0.243387	0.0154689	-0.14515	0.00585001	-0.211036	0.0875921	0.0557872	0.163067	0.0616922	0.00104273	0.0540771	-0.142404
AAGVNVEPFWPGLFAK	RLA1_HUMAN	P05386	0.0985235	0.010034	0.0100644	0.0765346	-0.0561407	0.128999	0.031349	0.101998	-0.193315	0.162299	-0.0342271	-0.154268
AAGVVLEMIR	RUVB2_HUMAN	Q9Y230	-0.526864	0.0318055	-0.0290621	0.00459653	0.25956	-0.182505	-0.316581	-0.528114	0.193189	0.147761	0.0896588	0.151885
AAGVVLEMIR	RUVB2_HUMAN	Q9Y230	-0.520052	0.0525772	-0.0689155	0.0162989	0.252339	-0.171598	-0.386903	-0.524693	0.155763	0.274545	0.169913	0.0703921
AAHSEGNTTAGLDMR	TCPB_HUMAN	P78371	0.0305189	0.0495097	-0.0433988	0.0340769	0.0372517	0.0514544	-0.201656	0.0782277	-0.0164783	-0.0335528	0.168051	-0.0815359
AAIDWFDGK	FUS_HUMAN	P35637	-0.269334	0.0451675	-0.357272	0.0298847	0.207391	0.00876893	0.255896	-0.188004	0.163814	-0.217893	-0.0045757	-0.354028
AAIDWFDGK	FUS_HUMAN	P35637	-0.191718	0.0374643	-0.326551	0.0735494	0.0941461	0.00793954	0.198483	-0.180454	0.123653	-0.111627	0.193941	-0.345426
AAIDWFDGK	FUS_HUMAN	P35637	-0.351841	0.0123925	-0.264413	0.0152608	0.348557	0.0024061	0.0157449	-0.182319	0.0835077	-0.142687	0.00770451	-0.296269
AAIDWFDGKEFSGNPIK	FUS_HUMAN	P35637	-0.0940618	0.000107785	-0.0925696	0.0352049	0.0876234	0.0190942	0.0143106	-0.0515051	-0.0531393	0.105176	0.0477301	-0.169717
AAIGLLAR	APT_HUMAN	P07741	0.306653	0.00764606	0.37165	0.021846	-0.216773	0.000859424	0.099649	0.237147	-0.37391	0.0291218	-0.123838	0.163601
AAIGLLAR	APT_HUMAN	P07741	0.202591	0.0110349	0.222178	0.00881554	-0.0981256	-0.111294	-0.0251613	0.183055	-0.119844	-0.0643444	-0.0706028	0.188716
AAIISAEGDSK	PHB1_HUMAN	P35232	0.0547347	0.00731803	0.105773	0.0287108	-0.0109858	-0.0615584	-0.0703373	0.0588986	0.014457	-0.131535	-0.0174474	0.148645
AAIISAEGDSK	PHB1_HUMAN	P35232	0.0599121	0.000101236	0.0449243	0.0386219	-0.0801375	-0.041298	-0.0272356	0.00803658	0.0664718	0.0642697	-0.136255	0.132468
AAILDLEK	EEA1_HUMAN	Q15075	0.252861	0.0284625	0.342713	0.0423733	-0.166153	-0.231991	-0.084054	0.179336	-0.17838	-0.145066	0.16837	0.287382
AAILDLEK	EEA1_HUMAN	Q15075	0.381008	0.0107438	0.25847	0.0225943	-0.314677	-0.219683	-0.109379	0.227956	-0.0250447	-0.00677504	-0.00821684	0.33107
AAILETAPK	RRBP1_HUMAN	Q9P2E9	0.527011	0.0766442	0.279677	0.00501681	-0.511598	0.115195	0.12001	0.296982	-0.259531	0.00482362	-0.0289022	0.140879
AAILETAPK	RRBP1_HUMAN	Q9P2E9	0.403837	0.032888	0.209399	0.00718026	-0.369589	0.098485	-0.0687373	0.246387	-0.169847	0.0674479	0.0264266	0.132607
AAILETAPK	RRBP1_HUMAN	Q9P2E9	0.34078	0.0628749	0.109234	0.00290385	-0.394108	0.114815	0.0494978	0.140405	-0.0729004	0.037216	0.0668748	0.082947
AAILETAPK	RRBP1_HUMAN	Q9P2E9	0.370196	0.0676503	0.255643	0.018228	-0.433074	0.0494019	0.105201	0.140664	-0.176894	0.113276	-0.0527148	0.194939
AAILPTSIFLTNKK	ANM5_HUMAN	O14744	0.137375	0.0281621	0.0235283	0.0149209	0.078135	0.191727	-0.0100115	0.280343	-0.258399	-0.138989	-0.102192	-0.21988
AAKPEQIQK	VRK1_HUMAN	Q99986	-0.357048	0.0683297	-0.536019	0.00403137	-0.0203664	0.100251	-0.0990961	-0.504747	0.484707	0.228934	0.152288	-0.264852
AALADDFDTPR	SYCM_HUMAN	Q9HA77	0.351511	0.100216	0.306221	0.0898876	-0.491967	0.125903	-0.137896	0.0681424	-0.20737	0.3365	0.00138281	0.252564
AALANLCIGDVITAIDGENTSNMTHLEAQNR	PDLI1_HUMAN	O00151	0.0257691	0.0387073	-0.308325	0.0779911	-0.0160093	-0.104319	-0.245773	0.00737564	0.438229	-0.108044	0.0829367	-0.0215588
AALAPLPPLPAQFK	VTA1_HUMAN	Q9NP79	-0.000634736	0.0759401	-0.164312	0.0885295	0.209193	-0.133298	-0.00743284	0.168504	0.135875	-0.343696	-0.0946679	-0.123471
AALEALGSCLNNK	GLYM_HUMAN	P34897	-0.0383734	0.0350936	-0.226038	0.0547104	-0.0570334	0.161779	0.0103846	-0.0858477	0.0528925	0.20249	0.0499601	-0.24542
AALEALGSCLNNK	GLYM_HUMAN	P34897	-0.0989838	0.0171285	-0.037815	0.0097067	-0.000258032	-0.0393109	0.0912056	-0.140971	0.0775077	-0.0600854	0.0575388	0.0148921
AALEAVGGTVVLE	RM12_HUMAN	P52815	-0.0095934	0.00501347	-0.0546182	0.066216	0.0606018	-0.0116907	-0.0271523	0.0383331	0.136665	-0.210481	-0.0943572	0.0386935
AALEAVGGTVVLE	RM12_HUMAN	P52815	-0.187663	0.00939664	-0.149964	0.0515998	0.154617	0.0621199	-0.0754186	-0.11922	0.194406	-0.075808	-0.177815	-0.0251936
AALEGTATYR	HEBP1_HUMAN	Q9NRV9	0.18059	0.0474523	0.105064	0.0134029	-0.0637306	-0.163306	-0.189872	0.175005	-0.0398681	-0.014059	0.147381	0.102393
AALETDENLLLCAPTGAGK	U520_HUMAN	O75643	-0.491942	0.0210304	-0.328087	0.00809653	0.249885	-0.0729428	0.0738109	-0.471301	0.258035	-0.0106632	0.0918693	-0.210638
AALEYLEDIDLK	PXL2A_HUMAN	Q9BRX8	0.410476	0.0291619	0.31884	0.0308738	-0.377864	0.047143	-0.149972	0.241764	-0.177455	0.120541	-0.100474	0.282852
AALGPLVTGLYDVQAFK	UMPS_HUMAN	P11172	0.00118074	0.0183229	-0.00462947	0.0586206	0.00803506	0.131869	0.166434	0.0250742	-0.201148	-0.0808962	0.0928302	-0.204274
AALLNQHYQVNFK	SYEP_HUMAN	P07814	0.106922	0.00293331	-0.177987	0.00401071	-0.0915241	0.0261951	0.0411753	0.071558	0.100485	0.0693145	-0.00299794	-0.144218
AALQALK	CHM4B_HUMAN	Q9H444	-0.00996163	0.0338714	-0.0286388	0.0640809	0.139189	-0.0877218	-0.0290333	0.0986551	-0.037936	0.112409	-0.246282	-0.0605296
AALQALK	CHM4B_HUMAN	Q9H444	-0.477885	0.0198452	-0.161642	0.0654512	0.311265	0.148736	-0.0837677	-0.375763	-0.0168654	0.194166	-0.101617	-0.219961
AALQEELQLCK	FAS_HUMAN	P49327	-0.0290696	0.0366401	-0.172205	0.0701594	0.0180332	0.242949	0.132783	0.00340995	-0.104227	-0.0840491	0.1008	-0.343643
AALQEELQLCK	FAS_HUMAN	P49327	0.104305	0.0201657	-0.00353849	0.00219981	-0.0948807	0.11209	0.131254	0.0754001	-0.0674755	-0.07715	-0.0192307	-0.0741813
AALQELLSK	RS25_HUMAN	P62851	-0.116484	0.0283169	-0.189816	0.0659495	0.0400364	0.0881878	0.16949	-0.115089	0.055876	-0.183305	0.154408	-0.226336
AALQELLSK	RS25_HUMAN	P62851	-0.164946	0.00806231	-0.0396672	0.0200298	0.103325	0.0594516	0.104235	-0.130763	-0.0647277	-0.0711675	0.075296	-0.122819
AALQELLSK	RS25_HUMAN	P62851	-0.117226	0.00862792	0.0871743	0.0235563	0.065289	-0.000891265	0.0953618	-0.104496	-0.127372	-0.0900421	0.1028	-0.00969798
AALQELLSK	RS25_HUMAN	P62851	-0.152941	0.0115676	-0.0761616	0.0383534	0.0948481	0.0556898	0.126748	-0.121648	-0.0468721	-0.110439	0.11827	-0.160258
AALSEEELEKK	IF4G1_HUMAN	Q04637	0.0884879	0.0475925	-0.316732	0.00296664	-0.153109	0.115003	-0.176127	-0.0013255	0.328626	0.061849	0.0806064	-0.122492
AALTGLLHR	ECHB_HUMAN	P55084	0.474011	0.0508058	0.396381	0.0923395	-0.403572	0.167755	-0.0210357	0.322183	-0.2288	-0.114413	-0.325076	0.326997
AALTGLLHR	ECHB_HUMAN	P55084	0.573705	0.0148434	0.48363	0.0485327	-0.400845	0.00274018	-0.122284	0.444059	-0.350793	0.00129937	-0.243608	0.33956
AALTSAR	PSD11_HUMAN	O00231	0.0579529	0.000911627	0.0241885	0.0406065	-0.0605628	-0.0275597	0.0128582	0.0245124	-0.103672	0.109564	0.128354	-0.0583375
AALVDLEPGTMDSVR	TBB6_HUMAN	Q9BUF5	0.104737	0.0041094	0.21461	0.00760467	-0.0041557	-0.00218582	0.093994	0.14292	-0.218626	-0.185252	-0.0622557	0.0753907
AALVDLEPGTMDSVR	TBB6_HUMAN	Q9BUF5	-0.0575396	0.143253	0.246603	0.0603763	-0.0649182	0.36535	-0.0647493	-0.0983263	-0.226826	-0.256505	0.1089	0.102082
AALVDLEPGTMDSVR	TBB6_HUMAN	Q9BUF5	0.0868359	0.00606961	0.068723	0.0217025	-0.0223057	-0.0616129	-0.0356185	0.0940111	0.000516372	-0.137144	0.0289109	0.0831592
AALVDLEPGTMDSVR	TBB6_HUMAN	Q9BUF5	0.139898	0.00235616	0.157746	0.0175759	-0.0583809	0.0844717	0.0775361	0.153314	-0.136511	-0.199973	-0.123748	0.0747454
AALVDLEPGTMDSVR	TBB6_HUMAN	Q9BUF5	0.312675	7.02392e-06	0.196981	0.0620662	-0.196332	-0.0115675	0.0121734	0.26105	-0.0586025	-0.16458	-0.197698	0.206457
AAMAVGGAGGSR	ANM5_HUMAN	O14744	-0.280819	0.40148	0.226169	0.0500149	0.300904	-0.617873	-0.46342	-0.198645	-0.12283	0.28886	0.206981	0.213803
AAMAVGGAGGSR	ANM5_HUMAN	O14744	-0.567245	0.437107	0.243105	0.0256466	0.522058	-0.619242	-0.427275	-0.402168	-0.140242	0.0441902	0.222231	0.200571
AAMDNSEIAGEKK	MIC60_HUMAN	Q16891	-0.0756416	0.00201624	-0.0823287	0.00934028	-0.0572078	-0.0788488	-0.0518687	-0.16466	0.192849	0.0229673	0.12233	0.0675998
AAMDNSEIAGEKK	MIC60_HUMAN	Q16891	-0.0500015	0.00347537	-0.190674	0.0210866	-0.0403707	-0.137116	-0.132072	-0.121522	0.215644	0.264438	0.0724629	-0.0391482
AAMEPIVISAK	TLN1_HUMAN	Q9Y490	0.109857	0.00346257	0.112999	0.00608946	0.00762109	0.0186705	0.108315	0.162831	-0.181837	-0.165627	-0.0470922	-0.0282946
AAMEPIVISAK	TLN1_HUMAN	Q9Y490	0.30657	0.0171428	0.0709042	0.0253107	-0.211054	0.0665297	0.157496	0.249898	-0.126711	-0.202302	0.0276505	-0.0388353
AAMEPIVISAK	TLN1_HUMAN	Q9Y490	0.118201	0.0347983	0.141194	0.0064193	-0.0133137	-0.119596	0.14638	0.141532	-0.20565	-0.0213577	-0.0436093	-0.000402003
AAMEPIVISAK	TLN1_HUMAN	Q9Y490	0.203902	0.00555221	0.217948	0.00377951	-0.109687	0.065953	0.119929	0.195728	-0.281567	-0.0763085	-0.0725578	0.0297594
AAMEPIVISAK	TLN1_HUMAN	Q9Y490	0.0930337	0.00113313	0.137899	0.0170829	-0.126821	-0.0943941	-0.0399447	0.00713862	-0.0577811	0.000212688	0.176407	0.131145
AAMPPQIIQFPEDQK	MYLK_HUMAN	Q15746	0.0550262	0.00941688	-0.125467	0.100137	0.0373105	0.0231474	-0.0474817	0.111224	0.194031	-0.130331	-0.266165	0.0056438
AAMPPQIIQFPEDQK	MYLK_HUMAN	Q15746	-0.00692617	0.0223293	-0.0513275	0.00746801	-0.0754337	0.113226	-0.0137562	-0.0638598	0.0959626	0.00794372	-0.044621	0.0214529
AANAAENDFSVSQAEMSSR	ABCF1_HUMAN	Q8NE71	0.0822609	0.0864922	-0.352474	0.00215845	-0.242365	0.180605	0.0145135	-0.0789586	0.28756	0.108587	0.0937192	-0.206749
AANFENHSGK	VINC_HUMAN	P18206	0.333427	0.0110729	0.0851699	0.00521476	-0.284655	0.0423423	0.0319376	0.21834	-0.0572087	-0.0611585	0.0470555	0.0571541
AANFENHSGK	VINC_HUMAN	P18206	0.349644	0.00754434	0.227708	0.000965547	-0.26973	0.0364281	0.0542145	0.253649	-0.19527	-0.0777638	-0.0169473	0.123049
AANGVVLATEK	PSA2_HUMAN	P25787	-0.0924243	0.0279265	-0.171188	0.101252	0.148887	0.203634	-0.0386863	0.0239521	0.165801	-0.301436	-0.243997	-0.0980401
AANGVVLATEK	PSA2_HUMAN	P25787	-0.333595	0.00695483	-0.106105	0.0100485	0.24686	-0.0312849	0.0592757	-0.249459	-0.0120938	0.0261377	0.0157214	-0.155354
AANGVVLATEKK	PSA2_HUMAN	P25787	-0.296965	0.093139	-0.0658671	0.082277	0.291542	-0.173754	-0.259156	-0.178667	0.132936	0.168315	-0.207751	0.0528393
AANSLEAFIFETQDK	HYOU1_HUMAN	Q9Y4L1	0.336938	0.103364	0.219388	0.0383927	-0.342135	0.268203	-0.030244	0.196366	-0.215706	0.0973398	-0.159325	0.109674
AANSLEAFIFETQDK	HYOU1_HUMAN	Q9Y4L1	-0.105935	0.0272174	0.0570322	0.0602072	0.061925	0.143666	-0.0948618	-0.0784868	-0.164922	0.0103782	0.175035	-0.079922
AAPAVQTK	ECHB_HUMAN	P55084	0.320817	0.000993088	0.342197	0.0337728	-0.235705	-0.0143702	0.0175767	0.23752	-0.303743	0.0895509	-0.135997	0.194343
AAPAVQTK	ECHB_HUMAN	P55084	0.427842	0.00605767	0.343058	0.0125201	-0.348635	-0.01026	0.0236527	0.28757	-0.26029	0.0274619	-0.104463	0.230714
AAPFSLEYR	IPYR_HUMAN	Q15181	0.0751404	0.0246161	-0.0188457	8.99901e-05	-0.0818245	0.143244	0.119996	0.0495591	-0.0479168	-0.052873	-0.0676729	-0.0737663
AAPFSLEYR	IPYR_HUMAN	Q15181	0.187921	0.0453982	0.375449	0.0534763	-0.0619826	0.225389	-0.0605818	0.23045	-0.500929	-0.133326	0.0441492	0.0324311
AAPGAEFAPNK	NONO_HUMAN	Q15233	-0.172468	0.0305356	-0.0673325	0.0376804	0.161921	0.105438	0.261305	-0.0827562	-0.0323927	-0.172546	-0.317771	-0.129904
AAPGAEFAPNKR	NONO_HUMAN	Q15233	-0.507718	0.0211879	-0.576369	0.00209437	0.346602	-0.0302747	0.132718	-0.402848	0.351776	-0.062347	-0.0514493	-0.464437
AAPGAEFAPNKR	NONO_HUMAN	Q15233	-0.546775	0.0430475	-0.374445	0.00991496	0.296134	0.0656631	0.187659	-0.490445	0.153928	-0.0151481	0.0128158	-0.370923
AAPLVTSGK	UBAP2_HUMAN	Q5T6F2	-0.246445	0.0169983	-0.197606	0.0115168	0.0753427	-0.0695278	-0.241008	-0.286982	0.267826	0.226191	0.0599184	-0.00236613
AAPRPAPVAQPPAAAPPSAVGSSAAAPR	CHCH2_HUMAN	Q9Y6H1	-0.294339	0.035037	-0.404779	0.0900733	-0.0109094	0.0205139	-0.241719	-0.419664	0.311235	0.434299	0.214603	-0.232657
AAPRPAPVAQPPAAAPPSAVGSSAAAPR	CHCH2_HUMAN	Q9Y6H1	-0.243108	0.0740976	-0.160783	0.00216084	-0.0653315	0.0970827	0.0376532	-0.384479	0.222458	0.0638231	0.0979583	-0.00844844
AAPTAASDQPDSAATTEK	PYM1_HUMAN	Q9BRP8	0.104764	0.0213677	-0.172302	0.04214	-0.039695	-0.157392	-0.085947	0.092647	0.274023	-0.0822265	-0.00303512	0.0146919
AAPTAASDQPDSAATTEK	PYM1_HUMAN	Q9BRP8	0.0853652	0.01389	0.157511	0.025568	-0.151376	-0.0872614	-0.225082	-0.0266615	0.0844865	0.058633	0.0063106	0.300463
AAQALALLR	PSMD5_HUMAN	Q16401	0.00124179	0.134653	-0.20938	0.0413823	-0.237055	0.157443	0.148201	-0.187774	0.209402	-0.0820538	0.189271	-0.101287
AAQALALLR	PSMD5_HUMAN	Q16401	-0.0989742	0.637675	0.237302	0.111886	0.219141	-0.21694	-0.850944	0.0208748	-0.219125	0.31716	0.237174	0.140077
AAQAPSSFQLLYDLK	C1TC_HUMAN	P11586	-0.204335	0.00217122	-0.453627	0.0183988	0.21172	0.128801	0.129224	-0.0824106	0.190327	-0.187688	-0.0301384	-0.458411
AAQAPSSFQLLYDLK	C1TC_HUMAN	P11586	-0.0963563	0.0855518	-0.450748	0.0120912	-0.0272127	0.292572	0.0493419	-0.1256	0.228093	0.0061852	0.0478023	-0.404965
AAQDFFSTCR	DCUP_HUMAN	P06132	0.0342584	0.0302201	0.0573475	0.0190316	-0.0253166	0.216845	0.113076	0.0502783	-0.204172	0.00572804	-0.119167	-0.110321
AAQDFFSTCR	DCUP_HUMAN	P06132	-0.0229195	0.0287102	0.132444	0.0694065	0.0428318	0.21551	-0.00545027	0.0290577	-0.321321	0.0757237	-0.0165088	-0.114051
AAQEEYVK	ALDOA_HUMAN	P04075	0.297695	0.0566841	0.357985	0.04631	-0.107486	-0.222816	0.063413	0.296096	-0.41868	0.00522298	0.0690008	0.096509
AAQEEYVK	ALDOA_HUMAN	P04075	0.138118	0.00195548	0.315008	0.00056042	-0.0874887	0.0312401	-0.0207635	0.118252	-0.270311	-0.0475539	-0.0275861	0.174998
AAQEEYVKR	ALDOA_HUMAN	P04075	0.303684	0.00393859	0.263096	0.0372754	-0.230542	-0.11158	-0.0946158	0.206302	-0.147204	-0.107956	0.183273	0.210043
AAQEEYVKR	ALDOA_HUMAN	P04075	0.0507115	0.00391529	-0.103818	0.0358688	-0.0771514	-0.00914842	0.0354174	0.00213646	0.163016	0.0367476	-0.140844	0.0169209
AAQEEYVKR	ALDOA_HUMAN	P04075	0.244203	0.0163366	0.280078	0.0146807	-0.194912	-0.158677	0.03865	0.151493	-0.209706	0.102983	-0.027222	0.196222
AAQEEYVKR	ALDOA_HUMAN	P04075	0.0714347	0.00314802	0.0917323	0.0228784	0.0314673	0.00430023	0.0368719	0.127919	-0.123125	-0.196001	0.0228797	-0.00623828
AAQGEPQVQFK	RAN_HUMAN	P62826	-0.00591644	0.0174454	0.0209369	0.0129133	-0.00556621	0.127923	0.133023	0.00240179	-0.106825	-0.13638	0.017322	-0.0831937
AAQIPESDQIK	TIM9_HUMAN	Q9Y5J7	0.046573	0.0263492	-0.105484	0.0238074	-0.0868503	-0.051242	0.135545	-0.0154472	0.0821659	-0.0802722	0.12849	-0.0768629
AAQLATEIADIK	EEA1_HUMAN	Q15075	-0.696174	0.150997	-0.42741	0.0938792	0.472574	-0.308019	-0.444975	-0.591459	0.269631	0.284173	0.311407	-0.317165
AAQLATEIADIK	EEA1_HUMAN	Q15075	-1.00616	0.161031	-0.457711	0.117999	0.601472	-0.308075	-0.568328	-0.910704	0.291881	0.258175	0.381139	-0.341479
AAQLATEIADIK	EEA1_HUMAN	Q15075	0.168934	0.0690352	0.307691	0.0200956	-0.158771	0.00222924	-0.322282	0.0915061	-0.156293	0.16382	-0.0105919	0.288973
AAQNISK	PHB2_HUMAN	Q99623	0.129738	0.0201937	0.434925	0.108683	-0.0681743	0.0816652	-0.105164	0.127982	-0.34073	-0.342125	0.154141	0.245615
AAQNISK	PHB2_HUMAN	Q99623	0.0729542	0.0524034	0.284618	0.0403921	-0.111945	0.204007	-0.064108	0.024309	-0.309309	-0.0532317	0.136182	0.0924802
AAQVAQDEEIAR	CCD50_HUMAN	Q8IVM0	-0.0902218	0.0276421	0.0194543	0.108745	0.0568386	-0.0755601	-0.21295	-0.0863319	0.217561	-0.137154	-0.078554	0.222153
AAQVAQDEEIAR	CCD50_HUMAN	Q8IVM0	0.0387317	0.043617	-0.078259	0.0749941	-0.205623	-0.138195	0.075984	-0.140934	0.305563	-0.0319559	-0.0245634	0.178084
AASAAAASAAAASAASGSPGPGEGSAGGEK	TIF1B_HUMAN	Q13263	-0.518579	0.0185239	-0.221723	0.0204898	0.273736	0.106206	0.0682163	-0.468039	0.193933	-0.0963349	-0.104038	-0.127485
AASAAAASAAAASAASGSPGPGEGSAGGEK	TIF1B_HUMAN	Q13263	-0.69604	0.0197812	-0.33456	0.099026	0.264477	0.0243898	-0.105998	-0.733975	0.429741	-0.162317	0.163002	-0.071731
AASAAAASAAAASAASGSPGPGEGSAGGEKR	TIF1B_HUMAN	Q13263	-0.462706	0.0058981	-0.395023	0.0662945	0.224052	0.0312599	-0.0106668	-0.443136	0.341548	-0.151393	0.173141	-0.237131
AASAAGAAGSAGGSSGAAGAAGGGAGAGTRPGDGGTASAGAAGPGAATK	CDV3_HUMAN	Q9UKY7	-0.137941	0.0296931	-0.170302	0.0572527	0.0757777	0.162771	0.175461	-0.10535	0.140936	-0.195347	-0.237402	-0.111802
AASAAGAAGSAGGSSGAAGAAGGGAGAGTRPGDGGTASAGAAGPGAATK	CDV3_HUMAN	Q9UKY7	0.170474	0.0295858	0.0175184	0.0233612	-0.199737	0.118011	0.0448542	0.0747761	0.0181125	0.0499829	-0.136468	0.0481582
AASADSTTEGTPADGFTVLSTK	H2AY_HUMAN	O75367	-0.612016	0.262991	-0.1698	0.302284	0.321042	-0.0117793	-0.672906	-0.578442	-0.00850892	0.405494	0.474334	-0.218929
AASADSTTEGTPADGFTVLSTK	H2AY_HUMAN	O75367	-1.93915	0.404367	-0.149276	0.424789	0.570261	-0.42729	0.0456438	-2.24063	0.220346	-0.288057	0.616834	-0.0345058
AASAFFTYVSLSQEGR	BACH_HUMAN	O00154	-0.0599746	0.00476421	-0.13041	0.0845572	0.00177566	-0.0160348	0.0464607	-0.0829838	0.235082	-0.0418462	-0.20696	0.0433372
AASDELSK	VINC_HUMAN	P18206	0.349843	0.0476359	0.0982118	0.0306945	-0.281857	-0.0581289	0.212216	0.235006	-0.192159	0.0896785	-0.0216535	-0.0382538
AASDIAMTELPPTHPIR	1433E_HUMAN	P62258	-0.189043	0.0365256	-0.0504375	0.0883812	-0.00798899	-0.270829	-0.0152365	-0.299398	0.0259865	0.300417	0.296816	-0.0270897
AASDIAMTELPPTHPIR	1433E_HUMAN	P62258	0.136601	0.0298001	-0.0334177	0.0208712	-0.151942	0.0977119	-0.128731	0.0653204	0.128754	-0.0753447	0.0395779	0.0683312
AASDIAMTELPPTHPIR	1433E_HUMAN	P62258	0.0408366	0.0594256	-0.166329	0.0410702	0.044873	0.132758	-0.180637	0.108343	0.0736485	0.130833	-0.16738	-0.144869
AASGEAKPK	H14_HUMAN	P10412	-1.19577	2.06267	0.086804	0.267485	0.85968	-1.71277	-0.647009	-1.10046	-0.149183	0.376737	0.488196	-0.00152219
AASGFNAMEDAQTLR	ANXA4_HUMAN	P09525	0.156564	0.0183564	0.162262	0.153528	-0.188324	0.00905355	0.0829103	0.0541459	0.0632799	-0.321287	-0.0875426	0.258403
AASGYPVKVPLEVQEADEAK	SYVC_HUMAN	P26640	0.326612	0.0841451	-0.206557	0.0991368	-0.377481	0.0677521	0.187688	0.131961	0.291231	-0.236291	-0.0153804	-0.0283354
AASIFGGAKPVDTAAR	IF4B_HUMAN	P23588	-0.0530683	0.076195	-0.00602454	0.0344616	-0.0426554	-0.127258	0.218254	-0.122333	0.043941	-0.142019	0.110837	0.0191662
AASIFGGAKPVDTAAR	IF4B_HUMAN	P23588	-0.119294	0.0269517	-0.00954152	0.00362485	0.00285382	-0.0288326	0.124248	-0.164926	0.00436418	0.0010983	0.0675912	-0.0103994
AASLEYDYETIR	MBOA7_HUMAN	Q96N66	0.305551	0.034955	0.114305	0.0173988	-0.267697	0.088234	-0.148392	0.197197	-0.096032	0.0307393	0.145858	0.0658747
AASLEYDYETIR	MBOA7_HUMAN	Q96N66	0.274552	0.210663	0.298333	0.0790464	-0.230606	0.214712	-0.408802	0.197133	-0.163592	0.161652	-0.203241	0.273323
AASPSELTCPPGWEWEDDAWSYDINR	MYOF_HUMAN	Q9NZM1	0.582202	0.0144541	0.246584	0.0218799	-0.473445	0.0292731	-0.0460206	0.395876	-0.134122	-0.154223	0.0407167	0.199083
AASQPTSLAPEK	MBOA7_HUMAN	Q96N66	0.388283	0.00171658	0.230427	0.0256913	-0.263645	-0.0286756	-0.0488426	0.30438	-0.246794	0.0979598	0.0126937	0.0918304
AASQPTSLAPEK	MBOA7_HUMAN	Q96N66	0.328685	0.01951	0.572329	0.0264854	-0.15818	0.173577	0.00613752	0.336827	-0.596144	-0.101525	-0.287416	0.223107
AASSAAQGAFQGN	SCAM2_HUMAN	O15127	-0.446939	0.0270706	0.115546	0.00639143	0.183831	0.108784	-0.124349	-0.449605	-0.0647662	0.00913348	0.108218	0.0960923
AATAAADFTAK	STRAP_HUMAN	Q9Y3F4	0.0569973	0.00171287	0.181398	0.0290748	0.005915	0.0400368	-0.00363117	0.0887419	-0.249009	0.0785784	-0.0734917	0.0227384
AATAAADFTAK	STRAP_HUMAN	Q9Y3F4	0.108653	0.00164432	0.105578	0.00982451	-0.0342548	-0.0134382	-0.00244399	0.119475	-0.0564955	-0.0747439	-0.0964919	0.0879236
AATAAADFTAK	STRAP_HUMAN	Q9Y3F4	0.173148	0.0238331	0.212036	0.00583182	-0.0907806	-0.161012	0.0477053	0.144104	-0.174351	-0.0443638	0.0605082	0.122205
AATAAADFTAK	STRAP_HUMAN	Q9Y3F4	0.0919428	0.00901311	0.307189	0.00623925	-0.050895	-0.0509379	-0.107819	0.0762276	-0.220732	-0.0485365	0.0759105	0.208564
AATASAGAGGIDGKPR	M2OM_HUMAN	Q02978	0.106169	0.00526195	-0.0908292	0.00371268	-0.0601127	0.0522704	-0.0420682	0.0999054	0.0636063	-0.043627	0.0353085	-0.0691879
AATASAGAGGIDGKPR	M2OM_HUMAN	Q02978	0.0792115	0.00678049	-0.00498189	0.00751268	-0.0657664	-0.109792	0.00180704	0.0404527	0.057054	0.0713904	-0.0384067	0.0534749
AATASAGAGGIDGKPR	M2OM_HUMAN	Q02978	0.0105291	0.106387	-0.608158	0.591649	0.0045968	-0.233321	-0.388052	-0.0114533	0.919455	-0.300977	-0.246624	0.0112585
AATLAER	SERPH_HUMAN	P50454	0.151933	0.0147241	0.0877457	0.0071436	-0.0753281	0.131743	-0.024015	0.158994	-0.157097	-0.04902	0.00689967	-0.0314623
AATLAER	SERPH_HUMAN	P50454	0.169034	0.0133905	-0.0319989	0.0217753	0.011127	0.151672	0.0103876	0.26137	-0.151489	-0.00862718	-0.200342	-0.18282
AATLAQELEK	SMC1A_HUMAN	Q14683	-0.0769583	0.00942412	-0.00842139	0.0338692	-0.0660728	-0.112732	-0.230754	-0.180198	0.208895	-0.00699521	0.220332	0.179633
AATQFWR	PDIA4_HUMAN	P13667	-0.109099	0.0578794	0.00697406	0.0954229	-0.0738202	0.169135	0.0010852	-0.198266	-0.130522	0.23616	0.135694	-0.0971874
AATSPALFNR	DYHC1_HUMAN	Q14204	-0.0883718	0.0270318	0.0103017	0.0497068	0.092695	0.160796	-0.0780134	-0.0249475	-0.0486584	0.076084	-0.232194	-0.0203828
AATSPALFNR	DYHC1_HUMAN	Q14204	0.185119	0.012023	0.0443252	0.117815	-0.0892054	0.0318989	0.166324	0.184512	-0.0110175	-0.0904557	-0.398736	0.0519956
AATTGSGVK	UB2V1_HUMAN	Q13404	0.37183	0.141245	0.101788	0.017164	-0.513082	0.154237	0.0803738	0.0836369	-0.0738561	0.0827766	0.154189	0.0735758
AAVAAGCR	AMPL_HUMAN	P28838	-0.080286	0.125749	0.669236	0.0673159	0.0566506	-0.449269	-0.158833	-0.112473	-0.504664	0.00347902	0.280584	0.438273
AAVAATAAAK	HACD2_HUMAN	Q6Y1H2	-0.288796	0.0200012	-0.0304738	0.0115961	0.0231599	0.0323181	-0.101596	-0.378967	0.107835	0.199464	0.0528464	0.0745951
AAVAGEDGR	HNRPC_HUMAN	P07910	-0.0692401	0.196999	-0.525859	0.00520064	-0.142852	0.338737	0.216793	-0.182463	0.339027	-0.0793456	-0.0455383	-0.408564
AAVAGEDGR	HNRPC_HUMAN	P07910	-0.316211	0.107763	-0.282898	0.106766	0.0884725	0.165603	-0.320374	-0.347977	0.263336	0.369326	-0.109561	-0.108439
AAVATFLQSVQVPEFTPK	UBA1_HUMAN	P22314	0.179662	0.00158573	0.0924657	0.00759662	-0.117632	-0.0608647	-0.0204102	0.139545	-0.07141	-0.0261536	0.0881103	0.0557306
AAVATFLQSVQVPEFTPK	UBA1_HUMAN	P22314	0.0902796	0.000848509	-0.0305722	0.00839563	-0.0232849	-0.00563359	0.0318474	0.104847	-0.0169626	0.0407977	-0.0902584	-0.0526704
AAVAWEAGKPLSIEEIEVAPPK	ADHX_HUMAN	P11766	0.241914	0.0304316	0.204477	0.00551749	-0.190876	0.122149	0.170387	0.183922	-0.211781	-0.178171	-0.0966631	0.0692453
AAVAWEAGKPLSIEEIEVAPPK	ADHX_HUMAN	P11766	0.148526	0.00149546	0.151367	0.00710114	-0.0844106	0.0469862	0.0556676	0.138094	-0.17483	-0.103133	0.0173508	0.0346281
AAVAWEAGKPLSIEEIEVAPPK	ADHX_HUMAN	P11766	0.334122	0.0106823	0.336534	0.0249462	-0.21819	-0.00999716	0.129862	0.2733	-0.376308	0.0266667	-0.122674	0.112888
AAVDLKPTLTIIK	ETS1_HUMAN	P14921	-0.788486	0.0318923	-0.334187	0.0135349	0.302852	-0.11676	-0.00792291	-0.842832	0.376338	0.0269903	0.13378	-0.105545
AAVDLKPTLTIIK	ETS1_HUMAN	P14921	-0.458404	0.190335	-0.136371	0.0431291	0.384553	-0.0604618	-0.470971	-0.311757	0.234569	-0.112242	0.0752063	0.0227559
AAVDYQK	METK2_HUMAN	P31153	-0.274825	0.00839233	-0.148136	0.0712396	0.172876	0.09998	0.0885137	-0.218205	-0.0563574	-0.0505547	0.167152	-0.264283
AAVEEGIVLGGGCALLR	CH60_HUMAN	P10809	0.349376	1.16574	-0.422579	0.080337	-0.150165	-1.25375	0.0123611	0.21815	0.382496	0.201837	0.432206	-0.213612
AAVEEGIVLGGGCALLR	CH60_HUMAN	P10809	0.0491457	0.0636808	-0.173303	0.0664213	0.169525	-0.0543767	-0.0763169	0.210529	0.0952855	-0.0222324	-0.32434	-0.142987
AAVELEEPEDAR	PRP6_HUMAN	O94906	-0.409275	0.0717013	-0.777292	0.172826	0.0607212	0.140213	0.0116993	-0.500359	0.383807	0.393585	0.177526	-0.678468
AAVENLPTFLVELSR	IMB1_HUMAN	Q14974	0.150967	0.139141	0.342676	0.687689	0.0502562	-0.0959269	-0.313307	0.239776	-0.717895	0.287819	0.423908	-0.191151
AAVEWFDGK	EWS_HUMAN	Q01844	-0.190496	0.00978819	-0.201845	0.0184443	0.114417	0.077697	0.106028	-0.154538	0.0750472	-0.0918053	0.0709054	-0.215577
AAVEWFDGK	EWS_HUMAN	Q01844	-0.217564	0.00758246	-0.211656	0.0124014	0.220505	-0.000354386	0.10003	-0.107435	0.0583894	-0.126364	0.0105108	-0.246193
AAVEWFDGKDFQGSK	EWS_HUMAN	Q01844	-0.174336	0.0236266	-0.14115	0.0861421	0.0810582	-0.124592	0.0789062	-0.183644	0.0305971	0.000326742	0.284426	-0.171316
AAVEWFDGKDFQGSK	EWS_HUMAN	Q01844	-0.10806	0.0457579	0.052411	0.0153335	0.124459	-0.0986825	0.195383	-0.0490668	-0.146413	-0.113833	0.0320819	-0.07573
AAVHLEGK	VINC_HUMAN	P18206	0.2322	0.0163243	0.240601	0.0106633	-0.184498	0.119643	0.0256304	0.173935	-0.260089	-0.0703423	0.0347175	0.0792074
AAVLQQVLER	TPR_HUMAN	P12270	0.112316	0.118768	-0.210225	0.0887061	-0.195762	-0.348307	0.144824	-0.0518408	0.323429	-0.119295	0.260816	0.000295079
AAVLQQVLER	TPR_HUMAN	P12270	0.150731	0.0133952	0.28839	0.284794	-0.156693	0.0147729	-0.137349	0.0717014	-0.120194	0.256291	-0.435263	0.313278
AAVPDAVGK	AT1A1_HUMAN	P05023	-0.156402	0.0120883	-0.201993	0.00165684	0.0839047	0.121094	-0.0213384	-0.130856	0.110311	0.0297681	0.00697766	-0.171357
AAVPDAVGK	AT1A1_HUMAN	P05023	-0.0814863	0.00798861	-0.146521	0.0212469	0.0144101	0.080047	0.0147967	-0.0917791	0.0839399	-0.0555713	0.126059	-0.129508
AAVPSGASTGIYEALELR	ENOA_HUMAN	P06733	-0.106586	0.00311521	-0.105648	0.0241463	0.0221358	0.0211439	0.00522199	-0.126385	0.134186	-0.100167	0.0940559	-0.0289724
AAVPSGASTGIYEALELR	ENOA_HUMAN	P06733	-0.0547465	0.0102341	-0.185734	0.0112724	0.0646659	-0.0192591	-0.0994221	-0.0226028	0.202615	-0.0470796	0.0117575	-0.0684563
AAVPSGASTGIYEALELR	ENOA_HUMAN	P06733	-0.221336	0.0254338	-0.0580878	0.0105221	0.156608	-0.177072	-0.0270675	-0.189586	0.0659772	0.133899	-0.00863639	-0.0066735
AAVPSGASTGIYEALELR	ENOA_HUMAN	P06733	-0.0141833	0.022128	0.0980129	0.0946959	0.0146907	-0.100971	-0.178245	-0.0199759	-0.11751	0.321787	-0.00445536	0.0501114
AAVPSGASTGIYEALELR	ENOA_HUMAN	P06733	-0.125888	0.015203	0.0466161	0.0100113	0.157643	-0.0104963	0.154249	-0.0356483	-0.183993	-0.0689205	-0.037021	-0.11391
AAVPSGASTGIYEALELR	ENOA_HUMAN	P06733	-0.178048	0.0121878	-0.153133	0.0230852	0.165886	-0.0831191	-0.0179188	-0.110951	0.154539	-0.122816	0.0419185	-0.0757155
AAVPSGASTGIYEALELR	ENOA_HUMAN	P06733	-0.118311	0.0403613	-0.0841375	0.0157279	0.17887	-0.0439186	-0.146884	-0.0138475	0.0176682	-0.0388219	0.101156	-0.1043
AAVPSGASTGIYEALELR	ENOA_HUMAN	P06733	-0.177277	0.234158	0.0289969	0.0192345	0.267632	-0.462726	-0.056336	-0.0620187	0.0566156	-0.099815	0.0357724	0.0842638
AAVPSGASTGIYEALELRDNDKTR	ENOA_HUMAN	P06733	0.00621558	0.388852	-0.328002	0.0503623	0.171104	-0.311486	-0.583454	0.11802	0.233248	0.293804	0.189814	-0.211414
AAVPSIK	PGK1_HUMAN	P00558	0.262318	0.000844867	0.262794	0.0232685	-0.136163	-0.0149563	0.0357697	0.243857	-0.223446	-0.209407	0.0182021	0.133308
AAVPSIK	PGK1_HUMAN	P00558	0.245877	0.003316	0.294421	0.00464781	-0.116433	-0.0266319	0.0697833	0.237507	-0.28397	-0.147567	-0.0294087	0.125825
AAVQAAEVK	SYK_HUMAN	Q15046	-0.132921	0.00200889	0.0433451	0.0191714	0.0706711	0.0440111	-0.0196409	-0.118168	-0.063676	0.110839	-0.0680605	0.0100555
AAVTPGKK	NUCL_HUMAN	P19338	-0.3556	0.944415	0.517795	0.194306	0.287853	-1.16389	-0.234503	-0.370356	-0.421487	0.389416	0.357966	0.338035
AAVVVSK	NOLC1_HUMAN	Q14978	-0.103538	0.0427475	-0.348237	0.0499424	-0.0529301	0.113396	0.0868725	-0.177128	0.162306	0.226243	0.0483966	-0.308321
AAVVVSK	NOLC1_HUMAN	Q14978	-0.116572	0.0627876	-0.182693	0.0441218	-0.0330309	0.051309	0.201538	-0.183041	0.0143099	0.131887	0.0864878	-0.228713
AAYEAELGDAR	LMNA_HUMAN	P02545	0.0158757	0.0052248	-0.0872303	0.0158324	0.0514431	-0.0316701	0.0172865	0.0640884	0.0659851	-0.135842	0.00889686	-0.0688739
AAYEAELGDAR	LMNA_HUMAN	P02545	-0.0802433	0.000403487	0.0185436	0.0106542	0.116633	0.0551733	0.0374663	-0.00258996	-0.0374335	-0.153001	-0.0971161	-0.0199848
AAYEAELGDARK	LMNA_HUMAN	P02545	0.305094	0.0640773	-0.225905	0.0275402	-0.152475	-0.295345	-0.0491013	0.257565	0.297076	-0.0496696	0.0269606	-0.0352647
AAYFGIYDTAK	ADT2_HUMAN	P05141	-0.34158	0.0751205	-0.157703	0.00630921	0.111228	-0.0694052	0.206837	-0.382083	0.145723	-0.0399209	0.0506552	-0.0837856
AAYFGIYDTAK	ADT2_HUMAN	P05141	-0.314382	0.0397574	-0.32919	0.0114641	0.278524	0.218865	-0.085254	-0.16963	0.15126	-0.152858	-0.0288895	-0.321483
AAYFGVYDTAK	ADT3_HUMAN	P12236	-0.318756	0.0144323	-0.116735	0.10434	0.151814	0.105692	-0.057596	-0.29902	0.104261	0.213052	-0.245664	-0.039568
AAYFGVYDTAK	ADT3_HUMAN	P12236	-0.17525	0.000485963	-0.0243286	0.0116298	0.075667	-0.0178402	-0.0615301	-0.179856	0.0453026	0.131784	-0.01886	0.0202894
AAYFGVYDTAK	ADT3_HUMAN	P12236	-0.0954065	0.0115211	-0.271	0.025229	-0.051347	-0.0376842	0.0177762	-0.181658	0.322535	-0.0379266	0.123485	-0.0744189
AAYFGVYDTAK	ADT3_HUMAN	P12236	-0.171373	0.0108361	-0.153256	0.0858015	0.0480676	0.0637979	-0.0798064	-0.190117	0.116763	0.280193	-0.140411	-0.0748582
AAYLQETGKPLDETLK	ANXA1_HUMAN	P04083	0.312553	0.0305884	0.302715	0.0645251	-0.310372	-0.0105435	0.118748	0.162068	-0.156921	0.00920734	-0.243704	0.274196
AAYLQETGKPLDETLK	ANXA1_HUMAN	P04083	0.574798	0.0439697	0.481664	0.0153435	-0.49152	0.123544	0.0172442	0.380693	-0.465217	-0.0198894	-0.0225219	0.222569
AAYNLVR	COTL1_HUMAN	Q14019	0.130622	0.0237739	0.293853	0.01052	-0.16601	0.108089	-0.0374001	0.0469095	-0.164522	-0.110539	-0.0158258	0.240168
AAYNLVR	COTL1_HUMAN	Q14019	0.153179	0.00718536	0.220785	0.0367489	-0.120115	0.0805513	0.0124525	0.116266	-0.265135	-0.0595173	0.123852	0.0461494
AAYNPGQAVPWNAVK	CCAR2_HUMAN	Q8N163	-0.224634	0.00442075	-0.25692	0.0408722	0.177586	0.091979	0.107545	-0.144905	0.0629119	-0.142881	0.0955103	-0.307315
AAYNPGQAVPWNAVK	CCAR2_HUMAN	Q8N163	-0.334198	0.00394766	-0.265244	0.00278532	0.226208	0.104717	0.0460458	-0.253892	0.158159	-0.0731388	-0.0617992	-0.219992
AAYNQVK	QCR2_HUMAN	P22695	0.0461472	0.00050757	0.156821	0.0380711	-0.0363315	-0.0299787	-0.0309249	0.0285894	-0.0951524	-0.147065	0.140097	0.11086
AAYNQVK	QCR2_HUMAN	P22695	0.0302412	0.00662895	0.101595	0.0446767	0.0543488	0.00857032	-0.0241653	0.090455	-0.130672	-0.197502	0.106551	-0.00176132
AAYPDLENPPLLVTPSQQAK	SYRC_HUMAN	P54136	0.184066	0.00928249	0.19364	0.0283533	-0.131308	0.0983713	0.00554972	0.151215	-0.254476	-0.0347346	0.0864691	0.0217239
AAYPDLENPPLLVTPSQQAK	SYRC_HUMAN	P54136	-0.0832735	0.00378297	0.143465	0.0424418	0.125362	0.0226266	-0.00397544	-0.00317301	-0.126766	-0.00486678	-0.249479	0.0828399
AAYWEEEPAEVR	S23IP_HUMAN	Q9Y6Y8	-0.318093	0.142	0.0205867	0.00255513	-0.0258026	-0.262883	0.177117	-0.491222	0.135648	0.124109	0.0879406	0.164043
ACADATLSQITNNIDPVGR	GBB1_HUMAN	P62873	-0.109156	0.0232119	-0.0648016	0.0407492	-0.0728655	0.0487435	-0.0219392	-0.210833	0.189223	-0.0967651	0.123767	0.0785544
ACADATLSQITNNIDPVGR	GBB1_HUMAN	P62873	0.205298	0.0191547	-0.13003	0.105492	-0.283316	-0.23931	-0.0306592	0.010074	0.154114	0.439285	0.0209711	0.00149357
ACANPAAGSVILLENLR	PGK1_HUMAN	P00558	0.435394	0.0154461	-0.0249484	0.110126	-0.20136	0.0692809	-0.0478358	0.435265	0.0828293	-0.334672	-0.188011	0.0208033
ACANPAAGSVILLENLR	PGK1_HUMAN	P00558	0.219237	0.00229676	0.170741	0.00325013	-0.114061	-0.0326718	0.0474828	0.201617	-0.156426	-0.0305109	-0.0932975	0.0868687
ACANPAAGSVILLENLR	PGK1_HUMAN	P00558	0.0091388	0.146276	0.453512	0.0619934	0.230092	0.00130173	-0.242037	0.2121	-0.589131	-0.0439986	-0.0212701	0.0652912
ACANPAAGSVILLENLR	PGK1_HUMAN	P00558	0.338102	0.00123398	0.312558	0.0112003	-0.196972	-0.011098	-0.0128511	0.295579	-0.223055	-0.155678	-0.0864423	0.208676
ACARPLISVYSEK	RL4_HUMAN	P36578	-0.0449263	0.128505	0.0698041	0.0127578	0.14369	-0.280778	0.177112	0.0356744	-0.0951186	-0.161132	-0.00124676	-0.00664616
ACARPLISVYSEK	RL4_HUMAN	P36578	-0.0840243	0.0520764	-0.250473	0.0472242	-0.026644	0.18978	-0.0953165	-0.120899	0.309979	-0.100937	-0.049592	-0.0593175
ACARPLISVYSEKGESSGK	RL4_HUMAN	P36578	0.13287	0.00101992	0.0223324	0.108763	-0.0671543	0.0501695	0.0212985	0.131408	-0.192159	0.237649	-0.072076	-0.129407
ACARPLISVYSEKGESSGK	RL4_HUMAN	P36578	0.16475	0.0198404	0.0678872	0.0122066	-0.0687848	0.118799	-0.0668888	0.180629	-0.153276	0.0133347	-0.00382227	-0.0498673
ACDELVEEMEHYGK	PLOD2_HUMAN	O00469	0.524415	0.130335	0.420116	0.0522593	-0.487882	0.066425	-0.403165	0.302378	-0.316474	0.226355	0.141444	0.294318
ACDELVEEMEHYGK	PLOD2_HUMAN	O00469	0.638408	0.00776606	0.616146	0.00417477	-0.4008	0.0113963	-0.057827	0.535812	-0.580233	-0.11605	-0.139776	0.293837
ACDELVEEMEHYGK	PLOD2_HUMAN	O00469	0.828843	0.039302	0.758668	0.0703168	-0.65868	-0.245777	-0.347813	0.542393	-0.56864	0.210145	-0.0596284	0.525091
ACEFAGFQCQIQFGPHNEQK	TLN1_HUMAN	Q9Y490	-0.213125	0.0234726	-0.13408	0.0439784	0.0763986	0.0340075	-0.195507	-0.227941	0.0692706	0.216324	0.175717	-0.105356
ACFHCETCK	LASP1_HUMAN	Q14847	0.202936	0.00140983	0.0795105	0.00492636	-0.0722615	0.0583355	0.110847	0.22635	-0.159095	-0.0667971	-0.15922	-0.0424271
ACFHCETCK	LASP1_HUMAN	Q14847	0.284449	0.0212517	0.135544	0.00588223	-0.174156	0.0908262	0.199583	0.254739	-0.204236	-0.10666	-0.192085	-0.0104503
ACGLNFADLMAR	VAT1_HUMAN	Q99536	0.305927	0.000212827	0.423992	0.0400695	-0.199748	0.00199732	0.0086442	0.250089	-0.372049	-0.21339	0.0956845	0.212811
ACGLNFADLMAR	VAT1_HUMAN	Q99536	0.274512	0.00684291	0.202974	0.0695274	-0.122306	-0.00476426	-0.0407211	0.27314	-0.132331	-0.00181584	-0.291302	0.160506
ACGLVASNLNLKPGECLR	LEG1_HUMAN	P09382	0.0458921	0.0659308	-0.0370641	0.109111	-0.0345443	0.149702	-0.207118	0.0470541	0.18311	-0.256648	-0.0285104	0.101339
ACGLVASNLNLKPGECLR	LEG1_HUMAN	P09382	0.0809849	0.0677579	-0.191141	0.0521857	0.0168276	-0.108589	-0.252013	0.112478	0.29561	0.0196244	-0.112965	0.019789
ACGNFGIPCELR	PUR6_HUMAN	P22234	-0.249479	0.0200276	-0.236793	0.00779461	0.229857	0.19732	-0.0203763	-0.123693	0.0306221	-0.0678525	-0.0268199	-0.301304
ACGNFGIPCELR	PUR6_HUMAN	P22234	0.000562468	0.0182741	-0.373612	0.111679	0.0447117	0.0722284	0.21012	0.0505485	-0.00116718	-0.0386825	0.14579	-0.520597
ACGQIFCGK	HGS_HUMAN	O14964	0.120084	0.0756824	0.0597438	0.00133939	0.019372	-0.262554	-0.00669311	0.155484	-0.0509056	0.0309019	-0.00551483	0.0367614
ACGQIFCGK	HGS_HUMAN	O14964	0.333705	0.0479758	-0.312427	0.167521	-0.325782	0.138663	0.0895804	0.193723	0.137682	0.334401	-0.251574	-0.26696
ACLDYPVTSVLPPASLCK	PTTG_HUMAN	P53801	0.22707	0.129693	0.22803	0.129542	-0.0382226	-0.331191	0.114274	0.247692	-0.0943026	-0.39254	0.0191253	0.1923
ACLDYPVTSVLPPASLCK	PTTG_HUMAN	P53801	0.0946216	0.0880493	0.191557	0.0122041	-0.0816409	-0.262783	0.162562	0.0333719	-0.103209	-0.0940457	0.0700285	0.156816
ACLDYPVTSVLPPASLCK	PTTG_HUMAN	P53801	0.280152	0.0114948	0.162184	0.0860746	-0.203942	0.0002546	0.118737	0.211754	-0.024391	-0.244262	-0.193129	0.184326
ACLDYPVTSVLPPASLCK	PTTG_HUMAN	P53801	-0.0255749	0.0185111	0.138435	0.0151374	0.00681531	-0.179356	-0.0377317	-0.0494651	0.0109863	0.00348303	-0.0376706	0.201595
ACLISLGYDIGNDPQGEAEFAR	ACTN1_HUMAN	P12814	0.162054	0.127375	-0.145922	0.0452232	-0.299781	0.256983	0.0138529	-0.0102261	0.23835	-0.0994943	-0.0483218	0.0169507
ACLISLGYDIGNDPQGEAEFAR	ACTN1_HUMAN	P12814	0.0112614	0.00677839	0.821224	0.264085	0.0110672	0.0324447	-0.0703981	0.0280186	-0.855573	0.26061	-0.293343	0.350165
ACLISLGYDIGNDPQGEAEFAR	ACTN1_HUMAN	P12814	0.186292	0.109397	-0.275629	0.00257251	-0.221671	0.238316	-0.18738	0.0876009	0.214715	0.104569	0.0594174	-0.169338
ACLISLGYDIGNDPQGEAEFAR	ACTN1_HUMAN	P12814	0.220293	0.148793	-0.295714	0.300425	-0.191341	0.0329029	-0.447664	0.136033	0.500399	0.200484	-0.366027	0.0891099
ACLISLGYDIGNDPQGEAEFAR	ACTN1_HUMAN	P12814	-0.0838915	0.00775604	-0.336477	0.0635368	-0.0435807	-0.18361	-0.0710517	-0.175736	0.414969	0.256813	-0.0871154	-0.0488903
ACLISLGYDVENDR	ACTN4_HUMAN	O43707	-0.13819	0.00845282	-0.0419872	0.00131367	0.0535516	0.0876322	-0.0134524	-0.135743	0.0490956	-0.0170242	-0.0148185	-0.0125067
ACLISLGYDVENDR	ACTN4_HUMAN	O43707	-0.183527	0.0399239	-0.175682	0.0306638	0.126328	0.115928	-0.173743	-0.133747	0.192098	-0.127433	0.0617506	-0.0721436
ACLISLGYDVENDR	ACTN4_HUMAN	O43707	-0.316086	0.0649787	-0.0487992	0.0205801	0.07891	0.178898	0.114368	-0.349317	0.00603679	0.0862398	-0.119909	-0.0517315
ACLISLGYDVENDR	ACTN4_HUMAN	O43707	-0.0836334	0.0408013	-0.033275	0.00588145	0.137799	-0.167448	-0.0634226	-0.0140692	-0.00248844	0.0452613	0.0605766	-0.0457247
ACLISLGYDVENDRQGEAEFNR	ACTN4_HUMAN	O43707	0.127351	0.0139165	0.279403	0.160337	-0.161536	-0.19176	-0.213214	0.0116173	-0.0827822	-0.179978	0.405352	0.282361
ACLISLGYDVENDRQGEAEFNR	ACTN4_HUMAN	O43707	-0.312696	0.0355923	-0.314156	0.064658	0.170576	0.0671525	-0.214077	-0.280235	0.153791	0.171193	0.227213	-0.277916
ACLISLGYDVENDRQGEAEFNR	ACTN4_HUMAN	O43707	0.139083	0.344668	-0.24638	0.135899	-0.121992	-0.0263676	-0.704169	0.0744481	0.256611	0.0978258	0.505123	-0.100102
ACLISLGYDVENDRQGEAEFNR	ACTN4_HUMAN	O43707	0.190296	0.00243739	-0.215713	0.0158302	-0.2831	-0.17118	-0.212714	-0.00550073	0.398498	0.187016	0.0944947	0.0918324
ACLLCSLVK	SPT4H_HUMAN	P63272	0.0108332	0.0844823	-0.100407	0.139241	-0.021398	-0.381596	-0.223366	-0.0478756	0.252224	-0.115623	0.402315	0.0812844
ACNCLLLK	ENOG_HUMAN	P09104	0.04333	0.0337005	-0.15141	0.0328498	-0.0795168	-0.0405246	0.167137	-0.0119523	0.0114086	0.123494	0.0688443	-0.188765
ACNCLLLK	ENOG_HUMAN	P09104	-0.0211636	0.0517851	0.0130737	0.118529	-0.0892573	0.0310776	0.181643	-0.102254	-0.136897	-0.0558908	0.286719	-0.121738
ACNPQPNGENAISAR	PLBL2_HUMAN	Q8NHP8	-0.205608	0.288149	0.285036	0.382818	0.129205	-0.57889	0.105265	-0.233664	-0.0386238	-0.495685	0.355388	0.307257
ACPPGTAACLVR	MPRI_HUMAN	P11717	0.424114	0.185647	0.668436	0.425354	-0.0537674	-0.340549	0.14393	0.507362	-0.767818	0.182651	-0.68584	0.225267
ACPPGTAACLVR	MPRI_HUMAN	P11717	-0.289561	2.81471	0.676689	1.13746	0.487036	-1.02127	-1.74163	-0.106878	-0.637732	0.976324	-0.327087	0.415262
ACQSIYPLHDVFVR	RS3A_HUMAN	P61247	-0.25896	0.109014	-0.189696	0.0128879	0.0866733	0.327531	-0.080293	-0.249407	0.0534729	0.0147791	0.0570777	-0.210281
ACTILLR	TCPG_HUMAN	P49368	-0.000289287	0.00464189	-0.163078	0.0665326	-0.00347852	0.0679336	0.0691057	0.00476322	0.122331	-0.234724	0.104102	-0.130104
ACTILLR	TCPG_HUMAN	P49368	0.0146137	0.117594	-0.197905	0.070841	-0.0637806	-0.0504215	0.345389	-0.0368817	0.19731	-0.258099	-0.113021	-0.104465
ACYGVLR	RS3_HUMAN	P23396	0.0157334	0.0135404	-0.0668728	0.0485299	0.00762324	0.164759	0.0489	0.0470341	-0.128908	-0.025093	0.090711	-0.217214
ACYLSINPQKDETLETEK	ACTZ_HUMAN	P61163	0.366826	0.0239936	0.441766	0.0342477	-0.195627	0.160969	-0.0282429	0.355141	-0.37507	-0.333918	-0.142853	0.229901
ACYLSINPQKDETLETEK	ACTZ_HUMAN	P61163	0.288222	0.00786684	0.353596	0.00588515	-0.125578	0.00171928	0.146083	0.292372	-0.405252	-0.0960605	-0.163892	0.100072
ADAASSLTVDVTPPTAK	GORS2_HUMAN	Q9H8Y8	0.362222	0.00958009	0.171933	0.0613421	-0.277324	0.0644577	-0.00684642	0.26673	-0.250111	0.171174	-0.0306503	0.0152377
ADALQAGASQFETSAAK	VAMP3_HUMAN	Q15836	0.130491	0.00563852	-0.00264501	0.0409296	-0.105922	0.0691248	0.0119702	0.0959531	-0.100417	0.154545	-0.0128824	-0.0853807
ADALQAGASQFETSAAK	VAMP3_HUMAN	Q15836	0.203982	0.0218685	-0.0663053	0.00122891	-0.152933	-0.126795	0.0966384	0.136654	0.0543111	0.0521439	0.00275881	-0.0357978
ADCSNIDK	PHOCN_HUMAN	Q9Y3A3	0.0850156	0.0226489	-0.0839858	0.142564	-0.0023479	-0.0998691	-0.113173	0.10391	0.211252	0.0472309	-0.307243	0.0940794
ADCSNIDK	PHOCN_HUMAN	Q9Y3A3	-0.0580523	0.0992977	-0.127533	0.0347197	-0.0312433	0.310104	-0.0683549	-0.0754615	0.0439736	-0.127784	0.119291	-0.146732
ADDADEFGYSR	SND1_HUMAN	Q7KZF4	-0.0627565	0.0123326	0.119778	0.0297543	-0.00030447	0.0880704	0.0659931	-0.0771618	-0.130664	-0.13832	0.107368	0.0279835
ADDADEFGYSR	SND1_HUMAN	Q7KZF4	0.0456481	0.0370574	0.116051	0.0150312	-0.0697822	0.174122	-0.067356	0.0201326	-0.0849237	0.03136	-0.123305	0.0847144
ADDGRPFPQVIK	ALDOA_HUMAN	P04075	0.148786	0.00423474	0.263266	0.000699108	-0.0914878	0.0818847	0.0402965	0.135818	-0.244052	-0.085808	-0.0919717	0.126977
ADDGRPFPQVIK	ALDOA_HUMAN	P04075	0.0790882	0.00732991	0.0478134	0.00159717	-0.0523498	-0.0825513	0.0424929	0.0555369	-0.0445262	0.0359731	0.00849171	0.0264805
ADDGRPFPQVIK	ALDOA_HUMAN	P04075	0.280306	0.0197714	0.159274	0.00163974	-0.116867	-0.0793458	0.136328	0.280121	-0.211658	-0.063814	-0.0989429	0.0165645
ADDGRPFPQVIK	ALDOA_HUMAN	P04075	0.294066	0.102316	0.0429297	0.00743036	-0.0646963	-0.294415	-0.085105	0.319053	-0.053326	0.0794396	-0.0106477	0.0154239
ADDGRPFPQVIK	ALDOA_HUMAN	P04075	0.181027	0.0084249	0.124705	0.000355952	-0.040949	-0.0274342	-0.0178473	0.212512	-0.131023	-0.0769889	-0.0501372	0.0428419
ADDLDFETGDAGASATFPMQCSALRK	IF5A1_HUMAN	P63241	0.0916203	0.00854843	0.164868	0.040392	-0.105744	-0.100018	0.0352445	0.0240373	-0.0999731	-0.104777	0.186367	0.119771
ADDLDFETGDAGASATFPMQCSALRK	IF5A1_HUMAN	P63241	0.0728732	0.00722699	0.161235	0.0421179	-0.0710641	-0.0817692	0.0432668	0.0305368	-0.205919	0.13737	0.0767636	0.0370399
ADDLDFETGDAGASATFPMQCSALRK	IF5A1_HUMAN	P63241	0.243972	0.0254815	-0.115184	0.00466768	-0.22566	-0.0388952	0.135681	0.138327	0.0651116	0.0772863	-0.00494749	-0.0905652
ADDLDFETGDAGASATFPMQCSALRK	IF5A1_HUMAN	P63241	0.159366	0.00646078	-0.102707	0.0159511	-0.213438	-0.0350269	-0.0185046	0.0299171	0.208131	-0.0160322	0.0740032	0.0519096
ADDLGKGGNEESTK	SODC_HUMAN	P00441	0.188038	0.00273506	0.296931	0.00330748	-0.0819932	-0.0349581	0.033489	0.186006	-0.243682	-0.131245	-0.0618477	0.169229
ADDPSSYMEVVQAANTSGNWEELVK	CLH1_HUMAN	Q00610	0.491306	0.00439959	0.283157	0.00468637	-0.388138	-0.0116047	-0.0495245	0.340019	-0.22681	-0.00248961	0.0533661	0.174052
ADDPSSYMEVVQAANTSGNWEELVK	CLH1_HUMAN	Q00610	0.45708	0.00977047	0.37942	0.00734177	-0.369318	0.0289473	-0.0422228	0.313458	-0.297384	0.021716	-0.0676832	0.244468
ADDPSSYMEVVQAANTSGNWEELVK	CLH1_HUMAN	Q00610	0.530249	0.130271	0.438563	0.0703337	-0.288256	-0.409057	0.0446851	0.44012	-0.466352	0.0819974	0.111736	0.167572
ADDPSSYMEVVQAANTSGNWEELVK	CLH1_HUMAN	Q00610	-0.459761	0.100832	-0.113954	0.00126497	0.278196	-0.216449	-0.425742	-0.423473	0.216172	0.179166	0.175097	0.0575719
ADDPSSYMEVVQAANTSGNWEELVK	CLH1_HUMAN	Q00610	-0.511525	0.0993023	-0.0446799	0.00734251	0.310177	-0.156941	-0.431161	-0.460954	0.133868	0.211721	0.116896	0.0791648
ADDPSSYMEVVQAANTSGNWEELVK	CLH1_HUMAN	Q00610	0.419788	0.373937	0.278554	0.119379	-0.204558	0.0806761	-0.617103	0.404847	-0.340532	0.235281	0.15248	0.0777131
ADDTFEALCIEPFSSPPELPDVMKPQDSGSSANEQAVQ	ELOB_HUMAN	Q15370	0.194663	0.00697458	-0.00521519	0.0087665	-0.0680696	0.107538	0.00416447	0.222522	-0.0799951	-0.010382	-0.14291	-0.0801463
ADEASELACPTPK	FAS_HUMAN	P49327	0.123098	0.0679425	-0.128049	0.0230505	-0.193131	0.0972384	0.202646	0.0144398	-0.00839668	0.0815994	0.0433211	-0.178142
ADEASELACPTPK	FAS_HUMAN	P49327	-0.0420131	0.074785	-0.00596646	0.0156279	-0.121308	0.114255	0.161965	-0.150662	-0.0437437	0.0165005	0.105528	-0.0503632
ADEDPALFQSVK	PIPNB_HUMAN	P48739	0.0233853	0.0104893	-0.0225966	0.0328488	-0.139931	-0.13004	-0.00701082	-0.104677	0.0898697	0.259344	0.0131944	0.0742169
ADEDPIMGFHQMFLLK	NTF2_HUMAN	P61970	-0.0897404	0.139088	-0.376386	0.0468721	0.311713	-0.170002	-0.107902	0.129504	0.267589	-0.241942	-0.0970142	-0.282507
ADEDPIMGFHQMFLLK	NTF2_HUMAN	P61970	-0.10577	0.101896	-0.217681	0.132181	0.279118	-0.187647	-0.0201593	0.077749	0.244696	-0.310119	-0.228025	-0.0886905
ADEELEALRR	PDCD5_HUMAN	O14737	-0.832515	0.205342	0.285398	0.767103	0.212715	0.240306	0.0758621	-0.943579	-0.162438	0.378267	-0.785094	0.286975
ADEGISFR	PRDX1_HUMAN	Q06830	-0.0557465	0.000229002	0.0882175	0.0136152	0.0572901	0.0430826	0.02399	-0.0221786	-0.0551314	-0.0636737	-0.136438	0.0671388
ADEGISFR	PRDX1_HUMAN	Q06830	0.0920825	0.00500609	0.0510245	0.000443084	-0.016845	0.102073	0.0103279	0.124409	-0.107077	-0.0792377	-0.0489678	-0.0360272
ADEHVIDQGDDGDNFYVIER	KAP2_HUMAN	P13861	0.510886	0.0157951	0.365835	0.0335385	-0.38088	-0.0234724	0.121482	0.374484	-0.288164	-0.261536	0.00102921	0.210085
ADEHVIDQGDDGDNFYVIER	KAP2_HUMAN	P13861	0.529972	0.102188	-0.0189008	0.0961579	-0.368185	0.195857	-0.215905	0.431704	-0.146196	0.00968753	0.220644	-0.167651
ADETKDEQFEQCVQNFNK	BIN1_HUMAN	O00499	0.160568	0.0725695	-0.146239	0.0600677	-0.0568491	-0.299509	-0.00617299	0.140769	0.156617	-0.105476	0.22942	-0.0670256
ADEVVWVR	SYDC_HUMAN	P14868	0.00874178	0.00518163	-0.0416587	0.00434894	0.0513193	0.00471501	-0.0315064	0.0573883	0.0248869	-0.0166318	-0.0839158	-0.0332865
ADEVVWVR	SYDC_HUMAN	P14868	0.0151807	0.0848698	-0.00446569	0.0747584	0.120446	-0.232992	0.0845866	0.102829	0.0519204	-0.293427	-0.0219822	0.019514
ADEWLMK	MYH9_HUMAN	P35579	-0.061135	0.000664641	-0.153819	0.0127961	0.0546891	0.0340107	0.0456281	-0.0326687	0.115648	0.00561359	-0.125777	-0.0991897
ADEWLMK	MYH9_HUMAN	P35579	0.0209457	0.0279562	-0.125482	0.0380067	-0.0190541	0.0191341	0.197194	0.0169178	0.117964	-0.201025	-0.105233	-0.0752379
ADFCIIHYAGK	MYH9_HUMAN	P35579	-0.158191	0.00270478	-0.0452457	0.0164105	0.0876057	0.0494234	0.0342694	-0.137154	0.0686379	-0.028131	-0.120046	0.00283537
ADFCIIHYAGK	MYH9_HUMAN	P35579	0.0669144	0.00967723	-0.0184041	0.074207	0.0182379	0.110703	-0.020913	0.120801	0.0272729	-0.0377084	-0.312706	0.00424231
ADFDDRVSDEEK	CAZA1_HUMAN	P52907	0.321578	0.0108697	0.0174848	0.0333949	-0.208097	-0.149082	-0.0308439	0.247654	0.0634417	-0.126269	0.110455	0.0710925
ADFPAGIPECGTDALR	SYVC_HUMAN	P26640	0.112163	0.12505	0.194254	0.0236442	-0.107283	-0.375844	0.120053	0.0224416	-0.00294174	-0.0434364	-0.0221258	0.261018
ADFPAGIPECGTDALR	SYVC_HUMAN	P26640	0.0194335	0.0551008	0.262103	0.00898176	0.0343579	-0.109107	0.223061	0.0482099	-0.325792	-0.04472	-0.0783509	0.0514599
ADGAEAKPAE	MYH9_HUMAN	P35579	-0.102179	0.0588756	-0.112478	0.0212892	0.0878431	0.253655	-0.0896066	-0.0385005	0.0689286	-0.0534418	-0.188348	-0.0897732
ADGELNVDSLITR	PP1B_HUMAN	P62140	-0.238317	0.0250694	-0.00137058	0.0118852	0.102954	0.0028703	0.137679	-0.238816	-0.0597685	-0.0145854	0.0731703	-0.0609322
ADGETILK	SPSY_HUMAN	P52788	-0.208732	0.0118241	-0.147873	0.00881415	0.142495	0.0719428	0.13822	-0.155429	0.0737506	-0.0626427	-0.144958	-0.13555
ADGGTQVIDTK	DLDH_HUMAN	P09622	0.301357	0.0217237	0.163562	0.00710001	-0.31871	0.0491006	-0.0126562	0.14398	-0.109363	0.0235002	0.108187	0.121227
ADGGTQVIDTK	DLDH_HUMAN	P09622	0.313465	0.00379883	0.327551	0.0367976	-0.180025	-0.0713344	6.75332e-05	0.26986	-0.298622	0.0857177	-0.154923	0.179154
ADGIVSK	RS21_HUMAN	P63220	-0.204979	0.015096	-0.0206637	0.00440258	0.154345	0.18008	0.121126	-0.128296	-0.070364	-0.167425	-0.114745	-0.105609
ADGIVSK	RS21_HUMAN	P63220	-0.0965004	0.00841979	-0.0856644	0.0131584	0.0702528	0.0706024	0.119603	-0.0632686	-0.0558147	-0.00954424	0.0148645	-0.171295
ADGYEPPVQESV	RS3A_HUMAN	P61247	-0.198877	0.00940383	-0.116855	0.00244344	0.168648	0.16983	0.0494819	-0.109246	0.0118102	-0.0940769	-0.129579	-0.154128
ADGYEPPVQESV	RS3A_HUMAN	P61247	0.000458113	0.119781	0.100707	0.0103897	-0.201797	0.15877	0.171116	-0.157435	-0.0349675	-0.0890278	0.0443992	0.0972362
ADGYVLEGK	RS8_HUMAN	P62241	0.00349539	0.00547699	-0.0592012	0.0159895	0.00217074	0.0958321	0.063438	0.0179423	0.0504477	-0.145304	-0.0668259	-0.044095
ADGYVLEGK	RS8_HUMAN	P62241	-0.0824553	0.00393319	-0.0641727	0.0723933	0.156454	0.185376	0.112175	0.0443807	-0.236467	0.0644453	-0.17515	-0.301649
ADHDFVVQEDFMK	PRS10_HUMAN	P62333	-0.146293	0.0133461	-0.131317	0.0406111	0.0418603	-0.0080286	0.0868791	-0.16639	0.191584	-0.0208997	-0.14438	0.0014613
ADHDFVVQEDFMK	PRS10_HUMAN	P62333	0.0377503	0.0112308	0.0308	0.0104084	-0.0853374	0.0293603	0.0656223	-0.018533	0.0251402	-0.0847417	0.00944028	0.0589123
ADHQPLTEASYVNLPTIALCNTDSPLR	RSSA_HUMAN	P08865	0.101842	0.0199242	-0.238198	0.0717558	-0.103318	0.140011	0.0289509	0.0662982	0.106417	-0.135853	0.202363	-0.24244
ADHQPLTEASYVNLPTIALCNTDSPLR	RSSA_HUMAN	P08865	0.0558934	0.00621715	-0.0425597	0.0698556	0.0299596	-0.0180289	-0.0176364	0.101882	-0.137478	0.132282	0.0779518	-0.17889
ADHQPLTEASYVNLPTIALCNTDSPLR	RSSA_HUMAN	P08865	-0.0111979	0.0544941	-0.0296286	0.0166991	-0.0351489	0.259194	0.0830787	-0.0173605	-0.0470097	-0.178682	-0.000133649	-0.099377
ADHQPLTEASYVNLPTIALCNTDSPLR	RSSA_HUMAN	P08865	-0.133674	0.0401411	-0.0955659	0.00986238	0.0410049	0.154317	-0.130666	-0.134743	0.0480266	0.0426778	0.102895	-0.0848759
ADIDISGPNVDVDVPDVNIEGPDAK	AHNK_HUMAN	Q09666	-0.101482	0.0208721	-0.130285	0.0288934	0.0427658	-0.0999396	0.0941254	-0.11315	0.0444011	0.027179	0.161729	-0.138525
ADIDISGPNVDVDVPDVNIEGPDAK	AHNK_HUMAN	Q09666	-0.0728195	0.000854402	-0.117974	0.00797589	0.050813	-0.0186727	0.0167569	-0.0583904	0.0833437	-0.0423925	0.0735791	-0.0886378
ADIDISGPNVDVDVPDVNIEGPDAK	AHNK_HUMAN	Q09666	0.00893369	0.00143082	-0.153795	0.029017	0.0327445	0.0526356	0.0861014	0.0479897	0.116391	-0.0680394	-0.200123	-0.102768
ADIDNKEQSELDQDLDDVEEVEEEETGEETK	NP1L1_HUMAN	P55209	-0.0216973	0.00870855	-0.434107	0.0719242	0.0440344	-0.088522	-0.0291278	-0.00140718	0.266184	-0.0382112	0.256971	-0.354455
ADIDNKEQSELDQDLDDVEEVEEEETGEETK	NP1L1_HUMAN	P55209	-0.0740979	0.0496401	-0.210191	0.00142795	-0.103717	0.126175	0.0268221	-0.180212	0.184671	0.0809019	0.0828458	-0.110165
ADIDNKEQSELDQDLDDVEEVEEEETGEETK	NP1L1_HUMAN	P55209	0.00617614	0.0181523	-0.229588	0.0431445	-0.0723306	-0.0242594	0.0995404	-0.0563812	0.21585	-0.123116	0.146478	-0.125348
ADIDVSGPKVDIDTPDIDIHGPEGK	AHNK_HUMAN	Q09666	0.142209	0.0117128	-0.0822941	0.0146929	-0.0953247	-0.146448	-0.0238163	0.09777	0.166885	-0.027599	0.00857583	0.0416313
ADIDVSGPKVDIDTPDIDIHGPEGK	AHNK_HUMAN	Q09666	0.0933823	0.0197831	0.0871213	0.0338359	-0.0743702	0.110346	-0.0781581	0.0754286	-0.106131	-0.0942743	0.147176	0.00890238
ADIDVSGPKVDVDIPDVNIEGPDAK	AHNK_HUMAN	Q09666	0.00478299	0.0163109	-0.0512052	0.0264468	-0.117622	0.0496386	-0.0643194	-0.0921899	0.0840874	0.00254122	0.211885	0.00434993
ADIDVSGPKVDVECPDVNIEGPEGK	AHNK_HUMAN	Q09666	0.0644521	0.00597339	-0.265807	0.0232421	-0.0129348	0.0345718	-0.0553813	0.0812945	0.165143	0.136934	-0.0951464	-0.196483
ADIDVSGPKVDVEVPDVSLEGPEGK	AHNK_HUMAN	Q09666	-0.111301	0.00931432	0.278366	0.060898	0.0197465	-0.110693	0.0169621	-0.149171	-0.231799	0.217741	-0.074722	0.183394
ADIDVSGPKVDVEVPDVSLEGPEGK	AHNK_HUMAN	Q09666	0.000895691	0.0302694	-0.0315159	0.0052737	-0.00461605	-0.228713	-0.0885733	-0.028692	0.140471	0.0287397	0.0892312	0.0892861
ADIDVSGPSVDTDAPDLDIEGPEGK	AHNK_HUMAN	Q09666	-0.169007	0.00709266	-0.0174649	0.0233997	0.08241	0.0289494	-0.101267	-0.160678	0.0786175	-0.0946384	0.105684	0.0400342
ADIDVSGPSVDTDAPDLDIEGPEGK	AHNK_HUMAN	Q09666	-0.0197819	0.00382168	-0.20111	0.00136184	0.0638068	-0.0094423	0.0732494	0.0284872	0.116458	-0.0504553	-0.0583714	-0.169398
ADIEEIK	NUCB2_HUMAN	P80303	0.0522706	0.00851702	-0.026451	0.0137994	-0.0678164	0.0162112	-0.108768	0.013449	0.0319029	0.0244519	0.150957	-0.00765524
ADIEEIK	NUCB2_HUMAN	P80303	0.0717161	0.0394476	0.23913	0.0113825	-0.180456	-0.0704759	0.115385	-0.0651176	-0.0910492	-0.0736841	0.05721	0.235531
ADIEISGPK	AHNK_HUMAN	Q09666	-0.162062	0.0147115	-0.205432	0.00155799	0.0701591	0.0121148	0.111627	-0.160944	0.121722	0.0417845	-0.0168245	-0.163843
ADIEISGPK	AHNK_HUMAN	Q09666	-0.115078	0.0069222	-0.0924821	0.0401163	0.0886052	0.00520975	0.10116	-0.0802786	0.00632243	0.117215	-0.17108	-0.10783
ADIEISGPK	AHNK_HUMAN	Q09666	-0.0453758	0.00296504	0.0245508	0.0251093	-0.0441796	-0.0415745	-0.00644832	-0.106517	0.0422437	0.149408	-0.0700432	0.0870991
ADIEMPFDPSK	FLNB_HUMAN	O75369	-0.0360067	0.0380591	-0.0434089	0.0980387	0.172716	0.0629499	-0.0965723	0.107386	0.0607396	-0.124004	-0.354036	-0.00466183
ADIEMPFDPSK	FLNB_HUMAN	O75369	0.0614112	0.0798907	-0.0051222	0.083083	0.0461706	-0.0218928	-0.265638	0.120277	0.046508	0.173128	-0.220523	0.055592
ADIEMPFDPSK	FLNB_HUMAN	O75369	0.090337	0.00633474	-0.168608	0.178075	0.00195442	0.0404158	-0.03417	0.131275	0.249885	-0.0958796	-0.38404	0.00434488
ADIFMFDEPSSYLDVK	ABCE1_HUMAN	P61221	0.0871441	0.217829	0.419895	0.0357717	-0.0875928	0.459899	-0.151323	0.0920666	-0.528994	-0.068093	-0.0446723	0.0742914
ADIFMFDEPSSYLDVK	ABCE1_HUMAN	P61221	0.309769	0.023081	-0.00859601	0.112676	-0.277712	0.0846443	0.0747811	0.196667	-0.170246	0.0686499	0.224178	-0.171449
ADIFMFDEPSSYLDVK	ABCE1_HUMAN	P61221	0.104861	0.0410859	-0.194747	0.112848	-0.0737863	-0.0534357	-0.250871	0.0719998	0.105767	0.394515	0.0092749	-0.136261
ADIFVDPVLHTACALDIK	GSLG1_HUMAN	Q92896	0.337832	0.0090696	0.190593	0.132312	-0.301135	-0.151352	0.00661138	0.188682	-0.0683725	0.248112	-0.242901	0.222828
ADIKGPEDK	ATPG_HUMAN	P36542	0.223363	0.000665635	0.184569	0.00528644	-0.14539	0.0150074	0.033673	0.184801	-0.202607	-0.0116049	0.000373887	0.0618546
ADKDYHFK	NPM_HUMAN	P06748	-0.384431	0.0132082	-0.0795886	0.00890701	0.22271	0.101419	0.0941512	-0.326568	0.0429851	-0.0697396	-0.126617	-0.0716975
ADKDYHFK	NPM_HUMAN	P06748	-0.292791	0.0170708	-0.022746	0.000768421	0.189875	0.0888371	0.156062	-0.2286	-0.0631079	-0.0743333	-0.109621	-0.0942307
ADKEAAFDDAVEER	RBBP4_HUMAN	Q09028	-0.385308	0.0166845	-0.473106	0.0150811	0.314202	0.0161495	-0.108235	-0.259123	0.307404	-0.0645055	0.0725617	-0.367279
ADKEAAFDDAVEER	RBBP4_HUMAN	Q09028	-0.474806	0.0526141	-0.458961	0.00539798	0.25564	-0.0289399	0.201249	-0.436052	0.320321	-0.0294617	-0.084415	-0.329399
ADKEAAFDDAVEER	RBBP4_HUMAN	Q09028	-0.350362	0.00440065	-0.454432	0.0209828	0.187995	-0.0483279	-0.131584	-0.328765	0.458041	0.0620638	-0.0302291	-0.18735
ADKEAAFDDAVEER	RBBP4_HUMAN	Q09028	-0.493797	0.0160837	-0.437255	0.00520025	0.234105	0.0104086	0.0597608	-0.478904	0.336284	0.0840845	-0.0425537	-0.27631
ADKMDMSLDDIIK	THOC4_HUMAN	Q86V81	-0.410954	0.042903	-0.519251	0.0983608	0.185867	0.206171	0.020721	-0.385415	0.177079	0.231669	0.0563274	-0.52904
ADKMDMSLDDIIK	THOC4_HUMAN	Q86V81	-0.474563	0.0637978	-0.498007	0.0139128	0.149349	0.0523856	0.138813	-0.521136	0.325144	0.0748888	0.12182	-0.374607
ADKNEVAAEVAK	SYMC_HUMAN	P56192	-0.233891	0.00925274	-0.204111	0.012994	0.187692	-0.0350081	0.0824932	-0.162957	0.164202	-0.0817499	-0.0946995	-0.130307
ADKNEVAAEVAK	SYMC_HUMAN	P56192	-0.108574	0.0117719	-0.0558156	0.0152655	-0.0079575	0.0384453	0.0366627	-0.153339	0.100126	-0.0767561	0.0713277	0.00980654
ADKPDMGEIASFDK	TYB10_HUMAN	P63313	-0.298961	0.0161228	-0.233976	0.0395029	0.270612	0.00342936	0.160298	-0.175393	0.0672923	-0.23408	0.0289265	-0.277579
ADKPDMGEIASFDK	TYB10_HUMAN	P63313	-0.244397	0.0337645	-0.134617	0.0523866	0.314774	-0.0676669	0.0367772	-0.06995	0.0722386	-0.294509	-0.0609446	-0.139352
ADKPDMGEIASFDK	TYB10_HUMAN	P63313	-0.496403	0.0021113	-0.430038	0.115668	0.250901	-0.0702039	-0.141978	-0.47902	0.438323	0.256246	-0.213929	-0.152662
ADKPDMGEIASFDK	TYB10_HUMAN	P63313	-0.81652	0.0937767	-0.620831	0.0458171	0.590545	0.0877272	-0.32028	-0.610657	0.459473	-0.0111223	-0.237023	-0.415903
ADKPDMGEIASFDK	TYB10_HUMAN	P63313	-0.190171	0.0227255	-0.198506	0.0547429	0.280876	0.0015677	0.183085	-0.0150199	-0.0395816	-0.304233	0.00858612	-0.334676
ADKPDMGEIASFDK	TYB10_HUMAN	P63313	-0.200053	0.00898377	-0.156208	0.0447574	0.201917	-0.00329774	0.113921	-0.0995721	0.101051	-0.257084	-0.0413915	-0.139296
ADKPDMGEIASFDKAK	TYB10_HUMAN	P63313	0.22916	0.151869	-0.11909	0.0662638	-0.146578	-0.447931	0.0642157	0.142065	0.0401264	0.230747	0.221845	-0.112051
ADKPDMGEIASFDKAK	TYB10_HUMAN	P63313	0.0284705	0.00513196	-0.063424	0.173031	-0.176165	-0.219796	-0.117087	-0.140562	0.00280501	0.447285	0.317245	-0.0553307
ADLAAVEAK	DYHC1_HUMAN	Q14204	0.132319	0.0127417	-0.0748486	0.0496499	-0.0265867	0.00010493	-0.0790602	0.159627	0.10072	0.0324818	-0.213732	-0.000663568
ADLAAVEAK	DYHC1_HUMAN	Q14204	0.12106	0.0272971	0.040436	0.0335437	0.000792326	-0.135349	-0.0349089	0.153928	0.0124264	0.0252288	-0.173251	0.0730946
ADLAECNIK	KINH_HUMAN	P33176	-0.199007	0.03434	-0.162051	0.000666934	-0.0897629	0.00441154	-0.0472579	-0.355739	0.243361	0.174693	0.137792	0.0175633
ADLAEEYSK	UB2L3_HUMAN	P68036	0.112043	0.100898	-0.062683	0.00435738	-0.192814	0.272282	-0.057438	0.01504	0.0220594	0.0666081	0.00500999	-0.0600607
ADLAEEYSK	UB2L3_HUMAN	P68036	0.0527673	0.0744545	0.0207137	0.0610525	-0.172064	0.192646	0.0917946	-0.0558884	-0.140441	0.180606	0.0335225	-0.0898875
ADLDKLNIDSIIQR	PP1G_HUMAN	P36873	-0.0653291	0.0156292	-0.0640852	0.00443875	-0.0607908	-0.00239818	0.0471818	-0.143949	0.0726136	0.0536384	0.10912	-0.0177459
ADLDVSGPK	AHNK_HUMAN	Q09666	-0.169939	0.00267315	-0.12127	0.0265056	0.189045	0.0506754	0.110985	-0.0632097	-0.0402108	-0.169267	0.0366364	-0.218898
ADLDVSGPK	AHNK_HUMAN	Q09666	-0.105425	0.00156981	-0.131602	0.0233544	0.117996	0.0112881	0.0548573	-0.0409396	0.0995162	-0.172091	-0.0215661	-0.100514
ADLDVSGPK	AHNK_HUMAN	Q09666	-0.140522	0.00329482	-0.0176701	0.0184868	0.155135	0.0374949	-0.011696	-0.0550856	-0.0630398	-0.106861	0.0661324	-0.0936991
ADLDVSGPK	AHNK_HUMAN	Q09666	-0.163095	0.00689184	-0.170758	0.00172665	0.144145	-0.0402151	-0.0553488	-0.105097	0.145236	0.0206345	-0.0251631	-0.09561
ADLDVSGPK	AHNK_HUMAN	Q09666	-0.357616	0.0178182	-0.247314	0.0235647	0.266971	0.0446999	0.177339	-0.255469	-0.00345174	-0.00641324	-0.0128276	-0.343171
ADLDVSGPK	AHNK_HUMAN	Q09666	-0.0252158	0.00171979	-0.155643	0.00034582	-0.00360252	0.0285813	-0.0253521	-0.0354513	0.120529	0.0465079	0.0239108	-0.0970965
ADLDVSGPK	AHNK_HUMAN	Q09666	-0.201721	0.00533224	-0.180417	0.0166347	0.186985	0.00464327	-0.0365793	-0.116048	0.160001	-0.0346253	-0.122657	-0.0972945
ADLDVSGPK	AHNK_HUMAN	Q09666	-0.128372	0.0107978	-0.244995	0.0156417	0.104034	0.0543284	-0.0903012	-0.0822809	0.238509	-0.0271462	-0.0729809	-0.112587
ADLDVSGPKVDIDVPDVNIEGPEGK	AHNK_HUMAN	Q09666	-0.0649939	0.00978939	-0.0698532	0.0388099	0.0783608	-0.0858551	0.0103605	-0.030646	0.0485714	-0.127336	0.145056	-0.0637127
ADLDVSGPKVDIDVPDVNIEGPEGK	AHNK_HUMAN	Q09666	0.0312764	0.00849348	-0.14607	0.0365117	-0.0533012	-0.127714	-0.000726144	-0.0172121	0.0749327	0.119619	0.201643	-0.124879
ADLDVSGPKVDIDVPDVNIEGPEGK	AHNK_HUMAN	Q09666	0.0725975	0.00314356	-0.00573923	0.0201693	-0.0415927	-0.0503608	0.0326512	0.0593319	0.0662438	-0.116713	-0.0154157	0.0453797
ADLDVSGPKVDIDVPDVNIEGPEGK	AHNK_HUMAN	Q09666	0.00482845	0.00227543	0.0050899	0.0488437	-0.0182624	0.0281189	0.0404881	-0.00578895	-0.0368563	-0.13903	0.164605	-0.0425635
ADLDVSGPKVDIDVPDVNIEGPEGK	AHNK_HUMAN	Q09666	0.0917906	0.00013972	-0.139506	0.0146361	-0.0472441	-0.0060369	0.00387746	0.0854893	0.0878326	-0.0611037	0.0956087	-0.115984
ADLDVSGPKVDVDVPDVNIEGPDAK	AHNK_HUMAN	Q09666	-0.00575319	0.0221809	-0.0771177	0.0153385	0.0736665	-0.113544	-0.050072	0.0438411	0.0746876	-0.0866689	0.0796331	-0.0443799
ADLDVSGPKVDVDVPDVNIEGPDAK	AHNK_HUMAN	Q09666	0.0757055	0.0225846	-0.256787	0.022012	-0.0381082	-0.181634	-0.0184526	0.0518597	0.309916	-0.0236431	0.00349347	-0.0629747
ADLDVSGPKVDVDVPDVNIEGPDAK	AHNK_HUMAN	Q09666	-0.00600532	0.00615476	-0.0923281	0.00737093	-0.0376278	0.0138781	-0.0973172	-0.0411488	0.091741	0.0478644	0.12962	-0.0394525
ADLEAQR	RAB14_HUMAN	P61106	0.133569	0.0470644	0.225806	0.0233994	-0.056034	-0.0408841	-0.234936	0.129083	-0.130584	0.119346	-0.0797468	0.198634
ADLEEQLSDEEK	CAZA2_HUMAN	P47755	0.191089	0.136821	0.441722	0.0385662	-0.219779	0.372117	0.106883	0.114116	-0.544994	-0.160697	0.00424723	0.0806504
ADLEEQLSDEEKVR	CAZA2_HUMAN	P47755	0.35227	0.0638171	0.287292	0.0199901	-0.349158	0.185937	0.047203	0.203572	-0.177816	-0.134478	-0.13013	0.21923
ADLEEQLSDEEKVR	CAZA2_HUMAN	P47755	0.373086	0.0160341	0.321482	0.0153091	-0.296621	-0.136658	0.0662736	0.244009	-0.284031	0.031468	0.0774736	0.175044
ADLGVSGPK	AHNK_HUMAN	Q09666	-0.153036	0.0223085	-0.117619	0.00399181	0.10469	-0.097955	0.101584	-0.130082	0.0794418	0.0466881	-0.0509408	-0.0818793
ADLGVSGPKVDIDVPDVNLEAPEGK	AHNK_HUMAN	Q09666	-0.00574885	0.0610043	-0.208716	0.0111864	-0.157605	-0.0999677	0.142516	-0.155592	0.285094	0.0500034	0.0269098	-0.0148782
ADLIAYLK	CYC_HUMAN	P99999	0.0499677	0.00143982	0.0538726	0.0649453	0.0408904	0.0229503	0.0475913	0.108509	-0.173323	-0.168929	0.144977	-0.105993
ADLIAYLK	CYC_HUMAN	P99999	0.105366	0.0207928	0.0156246	0.0178982	-0.101284	0.12353	-0.0526428	0.0701776	-0.0603003	0.111545	-0.0381271	-0.0254445
ADLIAYLKK	CYC_HUMAN	P99999	0.153572	0.00601142	0.0845852	0.0232982	-0.189178	-0.0117719	-0.00629882	0.0458607	-0.077088	0.169328	0.0501805	0.0561927
ADLINNLGTIAK	HS90A_HUMAN	P07900	-0.257109	0.0219234	-0.160792	0.0696441	0.204946	0.0624125	0.207164	-0.167958	-0.100757	-0.116507	0.109039	-0.327505
ADLINNLGTIAK	HS90A_HUMAN	P07900	-0.106501	0.00148559	0.0102833	0.0643786	0.179117	0.141662	0.0793376	0.0257249	-0.198854	-0.267953	0.0646107	-0.196123
ADLINNLGTIAK	HS90A_HUMAN	P07900	-0.261101	0.0122818	-0.144309	0.0901083	0.233136	0.0606431	0.17869	-0.149273	-0.052948	-0.282397	0.117645	-0.273458
ADLINNLGTIAK	HS90A_HUMAN	P07900	-0.0722276	0.0145273	-0.256157	0.0937747	0.148512	0.00337045	0.16728	0.032601	0.12292	-0.360339	0.0253811	-0.265808
ADLQNHLDTAQNALQDK	EEA1_HUMAN	Q15075	0.145411	0.00755884	0.224741	0.0153954	-0.301169	-0.136978	-0.247613	-0.0805298	0.0194576	0.0986803	0.286245	0.328658
ADLSLADALTEPSPDIEGEIK	MAP4_HUMAN	P27816	0.0331001	0.0279819	-0.0996603	0.182854	0.000613906	-0.195072	-0.0459034	0.0248628	0.23796	0.13404	-0.334876	0.105313
ADLSLADALTEPSPDIEGEIK	MAP4_HUMAN	P27816	-0.274228	0.0579096	-0.346657	0.0640459	0.360493	0.153758	-0.116882	-0.0491825	0.225345	-0.255331	-0.273945	-0.278615
ADLSLADALTEPSPDIEGEIKR	MAP4_HUMAN	P27816	-0.0297531	0.0212379	-0.156843	0.0329232	0.0454924	-0.15833	-0.0701952	-0.0194015	0.236641	0.0464222	-0.0957239	0.0131771
ADMQNLVER	CAP1_HUMAN	Q01518	-0.30973	0.0153832	-0.0542471	0.00834499	0.053163	-0.154374	-0.306529	-0.404486	0.233558	0.252927	0.121256	0.163091
ADMQNLVER	CAP1_HUMAN	Q01518	-0.180741	0.00671952	-0.0118934	0.0124103	0.0633836	-0.0154726	0.0437311	-0.196713	-0.0069493	0.00810367	0.118635	-0.0248384
ADMQNLVER	CAP1_HUMAN	Q01518	0.181901	0.0644182	-0.28575	0.234685	-0.158362	-0.338503	-0.00607277	0.0769634	0.356904	0.370592	-0.303069	-0.0199144
ADMQNLVER	CAP1_HUMAN	Q01518	0.0501693	0.012743	-0.16827	0.0916841	-0.0208625	-0.121189	0.0224139	0.0385732	0.00151223	0.104117	0.248367	-0.226762
ADNEKLDNQR	IMA3_HUMAN	O00629	-0.13165	0.0227995	0.309999	0.0458363	0.01534	0.117524	-0.0700098	-0.157716	-0.229527	-0.165129	0.157865	0.192917
ADNFEYSDPVDGSISR	PGM1_HUMAN	P36871	0.14987	0.0209162	-0.0567628	0.0103561	-0.20135	0.0191545	0.0687503	0.0343026	0.0930569	0.0823792	-0.0524262	0.0174385
ADNFEYSDPVDGSISR	PGM1_HUMAN	P36871	0.564918	0.253457	0.320137	0.0922676	-0.428969	0.283812	-0.385106	0.434257	-0.387414	0.197015	-0.00784841	0.0911448
ADNFEYSDPVDGSISR	PGM1_HUMAN	P36871	0.539336	0.0523092	0.506698	0.0348238	-0.522584	0.0175107	0.103317	0.293672	-0.416741	0.0820472	-0.135094	0.3133
ADQIETQQLMR	EHD1_HUMAN	Q9H4M9	0.33147	0.0859419	0.05115	0.0263109	-0.118814	-0.268978	-0.157203	0.325333	-0.00300575	-0.074977	0.156888	0.0579078
ADQIETQQLMR	EHD1_HUMAN	Q9H4M9	0.157269	0.0362323	0.0324719	0.0214698	-0.111132	-0.180898	0.0976161	0.102606	0.0477856	-0.114029	0.0405023	0.0794726
ADQLTEEQIAEFK	CALM3_HUMAN	P0DP25	-0.0465191	0.0081855	0.420465	0.0973482	-0.0369071	-0.171435	-0.0654051	-0.116515	-0.38758	0.261075	0.119534	0.231155
ADQLTEEQIAEFK	CALM3_HUMAN	P0DP25	-0.00146615	0.0133597	-0.075805	0.0276199	0.0877834	0.15609	-0.00598166	0.0919658	0.0223018	-0.235744	-0.109631	-0.099756
ADQLTEEQIAEFK	CALM3_HUMAN	P0DP25	-0.138183	0.00758084	-0.278119	0.0135785	0.140121	0.113924	-0.0189818	-0.0568481	0.168575	-0.130644	0.000731137	-0.233896
ADQVDTQQLMR	EHD4_HUMAN	Q9H223	-0.17155	0.0271508	-0.280403	0.04864	0.0352977	0.103058	0.0975073	-0.195115	0.104751	0.205554	-0.0367763	-0.269118
ADRDESSPYAAMLAAQDVAQR	RS14_HUMAN	P62263	-0.206678	0.145299	-0.0348247	0.0356294	0.249799	-0.347554	0.0540286	-0.10472	0.0639552	-0.169463	0.0667393	-0.00279719
ADRDESSPYAAMLAAQDVAQR	RS14_HUMAN	P62263	-0.155654	0.080628	-0.249198	0.175913	-0.0494222	0.202018	-0.136649	-0.239715	0.0251352	0.322402	0.261432	-0.298333
ADRDESSPYAAMLAAQDVAQR	RS14_HUMAN	P62263	-0.025805	0.0433581	-0.103569	0.00677939	-0.0691312	0.10367	0.156447	-0.0834688	0.0545049	-0.0729178	0.035608	-0.0976266
ADRDESSPYAAMLAAQDVAQR	RS14_HUMAN	P62263	-0.165732	0.0524741	-0.231406	8.57328e-05	0.0604818	-0.139092	0.160986	-0.190311	0.191266	0.0356447	0.0222853	-0.135419
ADRDESSPYAAMLAAQDVAQR	RS14_HUMAN	P62263	-0.0596292	0.0205421	0.0248981	0.00134168	-0.00844037	0.134763	0.0606061	-0.0749773	-0.0576842	-0.0453321	0.000481722	-0.0237713
ADRETVAVKPTENNEEEFTSK	IF2P_HUMAN	O60841	0.431031	0.0334689	0.168187	0.0167277	-0.35319	-0.311896	-0.0612293	0.254269	-0.0718043	0.114566	0.202886	0.168201
ADSGTAGGAALAAPAPGPGSGGPGPR	PP14B_HUMAN	Q96C90	-0.453092	0.396624	0.252024	0.0485401	-0.747372	-1.44169	-1.8358	-1.46621	0.524053	0.649339	0.93983	0.871163
ADSLLAVVK	SAFB1_HUMAN	Q15424	-0.337207	0.0548706	-0.16932	0.00935459	0.244293	-0.258222	-0.130369	-0.283693	0.21795	0.133384	-0.00219348	-0.0165894
ADTLDPALLRPGR	PRS6B_HUMAN	P43686	0.0132062	0.00476677	0.0350635	0.000433139	0.0180103	0.0117945	0.100654	0.0367363	-0.0880023	-0.0397255	-0.0550149	-0.0366694
ADTLTLEER	SEPT9_HUMAN	Q9UHD8	0.226911	0.207657	0.111983	0.0285772	-0.406811	0.23036	0.211574	-0.014546	-0.162613	0.0302044	0.117351	0.000600566
ADTLTPEECQQFK	SEPT7_HUMAN	Q16181	-0.080262	0.0122551	-0.0710994	0.000339361	0.0778794	0.134165	0.150495	-0.0267141	-0.0463352	-0.0996513	-0.11866	-0.146703
ADTLTPEECQQFK	SEPT7_HUMAN	Q16181	-0.121519	0.00882254	-0.219631	0.0134876	0.0728336	0.115452	0.00124097	-0.0924147	0.129748	-0.0812933	0.0655351	-0.187551
ADTLTPEECQQFKK	SEPT7_HUMAN	Q16181	-0.0250162	0.0149078	-0.0846152	0.00256881	0.0711841	0.06231	-0.0848575	0.0334821	0.0235738	0.0258936	-0.0461522	-0.0909204
ADTLTPEECQQFKK	SEPT7_HUMAN	Q16181	-0.12307	0.0397912	0.29045	0.0446259	0.00406962	0.104822	0.156515	-0.154229	-0.316372	-0.15727	0.120134	0.0857911
ADTQTYQPYNK	ERH_HUMAN	P84090	-0.18914	0.00760126	-0.241412	0.000500617	0.125809	0.0614798	0.1075	-0.144375	0.131856	-0.0298466	-0.0643614	-0.208461
ADTQTYQPYNK	ERH_HUMAN	P84090	-0.151309	0.0136281	-0.295452	0.0231691	0.109615	0.125249	-0.0483482	-0.10106	0.187298	0.098581	-0.137241	-0.218518
ADTQTYQPYNK	ERH_HUMAN	P84090	-0.198474	0.00647445	-0.283443	0.00138121	0.149445	0.0848363	0.115317	-0.133946	0.131143	-0.0709792	-0.0397437	-0.270729
ADTQTYQPYNK	ERH_HUMAN	P84090	-0.24083	0.00376785	-0.108242	0.00144511	0.189462	0.0874816	-0.0171116	-0.159034	0.0313768	-0.0569844	-0.0122291	-0.123471
ADTQTYQPYNKDWIK	ERH_HUMAN	P84090	0.107793	0.110521	-0.187041	0.0567809	-0.308783	0.184767	-0.0921378	-0.102738	0.162617	0.090466	0.317567	-0.103532
ADTQTYQPYNKDWIK	ERH_HUMAN	P84090	0.0268403	0.0331697	-0.0723628	0.0619918	-0.109067	-0.0325132	0.135812	-0.0603852	-0.0520542	0.175075	0.13703	-0.137264
ADVDVSGPK	AHNK_HUMAN	Q09666	-0.113226	0.00394546	-0.124823	0.0019817	0.108308	-0.0398047	0.0131068	-0.0663593	0.0995624	-0.0332337	-0.0189102	-0.0799986
ADVDVSGPK	AHNK_HUMAN	Q09666	-0.12246	0.00622995	-0.075601	0.00297556	0.170269	0.00736398	0.0100582	-0.0196563	0.00143154	-0.0364196	-0.110085	-0.103006
ADVDVSGPKVDVEVPDVSLEGPEGK	AHNK_HUMAN	Q09666	-0.225354	0.0133366	-0.137876	0.00621011	0.176309	-0.106636	-0.0501544	-0.170515	0.113528	-0.00280853	0.0926624	-0.0847856
ADVDVSGPKVDVEVPDVSLEGPEGK	AHNK_HUMAN	Q09666	-0.00930047	0.022788	0.227295	0.00718525	-0.0482527	0.1157	-0.0772478	-0.0437932	-0.129874	-0.0922544	0.0161916	0.182135
ADVIQATGDAICIFR	SSRP1_HUMAN	Q08945	-0.272375	0.25893	-0.092745	0.112399	0.114856	0.297301	-0.440703	-0.251078	-0.047782	0.171449	0.275641	-0.164587
ADVLSVLR	CDC73_HUMAN	Q6P1J9	-0.335412	0.0100326	0.184742	0.0196655	-0.0758691	-0.247694	-0.178154	-0.562131	0.0605241	0.192132	0.355373	0.318399
ADVLSVLR	CDC73_HUMAN	Q6P1J9	-0.0514802	0.262684	0.201236	0.0108402	0.119872	-0.233347	-0.554865	0.00157638	-0.0161341	0.0277835	0.189701	0.259274
ADVLTTGAGNPVGDKLNVITVGPR	CATA_HUMAN	P04040	-0.372579	0.0142402	0.109932	0.118319	0.142224	0.0594219	-0.000524478	-0.386583	-0.123521	0.285064	-0.175006	0.0616179
ADVQSIIGLQR	TIF1B_HUMAN	Q13263	-0.528935	0.0567833	-0.465456	0.0053869	0.265618	0.233751	0.118133	-0.475138	0.280043	-0.10297	-0.0877412	-0.382098
ADVQSIIGLQR	TIF1B_HUMAN	Q13263	-0.28572	0.0143383	-0.512899	0.00327563	0.148381	0.104203	-0.0753435	-0.256488	0.403603	0.0123963	0.0065767	-0.323719
ADVQSIIGLQR	TIF1B_HUMAN	Q13263	-0.380586	0.115002	-0.219416	0.0950015	0.122465	0.242816	0.234033	-0.392286	-0.0593177	-0.0478293	0.165964	-0.364727
ADVQSIIGLQR	TIF1B_HUMAN	Q13263	-0.478543	0.00246125	-0.357305	0.000781526	0.302793	-0.02151	0.012863	-0.40135	0.231949	0.0268137	0.0161105	-0.270626
ADVVVSGPK	AHNK_HUMAN	Q09666	-0.0909956	0.00505585	-0.0451102	0.0115848	0.153768	0.0201975	0.0205969	0.0111087	-0.0301407	-0.154467	-0.00771053	-0.10264
ADVVVSGPK	AHNK_HUMAN	Q09666	-0.0721203	0.00237111	-0.228686	0.00403649	0.0585489	-0.0147781	0.0482014	-0.049801	0.184479	-0.0240949	-0.0403905	-0.141515
ADVVVSGPK	AHNK_HUMAN	Q09666	-0.0428718	0.0413958	-0.10858	0.00552385	0.102403	-0.109082	0.170568	0.0207447	0.029888	-0.0433914	-0.132954	-0.121576
ADYEIASK	LC7L2_HUMAN	Q9Y383	-0.387812	0.0041637	-0.338443	0.0308255	0.288358	0.113208	-0.0057214	-0.273529	0.121877	-0.0730947	0.0916944	-0.358063
ADYEIASK	LC7L2_HUMAN	Q9Y383	-0.403141	0.00186432	-0.226636	0.0146313	0.316822	0.0486201	-0.00938495	-0.276859	0.0429411	0.00504353	0.0229782	-0.270967
AEAEQEKDQLR	OPTN_HUMAN	Q96CV9	0.36531	0.0010968	0.166873	0.0075186	-0.288914	-0.103359	-0.0784672	0.241762	-0.105498	0.107799	0.0617419	0.137248
AEAERPEEQAEASGLKK	AKA12_HUMAN	Q02952	0.378415	3.75026e-05	0.28203	0.0179765	-0.278957	-0.0564249	-0.0195528	0.27456	-0.26712	0.0431541	0.0712833	0.137855
AEAETLPSLSITK	PAPS2_HUMAN	O95340	0.317231	0.0249769	0.317985	0.0217329	-0.169025	0.00203292	-0.144562	0.290898	-0.305867	0.0767295	-0.0490491	0.156135
AEAETLPSLSITK	PAPS2_HUMAN	O95340	0.271651	0.00565964	0.398443	0.00425983	-0.257988	0.000864865	-0.0238159	0.150696	-0.279819	-0.0643685	0.0555137	0.277457
AEAETLPSLSITK	PAPS2_HUMAN	O95340	0.297573	0.00815905	0.570983	0.00145752	-0.172665	-0.0417915	-0.0852347	0.256363	-0.447758	-0.134652	-0.0443707	0.352891
AEAETLPSLSITK	PAPS2_HUMAN	O95340	0.289176	0.0275703	0.216371	0.0342354	-0.226654	0.0571113	-0.155288	0.207054	-0.0774666	0.0270751	-0.147149	0.229703
AEAGAGSATEFQFR	RS10_HUMAN	P46783	-0.356399	0.0202868	-0.180601	0.117148	0.0529333	-0.149855	-0.0186272	-0.465477	0.247855	-0.0671265	0.398064	-0.0289636
AEAGAGSATEFQFR	RS10_HUMAN	P46783	-0.128272	0.00673255	0.0197975	0.024783	0.0339281	0.049841	-0.063442	-0.143925	0.0173621	-0.0787895	0.144738	0.0339763
AEAGAGSATEFQFR	RS10_HUMAN	P46783	-0.0639376	0.285857	0.00190114	0.0598914	-0.111208	-0.0889847	0.4859	-0.190213	-0.0320425	-0.25591	0.0838214	-0.050074
AEAGAGSATEFQFR	RS10_HUMAN	P46783	-0.000579653	0.032517	-0.0582305	0.0626821	-0.0423301	0.157785	-0.0738205	-0.02186	-0.0343521	-0.0441512	0.220145	-0.120736
AEAGDNLGALVR	EFTU_HUMAN	P49411	0.129521	0.0108261	0.0865854	0.084282	-0.0715057	0.135025	0.0987115	0.133087	-0.159435	0.0898183	-0.312836	-0.0169878
AEAGPEGVAPAPEGEKK	HYOU1_HUMAN	Q9Y4L1	0.259365	0.0165557	0.00200558	0.00966973	-0.219777	-0.00977688	0.116699	0.167818	0.027186	-0.0228463	-0.0920584	0.0285281
AEAGPEGVAPAPEGEKK	HYOU1_HUMAN	Q9Y4L1	-0.135327	0.0170641	-0.206433	0.0482353	0.068934	0.155999	0.0313135	-0.110273	-0.00582636	0.104769	0.0621434	-0.281927
AEAGVPAEFSIWTR	FLNA_HUMAN	P21333	0.233537	0.00568114	-0.0309582	0.0241754	-0.0473354	0.114198	0.0330454	0.295886	-0.0573417	-0.259113	-0.0750527	-0.115775
AEAGVPAEFSIWTR	FLNA_HUMAN	P21333	0.1837	0.0181249	-0.160367	0.0608281	0.0197719	-0.0419998	0.0572067	0.268977	0.10528	-0.303672	-0.0696386	-0.144168
AEASIQAGAGDGEWEESEVK	AHNK_HUMAN	Q09666	0.0158655	0.0337153	0.000197728	0.032731	0.0814689	-0.144032	-0.0239564	0.0777863	-0.0236648	0.114204	-0.141229	-0.00966131
AEASIQAGAGDGEWEESEVK	AHNK_HUMAN	Q09666	-0.45335	0.060695	-0.491284	0.00475585	0.152708	0.12778	0.119096	-0.480771	0.380699	-0.006708	-0.0214085	-0.316515
AEDAVEAIR	RBM4_HUMAN	Q9BWF3	-0.192213	0.0290002	0.0664086	0.0164413	0.0853166	-0.0180944	0.157215	-0.192241	-0.136165	0.0649663	-0.00600456	-0.0315724
AEDAVEAIR	RBM4_HUMAN	Q9BWF3	0.153907	0.0208047	-0.210039	0.00544962	-0.155037	-0.0593233	0.117318	0.0727435	0.192155	0.0464234	-0.0433208	-0.102916
AEDGATPSPSNETPK	MARCS_HUMAN	P29966	0.0565154	0.0102193	-0.031008	0.0695118	0.151118	0.0900517	0.0732439	0.22211	-0.0389718	-0.367968	-0.282976	-0.102762
AEDGATPSPSNETPK	MARCS_HUMAN	P29966	-0.0135733	0.00798681	-0.156887	0.00843571	0.198043	0.143153	0.0765971	0.171702	-0.0487573	-0.26297	-0.205728	-0.278088
AEDGATPSPSNETPK	MARCS_HUMAN	P29966	-0.0756621	0.00117085	0.116051	0.0290562	0.206502	0.204884	0.176918	0.100751	-0.26523	-0.408931	-0.255151	-0.117666
AEDGATPSPSNETPK	MARCS_HUMAN	P29966	-0.112393	0.00280495	-0.106527	0.0983083	0.198489	0.195235	0.125682	0.0409475	0.00290989	-0.459248	-0.173336	-0.176859
AEDGATPSPSNETPKK	MARCS_HUMAN	P29966	0.0610419	0.0314557	0.0233447	0.135687	0.141235	0.109047	-0.0395206	0.220357	-0.00270263	-0.307067	-0.406315	0.0136712
AEDGENYDIK	TBCA_HUMAN	O75347	-0.0275907	0.0240294	0.117244	0.0111689	-0.000373323	0.180897	0.0824619	-0.0180671	-0.160819	-0.161815	-0.00392142	-0.00332406
AEDGENYDIK	TBCA_HUMAN	O75347	-0.0134699	0.00988852	-0.115357	0.0276193	0.0449015	0.0974398	0.160198	0.0333083	-0.0789387	-0.103496	0.042584	-0.242046
AEDGENYDIKK	TBCA_HUMAN	O75347	0.022069	0.0352553	-0.0685077	0.00381251	-0.0481646	0.15809	0.170921	0.00760535	-0.00687316	-0.0771831	-0.130622	-0.10392
AEDGENYDIKK	TBCA_HUMAN	O75347	-0.113462	0.0398126	-0.00657154	0.0320516	0.136398	-0.188753	-0.0526008	-0.0589477	0.00543184	0.163358	-0.0863013	0.0111886
AEDGSVIDYELIDQDAR	ANXA2_HUMAN	P07355	0.479157	0.0509198	0.342829	0.0838196	-0.259944	-0.201712	0.138562	0.417602	-0.20569	-0.357114	-0.126221	0.251201
AEDGSVIDYELIDQDAR	ANXA2_HUMAN	P07355	0.475346	0.0143958	0.364752	0.0429613	-0.295995	-0.139768	0.053128	0.386244	-0.307056	-0.223405	0.0962454	0.191797
AEDGSVIDYELIDQDAR	ANXA2_HUMAN	P07355	0.20301	0.0164198	0.230699	0.0072754	-0.10783	-0.057401	0.136387	0.182969	-0.263452	-0.012121	-0.0772405	0.0696133
AEDGSVIDYELIDQDAR	ANXA2_HUMAN	P07355	0.459427	0.0282343	0.378442	0.04662	-0.258783	-0.159366	-0.128158	0.392429	-0.203407	-0.235141	0.0183979	0.30893
AEDGSVIDYELIDQDAR	ANXA2_HUMAN	P07355	0.404862	0.0339081	0.400028	0.0327964	-0.261277	-0.255024	-0.0585997	0.304881	-0.323953	-0.0205976	0.176192	0.238967
AEDIPQMDDAFSQTVK	MYOF_HUMAN	Q9NZM1	0.37069	0.00512808	0.288724	0.00439585	-0.244544	-0.100785	0.0194781	0.28976	-0.194125	-0.0593766	-0.0721154	0.210635
AEDIPQMDDAFSQTVK	MYOF_HUMAN	Q9NZM1	0.276232	0.00423105	0.246441	0.0304516	-0.167986	0.0305943	-0.0386931	0.239226	-0.135592	-0.104978	-0.172517	0.206184
AEDIPQMDDAFSQTVK	MYOF_HUMAN	Q9NZM1	0.151201	0.0814765	0.240835	0.0117023	-0.259936	-0.279177	0.116703	-0.047059	-0.0298982	0.0877145	0.00660133	0.309587
AEDKEWMPVTK	RS2_HUMAN	P15880	-0.0433154	0.0168221	-0.00975682	0.00648882	0.00780245	0.0520022	0.141439	-0.0459623	-0.0693541	-0.0499669	0.0221284	-0.0832062
AEDKEWMPVTK	RS2_HUMAN	P15880	-0.0817635	0.0110141	0.0313328	0.0103656	0.0590086	0.105101	0.126135	-0.0488454	-0.112772	-0.134587	0.00519912	-0.0741005
AEDKEWMPVTK	RS2_HUMAN	P15880	-0.0453435	0.033947	-0.115133	0.0169787	-0.00840536	0.195971	0.0966846	-0.048002	0.00427225	-0.120975	0.0464855	-0.164914
AEDKEWMPVTK	RS2_HUMAN	P15880	-0.0206304	0.00756141	0.0543354	0.0100238	0.054331	0.0094861	0.12474	0.0216724	-0.144831	-0.0891648	0.0137889	-0.0692017
AEDNADTLALVFEAPNQEK	PCNA_HUMAN	P12004	-0.76032	0.00742427	-0.762715	0.0437406	0.414554	0.0636851	-0.0280055	-0.686176	0.49417	-0.0937527	0.139411	-0.593101
AEDNADTLALVFEAPNQEK	PCNA_HUMAN	P12004	-0.831157	0.0107645	-0.71772	8.29331e-05	0.481102	0.0626349	0.0462763	-0.725347	0.427907	-0.0151666	-0.0625957	-0.582866
AEDNADTLALVFEAPNQEK	PCNA_HUMAN	P12004	-0.644658	0.0141668	-0.641878	0.0213871	0.333118	0.099629	-0.0469069	-0.593295	0.374244	0.128219	0.0721095	-0.520594
AEDNADTLALVFEAPNQEK	PCNA_HUMAN	P12004	-0.604595	0.00481322	-0.524105	0.0182577	0.375687	-0.0277915	-0.119454	-0.514874	0.321908	0.15909	0.0567972	-0.405262
AEDNADTLALVFEAPNQEK	PCNA_HUMAN	P12004	-0.820802	0.0458718	-0.848959	0.0456492	0.42724	-0.0967111	0.108208	-0.774781	0.538852	-0.0626087	0.156709	-0.667365
AEDNFEDIITKPPVR	DC1L1_HUMAN	Q9Y6G9	-0.344968	0.0932828	0.217178	0.0321047	0.0589089	-0.180627	0.166793	-0.445337	-0.152919	0.0230719	0.215067	0.151479
AEDNFEDIITKPPVR	DC1L1_HUMAN	Q9Y6G9	0.0232616	0.0856024	0.108073	0.097693	0.119303	0.0269739	-0.230418	0.137261	-0.00416811	-0.0731015	-0.31262	0.145504
AEEAEAQKR	PLEC_HUMAN	Q15149	0.029985	0.0442232	-0.0471725	0.0807274	0.0102844	-0.203959	-0.182948	0.0263518	0.176115	-0.156232	0.213752	0.0836413
AEEDTQFNYHR	SMC1A_HUMAN	Q14683	-0.793827	0.0392799	-0.543888	0.0247723	0.449957	0.220705	0.0653705	-0.683466	0.291098	0.00926525	-0.241553	-0.466958
AEEDTQFNYHR	SMC1A_HUMAN	Q14683	-0.585216	0.00840991	-0.58807	0.0181794	0.260133	-0.0192594	-0.023545	-0.587391	0.472518	0.00631518	0.15284	-0.365816
AEEDVEPECIMEK	DBNL_HUMAN	Q9UJU6	0.202151	0.00632173	0.352948	0.0131597	-0.0754685	-0.0566854	0.0251231	0.208907	-0.371037	-0.01202	-0.0360418	0.135358
AEEDVEPECIMEK	DBNL_HUMAN	Q9UJU6	0.299158	0.00979713	0.169491	0.00463524	-0.182731	-0.127899	-0.052224	0.240807	-0.114284	0.0609393	-0.0179957	0.130546
AEEDVEPECIMEK	DBNL_HUMAN	Q9UJU6	0.0920632	0.00425894	0.0950581	0.0509847	-0.0329632	0.0403504	-0.0379583	0.102922	-0.125542	0.140536	-0.165965	0.0274099
AEEDVEPECIMEK	DBNL_HUMAN	Q9UJU6	0.266573	0.0362076	-0.0862981	0.0126551	-0.163581	-0.123477	-0.22117	0.210694	0.180536	0.101016	-0.0155654	0.059905
AEEEFNIEK	VATE1_HUMAN	P36543	0.263109	0.0198572	0.470616	0.026647	-0.208458	0.114119	-0.0387317	0.194443	-0.414824	-0.176595	0.0749014	0.240017
AEEEFNIEK	VATE1_HUMAN	P36543	0.297514	0.0254384	0.295206	0.019923	-0.162049	-0.0666716	-0.161577	0.261962	-0.13596	-0.090941	-0.0799191	0.271908
AEEGIAAGGVMDVNTALQEVLK	RS12_HUMAN	P25398	-0.376657	0.0738599	-0.389866	0.0666228	0.486854	-0.0611326	-0.0138756	-0.102491	0.0446707	0.0847907	-0.276682	-0.480483
AEEILEK	RL11_HUMAN	P62913	-0.0475576	0.0138417	-0.0177052	0.00659776	-0.00111382	0.0903964	0.0954038	-0.0561193	-0.0592814	-0.0179717	0.0268074	-0.0821605
AEEILEK	RL11_HUMAN	P62913	0.0100297	0.00771931	-0.0937014	0.0464364	0.0365376	0.13926	0.132866	0.0628158	-0.105364	0.0817269	-0.193453	-0.217005
AEELLAEEK	DNM1L_HUMAN	O00429	0.119345	0.0695904	0.121444	0.00221202	-0.271199	-0.0553957	0.140605	-0.0767205	0.000589531	0.0199708	0.0832124	0.167137
AEELVLER	TGM2_HUMAN	P21980	-0.0410035	0.967157	0.28443	0.826987	0.209727	0.326063	-0.898269	0.151414	-0.326238	-0.734024	0.566062	0.0118025
AEELVLER	TGM2_HUMAN	P21980	0.346779	0.00803807	0.102299	0.109434	-0.207512	-0.105626	0.027697	0.288649	0.0674467	-0.255186	-0.143674	0.186544
AEEVATFFAK	TOP1_HUMAN	P11387	0.136496	0.0167146	-0.019646	0.0463561	-0.121859	0.0966413	0.107786	0.0944743	-0.0874238	-0.106418	0.143164	-0.121028
AEEVATFFAK	TOP1_HUMAN	P11387	-0.00470157	0.0757885	-0.0544961	0.0260137	-0.139447	0.213106	-0.0156448	-0.106252	0.0141825	0.00519912	0.168291	-0.0647926
AEEYEFLTPVEEAPK	GDIR1_HUMAN	P52565	-0.145916	0.00347836	-0.0841492	0.0549702	0.153989	0.00632931	-0.0091266	-0.0669354	-0.0251289	-0.124271	0.165146	-0.152915
AEEYEFLTPVEEAPK	GDIR1_HUMAN	P52565	-0.113504	0.0029677	-0.0316605	0.0166356	0.0768679	0.0208151	0.0670035	-0.0871476	0.0477493	-0.135616	-0.0315191	-0.00880357
AEEYEFLTPVEEAPK	GDIR1_HUMAN	P52565	-0.407041	0.00524964	0.0704821	0.00148886	-0.190376	-0.509368	-0.543915	-0.795323	0.347242	0.438653	0.42406	0.449741
AEEYEFLTPVEEAPK	GDIR1_HUMAN	P52565	-0.00120761	0.0137547	-0.178363	0.0122346	0.0030805	0.0736568	0.148992	0.0108747	0.0743712	-0.135272	0.00582254	-0.186038
AEEYEFLTPVEEAPK	GDIR1_HUMAN	P52565	-0.574886	0.000797897	0.00694526	0.0199028	-0.266715	-0.642038	-0.647611	-1.11148	0.433099	0.615123	0.519159	0.455447
AEFEDQDDEAR	BMS1_HUMAN	Q14692	-0.240004	0.00397466	-0.257339	0.00170358	0.0193119	-0.17874	-0.108199	-0.337447	0.35483	0.178215	0.124336	-0.0078121
AEFEDQDDEAR	BMS1_HUMAN	Q14692	-0.17716	0.0558135	0.100722	0.0393398	0.183846	-0.224296	-0.00895075	-0.109103	-0.0172872	-0.176507	0.082274	0.105995
AEFGPPGPGAGSR	AMPB_HUMAN	Q9H4A4	-0.323233	0.0415398	-0.200833	0.121099	0.0508705	-0.0991583	0.0821671	-0.414421	0.281502	0.253831	-0.213647	0.0143404
AEFGPPGPGAGSR	AMPB_HUMAN	Q9H4A4	-0.0848262	0.0473158	-0.0858229	0.0484373	-0.000596768	0.199417	-0.0769069	-0.0978399	0.166263	-0.111887	-0.122014	0.0322687
AEFTVETR	FLNA_HUMAN	P21333	-0.0350142	0.0186366	-0.0163242	0.00784685	-0.0533593	0.0918223	-0.0673064	-0.0864974	0.00682249	0.0995013	0.0721853	-0.00955228
AEFTVETR	FLNA_HUMAN	P21333	-0.00404051	0.0170756	-0.177061	0.0551264	-0.00283164	0.140036	-0.028045	0.00670557	0.00913579	0.19259	-0.0548131	-0.217825
AEGAATEEEGTPK	BASP1_HUMAN	P80723	0.186442	0.0583504	-0.190104	0.158455	-0.0513875	-0.192162	-0.184484	0.190935	0.359804	-0.0128891	-0.256079	0.0821663
AEGAATEEEGTPK	BASP1_HUMAN	P80723	-0.0583835	0.0248411	-0.0608	0.0423199	0.115639	0.154715	-0.0661367	0.0364116	0.0647231	-0.21185	-0.156551	-0.036252
AEGAATEEEGTPK	BASP1_HUMAN	P80723	0.129101	0.0188862	0.162894	0.0506327	-0.066246	0.0261242	-0.1323	0.122436	-0.0131878	-0.0806755	-0.166129	0.208468
AEGDISNVANGFK	ATX10_HUMAN	Q9UBB4	-0.220043	0.00866722	-0.21146	0.0450374	-0.0129181	-0.10571	-0.0447108	-0.329324	0.306248	0.253776	-0.0461078	0.0193379
AEGDVAALNR	TPM4_HUMAN	P67936	-0.318107	0.0217881	-0.263611	0.0228351	0.302501	-0.0487025	-0.065135	-0.182454	0.225103	-0.123464	-0.0719858	-0.158578
AEGDVAALNR	TPM4_HUMAN	P67936	-0.307887	0.00963342	-0.350121	0.0417853	0.262115	-0.0101462	-0.0609772	-0.199521	0.223602	0.141962	-0.172188	-0.255158
AEGDVAALNRR	TPM4_HUMAN	P67936	-0.284038	0.0269398	-0.218549	0.0210066	0.122829	-0.0481374	0.121226	-0.290644	0.146861	0.147079	-0.0692442	-0.148534
AEGDVAALNRR	TPM4_HUMAN	P67936	-0.186329	0.00620609	-0.406018	0.0199569	0.128843	-0.0687909	-0.0782807	-0.154238	0.346891	0.145102	-0.0738476	-0.217802
AEGFVDALHR	FUBP3_HUMAN	Q96I24	-0.204131	0.0149846	-0.033457	0.00512666	-0.0151437	-0.0915566	0.00011195	-0.30706	0.166261	0.0721531	0.068747	0.114855
AEGFVDALHR	FUBP3_HUMAN	Q96I24	-0.0528638	0.00770067	0.0786659	0.00460411	-0.112997	-0.0422217	-0.0668911	-0.178258	0.0619418	0.134417	0.0502453	0.176103
AEGPDVAVDLPK	AHNK_HUMAN	Q09666	-0.179219	0.00503835	-0.134332	0.00369317	0.141681	-0.0203394	0.0665077	-0.126001	0.0767315	-0.0662101	0.0069405	-0.117784
AEGPDVAVDLPK	AHNK_HUMAN	Q09666	-0.0743592	0.00983146	-0.0937088	0.00272354	0.0577368	0.109382	-0.0320721	-0.0411892	0.0159458	0.0193825	-0.00681805	-0.111984
AEGPDVAVDLPK	AHNK_HUMAN	Q09666	-0.210965	0.00714265	-0.169557	0.00224987	0.150202	-0.0355628	0.0679921	-0.164281	0.124689	-0.0411842	-0.0186408	-0.118439
AEGPEVDVNLPK	AHNK_HUMAN	Q09666	-0.163202	0.00203029	-0.197033	0.0189404	0.177966	0.0218596	0.0487161	-0.0674837	0.124432	-0.169228	-0.0396757	-0.166302
AEGPEVDVNLPK	AHNK_HUMAN	Q09666	-0.0657118	0.0305342	-0.0697929	0.028874	0.135592	-0.127748	-0.0179026	0.01378	0.053428	-0.147339	0.0829578	-0.0593052
AEGPEVDVNLPK	AHNK_HUMAN	Q09666	-0.146891	0.00112511	-0.177894	0.0140586	0.154392	0.0229453	0.0412983	-0.0655057	0.0831432	-0.12819	0.0250482	-0.176988
AEGPEVDVNLPK	AHNK_HUMAN	Q09666	-0.0847957	0.000259001	-0.103076	0.0369222	0.0599392	-0.0102178	-0.0115893	-0.0664592	0.0948068	-0.131155	0.131138	-0.0658265
AEGPGLNR	FLNC_HUMAN	Q14315	0.407273	0.0198512	0.397844	0.06179	-0.291656	0.0503578	-0.118081	0.31385	-0.224544	-0.0604872	-0.250429	0.335723
AEGPGLNR	FLNC_HUMAN	Q14315	0.348994	0.000889552	0.392807	0.0275076	-0.20116	0.00371284	-0.00163305	0.308786	-0.282697	-0.139268	-0.210045	0.266811
AEGPGLSK	FLNB_HUMAN	O75369	-0.117024	0.0179184	-0.135421	0.00623363	0.132065	-0.108609	-0.0368609	-0.0588326	0.145119	-0.0235405	-0.028032	-0.0506908
AEGPGLSK	FLNB_HUMAN	O75369	-0.00770105	0.01722	-0.0332588	0.0458745	0.0980827	0.0176481	-0.0716416	0.0765353	-0.0452291	0.12063	-0.181651	-0.0745009
AEGPGRGDEPSPS	ATD3A_HUMAN	Q9NVI7	-0.674273	0.714512	1.1686	0.143149	0.514177	-0.577278	0.563168	-0.540944	-1.26462	-0.185328	-0.622593	0.413504
AEGSDVANAVLDGADCIMLSGETAK	KPYM_HUMAN	P14618	-0.131829	0.0907393	0.0610975	0.0186322	0.204253	-0.236892	0.107149	-0.0280398	-0.069414	-0.177324	0.00626601	0.00411598
AEGSDVANAVLDGADCIMLSGETAK	KPYM_HUMAN	P14618	-0.0194446	0.0391463	-0.0469273	0.0522787	0.0845702	-0.132614	-0.141959	0.0311723	0.146753	-0.16756	0.0628276	0.0587541
AEGSDVANAVLDGADCIMLSGETAK	KPYM_HUMAN	P14618	-0.144113	0.0493195	-0.152378	0.00925709	0.254792	-0.113291	0.0030117	0.0113915	0.0559867	-0.14417	-0.0310499	-0.167557
AEGSDVANAVLDGADCIMLSGETAK	KPYM_HUMAN	P14618	-0.22441	0.10461	0.125832	0.0283305	0.285932	-0.247819	-0.126051	-0.0890673	-0.118957	-0.101614	0.132401	0.0497318
AEGSDVANAVLDGADCIMLSGETAK	KPYM_HUMAN	P14618	-0.0396438	0.017448	-0.12524	0.125938	0.179744	-0.00967536	0.0542359	0.102534	0.140584	-0.344332	-0.263307	-0.0617056
AEGSDVANAVLDGADCIMLSGETAK	KPYM_HUMAN	P14618	0.0179482	0.0974519	-0.218477	0.0653224	0.14955	-0.21487	-0.111395	0.131768	0.270377	-0.142605	-0.13176	-0.0542012
AEGSDVANAVLDGADCIMLSGETAK	KPYM_HUMAN	P14618	-0.141202	0.0277506	-0.0797427	0.106878	0.20522	0.070113	-0.0967852	-0.00953343	0.137755	-0.312562	-0.154934	-0.00170032
AEGSDVANAVLDGADCIMLSGETAK	KPYM_HUMAN	P14618	0.07507	0.0910553	-0.121658	0.176243	0.112445	-0.232074	0.0147738	0.178291	0.197382	-0.408858	-0.0291262	-0.0137021
AEGSDVANAVLDGADCIMLSGETAKGDYPLEAVR	KPYM_HUMAN	P14618	0.290615	0.209773	-0.236971	7.41807e-05	0.106779	-0.270383	-0.0953104	0.467484	0.0563702	-0.0884997	-0.0987161	-0.277395
AEGSDVANAVLDGADCIMLSGETAKGDYPLEAVR	KPYM_HUMAN	P14618	0.232422	0.0223208	-0.0402441	0.0553913	-0.115761	-0.13682	-0.115043	0.205137	0.17409	-0.018509	-0.135833	0.110088
AEGSDVANAVLDGADCIMLSGETAKGDYPLEAVR	KPYM_HUMAN	P14618	0.0752025	0.0858391	0.105597	0.00618965	0.126838	0.0444768	-0.190074	0.218508	-0.125253	-0.156361	-0.106389	0.0168563
AEGSDVANAVLDGADCIMLSGETAKGDYPLEAVR	KPYM_HUMAN	P14618	0.0934967	0.266591	0.281971	0.0717772	0.183035	-0.415548	-0.112289	0.244509	-0.334926	-0.12742	0.178869	0.0577967
AEGSDVANAVLDGADCIMLSGETAKGDYPLEAVR	KPYM_HUMAN	P14618	0.14339	0.0962043	-0.118932	0.0516239	0.00572812	-0.22521	0.203243	0.182573	0.0175535	-0.215062	0.0966479	-0.166339
AEGSDVANAVLDGADCIMLSGETAKGDYPLEAVR	KPYM_HUMAN	P14618	0.213131	0.0574125	0.0356167	0.0699324	-0.0125834	-0.160016	-0.0985908	0.266719	0.0826715	-0.183077	-0.148439	0.115217
AEGSDVANAVLDGADCIMLSGETAKGDYPLEAVR	KPYM_HUMAN	P14618	0.325277	0.045338	0.0763318	0.00426029	-0.0857421	-0.00458846	-0.133575	0.374726	-0.0986474	-0.1272	-0.0426937	0.00265381
AEGSDVANAVLDGADCIMLSGETAKGDYPLEAVR	KPYM_HUMAN	P14618	-0.437189	0.000917791	-0.175685	0.0191168	0.114541	-0.109634	-0.173018	-0.521231	0.349921	0.0740882	0.11835	0.0914374
AEGSDVANAVLDGADCIMLSGETAKGDYPLEAVR	KPYM_HUMAN	P14618	0.0890363	0.147551	-0.070933	0.0337121	-0.036888	-0.411474	0.0875007	0.0479071	0.188939	0.0509596	-0.0860177	0.0864274
AEGSDVANAVLDGADCIMLSGETAKGDYPLEAVR	KPYM_HUMAN	P14618	0.0340938	0.103361	0.031347	0.0882671	0.142882	-0.249389	-0.0286737	0.145655	0.0812906	-0.236685	-0.166119	0.104111
AEGSDVANAVLDGADCIMLSGETAKGDYPLEAVR	KPYM_HUMAN	P14618	0.13025	0.123809	0.0441068	0.00479566	0.0878656	-0.268671	-0.105773	0.227932	-0.0138194	-0.0647594	-0.0460606	0.0433568
AEGSEAAELAEIYAK	ABCF3_HUMAN	Q9NUQ8	0.136514	0.135286	-0.425315	0.086094	-0.166353	-0.372295	0.156892	0.00521497	0.252417	0.350353	0.154419	-0.321681
AEGTNFR	PDC6I_HUMAN	Q8WUM4	0.0209625	0.00372202	0.0735999	0.0140001	-0.0279938	0.0633544	0.0145211	0.0115791	-0.0297096	-0.130707	-0.00204672	0.06261
AEGTNFR	PDC6I_HUMAN	Q8WUM4	-0.0128393	0.00986181	0.0896807	0.00925477	0.0157648	-0.103772	0.0214566	-0.0149613	-0.0635164	0.0776869	-0.0499753	0.0707705
AEGTPNQGK	RRBP1_HUMAN	Q9P2E9	-0.191004	0.0104731	0.366595	0.100977	0.00601936	-0.165747	-0.0373267	-0.278706	-0.0523353	-0.226511	0.0605867	0.434622
AEHDQLLLNYAK	LMNB1_HUMAN	P20700	-0.736813	0.0569864	-0.487583	0.0437765	0.400166	0.259772	0.0710252	-0.643664	0.133008	0.0819536	-0.0478991	-0.536825
AEHDQLLLNYAK	LMNB1_HUMAN	P20700	-0.618829	0.0314455	-0.338211	0.0576636	0.362371	0.21937	0.0194113	-0.517864	0.070831	0.152992	-0.137251	-0.382476
AEIAFEDR	FLNC_HUMAN	Q14315	-0.0129704	0.0201922	0.0913393	0.00386934	-0.000300526	-0.0473669	0.13714	-0.0217081	-0.0654017	-0.0671898	-0.0696283	0.0600019
AEIAFEDRK	FLNC_HUMAN	Q14315	-0.306555	0.000283174	0.0139536	0.00155183	0.249298	0.0772027	0.0305744	-0.19833	-0.0841624	-0.108583	-0.0521915	-0.0676753
AEIIADK	ROA0_HUMAN	Q13151	-0.52657	0.00113607	-0.317038	0.000659436	0.344629	0.0719224	0.00555458	-0.421322	0.165089	-0.00420424	-0.0324891	-0.279686
AEIIADK	ROA0_HUMAN	Q13151	-0.412337	0.0262248	-0.300469	0.00237145	0.183527	0.144972	-0.0189308	-0.39652	0.21214	0.0716729	-0.017489	-0.206841
AEILALQQALK	CTRO_HUMAN	O14578	-0.539592	0.00956126	-0.264443	0.0437952	0.239269	0.0386865	-0.102376	-0.537011	0.14292	0.207291	0.158819	-0.215443
AEIPCEDEQEQEHNGPLDNK	SRPK1_HUMAN	Q96SB4	-0.0769128	0.0380172	0.021776	0.0264497	-0.0636157	0.140935	-0.0416392	-0.148131	-0.0419547	0.0339611	0.172714	-0.0106459
AEISCTDNQDGTCSVSYLPVLPGDYSILVK	FLNA_HUMAN	P21333	-0.046946	0.0653571	0.0457241	0.00699056	-0.113899	0.166712	0.0750141	-0.146417	-0.0325642	0.0715021	-0.0414919	0.0388431
AEISCTDNQDGTCSVSYLPVLPGDYSILVK	FLNA_HUMAN	P21333	-0.00116873	0.00219638	-0.169938	0.0053194	0.0768356	0.0243006	0.028554	0.0689157	0.082502	-0.0282866	-0.121394	-0.155364
AEISCTDNQDGTCSVSYLPVLPGDYSILVK	FLNA_HUMAN	P21333	0.352385	0.0421455	-0.592429	0.0880743	-0.185619	0.212426	-0.0469516	0.349198	0.217691	0.207494	-0.171069	-0.588263
AEISFEDR	FLNA_HUMAN	P21333	-0.149209	0.0354206	-0.201909	0.00509831	0.0661837	0.00531407	0.192918	-0.146285	0.0693133	0.0114637	0.00585329	-0.211284
AEISFEDR	FLNA_HUMAN	P21333	-0.169781	0.0326992	0.280913	0.029032	0.207509	-0.0594718	0.179268	-0.0578288	-0.319683	-0.0717324	-0.281915	0.0853534
AEISFEDRK	FLNA_HUMAN	P21333	-0.0817434	0.0612117	0.0707866	0.029538	0.153049	-0.16476	0.152111	0.00496056	-0.171934	-0.12714	0.0747154	-0.0765287
AEISFEDRK	FLNA_HUMAN	P21333	-0.107272	0.00776229	-0.220029	0.0246089	0.0962478	-0.0111588	0.10227	-0.0644644	0.161656	-0.158936	0.0139693	-0.1632
AEISNAIDQYVTGTIGEDEDLIK	PUR9_HUMAN	P31939	-0.00790409	0.0201402	0.0853687	0.0732572	-0.0620668	0.106309	0.0514822	-0.0533986	-0.0657453	0.138926	-0.231593	0.0717032
AEISNAIDQYVTGTIGEDEDLIK	PUR9_HUMAN	P31939	0.0514286	0.0118298	-0.10798	0.0824553	0.0123073	-0.0884179	-0.0463597	0.0721722	-0.0409571	0.255597	0.0230789	-0.16672
AEITDAEGLGLK	DCTN1_HUMAN	Q14203	0.279263	0.000109591	0.309722	0.00544734	-0.171859	0.00810908	0.0161707	0.238288	-0.250881	-0.143317	-0.0305532	0.178355
AEITDAEGLGLK	DCTN1_HUMAN	Q14203	0.299737	0.0118987	0.2934	0.024182	-0.211114	0.0416362	0.126851	0.237265	-0.364816	0.00272898	-0.0319831	0.0605259
AEITFDDHK	FLNB_HUMAN	O75369	-0.166727	0.0261485	-0.190839	0.081074	0.21795	0.0567963	-0.0968218	-0.0352747	0.177086	-0.0402769	-0.304635	-0.0919706
AEITFDDHK	FLNB_HUMAN	O75369	0.0300209	0.0126197	-0.0317422	0.0294318	0.0689953	-0.0349799	-0.0269689	0.0982741	0.0307389	-0.00102359	-0.191934	-0.0105147
AEKDEPGAWEETFK	GANAB_HUMAN	Q14697	-0.100787	0.0295903	-0.0748232	0.00163118	0.08419	-0.0150799	0.197995	-0.0652717	-0.0144674	-0.0922231	-0.0407902	-0.122939
AEKDEPGAWEETFK	GANAB_HUMAN	Q14697	-0.0548877	0.0234381	-0.113806	0.0101364	0.0491442	-0.0933948	0.118698	-0.0417376	0.0485909	-0.0476264	0.0733724	-0.116043
AEKENTPSEANLQEEEVR	RBPMS_HUMAN	Q93062	0.249724	0.340811	0.298181	0.00791404	-0.0281005	-0.583746	-0.362376	0.254761	-0.0629473	0.0692873	0.0370718	0.355084
AELDDTPMR	SFPQ_HUMAN	P23246	-0.442924	0.00750792	-0.21611	0.00681695	0.252995	0.0944771	-0.0335974	-0.383627	0.131458	-0.028709	0.063419	-0.17681
AELDDTPMR	SFPQ_HUMAN	P23246	-0.358777	0.0114849	-0.337868	0.00223096	0.254486	0.159485	-0.00366666	-0.257899	0.180269	-0.0761613	-0.0365522	-0.299732
AELDDTPMR	SFPQ_HUMAN	P23246	-0.178254	0.00353975	-0.236994	0.000543702	0.144338	0.0927575	0.0925357	-0.10975	0.107262	-0.0700915	-0.0656667	-0.228766
AELDEVNK	LMNB2_HUMAN	Q03252	-0.222015	0.00130508	-0.260172	0.0159858	0.18208	0.0949492	0.0553094	-0.137645	0.05865	-0.0130525	0.0279803	-0.303815
AELDEVNK	LMNB2_HUMAN	Q03252	-0.255706	0.0137748	-0.342249	0.00178366	0.24852	-0.0458622	-0.0272345	-0.142363	0.210123	0.028275	-0.0569045	-0.268762
AELDGTILK	PSPC1_HUMAN	Q8WXF1	-0.0805326	0.058729	-0.087541	0.0407861	-0.0570268	0.0761702	0.185594	-0.151535	-0.0399039	0.16144	-0.00334526	-0.14468
AELDGTILK	PSPC1_HUMAN	Q8WXF1	-0.229754	0.0809343	0.132222	0.00171892	0.0303393	0.202876	-0.184441	-0.27313	-0.0555157	0.0198467	0.0814589	0.129161
AELGEYIR	DYHC1_HUMAN	Q14204	0.170894	0.00542211	0.0571523	0.0456672	-0.182264	-0.154046	-0.0416741	0.0601745	0.0828974	-0.0990757	0.192762	0.144271
AELLDNEKPAAVVAPITTGYTVK	CYBP_HUMAN	Q9HB71	-0.277127	0.00406381	-0.299485	0.0193072	0.204664	0.115118	0.0728194	-0.192017	0.123684	-0.122325	0.043776	-0.305774
AELNEFLTR	RS3_HUMAN	P23396	-0.0459391	0.0292945	0.256534	0.0150597	0.0852129	-0.00493501	0.221049	0.0132787	-0.306454	-0.243258	-0.0510102	0.0453686
AELNEFLTR	RS3_HUMAN	P23396	0.0375972	0.00791299	0.199751	0.0769625	0.0514865	0.00319933	0.131438	0.099537	-0.378491	0.0972701	-0.0943333	-0.0719593
AELNPWPEYIYTR	SYTC_HUMAN	P26639	0.200539	0.188331	-0.172254	0.0529077	0.0457308	-0.309716	-0.263126	0.282202	0.0554386	0.100375	0.213055	-0.180998
AELNPWPEYIYTR	SYTC_HUMAN	P26639	0.0825764	0.278179	0.130767	0.27098	0.248263	-0.275716	-0.240925	0.300201	-0.0616774	-0.563005	0.106155	0.0737256
AELYKEPTNEELNR	NOL6_HUMAN	Q9H6R4	0.182871	0.0059192	0.216217	0.0401936	-0.151761	-0.0609164	0.0521409	0.114906	-0.218556	-0.0507665	0.171871	0.0833648
AEMEVLLASK	PLEC_HUMAN	Q15149	0.353135	0.00794722	-0.0818814	0.00895891	-0.26748	-0.119335	0.0328946	0.243345	0.059501	0.124739	0.0162085	-0.0467377
AEMEVLLASK	PLEC_HUMAN	Q15149	-0.0478157	0.0331742	-0.0460591	0.0226558	-0.0625456	-0.173179	0.072382	-0.139319	0.0689463	0.215961	0.030825	0.0184027
AENDVDNELLDYEDDEVETAAGGDGAEAPAKK	DX39B_HUMAN	Q13838	-0.248956	0.0447201	-0.32725	0.0378599	0.0703878	0.191954	0.0334231	-0.26307	0.308557	-0.141553	-0.0261669	-0.169907
AENFFILR	ARPC4_HUMAN	P59998	0.214356	0.00122232	0.330501	0.0531497	-0.10975	0.0207625	-0.00486709	0.20375	-0.262587	0.00748366	-0.267173	0.21328
AENFFILR	ARPC4_HUMAN	P59998	0.119172	0.0773409	0.254939	0.00867311	-0.179485	-0.0770292	0.233821	0.00249732	-0.227232	0.0445789	-0.0418212	0.1408
AENIPAVVIEIK	ZNT1_HUMAN	Q9Y6M5	0.0850243	0.0798753	0.0550186	0.00610049	0.0358968	-0.0472101	-0.261796	0.141384	-0.054812	0.076146	0.0372291	0.0293073
AENIPAVVIEIK	ZNT1_HUMAN	Q9Y6M5	0.0194909	0.000796948	-0.0651276	0.0176592	-0.0270523	0.0175781	-0.0155765	0.0050258	0.106879	0.0147459	-0.101645	0.0145807
AENLQLLTENELHR	HEXI1_HUMAN	O94992	0.0996314	0.0300328	-0.161887	0.00299088	-0.121011	0.158921	-0.00730905	0.049262	0.0819292	0.0432442	0.0179771	-0.142139
AENLQLLTENELHR	HEXI1_HUMAN	O94992	-0.0283705	0.0149889	0.0131089	0.000225823	0.00456609	0.145551	0.0483483	-0.0190645	-0.0615086	-0.0612508	-0.0394534	-0.043969
AENNSEVGASGYGVPGPTWDR	DHX9_HUMAN	Q08211	-0.195716	0.0315828	-0.416004	0.031282	0.0687736	0.158168	0.103345	-0.193243	0.30949	-0.160747	0.015234	-0.293397
AENNSEVGASGYGVPGPTWDR	DHX9_HUMAN	Q08211	-0.155463	0.0145206	-0.382291	0.0203052	0.237537	0.0318654	-0.00626567	-0.00395686	0.20724	-0.0140104	-0.216421	-0.326372
AENNSEVGASGYGVPGPTWDR	DHX9_HUMAN	Q08211	-0.209099	0.0644964	0.00309719	0.0140962	0.0330174	0.222246	-0.0723958	-0.238553	-0.0502667	0.0699818	0.0774161	-0.039113
AENQVLAMR	BAP31_HUMAN	P51572	0.372211	0.00116141	0.34133	0.0148589	-0.37643	-0.127701	-0.0832886	0.171721	-0.126409	-0.0499401	0.129813	0.342938
AENQVLAMR	BAP31_HUMAN	P51572	0.251345	0.0480305	0.282172	0.0148797	-0.160809	-0.116348	0.204345	0.198067	-0.210403	-0.152982	-0.144285	0.180343
AENSQLTER	RRBP1_HUMAN	Q9P2E9	0.638534	0.156777	0.593689	0.749318	-0.378253	0.132577	-0.34397	0.565342	-0.394915	0.0893639	-0.926968	0.471381
AENYDIPSADR	UBA1_HUMAN	P22314	0.145124	0.0134147	0.164639	0.00175672	-0.0990275	0.100774	-0.0470916	0.125047	-0.139017	-0.0772989	-0.00779201	0.0892081
AENYDIPSADR	UBA1_HUMAN	P22314	0.105671	0.00663359	0.143036	0.00182283	-0.087624	0.0478596	-0.0580578	0.074348	-0.0892941	-0.046579	0.0193518	0.108222
AEPAKIEAFR	PGK1_HUMAN	P00558	0.40935	0.0169179	0.386496	0.0130641	-0.418799	-0.00510317	-0.0749784	0.199493	-0.272736	0.112028	0.0664225	0.281725
AEPASVAAESLAGSR	EXOS3_HUMAN	Q9NQT5	-0.117676	1.03543	0.728434	0.433072	0.167326	0.37665	-0.959753	0.0122336	-0.550105	-0.661327	0.315598	0.422324
AEPASVAAESLAGSR	EXOS3_HUMAN	Q9NQT5	-0.0486594	0.0224689	0.00280499	0.0319926	-0.0998748	-0.205042	-0.00137127	-0.177686	0.183026	-0.0330622	0.166148	0.169792
AEPDESNAR	UBE2N_HUMAN	P61088	0.245103	0.00629239	-0.1162	0.0260952	-0.239599	-0.0756497	0.022902	0.12225	0.0678039	0.199098	0.0765935	-0.0813829
AEPDESNAR	UBE2N_HUMAN	P61088	0.0720612	0.0166929	0.127575	0.0610527	-0.108635	0.0500276	0.0915107	0.0112545	-0.198867	-0.0383952	0.192134	-0.0192995
AEPEDHYFLLTEPPLNTPENR	ARP3_HUMAN	P61158	0.301354	0.00933083	0.119499	0.00178574	-0.246167	0.0584732	0.0182318	0.209155	-0.0823714	-0.0208447	-0.0503813	0.0860271
AEPEDHYFLLTEPPLNTPENR	ARP3_HUMAN	P61158	0.225422	0.00334281	0.20319	0.00766074	-0.138612	-0.0611244	0.0341787	0.185383	-0.158392	0.00979208	-0.0950305	0.132881
AEPEKTEGAAEAK	BASP1_HUMAN	P80723	0.0683281	9.66104e-05	0.0933676	0.00164967	-0.0096725	0.0412728	0.0472955	0.0915656	-0.105436	-0.0716814	-0.0896779	0.0251843
AEPEKTEGAAEAK	BASP1_HUMAN	P80723	-0.00592362	0.0451369	0.104641	0.00353852	0.136107	0.00138158	-0.133471	0.109899	-0.135025	-0.0230552	-0.0991789	0.016955
AEPLQPDPGAAEDAAAQAVETPGWK	HEBP2_HUMAN	Q9Y5Z4	0.34459	0.0176846	0.328495	0.0095598	-0.222249	-0.185768	-0.035073	0.263182	-0.2391	-0.0475436	0.0971586	0.220151
AEPLQPDPGAAEDAAAQAVETPGWK	HEBP2_HUMAN	Q9Y5Z4	0.203089	0.00244477	0.0155316	0.0116203	-0.1449	-0.0455378	0.0373457	0.15053	-0.0602586	0.0423392	0.0737008	-0.0335907
AEPPKAPEQEQAAPGPAAGGEAPK	BASP1_HUMAN	P80723	0.157489	0.0355852	0.142292	0.0117444	0.0181855	-0.119715	-0.0279744	0.221652	-0.106033	-0.0853099	-0.138252	0.0917905
AEPPKAPEQEQAAPGPAAGGEAPK	BASP1_HUMAN	P80723	-0.0332777	0.0114161	0.30172	0.0216068	-0.0518377	-0.0617678	0.0530246	-0.0978684	-0.149052	0.00390062	-0.115929	0.276988
AEPPKAPEQEQAAPGPAAGGEAPK	BASP1_HUMAN	P80723	0.117485	0.00655008	0.103445	0.0378766	0.0114869	-0.00448765	0.00571853	0.173041	-0.0478592	-0.190996	-0.168644	0.0853213
AEPPKAPEQEQAAPGPAAGGEAPK	BASP1_HUMAN	P80723	0.144385	0.0889662	0.0803875	0.0513208	-0.178676	0.205887	-0.188625	0.0636033	0.0343498	0.0695329	-0.173974	0.152199
AEPPQAMNALMR	ILF3_HUMAN	Q12906	-0.116988	0.0301992	0.0974949	0.159924	0.201304	-0.0515582	0.170866	0.0108732	-0.317556	-0.26827	0.204725	-0.191183
AEPPQAMNALMR	ILF3_HUMAN	Q12906	-0.386929	0.1715	0.0527808	1.37268	0.262387	0.386308	-0.223151	-0.268287	-0.283042	0.622576	-1.02807	-0.120947
AEPPQCTSLAWSADGQTLFAGYTDNLVR	RACK1_HUMAN	P63244	0.244767	0.0392736	-0.0421962	0.0983112	-0.14484	-0.131853	0.16586	0.200799	-0.159215	0.19671	0.0439954	-0.192896
AEPPQCTSLAWSADGQTLFAGYTDNLVR	RACK1_HUMAN	P63244	0.263929	0.0248809	-0.466764	0.507159	-0.12815	-0.170891	-0.0536114	0.235135	0.489976	-0.572085	0.320237	-0.233192
AEPPQCTSLAWSADGQTLFAGYTDNLVR	RACK1_HUMAN	P63244	0.148494	0.0809274	0.72558	0.156924	0.083403	0.0517913	-0.173177	0.283233	-0.894592	-0.0311298	0.0178204	0.151638
AEPPQCTSLAWSADGQTLFAGYTDNLVR	RACK1_HUMAN	P63244	-0.173123	0.063047	-0.234187	0.015292	0.0638012	-0.186626	0.151679	-0.202934	0.229493	-0.0477692	0.0978902	-0.111663
AEPQPPSGGLTDEAALSCCSDADPSTK	LGUL_HUMAN	Q04760	0.103086	0.0168212	-0.0234626	0.0095643	-0.10437	-0.152395	0.0374027	0.0355435	0.0636057	-0.00502362	0.129256	0.024387
AEPVEVVAPR	PARP1_HUMAN	P09874	-0.985205	0.105076	-0.714933	0.0255824	0.428446	0.255267	-0.0735	-0.966476	0.399323	0.0836789	0.0854694	-0.601223
AEPVEVVAPR	PARP1_HUMAN	P09874	-0.846335	0.0210837	-0.641052	0.0746669	0.54808	-0.147335	-0.103383	-0.712182	0.307831	0.249203	0.0320934	-0.571313
AEQDVENDLLDYDEEEEPQAPQESTPAPPKK	DX39A_HUMAN	O00148	-0.528984	0.00451626	-0.496115	0.0627273	0.293263	0.0591329	-0.0114751	-0.471438	0.273546	-0.0317918	0.215321	-0.431256
AEQEEEFISNTLFK	CCDC6_HUMAN	Q16204	-0.0860288	0.024343	0.247563	0.0439133	-0.011348	0.120272	-0.0757062	-0.11752	-0.153927	0.094456	-0.172809	0.206587
AEQEPTAEQLAQIAAENEEDEHSVNYKPPAQK	GDIR1_HUMAN	P52565	-0.0566591	0.054723	0.027384	0.0421332	0.114241	-0.169083	0.135547	0.00504475	-0.173559	0.0681791	0.0429867	-0.121191
AEQEPTAEQLAQIAAENEEDEHSVNYKPPAQK	GDIR1_HUMAN	P52565	-0.0424032	0.0191244	-0.287129	0.178644	0.0513869	-0.119483	0.0612437	-0.0259528	0.405947	-0.276305	-0.138106	-0.0315513
AERPDVDEK	DYHC1_HUMAN	Q14204	0.00581313	0.00971055	0.00521167	0.0553127	-0.0176347	-0.0859394	0.05367	-0.0160543	-0.0591796	0.217336	-0.0681797	-0.0294816
AESDWDTVTVLR	EDF1_HUMAN	O60869	0.269245	0.0396407	0.3435	0.0177668	-0.173535	-0.0140272	-0.22342	0.217483	-0.25026	-0.0527413	0.135902	0.228981
AESDWDTVTVLR	EDF1_HUMAN	O60869	-0.0880574	1.26547	0.55219	0.0376035	0.0112373	0.178394	-1.25489	-0.108982	-0.338616	0.203009	0.249344	0.450614
AESEEGPDVLR	SC23B_HUMAN	Q15437	0.196571	0.0350514	0.00478246	0.0196113	-0.132399	-0.21518	0.0457498	0.134192	-0.0108332	0.0269102	0.162042	-0.00502753
AESFFQTK	ACPH_HUMAN	P13798	0.0183617	0.0442459	-0.123629	0.00344814	0.0186571	0.134791	-0.154382	0.0545938	0.0912628	-0.0504596	0.0158989	-0.0883307
AESFFQTK	ACPH_HUMAN	P13798	-0.148058	0.0522051	-0.10981	0.0501706	0.0553533	0.259956	0.0389783	-0.128561	0.120386	-0.199899	-0.163335	-0.0500601
AESGESGGPPGSQDSAAGAEGAGAPAAAASAEPK	UBQL1_HUMAN	Q9UMX0	-0.0188848	0.0246875	-0.0315325	0.0256309	-0.121023	-0.182195	0.0241215	-0.152085	0.130835	0.234054	0.00568294	0.0986243
AESGESGGPPGSQDSAAGAEGAGAPAAAASAEPK	UBQL1_HUMAN	Q9UMX0	0.23627	0.0322268	-0.19378	0.0571179	-0.141907	0.0845137	-0.144476	0.2111	0.103597	0.215815	-0.125364	-0.148445
AESMLQQADK	PLST_HUMAN	P13797	-0.0853731	0.0141966	-0.036558	0.0482402	0.0804147	-0.0123734	0.140217	-0.0475899	0.0649226	-0.110607	-0.224511	0.00691105
AESMLQQADK	PLST_HUMAN	P13797	0.0648668	0.010158	-0.044116	0.000109661	-0.0298185	0.124716	0.111052	0.0788772	-0.043494	-0.082752	-0.0840785	-0.106364
AESMLQQADK	PLST_HUMAN	P13797	0.0864417	0.00227331	-0.0827165	0.00764039	-0.0352463	0.0754821	0.0615104	0.0981509	0.0367124	-0.0403138	-0.127485	-0.0795014
AESMLQQADK	PLST_HUMAN	P13797	-3.82362e-06	0.00146828	0.078286	0.00497639	-0.00748786	-0.0506134	-0.00189852	-0.0120933	-0.0625103	-0.00614593	0.0753859	0.0465288
AESMLQQADKLGCR	PLST_HUMAN	P13797	0.149429	0.0602052	0.215521	0.0770052	-0.0741503	-0.028638	-0.271575	0.136075	-0.114835	0.206786	-0.168228	0.208347
AESMLQQADKLGCR	PLST_HUMAN	P13797	0.37997	0.0151353	0.128356	0.0312576	-0.26326	-0.165493	0.0257472	0.279279	-0.0780454	0.129319	-0.11073	0.115728
AESTPEIAEQR	CSN1_HUMAN	Q13098	-0.131445	0.0848093	-0.170436	0.0226386	0.0172955	0.31433	0.0743608	-0.132588	0.115287	-0.175855	-0.111679	-0.137325
AESTPEIAEQR	CSN1_HUMAN	Q13098	-0.0953179	0.0400013	-0.124596	0.0326561	-0.0220009	0.177895	0.0314953	-0.132217	-0.0110084	0.109929	0.0745399	-0.174257
AETEEGPDVLR	SC23A_HUMAN	Q15436	0.553076	0.110991	0.483798	0.085527	-0.518119	-0.0735407	0.270331	0.308937	-0.478888	0.144702	-0.195516	0.229744
AETEEGPDVLR	SC23A_HUMAN	Q15436	0.361032	0.0681882	0.420299	0.00454583	-0.416653	0.0384933	0.130701	0.141497	-0.318889	0.019823	-0.033347	0.279464
AETLEFNDVYQEVK	SSRP1_HUMAN	Q08945	-0.781728	0.545381	0.181622	0.0886019	0.700615	-0.244673	-0.747778	-0.506872	0.01777	-0.217108	-0.108696	0.251041
AETLEFNDVYQEVK	SSRP1_HUMAN	Q08945	-0.343924	0.121162	0.194184	0.0651572	0.212286	0.193	-0.316517	-0.274643	-0.263079	0.144186	0.109657	0.0283183
AETPTESVSEPEVATK	DNLI1_HUMAN	P18858	-0.587668	0.0791067	-0.489496	0.0069957	0.245083	-0.0232804	0.197213	-0.601699	0.303485	0.0969207	0.0303034	-0.379505
AEVLSEEPILK	5MP2_HUMAN	Q7L1Q6	-0.272419	0.0378328	-0.182451	0.0460749	0.0941896	-0.0267324	0.148533	-0.297007	0.0311645	0.167554	0.0878925	-0.209664
AEVLSEEPILK	5MP2_HUMAN	Q7L1Q6	-0.195195	0.0175928	-0.238295	0.0909352	0.0669014	0.0437178	0.0989434	-0.206615	0.115159	0.255545	-0.176588	-0.194364
AEVQVLVLDGR	RL13A_HUMAN	P40429	-0.536008	0.160547	-0.0309615	0.000360853	0.349235	-0.0328183	-0.496649	-0.448039	0.11779	0.0923644	0.115081	0.0732693
AEVQVLVLDGR	RL13A_HUMAN	P40429	-0.622977	0.786783	0.217711	0.0565473	0.252818	0.796311	-0.438745	-0.563215	-0.190151	-0.299826	-0.281991	0.10204
AEVSELK	TPM4_HUMAN	P67936	-0.420295	0.0192441	-0.394591	0.012935	0.385101	0.0414859	-0.0713157	-0.242233	0.256168	-0.106881	-0.137037	-0.306466
AEVSELK	TPM4_HUMAN	P67936	-0.389104	0.013049	-0.222641	0.0141639	0.231133	-0.0277946	0.0894499	-0.339711	0.145753	-0.0791068	0.0723214	-0.176594
AEVSIQNNK	FLNB_HUMAN	O75369	-0.0958567	0.0155746	-0.0742938	0.0641629	0.129264	0.0273712	-0.0912059	-0.0178191	0.130362	-0.049161	-0.232281	0.0218116
AEVSIQNNK	FLNB_HUMAN	O75369	-0.0685624	0.0240941	0.000592664	0.0286935	0.173538	0.0962376	-0.0633375	0.0668633	-0.0185899	-0.176093	-0.205014	-0.0263901
AEYEGDGIPTVFVAVAGR	PUR6_HUMAN	P22234	-0.136235	0.00580951	-0.19768	0.0495148	0.141677	0.126255	0.00938635	-0.0510797	0.144449	-0.252831	-0.0277106	-0.155367
AEYEGDGIPTVFVAVAGR	PUR6_HUMAN	P22234	-0.399979	0.132857	-0.321159	0.0113379	0.0384825	0.140284	0.187123	-0.504776	0.266562	-0.03404	0.0890446	-0.194924
AFAAQEDLEK	RADI_HUMAN	P35241	-0.197613	0.04476	-0.263381	0.0245783	0.250015	-0.0717352	-0.123684	-0.0642858	0.243641	-0.0964178	-0.0860878	-0.138318
AFAAQEDLEK	RADI_HUMAN	P35241	-0.0320526	0.0178331	-0.171357	0.0239701	0.0564159	-0.0418022	-0.132505	-0.0011576	0.227893	-0.0696717	-0.00126233	-0.0264546
AFAAQEDLEK	RADI_HUMAN	P35241	-0.233219	0.0142991	-0.328177	0.0116778	0.247753	-0.0459839	0.019298	-0.1112	0.226339	-0.0468805	-0.134277	-0.238536
AFAETHIK	LPPRC_HUMAN	P42704	0.021119	0.00327497	0.233282	0.00312443	-0.0278213	0.0552883	0.0329432	0.0113059	-0.229036	-0.0160575	-0.0223932	0.104028
AFAETHIK	LPPRC_HUMAN	P42704	0.214571	0.00796049	0.0432005	0.00984265	-0.197148	0.0425501	-0.0388685	0.129144	-0.0544476	0.0912649	0.0548815	0.0142504
AFALEVIK	IPYR2_HUMAN	Q9H2U2	0.0472458	0.00508494	0.157457	0.0373991	0.00843978	-0.0138854	0.0903245	0.072742	-0.128013	-0.245951	0.0111143	0.0756576
AFALEVIK	IPYR2_HUMAN	Q9H2U2	0.1071	0.000147204	0.0539963	0.00947574	-0.110682	-0.0331224	-0.0409213	0.0475085	-0.0337013	0.121153	0.0247994	0.0516842
AFDFLSEETEASLASR	JIP4_HUMAN	O60271	-0.257386	0.6723	-0.373747	0.113096	-0.158211	0.529922	-0.591125	-0.447002	0.51537	-0.122772	0.234241	-0.043332
AFDLIVDRPVTLVR	NDUBA_HUMAN	O96000	0.128806	0.0113186	-0.0582913	0.0127141	-0.173639	-0.059059	0.0460328	0.0206225	0.0802827	0.152333	-0.00682312	0.00796158
AFDLIVDRPVTLVR	NDUBA_HUMAN	O96000	-0.0485029	0.0141985	0.0167974	0.00361842	0.0269268	-0.00169305	-0.143787	-0.0457545	0.00969498	0.0353502	0.0942968	0.0329734
AFDLIVDRPVTLVR	NDUBA_HUMAN	O96000	0.128955	0.00814672	-0.00587483	0.00385556	-0.156764	0.027361	0.0124581	0.044603	0.00812525	0.0832163	0.0311945	0.00561441
AFDLIVDRPVTLVR	NDUBA_HUMAN	O96000	0.129922	0.00433984	0.0990309	1.30722e-05	-0.123884	-0.113776	-0.0156748	0.0592175	-0.0197611	0.0437908	0.0462198	0.119938
AFDQGADAIYDHINEGK	QCR9_HUMAN	Q9UDW1	0.238463	0.00743326	-0.0184204	0.0119248	-0.239027	-0.0946433	0.0223685	0.111457	0.0406499	0.160229	0.0331277	0.0251767
AFDQGADAIYDHINEGK	QCR9_HUMAN	Q9UDW1	0.00853583	0.0197707	-0.0329472	0.0265843	-0.0823328	-0.0166083	0.0998552	-0.0610613	-0.0343693	0.144324	0.0622415	-0.0673154
AFDSAVAK	MIC60_HUMAN	Q16891	0.112187	0.0331172	0.00681046	0.0361496	-0.0171458	0.0437799	-0.154746	0.143715	0.00121537	0.0953261	-0.164833	0.0218353
AFDSAVAK	MIC60_HUMAN	Q16891	0.0218804	0.0207085	0.0404638	0.0298415	-0.0688452	0.0761809	-0.1221	-0.0233845	-0.0163706	0.177928	-0.0549969	0.0557569
AFDSGIIPMEFVNK	ACLY_HUMAN	P53396	0.0784419	0.0165314	0.144025	0.0564633	-0.105391	0.0839657	0.0778112	0.0264824	-0.236964	0.00520857	0.151919	-0.0281549
AFDSGIIPMEFVNK	ACLY_HUMAN	P53396	0.155156	0.0497551	0.157786	0.00407014	-0.165268	-0.0364262	0.209507	0.0691213	-0.166886	-0.0502905	0.0209836	0.0551118
AFDSGIIPMEFVNK	ACLY_HUMAN	P53396	0.38506	0.0705277	0.145508	0.00604912	-0.308901	0.243189	-0.0371351	0.289701	-0.164087	-0.022513	-0.121105	0.0462602
AFDSGIIPMEFVNK	ACLY_HUMAN	P53396	0.235904	0.0134077	0.0649963	0.0157129	-0.131279	0.159789	0.0890967	0.231018	-0.147433	-0.0362412	-0.206044	-0.0478838
AFDTAGNGYCR	FAS_HUMAN	P49327	-0.0574372	0.0626807	-0.0503085	0.0893288	-0.0463779	0.158712	0.199644	-0.100945	-0.161056	0.186241	-0.0482358	-0.204583
AFDTAGNGYCR	FAS_HUMAN	P49327	-0.033935	0.0115799	-0.0841325	0.125915	-0.0407278	-0.0503607	0.0647916	-0.0876321	0.0645927	-0.174504	0.310682	-0.0757087
AFEAVDK	DNJC8_HUMAN	O75937	-0.053556	0.000527404	-0.328089	0.0705441	0.0337864	-0.0265498	-0.021247	-0.0479046	0.11774	0.187803	0.160424	-0.328173
AFEAVDK	DNJC8_HUMAN	O75937	-0.197667	0.0472263	-0.0353687	0.0320513	0.0508725	0.151492	0.156894	-0.211746	-0.091238	0.108483	-0.0824507	-0.123874
AFEDEMSGR	SPTB2_HUMAN	Q01082	0.0478852	0.022863	0.13601	0.00192159	-0.107941	0.0902878	-0.0990379	-0.0197807	-0.0744228	0.0239286	0.0740853	0.117059
AFEDEMSGR	SPTB2_HUMAN	Q01082	0.0496069	0.00781756	-0.0100464	0.0146951	-0.090609	0.0501071	0.00874471	-0.00514845	0.0582156	0.0453564	-0.089906	0.0466445
AFEEAEK	TERA_HUMAN	P55072	0.121323	0.0257443	-0.0338285	0.00612891	-0.159192	0.0643377	0.106951	0.0370467	0.0316757	-0.0637332	0.0416103	-0.0227156
AFEEAEK	TERA_HUMAN	P55072	0.121847	0.00855214	0.0713207	0.000743314	-0.0874706	0.0649928	0.104723	0.100872	-0.0954414	-0.0582939	-0.0786952	0.00514992
AFENCSEDLQER	CBR3_HUMAN	O75828	-0.267593	0.00415897	-0.476338	0.0147129	0.27779	0.0362086	0.0845389	-0.122868	0.286695	-0.118817	-0.182919	-0.389964
AFENCSEDLQER	CBR3_HUMAN	O75828	-0.536829	0.0392728	-0.348518	0.0315301	0.335275	0.265932	0.0337542	-0.422447	0.218589	-0.140573	-0.232745	-0.279167
AFENLLGQALTK	LMO7_HUMAN	Q8WWI1	0.148762	0.00533909	0.127386	0.00704046	-0.061751	0.0148289	-0.0500486	0.153533	-0.155737	0.0232061	0.00237268	0.0301987
AFENLLGQALTK	LMO7_HUMAN	Q8WWI1	0.235286	0.0344038	0.0221515	0.0298737	-0.205689	0.167511	-0.0134913	0.164289	-0.125584	0.0449937	0.0831505	-0.0859803
AFEPATGR	AL9A1_HUMAN	P49189	-0.0422066	0.0022977	0.0758134	0.000568599	0.011627	-0.0753457	-0.0451297	-0.0571895	-0.00836788	0.0106454	0.0443244	0.0961364
AFEPATGR	AL9A1_HUMAN	P49189	0.11839	0.00442771	0.0777564	0.033273	-0.137626	0.0189903	-0.0181965	0.0454482	0.009523	-0.134388	0.11266	0.10242
AFFAGSQR	GANAB_HUMAN	Q14697	-0.0977826	0.0301991	0.0276801	0.0250466	0.0886096	-0.126008	0.108993	-0.0703377	-0.00364528	-0.157503	0.0507031	0.0207439
AFFPCFDTPAVK	AMPB_HUMAN	Q9H4A4	-0.0399778	0.0194161	0.0611316	0.0246135	0.0475852	0.171024	-0.0166376	0.00456034	-0.181605	-0.0342525	0.0495876	-0.090834
AFFPCFDTPAVK	AMPB_HUMAN	Q9H4A4	-0.0123017	0.0208671	-0.221021	0.00932309	-0.0379139	0.00839573	0.134334	-0.047843	0.105101	0.034258	0.0666197	-0.203347
AFFPCFDTPAVK	AMPB_HUMAN	Q9H4A4	-0.0217391	0.0981283	-0.0247946	0.0898383	0.140373	-0.273632	0.0229391	0.0638386	-0.144299	0.0701046	0.19228	-0.168454
AFFSEVER	PA2G4_HUMAN	Q9UQ80	-0.119855	0.00305584	-0.129233	0.0136018	0.0979503	-0.032804	-0.0413907	-0.0846092	0.0755383	-0.0108027	0.116794	-0.109849
AFFSEVER	PA2G4_HUMAN	Q9UQ80	-0.226701	0.135155	-0.0519714	0.0938706	0.0847391	-0.0122239	0.371197	-0.237382	-0.177497	-0.0856686	0.162284	-0.248954
AFFSEVERR	PA2G4_HUMAN	Q9UQ80	-0.00366686	0.0100297	-0.146548	0.0270899	-0.0783667	0.0325248	0.0179007	-0.0702489	0.177669	0.109651	-0.103988	-0.0228995
AFGPGLEGGLVNK	FLNC_HUMAN	Q14315	0.253732	0.0500054	0.527794	0.0114817	-0.145475	0.056505	-0.210978	0.228376	-0.462424	-0.0261554	0.0197875	0.287118
AFGPGLEGGLVNK	FLNC_HUMAN	Q14315	0.369912	0.0032541	0.254898	0.0532677	-0.251225	0.00805394	-0.0446693	0.293787	-0.17789	0.0643767	-0.224298	0.192812
AFGPGLEGGLVNK	FLNC_HUMAN	Q14315	0.168626	0.0106419	0.455884	0.0160478	-0.13233	-0.0487582	0.0934239	0.114018	-0.370869	-0.180642	0.0322786	0.261769
AFGPGLQGGSAGSPAR	FLNA_HUMAN	P21333	0.00717363	0.703467	0.577626	1.17317	0.122486	-0.740463	0.384204	0.042292	-1.11015	0.189011	0.528015	-0.247935
AFGPGLQGGSAGSPAR	FLNA_HUMAN	P21333	-0.332976	0.00157676	-0.0489027	0.00106903	-0.177944	-0.326878	-0.388025	-0.659692	0.395321	0.355788	0.321417	0.326588
AFGPGLQGGSAGSPAR	FLNA_HUMAN	P21333	-0.616141	0.354222	0.46276	0.901025	0.257643	-0.729485	-0.801167	-0.719247	-0.193064	0.914609	-0.38114	0.536182
AFGPGLQGGSAGSPAR	FLNA_HUMAN	P21333	0.00245002	0.00311478	-0.0709694	0.0172583	-0.0622617	-0.0182053	-0.096825	-0.0545176	0.0906109	0.189927	0.0148497	0.00282918
AFGYYGPLR	SRSF3_HUMAN	P84103	-0.255102	0.019426	-0.338337	0.202511	0.172624	-0.0550973	0.119521	-0.207408	0.383135	-0.397145	-0.0117319	-0.135907
AFGYYGPLR	SRSF3_HUMAN	P84103	-0.308874	0.00207888	-0.094144	0.00419925	0.199515	0.0616404	0.039942	-0.24689	0.00561934	-0.0246722	0.0194315	-0.12644
AFHNEAQVNPER	TCPA_HUMAN	P17987	-0.0552355	0.0222381	-0.0995607	0.0186272	0.0699819	-0.141213	0.0317379	-0.0301707	0.138526	0.00235748	-0.0983187	-0.00400003
AFHNEAQVNPERK	TCPA_HUMAN	P17987	-0.131617	0.0441449	-0.0151846	0.010652	0.0103004	0.194786	0.0781738	-0.151875	-0.061615	-0.0493551	0.0520048	-0.0839863
AFHNEAQVNPERK	TCPA_HUMAN	P17987	-0.0596474	0.0392562	-0.0511655	0.0112965	-0.0316903	0.187982	0.0123845	-0.0902847	-0.0293429	0.0232307	0.0593207	-0.0973266
AFHPDLEFVGK	FADS2_HUMAN	O95864	-0.0902247	0.0320247	-0.11091	0.0421868	0.0344902	0.0466268	0.19723	-0.0876065	0.0242978	-0.195591	0.0861889	-0.147169
AFIITGQTYTR	PUR8_HUMAN	P30566	-0.0952002	0.0194282	0.150357	0.0145992	0.0495545	-0.181427	-0.121865	-0.10998	0.0122471	-0.0440234	0.0926599	0.212443
AFIPQLLSR	IDE_HUMAN	P14735	-0.0034298	0.0229786	-0.479353	0.0378473	-0.015308	-0.00441347	-0.188136	-0.0210651	0.310964	0.234874	0.149	-0.350005
AFITNIPFDVK	HNRPM_HUMAN	P52272	-0.24361	0.00134217	-0.176707	0.0240951	0.207623	0.108169	0.0666374	-0.143642	0.0245012	-0.158426	0.0409808	-0.23335
AFITNIPFDVK	HNRPM_HUMAN	P52272	-0.343651	0.0215909	-0.162975	0.0172725	0.188894	0.165608	-0.0190378	-0.294063	0.0204292	0.059651	0.0361586	-0.200596
AFITNIPFDVK	HNRPM_HUMAN	P52272	-0.252344	0.00774448	-0.267095	0.0065542	0.183308	0.0322804	0.115171	-0.184771	0.106009	-0.0433325	0.0168421	-0.270946
AFITNIPFDVK	HNRPM_HUMAN	P52272	-0.267098	0.00990379	-0.21247	0.0114079	0.154726	0.0918043	0.0861611	-0.224333	0.0551089	0.0340578	0.0149887	-0.237536
AFITNIPFDVK	HNRPM_HUMAN	P52272	-0.234495	0.0171721	-0.206583	0.0468959	0.188777	0.174466	-0.0229409	-0.141481	-0.0335178	0.052337	0.0517979	-0.312206
AFKDTGKTPVEPEVAIHR	RS20_HUMAN	P60866	0.330157	0.104898	-0.179146	0.116343	-0.255829	-0.429655	-0.343953	0.183306	0.162377	0.472648	0.270356	-0.060993
AFLADPSAFVAAAPVAAATTAAPAAAAAPAK	RLA0_HUMAN	P05388	-0.215028	0.00257171	-0.14348	0.0104042	0.264476	0.098094	0.15368	-0.0539162	-0.01607	-0.211649	-0.220417	-0.224436
AFLADPSAFVAAAPVAAATTAAPAAAAAPAK	RLA0_HUMAN	P05388	-0.182823	0.0317376	0.160287	0.0456806	0.0336142	0.0785295	0.121109	-0.21463	-0.203792	-0.0797644	0.160594	0.0183478
AFLADPSAFVAAAPVAAATTAAPAAAAAPAK	RLA0_HUMAN	P05388	-0.180985	0.0146814	0.0013567	0.0606858	0.0385825	0.0466384	0.0537327	-0.212004	-0.102219	0.0732496	0.193859	-0.0927076
AFLADPSAFVAAAPVAAATTAAPAAAAAPAKVEAK	RLA0_HUMAN	P05388	-0.0237771	0.00761045	0.0931607	0.00920345	-0.0222089	0.0628032	0.0467638	-0.0451982	-0.049709	-0.0175866	-0.101089	0.081976
AFLASPEYVNLPINGNGK	GSTP1_HUMAN	P09211	-0.127989	0.00583191	-0.195677	0.00267247	0.142573	0.155821	0.0540387	-0.0350644	0.0147181	-0.0461601	-0.079579	-0.256885
AFLASPEYVNLPINGNGK	GSTP1_HUMAN	P09211	-0.383056	0.00131253	0.0381244	0.0107096	0.23049	0.029682	-0.049945	-0.327392	-0.0794874	0.0405207	0.0614585	-0.0205356
AFLASPEYVNLPINGNGK	GSTP1_HUMAN	P09211	-0.0969334	0.00317395	-0.205584	0.0366325	0.0961348	-0.0172353	-0.0325956	-0.0525376	0.156263	-0.124411	0.130147	-0.148209
AFLASPEYVNLPINGNGK	GSTP1_HUMAN	P09211	-0.120154	0.000508888	-0.0391515	0.000815143	0.162626	0.115914	0.0783287	-0.0105579	-0.09384	-0.126593	-0.0922612	-0.150296
AFLASPEYVNLPINGNGK	GSTP1_HUMAN	P09211	-0.108536	0.00640266	-0.000818591	0.00293555	0.165538	0.0454924	-0.00694392	-0.000538906	-0.0512265	-0.0893744	-0.116902	-0.0539847
AFLASPEYVNLPINGNGK	GSTP1_HUMAN	P09211	-0.144389	0.00469023	-0.202523	0.00869412	0.0908037	0.0877994	0.0503304	-0.110794	0.0630349	0.0348259	0.015311	-0.216358
AFLASPEYVNLPINGNGKQ	GSTP1_HUMAN	P09211	-0.0376924	0.00153408	-0.0870291	0.00300938	0.0570829	-0.013341	-0.00115787	-0.0036833	0.0421848	-0.0315027	0.0349819	-0.0831449
AFLDALQNQAEASSK	TRAP1_HUMAN	Q12931	-0.0699875	0.0111823	-0.223649	0.0162188	0.112861	0.106776	-0.039183	0.0129811	0.149923	-0.149437	-0.0404273	-0.177249
AFLEENNLDYIIR	PPP5_HUMAN	P53041	0.0488791	0.0175896	-0.0428535	0.0152366	-0.140894	-0.110283	0.0463487	-0.0672665	0.0712644	0.0688595	0.18956	0.00960175
AFLEENNLDYIIR	PPP5_HUMAN	P53041	0.225046	0.059342	0.0327729	0.0190737	-0.147024	-0.249209	0.101178	0.157938	0.0295574	-0.092846	0.0941426	0.0632572
AFLEENNLDYIIR	PPP5_HUMAN	P53041	-0.171125	0.0538624	0.10382	0.0662983	-0.0421828	0.0897737	0.097658	-0.264078	0.0711608	-0.168932	-0.0685396	0.19744
AFLGELK	PRKDC_HUMAN	P78527	-0.0374046	0.000564211	-0.353119	0.088627	0.0289269	0.0257191	0.0323372	-0.0233867	0.17148	0.263168	-0.158259	-0.29885
AFLGELK	PRKDC_HUMAN	P78527	-0.0391821	0.00531385	-0.0686649	0.029627	0.0246909	-0.0100336	-0.0898846	-0.0349873	-0.000561803	0.172041	0.0585161	-0.0822308
AFLIEEQK	RL34_HUMAN	P49207	-0.022723	0.0188658	0.0245771	0.0178391	0.0706921	0.227587	0.0756787	0.0561504	-0.203107	-0.146505	-0.0230544	-0.168747
AFLIEEQK	RL34_HUMAN	P49207	-0.0487106	0.0462563	-0.104019	0.00333819	-0.0401254	0.160382	0.153276	-0.0837151	0.0384087	-0.0886967	-0.0209467	-0.113422
AFLIEEQK	RL34_HUMAN	P49207	0.0667361	0.00117551	0.0436257	0.0844116	0.0372262	0.0527802	0.0399817	0.131738	-0.154872	-0.245979	0.149601	-0.109028
AFLIEEQK	RL34_HUMAN	P49207	0.00665354	0.0122568	-0.00955241	0.0176187	0.00960065	0.140023	0.121444	0.0343789	-0.145516	-0.0574756	0.00685066	-0.154883
AFLQGGQEATDIALLLR	DCTN1_HUMAN	Q14203	0.123199	0.871503	0.0867343	0.0493828	-0.081107	-1.09099	0.0688072	-0.017289	0.149281	0.00374785	0.319882	0.25289
AFLQGGQEATDIALLLR	DCTN1_HUMAN	Q14203	0.238071	0.167468	0.657768	0.481238	0.00142014	-0.256203	-0.297603	0.300795	-0.826703	-0.0042465	0.479507	0.114389
AFMGPLKK	RL3_HUMAN	P39023	0.181957	0.0161145	0.160374	0.0717357	-0.0895321	-0.0999862	0.0888949	0.164574	-0.024265	-0.242018	-0.131527	0.180781
AFMGPLKK	RL3_HUMAN	P39023	0.0270184	0.0356029	-0.00170047	0.0203234	0.0567997	-0.137267	0.106568	0.0739754	0.0191653	-0.0757678	-0.15446	0.0129886
AFNSSSFNSNTFLTR	RAGP1_HUMAN	P46060	-0.210763	0.00779252	-0.0716656	0.0209154	-0.0735238	-0.258887	-0.150199	-0.387614	0.270813	0.118585	0.317477	0.159051
AFNSSSFNSNTFLTR	RAGP1_HUMAN	P46060	-0.505476	0.124441	0.0608124	0.0367036	0.115382	-0.508038	-0.637119	-0.664406	0.375942	0.221216	0.217351	0.450464
AFNSSSFNSNTFLTR	RAGP1_HUMAN	P46060	-0.625484	0.165926	-0.187096	0.0332419	0.307451	-0.196182	-0.620974	-0.628436	0.30366	0.379797	0.125113	0.0567728
AFPMPGFDEH	GLYM_HUMAN	P34897	-0.147721	0.00142842	0.0108197	0.00696906	0.13417	0.00420217	-0.00445001	-0.0870412	-0.052626	-0.0594502	0.0450737	-0.0404712
AFPMPGFDEH	GLYM_HUMAN	P34897	-0.0258192	0.0210345	-0.0726298	0.00130559	-0.0283853	0.131075	-0.0400684	-0.0471635	0.0493641	-0.00394144	0.0365977	-0.0544187
AFQNVFAPR	GNS_HUMAN	P15586	0.37576	0.0408559	0.624355	0.0251303	-0.18383	-0.0115214	-0.179579	0.357356	-0.471401	-0.274067	-0.0496741	0.392797
AFQNVFAPR	GNS_HUMAN	P15586	0.407814	0.0242587	0.515473	0.0193989	-0.301506	-0.137982	-0.221864	0.284244	-0.258381	-0.0859054	-0.0355284	0.458645
AFQYVETHGEVCPANWTPDSPTIKPSPAASK	PRDX3_HUMAN	P30048	0.14913	0.00422181	-0.102949	0.0339174	-0.122001	0.0509686	0.00193122	0.105641	-0.0155918	0.0747362	0.124691	-0.152788
AFQYVETHGEVCPANWTPDSPTIKPSPAASK	PRDX3_HUMAN	P30048	0.233727	0.0429257	-0.150293	0.0226437	-0.24699	0.154719	0.0601538	0.12535	0.0824397	0.117759	-0.104461	-0.117014
AFQYVETHGEVCPANWTPDSPTIKPSPAASK	PRDX3_HUMAN	P30048	0.217312	0.0350874	0.0456922	0.0195644	-0.235055	0.108327	0.0946382	0.108426	-0.115742	0.0803967	0.0273075	-0.0402913
AFSDPFVEAEK	HSP74_HUMAN	P34932	0.248245	0.023886	0.035637	0.00218666	-0.160296	-0.121218	0.115524	0.192567	-0.0614734	0.00746969	0.0127959	-0.00859348
AFSDPFVEAEK	HSP74_HUMAN	P34932	0.233545	0.00461672	0.301353	0.0123535	-0.0956734	-0.0263182	-0.0110103	0.237631	-0.320253	0.0088674	-0.0595303	0.114498
AFSDPFVEAEK	HSP74_HUMAN	P34932	0.154789	0.00408414	0.19951	0.00504682	-0.0209211	0.0358974	0.00340435	0.200763	-0.256594	-0.0835578	-0.0315778	0.0264524
AFSDPFVEAEK	HSP74_HUMAN	P34932	0.174258	0.0154105	0.120673	0.0128398	-0.14777	0.111426	0.0660416	0.125278	-0.0793787	-0.144534	-0.0715039	0.0809279
AFSGYLGTDQSK	ESTD_HUMAN	P10768	0.0701154	0.000589394	0.0635798	0.00231789	-0.0347363	0.0350074	0.00969133	0.0708654	-0.0479496	-0.046351	-0.0599424	0.0397713
AFSGYLGTDQSK	ESTD_HUMAN	P10768	0.0948685	0.0266853	-0.00134312	0.107358	0.051659	-0.0877389	-0.0271188	0.167484	-0.0538036	-0.26384	0.196629	-0.0781413
AFSGYLGTDQSK	ESTD_HUMAN	P10768	0.097254	0.00575483	0.0869488	0.0423125	-0.06244	-0.0677932	0.0460599	0.0735674	-0.105935	-0.0944845	0.172413	0.00827655
AFSGYLGTDQSK	ESTD_HUMAN	P10768	0.0960204	0.10622	-0.00176802	0.105723	-0.114995	0.0432096	0.35451	0.0415376	0.0344738	-0.196853	-0.356371	0.0219748
AFSITQGLLK	PUR4_HUMAN	O15067	-0.278931	0.00403124	-0.43433	0.00626785	0.211075	-0.00450046	0.0643534	-0.201949	0.232073	0.0247931	0.0208173	-0.37657
AFSPTTVNTGR	S61A1_HUMAN	P61619	0.0501812	0.02363	0.419509	0.0354998	-0.17999	-0.155626	0.0298814	-0.104945	-0.307043	0.193143	0.0861118	0.300897
AFSPTTVNTGR	S61A1_HUMAN	P61619	0.141396	0.00170936	0.412757	0.0429496	-0.122529	0.0156367	-0.0104299	0.0904434	-0.257456	-0.249104	0.0191252	0.304043
AFSQFGK	HNRPQ_HUMAN	O60506	0.0114051	0.0537891	0.0296433	0.0406814	-0.107098	-0.0202073	0.189769	-0.0781059	-0.112436	0.0528673	0.148884	-0.0641281
AFSYYGPLR	SRSF7_HUMAN	Q16629	-0.388208	0.0172866	-0.268121	0.00153912	0.336808	-0.0257274	0.124819	-0.244893	0.0943081	-0.105977	-0.0708471	-0.286497
AFTHTAQYDEAISDYFR	PUR9_HUMAN	P31939	0.190839	0.0152802	0.216018	0.00351835	-0.198255	0.0698289	-0.0511323	0.0979728	-0.124039	-0.0522808	0.0419081	0.174801
AFTHTAQYDEAISDYFR	PUR9_HUMAN	P31939	-0.174451	0.06624	-0.0572078	0.0288515	0.152196	-0.0116002	-0.281405	-0.113545	0.0263074	0.0612197	0.194903	-0.0531652
AFTYINLDK	TFR1_HUMAN	P02786	-0.00762723	0.113125	-0.27351	0.00126578	-0.138063	0.291416	0.00769423	-0.10033	0.205431	0.0342407	-0.0266623	-0.178949
AFTYINLDK	TFR1_HUMAN	P02786	0.161045	0.0284684	-0.286241	0.157881	-0.262799	-0.0263987	0.0484785	-0.00936977	0.116522	0.440904	0.0649966	-0.249287
AFVAGVLPFK	RTCA_HUMAN	O00442	0.27313	0.00582092	0.263347	0.00359008	-0.146725	-0.0667443	-0.0400138	0.243047	-0.23306	0.00734836	-0.0214973	0.143406
AFVAIGDYNGHVGLGVK	RS2_HUMAN	P15880	0.0432857	0.00865605	-0.115544	0.00969489	-0.0584996	0.0869669	0.0268052	0.0185099	0.0397376	-0.0130703	0.0772124	-0.124056
AFVAIGDYNGHVGLGVK	RS2_HUMAN	P15880	0.0614567	0.00496955	-0.0625419	0.0128746	-0.0517369	-0.0058311	0.0744682	0.0402695	0.0287412	-0.0775168	0.0765294	-0.0667994
AFVAIGDYNGHVGLGVK	RS2_HUMAN	P15880	0.00697079	0.0179674	-0.0626086	0.00309372	0.0110835	0.0278784	-0.134483	0.0207688	0.0451121	0.0764428	0.0220658	-0.0378414
AFVDFLSDEIKEER	C1QBP_HUMAN	Q07021	0.297557	0.0722805	0.153775	0.0672037	-0.30162	0.214294	0.0997773	0.173022	-0.264789	0.154224	-0.100069	-0.0233567
AFVEAQNK	PPCE_HUMAN	P48147	-0.144797	0.0360745	-0.0798729	0.00544554	0.0122962	-0.314496	-0.22142	-0.227357	0.244391	0.230668	0.123181	0.13625
AFVELTK	AGM1_HUMAN	O95394	-0.00948221	0.0451691	0.226799	0.0153663	-0.0731301	0.185897	-0.0450662	-0.0579116	-0.229747	0.0684425	-0.00368545	0.10087
AFVELTK	AGM1_HUMAN	O95394	0.156211	0.00553392	0.0353899	0.0353522	-0.174091	-0.0594084	-0.144986	0.0558961	0.0647558	0.212729	-0.0495469	0.12784
AFVESQQK	MACF1_HUMAN	Q9UPN3	-0.705438	0.0162339	-0.619134	0.000959014	0.529702	-0.0453772	-0.0611137	-0.520859	0.361431	-0.00287693	-0.0928031	-0.508369
AFVHWYVGEGMEEGEFSEAR	TBA1B_HUMAN	P68363	-0.0319807	0.00723849	-0.0553307	0.00427719	0.047256	-0.0786728	-0.0377603	-0.0119151	0.0293622	0.0373387	0.0699002	-0.0468843
AFVHWYVGEGMEEGEFSEAR	TBA1B_HUMAN	P68363	-0.117865	0.0285826	-0.0932952	0.00600679	0.1761	-0.0516081	-0.0986332	-0.0158899	0.0240094	-0.0250045	0.0504547	-0.108675
AFVRPSGTEDVVR	AGM1_HUMAN	O95394	0.278544	0.00348332	0.0898559	0.00214059	-0.245766	-0.0173859	0.00611161	0.169425	-0.0280832	-0.0209807	0.0467852	0.094257
AFYMEEGVPYCER	PDLI7_HUMAN	Q9NR12	-0.0820532	0.00981549	0.135188	0.0388981	0.153901	0.0507052	-0.0259021	0.0263796	-0.119986	-0.0779449	-0.263059	0.0722472
AFYMEEGVPYCER	PDLI7_HUMAN	Q9NR12	-0.045811	0.0074953	-0.243408	0.0156594	0.0263098	-0.0124046	0.0910523	-0.0407683	0.102487	0.108863	-0.00237325	-0.229008
AFYMEEGVPYCER	PDLI7_HUMAN	Q9NR12	-0.336756	0.0862219	-0.0731895	0.378944	0.166046	0.342811	0.072174	-0.284229	0.0694426	0.0373503	-0.682332	-0.0170971
AFYMEEGVPYCER	PDLI7_HUMAN	Q9NR12	0.451948	0.461329	0.344985	0.247547	-0.442566	-0.69933	0.292985	0.167263	-0.408138	0.388068	0.258927	0.115318
AFYMEEGVPYCER	PDLI7_HUMAN	Q9NR12	-0.0109622	0.00634586	-0.145707	0.0164468	0.000111503	-0.102287	-0.0768326	-0.0271851	0.145345	0.174272	-0.0139341	-0.0489338
AFYNNVLGEYEEYITK	OAT_HUMAN	P04181	0.0780855	0.0380664	0.0955935	0.133014	-0.0890589	0.161953	-0.0923022	0.0466569	0.0473047	-0.0185446	-0.332025	0.181648
AFYPEEISSMVLTK	HS71B_HUMAN	P0DMV9	-0.0953376	0.0511495	-0.083153	0.0144781	0.132247	0.187495	-0.131878	0.00235549	0.00792488	0.00637481	-0.16277	-0.102647
AFYPEEISSMVLTK	HS71B_HUMAN	P0DMV9	-0.159851	0.0259101	-0.315701	0.00929342	0.0835446	0.191008	0.0900641	-0.127	0.11054	0.03331	-0.0464303	-0.325855
AFYPEEISSMVLTK	HS71B_HUMAN	P0DMV9	-0.305305	0.0125405	-0.165055	0.0145468	0.276915	0.0691095	-0.0663568	-0.174404	0.0423054	-0.100738	0.0463811	-0.196045
AFYVNVLNEEQR	CATA_HUMAN	P04040	-0.00942647	0.0243006	0.00615596	0.13185	-0.103642	0.062479	-0.139721	-0.0992114	0.232568	-0.0161427	-0.199364	0.230454
AGAAGGPEEEAEKPVK	PCNP_HUMAN	Q8WW12	-0.28248	0.000267587	-0.189359	0.00985162	0.167324	-0.0234319	-0.0308939	-0.248592	0.109803	0.109513	0.0584696	-0.149173
AGAAGGPEEEAEKPVK	PCNP_HUMAN	Q8WW12	-0.255971	0.0178233	-0.152569	0.0320127	0.112614	0.116364	0.0618632	-0.24353	-0.00220247	0.071391	0.0871618	-0.207781
AGAAGGPEEEAEKPVK	PCNP_HUMAN	Q8WW12	-0.466276	0.00570748	-0.202703	0.0101305	0.190136	-0.0319051	-0.0324572	-0.485032	0.164679	0.157719	0.10515	-0.112984
AGAGSATLSMAYAGAR	MDHM_HUMAN	P40926	-0.0447098	0.0200769	0.101452	0.0438613	-0.0344916	0.0107704	-0.188598	-0.0936896	0.0397294	0.152752	-0.107781	0.191458
AGAGSATLSMAYAGAR	MDHM_HUMAN	P40926	0.231023	0.0259149	0.110273	0.00190436	-0.102976	-0.0342594	-0.149028	0.225113	-0.0511642	-0.0156456	-0.0256624	0.102604
AGAGSATLSMAYAGAR	MDHM_HUMAN	P40926	-0.0206503	0.00702469	0.111827	0.026294	-0.055862	-0.0396063	0.0346618	-0.0816792	-0.100007	0.00561223	0.173661	0.0560862
AGAGSATLSMAYAGAR	MDHM_HUMAN	P40926	0.159863	0.0455302	0.250077	0.0540495	-0.0243273	-0.188018	-0.0964697	0.179322	-0.0693652	-0.109526	-0.161985	0.272915
AGAGSATLSMAYAGAR	MDHM_HUMAN	P40926	0.0597583	0.00855558	0.148563	0.000445416	-0.0456145	-0.0557934	0.0763871	0.0379041	-0.129416	-0.0238878	0.000141126	0.0803046
AGAGSATLSMAYAGAR	MDHM_HUMAN	P40926	0.347887	0.53316	0.93896	0.300927	0.151443	-0.21512	-0.500273	0.587289	-0.938027	0.0386242	-0.665702	0.424543
AGAHLQGGAK	G3P_HUMAN	P04406	0.339372	0.120801	0.446391	0.390436	-0.137581	-0.372873	0.00988204	0.310667	-0.539779	-0.215292	0.503127	0.0765586
AGAHLQGGAK	G3P_HUMAN	P04406	0.382655	0.15009	0.331693	0.329443	-0.10939	-0.378484	-0.00574542	0.39483	-0.414628	-0.30347	0.435747	0.0311808
AGAHLQGGAK	G3P_HUMAN	P04406	0.348152	0.156404	0.408291	0.357947	-0.0995012	-0.369767	-0.202382	0.354026	-0.39322	-0.315128	0.497163	0.154243
AGAHLQGGAKR	G3P_HUMAN	P04406	0.448892	0.0219803	0.0888752	0.0759059	-0.328728	-0.125991	-0.211834	0.318852	-0.100574	0.304202	0.0736369	0.0503591
AGAIAPCEVTVPAQNTGLGPEK	RLA0_HUMAN	P05388	0.000711369	0.016565	-0.0107122	0.0667247	-0.0277001	0.00630776	0.131535	-0.0210307	-0.0613165	-0.149218	0.189615	-0.0886658
AGAIAPCEVTVPAQNTGLGPEK	RLA0_HUMAN	P05388	-0.0606362	0.0163156	0.00318441	0.0267575	0.0546008	0.00105838	0.154536	-0.0342552	-0.0801363	-0.150622	0.0724241	-0.0848219
AGAISASGPELQGAGHSK	AHNK_HUMAN	Q09666	-0.0279302	0.0822395	0.0149121	0.182718	0.0609474	0.175823	-0.219275	0.0310371	0.0881441	0.024432	-0.41236	0.114516
AGAKPDQIGIITPYEGQR	RENT1_HUMAN	Q92900	-0.0227919	0.0186569	-0.171575	0.0127233	-0.0610766	-0.0379107	0.0922436	-0.0883355	0.121435	0.0322878	0.136037	-0.121748
AGAKPDQIGIITPYEGQR	RENT1_HUMAN	Q92900	-0.132375	0.0245079	-0.156241	0.0207249	0.00885848	0.0152857	0.116036	-0.173161	0.0834624	0.149412	-0.042093	-0.123038
AGALQCSPSDAYTK	TLN1_HUMAN	Q9Y490	-0.180321	0.0341902	0.371424	0.0123186	-0.0026884	0.11914	0.0190373	-0.239949	-0.254185	0.00886653	-0.107731	0.273991
AGALQCSPSDAYTKK	TLN1_HUMAN	Q9Y490	0.249288	0.069821	0.148829	0.0208254	-0.297597	0.161025	-0.143381	0.100625	-0.0332367	0.102706	-0.0749297	0.183084
AGALQCSPSDAYTKK	TLN1_HUMAN	Q9Y490	0.149814	0.0200105	0.126223	0.150503	-0.211049	0.0513142	0.00897238	0.0284309	-0.253995	0.275653	0.169907	-0.0471824
AGAVEQLR	SRPRA_HUMAN	P08240	-0.022578	0.0571635	0.169632	0.00459398	0.0270362	-0.260101	0.0375275	-0.0353209	-0.0963183	0.0770595	-0.0023185	0.148607
AGAYDFPSPEWDTVTPEAK	KCC2D_HUMAN	Q13557	0.597262	0.011998	0.321963	0.0593648	-0.450597	0.0485671	-0.00926788	0.439455	-0.172738	-0.277949	-0.0923565	0.259206
AGAYDFPSPEWDTVTPEAK	KCC2D_HUMAN	Q13557	0.489874	0.0205017	0.425215	0.00117776	-0.348194	0.0806345	-0.0806966	0.382743	-0.341589	-0.106501	-0.0831598	0.255741
AGDEFVEK	HCDH_HUMAN	Q16836	-0.25091	0.00341622	-0.120965	0.00434941	0.126062	-0.00608688	-0.102073	-0.239987	0.109765	0.117894	0.0547609	-0.0545113
AGDEFVEK	HCDH_HUMAN	Q16836	-0.0994597	0.00665763	-0.102212	0.0958478	0.0714933	0.0368074	-0.0781495	-0.0724332	-0.074041	0.139853	0.202399	-0.203244
AGDMENAENILTVMR	LPPRC_HUMAN	P42704	-0.108051	0.17413	-0.11151	0.00574531	-0.194022	0.0955951	0.23043	-0.307573	0.134528	0.111578	-0.00305269	-0.0174514
AGDREDITEPAICALR	CTNB1_HUMAN	P35222	0.0191165	0.021684	0.130863	0.0156986	0.00124549	0.202853	0.0859655	0.0507214	-0.263139	-0.0270178	-0.083769	-0.0682761
AGDREDITEPAICALR	CTNB1_HUMAN	P35222	-0.364474	0.0338479	-0.0701617	0.123678	0.106813	-0.258956	-0.0267437	-0.441252	0.0323208	0.433784	0.114617	-0.0334252
AGDTVIPLYIPQCGECK	ADHX_HUMAN	P11766	0.25685	0.00277197	-0.0139028	0.0559289	-0.137329	0.0829265	0.0462582	0.245962	0.0413121	-0.267001	-0.0859434	0.000112605
AGDTVIPLYIPQCGECK	ADHX_HUMAN	P11766	0.179888	0.0212247	0.180396	0.00629005	-0.0736511	-0.0861088	0.132291	0.177708	-0.154544	-0.110219	-0.119049	0.0960293
AGDWQCPNPGCGNQNFAWR	EWS_HUMAN	Q01844	0.0983322	0.0310701	-0.426528	0.0799794	0.0202785	-0.11243	0.124762	0.143943	0.196309	-0.152689	0.184662	-0.41747
AGDWQCPNPGCGNQNFAWR	EWS_HUMAN	Q01844	-0.300573	0.0265309	-0.235292	0.0549831	0.207679	0.205352	-0.0286956	-0.213469	0.135668	0.0560236	-0.267059	-0.18506
AGEAGKLEEVMQELR	COR1B_HUMAN	Q9BR76	0.204723	0.00799864	0.227229	0.0457189	-0.112229	-0.00492572	-0.0826265	0.184417	-0.2097	0.13908	-0.137001	0.128977
AGEAPTENPAPPTQQSSAE	YBOX3_HUMAN	P16989	-0.242024	0.019933	-0.101321	0.0221109	0.0873124	0.105883	-0.0861864	-0.249373	0.0338842	0.150761	0.0765105	-0.0967771
AGEAPTENPAPPTQQSSAE	YBOX3_HUMAN	P16989	-0.0882184	0.0184447	0.106118	0.0147679	-0.0339387	-0.104362	0.0566419	-0.163092	0.0353884	-0.0514585	0.0398998	0.174025
AGEAPTENPAPPTQQSSAE	YBOX3_HUMAN	P16989	0.00765197	0.00821939	0.069517	0.0282284	-0.106149	-0.0439797	-0.170898	-0.0895892	0.138362	-0.0273865	0.0769292	0.221807
AGEAPTENPAPPTQQSSAE	YBOX3_HUMAN	P16989	-0.0241431	0.0125251	-0.136931	0.0107043	-0.129177	-0.102482	-0.0056375	-0.158306	0.264101	0.0922503	0.0489402	0.0668851
AGEARPGPTAESASGPSEDPSVNFLK	SQSTM_HUMAN	Q13501	0.35617	0.044398	0.369824	0.0345411	-0.418791	-0.228371	0.0562585	0.103023	-0.219328	0.227967	0.0302927	0.319262
AGEARPGPTAESASGPSEDPSVNFLK	SQSTM_HUMAN	Q13501	0.351659	0.0366896	0.335764	0.000134474	-0.21256	-0.186619	0.102472	0.283163	-0.27727	-0.0695848	-0.0300911	0.195232
AGEARPGPTAESASGPSEDPSVNFLK	SQSTM_HUMAN	Q13501	0.441698	0.0495163	0.292886	0.0609679	-0.531992	-0.0106596	-0.0206835	0.145035	-0.0572151	-0.147341	0.190832	0.332313
AGELTEDEVER	RS18_HUMAN	P62269	0.00391022	0.0222672	-0.0297734	0.00764156	0.159098	0.0165464	-0.00668015	0.147018	-0.134133	-0.0476325	-0.0862753	-0.169094
AGELTEDEVER	RS18_HUMAN	P62269	-0.106216	0.0288723	0.0390636	0.112518	0.0571427	0.00977916	0.18806	-0.0940311	-0.211023	-0.100743	0.222797	-0.158026
AGEQLAPFLPQLVPR	ECM29_HUMAN	Q5VYK3	-0.210147	0.00117422	-0.200216	0.0209649	0.177128	0.0943387	0.0438789	-0.125707	0.00268379	0.0376207	0.00018791	-0.269435
AGESVELFGK	MYLK_HUMAN	Q15746	0.219849	0.103127	0.326654	0.0548042	-0.431016	0.0328623	0.065199	-0.0688682	-0.158459	0.233802	-0.0717768	0.319983
AGESVELFGK	MYLK_HUMAN	Q15746	0.356824	0.0252335	0.217215	0.0609488	-0.403711	-0.202392	0.0161386	0.1195	0.0684604	-0.0014963	-0.0649666	0.364097
AGEVFIHK	NONO_HUMAN	Q15233	-0.308539	0.010051	-0.28105	0.00161359	0.249725	-0.00127121	0.116911	-0.208129	0.136155	-0.0316049	-0.103099	-0.258146
AGEVFIHK	NONO_HUMAN	Q15233	-0.322633	0.0133846	-0.278262	0.00719649	0.220482	0.0766039	0.147825	-0.244613	0.119681	-0.116413	-0.0173776	-0.278566
AGEVFIHKDK	NONO_HUMAN	Q15233	-0.162102	0.0158845	-0.16757	0.000843233	-0.0285244	0.0100873	-0.00663774	-0.249462	0.188576	0.103357	0.106519	-0.0466578
AGEVINQPMMMAAR	VINC_HUMAN	P18206	0.191914	0.0618986	0.115934	0.0197584	-0.272339	0.133258	0.0896244	0.0429711	-0.122853	-0.0189441	0.127749	0.0392521
AGEVINQPMMMAAR	VINC_HUMAN	P18206	0.138187	0.0562157	0.0648453	0.015687	-0.113184	0.00911984	-0.277764	0.0901379	0.0840685	-0.034287	0.0713198	0.163852
AGEVINQPMMMAAR	VINC_HUMAN	P18206	0.15508	0.121675	0.239016	0.0846878	-0.253644	0.289846	0.0237232	0.0243217	-0.300633	-0.0898487	0.216774	0.0332759
AGEVINQPMMMAAR	VINC_HUMAN	P18206	0.375775	0.0605755	-0.094825	0.0445421	-0.335655	-0.199094	0.158519	0.207827	0.0116099	0.21539	0.0824137	-0.10373
AGEVINQPMMMAAR	VINC_HUMAN	P18206	0.231667	0.0956675	0.222644	0.0344661	-0.239715	0.297646	0.0929736	0.144772	-0.306785	0.0447512	-0.168524	0.0243704
AGFAGDDAPR	ACTG_HUMAN	P63261	-0.163092	0.0331785	0.093427	0.0924811	0.0936053	-0.167495	-0.229848	-0.165497	-0.0513597	0.352529	-0.0201895	0.108908
AGFAGDDAPR	ACTG_HUMAN	P63261	-0.112305	0.00343265	-0.0406461	0.00196193	0.0633247	-0.0764411	-0.0197234	-0.109007	0.0755231	-0.0018079	0.0482809	0.0140483
AGFAGDDAPR	ACTG_HUMAN	P63261	-0.0844787	0.0055416	-0.0923863	0.011416	0.042527	-0.0442911	-0.10805	-0.0862265	0.121271	0.129672	-0.0271211	-0.00167046
AGFAGDDAPR	ACTG_HUMAN	P63261	-0.342825	0.0149834	-0.0493452	0.0398491	0.228178	-0.0770499	-0.150942	-0.28631	0.0144055	0.226076	-0.00124284	-0.0359231
AGFAGDDAPR	ACTG_HUMAN	P63261	-0.111251	0.00259397	-0.0337574	0.00912448	0.0759661	-0.0217818	0.0413545	-0.0897421	-0.0218078	-0.00210349	0.0719296	-0.068649
AGFAGDDAPR	ACTG_HUMAN	P63261	-0.160159	0.0182606	-0.143667	0.00793825	0.100915	0.0539448	-0.139062	-0.129874	0.0965457	0.118846	0.0216048	-0.0973276
AGFAGDQIPK	ACTZ_HUMAN	P61163	0.255756	0.0183599	0.387464	0.00357311	-0.224202	0.050074	0.107506	0.165276	-0.362208	-0.0618335	-0.0273452	0.18686
AGFAGDQIPK	ACTZ_HUMAN	P61163	0.316628	0.0109501	0.229575	0.0548379	-0.207533	0.10675	0.00492916	0.26942	-0.346055	0.0233652	0.0674555	-0.0100048
AGFAQPSGLSLASEDPWSCLFVADSESSTVR	NHLC2_HUMAN	Q8NBF2	-0.599222	0.144142	-0.147402	0.0592904	-0.251657	-0.997364	-1.07254	-1.17589	0.808818	0.531283	0.417865	0.592559
AGFDSDYDQALADIR	MSH6_HUMAN	P52701	-0.615484	0.0278512	-0.573926	0.0198104	0.383883	0.221836	0.0981754	-0.493046	0.306674	-0.0375342	-0.250344	-0.497143
AGFDSDYDQALADIR	MSH6_HUMAN	P52701	-0.738188	0.0688421	-0.33513	0.0167268	0.397701	0.237614	0.172544	-0.648869	0.164691	-0.135654	-0.22464	-0.311292
AGFLDLK	TLN1_HUMAN	Q9Y490	0.174969	0.0118374	0.166305	0.00583744	-0.0425185	-0.0741535	0.0533093	0.198542	-0.191189	-0.10173	0.00662252	0.0400969
AGFLDLK	TLN1_HUMAN	Q9Y490	0.112166	0.00122876	0.182904	0.00226417	-0.0592727	-0.0059105	0.0498512	0.103835	-0.181609	-0.0632463	0.00209197	0.0751231
AGGAAVVITEPEHTK	RCC2_HUMAN	Q9P258	-0.500653	0.0748633	-0.476234	0.11773	0.364524	-0.12994	0.219022	-0.386978	0.276028	0.132575	-0.370902	-0.375404
AGGADAVQTVTGGLR	EHD4_HUMAN	Q9H223	-0.0379978	0.189746	-0.260287	0.0148953	0.176057	0.57241	-0.0290074	0.163573	-0.184325	-0.272696	-0.217565	-0.548237
AGGAGVPAFYTPTGYGTLVQEGGSPIK	SCOT1_HUMAN	P55809	0.151641	0.113679	0.0947057	0.12015	-0.245758	0.253273	0.146155	0.0240482	-0.295759	0.141325	0.105441	-0.139213
AGGAGVPAFYTPTGYGTLVQEGGSPIK	SCOT1_HUMAN	P55809	0.333475	0.124908	0.213516	0.0331296	-0.397684	0.250471	-0.0828463	0.140135	-0.22246	0.0961566	0.115937	0.0890851
AGGAGVPAFYTPTGYGTLVQEGGSPIK	SCOT1_HUMAN	P55809	-0.0212434	0.0239087	0.192355	0.00776481	-0.0860255	0.0596181	0.0682095	-0.0978563	-0.142062	0.0607222	-0.0466658	0.136419
AGGANYDAQTE	COTL1_HUMAN	Q14019	0.0823371	0.0119504	0.26742	0.0251993	-0.0791026	-0.0460071	-0.155549	0.0380075	-0.1047	0.0639271	-0.0991199	0.276104
AGGANYDAQTE	COTL1_HUMAN	Q14019	0.236164	0.00455706	0.341291	0.0522565	-0.151573	0.072525	0.0129057	0.203131	-0.414114	0.0860452	-0.0384586	0.0867775
AGGEELDEGVAK	LRRF1_HUMAN	Q32MZ4	0.142844	0.0401231	-0.114753	0.0783919	-0.208059	0.127862	0.0412802	0.030063	0.220697	-0.0353829	-0.198158	0.0516303
AGGEELDEGVAK	LRRF1_HUMAN	Q32MZ4	0.177	0.00380004	0.168108	0.0650737	-0.0920117	0.0913834	0.0386789	0.175596	-0.238603	0.118253	-0.216577	0.020641
AGGEPWGAK	CCAR2_HUMAN	Q8N163	-0.357509	0.0013256	-0.371588	0.00334738	0.185906	0.00916415	-0.0163098	-0.332868	0.311968	0.0077122	0.0385627	-0.216964
AGGFLMK	PGK1_HUMAN	P00558	0.27129	0.0141276	0.0512599	0.0090611	-0.173126	0.135264	0.108532	0.241017	-0.176932	-0.0409477	-0.0493255	-0.0983532
AGGFLMK	PGK1_HUMAN	P00558	0.182567	0.0376133	0.101222	0.00387417	-0.152439	0.195646	-0.00835185	0.140913	-0.126317	-0.0925574	0.000336687	0.0126473
AGGGAAEQEELHYIPIR	NEK9_HUMAN	Q8TD19	0.196179	0.0793724	0.106205	0.0473975	-0.153598	0.0389165	-0.312809	0.138028	0.0400515	-0.123547	0.172168	0.169793
AGGGAAEQEELHYIPIR	NEK9_HUMAN	Q8TD19	0.361284	0.0265866	-0.202884	0.0717517	-0.26755	-0.137424	-0.228452	0.249377	0.37946	0.00378374	-0.0582023	0.0800972
AGGGPTLQCPPPSSPEK	MBOA7_HUMAN	Q96N66	0.193062	0.0591203	0.285271	0.02872	-0.27966	0.120385	0.0772669	0.0365808	-0.271202	0.12165	-0.0053487	0.146497
AGGIETIANEFSDR	HS105_HUMAN	Q92598	-0.314451	0.00116107	-0.230937	0.0049484	0.225412	0.0548245	-0.0159808	-0.233316	0.102924	0.0456901	-0.0100085	-0.216402
AGGIETIANEFSDR	HS105_HUMAN	Q92598	-0.536012	0.204194	-0.243856	1.17437	0.178989	0.249002	0.352341	-0.556549	0.407206	-1.11399	-0.129476	-0.038801
AGGIETIANEFSDR	HS105_HUMAN	Q92598	-0.263352	0.0221235	-0.531579	0.045159	0.159609	0.190397	0.0836054	-0.204187	0.265976	-0.141648	0.101687	-0.493461
AGGIETIANEFSDR	HS105_HUMAN	Q92598	-0.258	0.00744668	-0.251631	0.000793805	0.148035	-0.00976061	0.0728014	-0.228731	0.179428	0.0262252	-0.0271856	-0.17401
AGGIETIANEYSDR	HSP74_HUMAN	P34932	-0.446206	0.106242	-0.134992	0.0326707	0.0504903	-0.634982	-0.454966	-0.650506	0.5072	0.348815	0.190929	0.315966
AGGIETIANEYSDR	HSP74_HUMAN	P34932	-0.0326723	0.000650189	0.152555	0.00171486	-0.0385383	-0.0706089	-0.0378995	-0.0874324	-0.0697154	0.0776272	0.0490685	0.149104
AGGPATPLSPTR	LMNB2_HUMAN	Q03252	-0.562872	0.127251	-0.114417	0.0544713	0.231653	0.294838	0.205355	-0.544476	-0.0886547	0.102089	-0.201238	-0.227913
AGGPATPLSPTR	LMNB2_HUMAN	Q03252	-0.16092	0.0479919	-0.257542	0.0205086	0.0754109	-0.0385307	0.213803	-0.158943	0.169062	-0.128363	0.0494598	-0.206066
AGGPGLER	FLNA_HUMAN	P21333	-0.101085	0.0354726	-0.174321	0.0277294	0.110529	-0.0782685	0.179831	-0.0496012	0.120604	-0.0329356	-0.203373	-0.124088
AGGPGLER	FLNA_HUMAN	P21333	0.0239283	0.0172158	0.162838	0.019688	0.0761554	-0.0767042	0.0538739	0.0925932	-0.187097	-0.17212	0.0368719	0.0328324
AGGPTTPLSPTR	LMNB1_HUMAN	P20700	-0.334669	0.00771231	-0.435569	0.0145722	0.313202	-0.00110832	0.0414221	-0.189583	0.279712	-0.144955	-0.0879498	-0.344747
AGGPTTPLSPTR	LMNB1_HUMAN	P20700	-0.415647	0.0374721	-0.37874	0.016701	0.347711	-0.00867237	0.229955	-0.270294	0.130754	-0.200127	-0.0458932	-0.412285
AGGSASAMLQPLLDNQVGFK	PSB1_HUMAN	P20618	-0.234177	0.0511153	0.0880829	0.0641074	0.096438	0.0588516	0.222278	-0.231664	-0.221471	-0.0982849	0.147473	-0.098672
AGGSASAMLQPLLDNQVGFK	PSB1_HUMAN	P20618	-0.0266753	0.004044	-0.100059	0.0968843	0.0597645	0.124037	0.0564714	0.029593	-0.0255136	-0.271818	0.156006	-0.186849
AGGSASAMLQPLLDNQVGFK	PSB1_HUMAN	P20618	0.118676	0.00285381	-0.0149388	0.0137771	-0.054749	0.0571296	-0.00945192	0.122947	-0.060282	0.074206	-0.0552684	-0.0700451
AGGSASAMLQPLLDNQVGFK	PSB1_HUMAN	P20618	0.0855513	0.00451631	-0.0956439	0.0397316	-0.0800583	0.0182451	-0.0702286	0.0496649	0.0111174	0.20393	0.043695	-0.10539
AGHFDKEIVPVLVSTR	THIC_HUMAN	Q9BWD1	0.0618887	0.113805	-0.0311409	0.0731976	-0.233167	0.199004	0.121706	-0.0958616	-0.101815	0.152003	0.159455	-0.129842
AGIIASAR	EF2_HUMAN	P13639	-0.131756	0.00593873	0.0721474	0.00348968	0.110335	0.1149	0.101122	-0.0724859	-0.118098	-0.147606	-0.0869255	-0.022075
AGIIASAR	EF2_HUMAN	P13639	-0.0345302	0.0732844	-0.0484409	0.00128642	-0.0866243	0.133708	0.207824	-0.107082	-0.00264203	-0.011741	-0.0655076	-0.0685246
AGIIQDTWHK	RRBP1_HUMAN	Q9P2E9	0.278377	0.00308917	0.152118	0.0215694	-0.238704	-0.00611349	-0.0527113	0.175885	-0.144029	0.136457	0.0424243	0.0834565
AGIISTVEVLK	PSA_HUMAN	P55786	0.0937164	0.0127597	0.0884691	0.00113562	-0.0549051	-0.118542	-0.111189	0.0678048	0.00573777	0.0198875	0.0425616	0.127582
AGIISTVEVLK	PSA_HUMAN	P55786	-0.231054	0.0364965	0.188591	0.0223741	0.195345	-0.0472789	0.201278	-0.152123	-0.16563	-0.209077	-0.18055	0.0902187
AGIISTVEVLK	PSA_HUMAN	P55786	0.03567	0.00423448	0.0545138	0.0127041	-0.050718	-0.0786146	-0.106231	-0.00483824	0.00755794	0.149585	-0.00125422	0.0941024
AGIPVYAWK	SAHH_HUMAN	P23526	0.00758786	0.0307426	-0.0454212	0.0252288	-0.0322212	0.107162	0.186816	-0.00382888	-0.0738869	0.0610103	-0.155262	-0.123579
AGIPVYAWK	SAHH_HUMAN	P23526	-0.0995528	0.0426024	-0.121697	0.0130948	0.0768264	0.10624	0.268609	-0.0560051	-0.0797618	-0.0175274	-0.156581	-0.240191
AGIQQVYTR	CUL1_HUMAN	Q13616	0.0188577	0.050644	0.0113555	0.0645718	-0.0831643	-0.1604	0.144842	-0.0624477	0.135589	-0.179604	0.0267268	0.12812
AGIVTSLQAR	MCM2_HUMAN	P49736	-0.103368	0.111573	0.0469316	0.000510705	0.0642716	0.232701	-0.246333	-0.065112	-0.0289092	-0.0182449	-0.0222953	0.0362673
AGKPVICATQMLESMIK	KPYM_HUMAN	P14618	-0.0655148	0.135833	0.196751	0.00518153	0.183486	-0.320059	0.059037	0.0362998	-0.157367	-0.123763	-0.0335584	0.112857
AGKPVICATQMLESMIK	KPYM_HUMAN	P14618	-0.0400883	0.0386432	0.11777	0.0531448	0.125949	-0.151593	-0.0081195	0.038471	-0.0856455	-0.227367	0.100286	0.0605617
AGKPVICATQMLESMIK	KPYM_HUMAN	P14618	-0.00548356	0.0492156	0.177988	0.0444147	0.124231	-0.165272	0.0233199	0.0839891	-0.0908485	-0.245641	-0.0840326	0.140962
AGKPVICATQMLESMIK	KPYM_HUMAN	P14618	-0.0053733	0.0369808	0.0410825	0.0692918	0.149497	-0.101667	0.0408799	0.113464	-0.0217792	-0.324688	-0.0541667	0.0108884
AGKPVICATQMLESMIK	KPYM_HUMAN	P14618	0.0253416	0.00214933	0.0377346	0.0518966	0.0867661	0.0424892	0.0756327	0.117068	-0.0639577	-0.317437	-0.0601749	-0.0326925
AGKPVICATQMLESMIK	KPYM_HUMAN	P14618	0.0149914	0.0427335	0.184798	0.00439283	0.118928	-0.135211	0.0703991	0.111642	-0.212002	-0.147714	-0.0403622	0.0432279
AGKPVICATQMLESMIK	KPYM_HUMAN	P14618	0.18828	0.0543847	0.0373168	0.00581817	0.0398635	-0.0975197	-0.0771203	0.285311	-0.0857556	-0.12626	-0.0162507	-0.0393062
AGKPVICATQMLESMIK	KPYM_HUMAN	P14618	0.0814619	0.0402348	-0.0709234	0.0778167	0.0965459	-0.0913299	-0.0315235	0.187862	0.0699113	-0.307529	0.011608	-0.0567121
AGKPVICATQMLESMIK	KPYM_HUMAN	P14618	0.0873582	0.0506928	-0.136152	0.00684055	0.0978002	-0.076138	-0.0919479	0.19805	0.064421	-0.00833274	-0.1206	-0.124382
AGKPVICATQMLESMIK	KPYM_HUMAN	P14618	0.203687	0.0224341	-0.040388	0.0274683	-0.00621765	-0.0761201	0.0781707	0.270487	-0.0414293	-0.221473	0.00472723	-0.112467
AGKPVICATQMLESMIK	KPYM_HUMAN	P14618	0.141708	0.0431493	-0.0366575	0.0724222	0.0961035	-0.0539886	-0.0122585	0.275528	-0.0431894	-0.335716	0.026097	-0.118702
AGKPVICATQMLESMIK	KPYM_HUMAN	P14618	0.0801033	0.00868549	-0.0532004	0.0452057	0.0554289	0.0497426	-0.00733997	0.165405	0.0253312	-0.269077	-0.0424464	-0.0700319
AGKPVICATQMLESMIK	KPYM_HUMAN	P14618	0.314646	0.0386712	-0.121069	0.241912	-0.0157173	-0.0806507	0.103762	0.416247	-0.328328	0.166695	0.0142912	-0.462176
AGLAPLEVR	FLNB_HUMAN	O75369	0.0625924	0.0755286	-0.0788965	0.0108685	-0.00521187	0.0826016	-0.259545	0.0881386	0.122911	-0.0574469	0.0375803	0.00185554
AGLELLSDQGYR	EXOS4_HUMAN	Q9NPD3	-0.237004	0.240411	-0.105729	0.0677942	0.228102	-0.420809	-0.463001	-0.180382	0.363922	0.00467153	0.0502968	0.196593
AGLESGAEPGDGDSDTTK	DKC1_HUMAN	O60832	-0.255558	0.0318138	-0.341249	0.00770306	0.116951	0.193261	0.0168752	-0.231379	0.185513	0.0753552	-0.0554502	-0.28678
AGLGHPAAFGR	DDAH1_HUMAN	O94760	0.00158502	0.184616	0.0521739	0.0872322	-0.153169	-0.418446	0.185049	-0.17545	-0.0272337	0.115229	0.371219	0.0471505
AGLLAGDR	NHRF1_HUMAN	O14745	-0.0215533	0.00525073	-0.295932	0.0136174	0.0228549	0.0380035	0.0989879	-0.00451824	0.11324	0.0665405	0.00285031	-0.294563
AGLLAGDR	NHRF1_HUMAN	O14745	-0.129012	0.0300356	-0.174576	0.0164248	-0.0284072	-0.0654434	0.0973073	-0.210224	0.23999	0.0509039	-0.0378239	-0.00894052
AGLLGQPR	TIM9_HUMAN	Q9Y5J7	-0.0452097	0.0121088	-0.112745	0.061925	0.00263706	-0.106176	-0.162943	-0.0740852	0.279606	0.0467496	-0.10047	0.114318
AGLLGQPR	TIM9_HUMAN	Q9Y5J7	-0.251416	0.0211726	-0.0562494	0.0299906	0.00610078	0.00332067	-0.00432658	-0.343911	0.0405377	0.176059	0.185818	-0.0289757
AGLNCSTENMPIK	IF2A_HUMAN	P05198	0.0614669	0.00927267	0.0556224	0.0026909	-0.0521848	-0.0651924	0.0728318	0.033441	-0.0409465	-0.0389139	0.0380988	0.0338721
AGLNCSTENMPIK	IF2A_HUMAN	P05198	0.0146866	0.0613356	-0.162832	0.000529616	-0.0389563	-0.089908	0.230618	-0.0206716	0.0799739	0.00128797	-0.00954302	-0.14806
AGLNCSTENMPIK	IF2A_HUMAN	P05198	-0.0741729	0.0172459	-0.0422614	0.000942757	0.00484547	0.12304	0.0585998	-0.0848138	0.0166891	-0.0485718	-0.0243228	-0.0457254
AGLQFPVGR	H2A1J_HUMAN	Q99878	-1.30805	0.109485	-0.726046	0.421276	0.655958	-0.509502	-0.545204	-1.30409	0.349597	0.396108	0.607826	-0.649568
AGLQFPVGR	H2A1J_HUMAN	Q99878	-1.13082	0.261572	-0.690871	0.333417	0.624933	-0.486542	-0.749011	-1.08501	0.396013	0.370736	0.605727	-0.559569
AGLQVYNK	CD59_HUMAN	P13987	0.332085	0.034802	0.291011	0.0414974	-0.379191	0.0159883	0.0445207	0.130664	-0.251948	0.0279627	0.201705	0.160367
AGLQVYNK	CD59_HUMAN	P13987	0.402605	0.00748048	0.325036	0.0389623	-0.361642	-0.0493388	0.0143932	0.236695	-0.230614	-0.118911	0.17536	0.215897
AGLQVYNK	CD59_HUMAN	P13987	0.270106	0.0174546	0.177059	0.0320132	-0.260326	0.0441226	0.0599731	0.152229	-0.061638	-0.176583	0.00654885	0.170763
AGLQVYNK	CD59_HUMAN	P13987	0.330984	0.0112005	0.411424	0.0331923	-0.295502	-0.0944621	0.0515002	0.190836	-0.350788	-0.0429127	0.158244	0.227953
AGLVDDFEK	ATP5H_HUMAN	O75947	-0.030972	0.00325168	0.134564	0.0124706	0.0360155	-0.0559246	-0.0182388	-0.0176864	-0.0626423	0.00912563	-0.100366	0.128813
AGLVDDFEK	ATP5H_HUMAN	O75947	0.0577669	0.0421235	-0.0635647	0.0296959	-0.0761661	0.177283	-0.0893629	0.0314368	-0.0324156	0.146461	0.00197593	-0.106028
AGLVDDFEKK	ATP5H_HUMAN	O75947	0.127099	0.0170716	-0.000525154	0.00305674	-0.0497682	0.125369	-0.0496622	0.145923	-0.0196078	-0.0746466	-0.0787279	-0.0234722
AGLVIGK	FUBP1_HUMAN	Q96AE4	-0.27137	0.0232792	-0.169776	0.03266	0.199896	0.05822	0.200546	-0.192764	-0.00163931	-0.183651	0.0485276	-0.25064
AGLVIGK	FUBP1_HUMAN	Q96AE4	-0.304665	2.25069e-05	-0.218721	0.0587632	0.288758	0.101579	0.0854767	-0.157682	0.00321432	-0.239356	0.074072	-0.318361
AGLYGLPR	FAS_HUMAN	P49327	-0.108918	0.00940351	-0.10351	0.00691634	-0.150645	-0.261955	-0.1368	-0.31397	0.254322	0.279972	0.26282	0.114036
AGMVQRVQNEVK	PLK4_HUMAN	O00444	0.196841	0.0195558	0.19688	0.0230642	-0.076271	-0.133954	-0.0460041	0.191559	-0.0948059	-0.00585467	-0.140382	0.183802
AGNASKDEIDSAVK	SYWC_HUMAN	P23381	0.225416	0.030067	0.0401389	0.0127437	-0.19457	0.162692	0.0141408	0.160166	-0.116071	-0.00239179	0.0445651	-0.0552982
AGNEKEEGETADTVGCCSLR	TOP1_HUMAN	P11387	-0.0590903	0.0244336	-0.0612878	0.0642161	0.0228685	0.146163	0.154448	-0.0442907	-0.170114	0.0700946	0.0293817	-0.239285
AGNEKEEGETADTVGCCSLR	TOP1_HUMAN	P11387	0.317314	0.165757	-0.292099	0.127587	-0.379345	0.12712	0.330758	0.125616	-0.00883817	0.0195921	0.222995	-0.412854
AGNELLESSAGDDASSLR	MACF1_HUMAN	Q9UPN3	0.287694	0.00640919	0.108922	0.0799345	-0.285675	-0.00959452	-0.0496061	0.147205	-0.0290513	-0.142518	0.263143	0.104942
AGNFYVPAEPK	RL7_HUMAN	P18124	-0.0569077	0.00415249	-0.12882	0.0165092	0.0477768	0.0941153	0.0207397	-0.0266711	0.0176658	-0.0521929	0.0782596	-0.16625
AGNFYVPAEPK	RL7_HUMAN	P18124	0.052258	0.00343217	-0.0564891	0.0457716	0.0424332	0.0252136	0.00742264	0.112791	-0.0585103	-0.144695	0.125047	-0.14711
AGNFYVPAEPK	RL7_HUMAN	P18124	-0.0568674	0.0275386	0.0336859	0.039521	-0.0201225	0.0365638	0.149842	-0.0909226	-0.129053	-0.0230066	0.138686	-0.0801217
AGNGQWASVIR	SF3B3_HUMAN	Q15393	-0.334356	0.174907	-0.0650828	0.0434082	-0.205376	-0.204947	-0.805569	-0.677762	0.422654	0.565745	0.269727	0.348196
AGNLGGGVVTIER	RL22_HUMAN	P35268	-0.16992	0.0249087	0.0862699	0.013993	0.0667679	0.146682	-0.0620374	-0.162458	-0.119211	0.00136446	0.0858253	0.00450088
AGNLGGGVVTIER	RL22_HUMAN	P35268	0.0056226	0.0151484	-0.20424	0.0250241	-0.0287281	0.100403	0.109514	-0.00519198	0.0248492	0.0858031	0.0101506	-0.250427
AGNLGGGVVTIER	RL22_HUMAN	P35268	-0.0777132	0.0453166	-0.0136175	0.0324909	0.0442776	-0.050931	0.216537	-0.0719279	-0.0662228	-0.144531	0.0965801	-0.0948439
AGNLGGGVVTIER	RL22_HUMAN	P35268	-0.0533368	0.0759656	0.0273229	0.0498637	-0.11578	0.0800771	0.179194	-0.165031	-0.100131	0.196766	-0.0227947	-0.0403207
AGNNMLLVGVHGPR	FLNA_HUMAN	P21333	-0.0193709	0.0370496	0.135797	0.0150671	0.0831754	-0.154083	0.0789822	0.030495	-0.195392	0.0201097	0.0216149	0.00375163
AGNNMLLVGVHGPR	FLNA_HUMAN	P21333	0.0773024	0.00591058	-0.0153342	0.0074699	-0.0346957	0.0631775	-0.0394271	0.0833286	-0.0382297	0.0597561	-0.0305146	-0.0515446
AGNNMLLVGVHGPR	FLNA_HUMAN	P21333	0.0672849	0.00516062	-0.241579	0.0333251	-0.0799137	-0.0941469	0.0123101	0.0132577	0.297072	0.0517462	-0.095792	-0.0458943
AGPESDAQYQFTGIK	ATPMK_HUMAN	Q96IX5	-0.331359	0.00208008	0.167762	0.125697	0.319092	0.0916534	0.131007	-0.168634	-0.418266	-0.224273	0.128405	-0.184226
AGPESDAQYQFTGIKK	ATPMK_HUMAN	Q96IX5	0.0713691	0.0107409	-0.132389	0.0216021	0.00512965	-0.0304476	-0.0734831	0.0995255	0.0517176	0.14159	-0.0443576	-0.120739
AGPGTLSVTIEGPSK	FLNB_HUMAN	O75369	0.030007	0.0231775	-0.0149979	0.00342378	0.0813916	0.0297991	-0.0895566	0.115383	-0.0395086	-0.00641807	-0.0901621	-0.0563175
AGPGTLSVTIEGPSK	FLNB_HUMAN	O75369	0.0596565	0.116601	0.000997053	0.0948141	-0.3122	0.106213	0.0684352	-0.179165	0.231276	-0.155676	0.0529529	0.205314
AGPGTLSVTIEGPSK	FLNB_HUMAN	O75369	0.0184652	0.0429914	-0.00311733	0.00944277	0.124163	0.00841202	-0.12269	0.134206	-0.0275021	-0.0396797	-0.144236	-0.0301933
AGPGTLSVTIEGPSK	FLNB_HUMAN	O75369	0.275287	0.0731006	-0.106251	0.283872	-0.310463	-0.0269104	-0.375191	0.102203	0.488241	-0.171854	-0.0850822	0.301616
AGPGVGAPR	PPR18_HUMAN	Q6NYC8	-0.238081	0.0434337	0.340414	0.102845	0.142397	-0.269662	-0.118299	-0.236535	-0.117318	-0.236144	0.218016	0.333246
AGPGVVR	MARE1_HUMAN	Q15691	-0.0935068	0.00350632	-0.154969	0.00710505	0.134631	0.0396885	-0.00222166	-0.00738311	0.0801852	-0.114499	-0.0235875	-0.146107
AGPIWDLR	HNRPQ_HUMAN	O60506	-0.0843737	0.00894554	-0.20089	0.0117601	-0.00577323	0.0522331	0.0280706	-0.116384	0.11616	0.0556884	0.107993	-0.164469
AGPLSGK	DDX5_HUMAN	P17844	-0.416672	0.00688673	-0.135395	0.0406375	0.26028	-0.081413	-0.00524081	-0.359412	0.0564848	-0.0264849	0.193416	-0.139204
AGPLSGK	DDX5_HUMAN	P17844	-0.513794	0.00157744	-0.392191	0.00246978	0.356493	0.0988827	0.034005	-0.389852	0.176076	-0.0140005	-0.0507321	-0.372956
AGQAVDDFIEK	6PGD_HUMAN	P52209	-0.0726799	0.0138797	-0.0670786	0.019012	0.0872323	0.178485	0.151915	-0.0031315	-0.144636	-0.0981068	-0.0242884	-0.235663
AGQAVDDFIEK	6PGD_HUMAN	P52209	-0.0292538	0.0229446	-0.124006	0.0499704	0.02875	0.154252	0.182445	0.0035932	-0.125099	-0.0521257	0.0579503	-0.293562
AGQCVIGLQMGTNK	CNN2_HUMAN	Q99439	0.112166	0.0263	-0.0688373	0.0234453	-0.0310523	0.131397	-0.0871611	0.141796	0.0809512	-0.0958435	-0.141096	-0.0229844
AGQCVIGLQMGTNK	CNN2_HUMAN	Q99439	-0.0484333	0.0433925	0.0344662	0.0202272	0.186969	-0.0558427	-0.0725733	0.0900743	-0.0436591	-0.199187	-0.0501605	-0.00874213
AGQEHLLR	UAP1_HUMAN	Q16222	0.0494177	0.00957725	-0.210864	0.0192669	-0.081294	-0.0106074	0.0747887	-0.00296867	0.226972	-0.0806767	0.0138384	-0.0828071
AGQSAAGAAPGGGVDTR	FLNA_HUMAN	P21333	0.174887	0.00253414	0.0953493	0.0306775	-0.070761	0.09854	0.080113	0.192637	-0.0786846	-0.216683	-0.172923	0.0432067
AGQSAAGAAPGGGVDTR	FLNA_HUMAN	P21333	0.229563	0.0159344	0.186705	0.120032	-0.0215504	0.150639	0.00324126	0.316602	-0.149835	-0.471534	-0.201599	0.0817554
AGQSAAGAAPGGGVDTR	FLNA_HUMAN	P21333	0.200215	0.0102359	0.087351	0.0197084	-0.0823455	0.110964	-0.0169836	0.217796	-0.067126	-0.179174	-0.121116	0.0449887
AGQSAAGAAPGGGVDTR	FLNA_HUMAN	P21333	0.296406	0.00367433	-0.068385	0.0721836	-0.250276	-0.0169909	0.0203372	0.190518	0.201526	-0.152496	-0.0802723	0.0852099
AGQSVIGLQMGTNK	CNN3_HUMAN	Q15417	0.0122836	0.0327719	-0.032761	0.0143978	-0.0740484	0.124263	0.12698	-0.0329711	0.0335358	-0.0366081	-0.136702	-0.0133746
AGQSVIGLQMGTNK	CNN3_HUMAN	Q15417	0.00112917	0.0183629	0.013974	0.0212796	-0.0043276	0.122401	-0.0652191	0.0102025	-0.00363409	0.0434419	-0.144014	0.0224588
AGQSVIGLQMGTNK	CNN3_HUMAN	Q15417	0.0356508	0.00985217	-0.0625674	0.00220204	-0.0277713	0.092476	0.106655	0.0365075	-0.00460833	-0.0281867	-0.094857	-0.0904597
AGQSVIGLQMGTNK	CNN3_HUMAN	Q15417	0.0410601	0.0394406	0.13167	0.0143882	-0.0827452	-0.167456	0.112196	-0.0323816	-0.103269	0.128057	0.013579	0.0936938
AGQSVIGLQMGTNK	CNN3_HUMAN	Q15417	-0.102864	0.0129294	0.0131265	0.0014417	0.0267714	0.0923242	-0.0605202	-0.110251	-0.0140978	0.0272871	0.0382051	0.00612176
AGQVFLEELGNHK	CN37_HUMAN	P09543	-0.0468383	0.0373085	-0.033797	0.0623869	-0.0162228	0.136968	-0.133555	-0.066231	-0.0754086	0.201835	0.101522	-0.103331
AGQVVTIWAAGAGATHSPPTDLVWK	LMNA_HUMAN	P02545	-0.135237	0.058715	-0.159747	0.0102225	0.174029	-0.146799	-0.187856	-0.053293	0.111328	0.0690691	0.123335	-0.111764
AGRLPACVVDCGTGYTK	ARP3_HUMAN	P61158	0.452605	0.0363919	-0.109696	0.116765	-0.482696	-0.0503139	-0.284581	0.195936	0.121604	0.148013	0.460194	-0.0343974
AGSDGESIGNCPFSQR	CLIC4_HUMAN	Q9Y696	0.1967	0.0230365	0.00955265	0.170111	0.0472725	0.0963292	-0.0105414	0.325361	-0.0598215	-0.0824338	-0.535097	-0.0380463
AGSDGESIGNCPFSQR	CLIC4_HUMAN	Q9Y696	0.0838386	0.279474	-0.102632	0.206045	0.256886	-0.356419	-0.078902	0.30283	0.172491	-0.259191	-0.428058	0.00989212
AGSDGESIGNCPFSQR	CLIC4_HUMAN	Q9Y696	0.240034	0.039913	0.0798928	0.0746311	-0.00579449	0.0881804	-0.089789	0.337082	-0.104686	-0.0678384	-0.366256	0.0137931
AGSDGESIGNCPFSQR	CLIC4_HUMAN	Q9Y696	0.154955	0.11916	0.378915	0.339899	0.0764145	0.406613	0.608924	0.334309	-0.997587	-0.21533	-0.993009	-0.414044
AGSIVLK	ARPC5_HUMAN	O15511	0.297308	0.0188959	0.219228	0.0172144	-0.177227	-0.0600577	0.150009	0.252956	-0.192348	-0.205231	-0.0258512	0.10405
AGSIVLK	ARPC5_HUMAN	O15511	0.250505	0.0166194	0.284391	0.00514146	-0.217139	0.099747	0.0138603	0.168388	-0.214784	-0.121761	-0.0152177	0.178943
AGTGVDNVDLEAATR	SERA_HUMAN	O43175	-0.573681	0.0583976	-0.633829	0.0955726	0.25251	0.0636629	0.166455	-0.566692	0.29878	0.00182837	0.233139	-0.594332
AGTGVDNVDLEAATR	SERA_HUMAN	O43175	-0.5557	0.062071	-0.549429	0.113716	0.282145	0.26613	0.0714734	-0.494902	0.203134	-0.128795	0.209316	-0.578464
AGTNMMMVGVHGPK	FLNC_HUMAN	Q14315	0.380037	0.000509986	0.265311	0.00999303	-0.250151	-0.0297473	-0.0217361	0.305003	-0.192444	-0.0136098	-0.116336	0.184731
AGTNMMMVGVHGPK	FLNC_HUMAN	Q14315	0.217622	0.0105937	0.246644	0.0137942	-0.192164	0.0619089	-0.0432634	0.13981	-0.144747	0.000232696	-0.109854	0.204964
AGTQIENIDEDFR	ACTN4_HUMAN	O43707	-0.241726	0.0166332	-0.0778499	0.0092138	0.08003	-0.0402001	0.0740424	-0.269172	0.0758099	-0.00754346	0.114685	-0.0387092
AGTQIENIDEDFR	ACTN4_HUMAN	O43707	0.0628201	0.00974203	-0.214373	0.0304423	-0.276203	-0.138678	-0.267501	-0.173853	0.472676	0.158819	0.143631	0.160131
AGTQIENIDEDFR	ACTN4_HUMAN	O43707	0.0325338	0.0464465	-0.164146	0.039505	0.0845527	0.297951	2.07444e-05	0.151838	-0.115217	0.0197796	-0.223442	-0.327379
AGTQIENIDEDFR	ACTN4_HUMAN	O43707	0.138513	0.00284543	0.20645	0.00790044	-0.0756077	-0.0585989	0.0102152	0.119906	-0.124752	-0.108591	-0.0185165	0.157771
AGTQIENIDEDFRDGLK	ACTN4_HUMAN	O43707	-0.0170879	0.00457336	-0.0481929	0.00382504	0.0823762	-0.01519	0.0367976	0.0474789	-0.00155477	-0.0291885	-0.105226	-0.0676944
AGTQIENIDEDFRDGLK	ACTN4_HUMAN	O43707	0.212542	0.000370995	-0.0153429	0.00534769	-0.194497	-0.0811915	-0.074633	0.114804	0.116109	0.0147067	0.0614431	0.0880479
AGTQIENIDEDFRDGLK	ACTN4_HUMAN	O43707	0.13118	0.0851966	0.0649974	0.0110249	-0.127084	-0.294006	0.125877	0.0404108	0.0353311	-0.0413852	0.0967741	0.117052
AGTQIENIEEDFR	ACTN1_HUMAN	P12814	-0.0173208	0.0370694	-0.0242251	0.122205	0.0183452	0.103015	-0.163931	0.00114428	0.0791819	0.153673	-0.298799	0.0602629
AGTQIENIEEDFR	ACTN1_HUMAN	P12814	-0.191913	0.00108543	-0.0239581	0.00335927	0.0363149	-0.0737062	-0.0533789	-0.243569	0.128492	0.0700043	0.0430097	0.0927448
AGTQIENIEEDFR	ACTN1_HUMAN	P12814	0.337249	0.119972	0.131095	0.0414716	-0.236229	0.0781316	-0.355414	0.265245	-0.0486794	0.184679	-0.0931333	0.151215
AGTQIENIEEDFR	ACTN1_HUMAN	P12814	-0.218831	0.0192075	-0.0198091	0.0142445	0.0617281	-0.116151	-0.258631	-0.265825	0.211509	0.0889747	0.0653603	0.177624
AGTQIENIEEDFRDGLK	ACTN1_HUMAN	P12814	0.0838045	0.00778089	0.0263652	0.000908101	-0.0218356	-0.0480035	-0.0697402	0.0912552	0.00446886	-0.0172912	0.00994339	0.0388028
AGTQIENIEEDFRDGLK	ACTN1_HUMAN	P12814	0.213329	0.0439061	0.0459198	0.0137741	-0.123513	0.0528735	-0.200422	0.191246	-0.0574573	0.118767	0.00838744	0.0183998
AGTVVLDDVELR	MCM3_HUMAN	P25205	-0.022154	1.13346	0.447148	0.0811249	0.352434	-1.03459	-0.222385	0.164213	-0.430201	0.209276	-0.0156473	0.226483
AGVAPLQVK	FLNA_HUMAN	P21333	0.0232392	0.0059322	-0.114248	0.0560103	0.0865059	0.00127774	0.0714332	0.1094	0.0420377	-0.280399	0.0230709	-0.140516
AGVAPLQVK	FLNA_HUMAN	P21333	0.0387997	0.00795515	-0.0460592	0.010807	0.0570865	-0.0262153	0.0823885	0.102332	-0.0227635	-0.150896	-0.0113715	-0.0966298
AGVAPLQVK	FLNA_HUMAN	P21333	0.128916	0.0328749	0.0980358	0.0963818	-0.00711986	-0.140725	0.0917309	0.158902	-0.0912851	-0.304156	0.136946	0.0211352
AGVAPLQVK	FLNA_HUMAN	P21333	0.0748066	0.0117953	-0.0225088	0.0140777	-0.0356181	0.0994773	0.145169	0.0852941	-0.0662567	-0.167912	-0.00203069	-0.106802
AGVDPLVPLR	NAGK_HUMAN	Q9UJ70	-0.381248	0.0302819	-0.00438138	0.000942949	0.100891	-0.249541	-0.371831	-0.473093	0.209182	0.245098	0.21528	0.205931
AGVEAMSK	DECR_HUMAN	Q16698	-0.338144	0.0734133	0.193538	1.41645e-05	-0.532405	-0.934384	-0.576921	-1.04667	0.41837	0.53549	0.549637	0.690763
AGVEAMSK	DECR_HUMAN	Q16698	0.20897	0.00750085	0.318921	0.0208558	-0.281012	-0.0787497	-0.0380996	0.0345002	-0.216999	0.136455	0.148976	0.241527
AGVGQSWK	TF_HUMAN	P13726	0.582265	0.234092	0.40824	0.164339	-0.640025	0.129864	0.325897	0.265071	-0.573237	0.164838	0.0398049	0.0335963
AGVGQSWK	TF_HUMAN	P13726	0.505753	0.335288	0.244119	0.137307	-0.640818	0.378441	0.163791	0.182875	-0.415089	0.131134	0.124937	-0.0475676
AGVLAGHDNR	GBB1_HUMAN	P62873	0.0704138	0.000597474	0.00330971	0.00342571	-0.00601398	0.0287531	0.0111774	0.0958731	-0.0120472	-0.0765577	-0.0626748	-0.011597
AGVLAGHDNR	GBB1_HUMAN	P62873	-0.10282	0.0180813	-0.203022	0.00376457	0.146963	-0.017388	-0.0867353	-0.0167326	0.153279	-0.0506429	-0.00647193	-0.138526
AGVLAGHDNR	GBB1_HUMAN	P62873	0.0157115	0.00249218	0.00131627	0.0321854	-0.00171167	-0.05536	-0.0266629	0.0140115	0.102665	-0.104276	-0.0528751	0.0911833
AGVLAHLEEER	MYH9_HUMAN	P35579	-0.141391	0.0027342	-0.116602	0.0263067	0.176964	0.136295	0.052316	-0.0256	-0.00617838	-0.0330754	-0.252834	-0.163065
AGVLAHLEEER	MYH9_HUMAN	P35579	0.0228267	0.0211996	-0.155856	0.0211922	0.0178615	-0.0684286	0.138694	0.0417719	0.142858	-0.121496	-0.0955324	-0.087312
AGVLAHLEEER	MYH9_HUMAN	P35579	-0.0367729	0.0132674	-0.0711103	0.0495279	0.0499056	0.168216	0.0337167	0.0113842	-0.0440574	0.0895869	-0.229476	-0.126841
AGVLAHLEEER	MYH9_HUMAN	P35579	-0.0124203	0.0941404	0.00957606	0.0137971	-0.0489256	0.011857	0.318736	-0.055001	-0.143277	-0.0118621	-0.020118	-0.122222
AGVMALANLLQIQR	RTRAF_HUMAN	Q9Y224	0.0451012	0.0165031	-0.196041	0.00301781	-0.135311	-0.179993	0.00248793	-0.0757107	0.228466	0.151265	0.155151	-0.0454176
AGVNTVTTLVENK	RL7A_HUMAN	P62424	-0.135911	0.0365057	-0.0557996	0.0361119	-0.00338778	0.0626487	0.137743	-0.183443	-0.0381657	-0.00286518	0.155696	-0.11623
AGVNTVTTLVENK	RL7A_HUMAN	P62424	-0.094163	0.00531073	0.0187327	0.0215521	0.118002	0.155322	0.0954922	-0.00916688	-0.160721	-0.181862	0.00650801	-0.140387
AGVNTVTTLVENK	RL7A_HUMAN	P62424	0.0277763	0.00548563	0.298944	0.0879231	-0.0543995	0.0321769	0.0491958	-0.00510297	-0.130075	-0.318376	-0.0253902	0.263004
AGVNTVTTLVENKK	RL7A_HUMAN	P62424	0.115698	0.073361	-0.13374	0.0564053	-0.0989938	-0.239458	0.151473	0.0498089	0.0880402	0.235723	-0.0991733	-0.0795917
AGVNTVTTLVENKK	RL7A_HUMAN	P62424	0.936719	0.12101	0.975666	0.0463095	-0.926561	-0.114244	0.134814	0.477177	-0.831597	-0.18401	0.107948	0.540087
AGVNTVTTLVENKK	RL7A_HUMAN	P62424	-0.290318	0.0445725	0.106465	0.0112517	-0.380609	-0.478312	-0.782758	-0.799905	0.355659	0.520997	0.547068	0.511027
AGVQADEDEDGDEKDEKK	DNMT1_HUMAN	P26358	-0.785504	0.119264	-0.588658	0.0146978	0.241511	-0.057992	0.145177	-0.88433	0.478254	0.208245	-0.00655881	-0.341395
AGVSTNISTK	NUP98_HUMAN	P52948	-0.120936	0.000376044	-0.0546234	0.139784	0.0925542	0.0330164	0.0349859	-0.0827708	-0.133536	0.294306	-0.107211	-0.174575
AGVSTNISTK	NUP98_HUMAN	P52948	-0.153749	0.00073943	-0.165003	0.0649657	0.098976	0.00426918	0.0257406	-0.125978	0.00212582	0.22216	-0.0117457	-0.206422
AGVVGPELHEQLLSAEK	PLEC_HUMAN	Q15149	0.272297	0.00649881	0.134851	0.000808123	-0.143609	0.0203517	-0.0530788	0.253896	-0.124262	-0.0647735	-0.0149061	0.063351
AGVYPEKDQAENEDGAQENTFSMDPQLER	DYN2_HUMAN	P50570	0.349527	0.262205	0.427062	0.233977	-0.420592	-0.677484	0.0606311	0.043623	-0.363813	0.499637	0.271759	0.278505
AGWQSYVDNLMCDGCCQEAAIVGYCDAK	PROF2_HUMAN	P35080	0.34057	0.0349002	0.499156	0.148957	-0.243597	-0.103088	-0.246534	0.245126	-0.207726	-0.358317	0.125339	0.458355
AGWQSYVDNLMCDGCCQEAAIVGYCDAK	PROF2_HUMAN	P35080	0.338055	0.0299419	0.349961	0.19346	-0.258023	0.133698	0.148441	0.259542	-0.215631	-0.546597	-0.0756374	0.235214
AGYAGEDCPK	ACL6A_HUMAN	O96019	-0.389899	0.0254556	0.0221906	0.0135708	0.132323	0.101591	-0.0837574	-0.415848	0.0909068	-0.0146182	-0.0139671	0.115173
AGYPLEHPFDFR	SGPL1_HUMAN	O95470	0.0732381	0.0278558	-0.174663	0.0142951	-0.0216175	-0.0229083	-0.178361	0.07811	0.226981	-0.0281274	0.0169942	-0.0289005
AGYPQYVSEILEK	LPPRC_HUMAN	P42704	0.0156352	0.0227422	-0.0146933	0.000188383	-0.0792195	0.0376114	0.117487	-0.0423602	0.00947406	-0.0148959	0.0015693	-0.012502
AGYTDKVVIGMDVAASEFFR	ENOA_HUMAN	P06733	-0.12277	0.0552806	-0.0842343	0.0702337	0.097313	-0.27797	-0.0673789	-0.116098	0.0154051	0.150787	0.273997	-0.0950557
AGYTDKVVIGMDVAASEFFR	ENOA_HUMAN	P06733	-0.0795243	0.0184748	-0.0497584	0.0208644	0.0548239	-0.0875874	-0.167102	-0.0739563	0.033031	0.135675	0.158142	-0.0297784
AGYVDFENGQWATDDIPDDLNSIR	DSRAD_HUMAN	P55265	0.329382	0.148649	-0.0137284	0.115737	-0.418614	0.272335	0.0498835	0.120075	-0.0595309	0.282496	-0.173927	-0.0482297
AHAAVWNAQEAQADFAK	AIP_HUMAN	O00170	0.363603	0.0308729	0.161038	0.0211878	-0.337122	-0.027295	-0.243744	0.203171	-0.0524381	0.214223	0.045358	0.188137
AHGGYSVFAGVGER	ATPB_HUMAN	P06576	-0.0181646	0.0372345	-0.0500614	0.0401194	0.0423141	0.0601576	-0.181397	0.0161834	-0.0204396	0.194244	-0.0270821	-0.0717072
AHGPGLEGGLVGKPAEFTIDTK	FLNB_HUMAN	O75369	0.0404123	0.0141508	-0.0686096	0.0105854	0.0361468	0.0172706	-0.0851365	0.0887723	0.0511856	0.0270229	-0.106942	-0.041515
AHGPGLEGGLVGKPAEFTIDTK	FLNB_HUMAN	O75369	0.040116	0.000293516	-0.163024	0.0208501	-0.0354472	0.0107546	-0.000656551	0.0257717	0.143994	0.0912761	-0.112244	-0.0785288
AHIAQLCEK	CLH1_HUMAN	Q00610	0.323086	0.0379369	0.23234	0.0105407	-0.32209	0.0442548	0.125196	0.172425	-0.218929	-0.0402787	0.0688812	0.108277
AHIAQLCEK	CLH1_HUMAN	Q00610	0.245242	0.0113759	0.186045	0.0254197	-0.203809	0.0640215	0.0667887	0.169585	-0.218036	0.0887928	-0.0822581	0.0592938
AHLGTALK	RS23_HUMAN	P62266	-0.166679	0.0133508	-0.109432	0.00707153	0.139564	0.17999	0.124763	-0.0880014	-0.0591205	-0.130469	-0.0403325	-0.215605
AHLGTALK	RS23_HUMAN	P62266	-0.0749846	0.0152662	-0.0352964	0.0320198	0.128823	0.164133	0.23212	0.0296812	-0.156963	-0.312376	-0.062305	-0.220087
AHLMEIQVNGGTVAEK	RL3_HUMAN	P39023	-0.0428707	0.0131853	-0.019143	0.0247089	0.0265077	0.0108027	0.134165	-0.0334519	-0.0408895	0.0695623	-0.153705	-0.0557704
AHLMEIQVNGGTVAEK	RL3_HUMAN	P39023	0.0139605	0.035969	-0.107737	0.0188262	0.00523544	0.0404967	0.243319	0.0314518	-0.00790423	-0.196396	-0.0127412	-0.171004
AHLMEIQVNGGTVAEK	RL3_HUMAN	P39023	-0.0311628	0.0276089	-0.273872	0.0503474	0.110316	-0.122929	0.0101735	0.0404705	0.0635456	0.0883291	0.127172	-0.312019
AHLMEIQVNGGTVAEK	RL3_HUMAN	P39023	-0.0438437	0.0937219	-0.0216915	0.0303301	-0.170384	0.057701	0.167165	-0.202412	-0.0227631	0.175951	0.0915225	-0.0390216
AHQVVEDGYEFFAK	PP1A_HUMAN	P62136	0.163039	0.00181487	0.124872	0.0087504	-0.0845448	-0.0405767	0.0149361	0.148162	-0.143698	0.0516074	-0.0312911	0.0411144
AHQVVEDGYEFFAK	PP1A_HUMAN	P62136	-0.0175646	0.00230245	-0.0119546	0.0233616	0.053417	0.00598898	-0.0169881	0.0229751	0.037571	-0.158416	0.00420416	0.00605225
AHSIQIMK	RL18A_HUMAN	Q02543	0.0239352	0.026519	-0.016638	0.00523308	-0.0659873	0.0658681	0.150858	-0.0157075	-0.0400837	-0.0577047	0.0284056	-0.0658702
AHSIQIMK	RL18A_HUMAN	Q02543	0.00529561	0.0153226	-0.0679474	0.0169095	-0.0499821	0.0404394	0.106593	-0.0308627	-0.00647535	-0.0270791	0.101371	-0.103845
AHSIQIMK	RL18A_HUMAN	Q02543	0.0276537	0.00956449	-0.151471	0.0278746	-0.035871	0.103372	0.0558435	0.0188095	0.0681385	-0.121533	0.0999967	-0.155935
AHSIQIMK	RL18A_HUMAN	Q02543	-0.022051	0.00807098	0.0278795	0.0039903	0.0440122	0.140516	0.104044	0.0245552	-0.134272	-0.117292	-0.0425419	-0.0966305
AHSSMVGVNLPQK	PGK1_HUMAN	P00558	0.204269	0.0348139	-0.0386936	0.0200586	-0.0427682	-0.153258	-0.0467966	0.22924	0.0722026	-0.127675	0.017498	0.00411402
AHSSMVGVNLPQK	PGK1_HUMAN	P00558	0.182712	0.0103158	0.27506	0.0202018	-0.0699332	-0.027073	-0.0729798	0.188721	-0.283706	0.0679539	-0.038768	0.117101
AHTDFFEAFK	CSN2_HUMAN	P61201	0.0838653	0.0154441	-0.0945208	0.00601169	-0.096028	0.101783	0.0727687	0.044121	0.0555268	0.0188022	-0.0892977	-0.0740712
AHTMTDDVTFWK	CLH1_HUMAN	Q00610	0.403156	0.0188917	0.145729	0.13502	-0.347715	0.0516498	0.0573505	0.26118	-0.0774365	0.140503	-0.336407	0.146043
AHTMTDDVTFWK	CLH1_HUMAN	Q00610	0.198576	0.0194976	0.139609	0.00755504	-0.054382	0.103833	-0.0637682	0.238743	-0.137299	-0.158448	-0.0961586	0.0518386
AHVEHMQSLPEDPLETSK	PRDM2_HUMAN	Q13029	-0.837353	0.0552595	0.129508	0.0471509	-0.055827	-0.275217	-0.417356	-1.24841	0.177284	0.530409	0.400509	0.378772
AHVEHMQSLPEDPLETSK	PRDM2_HUMAN	Q13029	-0.604958	0.096413	0.0800027	0.0938325	0.0353785	-0.723425	-0.580405	-0.895679	0.184282	0.560208	0.545124	0.316581
AHVVPCFDASK	FLNA_HUMAN	P21333	0.0704726	0.00740452	-0.0302375	0.00205925	-0.0340523	0.052107	0.121656	0.0752195	-0.0181784	-0.0932638	-0.0701571	-0.0646299
AHVVPCFDASK	FLNA_HUMAN	P21333	0.0677	0.00964943	-0.203185	0.0655914	-0.021823	-0.0942828	0.0329425	0.0651502	0.265725	-0.0423879	-0.183192	-0.028344
AHVVPCFDASK	FLNA_HUMAN	P21333	0.0768454	0.00604922	-0.0466398	0.0355952	-0.00606176	-0.0233204	0.0919495	0.100148	0.0452201	-0.0301527	-0.215681	-0.0191759
AHVVPCFDASK	FLNA_HUMAN	P21333	0.0782566	0.00152218	-0.177066	0.207256	-0.0662459	0.0274405	-0.0128692	0.0533808	0.206196	0.194157	-0.397234	-0.0246704
AIADMLR	TLN1_HUMAN	Q9Y490	0.160192	0.0068113	0.0276687	0.00612526	-0.128506	0.073807	0.0282292	0.118106	-0.0334486	0.0187549	-0.0858631	0.00992817
AIADMLR	TLN1_HUMAN	Q9Y490	0.128522	0.00791735	0.215183	0.00189601	-0.0542317	-0.0246616	0.108559	0.129715	-0.229194	-0.0459501	-0.0849066	0.0779837
AIADTGANVVVTGGK	TCPQ_HUMAN	P50990	-0.061046	0.0423493	-0.349212	0.00548619	0.00380751	0.23281	0.0580785	-0.0555933	0.151964	0.00324042	-0.0105928	-0.336112
AIADTGANVVVTGGK	TCPQ_HUMAN	P50990	-0.0773354	0.00346817	-0.0558727	0.0138133	0.0611595	-0.0287969	0.048612	-0.0562701	-0.0176637	0.0950988	-0.0237482	-0.0851602
AIADTGANVVVTGGK	TCPQ_HUMAN	P50990	-0.0495486	0.00150689	-0.105635	0.00430319	0.0402565	0.00234176	-0.0406662	-0.033759	0.0612668	0.0203411	0.0678735	-0.0872753
AIADTGANVVVTGGK	TCPQ_HUMAN	P50990	-0.193687	0.0532287	-0.0687568	0.00018488	0.0508953	0.125423	0.197156	-0.208511	-0.00427747	-0.0598605	-0.0461713	-0.102282
AIAELGIYPAVDPLDSTSR	ATPB_HUMAN	P06576	0.220625	0.0384936	0.0359533	0.00404829	-0.124113	0.124508	-0.13375	0.209457	-0.0191026	-0.0773245	-0.0243197	0.0256905
AIAELGIYPAVDPLDSTSR	ATPB_HUMAN	P06576	0.052219	0.0033932	0.0155952	0.0138097	0.0248469	-0.0182627	0.0226897	0.0927589	-0.110964	0.0357645	0.000877255	-0.0801558
AIAELGIYPAVDPLDSTSR	ATPB_HUMAN	P06576	0.23095	0.0243851	0.077146	0.0105461	-0.218843	-0.00270417	-0.201024	0.12591	0.0581933	0.0951949	-0.00904255	0.168626
AIAELGIYPAVDPLDSTSR	ATPB_HUMAN	P06576	0.255966	0.0457641	0.181705	0.00947249	-0.0669758	-0.0150926	-0.162953	0.293345	-0.213789	0.0129677	-0.0029295	0.049454
AIAFLQQPR	PUR2_HUMAN	P22102	-0.0059569	0.311606	0.461281	0.218263	-0.251302	0.400371	0.260188	-0.182597	-0.684235	0.125054	0.0749219	-0.0020179
AIAFLQQPR	PUR2_HUMAN	P22102	-0.0342736	0.00274705	-0.0850711	0.0100804	0.110069	0.0913241	0.0268715	0.0593398	-0.0709109	-0.0771947	-0.00700923	-0.189673
AIAINTFLPK	LAR4B_HUMAN	Q92615	-0.205617	0.00576253	-0.0173291	0.0208342	0.083553	0.00742795	0.0395698	-0.211142	-0.046751	0.112393	0.0620132	-0.0600931
[truncated: 27,854 more rows]

## Sheet: replicate_2
Sequence	Protein	Entry	Slope_g1	Residuals_g1	Slope_g2	Residuals_g2	mean_Normalized_proportion_1_log2	mean_Normalized_proportion_2_log2	mean_Normalized_proportion_3_log2	mean_Normalized_proportion_4_log2	mean_Normalized_proportion_5_log2	mean_Normalized_proportion_6_log2	mean_Normalized_proportion_7_log2	mean_Normalized_proportion_8_log2
[truncated: 28,931 more rows]
