# Supplementary material for: Cell size-dependent mRNA transcription drives proteome remodeling
Source: Cell Rep. Author manuscript; Available in PMC 2026 Jul 13. (PMC13363025; doi:10.1016/j.celrep.2026.117488)
Supplement: 4 [file NIHMS2190739-supplement-4.xlsx]

## Sheet: column_info_proteins
Column name	Description
Protein	Uniprot's "Entry Name"
T50_rep1_small	Protein half-life calculated using decay rate, K, from small cells in first biological replicate. Note that this value includes the effects of both dilution and degradation
K_rep1_small	Decay rate extracted from fitting decay curve of all peptides mapping to indicated protein from small cells in first biological replicate
R2_rep1_small	Goodness of fit of decay curve using all peptides mapping to indicated protein from small cells in first biological replicate
T50_rep2_small	Protein half-life calculated using decay rate, K, from small cells in second biological replicate. Note that this value includes the effects of both dilution and degradation
K_rep2_small	Decay rate extracted from fitting decay curve of all peptides mapping to indicated protein from small cells in second biological replicate
R2_rep2_small	Goodness of fit of decay curve using all peptides mapping to indicated protein from small cells in second biological replicate
average_small_t50	Average half-life of indicated protein in small cells. Note that this value includes the effects of both dilution and degradation
T50_rep1_large	Protein half-life calculated using decay rate, K, from large cells in first biological replicate. Note that this value includes the effects of both dilution and degradation
K_rep1_large	Decay rate extracted from fitting decay curve of all peptides mapping to indicated protein from large cells in first biological replicate
R2_rep1_large	Goodness of fit of decay curve using all peptides mapping to indicated protein from large cells in first biological replicate
T50_rep2_large	Protein half-life calculated using decay rate, K, from large cells in second biological replicate. Note that this value includes the effects of both dilution and degradation
K_rep2_large	Decay rate extracted from fitting decay curve of all peptides mapping to indicated protein from large cells in second biological replicate
R2_rep2_large	Goodness of fit of decay curve using all peptides mapping to indicated protein from large cells in second biological replicate
average_large_t50	Average half-life of indicated protein in large cells. Note that this value includes the effects of both dilution and degradation
t50_ratio	Ratio of indicated protein's half-life in large and small cells. Defined by dividing protein's average half-life in large cells by that in small cells
log2_t50_ratio	Log2 transformed value of 't50_ratio'

## Sheet: proteins
	Protein	T50_rep1_small	K_rep1_small	R2_rep1_small	T50_rep2_small	K_rep2_small	R2_rep2_small	average_small_t50	T50_rep1_large	K_rep1_large	R2_rep1_large	T50_rep2_large	K_rep2_large	R2_rep2_large	average_large_t50	t50_ratio	log2_t50_ratio
0	RL4_HUMAN	23.3662	0.0296645	0.948227	22.4052	0.0309369	0.898694	22.8857	28.3601	0.024441	0.941062	23.9741	0.0289123	0.945553	26.1671	1.14338	0.193304
1	IPO9_HUMAN	24.6382	0.028133	0.93932	23.147	0.0299454	0.92854	23.8926	23.552	0.0294305	0.965884	22.9606	0.0301886	0.914346	23.2563	0.973366	-0.0389455
2	DNJC7_HUMAN	17.3068	0.0400506	0.952051	16.0244	0.0432558	0.881877	16.6656	13.9115	0.0498254	0.939214	19.4334	0.0356678	0.873493	16.6725	1.00041	0.000595787
3	MCA3_HUMAN	23.9144	0.0289845	0.948991	23.319	0.0297246	0.861973	23.6167	26.3502	0.0263052	0.984486	40.9889	0.0169106	0.909739	33.6696	1.42567	0.511637
4	PSMD4_HUMAN	18.8856	0.0367023	0.95473	16.4675	0.0420918	0.921407	17.6766	21.5463	0.0321701	0.916128	21.4683	0.032287	0.903494	21.5073	1.21671	0.282987
5	MAGD2_HUMAN	9.31731	0.0743935	0.976123	9.86469	0.0702655	0.936464	9.591	9.03739	0.0766977	0.982973	11.2169	0.061795	0.918521	10.1271	1.0559	0.0784735
6	FUMH_HUMAN	24.933	0.0278004	0.941735	25.9344	0.0267269	0.856014	25.4337	27.182	0.0255003	0.969123	27.1178	0.0255606	0.944523	27.1499	1.06748	0.0942062
7	TOM70_HUMAN	20.4002	0.0339774	0.910436	25.0541	0.0276661	0.869795	22.7271	22.3373	0.0310309	0.978765	24.3794	0.0284317	0.938758	23.3583	1.02777	0.0395212
8	CTNA1_HUMAN	8.72366	0.079456	0.943374	8.08662	0.0857153	0.932291	8.40514	8.45173	0.0820125	0.963536	8.05927	0.0860063	0.952624	8.2555	0.982196	-0.0259171
9	SPTC1_HUMAN	18.3518	0.0377699	0.99417	21.2875	0.0325612	0.987856	19.8197	18.0307	0.0384426	0.981298	20.0636	0.0345476	0.976735	19.0471	0.961021	-0.0573606
10	RBM39_HUMAN	18.8515	0.0367688	0.967028	17.95	0.0386154	0.932597	18.4008	16.2293	0.0427097	0.9546	14.4943	0.0478222	0.966718	15.3618	0.834843	-0.260423
11	RBX1_HUMAN	20.6887	0.0335036	0.997678	23.7698	0.0291608	0.872445	22.2293	19.7611	0.0350763	0.964247	21.834	0.0317462	0.94834	20.7976	0.935594	-0.0960458
12	EF1G_HUMAN	25.1658	0.0275432	0.957294	25.6454	0.0270281	0.900064	25.4056	28.5361	0.0242902	0.948933	32.6518	0.0212285	0.900701	30.5939	1.20422	0.268101
13	COPB_HUMAN	23.4853	0.0295141	0.938352	21.985	0.0315282	0.890263	22.7351	23.7434	0.0291932	0.961325	22.2406	0.0311658	0.916683	22.992	1.0113	0.01621
14	SEP11_HUMAN	20.7806	0.0333555	0.989158	19.1851	0.0361294	0.857033	19.9829	24.6563	0.0281124	0.956894	26.4277	0.0262281	0.909574	25.542	1.27819	0.354106
15	ODPA_HUMAN	25.1052	0.0276097	0.95937	24.6813	0.0280839	0.947796	24.8933	29.4748	0.0235166	0.962082	26.5339	0.0261231	0.866935	28.0043	1.12498	0.169894
16	NP1L4_HUMAN	25.2512	0.0274501	0.914469	24.6731	0.0280932	0.897911	24.9621	23.5703	0.0294077	0.982792	27.93	0.0248173	0.888872	25.7501	1.03157	0.0448374
17	PEPD_HUMAN	21.0995	0.0328514	0.983701	19.1891	0.0361218	0.914036	20.1443	25.61	0.0270655	0.974192	30.7731	0.0225245	0.851535	28.1915	1.39948	0.484889
18	MRP_HUMAN	21.6148	0.0320682	0.98288	20.9438	0.0330956	0.983894	21.2793	17.1483	0.0404208	0.975445	18.8376	0.036796	0.967668	17.9929	0.845562	-0.242017
19	SND1_HUMAN	23.0796	0.0300329	0.950041	22.0149	0.0314854	0.921962	22.5472	24.6546	0.0281144	0.95288	26.0279	0.0266309	0.925261	25.3412	1.12392	0.168536
20	VINC_HUMAN	22.3479	0.0310162	0.952436	23.6526	0.0293053	0.918627	23.0003	25.3437	0.0273498	0.961154	26.9491	0.0257206	0.928419	26.1464	1.13679	0.184963
21	NEK7_HUMAN	16.7645	0.0413461	0.956648	16.6202	0.0417051	0.903668	16.6924	15.1185	0.0458476	0.97877	18.3958	0.0376797	0.950187	16.7572	1.00388	0.00558823
22	TPM3_HUMAN	20.7321	0.0334335	0.96404	26.4768	0.0261794	0.883618	23.6045	18.5491	0.0373682	0.921076	29.2339	0.0237104	0.969779	23.8915	1.01216	0.0174389
23	SMTN_HUMAN	5.42673	0.127728	0.983061	6.87346	0.100844	0.822685	6.15009	5.39432	0.128496	0.934044	6.07415	0.114114	0.788118	5.73423	0.932382	-0.101007
24	DENR_HUMAN	29.922	0.0231651	0.881323	24.339	0.0284789	0.940294	27.1305	28.6365	0.024205	0.978683	26.7437	0.0259182	0.831418	27.6901	1.02063	0.029456
25	RCN1_HUMAN	25.2172	0.0274871	0.947223	26.0661	0.0265919	0.914232	25.6416	29.444	0.0235412	0.965887	28.0203	0.0247373	0.965769	28.7321	1.12053	0.164176
26	BASP1_HUMAN	24.7092	0.0280522	0.956498	25.0806	0.0276368	0.931076	24.8949	26.2719	0.0263836	0.960616	27.1804	0.0255017	0.970657	26.7262	1.07356	0.102403
27	CCAR2_HUMAN	19.6198	0.0353289	0.914661	21.9829	0.0315312	0.852611	20.8014	19.2495	0.0360086	0.929606	19.0636	0.0363597	0.970392	19.1566	0.920929	-0.118839
28	MAP1B_HUMAN	19.5721	0.035415	0.950832	19.9708	0.034708	0.899891	19.7715	21.4291	0.0323461	0.94902	22.0381	0.0314522	0.925768	21.7336	1.09924	0.136508
29	DHX9_HUMAN	20.6827	0.0335133	0.946611	22.9489	0.0302039	0.913149	21.8158	22.2428	0.0311628	0.933242	24.7053	0.0280566	0.892577	23.474	1.07601	0.10569
30	PTMA_HUMAN	24.3472	0.0284692	0.96115	23.7141	0.0292294	0.955919	24.0307	20.0468	0.0345765	0.971213	23.0291	0.0300987	0.961726	21.538	0.896271	-0.157994
31	TAGL_HUMAN	15.6533	0.0442812	0.971887	16.9769	0.0408287	0.933794	16.3151	18.4282	0.0376134	0.942683	18.1845	0.0381175	0.935924	18.3063	1.12205	0.166133
32	PLEC_HUMAN	21.1166	0.0328248	0.912404	22.8645	0.0303155	0.904527	21.9905	24.1427	0.0287104	0.94069	23.6743	0.0292785	0.901579	23.9085	1.08722	0.120642
33	PDC6I_HUMAN	20.2339	0.0342568	0.951707	19.9776	0.0346962	0.941285	20.1057	21.3658	0.0324419	0.973352	22.1068	0.0313545	0.930274	21.7363	1.0811	0.1125
34	PHB_HUMAN	27.4764	0.025227	0.946451	22.6962	0.0305403	0.927113	25.0863	32.0069	0.0216562	0.941382	28.5491	0.0242791	0.941659	30.278	1.20695	0.271371
35	KINH_HUMAN	20.8874	0.0331849	0.962513	22.8715	0.0303061	0.89309	21.8795	24.0421	0.0288306	0.937926	26.3878	0.0262677	0.922712	25.215	1.15245	0.204702
36	FAS_HUMAN	21.2658	0.0325944	0.941255	22.9262	0.0302338	0.884442	22.096	22.5399	0.030752	0.936398	22.4256	0.0309088	0.903774	22.4828	1.0175	0.0250321
37	RL1D1_HUMAN	24.7314	0.028027	0.963863	21.873	0.0316896	0.946536	23.3022	18.8864	0.0367009	0.908238	18.3135	0.037849	0.90637	18.5999	0.798206	-0.325168
38	COPB2_HUMAN	23.2369	0.0298296	0.975291	27.3496	0.0253439	0.918111	25.2933	23.8165	0.0291036	0.94635	29.0852	0.0238316	0.893808	26.4509	1.04577	0.064563
39	RPA49_HUMAN	16.7882	0.0412877	0.924984	16.9525	0.0408875	0.974005	16.8704	13.9449	0.0497061	0.939018	15.5591	0.0445493	0.982015	14.752	0.874433	-0.193581
40	HNRPM_HUMAN	22.3162	0.0310603	0.962558	20.2245	0.0342726	0.878348	21.2704	24.11	0.0287493	0.96603	22.5326	0.030762	0.897355	23.3213	1.09642	0.132804
41	GALT2_HUMAN	19.3381	0.0358436	0.949965	19.7387	0.0351162	0.933332	19.5384	19.8455	0.0349271	0.966818	18.5032	0.0374609	0.878178	19.1744	0.98137	-0.0271308
42	FLII_HUMAN	20.2602	0.0342122	0.960489	18.4641	0.0375402	0.903954	19.3622	21.9937	0.0315157	0.922131	22.091	0.0313769	0.955857	22.0423	1.13842	0.187037
43	1433E_HUMAN	23.7743	0.0291553	0.963505	23.0498	0.0300717	0.932652	23.4121	24.7888	0.0279621	0.972753	24.6713	0.0280953	0.933638	24.73	1.05629	0.0790112
44	DFFA_HUMAN	21.791	0.0318088	0.963539	23.2397	0.0298259	0.938772	22.5154	22.4164	0.0309214	0.926318	29.3494	0.0236171	0.86372	25.8829	1.14956	0.201087
45	SDHA_HUMAN	20.8948	0.0331732	0.947218	20.6972	0.0334898	0.912799	20.796	26.0522	0.0266061	0.933574	22.421	0.0309151	0.942184	24.2366	1.16544	0.220881
46	G3P_HUMAN	21.9603	0.0315636	0.920839	25.8494	0.0268149	0.851545	23.9048	26.2084	0.0264475	0.939806	28.7051	0.0241472	0.914681	27.4568	1.14859	0.199859
47	DDX42_HUMAN	19.8407	0.0349356	0.973393	22.3396	0.0310278	0.893091	21.0901	15.33	0.045215	0.961367	15.9606	0.0434285	0.835138	15.6453	0.741832	-0.430836
48	MRT4_HUMAN	18.389	0.0376937	0.936039	18.1918	0.0381023	0.912338	18.2904	17.5997	0.0393841	0.886019	18.7158	0.0370354	0.882169	18.1577	0.992748	-0.0105004
49	ITA3_HUMAN	17.0246	0.0407146	0.941044	19.1863	0.0361272	0.91153	18.1054	16.449	0.0421391	0.920512	15.5955	0.0444452	0.917735	16.0223	0.884943	-0.176343
50	SYFB_HUMAN	24.6982	0.0280647	0.884684	23.9243	0.0289725	0.886792	24.3112	30.3715	0.0228223	0.935477	28.8314	0.0240414	0.925715	29.6014	1.2176	0.284043
51	PUR2_HUMAN	22.6165	0.0306478	0.958464	22.059	0.0314224	0.927687	22.3378	23.1723	0.0299127	0.95528	22.8387	0.0303497	0.954053	23.0055	1.02989	0.042494
52	STA13_HUMAN	16.7763	0.041317	0.972835	15.9372	0.0434925	0.965284	16.3568	14.6456	0.0473279	0.992991	15.8537	0.0437214	0.920754	15.2497	0.932317	-0.101108
53	EI2BE_HUMAN	23.2887	0.0297633	0.913603	20.4566	0.0338837	0.981294	21.8727	26.0846	0.026573	0.993108	24.5973	0.0281798	0.964284	25.3409	1.15857	0.212341
54	RFA1_HUMAN	19.6005	0.0353638	0.948695	21.4359	0.0323359	0.813379	20.5182	14.2905	0.0485039	0.927367	17.6847	0.0391947	0.873425	15.9876	0.779193	-0.359947
55	FLNB_HUMAN	22.8866	0.0302862	0.947047	23.9241	0.0289727	0.89587	23.4053	26.6742	0.0259857	0.952013	28.3229	0.024473	0.899074	27.4986	1.17488	0.232518
56	RLA1_HUMAN	23.5553	0.0294264	0.986324	26.7329	0.0259286	0.959984	25.1441	27.5576	0.0251527	0.991813	30.8401	0.0224755	0.963099	29.1989	1.16126	0.215691
57	RUVB2_HUMAN	22.7529	0.0304641	0.94293	23.9057	0.028995	0.888189	23.3293	24.5656	0.0282162	0.957409	26.9009	0.0257667	0.901636	25.7333	1.10304	0.14149
58	DUT_HUMAN	17.1775	0.040352	0.98405	16.1803	0.0428388	0.916456	16.6789	13.5084	0.0513123	0.957303	14.5854	0.0475233	0.949797	14.0469	0.842195	-0.247774
59	STXB1_HUMAN	22.9798	0.0301633	0.954152	22.2777	0.0311139	0.917454	22.6288	24.1989	0.0286437	0.979215	21.3864	0.0324106	0.972888	22.7927	1.00724	0.0104117
60	RBM14_HUMAN	24.4425	0.0283583	0.936349	20.7588	0.0333905	0.877415	22.6007	25.2939	0.0274037	0.903707	27.6054	0.0251092	0.928194	26.4496	1.1703	0.226882
61	FUS_HUMAN	21.0674	0.0329015	0.968199	23.9743	0.0289121	0.92943	22.5208	23.0335	0.030093	0.974669	20.3794	0.0340121	0.874427	21.7065	0.963839	-0.0531357
62	RRBP1_HUMAN	17.5031	0.0396014	0.910778	19.3356	0.0358482	0.894561	18.4194	23.1358	0.0299599	0.936184	21.7409	0.0318822	0.909709	22.4384	1.2182	0.284746
63	DPYL3_HUMAN	22.9586	0.0301911	0.974699	24.2345	0.0286017	0.923099	23.5966	22.3438	0.0310219	0.98261	29.2483	0.0236987	0.915073	25.796	1.09321	0.128573
64	DPYL2_HUMAN	21.6233	0.0320555	0.969084	24.1739	0.0286734	0.908739	22.8986	23.5782	0.0293978	0.958479	26.8669	0.0257993	0.946646	25.2225	1.10149	0.139454
65	SYQ_HUMAN	24.2222	0.0286162	0.950648	22.9038	0.0302634	0.940513	23.563	25.9026	0.0267597	0.952852	23.962	0.0289269	0.958577	24.9323	1.05811	0.0814952
66	ADHX_HUMAN	25.9791	0.026681	0.955888	27.1709	0.0255107	0.85891	26.575	26.8468	0.0258186	0.973987	29.211	0.023729	0.922319	28.0289	1.05471	0.0768472
67	GLYM_HUMAN	24.4204	0.0283839	0.948155	22.482	0.0308313	0.935819	23.4512	27.2337	0.0254518	0.965149	23.5003	0.0294952	0.937933	25.367	1.08169	0.113293
68	SYHC_HUMAN	22.1025	0.0313606	0.953135	25.0075	0.0277175	0.899387	23.555	24.8367	0.0279082	0.921617	25.6174	0.0270577	0.926983	25.227	1.07098	0.098937
69	PXL2A_HUMAN	23.5356	0.029451	0.956153	23.0287	0.0300992	0.859368	23.2822	25.7181	0.0269517	0.974882	26.0524	0.0266059	0.910466	25.8853	1.11181	0.152906
70	METH_HUMAN	16.811	0.0412319	0.97069	13.9905	0.0495441	0.965639	15.4007	16.2756	0.042588	0.925379	15.8297	0.0437878	0.989202	16.0527	1.04233	0.0598144
71	UMPS_HUMAN	24.5862	0.0281926	0.940271	25.9891	0.0266707	0.944725	25.2876	23.1869	0.029894	0.972687	32.4229	0.0213783	0.906582	27.8049	1.09955	0.136907
72	SPTN1_HUMAN	18.2438	0.0379936	0.935335	20.1583	0.0343851	0.904398	19.2011	21.2494	0.0326196	0.95106	23.6293	0.0293343	0.899037	22.4393	1.16865	0.224844
73	SYEP_HUMAN	25.7447	0.0269239	0.940875	23.91	0.0289898	0.934072	24.8273	28.707	0.0241455	0.910944	28.3261	0.0244703	0.928389	28.5166	1.1486	0.199871
74	RFC1_HUMAN	17.1521	0.0404119	0.978016	16.1263	0.0429823	0.972067	16.6392	13.7477	0.0504191	0.93585	9.67272	0.07166	0.995787	11.7102	0.703773	-0.506819
75	BCCIP_HUMAN	16.8905	0.0410377	0.953138	17.7833	0.0389773	0.95152	17.3369	17.4957	0.0396181	0.986585	14.7161	0.0471013	0.891898	16.1059	0.928995	-0.106257
76	CHM4B_HUMAN	19.8062	0.0349964	0.891214	16.8443	0.0411502	0.972387	18.3253	12.9154	0.0536682	0.918611	14.8225	0.0467632	0.926007	13.869	0.756822	-0.401975
77	RS25_HUMAN	24.5859	0.0281929	0.987756	24.0682	0.0287993	0.944887	24.327	27.4145	0.025284	0.980786	27.4255	0.0252738	0.934063	27.42	1.12714	0.172668
78	PRKDC_HUMAN	23.63	0.0293334	0.947407	23.0357	0.0300901	0.921051	23.3328	29.4676	0.0235223	0.942743	25.3526	0.0273403	0.922237	27.4101	1.17474	0.232347
79	IF4G1_HUMAN	18.9193	0.036637	0.941043	18.5215	0.0374239	0.920529	18.7204	17.5902	0.0394053	0.969534	19.8341	0.0349473	0.903899	18.7122	0.999559	-0.000636951
80	NOLC1_HUMAN	18.7217	0.0370237	0.943211	13.7707	0.0503349	0.962171	16.2462	14.5196	0.0477388	0.956584	13.8232	0.0501436	0.935018	14.1714	0.87229	-0.19712
81	CSN2_HUMAN	24.3378	0.0284802	0.949111	30.9959	0.0223625	0.923619	27.6669	24.496	0.0282964	0.969376	28.4604	0.0243548	0.955286	26.4782	0.957036	-0.0633544
82	GGYF2_HUMAN	19.525	0.0355005	0.922032	12.5539	0.0552135	0.730866	16.0395	17.7904	0.0389618	0.938281	9.95343	0.069639	0.760014	13.8719	0.864862	-0.209458
83	TBB6_HUMAN	24.0179	0.0288596	0.966903	23.6489	0.0293099	0.903042	23.8334	25.7574	0.0269106	0.973873	30.8143	0.0224944	0.911357	28.2858	1.18681	0.247095
84	ILVBL_HUMAN	21.7175	0.0319165	0.948372	22.3115	0.0310668	0.905967	22.0145	28.4267	0.0243837	0.948455	19.353	0.0358159	0.93382	23.8899	1.08519	0.117943
85	ABCF1_HUMAN	22.0872	0.0313822	0.941753	19.7323	0.0351275	0.894071	20.9098	24.1217	0.0287354	0.926979	27.0778	0.0255984	0.808339	25.5997	1.22429	0.291951
86	TMOD3_HUMAN	13.2373	0.0523634	0.928005	13.2076	0.052481	0.964085	13.2224	14.045	0.0493519	0.983213	13.2849	0.0521756	0.947554	13.6649	1.03347	0.0474931
87	LSM5_HUMAN	27.5105	0.0251958	0.989612	25.813	0.0268526	0.981129	26.6617	26.6091	0.0260492	0.978453	31.9552	0.0216912	0.987635	29.2822	1.09829	0.135253
88	PSA2_HUMAN	24.9187	0.0278163	0.954921	26.8205	0.0258439	0.891025	25.8696	26.5537	0.0261036	0.957037	33.4613	0.0207149	0.926043	30.0075	1.15995	0.214063
89	RECQ1_HUMAN	23.2342	0.0298331	0.933819	22.8778	0.0302979	0.914269	23.056	23.2507	0.0298119	0.949675	25.7703	0.0268971	0.894302	24.5105	1.06309	0.0882587
90	THUM3_HUMAN	20.4913	0.0338265	0.974509	19.5167	0.0355156	0.911887	20.004	15.1942	0.0456193	0.98915	23.8584	0.0290525	0.92746	19.5263	0.976121	-0.0348683
91	SPB1_HUMAN	14.3855	0.0481836	0.946781	19.0048	0.0364722	0.947885	16.6952	16.7179	0.0414614	0.936844	3.92415	0.176636	0.744819	10.321	0.618204	-0.693846
92	HYOU1_HUMAN	24.6399	0.0281311	0.93681	23.2584	0.029802	0.900804	23.9491	30.1306	0.0230048	0.928546	24.5878	0.0281907	0.930472	27.3592	1.14239	0.192053
93	THUM1_HUMAN	25.9186	0.0267433	0.982636	27.0056	0.0256668	0.924608	26.4621	24.9332	0.0278002	0.962232	23.5555	0.0294262	0.928287	24.2443	0.916192	-0.126278
94	ECHB_HUMAN	25.4728	0.0272113	0.912557	24.426	0.0283774	0.947465	24.9494	28.5531	0.0242757	0.943117	27.7255	0.0250003	0.916638	28.1393	1.12786	0.173582
95	IPYR_HUMAN	24.814	0.0279337	0.919582	26.862	0.025804	0.908564	25.838	24.9901	0.0277369	0.977467	30.2736	0.0228961	0.934256	27.6319	1.06943	0.0968369
96	NONO_HUMAN	17.6658	0.0392366	0.934564	15.8806	0.0436473	0.932014	16.7732	17.4008	0.0398343	0.967688	16.419	0.0422161	0.897251	16.9099	1.00815	0.0117076
97	UBAP2_HUMAN	19.2217	0.0360607	0.973092	17.5866	0.0394133	0.964145	18.4041	17.4178	0.0397953	0.96759	21.2106	0.0326793	0.949244	19.3142	1.04945	0.0696309
98	AAKG1_HUMAN	24.4094	0.0283967	0.957022	21.6936	0.0319517	0.947572	23.0515	26.3938	0.0262617	0.992284	32.9583	0.021031	0.959243	29.6761	1.28738	0.36444
99	NU155_HUMAN	22.843	0.0303439	0.940675	23.6149	0.0293521	0.918606	23.229	26.8751	0.0257914	0.949353	33.0758	0.0209563	0.945764	29.9754	1.29043	0.367856
100	PFD1_HUMAN	21.9533	0.0315737	0.97259	20.4836	0.0338392	0.953526	21.2184	17.9739	0.038564	0.986762	20.7216	0.0334505	0.956736	19.3478	0.911837	-0.133152
101	C1TC_HUMAN	24.995	0.0277314	0.958931	23.6866	0.0292633	0.940102	24.3408	26.3335	0.0263219	0.96356	24.8619	0.0278799	0.921171	25.5977	1.05164	0.0726367
102	TALDO_HUMAN	25.2016	0.0275041	0.974723	22.9348	0.0302225	0.944884	24.0682	25.9827	0.0266772	0.976312	24.0191	0.0288582	0.953136	25.0009	1.03875	0.0548528
103	ALDOA_HUMAN	23.3078	0.0297388	0.9535	25.0823	0.0276349	0.901739	24.1951	24.1823	0.0286634	0.952415	26.0375	0.0266211	0.927948	25.1099	1.03781	0.0535446
104	RAN_HUMAN	22.6919	0.030546	0.963466	21.6588	0.032003	0.932747	22.1753	24.1667	0.0286819	0.968732	21.0735	0.0328918	0.968346	22.6201	1.02006	0.0286503
105	HXK1_HUMAN	23.3003	0.0297484	0.960838	23.3706	0.029659	0.907213	23.3354	28.3544	0.0244459	0.957217	31.221	0.0222013	0.901258	29.7877	1.2765	0.352192
106	DLDH_HUMAN	25.2809	0.0274178	0.942673	21.5424	0.032176	0.90792	23.4116	27.9768	0.0247758	0.975171	25.8997	0.0267627	0.958051	26.9383	1.15064	0.202431
107	HPBP1_HUMAN	20.2313	0.0342612	0.931231	24.2825	0.0285451	0.896413	22.2569	25.9306	0.0267309	0.939489	22.1616	0.0312769	0.947414	24.0461	1.08039	0.111549
108	PHB2_HUMAN	24.7832	0.0279684	0.91795	21.315	0.0325193	0.920806	23.0491	29.6134	0.0234066	0.956799	29.35	0.0236166	0.936128	29.4817	1.27908	0.355109
109	CLIP1_HUMAN	20.3199	0.0341118	0.891754	20.2789	0.0341807	0.86497	20.2994	20.0428	0.0345833	0.970281	23.7991	0.0291249	0.889298	21.921	1.07988	0.110875
110	TIF1B_HUMAN	14.7604	0.0469599	0.958492	15.2403	0.0454813	0.894871	15.0003	15.6477	0.044297	0.968226	16.025	0.0432542	0.896627	15.8363	1.05573	0.0782452
111	AK1A1_HUMAN	27.3189	0.0253724	0.929735	28.8171	0.0240534	0.86717	28.068	28.5541	0.0242749	0.954992	29.4446	0.0235407	0.870557	28.9993	1.03318	0.0470949
112	DNJC8_HUMAN	17.5115	0.0395824	0.979265	17.935	0.0386478	0.915987	17.7232	14.7498	0.0469937	0.967503	15.7152	0.0441068	0.915305	15.2325	0.859465	-0.218489
113	SP16H_HUMAN	22.2059	0.0312145	0.916092	22.9168	0.0302463	0.90873	22.5614	25.286	0.0274123	0.906744	23.5131	0.0294792	0.880948	24.3996	1.08148	0.113001
114	MYOF_HUMAN	22.2623	0.0311355	0.948604	21.2522	0.0326153	0.923171	21.7572	24.0468	0.0288249	0.956493	23.3563	0.0296771	0.931348	23.7015	1.08936	0.123485
115	STRAP_HUMAN	21.7158	0.031919	0.955043	20.8465	0.03325	0.93326	21.2812	20.2253	0.0342713	0.964863	20.4379	0.0339149	0.944366	20.3316	0.955379	-0.0658544
116	TLN1_HUMAN	19.562	0.0354334	0.95041	20.0326	0.034601	0.917663	19.7973	21.2293	0.0326504	0.952339	21.7892	0.0318115	0.929724	21.5093	1.08648	0.119658
117	ADK_HUMAN	22.0393	0.0314504	0.93616	27.0515	0.0256233	0.860593	24.5454	26.5805	0.0260773	0.932261	29.2655	0.0236848	0.88907	27.923	1.13761	0.186001
118	CND2_HUMAN	21.3448	0.0324738	0.940257	23.2675	0.0297903	0.881522	22.3062	19.5308	0.0354899	0.947653	20.0073	0.0346446	0.859572	19.7691	0.886261	-0.174197
119	SMC1A_HUMAN	17.0005	0.0407722	0.937011	16.7718	0.0413281	0.925866	16.8862	14.4632	0.0479248	0.840806	12.5209	0.0553592	0.890407	13.4921	0.799002	-0.323729
120	NU107_HUMAN	17.5153	0.0395737	0.939439	21.1429	0.0327839	0.956965	19.3291	21.0355	0.0329512	0.939426	27.2663	0.0254213	0.963811	24.1509	1.24946	0.321304
121	NUCB2_HUMAN	16.1559	0.0429037	0.953152	17.0728	0.0405994	0.906076	16.6144	20.3758	0.0340181	0.927305	20.7537	0.0333987	0.944351	20.5648	1.23777	0.307743
122	B2L13_HUMAN	23.9758	0.0289103	0.984436	27.9549	0.0247952	0.915866	25.9654	24.4574	0.028341	0.953614	31.3769	0.022091	0.964875	27.9172	1.07517	0.104563
123	HACD2_HUMAN	14.3111	0.0484342	0.973816	22.5605	0.0307239	0.962432	18.4358	24.7121	0.0280489	0.954826	23.2671	0.0297909	0.965531	23.9896	1.30125	0.379899
124	HNRPC_HUMAN	18.7874	0.0368943	0.957915	19.6396	0.0352933	0.898077	19.2135	17.4645	0.0396889	0.945025	17.1247	0.0404765	0.915641	17.2946	0.900127	-0.151799
125	UBA1_HUMAN	24.2946	0.0285309	0.956882	24.2751	0.0285539	0.922134	24.2849	25.2259	0.0274776	0.974508	26.2768	0.0263787	0.915743	25.7513	1.06039	0.0845894
126	AIMP2_HUMAN	27.9759	0.0247766	0.941581	25.3691	0.0273225	0.950799	26.6725	32.151	0.0215591	0.956287	32.5005	0.0213273	0.856892	32.3257	1.21195	0.27733
127	METK2_HUMAN	18.7651	0.0369381	0.929615	17.8742	0.0387791	0.932488	18.3197	17.9078	0.0387065	0.958203	20.9712	0.0330523	0.905346	19.4395	1.06113	0.0855979
128	CH60_HUMAN	24.1874	0.0286573	0.928873	24.814	0.0279337	0.900052	24.5007	30.8853	0.0224426	0.954728	29.1756	0.0237578	0.924407	30.0304	1.2257	0.293601
129	IMB1_HUMAN	22.5806	0.0306965	0.956875	23.802	0.0291214	0.919506	23.1913	23.7952	0.0291297	0.9545	23.5971	0.0293742	0.928759	23.6962	1.02177	0.0310688
130	EWS_HUMAN	24.3337	0.0284851	0.985462	26.7823	0.0258808	0.893317	25.558	23.368	0.0296623	0.978697	25.4517	0.0272339	0.979036	24.4098	0.955076	-0.0663121
131	SF3B2_HUMAN	17.2261	0.0402381	0.983355	16.2953	0.0425366	0.945778	16.7607	15.4593	0.0448369	0.894974	12.236	0.0566483	0.889382	13.8476	0.826196	-0.275445
132	ENAH_HUMAN	20.4293	0.0339291	0.882203	20.0018	0.0346542	0.925784	20.2155	23.3555	0.0296781	0.893737	23.8141	0.0291066	0.910941	23.5848	1.16667	0.222393
133	ENOA_HUMAN	24.9575	0.0277731	0.956584	25.7571	0.0269109	0.893126	25.3573	26.5746	0.0260831	0.956232	29.646	0.0233808	0.902629	28.1103	1.10857	0.148697
134	PGK1_HUMAN	25.9924	0.0266673	0.968917	26.5603	0.0260971	0.90692	26.2764	27.175	0.0255068	0.9554	29.2099	0.0237299	0.911637	28.1925	1.07292	0.101542
135	SYK_HUMAN	26.0523	0.026606	0.950127	25.7933	0.0268731	0.896315	25.9228	25.8284	0.0268367	0.888251	28.4912	0.0243284	0.918744	27.1598	1.04772	0.0672515
136	THIL_HUMAN	25.6584	0.0270144	0.955946	23.0352	0.0300908	0.908799	24.3468	29.5339	0.0234695	0.968395	23.9514	0.0289397	0.956781	26.7427	1.09841	0.135411
137	LMNA_HUMAN	21.8093	0.0317822	0.947875	20.4208	0.0339432	0.894486	21.1151	24.7382	0.0280193	0.928893	21.5868	0.0321097	0.937103	23.1625	1.09697	0.133519
138	ADT2_HUMAN	23.4884	0.0295103	0.985382	24.4933	0.0282995	0.95078	23.9908	27.5655	0.0251455	0.981172	34.157	0.020293	0.913814	30.8612	1.28638	0.363314
139	ADT3_HUMAN	25.2107	0.0274942	0.907243	22.7284	0.030497	0.918265	23.9695	29.1474	0.0237807	0.957558	28.0248	0.0247333	0.936238	28.5861	1.1926	0.254114
140	ANXA1_HUMAN	22.2771	0.0311148	0.969285	23.313	0.0297322	0.936977	22.7951	26.3871	0.0262684	0.960991	30.2052	0.022948	0.929651	28.2962	1.24133	0.311884
141	QCR2_HUMAN	22.0633	0.0314163	0.94976	19.5183	0.0355126	0.899577	20.7908	28.0131	0.0247437	0.941989	28.2682	0.0245204	0.93463	28.1407	1.35351	0.43671
142	SYRC_HUMAN	24.9944	0.0277321	0.953077	23.6387	0.0293226	0.923289	24.3165	25.9254	0.0267362	0.968882	25.0178	0.0277062	0.917654	25.4716	1.0475	0.0669528
143	GT251_HUMAN	20.7634	0.0333831	0.973052	23.6805	0.0292708	0.983348	22.222	25.0157	0.0277085	0.933791	20.4353	0.0339191	0.941122	22.7255	1.02266	0.0323247
144	QORL1_HUMAN	19.197	0.0361071	0.97846	19.4855	0.0355724	0.98227	19.3412	24.0147	0.0288634	0.946001	20.0758	0.0345265	0.982183	22.0453	1.13981	0.188788
145	PLOD2_HUMAN	16.7356	0.0414175	0.95926	17.6468	0.0392788	0.929829	17.1912	18.1286	0.0382349	0.96482	16.7015	0.0415022	0.94751	17.4151	1.01302	0.0186625
146	MMS19_HUMAN	22.9166	0.0302465	0.962222	21.9101	0.031636	0.955548	22.4134	16.7435	0.0413979	0.909311	28.9711	0.0239255	0.962588	22.8573	1.01981	0.0282956
147	ARFG2_HUMAN	15.2993	0.0453058	0.979725	16.1778	0.0428456	0.930938	15.7386	16.5539	0.0418721	0.966081	18.7343	0.0369989	0.981816	17.6441	1.12107	0.164882
148	LASP1_HUMAN	23.183	0.029899	0.905474	22.7008	0.0305341	0.914264	22.9419	26.5999	0.0260582	0.953647	25.0652	0.0276538	0.958115	25.8325	1.126	0.171205
149	SYVC_HUMAN	25.4972	0.0271852	0.934879	23.7331	0.0292059	0.879666	24.6152	28.4919	0.0243279	0.94558	28.3089	0.0244851	0.88881	28.4004	1.15378	0.206363
150	PUR6_HUMAN	24.289	0.0285375	0.969744	24.9853	0.0277423	0.9208	24.6371	24.6031	0.0281731	0.933628	26.9216	0.0257469	0.923501	25.7623	1.04567	0.0644305
151	HGS_HUMAN	22.0782	0.0313952	0.927386	16.3722	0.042337	0.876685	19.2252	22.4017	0.0309418	0.951856	24.1203	0.028737	0.828599	23.261	1.20993	0.274918
152	SCPDL_HUMAN	25.5327	0.0271474	0.989842	26.4856	0.0261707	0.987389	26.0092	26.0812	0.0265765	0.923277	26.7467	0.0259153	0.967562	26.414	1.01556	0.0222808
153	UBA6_HUMAN	23.8729	0.0290349	0.970287	24.4238	0.02838	0.87843	24.1483	25.9902	0.0266696	0.9317	27.9508	0.0247989	0.924874	26.9705	1.11687	0.159457
154	PTTG_HUMAN	9.62988	0.0719788	0.91088	12.0318	0.0576095	0.955467	10.8308	13.4457	0.0515517	0.906719	14.1915	0.0488425	0.924461	13.8186	1.27585	0.351463
155	PRS7_HUMAN	23.9789	0.0289065	0.945506	24.618	0.0281561	0.917578	24.2985	26.3717	0.0262837	0.955645	25.3539	0.0273389	0.940717	25.8628	1.06438	0.0900143
156	ACTN1_HUMAN	21.3764	0.0324258	0.961369	23.879	0.0290275	0.90857	22.6277	22.6926	0.0305451	0.961372	27.9564	0.0247938	0.909845	25.3245	1.11918	0.162442
157	ACTN4_HUMAN	19.7033	0.0351792	0.937479	19.9291	0.0347806	0.912079	19.8162	21.1342	0.0327974	0.943108	25.5205	0.0271604	0.914558	23.3274	1.17718	0.23534
158	ENOG_HUMAN	25.4333	0.0272535	0.928642	25.1197	0.0275938	0.897989	25.2765	26.5316	0.0261254	0.958137	24.9451	0.0277869	0.919847	25.7383	1.01827	0.0261211
159	AP2A1_HUMAN	23.7314	0.029208	0.94844	22.8812	0.0302933	0.903201	23.3063	25.5767	0.0271007	0.952355	22.6535	0.0305978	0.95881	24.1151	1.0347	0.0492176
160	LIMC1_HUMAN	9.46561	0.073228	0.991657	12.9518	0.0535176	0.962539	11.2087	12.1085	0.0572449	0.920997	15.1731	0.0456826	0.864862	13.6408	1.21698	0.28331
161	RS3A_HUMAN	25.1019	0.0276133	0.935566	23.4096	0.0296096	0.924181	24.2558	28.6651	0.0241809	0.930675	30.893	0.022437	0.893774	29.7791	1.22771	0.295972
162	HUWE1_HUMAN	17.6174	0.0393444	0.915502	17.0043	0.040763	0.874947	17.3109	19.4112	0.0357085	0.93498	15.548	0.0445811	0.861793	17.4796	1.00975	0.0139959
163	ACTZ_HUMAN	25.7035	0.0269671	0.935961	23.8966	0.0290061	0.893676	24.8	23.0001	0.0301367	0.951519	27.7567	0.0249723	0.913158	25.3784	1.02332	0.0332572
164	SACS_HUMAN	23.6829	0.0292678	0.938782	21.7607	0.0318532	0.964909	22.7218	20.359	0.0340463	0.963025	21.2229	0.0326604	0.95424	20.7909	0.91502	-0.128125
165	ERLN2_HUMAN	23.7187	0.0292236	0.941463	23.905	0.0289959	0.959775	23.8119	28.5106	0.0243119	0.959254	31.8768	0.0217445	0.77479	30.1937	1.26801	0.342568
166	ANXA5_HUMAN	24.3508	0.0284651	0.951532	25.1238	0.0275893	0.917478	24.7373	26.3845	0.026271	0.956989	30.8587	0.022462	0.917187	28.6216	1.15702	0.210415
167	ERLN1_HUMAN	24.2938	0.0285319	0.979854	22.7851	0.030421	0.89757	23.5394	26.3907	0.0262649	0.935218	26.517	0.0261397	0.936161	26.4538	1.12381	0.168397
168	MTREX_HUMAN	19.9382	0.0347647	0.912196	18.9671	0.0365447	0.895718	19.4527	12.4262	0.0557812	0.908104	13.4791	0.0514239	0.880715	12.9526	0.665853	-0.586723
169	LPPRC_HUMAN	24.7243	0.0280351	0.918252	23.9531	0.0289376	0.905111	24.3387	25.674	0.026998	0.945196	27.9317	0.0248158	0.907808	26.8028	1.10124	0.139133
170	AP1G1_HUMAN	24.8313	0.0279143	0.906657	23.0585	0.0300604	0.908117	23.9449	21.3808	0.0324191	0.967349	30.0051	0.023101	0.859225	25.693	1.073	0.101655
171	PHOCN_HUMAN	20.145	0.034408	0.90776	25.4068	0.027282	0.858816	22.7759	20.6361	0.0335891	0.963883	30.4008	0.0228003	0.966425	25.5185	1.12042	0.164035
172	NLTP_HUMAN	22.5193	0.0307802	0.943638	22.4416	0.0308867	0.858099	22.4804	25.0423	0.0276791	0.944975	23.1922	0.0298871	0.964371	24.1172	1.07281	0.101394
173	IF5A1_HUMAN	20.998	0.0330101	0.933072	20.8462	0.0332505	0.901028	20.9221	22.2338	0.0311754	0.960896	22.3401	0.0310271	0.945342	22.2869	1.06523	0.0911671
174	SNUT1_HUMAN	16.1034	0.0430436	0.954356	12.9365	0.0535809	0.973821	14.5199	11.607	0.059718	0.912729	13.6451	0.0507983	0.857364	12.6261	0.869567	-0.201631
175	EIF3G_HUMAN	20.0236	0.0346165	0.926018	21.3542	0.0324596	0.916326	20.6889	21.5801	0.0321198	0.982147	22.7722	0.0304383	0.928627	22.1761	1.07189	0.100152
176	CLH1_HUMAN	22.6839	0.0305568	0.952151	23.9316	0.0289637	0.902761	23.3077	26.0802	0.0265775	0.937852	27.9712	0.0247807	0.92288	27.0257	1.15952	0.213523
177	ELOB_HUMAN	18.1902	0.0381055	0.940953	15.9621	0.0434244	0.90789	17.0762	16.3724	0.0423363	0.941061	19.1261	0.0362409	0.836458	17.7492	1.03942	0.0557724
178	MSH6_HUMAN	15.3682	0.0451028	0.915824	15.9838	0.0433657	0.857266	15.676	11.1827	0.0619839	0.858171	16.2924	0.0425443	0.838946	13.7375	0.876343	-0.190433
179	NTF2_HUMAN	22.4855	0.0308264	0.940292	22.1158	0.0313418	0.937925	22.3006	27.6404	0.0250773	0.945657	24.9105	0.0278255	0.938835	26.2754	1.17824	0.23663
180	PRDX1_HUMAN	26.6066	0.0260517	0.970184	24.556	0.0282272	0.935654	25.5813	26.3306	0.0263248	0.978076	26.8982	0.0257693	0.93136	26.6144	1.04039	0.057119
181	MYH9_HUMAN	20.8057	0.0333153	0.948925	18.9095	0.0366561	0.88363	19.8576	22.6575	0.0305924	0.937812	24.4964	0.0282959	0.904423	23.5769	1.1873	0.247687
182	ANLN_HUMAN	5.70866	0.12142	0.945883	5.58105	0.124197	0.920134	5.64485	4.6096	0.150371	0.909692	2.61116	0.265455	0.893108	3.61038	0.639588	-0.644786
183	FKBP8_HUMAN	13.2366	0.052366	0.852711	13.5917	0.0509978	0.992043	13.4141	15.0872	0.0459427	0.981471	11.85	0.0584933	0.966409	13.4686	1.00406	0.00584608
184	RS21_HUMAN	25.2181	0.0274861	0.960805	21.1605	0.0327567	0.915565	23.1893	29.4254	0.0235561	0.944989	26.1869	0.0264693	0.860606	27.8061	1.19909	0.261944
185	HNRPQ_HUMAN	24.0164	0.0288614	0.94152	22.6943	0.0305427	0.894961	23.3554	23.822	0.029097	0.957033	25.2434	0.0274585	0.941849	24.5327	1.05041	0.0709515
186	RS8_HUMAN	24.7137	0.0280471	0.970225	24.3274	0.0284925	0.932763	24.5205	27.9586	0.0247919	0.959857	29.7375	0.0233089	0.942396	28.8481	1.17649	0.234485
187	PRS10_HUMAN	24.6607	0.0281074	0.972316	23.4521	0.0295559	0.931682	24.0564	26.8186	0.0258457	0.921636	29.5017	0.0234951	0.934324	28.1602	1.17059	0.227236
188	HS90B_HUMAN	23.57	0.0294081	0.951755	22.9803	0.0301627	0.888126	23.2751	21.8015	0.0317935	0.964574	25.4205	0.0272673	0.897866	23.611	1.01443	0.0206701
189	RSSA_HUMAN	25.1508	0.0275596	0.933322	26.7447	0.0259172	0.899928	25.9477	28.3599	0.0244411	0.953376	31.4541	0.0220368	0.911542	29.907	1.15259	0.204876
190	NP1L1_HUMAN	21.1624	0.0327536	0.955938	20.9654	0.0330615	0.90648	21.0639	24.9158	0.0278196	0.930908	22.1782	0.0312535	0.922539	23.547	1.11789	0.160772
191	AHNK_HUMAN	19.465	0.0356099	0.961304	20.1025	0.0344806	0.918095	19.7838	20.6352	0.0335906	0.969615	20.0122	0.0346362	0.94559	20.3237	1.02729	0.0388465
192	IF2A_HUMAN	21.1977	0.0326992	0.915597	22.4747	0.0308412	0.893359	21.8362	23.8373	0.0290783	0.974175	25.3981	0.0272913	0.884837	24.6177	1.12738	0.172975
193	ABCE1_HUMAN	22.4105	0.0309296	0.946687	21.4804	0.0322689	0.925101	21.9454	21.76	0.0318541	0.977804	23.9421	0.028951	0.940256	22.8511	1.04127	0.0583399
194	GLTP_HUMAN	13.6139	0.0509147	0.850646	15.7621	0.0439755	0.968706	14.688	17.8123	0.0389139	0.995092	16.9767	0.0408293	0.940187	17.3945	1.18427	0.243994
195	NPM_HUMAN	24.4578	0.0283406	0.961116	23.9516	0.0289395	0.916066	24.2047	26.9465	0.0257231	0.961777	24.2094	0.0286313	0.926647	25.578	1.05674	0.0796147
196	THOC4_HUMAN	21.9672	0.0315537	0.944348	20.0317	0.0346025	0.903766	20.9995	21.809	0.0317827	0.963534	22.4632	0.030857	0.943076	22.1361	1.05413	0.0760465
197	SYMC_HUMAN	22.8154	0.0303807	0.924168	21.3172	0.0325159	0.881499	22.0663	24.734	0.0280241	0.951287	23.2553	0.029806	0.922345	23.9946	1.08739	0.120868
198	TYB10_HUMAN	17.0944	0.0405482	0.990616	18.8807	0.036712	0.947136	17.9876	17.5355	0.0395282	0.878827	20.4526	0.0338903	0.915335	18.9941	1.05596	0.0785513
199	DYHC1_HUMAN	22.6975	0.0305385	0.951427	22.8754	0.0303009	0.89476	22.7865	25.989	0.0266708	0.9513	27.5265	0.0251811	0.907135	26.7577	1.17428	0.231778
200	UB2L3_HUMAN	21.7258	0.0319043	0.969121	23.2028	0.0298734	0.928335	22.4643	23.601	0.0293694	0.970248	26.6667	0.025993	0.913842	25.1338	1.11883	0.161995
201	CYC_HUMAN	24.119	0.0287386	0.953382	21.3465	0.0324712	0.921734	22.7328	29.1252	0.0237989	0.926769	25.7578	0.0269102	0.960016	27.4415	1.20713	0.271587
202	4F2_HUMAN	17.8594	0.0388114	0.916176	19.3204	0.0358764	0.920725	18.5899	21.8908	0.0316638	0.952918	19.8374	0.0349415	0.881084	20.8641	1.12234	0.166504
203	EEA1_HUMAN	23.8974	0.0290051	0.942606	19.1805	0.0361381	0.885378	21.539	28.1528	0.0246209	0.977356	30.4143	0.0227901	0.815805	29.2835	1.35956	0.443142
204	MAP4_HUMAN	20.9834	0.0330331	0.960708	21.7096	0.0319281	0.911707	21.3465	24.8724	0.0278682	0.939843	22.2666	0.0311294	0.924352	23.5695	1.10414	0.142921
205	ECHA_HUMAN	17.7564	0.0390364	0.926629	16.3487	0.0423977	0.929397	17.0526	25.1644	0.0275447	0.947599	24.3508	0.0284651	0.93094	24.7576	1.45184	0.537882
206	STK24_HUMAN	18.002	0.0385039	0.863247	21.8181	0.0317693	0.899505	19.9101	23.7941	0.0291311	0.956347	22.5299	0.0307657	0.878665	23.162	1.16333	0.218261
207	PACN2_HUMAN	25.2235	0.0274802	0.959203	30.9512	0.0223948	0.85546	28.0874	24.5336	0.0282529	0.929134	31.8624	0.0217544	0.801432	28.198	1.00394	0.00567281
208	GBB1_HUMAN	14.9323	0.0464193	0.925336	14.5671	0.0475829	0.912505	14.7497	14.6849	0.0472014	0.954317	14.1366	0.0490321	0.966166	14.4108	0.977019	-0.033542
209	CALM3_HUMAN	19.1963	0.0361084	0.947573	21.3929	0.0324008	0.871507	20.2946	21.5894	0.0321058	0.966571	22.8708	0.0303071	0.883864	22.2301	1.09537	0.131419
210	RS14_HUMAN	25.9665	0.0266939	0.970851	24.6526	0.0281166	0.93902	25.3095	28.4468	0.0243664	0.932575	26.9176	0.0257507	0.826357	27.6822	1.09375	0.12928
211	SAFB1_HUMAN	20.5705	0.0336962	0.956743	23.6481	0.0293109	0.939449	22.1093	18.8399	0.0367914	0.95783	22.4519	0.0308725	0.923876	20.6459	0.933813	-0.0987952
212	SEPT7_HUMAN	20.9703	0.0330538	0.946583	20.4457	0.0339018	0.924472	20.708	24.614	0.0281607	0.960761	23.7988	0.0291253	0.924304	24.2064	1.16894	0.2252
213	ERH_HUMAN	19.6393	0.0352938	0.970009	17.4783	0.0396575	0.965899	18.5588	17.5678	0.0394556	0.983909	18.2226	0.0380378	0.959477	17.8952	0.964241	-0.0525346
214	NUP98_HUMAN	19.1259	0.0362413	0.933771	19.1405	0.0362136	0.905544	19.1332	18.0576	0.0383854	0.847821	16.0562	0.0431702	0.955446	17.0569	0.89148	-0.165726
215	SSRP1_HUMAN	22.959	0.0301906	0.928306	23.5935	0.0293787	0.898567	23.2763	26.8968	0.0257706	0.934681	24.6618	0.0281061	0.90036	25.7793	1.10754	0.147354
216	ASNS_HUMAN	26.3538	0.0263016	0.903679	22.6901	0.0305484	0.933581	24.522	23.0733	0.0300411	0.796071	28.6766	0.0241712	0.946331	25.8749	1.05517	0.0774801
217	LC7L2_HUMAN	22.3588	0.0310011	0.974792	21.2873	0.0325616	0.923429	21.823	21.1323	0.0328004	0.98153	20.8413	0.0332584	0.913588	20.9868	0.961679	-0.0563721
218	PAPS2_HUMAN	18.8059	0.036858	0.950815	19.8406	0.0349358	0.923269	19.3233	19.1548	0.0361866	0.96333	18.3352	0.0378041	0.966883	18.745	0.970075	-0.0438311
219	RS10_HUMAN	25.1483	0.0275624	0.971037	22.4663	0.0308528	0.91598	23.8073	27.4906	0.0252139	0.963042	23.9891	0.0288942	0.963523	25.7399	1.08118	0.112601
220	EFTU_HUMAN	25.2079	0.0274972	0.931253	23.453	0.0295548	0.921408	24.3305	32.5723	0.0212803	0.934451	29.5774	0.023435	0.926215	31.0748	1.2772	0.352983
221	FLNA_HUMAN	22.4694	0.0308484	0.937328	24.1143	0.0287442	0.91189	23.2919	26.6539	0.0260054	0.948118	27.4378	0.0252625	0.925889	27.0459	1.16117	0.215582
222	KI67_HUMAN	8.45826	0.0819491	0.944921	8.75847	0.0791402	0.924477	8.60837	7.56176	0.0916648	0.956467	7.76101	0.0893115	0.972449	7.66138	0.889993	-0.168134
223	ITA6_HUMAN	12.3028	0.0563407	0.984357	14.097	0.0491698	0.925438	13.1999	9.0354	0.0767146	0.980547	10.1049	0.0685952	0.915145	9.57015	0.725017	-0.463913
224	HNRL1_HUMAN	21.802	0.0317928	0.970534	22.8487	0.0303365	0.875222	22.3253	24.7563	0.0279988	0.96656	20.8575	0.0332325	0.86334	22.8069	1.02157	0.0307879
225	MAOX_HUMAN	24.5831	0.028196	0.942469	22.7873	0.0304182	0.957656	23.6852	25.8379	0.0268268	0.911249	26.0354	0.0266233	0.896637	25.9367	1.09506	0.131006
226	MARCS_HUMAN	18.2105	0.038063	0.944899	22.7246	0.0305021	0.892236	20.4676	17.4189	0.0397928	0.969242	19.5809	0.0353991	0.952914	18.4999	0.903864	-0.145822
227	TBCA_HUMAN	19.4888	0.0355664	0.956725	24.0544	0.0288159	0.902697	21.7716	18.6962	0.0370743	0.982846	20.7191	0.0334546	0.924999	19.7076	0.905198	-0.143694
228	ANXA2_HUMAN	20.1126	0.0344633	0.962478	20.4407	0.0339102	0.926436	20.2767	20.5414	0.0337439	0.964856	23.9182	0.0289799	0.933121	22.2298	1.09633	0.132677
229	RS2_HUMAN	23.961	0.0289282	0.961785	23.2372	0.0298292	0.912743	23.5991	25.5243	0.0271564	0.964549	28.437	0.0243748	0.961358	26.9806	1.14329	0.193194
230	PCNA_HUMAN	22.8877	0.0302847	0.963572	22.0648	0.0314142	0.93195	22.4763	21.5153	0.0322165	0.973886	23.7205	0.0292214	0.938603	22.6179	1.0063	0.00906353
231	DBNL_HUMAN	21.9036	0.0316454	0.975281	20.738	0.033424	0.895443	21.3208	21.7156	0.0319193	0.926527	23.3146	0.0297302	0.8979	22.5151	1.05602	0.0786322
232	VATE1_HUMAN	11.3286	0.0611858	0.990962	9.41818	0.0735967	0.868999	10.3734	14.6467	0.0473244	0.95066	13.4517	0.0515284	0.924753	14.0492	1.35436	0.437607
233	RS12_HUMAN	26.7517	0.0259104	0.958666	25.1328	0.0275794	0.890024	25.9422	29.0908	0.023827	0.957362	30.4352	0.0227745	0.91399	29.763	1.14728	0.198217
234	RL11_HUMAN	24.5465	0.0282381	0.958728	23.8916	0.0290121	0.966022	24.2191	27.8619	0.024878	0.989389	25.7375	0.0269314	0.982275	26.7997	1.10655	0.146074
235	NUMA1_HUMAN	18.3165	0.0378427	0.946379	17.5681	0.0394548	0.881888	17.9423	15.1414	0.0457783	0.948972	13.9931	0.0495348	0.91036	14.5673	0.811893	-0.300638
236	HIF1N_HUMAN	8.42115	0.0823103	0.982908	8.0896	0.0856838	0.945734	8.25537	7.70512	0.0899593	0.998209	9.54145	0.0726459	0.830951	8.62329	1.04457	0.0629045
237	DNM1L_HUMAN	22.6203	0.0306427	0.969941	21.0996	0.0328512	0.894639	21.86	25.4093	0.0272793	0.939359	26.6771	0.0259829	0.901839	26.0432	1.19137	0.252616
238	CLIC1_HUMAN	21.9753	0.0315422	0.954395	22.8462	0.0303397	0.936125	22.4107	24.6326	0.0281394	0.958356	26.5608	0.0260967	0.944359	25.5967	1.14216	0.191767
239	TOP1_HUMAN	22.452	0.0308723	0.961017	20.2497	0.03423	0.934434	21.3509	19.6874	0.0352077	0.917513	20.9901	0.0330225	0.957593	20.3388	0.952597	-0.0700627
240	GDIR1_HUMAN	25.295	0.0274026	0.969814	24.7264	0.0280327	0.909463	25.0107	26.4127	0.026243	0.940121	27.5619	0.0251488	0.968767	26.9873	1.07903	0.109737
241	PHF6_HUMAN	16.8662	0.0410968	0.994626	20.4197	0.033945	0.944776	18.643	14.8332	0.0467296	0.994835	14.8495	0.0466781	0.979891	14.8413	0.796083	-0.32901
242	FIP1_HUMAN	18.5022	0.037463	0.956303	12.9149	0.0536705	0.987954	15.7085	30.679	0.0225936	0.923661	15.8382	0.0437644	0.992115	23.2586	1.48063	0.566215
243	ATX10_HUMAN	7.76179	0.0893025	0.969765	8.16095	0.0849346	0.908403	7.96137	8.63081	0.0803108	0.956604	8.51015	0.0814495	0.927204	8.57048	1.07651	0.106359
244	TPM4_HUMAN	19.5943	0.0353749	0.940717	22.2924	0.0310934	0.939574	20.9434	21.6363	0.0320363	0.960533	20.4676	0.0338656	0.950178	21.0519	1.00518	0.00745923
245	FUBP3_HUMAN	19.7125	0.0351628	0.939272	26.571	0.0260866	0.797752	23.1417	22.5419	0.0307492	0.976602	17.5004	0.0396075	0.939293	20.0212	0.865155	-0.20897
246	KPYM_HUMAN	23.0414	0.0300826	0.955739	25.5485	0.0271307	0.904885	24.295	25.7507	0.0269177	0.960025	28.3508	0.0244489	0.923025	27.0507	1.11343	0.155011
247	LMNB1_HUMAN	23.663	0.0292925	0.92728	23.342	0.0296953	0.922984	23.5025	28.8446	0.0240304	0.966854	26.3128	0.0263426	0.932027	27.5787	1.17344	0.23074
248	PDLI5_HUMAN	20.6082	0.0336346	0.953697	22.0933	0.0313736	0.930429	21.3507	21.2762	0.0325786	0.950305	22.4385	0.0308909	0.92651	21.8574	1.02373	0.033833
249	C1TM_HUMAN	22.0981	0.0313668	0.957892	18.7205	0.0370262	0.91094	20.4093	25.0291	0.0276936	0.96059	23.5663	0.0294127	0.966233	24.2977	1.19052	0.251593
250	ROA0_HUMAN	19.8534	0.0349132	0.819326	17.8901	0.0387448	0.85405	18.8717	15.531	0.04463	0.94719	15.9272	0.0435197	0.770763	15.7291	0.833472	-0.262794
251	MCM4_HUMAN	19.1197	0.0362531	0.962446	16.1531	0.042911	0.919205	17.6364	15.3208	0.0452422	0.909034	15.2115	0.0455674	0.958665	15.2661	0.865604	-0.208221
252	GARS_HUMAN	24.0322	0.0288425	0.952672	23.0093	0.0301247	0.932173	23.5207	28.2108	0.0245702	0.967633	27.0078	0.0256647	0.906211	27.6093	1.17383	0.231223
253	DCTN1_HUMAN	22.4281	0.0309053	0.946801	25.2135	0.0274911	0.876332	23.8208	23.5456	0.0294384	0.878122	25.5482	0.0271309	0.844596	24.5469	1.03048	0.0433216
254	GANAB_HUMAN	25.4353	0.0272514	0.919978	25.2041	0.0275013	0.901711	25.3197	28.4336	0.0243778	0.933337	26.8498	0.0258158	0.927003	27.6417	1.09171	0.126584
255	PDC10_HUMAN	22.0575	0.0314245	0.951656	19.72	0.0351495	0.875285	20.8887	20.752	0.0334014	0.885737	25.1304	0.027582	0.821482	22.9412	1.09826	0.135216
256	PSMD2_HUMAN	17.5097	0.0395864	0.938168	19.2353	0.0360351	0.898328	18.3725	18.5165	0.0374341	0.948773	18.4968	0.037474	0.925203	18.5066	1.0073	0.0104907
257	SFPQ_HUMAN	23.2333	0.0298342	0.935452	21.7051	0.0319347	0.906548	22.4692	26.5247	0.0261322	0.956467	21.7393	0.0318845	0.882128	24.132	1.074	0.102996
258	LMNB2_HUMAN	25.5951	0.0270812	0.853852	26.7691	0.0258935	0.818196	26.1821	28.4311	0.0243799	0.929648	28.7578	0.0241029	0.879947	28.5944	1.09214	0.127151
259	TENS3_HUMAN	12.6824	0.0546543	0.964523	12.213	0.056755	0.988787	12.4477	10.836	0.0639669	0.947346	11.9432	0.0580371	0.950577	11.3896	0.914998	-0.128159
260	APT_HUMAN	22.1077	0.0313531	0.979642	27.2635	0.025424	0.902293	24.6856	23.7046	0.029241	0.966965	25.5019	0.0271802	0.964029	24.6032	0.996662	-0.00482337
261	NEUL_HUMAN	22.7927	0.0304109	0.992479	23.9929	0.0288897	0.921808	23.3928	25.828	0.026837	0.947758	24.6792	0.0280863	0.994728	25.2536	1.07955	0.110426
262	SMC3_HUMAN	16.2283	0.0427123	0.954496	15.6749	0.0442201	0.915351	15.9516	14.0818	0.0492228	0.946702	14.4272	0.0480445	0.834003	14.2545	0.89361	-0.162283
263	DESP_HUMAN	9.03346	0.076731	0.94179	11.0643	0.0626473	0.85619	10.0489	11.8445	0.0585204	0.929745	11.7308	0.0590879	0.905877	11.7877	1.17303	0.230244
264	CYBP_HUMAN	20.8984	0.0331675	0.96657	25.1919	0.0275147	0.888664	23.0451	20.7086	0.0334714	0.985444	22.2037	0.0312176	0.96771	21.4562	0.93105	-0.103069
265	DJC13_HUMAN	26.6621	0.0259975	0.987739	21.905	0.0316434	0.757741	24.2835	24.6952	0.0280681	0.963126	22.8554	0.0303275	0.765278	23.7753	0.97907	-0.0305159
266	RS3_HUMAN	24.6317	0.0281405	0.975279	24.5595	0.0282232	0.948364	24.5956	24.4631	0.0283344	0.970056	29.8537	0.0232181	0.937306	27.1584	1.1042	0.143002
267	SYTC_HUMAN	20.1937	0.0343249	0.901075	22.5075	0.0307962	0.899256	21.3506	23.624	0.0293407	0.974071	25.3091	0.0273873	0.963279	24.4666	1.14594	0.196534
268	SPS2L_HUMAN	14.1924	0.0488392	0.980046	12.7414	0.054401	0.913289	13.4669	12.4211	0.0558038	0.954533	13.3076	0.0520866	0.928412	12.8644	0.955256	-0.0660401
269	ABI1_HUMAN	21.6992	0.0319434	0.957955	23.7844	0.0291429	0.885339	22.7418	20.8916	0.0331783	0.990932	22.924	0.0302368	0.987431	21.9078	0.963326	-0.0539035
270	AT131_HUMAN	18.0186	0.0384684	0.951512	23.2837	0.0297696	0.941759	20.6511	22.5826	0.0306939	0.919633	18.3384	0.0377975	0.886062	20.4605	0.990769	-0.0133796
271	DX39B_HUMAN	25.7406	0.0269281	0.940728	22.5147	0.0307864	0.934385	24.1277	25.8569	0.0268071	0.95151	29.7128	0.0233282	0.907915	27.7848	1.15158	0.203609
272	ARPC4_HUMAN	12.5044	0.0554321	0.909112	18.0006	0.038507	0.926707	15.2525	16.5844	0.041795	0.927753	28.5071	0.0243149	0.912136	22.5458	1.47817	0.563812
273	KS6A3_HUMAN	22.5789	0.0306989	0.990153	21.4215	0.0323575	0.99571	22.0002	17.5764	0.0394363	0.974166	24.9436	0.0277886	0.986436	21.26	0.966352	-0.0493787
274	SYIC_HUMAN	22.0899	0.0313785	0.937983	23.9995	0.0288817	0.944212	23.0447	24.5378	0.0282482	0.925114	29.3599	0.0236087	0.862201	26.9488	1.16941	0.225786
275	ARP3_HUMAN	15.0268	0.0461274	0.92744	16.5635	0.0418478	0.893499	15.7952	20.4034	0.0339721	0.94899	23.5415	0.0294436	0.931184	21.9725	1.39109	0.476213
276	HEBP2_HUMAN	23.9111	0.0289886	0.971182	16.833	0.0411779	0.889232	20.372	30.3073	0.0228707	0.96891	30.4493	0.022764	0.856026	30.3783	1.49118	0.576452
277	LGUL_HUMAN	25.5466	0.0271326	0.975441	23.7429	0.0291939	0.931558	24.6447	25.0149	0.0277093	0.962908	23.626	0.0293383	0.960224	24.3205	0.986843	-0.019108
278	PARP1_HUMAN	21.7236	0.0319076	0.957625	21.2327	0.0326453	0.927412	21.4781	18.6446	0.0371768	0.965041	18.0593	0.0383818	0.938414	18.3519	0.854448	-0.226936
279	CCDC6_HUMAN	23.4886	0.0295099	0.991354	26.1535	0.026503	0.964902	24.8211	25.1457	0.0275652	0.963594	20.8032	0.0333193	0.925997	22.9744	0.925602	-0.111536
280	RALA_HUMAN	18.0336	0.0384364	0.964441	16.1539	0.042909	0.973135	17.0937	19.6691	0.0352404	0.96967	18.1734	0.0381407	0.978435	18.9213	1.10691	0.146541
281	HSP74_HUMAN	23.3331	0.0297066	0.945148	22.6258	0.0306353	0.914058	22.9794	25.4101	0.0272784	0.937861	24.1256	0.0287307	0.925761	24.7679	1.07783	0.108127
282	PLST_HUMAN	17.6664	0.0392353	0.951225	20.3607	0.0340433	0.913975	19.0136	20.9746	0.0330469	0.940182	22.113	0.0313457	0.926928	21.5438	1.13307	0.180242
283	TPR_HUMAN	20.1225	0.0344464	0.919339	21.1003	0.0328502	0.888639	20.6114	19.2374	0.0360313	0.937352	16.4233	0.0422051	0.868784	17.8303	0.865073	-0.209107
284	SC23A_HUMAN	22.0317	0.0314614	0.901809	23.9497	0.0289418	0.885629	22.9907	24.3024	0.0285218	0.963187	24.8526	0.0278903	0.907799	24.5775	1.06902	0.0962894
285	NPL4_HUMAN	21.1459	0.0327793	0.970607	21.3178	0.032515	0.90141	21.2318	24.0348	0.0288393	0.981704	24.6689	0.0280981	0.96409	24.3518	1.14695	0.197802
286	BZW1_HUMAN	15.6852	0.0441911	0.963695	15.6997	0.0441504	0.941706	15.6924	15.7813	0.043922	0.979066	17.2229	0.0402456	0.941811	16.5021	1.0516	0.0725814
287	GHITM_HUMAN	6.88743	0.100639	0.984131	4.73087	0.146516	0.960816	5.80915	8.58976	0.0806946	0.99427	6.95178	0.0997079	0.91922	7.77077	1.33768	0.41973
288	AHNK2_HUMAN	18.0446	0.038413	0.972402	18.6261	0.0372138	0.952623	18.3353	16.5035	0.0420001	0.979915	16.2469	0.0426633	0.9341	16.3752	0.893095	-0.163115
289	ACSL4_HUMAN	8.54195	0.0811462	0.965846	9.78388	0.0708458	0.948231	9.16292	9.53851	0.0726683	0.931864	12.441	0.0557148	0.851342	10.9897	1.19937	0.262279
290	U2AF5_HUMAN	21.059	0.0329145	0.911591	22.6577	0.0305921	0.842186	21.8584	28.6949	0.0241558	0.917267	24.0419	0.0288308	0.811321	26.3684	1.20633	0.270623
291	RADI_HUMAN	20.3505	0.0340605	0.930962	22.0702	0.0314065	0.914993	21.2103	22.5094	0.0307937	0.953426	25.2639	0.0274363	0.902962	23.8866	1.12618	0.171436
292	TCPE_HUMAN	23.7598	0.0291731	0.941376	23.3309	0.0297094	0.891219	23.5454	24.593	0.0281847	0.945257	26.7327	0.0259288	0.918685	25.6628	1.08993	0.124237
293	TCPD_HUMAN	24.4305	0.0283722	0.940565	24.8759	0.0278642	0.895092	24.6532	26.0819	0.0265758	0.946346	27.8063	0.0249277	0.926032	26.9441	1.09293	0.128196
294	TADBP_HUMAN	19.3121	0.0358919	0.940501	17.689	0.0391853	0.968149	18.5005	21.0435	0.0329388	0.962672	19.978	0.0346956	0.975412	20.5107	1.10866	0.148813
295	NRDC_HUMAN	18.7489	0.03697	0.97354	18.4396	0.0375902	0.922003	18.5942	17.9275	0.0386639	0.968999	20.2136	0.0342912	0.961826	19.0705	1.02561	0.0364882
296	PGM2_HUMAN	23.7173	0.0292254	0.9585	28.3864	0.0244183	0.910146	26.0519	28.1332	0.0246381	0.915778	33.6573	0.0205942	0.920741	30.8953	1.18591	0.245999
297	ACLY_HUMAN	19.4241	0.035685	0.934934	20.7107	0.0334681	0.929483	20.0674	19.5009	0.0355444	0.959058	22.5382	0.0307543	0.903482	21.0195	1.04745	0.0668788
298	PA2G4_HUMAN	26.6636	0.025996	0.967864	24.3426	0.0284747	0.920315	25.5031	27.3174	0.0253738	0.971238	26.4409	0.026215	0.940813	26.8792	1.05396	0.0758143
299	SPTB2_HUMAN	16.3179	0.0424776	0.942983	16.2306	0.0427061	0.902668	16.2743	18.4237	0.0376225	0.94584	19.6773	0.0352257	0.929586	19.0505	1.17059	0.227237
300	LMO7_HUMAN	21.4587	0.0323015	0.954709	19.6408	0.0352912	0.826317	20.5497	19.3697	0.0357852	0.961511	18.8064	0.036857	0.899272	19.088	0.92887	-0.106451
301	SGPL1_HUMAN	23.8158	0.0291045	0.926994	23.8924	0.0290112	0.987955	23.8541	31.4464	0.0220422	0.869469	14.1334	0.0490433	0.757199	22.7899	0.955386	-0.0658444
302	AMPB_HUMAN	22.312	0.031066	0.93791	24.2588	0.028573	0.947236	23.2854	23.5288	0.0294595	0.916161	28.9209	0.023967	0.923177	26.2249	1.12623	0.171507
303	OTUB1_HUMAN	24.1385	0.0287155	0.948621	24.5094	0.0282809	0.949113	24.3239	21.9996	0.0315072	0.976158	28.3942	0.0244116	0.942648	25.1969	1.03589	0.0508695
304	CDK1_HUMAN	10.9893	0.0630745	0.94352	11.001	0.0630075	0.953893	10.9952	10.7095	0.0647229	0.986116	10.732	0.0645867	0.976	10.7207	0.97504	-0.0364667
305	FLNC_HUMAN	24.716	0.0280444	0.947927	23.7373	0.0292008	0.924664	24.2267	27.4182	0.0252806	0.940365	28.0103	0.0247462	0.921117	27.7142	1.14396	0.194032
306	SRSF3_HUMAN	22.3658	0.0309913	0.954753	21.2913	0.0325554	0.92682	21.8286	24.302	0.0285223	0.976633	23.9757	0.0289104	0.920002	24.1389	1.10584	0.145139
307	TCPA_HUMAN	24.3836	0.0284268	0.950392	24.3275	0.0284923	0.90568	24.3556	25.569	0.0271089	0.939457	29.3351	0.0236286	0.915238	27.4521	1.12714	0.172663
308	U5S1_HUMAN	21.5429	0.0321753	0.946491	19.7115	0.0351645	0.892115	20.6272	19.9505	0.0347434	0.95929	18.7973	0.0368748	0.866565	19.3739	0.93924	-0.0904338
309	RLA0_HUMAN	23.7836	0.0291439	0.969235	26.1016	0.0265557	0.921898	24.9426	27.5193	0.0251877	0.966002	29.9972	0.023107	0.958747	28.7583	1.15298	0.205366
310	GSTP1_HUMAN	24.0552	0.0288149	0.960821	26.8677	0.0257985	0.901714	25.4615	26.627	0.0260317	0.970491	29.7954	0.0232636	0.939452	28.2112	1.108	0.147952
311	TRAP1_HUMAN	22.6998	0.0305354	0.955447	22.9116	0.0302531	0.967004	22.8057	27.7988	0.0249344	0.979099	27.4892	0.0252153	0.90431	27.644	1.21215	0.277571
312	PGES2_HUMAN	20.9062	0.0331551	0.928781	18.4448	0.0375795	0.847609	19.6755	29.2962	0.02366	0.937426	30.5298	0.0227039	0.915605	29.913	1.52032	0.604373
313	OGT1_HUMAN	14.9856	0.0462542	0.95806	15.6207	0.0443737	0.909542	15.3031	18.8874	0.036699	0.831889	17.3473	0.039957	0.919611	18.1173	1.1839	0.243543
314	PPP5_HUMAN	20.4998	0.0338123	0.909862	17.4716	0.0396728	0.916539	18.9857	23.0601	0.0300583	0.978413	39.4774	0.0175581	0.934812	31.2688	1.64696	0.719807
315	RL34_HUMAN	26.6932	0.0259672	0.947216	21.8971	0.0316548	0.916916	24.2951	30.0181	0.023091	0.924165	25.8798	0.0267833	0.942469	27.9489	1.15039	0.202126
316	RAB10_HUMAN	20.4324	0.033924	0.961776	19.397	0.0357348	0.968339	19.9147	22.2278	0.0311838	0.978492	23.9565	0.0289335	0.952775	23.0922	1.15956	0.213572
317	RL3_HUMAN	25.4772	0.0272066	0.939646	24.1787	0.0286677	0.909439	24.8279	28.7905	0.0240755	0.894013	30.246	0.022917	0.906765	29.5183	1.18891	0.249644
318	HS105_HUMAN	21.6454	0.0320229	0.956957	22.1488	0.031295	0.908448	21.8971	20.418	0.0339478	0.945452	24.2808	0.0285472	0.920058	22.3494	1.02065	0.0294947
319	BAIP2_HUMAN	9.48913	0.0730464	0.99585	12.303	0.0563399	0.956503	10.896	13.8085	0.050197	0.940225	9.99998	0.0693149	0.976536	11.9043	1.09253	0.127674
320	LYPA2_HUMAN	23.1601	0.0299285	0.926304	21.1697	0.0327424	0.979077	22.1649	23.88	0.0290263	0.976508	31.2055	0.0222124	0.774259	27.5427	1.24263	0.313392
321	SETD7_HUMAN	15.1909	0.0456291	0.960629	16.0078	0.0433006	0.972251	15.5993	12.4513	0.0556689	0.986381	13.777	0.050312	0.888444	13.1141	0.840684	-0.250364
322	PRDX3_HUMAN	26.2061	0.0264498	0.934279	25.0057	0.0277195	0.962641	25.6059	28.2372	0.0245473	0.977017	29.3334	0.02363	0.963966	28.7853	1.12417	0.168855
323	ESTD_HUMAN	26.4283	0.0262275	0.93976	26.7898	0.0258735	0.883715	26.6091	30.0849	0.0230397	0.948019	24.1337	0.0287211	0.949335	27.1093	1.0188	0.0268703
324	SRSF7_HUMAN	18.5943	0.0372775	0.935835	18.4874	0.037493	0.952817	18.5408	28.5943	0.0242408	0.913971	20.3835	0.0340053	0.970402	24.4889	1.32081	0.401422
325	NSF1C_HUMAN	22.9812	0.0301615	0.960848	22.134	0.031316	0.927215	22.5576	23.2801	0.0297743	0.969685	27.24	0.0254459	0.833509	25.26	1.1198	0.163245
326	PUR9_HUMAN	25.4522	0.0272332	0.929822	24.5165	0.0282727	0.900865	24.9844	25.4708	0.0272134	0.951055	27.6764	0.0250447	0.924161	26.5736	1.06361	0.0889696
327	TFR1_HUMAN	18.0895	0.0383176	0.934192	14.2874	0.0485145	0.892262	16.1885	18.2899	0.0378978	0.977709	16.3525	0.042388	0.942389	17.3212	1.06997	0.0975701
328	AGM1_HUMAN	22.8248	0.0303682	0.938745	24.9388	0.0277939	0.934454	23.8818	25.4542	0.0272311	0.986945	28.0579	0.0247042	0.907137	26.7561	1.12035	0.163954
329	TBA1B_HUMAN	22.0594	0.0314219	0.939132	19.9375	0.0347659	0.98335	20.9985	25.0055	0.0277198	0.9517	22.6145	0.0306505	0.984155	23.81	1.13389	0.181286
330	NCKP1_HUMAN	21.8244	0.0317602	0.908124	20.8336	0.0332707	0.872726	21.329	24.3648	0.0284488	0.933722	25.9377	0.0267235	0.951297	25.1512	1.17921	0.237815
331	PDLI7_HUMAN	20.9907	0.0330216	0.959446	21.5086	0.0322265	0.934217	21.2497	25.0644	0.0276547	0.955445	22.3019	0.0310802	0.962624	23.6831	1.11452	0.15642
332	OAT_HUMAN	16.0781	0.0431113	0.959014	19.7351	0.0351226	0.90623	17.9066	14.8672	0.0466225	0.965144	16.0988	0.0430559	0.916364	15.483	0.864655	-0.209804
333	HS71B_HUMAN	21.9527	0.0315746	0.946079	22.2448	0.03116	0.923236	22.0988	25.3189	0.0273767	0.949894	24.3035	0.0285204	0.934758	24.8112	1.12274	0.167026
334	PCNP_HUMAN	21.8209	0.0317652	0.951285	17.3764	0.0398903	0.928025	19.5986	16.9767	0.0408293	0.980857	14.1308	0.0490522	0.897573	15.5538	0.793614	-0.333491
335	CAP1_HUMAN	24.6793	0.0280861	0.949531	23.7767	0.0291524	0.926451	24.228	26.2506	0.026405	0.960109	27.9467	0.0248025	0.944762	27.0987	1.11848	0.161545
336	SRP54_HUMAN	15.9182	0.0435442	0.962995	17.6809	0.0392031	0.93973	16.7996	15.1743	0.0456791	0.971987	17.8503	0.038831	0.926205	16.5123	0.9829	-0.0248842
337	MDHM_HUMAN	26.9326	0.0257364	0.975748	23.0251	0.030104	0.921062	24.9789	29.6487	0.0233787	0.975707	27.9781	0.0247747	0.941342	28.8134	1.15351	0.206032
338	COPG1_HUMAN	22.0859	0.0313841	0.938087	22.1325	0.031318	0.922406	22.1092	22.9494	0.0302033	0.932898	22.9482	0.0302049	0.930635	22.9488	1.03797	0.0537696
339	KCC2D_HUMAN	25.0076	0.0277175	0.949684	23.3612	0.0296709	0.906346	24.1844	26.0718	0.0265861	0.984413	24.3076	0.0285156	0.910724	25.1897	1.04157	0.0587587
340	HCDH_HUMAN	28.9076	0.023978	0.988231	24.1778	0.0286688	0.911159	26.5427	34.6763	0.0199891	0.981578	27.8725	0.0248685	0.946054	31.2744	1.17827	0.236666
341	HDGF_HUMAN	22.2789	0.0311122	0.923866	27.77	0.0249603	0.868369	25.0245	26.2753	0.0263802	0.959373	27.5788	0.0251333	0.933475	26.9271	1.07603	0.105717
342	BIN1_HUMAN	22.1842	0.031245	0.975319	23.7634	0.0291687	0.957381	22.9738	22.5569	0.0307288	0.933767	24.7281	0.0280308	0.907595	23.6425	1.02911	0.0413924
343	STAM1_HUMAN	22.2313	0.0311789	0.959207	25.7168	0.0269531	0.798956	23.9741	22.3849	0.030965	0.960655	23.8284	0.0290891	0.978885	23.1066	0.963818	-0.053167
344	RS18_HUMAN	26.1655	0.0264909	0.95806	22.9566	0.0301939	0.934687	24.561	27.7414	0.024986	0.946333	26.8631	0.025803	0.955586	27.3022	1.11161	0.152648
345	ACTB_HUMAN	15.1303	0.0458118	0.847588	22.1806	0.0312501	0.947247	18.6555	17.5538	0.0394871	0.863508	25.1708	0.0275377	0.705399	21.3623	1.1451	0.195468
346	NHLC2_HUMAN	23.9108	0.0289889	0.947103	22.4902	0.0308199	0.92455	23.2005	21.3339	0.0324904	0.963966	25.7229	0.0269467	0.956683	23.5284	1.01413	0.0202475
347	HAT1_HUMAN	14.035	0.0493869	0.974514	12.8347	0.0540056	0.917097	13.4349	11.4394	0.0605931	0.976627	11.8841	0.0583258	0.931524	11.6617	0.868017	-0.204204
348	MPRI_HUMAN	17.3236	0.0400117	0.951781	15.2253	0.0455259	0.905386	16.2745	18.3655	0.0377418	0.953026	19.0171	0.0364486	0.947695	18.6913	1.1485	0.199757
349	RCC2_HUMAN	19.9721	0.0347057	0.916301	18.5574	0.0373516	0.938541	19.2647	21.5852	0.0321121	0.948846	17.6314	0.0393133	0.877628	19.6083	1.01783	0.0255017
350	RETST_HUMAN	16.8706	0.041086	0.956129	12.5207	0.0553601	0.991586	14.6957	15.9739	0.0433924	0.975155	16.2555	0.0426408	0.973734	16.1147	1.09656	0.132988
351	LRRF1_HUMAN	24.0156	0.0288624	0.982501	26.4038	0.0262518	0.980679	25.2097	26.9308	0.025738	0.921171	25.897	0.0267655	0.939685	26.4139	1.04777	0.0673209
352	MBOA7_HUMAN	26.2443	0.0264114	0.974357	19.6048	0.0353561	0.9289	22.9245	22.7523	0.030465	0.927512	27.8842	0.024858	0.950118	25.3182	1.10442	0.143287
353	PSB1_HUMAN	28.6852	0.024164	0.907513	23.6546	0.0293029	0.889752	26.1699	27.863	0.024877	0.96062	27.9687	0.0247829	0.95359	27.9158	1.06672	0.0931769
354	COX6C_HUMAN	18.9009	0.0366728	0.968577	17.2775	0.0401185	0.968561	18.0892	25.4121	0.0272763	0.977821	23.3495	0.0296858	0.965816	24.3808	1.34781	0.430617
355	EF2_HUMAN	20.9363	0.0331075	0.941279	21.3572	0.0324549	0.922302	21.1467	22.3142	0.0310631	0.954579	23.3597	0.0296728	0.92588	22.8369	1.07993	0.110932
356	PSA_HUMAN	23.826	0.029092	0.873935	23.699	0.029248	0.877389	23.7625	25.2714	0.0274281	0.929151	28.1629	0.024612	0.932504	26.7172	1.12434	0.169081
357	RPAB3_HUMAN	19.4905	0.0355633	0.935926	19.1071	0.0362769	0.906033	19.2988	17.9007	0.0387219	0.967678	24.5199	0.0282688	0.80689	21.2103	1.09904	0.136249
358	MACF1_HUMAN	17.7382	0.0390766	0.926111	16.5811	0.0418034	0.920021	17.1597	18.0629	0.0383741	0.925582	19.5439	0.0354661	0.888498	18.8034	1.09579	0.131974
359	SAHH_HUMAN	25.1234	0.0275897	0.972367	25.3024	0.0273945	0.92465	25.2129	25.7906	0.026876	0.975254	28.0779	0.0246866	0.926914	26.9342	1.06827	0.0952785
360	CKAP5_HUMAN	11.1224	0.0623201	0.947268	11.1316	0.0622684	0.918582	11.127	12.1322	0.057133	0.962021	13.2761	0.05221	0.923686	12.7042	1.14174	0.191237
361	CEP97_HUMAN	13.6176	0.0509008	0.947867	16.2281	0.0427127	0.866485	14.9229	15.4622	0.0448285	0.961337	18.9622	0.0365541	0.992	17.2122	1.15341	0.205908
362	H2A1J_HUMAN	3.92892	0.176422	0.937727	3.63165	0.190863	0.940905	3.78028	2.91219	0.238016	0.901576	3.80571	0.182134	0.893633	3.35895	0.888545	-0.170484
363	CD59_HUMAN	13.183	0.0525788	0.9519	11.5874	0.0598192	0.942141	12.3852	9.80434	0.070698	0.936961	7.51698	0.0922109	0.889514	8.66066	0.699275	-0.516068
364	ATP5H_HUMAN	17.1171	0.0404945	0.962952	14.155	0.0489683	0.908787	15.6361	19.4862	0.0355711	0.958861	19.3218	0.0358739	0.939031	19.404	1.24098	0.311477
365	FUBP2_HUMAN	22.6653	0.0305818	0.926229	23.0685	0.0300474	0.921675	22.8669	21.7942	0.0318042	0.932134	23.6693	0.0292846	0.931525	22.7318	0.994091	-0.00855079
366	COA7_HUMAN	20.6125	0.0336275	0.900321	12.4264	0.0557802	0.954571	16.5194	24.0325	0.0288421	0.97729	26.8606	0.0258054	0.958339	25.4465	1.5404	0.623303
367	SYWC_HUMAN	24.569	0.0282123	0.970965	25.9346	0.0267268	0.89494	25.2518	26.6345	0.0260244	0.980506	27.3993	0.025298	0.921637	27.0169	1.0699	0.0974768
368	RL7_HUMAN	24.8446	0.0278993	0.95039	24.2419	0.0285929	0.940939	24.5433	25.8015	0.0268646	0.957378	28.8312	0.0240415	0.929038	27.3164	1.11299	0.154438
369	RL22_HUMAN	25.0221	0.0277014	0.965723	26.3971	0.0262584	0.886433	25.7096	30.1811	0.0229663	0.890706	28.1781	0.0245988	0.916484	29.1796	1.13497	0.182651
370	NAT10_HUMAN	16.3294	0.0424478	0.897071	19.6745	0.0352308	0.937899	18.002	16.9896	0.0407984	0.977992	18.1993	0.0380866	0.914773	17.5944	0.977361	-0.0330364
371	TCOF_HUMAN	21.383	0.0324158	0.960022	22.5024	0.0308032	0.924479	21.9427	28.2902	0.0245014	0.913604	21.9802	0.031535	0.905844	25.1352	1.14549	0.195967
372	6PGD_HUMAN	24.2896	0.0285368	0.959068	25.2075	0.0274976	0.94897	24.7486	26.5262	0.0261307	0.966426	28.5486	0.0242795	0.91952	27.5374	1.11269	0.154048
373	CNN2_HUMAN	21.4291	0.032346	0.97566	21.3331	0.0324916	0.900601	21.3811	26.1953	0.0264608	0.951729	25.5331	0.027147	0.94272	25.8642	1.20967	0.274616
374	THTM_HUMAN	24.5202	0.0282684	0.915379	23.5889	0.0293844	0.812889	24.0546	25.5836	0.0270934	0.976066	29.4157	0.0235639	0.986224	27.4996	1.14322	0.193101
375	CNN3_HUMAN	18.2529	0.0379747	0.975727	18.1143	0.0382651	0.90319	18.1836	17.6717	0.0392236	0.950565	17.7796	0.0389856	0.943697	17.7256	0.974815	-0.0368001
376	CLIC4_HUMAN	18.6299	0.0372062	0.963261	20.6515	0.033564	0.915586	19.6407	19.5717	0.0354157	0.958809	22.3996	0.0309446	0.897941	20.9857	1.06848	0.0955571
377	ARPC5_HUMAN	11.0254	0.062868	0.979622	15.2509	0.0454495	0.852799	13.1382	18.5227	0.0374216	0.972241	21.4782	0.0322722	0.939095	20.0004	1.52231	0.606264
378	STT3B_HUMAN	21.6537	0.0320106	0.958008	22.9353	0.0302218	0.947025	22.2945	31.9199	0.0217152	0.838581	24.0738	0.0287926	0.94559	27.9969	1.25578	0.328578
379	SERA_HUMAN	24.788	0.027963	0.931558	24.6702	0.0280966	0.86467	24.7291	28.5487	0.0242794	0.932167	26.1855	0.0264707	0.928872	27.3671	1.10668	0.146234
380	P3H3_HUMAN	22.4961	0.0308119	0.815109	18.9488	0.03658	0.957533	20.7225	20.3478	0.0340649	0.96821	18.7146	0.0370377	0.931353	19.5312	0.942516	-0.0854112
381	DECR_HUMAN	24.5152	0.0282741	0.924265	20.9072	0.0331535	0.965731	22.7112	24.3796	0.0284314	0.942207	27.0705	0.0256053	0.944372	25.725	1.1327	0.179767
382	TF_HUMAN	9.13486	0.0758794	0.952436	10.1568	0.0682445	0.768461	9.64584	8.49203	0.0816233	0.974681	8.78921	0.0788634	0.923124	8.64062	0.895787	-0.158772
383	VA0D1_HUMAN	16.5468	0.0418901	0.980937	16.8328	0.0411784	0.961543	16.6898	17.2218	0.0402483	0.974981	20.5848	0.0336728	0.931117	18.9033	1.13263	0.179671
384	RTRAF_HUMAN	24.3136	0.0285086	0.939245	23.2155	0.0298571	0.936227	23.7646	26.0026	0.0266568	0.955968	24.4155	0.0283896	0.971581	25.2091	1.06078	0.0851306
385	PDCD6_HUMAN	24.0026	0.028878	0.952621	19.9684	0.0347122	0.871609	21.9855	24.9246	0.0278097	0.966755	23.0939	0.0300144	0.965963	24.0092	1.09205	0.127038
386	RL7A_HUMAN	22.9749	0.0301697	0.972308	23.6132	0.0293543	0.92531	23.2941	29.209	0.0237306	0.939542	25.7983	0.0268679	0.958681	27.5037	1.18072	0.239661
387	PROF1_HUMAN	21.3155	0.0325185	0.955769	20.0481	0.0345741	0.923125	20.6818	26.3942	0.0262614	0.961287	24.0917	0.0287712	0.941985	25.2429	1.22054	0.287517
388	PROF2_HUMAN	21.0903	0.0328658	0.964806	18.6704	0.0371255	0.934612	19.8803	22.7286	0.0304967	0.929556	22.4243	0.0309106	0.947732	22.5764	1.13562	0.183476
389	ACL6A_HUMAN	20.8636	0.0332228	0.95685	23.5871	0.0293867	0.908121	22.2254	23.7552	0.0291788	0.985374	20.1576	0.0343864	0.935464	21.9564	0.987896	-0.0175689
390	DSRAD_HUMAN	19.8172	0.034977	0.938536	19.3764	0.0357728	0.802258	19.5968	19.6295	0.0353115	0.950929	18.3454	0.0377831	0.936328	18.9875	0.968908	-0.0455684
391	TNPO1_HUMAN	20.734	0.0334304	0.925667	20.2687	0.034198	0.922273	20.5014	21.7904	0.0318097	0.95918	22.5874	0.0306874	0.926058	22.1889	1.08231	0.114118
392	RS23_HUMAN	25.5314	0.0271488	0.954217	22.9113	0.0302535	0.919686	24.2214	26.9014	0.0257662	0.946015	26.0841	0.0265736	0.967353	26.4928	1.09378	0.129318
393	EBP2_HUMAN	14.3918	0.0481626	0.893996	13.3857	0.0517825	0.870889	13.8888	12.9901	0.0533597	0.954638	14.1214	0.0490849	0.794635	13.5557	0.97602	-0.0350168
394	RUXG_HUMAN	21.9775	0.031539	0.986036	23.3046	0.0297429	0.927179	22.641	26.7165	0.0259445	0.973063	34.3534	0.020177	0.947772	30.5349	1.34865	0.431521
395	F120A_HUMAN	23.0097	0.0301241	0.907512	23.8481	0.029065	0.885753	23.4289	28.2497	0.0245365	0.947074	29.1671	0.0237647	0.866415	28.7084	1.22534	0.29318
396	PP1A_HUMAN	20.1983	0.0343172	0.8923	20.3585	0.034047	0.91145	20.2784	22.2005	0.0312221	0.961772	23.4417	0.0295689	0.910758	22.8211	1.12539	0.170427
397	RL18A_HUMAN	24.6471	0.0281229	0.961877	25.507	0.0271748	0.911752	25.077	29.2315	0.0237124	0.963031	27.55	0.0251596	0.930996	28.3907	1.13214	0.179052
398	UGPA_HUMAN	23.7002	0.0292465	0.960172	26.8416	0.0258237	0.94334	25.2709	26.0464	0.026612	0.97804	30.9688	0.0223821	0.906582	28.5076	1.12808	0.173871
399	DJC10_HUMAN	22.1108	0.0313488	0.947271	15.9421	0.0434791	0.939832	19.0265	22.4855	0.0308264	0.963524	21.3692	0.0324368	0.955341	21.9273	1.15247	0.204724
400	LTV1_HUMAN	14.4377	0.0480094	0.957816	15.2878	0.0453399	0.968605	14.8628	14.1286	0.04906	0.878537	12.1171	0.0572039	0.967113	13.1228	0.882935	-0.179621
401	TCPQ_HUMAN	25.3847	0.0273057	0.957309	24.7645	0.0279895	0.91792	25.0746	26.2659	0.0263896	0.953076	27.7804	0.0249509	0.936594	27.0232	1.07771	0.107971
402	ATPB_HUMAN	24.6243	0.0281489	0.922783	23.1706	0.029915	0.918078	23.8974	27.713	0.0250116	0.945613	28.2963	0.0244961	0.914854	28.0046	1.17187	0.22881
403	TERA_HUMAN	22.6399	0.0306162	0.955664	22.3727	0.0309819	0.924684	22.5063	24.7318	0.0280265	0.963948	25.907	0.0267552	0.928679	25.3194	1.12499	0.169916
404	SNAA_HUMAN	16.2464	0.0426648	0.949145	17.14	0.0404403	0.902425	16.6932	18.566	0.0373343	0.94609	21.4057	0.0323815	0.886456	19.9858	1.19724	0.259717
405	NEXN_HUMAN	17.6283	0.0393202	0.974215	21.9915	0.0315189	0.830116	19.8099	21.6479	0.0320191	0.959268	22.1814	0.0312491	0.960451	21.9146	1.10625	0.145676
406	F10A1_HUMAN	19.676	0.035228	0.966851	19.264	0.0359814	0.956387	19.47	16.3653	0.0423547	0.97943	18.7957	0.036878	0.964016	17.5805	0.902951	-0.14728
407	UAP1_HUMAN	19.8035	0.0350012	0.909328	20.587	0.0336692	0.847332	20.1952	19.8183	0.0349752	0.941842	22.7052	0.0305281	0.903048	21.2617	1.05281	0.0742432
408	NMT1_HUMAN	22.0895	0.0313791	0.970306	22.2851	0.0311036	0.876068	22.1873	21.9272	0.0316112	0.982561	22.8378	0.0303508	0.971987	22.3825	1.0088	0.0126391
409	GGCT_HUMAN	27.619	0.0250968	0.972554	25.155	0.027555	0.943338	26.387	28.5916	0.0242431	0.979562	33.9187	0.0204356	0.97713	31.2551	1.18449	0.244266
410	RL35A_HUMAN	23.9494	0.0289421	0.968858	25.3275	0.0273674	0.901874	24.6384	27.3498	0.0253437	0.977909	27.5383	0.0251703	0.921661	27.4441	1.11387	0.155583
411	COR1B_HUMAN	17.2883	0.0400934	0.98341	18.4307	0.0376082	0.962777	17.8595	20.0098	0.0346404	0.925128	20.9685	0.0330566	0.982225	20.4891	1.14724	0.198166
412	COR1C_HUMAN	12.4028	0.0558866	0.85775	12.4531	0.0556608	0.86789	12.4279	15.9205	0.0435381	0.907699	18.5812	0.0373036	0.873844	17.2509	1.38807	0.473085
413	IPO7_HUMAN	21.7524	0.0318653	0.934072	21.4651	0.0322919	0.876283	21.6087	24.9324	0.027801	0.942929	26.5976	0.0260605	0.897581	25.765	1.19234	0.253799
414	CN37_HUMAN	20.2936	0.034156	0.940875	15.012	0.0461728	0.969548	17.6528	18.2077	0.0380689	0.916091	18.9523	0.0365732	0.964187	18.58	1.05253	0.0738567
415	CATD_HUMAN	24.0513	0.0288195	0.966777	22.141	0.0313061	0.917104	23.0961	28.4376	0.0243743	0.928015	25.8023	0.0268638	0.927764	27.12	1.17422	0.231705
416	IPO5_HUMAN	22.871	0.0303068	0.95066	23.3299	0.0297107	0.934507	23.1005	25.4439	0.0272422	0.940126	25.8065	0.0268594	0.917762	25.6252	1.10929	0.14964
417	PFKAP_HUMAN	22.2241	0.031189	0.942467	25.2498	0.0274516	0.899897	23.737	27.2283	0.0254569	0.931166	27.9494	0.0248	0.939865	27.5889	1.16227	0.216951
418	SF3B1_HUMAN	19.4618	0.0356158	0.939967	16.9216	0.0409623	0.889043	18.1917	15.7051	0.044135	0.957002	14.9565	0.0463442	0.905317	15.3308	0.842739	-0.246842
419	CND1_HUMAN	17.2343	0.040219	0.955628	16.744	0.0413968	0.922904	16.9892	17.4466	0.0397296	0.975402	18.5604	0.0373455	0.897303	18.0035	1.05971	0.0836643
420	SCRN1_HUMAN	22.9153	0.0302482	0.956426	24.8438	0.0279002	0.902064	23.8796	26.6749	0.025985	0.955288	28.2817	0.0245087	0.915456	27.4783	1.1507	0.202515
421	DNMT1_HUMAN	11.2555	0.061583	0.975177	12.3132	0.0562928	0.860855	11.7844	8.71859	0.0795022	0.929903	10.65	0.0650844	0.981679	9.68428	0.821791	-0.283157
422	COPZ1_HUMAN	24.9516	0.0277796	0.98333	27.268	0.0254198	0.917632	26.1098	23.5465	0.0294374	0.96972	29.7883	0.0232691	0.935702	26.6674	1.02135	0.0304824
423	ELYS_HUMAN	18.4216	0.0376268	0.894422	16.5286	0.0419362	0.968911	17.4751	11.7952	0.0587653	0.995426	13.1384	0.0527574	0.983795	12.4668	0.713402	-0.487213
424	TBB3_HUMAN	23.012	0.0301211	0.964022	28.4236	0.0243863	0.870902	25.7178	27.6078	0.0251069	0.895338	36.1594	0.0191692	0.881448	31.8836	1.23975	0.310046
425	SPSY_HUMAN	22.3436	0.0310222	0.945575	28.8978	0.0239862	0.88474	25.6207	24.875	0.0278653	0.965257	33.3142	0.0208064	0.899896	29.0946	1.13559	0.183441
426	PLAP_HUMAN	23.8466	0.029067	0.933452	24.4236	0.0283803	0.891203	24.1351	22.6236	0.0306382	0.956582	26.0799	0.0265778	0.910774	24.3518	1.00898	0.0128966
427	ANXA6_HUMAN	22.1614	0.0312772	0.934123	25.5724	0.0271053	0.87995	23.8669	25.4668	0.0272177	0.957105	30.2175	0.0229386	0.912563	27.8421	1.16656	0.222258
428	RHG01_HUMAN	20.1771	0.0343532	0.898132	23.3256	0.0297162	0.928345	21.7513	23.3468	0.0296892	0.948737	26.6908	0.0259695	0.902921	25.0188	1.15022	0.201908
429	PSA6_HUMAN	25.9869	0.026673	0.945276	26.2528	0.0264028	0.89309	26.1199	27.6886	0.0250337	0.951405	28.7748	0.0240887	0.860826	28.2317	1.08085	0.112168
430	UBP2L_HUMAN	18.0785	0.0383409	0.937069	18.3709	0.0377306	0.923788	18.2247	18.5696	0.037327	0.95103	18.3133	0.0378493	0.90845	18.4415	1.01189	0.0170545
431	EDF1_HUMAN	12.0023	0.057751	0.993738	11.3766	0.0609276	0.912803	11.6895	10.9066	0.063553	0.989952	12.3066	0.056323	0.989496	11.6066	0.992914	-0.010259
432	RL6_HUMAN	25.4158	0.0272723	0.949804	24.6688	0.0280981	0.924933	25.0423	26.1743	0.026482	0.92593	25.0423	0.027679	0.92877	25.6083	1.0226	0.0322441
433	CSN4_HUMAN	24.1346	0.02872	0.907651	26.3666	0.0262889	0.914438	25.2506	27.8797	0.0248621	0.974549	33.5392	0.0206668	0.911092	30.7094	1.21619	0.282363
434	UN45A_HUMAN	18.2997	0.0378774	0.973232	23.5081	0.0294855	0.853292	20.9039	18.3919	0.0376876	0.96542	20.2135	0.0342913	0.8709	19.3027	0.923402	-0.11497
435	NNTM_HUMAN	22.5777	0.0307005	0.92812	23.2906	0.0297608	0.876478	22.9342	32.728	0.021179	0.913642	26.3152	0.0263402	0.95972	29.5216	1.28723	0.364271
436	UB2V1_HUMAN	24.3974	0.0284107	0.969406	14.2181	0.0487511	0.982531	19.3078	23.5827	0.0293921	0.973885	18.8858	0.0367019	0.997916	21.2343	1.09978	0.137215
437	RL24_HUMAN	22.6241	0.0306376	0.907157	23.506	0.0294881	0.931946	23.065	25.6529	0.0270202	0.927431	23.8147	0.0291059	0.914151	24.7338	1.07235	0.100777
438	HNRPL_HUMAN	25.3755	0.0273156	0.964132	19.6983	0.0351882	0.908437	22.5369	19.1802	0.0361386	0.962787	17.1596	0.0403942	0.873388	18.1699	0.806229	-0.310739
439	PCBP2_HUMAN	18.6119	0.0372421	0.97233	14.5121	0.0477634	0.967507	16.562	16.8054	0.0412454	0.958856	16.2724	0.0425965	0.972661	16.5389	0.998605	-0.00201329
440	PCBP1_HUMAN	18.3837	0.0377044	0.936639	16.7456	0.0413929	0.945472	17.5646	18.3776	0.0377169	0.977515	18.5107	0.0374457	0.94441	18.4442	1.05007	0.0704912
441	AKA12_HUMAN	18.553	0.0373603	0.923781	17.3916	0.0398552	0.97232	17.9723	22.2115	0.0312067	0.965739	21.03	0.03296	0.954474	21.6207	1.203	0.266637
442	RB11B_HUMAN	18.3526	0.0377683	0.92617	20.1787	0.0343504	0.937254	19.2657	19.4317	0.0356709	0.957263	23.539	0.0294467	0.956858	21.4854	1.11522	0.157323
443	UGGG1_HUMAN	24.9752	0.0277534	0.954787	25.4431	0.027243	0.840698	25.2092	27.718	0.0250071	0.956385	29.0526	0.0238583	0.94764	28.3853	1.12599	0.171196
444	PSA7_HUMAN	25.7678	0.0268997	0.95855	24.2292	0.0286079	0.947727	24.9985	28.2514	0.024535	0.953237	30.9738	0.0223785	0.939896	29.6126	1.18458	0.24437
445	PSD12_HUMAN	21.2182	0.0326676	0.93466	22.5462	0.0307434	0.928711	21.8822	27.1758	0.025506	0.923981	26.8919	0.0257753	0.912326	27.0339	1.23543	0.305012
446	T2FA_HUMAN	20.8686	0.0332148	0.978416	23.7142	0.0292292	0.937328	22.2914	22.9764	0.0301678	0.962469	18.621	0.037224	0.995805	20.7987	0.933035	-0.0999977
447	FERM2_HUMAN	20.1716	0.0343624	0.928119	21.1387	0.0327905	0.918425	20.6552	21.2838	0.0325669	0.924694	27.3236	0.0253681	0.876464	24.3037	1.17664	0.234675
448	RL13_HUMAN	25.2648	0.0274352	0.952928	22.7065	0.0305264	0.939269	23.9857	26.6952	0.0259652	0.963953	26.4107	0.026245	0.956893	26.5529	1.10703	0.146698
449	EZRI_HUMAN	21.9966	0.0315116	0.971126	22.1483	0.0312957	0.94215	22.0725	23.6732	0.0292798	0.955739	25.0828	0.0276344	0.947136	24.378	1.10445	0.143332
450	SAE1_HUMAN	21.8714	0.0316919	0.940503	18.8597	0.0367529	0.902779	20.3655	22.6291	0.0306308	0.901187	27.0801	0.0255962	0.855705	24.8546	1.22042	0.287382
451	ODO2_HUMAN	27.6802	0.0250412	0.965202	25.2001	0.0275058	0.965417	26.4401	32.5708	0.0212813	0.946821	31.1761	0.0222333	0.952879	31.8734	1.20549	0.269623
452	NOG2_HUMAN	7.83931	0.0884194	0.91555	9.56222	0.0724881	0.923064	8.70077	10.5304	0.0658235	0.975606	8.16086	0.0849356	0.987072	9.34562	1.07411	0.103148
453	DHE3_HUMAN	27.2496	0.025437	0.97014	23.8345	0.0290817	0.940016	25.542	32.4635	0.0213516	0.937853	27.963	0.024788	0.950639	30.2132	1.18288	0.242307
454	MBB1A_HUMAN	23.4763	0.0295255	0.977676	23.137	0.0299584	0.77581	23.3066	22.9006	0.0302677	0.971482	27.2663	0.0254214	0.951468	25.0834	1.07624	0.105995
455	ACBP_HUMAN	25.1945	0.0275118	0.970562	22.8535	0.03033	0.942354	24.024	24.4138	0.0283917	0.985345	27.7966	0.0249364	0.967851	26.1052	1.08663	0.119859
456	RS19_HUMAN	25.6893	0.0269819	0.972482	24.1987	0.0286439	0.927746	24.944	26.9505	0.0257193	0.962711	26.9054	0.0257624	0.952568	26.928	1.07954	0.110411
457	H15_HUMAN	34.0084	0.0203816	0.893122	29.474	0.0235172	0.919543	31.7412	27.9107	0.0248345	0.972907	25.1909	0.0275158	0.950954	26.5508	0.836476	-0.257604
458	RHEB_HUMAN	14.7104	0.0471196	0.974127	20.0743	0.0345291	0.939477	17.3923	14.8341	0.0467266	0.977902	17.5689	0.0394532	0.99466	16.2015	0.93153	-0.102326
459	SH3L3_HUMAN	17.3065	0.0400512	0.951187	19.354	0.0358141	0.882929	18.3303	19.9499	0.0347443	0.963575	19.4743	0.0355929	0.906601	19.7121	1.07539	0.104856
460	IMDH2_HUMAN	21.746	0.0318747	0.965137	22.3594	0.0310002	0.906011	22.0527	20.6822	0.0335143	0.949295	23.2318	0.0298361	0.815735	21.957	0.99566	-0.00627564
461	PDIA1_HUMAN	24.0748	0.0287914	0.956401	23.7119	0.029232	0.924786	23.8934	30.0078	0.0230989	0.947461	25.6858	0.0269856	0.939414	27.8468	1.16546	0.220902
462	TXND5_HUMAN	26.1621	0.0264943	0.949425	22.7551	0.0304611	0.879399	24.4586	26.8102	0.0258539	0.955705	26.2271	0.0264286	0.946203	26.5187	1.08422	0.116663
463	CTBP2_HUMAN	20.9564	0.0330757	0.959348	21.5502	0.0321643	0.968762	21.2533	18.1255	0.0382415	0.955061	18.6267	0.0372125	0.975914	18.3761	0.864626	-0.209852
464	ATLA3_HUMAN	22.0454	0.0314419	0.955512	22.2746	0.0311182	0.917043	22.16	24.6212	0.0281525	0.964292	25.7006	0.0269701	0.968509	25.1609	1.13542	0.183225
465	XPOT_HUMAN	21.7141	0.0319216	0.974729	24.3332	0.0284856	0.832482	23.0236	22.5418	0.0307494	0.972444	23.2308	0.0298374	0.924515	22.8863	0.994036	-0.00863
466	UTRO_HUMAN	17.0901	0.0405583	0.918517	18.3337	0.0378072	0.932171	17.7119	21.3621	0.0324476	0.959222	19.3845	0.0357578	0.909408	20.3733	1.15026	0.201956
467	ORN_HUMAN	19.4892	0.0355658	0.89715	22.3126	0.0310653	0.910253	20.9009	18.8714	0.0367301	0.976451	22.2628	0.0311347	0.9405	20.5671	0.98403	-0.0232264
468	TCPG_HUMAN	23.3948	0.0296282	0.914502	23.2158	0.0298567	0.926015	23.3053	26.0441	0.0266143	0.942295	27.0803	0.025596	0.917175	26.5622	1.13975	0.188717
469	GFPT1_HUMAN	23.3783	0.0296491	0.928194	25.194	0.0275124	0.922144	24.2862	23.7439	0.0291926	0.96861	30.2541	0.0229109	0.880766	26.999	1.1117	0.152771
470	INF2_HUMAN	23.0599	0.0300585	0.931599	30.0202	0.0230893	0.897229	26.5401	24.5287	0.0282586	0.951953	27.8849	0.0248574	0.833636	26.2068	0.987442	-0.0182325
471	PSPC1_HUMAN	24.0473	0.0288243	0.968039	11.9583	0.0579636	0.981417	18.0028	23.9632	0.0289254	0.964326	21.2005	0.0326949	0.957436	22.5818	1.25435	0.32694
472	DREB_HUMAN	2.48507	0.278924	0.922542	3.40064	0.203828	0.8541	2.94286	5.44632	0.127269	0.794514	17.0927	0.0405523	0.784771	11.2695	3.82944	1.93713
473	VATA_HUMAN	21.6002	0.0320899	0.932771	19.8907	0.0348479	0.928392	20.7454	27.2895	0.0253998	0.941391	23.9621	0.0289268	0.885738	25.6258	1.23525	0.304806
474	PRS8_HUMAN	23.8082	0.0291137	0.959315	24.157	0.0286934	0.90728	23.9826	27.3218	0.0253698	0.976003	28.2754	0.0245141	0.921754	27.7986	1.15911	0.213022
475	PRP8_HUMAN	17.6176	0.0393439	0.940324	16.8251	0.0411973	0.95577	17.2213	16.1309	0.0429702	0.937389	15.3984	0.0450143	0.935366	15.7646	0.915412	-0.127507
476	STIP1_HUMAN	24.9441	0.027788	0.964101	25.1906	0.0275161	0.916817	25.0673	25.9221	0.0267396	0.969985	25.4182	0.0272698	0.923748	25.6701	1.02405	0.0342823
477	PDIA6_HUMAN	24.0849	0.0287793	0.953567	24.2126	0.0286275	0.910868	24.1488	30.0084	0.0230984	0.925395	27.9492	0.0248002	0.940635	28.9788	1.20001	0.263049
478	MK01_HUMAN	19.6886	0.0352055	0.987682	21.7938	0.0318047	0.958785	20.7412	24.3315	0.0284877	0.95442	22.7516	0.0304659	0.965227	23.5415	1.13501	0.182709
479	AP3D1_HUMAN	21.3244	0.0325049	0.944522	23.5659	0.0294132	0.933446	22.4451	27.2695	0.0254184	0.934376	31.6503	0.0219002	0.890151	29.4599	1.31253	0.392349
480	PABP1_HUMAN	23.7661	0.0291654	0.949043	22.4328	0.0308989	0.891038	23.0994	24.7119	0.0280491	0.936829	25.0971	0.0276186	0.934585	24.9045	1.07814	0.108551
481	RBMX_HUMAN	21.452	0.0323115	0.848852	20.7916	0.0333378	0.846634	21.1218	20.2641	0.0342057	0.864394	20.0814	0.0345168	0.897558	20.1728	0.955067	-0.0663262
482	PPM1G_HUMAN	19.1538	0.0361885	0.934492	19.2067	0.0360888	0.973609	19.1803	18.7286	0.0370102	0.881104	17.7924	0.0389575	0.93782	18.2605	0.952045	-0.0708977
483	DYST_HUMAN	13.1138	0.0528565	0.923921	13.4256	0.0516289	0.913191	13.2697	13.5176	0.0512772	0.943051	13.2141	0.052455	0.839001	13.3659	1.00725	0.0104225
484	CAN2_HUMAN	22.7789	0.0304294	0.94149	28.3309	0.0244661	0.842022	25.5549	27.8397	0.0248978	0.94286	31.3554	0.0221061	0.830348	29.5975	1.15819	0.211876
485	SMC2_HUMAN	19.5074	0.0355324	0.916526	20.149	0.034401	0.928424	19.8282	18.9923	0.0364963	0.923481	18.4567	0.0375553	0.939544	18.7245	0.944335	-0.08263
486	LAP2A_HUMAN	19.7118	0.035164	0.955384	19.9955	0.0346652	0.903378	19.8537	21.9301	0.0316072	0.952598	21.882	0.0316766	0.918393	21.906	1.10338	0.141924
487	PYRG1_HUMAN	24.5062	0.0282846	0.94333	25.4396	0.0272468	0.886287	24.9729	26.4446	0.0262113	0.901779	28.9279	0.0239612	0.913713	27.6862	1.10865	0.148805
488	TCPH_HUMAN	22.5357	0.0307578	0.953171	23.1705	0.0299151	0.914234	22.8531	26.3485	0.0263069	0.965636	27.176	0.0255058	0.943496	26.7622	1.17106	0.227811
489	KLC1_HUMAN	19.2572	0.0359942	0.974446	20.2488	0.0342316	0.904122	19.753	20.1496	0.0344	0.952055	21.0603	0.0329125	0.934416	20.605	1.04313	0.0609217
490	SGTA_HUMAN	20.0917	0.0344992	0.9548	21.8007	0.0317948	0.90439	20.9462	24.0799	0.0287853	0.989631	25.6939	0.0269771	0.967957	24.8869	1.18814	0.248699
491	FKBP4_HUMAN	25.8835	0.0267795	0.919019	25.1343	0.0275777	0.896524	25.5089	23.1182	0.0299828	0.950486	25.3188	0.0273768	0.956149	24.2185	0.949413	-0.0748916
492	MSH2_HUMAN	21.644	0.032025	0.952945	22.3113	0.0310671	0.93251	21.9776	20.0016	0.0346546	0.981481	19.7906	0.0350241	0.906357	19.8961	0.905287	-0.143552
493	MOES_HUMAN	23.0125	0.0301205	0.954347	24.3046	0.0285192	0.907123	23.6585	25.4001	0.0272892	0.954516	28.1716	0.0246045	0.926203	26.7858	1.13219	0.17911
494	SERC_HUMAN	22.9548	0.0301962	0.969152	21.5438	0.0321739	0.92565	22.2493	24.1093	0.0287503	0.958279	26.6612	0.0259983	0.909853	25.3852	1.14095	0.190232
495	NUCL_HUMAN	24.775	0.0279777	0.958741	22.7131	0.0305175	0.930241	23.744	24.0907	0.0287723	0.955429	22.6904	0.0305481	0.961966	23.3906	0.985113	-0.0216395
496	TTC1_HUMAN	14.8739	0.0466016	0.98823	17.6883	0.0391867	0.948059	16.2811	14.7851	0.0468814	0.961456	14.3503	0.048302	0.936213	14.5677	0.894761	-0.160426
497	ACADV_HUMAN	25.2	0.0275059	0.927361	24.0912	0.0287718	0.845593	24.6456	27.5043	0.0252014	0.949556	24.7741	0.0279787	0.918814	26.1392	1.0606	0.0848837
498	IQGA1_HUMAN	20.8361	0.0332666	0.950261	23.1716	0.0299137	0.899059	22.0039	23.5778	0.0293983	0.959931	25.4874	0.0271957	0.918976	24.5326	1.11492	0.156942
499	ATG3_HUMAN	21.067	0.032902	0.984667	24.3689	0.0284439	0.94409	22.718	20.8306	0.0332754	0.924805	25.933	0.0267284	0.960389	23.3818	1.02922	0.0415532
500	CRK_HUMAN	21.8248	0.0317596	0.974357	22.9635	0.0301847	0.887608	22.3942	24.2125	0.0286276	0.895168	25.3419	0.0273519	0.985913	24.7772	1.10641	0.14589
501	ITA5_HUMAN	12.484	0.0555231	0.927954	13.2602	0.0522729	0.942562	12.8721	9.22503	0.0751377	0.939159	11.5823	0.0598454	0.937243	10.4037	0.808236	-0.307151
502	CD166_HUMAN	13.3444	0.0519428	0.980939	12.9278	0.0536169	0.965266	13.1361	14.7471	0.0470021	0.955441	12.4348	0.0557428	0.959349	13.5909	1.03462	0.0491074
503	GCN1_HUMAN	23.0374	0.030088	0.958406	22.8659	0.0303135	0.925501	22.9517	25.7753	0.0268919	0.94916	25.6094	0.0270661	0.928266	25.6924	1.11941	0.162742
504	MYL6_HUMAN	15.1873	0.0456399	0.978172	11.7519	0.0589818	0.916812	13.4696	15.2053	0.0455859	0.973752	14.0824	0.049221	0.945273	14.6438	1.08718	0.120587
505	SLK_HUMAN	20.6267	0.0336043	0.931038	27.8529	0.024886	0.900129	24.2398	22.7792	0.030429	0.970797	29.588	0.0234266	0.912111	26.1836	1.08019	0.111285
506	SIAS_HUMAN	24.1138	0.0287448	0.970578	27.4795	0.0252242	0.928023	25.7967	26.7001	0.0259605	0.958371	28.3713	0.0244313	0.892342	27.5357	1.06741	0.0941193
507	AIFM1_HUMAN	28.473	0.024344	0.926119	24.753	0.0280025	0.969703	26.613	31.3618	0.0221016	0.978834	36.3458	0.0190709	0.738947	33.8538	1.27208	0.347186
508	SUCB1_HUMAN	23.0387	0.0300862	0.983649	24.4914	0.0283016	0.913736	23.7651	22.2632	0.0311342	0.978866	23.5753	0.0294014	0.887009	22.9193	0.96441	-0.0522814
509	LYPA1_HUMAN	21.3317	0.0324938	0.935622	25.2929	0.0274048	0.901628	23.3123	28.7578	0.0241029	0.973598	22.722	0.0305056	0.932029	25.7399	1.10413	0.142916
510	QOR_HUMAN	25.0966	0.0276192	0.954552	30.1633	0.0229798	0.960503	27.63	24.9967	0.0277296	0.980073	24.5149	0.0282746	0.911141	24.7558	0.895975	-0.158469
511	SRS11_HUMAN	23.1334	0.029963	0.918881	23.6013	0.029369	0.963738	23.3674	21.2367	0.032639	0.996995	22.2354	0.0311732	0.98746	21.7361	0.930189	-0.104405
512	KTN1_HUMAN	22.9413	0.0302139	0.940083	27.5762	0.0251357	0.849279	25.2588	29.165	0.0237664	0.948813	28.5185	0.0243052	0.904667	28.8417	1.14185	0.191372
513	KBP_HUMAN	14.0711	0.0492604	0.962989	17.1558	0.0404032	0.868747	15.6134	12.8222	0.0540582	0.97616	15.9177	0.0435456	0.900311	14.37	0.92036	-0.11973
514	TXLNA_HUMAN	15.8221	0.0438088	0.958474	15.0421	0.0460805	0.947779	15.4321	16.4176	0.0422199	0.970516	18.2854	0.0379072	0.86432	17.3515	1.12438	0.169124
515	HNRL2_HUMAN	19.4241	0.035685	0.952299	21.2896	0.032558	0.929162	20.3568	22.9752	0.0301694	0.931304	19.7585	0.035081	0.967958	21.3668	1.04961	0.0698596
516	KIF23_HUMAN	6.54318	0.105934	0.897078	6.04069	0.114746	0.984721	6.29193	5.68582	0.121908	0.930849	4.95677	0.139839	0.996262	5.3213	0.845733	-0.241726
517	RO60_HUMAN	25.815	0.0268506	0.938704	28.8698	0.0240094	0.873758	27.3424	25.961	0.0266996	0.942959	25.786	0.0268807	0.955649	25.8735	0.946279	-0.0796617
518	NFKB2_HUMAN	20.3368	0.0340834	0.909407	19.3376	0.0358446	0.895615	19.8372	19.2352	0.0360354	0.914755	22.2533	0.031148	0.924896	20.7442	1.04572	0.0645032
519	TGM2_HUMAN	26.9575	0.0257126	0.947369	23.5652	0.029414	0.925417	25.2613	26.5195	0.0261373	0.952621	26.7757	0.0258871	0.898709	26.6476	1.05488	0.0770756
520	GBF1_HUMAN	16.807	0.0412415	0.945324	16.5526	0.0418754	0.950583	16.6798	17.711	0.0391366	0.946159	19.1955	0.0361099	0.901913	18.4532	1.10632	0.145771
521	SYNC_HUMAN	23.3715	0.0296578	0.964221	24.9665	0.0277631	0.88357	24.169	25.2602	0.0274403	0.958629	28.8119	0.0240577	0.863802	27.036	1.11862	0.161726
522	SYAC_HUMAN	20.5582	0.0337164	0.941624	22.9906	0.0301492	0.884603	21.7744	22.2717	0.0311224	0.967887	26.3956	0.0262599	0.908252	24.3337	1.11754	0.160322
523	PPGB_HUMAN	20.0976	0.034489	0.944621	18.92	0.0366357	0.978103	19.5088	19.7517	0.035093	0.973232	23.0968	0.0300105	0.98041	21.4243	1.09818	0.13512
524	PGAM1_HUMAN	25.1149	0.027599	0.910984	27.9932	0.0247612	0.903946	26.5541	27.7476	0.0249804	0.913094	33.1306	0.0209216	0.906092	30.4391	1.14631	0.196993
525	HP1B3_HUMAN	17.9916	0.0385261	0.916571	18.2735	0.0379319	0.923807	18.1325	18.4033	0.0376643	0.938909	16.9608	0.0408677	0.941538	17.682	0.975155	-0.0362967
526	PKN1_HUMAN	19.4581	0.0356225	0.969676	14.2368	0.0486871	0.945834	16.8474	25.68	0.0269917	0.976566	13.4211	0.0516463	0.992272	19.5505	1.16044	0.214678
527	LAMP1_HUMAN	13.7079	0.0505656	0.870396	14.7655	0.0469437	0.975547	14.2367	22.7679	0.030444	0.979495	21.8246	0.03176	0.937895	22.2962	1.56611	0.647187
528	PRP19_HUMAN	28.3337	0.0244637	0.936451	23.6053	0.0293641	0.959862	25.9695	28.136	0.0246356	0.97317	28.3085	0.0244854	0.938622	28.2223	1.08675	0.120017
529	TCPZ_HUMAN	22.1878	0.03124	0.933096	23.4649	0.0295397	0.903503	22.8264	25.1296	0.0275829	0.9666	29.9684	0.0231292	0.925373	27.549	1.20689	0.2713
530	MVP_HUMAN	21.6699	0.0319866	0.933475	20.2724	0.0341916	0.932223	20.9712	22.9169	0.0302461	0.947301	24.6622	0.0281057	0.91019	23.7896	1.13439	0.181921
531	ELOV1_HUMAN	18.2554	0.0379695	0.942512	17.3857	0.0398689	0.962243	17.8205	20.1808	0.0343469	0.883474	19.877	0.0348718	0.875766	20.0289	1.12393	0.168546
532	CLAP1_HUMAN	17.7983	0.0389446	0.969345	20.5308	0.0337613	0.967826	19.1646	18.6375	0.037191	0.953507	19.4001	0.035729	0.797492	19.0188	0.992396	-0.0110117
533	ECM29_HUMAN	21.0669	0.0329022	0.946732	23.38	0.029647	0.921957	22.2234	22.5328	0.0307617	0.96189	22.8641	0.030316	0.938518	22.6984	1.02137	0.0305112
534	NDUS1_HUMAN	8.99359	0.0770712	0.910972	9.54555	0.0726147	0.947554	9.26957	12.7559	0.0543394	0.947952	12.0423	0.0575594	0.960174	12.3991	1.33761	0.41966
535	CD44_HUMAN	17.2188	0.0402552	0.920352	13.1717	0.0526241	0.920208	15.1952	17.9958	0.0385172	0.980702	14.0998	0.0491601	0.93591	16.0478	1.05611	0.0787551
536	PPIA_HUMAN	22.7828	0.0304242	0.954741	25.1485	0.0275622	0.893047	23.9656	24.933	0.0278004	0.969328	27.2255	0.0254595	0.912936	26.0793	1.08819	0.121937
537	PSD13_HUMAN	23.1825	0.0298996	0.942672	25.6623	0.0270103	0.865527	24.4224	28.004	0.0247518	0.88068	30.2005	0.0229515	0.880814	29.1023	1.19162	0.252926
538	LONM_HUMAN	29.0666	0.0238468	0.946725	25.3414	0.0273523	0.89844	27.204	27.7049	0.0250189	0.970839	27.9113	0.0248339	0.920094	27.8081	1.02221	0.0316854
539	SCFD1_HUMAN	26.1102	0.0265469	0.94242	22.433	0.0308986	0.943413	24.2716	30.7098	0.0225709	0.966978	24.7544	0.028001	0.930415	27.7321	1.14257	0.192287
540	MTA2_HUMAN	17.7123	0.0391336	0.933141	18.5782	0.0373098	0.977884	18.1452	16.298	0.0425295	0.986133	17.9065	0.0387093	0.982408	17.1023	0.942521	-0.085404
541	XPO2_HUMAN	22.3814	0.0309698	0.940675	25.0714	0.027647	0.91349	23.7264	23.6223	0.0293429	0.963984	25.7701	0.0268974	0.930326	24.6962	1.04088	0.0577979
542	EIF3K_HUMAN	25.4374	0.0272492	0.938091	26.6421	0.026017	0.948588	26.0397	28.5548	0.0242743	0.979338	31.7244	0.0218491	0.919902	30.1396	1.15745	0.210946
543	TBB4B_HUMAN	23.7543	0.0291799	0.959827	23.0044	0.0301311	0.892027	23.3793	28.4147	0.024394	0.959257	28.6678	0.0241786	0.881387	28.5413	1.22079	0.287815
544	TBB2A_HUMAN	22.6726	0.0305721	0.993137	20.6201	0.0336151	0.937113	21.6463	32.2429	0.0214976	0.906626	28.2967	0.0244957	0.919365	30.2698	1.39838	0.483758
545	TBB5_HUMAN	22.2061	0.0312143	0.95874	22.3168	0.0310594	0.934311	22.2614	26.0958	0.0265617	0.967726	29.7597	0.0232915	0.882239	27.9277	1.25453	0.327152
546	RS16_HUMAN	20.6085	0.033634	0.915228	21.9784	0.0315376	0.888462	21.2935	25.7745	0.0268928	0.95646	27.8085	0.0249257	0.917427	26.7915	1.2582	0.331362
547	CNPY2_HUMAN	24.6818	0.0280833	0.981739	28.76	0.0241011	0.868804	26.7209	25.622	0.0270528	0.886989	31.2441	0.0221849	0.956448	28.433	1.06407	0.089599
548	PFKAM_HUMAN	27.9898	0.0247642	0.965165	27.4722	0.0252308	0.739359	27.731	23.7262	0.0292144	0.967165	26.0462	0.0266122	0.88912	24.8862	0.897415	-0.156153
549	C1QBP_HUMAN	28.3414	0.0244571	0.940426	29.8321	0.023235	0.844365	29.0867	30.1424	0.0229957	0.97543	39.2699	0.0176508	0.929288	34.7062	1.1932	0.254831
550	CUL3_HUMAN	16.1348	0.0429599	0.979869	25.6076	0.027068	0.929513	20.8712	18.5792	0.0373078	0.940981	16.0869	0.0430876	0.926471	17.3331	0.830478	-0.267986
551	DDB1_HUMAN	14.1976	0.0488215	0.955219	14.8804	0.0465812	0.967005	14.539	12.7149	0.0545146	0.95821	12.8583	0.0539068	0.95435	12.7866	0.879468	-0.185296
552	RFC5_HUMAN	21.1049	0.032843	0.931958	19.1501	0.0361954	0.887374	20.1275	26.1798	0.0264765	0.905838	19.7371	0.0351189	0.970983	22.9584	1.14065	0.189856
553	MATR3_HUMAN	20.0199	0.0346229	0.910695	19.6019	0.0353612	0.915596	19.8109	20.7836	0.0333507	0.934377	18.5245	0.0374179	0.916156	19.654	0.992081	-0.0114704
554	RSU1_HUMAN	20.2062	0.0343036	0.96069	18.6991	0.0370684	0.961547	19.4527	17.9411	0.0386345	0.945754	21.1031	0.0328458	0.97455	19.5221	1.00357	0.00514046
555	NU205_HUMAN	24.0967	0.0287653	0.945442	24.9248	0.0278096	0.84591	24.5107	20.2665	0.0342017	0.972196	22.3816	0.0309695	0.928575	21.324	0.869988	-0.200932
556	H2B2E_HUMAN	4.7151	0.147006	0.846824	2.50418	0.276796	0.93743	3.60964	3.20807	0.216064	0.902825	3.21787	0.215405	0.86878	3.21297	0.890109	-0.167946
557	IF5_HUMAN	16.8293	0.0411869	0.940201	17.571	0.0394483	0.9242	17.2002	18.1338	0.038224	0.942216	17.7405	0.0390715	0.941826	17.9372	1.04285	0.0605283
558	ZW10_HUMAN	21.1479	0.0327762	0.981214	25.408	0.0272807	0.822037	23.2779	27.4213	0.0252777	0.956777	27.9539	0.024796	0.880024	27.6876	1.18944	0.250278
559	ELOC_HUMAN	20.7685	0.0333749	0.971841	21.0045	0.0329999	0.834282	20.8865	21.0538	0.0329227	0.958804	25.0315	0.027691	0.887402	23.0427	1.10323	0.141735
560	SEM7A_HUMAN	1.20578	0.574853	0.893393	2.1719	0.319143	0.986226	1.68884	2.09526	0.330817	0.876158	2.41164	0.287418	0.824457	2.25345	1.33432	0.4161
561	PFKAL_HUMAN	24.8733	0.0278671	0.97364	25.3849	0.0273055	0.813319	25.1291	22.938	0.0302183	0.985374	25.3199	0.0273756	0.848987	24.1289	0.960198	-0.0585959
562	RBM3_HUMAN	17.5738	0.0394422	0.959801	14.904	0.0465075	0.955677	16.2389	18.7128	0.0370413	0.918804	18.6633	0.0371397	0.974404	18.688	1.15082	0.202663
563	RRP12_HUMAN	18.7958	0.0368778	0.972338	20.4998	0.0338124	0.956406	19.6478	19.1648	0.0361677	0.972918	19.9878	0.0346785	0.919197	19.5763	0.996361	-0.00525901
564	U2AF2_HUMAN	21.0301	0.0329597	0.982488	21.0375	0.0329482	0.895598	21.0338	20.6325	0.0335948	0.941105	21.3427	0.0324771	0.940904	20.9876	0.997804	-0.00317191
565	GRP75_HUMAN	23.6431	0.0293171	0.963538	20.5466	0.0337354	0.922458	22.0949	26.8423	0.025823	0.959844	24.3111	0.0285116	0.933091	25.5767	1.15759	0.211119
566	IF2P_HUMAN	22.3194	0.0310559	0.970832	22.3819	0.0309691	0.914773	22.3506	25.094	0.027622	0.951117	24.4197	0.0283847	0.784885	24.7569	1.10766	0.147513
567	EHD4_HUMAN	18.7715	0.0369256	0.946608	22.0658	0.0314127	0.873436	20.4187	20.4989	0.0338139	0.956926	22.1001	0.031364	0.886518	21.2995	1.04314	0.0609307
568	PBDC1_HUMAN	21.3262	0.0325022	0.972893	25.7688	0.0268987	0.908747	23.5475	22.6922	0.0305456	0.993318	30.4556	0.0227592	0.866032	26.5739	1.12853	0.174441
569	SMC4_HUMAN	18.8246	0.0368214	0.965951	19.8691	0.0348857	0.935998	19.3468	19.3725	0.03578	0.965611	24.0084	0.028871	0.86365	21.6904	1.12114	0.164961
570	ADRM1_HUMAN	25.9193	0.0267425	0.89563	17.5136	0.0395776	0.950314	21.7165	25.1431	0.0275681	0.954013	24.9576	0.027773	0.908171	25.0503	1.15352	0.20604
571	EPN1_HUMAN	20.1563	0.0343886	0.945192	19.4515	0.0356346	0.948989	19.8039	22.19	0.0312369	0.994053	21.6665	0.0319916	0.932012	21.9282	1.10727	0.147003
572	KAD2_HUMAN	27.7773	0.0249538	0.960957	23.9786	0.0289069	0.881552	25.878	30.9892	0.0223674	0.973622	27.437	0.0252632	0.937604	29.2131	1.12888	0.17489
573	AT2A2_HUMAN	23.5898	0.0293833	0.966533	23.4056	0.0296146	0.920332	23.4977	26.2823	0.0263731	0.949594	25.2276	0.0274758	0.939511	25.755	1.09606	0.13233
574	MIC60_HUMAN	24.8871	0.0278517	0.942703	23.9804	0.0289047	0.949393	24.4337	30.7613	0.0225331	0.879365	28.2331	0.0245509	0.928771	29.4972	1.20723	0.271702
575	FXR1_HUMAN	17.8006	0.0389395	0.931931	17.2957	0.0400763	0.917573	17.5482	17.2457	0.0401925	0.951025	20.3677	0.0340316	0.882037	18.8067	1.07172	0.0999283
576	PSMD6_HUMAN	25.5917	0.0270849	0.938307	22.4163	0.0309216	0.914222	24.004	29.0576	0.0238542	0.943337	25.3143	0.0273816	0.952501	27.186	1.13256	0.17959
577	EIF3A_HUMAN	21.7306	0.0318973	0.957424	20.6518	0.0335634	0.952371	21.1912	20.977	0.0330431	0.969781	21.6478	0.0320193	0.935831	21.3124	1.00572	0.00822639
578	SRC8_HUMAN	16.9205	0.040965	0.943392	19.0033	0.0364751	0.926202	17.9619	20.9757	0.0330453	0.945971	21.9068	0.0316408	0.921592	21.4412	1.19371	0.25545
579	ACYP1_HUMAN	26.2829	0.0263725	0.907791	22.2987	0.0310846	0.882703	24.2908	24.6891	0.028075	0.817644	27.6614	0.0250583	0.928613	26.1753	1.07758	0.107793
580	PNPH_HUMAN	24.9387	0.027794	0.933282	25.5819	0.0270952	0.891362	25.2603	26.9429	0.0257265	0.951782	29.0981	0.023821	0.901449	28.0205	1.10927	0.149609
581	CHM2A_HUMAN	11.2425	0.0616543	0.99866	6.46736	0.107176	0.872117	8.85492	12.4866	0.0555112	0.979936	14.3315	0.0483651	0.982783	13.4091	1.51431	0.598659
582	CK098_HUMAN	11.8713	0.0583886	0.991331	14.5458	0.0476527	0.977382	13.2085	14.0199	0.0494402	0.990474	11.9113	0.0581924	0.997843	12.9656	0.981607	-0.0267821
583	DGKA_HUMAN	23.9639	0.0289246	0.959532	21.4295	0.0323455	0.963157	22.6967	26.1408	0.0265159	0.943389	25.6689	0.0270034	0.879594	25.9048	1.14135	0.190739
584	SRP14_HUMAN	15.1089	0.0458768	0.92549	16.3354	0.0424321	0.856214	15.7222	12.6483	0.0548018	0.964632	15.7221	0.0440874	0.928599	14.1852	0.902242	-0.148414
585	AIMP1_HUMAN	25.6219	0.0270529	0.948209	26.3758	0.0262796	0.924421	25.9989	24.2123	0.0286279	0.979728	26.5959	0.0260622	0.928123	25.4041	0.977122	-0.0333888
586	SC22B_HUMAN	24.6616	0.0281063	0.912523	23.5081	0.0294855	0.910987	24.0849	28.8422	0.0240324	0.962272	26.8755	0.0257911	0.928666	27.8588	1.1567	0.210009
587	TRA2B_HUMAN	19.8494	0.0349204	0.928985	23.2409	0.0298244	0.930704	21.5452	18.0001	0.0385081	0.974275	40.2001	0.0172424	0.928523	29.1001	1.35066	0.433659
588	XRCC5_HUMAN	24.3226	0.0284981	0.940939	23.4225	0.0295932	0.896894	23.8725	25.1878	0.0275192	0.92705	23.9593	0.0289303	0.914008	24.5735	1.02936	0.0417526
589	CCD25_HUMAN	14.7913	0.0468619	0.993534	17.1234	0.0404795	0.989039	15.9573	20.7526	0.0334005	0.961526	18.5016	0.0374642	0.992371	19.6271	1.22997	0.298627
590	SH3K1_HUMAN	22.0581	0.0314237	0.95234	21.969	0.0315511	0.808494	22.0136	22.7136	0.0305169	0.963159	32.0876	0.0216017	0.878013	27.4006	1.24471	0.315813
591	OGA_HUMAN	17.0593	0.0406316	0.962354	18.4821	0.0375037	0.921578	17.7707	16.0576	0.0431663	0.960598	20.6522	0.0335628	0.954974	18.3549	1.03288	0.0466659
592	CD2AP_HUMAN	21.6263	0.0320512	0.976518	29.9244	0.0231633	0.72212	25.7753	22.4516	0.030873	0.984486	19.9254	0.0347872	0.967848	21.1885	0.822044	-0.282712
593	FND3B_HUMAN	9.89109	0.0700779	0.8858	9.00992	0.0769315	0.959026	9.45051	11.4268	0.0606597	0.843042	10.1556	0.0682527	0.880173	10.7912	1.14187	0.191393
594	PTH2_HUMAN	22.6184	0.0306453	0.98412	18.1945	0.0380964	0.955042	20.4065	26.0544	0.0266038	0.934737	14.4708	0.0478999	0.831016	20.2626	0.99295	-0.0102073
595	XRP2_HUMAN	19.8466	0.0349253	0.991819	17.1864	0.0403311	0.972192	18.5165	24.7301	0.0280285	0.975022	19.8156	0.0349799	0.89736	22.2728	1.20286	0.266475
596	DDX1_HUMAN	23.5382	0.0294478	0.94607	23.0241	0.0301053	0.874117	23.2811	27.1141	0.0255641	0.941613	28.2087	0.0245721	0.893773	27.6614	1.18815	0.248714
597	VIGLN_HUMAN	15.9948	0.0433358	0.910975	16.9526	0.0408872	0.916233	16.4737	15.1275	0.0458205	0.972565	18.3079	0.0378606	0.882563	16.7177	1.01481	0.0212066
598	NB5R3_HUMAN	24.5261	0.0282616	0.983924	25.2846	0.0274138	0.862797	24.9053	28.5726	0.0242591	0.969551	27.1732	0.0255085	0.946617	27.8729	1.11915	0.162409
599	CDK2_HUMAN	11.9547	0.0579812	0.982323	14.6537	0.0473018	0.936486	13.3042	10.4312	0.0664494	0.992407	12.4543	0.0556553	0.908423	11.4427	0.860085	-0.217448
600	AP2B1_HUMAN	17.5561	0.0394819	0.948004	17.1103	0.0405106	0.934056	17.3332	21.6472	0.0320202	0.970865	22.9257	0.0302346	0.921448	22.2864	1.28577	0.362629
601	NDUS2_HUMAN	17.7014	0.0391577	0.982199	18.3689	0.0377349	0.978404	18.0352	15.8875	0.0436284	0.988634	22.2614	0.0311367	0.995732	19.0745	1.05763	0.0808321
602	ZO2_HUMAN	15.3266	0.0452251	0.969551	14.0591	0.0493024	0.983168	14.6929	15.8094	0.043844	0.924485	14.3977	0.048143	0.897762	15.1035	1.02795	0.0397714
603	DNJB6_HUMAN	5.02972	0.13781	0.9866	6.89201	0.100573	0.966983	5.96086	6.29776	0.110063	0.992616	5.32959	0.130056	0.982713	5.81367	0.975307	-0.0360718
604	THIC_HUMAN	26.0927	0.0265647	0.958081	27.1948	0.0254882	0.875557	26.6438	28.424	0.024386	0.988859	23.9933	0.0288891	0.935568	26.2086	0.983669	-0.0237557
605	RFA2_HUMAN	23.7819	0.0291459	0.967911	22.6188	0.0306448	0.943327	23.2004	19.8257	0.034962	0.992165	22.8854	0.0302877	0.937175	21.3556	0.920484	-0.119535
606	CND3_HUMAN	20.9412	0.0330997	0.943885	20.1308	0.0344321	0.917412	20.536	17.6607	0.039248	0.955242	18.8827	0.036708	0.993685	18.2717	0.889739	-0.168545
607	BTF3_HUMAN	12.6022	0.055002	0.955345	14.732	0.0470503	0.936234	13.6671	12.7489	0.0543691	0.965535	14.0803	0.049228	0.922293	13.4146	0.981525	-0.0269038
608	PSME1_HUMAN	22.0734	0.0314019	0.95615	23.0994	0.0300071	0.900191	22.5864	25.7691	0.0268984	0.963295	25.7809	0.0268861	0.938025	25.775	1.14117	0.190515
609	DDX17_HUMAN	20.24	0.0342465	0.941875	18.6197	0.0372265	0.904128	19.4298	20.2233	0.0342747	0.929969	18.6821	0.0371022	0.927757	19.4527	1.00118	0.00169641
610	LKHA4_HUMAN	24.3019	0.0285223	0.958152	27.6414	0.0250764	0.872172	25.9717	26.1714	0.0264849	0.961014	31.1922	0.0222218	0.909709	28.6818	1.10435	0.143197
611	NFKB1_HUMAN	21.2157	0.0326715	0.99307	26.4695	0.0261867	0.913961	23.8426	23.3545	0.0296793	0.978838	24.4135	0.028392	0.979058	23.884	1.00174	0.00250493
612	COPE_HUMAN	20.8548	0.0332368	0.966078	21.0003	0.0330066	0.921725	20.9275	19.9939	0.034668	0.946294	28.4254	0.0243848	0.821364	24.2096	1.15683	0.210177
613	DC1I2_HUMAN	22.8266	0.0303658	0.971427	26.2795	0.026376	0.950918	24.553	23.0476	0.0300746	0.956935	32.4468	0.0213626	0.86542	27.7472	1.13009	0.17644
614	2A5D_HUMAN	21.8917	0.0316626	0.912093	19.7231	0.0351438	0.88627	20.8074	22.0732	0.0314021	0.958991	38.4958	0.0180058	0.788884	30.2845	1.45547	0.541484
615	AATC_HUMAN	25.2239	0.0274798	0.955086	25.9093	0.0267528	0.895337	25.5666	29.0891	0.0238284	0.925359	27.9218	0.0248246	0.912551	28.5055	1.11495	0.156977
616	HNRPU_HUMAN	21.6416	0.0320285	0.947901	21.9622	0.031561	0.919927	21.8019	23.8937	0.0290096	0.956056	21.6551	0.0320085	0.939407	22.7744	1.04461	0.0629616
617	PRS4_HUMAN	22.1208	0.0313346	0.976261	22.0091	0.0314937	0.896878	22.0649	23.3688	0.0296613	0.96065	27.3028	0.0253874	0.877875	25.3358	1.14824	0.199422
618	DKC1_HUMAN	21.7898	0.0318107	0.974398	19.3692	0.0357861	0.946901	20.5795	20.0053	0.0346482	0.907506	18.8426	0.0367861	0.903867	19.424	0.943852	-0.0833678
619	PRS6A_HUMAN	22.9084	0.0302574	0.956098	21.5876	0.0321086	0.954601	22.248	26.2985	0.0263569	0.974071	27.409	0.0252891	0.901257	26.8537	1.20702	0.271447
620	EIF2A_HUMAN	23.3117	0.0297339	0.949843	20.9499	0.0330859	0.967846	22.1308	19.6461	0.0352816	0.987709	23.5438	0.0294408	0.959241	21.5949	0.975786	-0.0353631
621	TCEA1_HUMAN	18.7368	0.036994	0.943296	15.8481	0.043737	0.941006	17.2924	16.882	0.0410583	0.958652	11.8594	0.0584469	0.986919	14.3707	0.831042	-0.267006
622	OST48_HUMAN	23.7799	0.0291485	0.946505	20.9857	0.0330295	0.942821	22.3828	27.5129	0.0251935	0.966239	28.4489	0.0243646	0.9417	27.9809	1.25011	0.322054
623	PEBP1_HUMAN	25.594	0.0270824	0.972343	23.7726	0.0291574	0.941992	24.6833	29.1691	0.0237631	0.957261	28.3162	0.0244788	0.961878	28.7427	1.16446	0.219658
624	SEPT9_HUMAN	20.3896	0.0339952	0.902135	23.1336	0.0299628	0.904294	21.7616	23.5207	0.0294696	0.911581	21.6336	0.0320404	0.872988	22.5771	1.03748	0.0530803
625	CALX_HUMAN	24.3572	0.0284576	0.955756	24.0435	0.0288288	0.861516	24.2004	26.7027	0.025958	0.972769	28.0526	0.0247088	0.905173	27.3776	1.13129	0.17797
626	RL29_HUMAN	27.9934	0.0247611	0.973551	25.7685	0.026899	0.91059	26.881	27.3601	0.0253342	0.972389	29.6762	0.023357	0.963825	28.5181	1.06091	0.085296
627	PTBP1_HUMAN	21.304	0.032536	0.926568	21.3589	0.0324524	0.921877	21.3315	24.7215	0.0280382	0.945216	21.8553	0.0317153	0.909728	23.2884	1.09174	0.126629
628	ATPD_HUMAN	25.3127	0.0273834	0.983825	23.8128	0.0291082	0.908586	24.5627	27.8438	0.0248941	0.987044	29.211	0.023729	0.931967	28.5274	1.16141	0.215877
629	EIF3B_HUMAN	25.5109	0.0271706	0.929288	26.4634	0.0261927	0.898017	25.9871	28.929	0.0239603	0.962166	30.4765	0.0227436	0.884043	29.7028	1.14298	0.1928
630	RAB7A_HUMAN	17.5581	0.0394773	0.964362	15.9082	0.0435718	0.94168	16.7332	17.0976	0.0405406	0.955656	16.9675	0.0408515	0.960092	17.0325	1.01789	0.0255836
631	ENPL_HUMAN	24.0804	0.0287847	0.96568	24.9899	0.0277371	0.925146	24.5352	28.7091	0.0241438	0.959117	26.8771	0.0257895	0.937451	27.7931	1.13279	0.179877
632	PRS6B_HUMAN	24.1667	0.0286819	0.944218	25.5498	0.0271292	0.928928	24.8583	26.7584	0.0259039	0.946409	29.012	0.0238917	0.945562	27.8852	1.12177	0.165773
633	SC31A_HUMAN	22.5219	0.0307766	0.886663	22.3369	0.0310314	0.919431	22.4294	25.8718	0.0267916	0.922578	26.6011	0.026057	0.935589	26.2365	1.16974	0.226182
634	ILF2_HUMAN	21.2742	0.0325816	0.9377	22.136	0.0313131	0.900224	21.7051	25.1139	0.0276002	0.951841	25.0094	0.0277155	0.938382	25.0616	1.15464	0.207445
635	NHRF1_HUMAN	21.5562	0.0321554	0.96359	21.8598	0.0317088	0.944565	21.708	19.5626	0.0354322	0.988576	21.6075	0.0320789	0.977613	20.5851	0.948272	-0.0766264
636	GLRX1_HUMAN	26.8661	0.0258	0.988028	24.4067	0.0283999	0.921553	25.6364	31.7115	0.0218579	0.976226	28.1062	0.0246617	0.880663	29.9089	1.16666	0.222379
637	SF3A1_HUMAN	19.1475	0.0362004	0.94941	20.456	0.0338849	0.913663	19.8017	20.4929	0.0338238	0.963319	17.0731	0.0405987	0.895583	18.783	0.948554	-0.0761981
638	ECHM_HUMAN	27.5219	0.0251853	0.965333	23.6308	0.0293324	0.960117	25.5763	30.8656	0.022457	0.939	26.193	0.026463	0.942649	28.5293	1.11546	0.157637
639	NSA2_HUMAN	11.0553	0.062698	0.982806	4.18884	0.165475	0.901838	7.62209	7.7248	0.0897302	0.996152	6.45024	0.107461	0.973946	7.08752	0.929866	-0.104905
640	PPID_HUMAN	20.1146	0.0344599	0.939234	20.6076	0.0336355	0.887851	20.3611	20.3696	0.0340285	0.949963	18.5026	0.0374622	0.959011	19.4361	0.954569	-0.0670786
641	PTK7_HUMAN	17.6626	0.0392438	0.94559	13.9462	0.0497016	0.960484	15.8044	15.227	0.045521	0.995916	12.8195	0.0540698	0.991733	14.0232	0.8873	-0.172507
642	RFIP5_HUMAN	21.7066	0.0319325	0.951964	22.6367	0.0306205	0.932726	22.1717	22.2016	0.0312207	0.938842	25.4633	0.0272214	0.827899	23.8324	1.0749	0.104208
643	HSPB1_HUMAN	20.9947	0.0330154	0.956949	22.5824	0.0306942	0.930317	21.7885	22.0533	0.0314306	0.956716	24.4155	0.0283897	0.926019	23.2344	1.06636	0.0926934
644	SPF30_HUMAN	13.1038	0.0528965	0.98652	12.5646	0.0551665	0.895197	12.8342	10.2762	0.067452	0.940104	9.06112	0.0764969	0.971419	9.66864	0.753347	-0.408614
645	WBP11_HUMAN	21.3279	0.0324996	0.94918	17.4353	0.0397555	0.9247	19.3816	18.0232	0.0384586	0.983172	19.1504	0.0361949	0.861754	18.5868	0.958994	-0.0604067
646	EI2BA_HUMAN	23.7798	0.0291486	0.871912	23.5987	0.0293723	0.941842	23.6892	22.2301	0.0311806	0.964208	22.9663	0.030181	0.885471	22.5982	0.953943	-0.0680248
647	IMA4_HUMAN	21.5984	0.0320925	0.911028	21.7247	0.0319059	0.834209	21.6616	17.6627	0.0392437	0.971557	27.783	0.0249486	0.928633	22.7228	1.04899	0.0690049
648	PSA1_HUMAN	26.3346	0.0263208	0.949582	23.2044	0.0298713	0.925955	24.7695	30.7703	0.0225265	0.93407	27.2555	0.0254315	0.971169	29.0129	1.17132	0.22813
649	DDX23_HUMAN	23.6767	0.0292756	0.976515	21.5712	0.0321329	0.795929	22.6239	20.2093	0.0342984	0.922951	13.9051	0.0498486	0.867169	17.0572	0.753944	-0.407471
650	HNRPK_HUMAN	21.0338	0.032954	0.961946	19.655	0.0352658	0.919453	20.3444	20.4091	0.0339627	0.931462	18.8445	0.0367825	0.9337	19.6268	0.964727	-0.0518071
651	CHIP_HUMAN	14.2169	0.0487553	0.98166	12.1831	0.056894	0.994931	13.2	15.7904	0.0438968	0.957131	13.3622	0.0518736	0.995396	14.5763	1.10426	0.143086
652	GLU2B_HUMAN	23.2585	0.0298019	0.941077	24.081	0.028784	0.889727	23.6697	27.2758	0.0254125	0.964189	30.4343	0.0227752	0.886187	28.8551	1.21907	0.285781
653	RAE1L_HUMAN	25.3352	0.0273591	0.938205	20.8289	0.0332781	0.977117	23.0821	24.5349	0.0282514	0.938175	21.5615	0.0321474	0.948244	23.0482	0.998535	-0.00211524
654	ARHG2_HUMAN	17.5345	0.0395305	0.935806	19.0439	0.0363974	0.869641	18.2892	16.2702	0.0426024	0.967703	15.7737	0.0439432	0.964102	16.0219	0.876034	-0.190941
655	PHLB1_HUMAN	13.5876	0.0510134	0.925973	18.584	0.0372981	0.935326	16.0858	12.0156	0.0576871	0.969933	12.5219	0.0553549	0.969481	12.2688	0.762709	-0.390795
656	UBP5_HUMAN	24.7505	0.0280054	0.96821	23.0273	0.0301011	0.937228	23.8889	25.1901	0.0275166	0.976432	25.1233	0.0275899	0.934677	25.1567	1.05307	0.074602
657	NDC80_HUMAN	8.6847	0.0798124	0.933091	11.6991	0.0592482	0.929372	10.1919	11.0543	0.0627036	0.868613	13.2428	0.0523414	0.975483	12.1486	1.19199	0.253367
658	K1C18_HUMAN	23.3089	0.0297374	0.908278	21.4016	0.0323877	0.887567	22.3553	28.8655	0.024013	0.937568	30.3976	0.0228027	0.880446	29.6316	1.32549	0.406521
659	HSP7C_HUMAN	21.4498	0.0323148	0.929522	22.1081	0.0313527	0.928523	21.779	25.652	0.0270212	0.960209	25.7236	0.0269459	0.933592	25.6878	1.17948	0.238149
660	AATM_HUMAN	26.232	0.0264237	0.954413	21.7366	0.0318886	0.904521	23.9843	29.3803	0.0235923	0.959778	24.0926	0.0287701	0.915001	26.7365	1.11475	0.15672
661	C10_HUMAN	8.68994	0.0797643	0.898271	5.85018	0.118483	0.916309	7.27006	10.8073	0.0641371	0.996625	9.59624	0.0722311	0.978425	10.2018	1.40326	0.488779
662	TOM34_HUMAN	17.5524	0.0394902	0.964975	14.557	0.0476161	0.953814	16.0547	19.7026	0.0351805	0.932673	18.5022	0.037463	0.957832	19.1024	1.18983	0.250758
663	BPNT1_HUMAN	24.6146	0.02816	0.969571	26.6385	0.0260205	0.918083	25.6265	26.7958	0.0258678	0.977642	24.1935	0.0286501	0.890313	25.4946	0.994854	-0.00744377
664	AFG2H_HUMAN	22.8124	0.0303847	0.921014	20.7923	0.0333367	0.884785	21.8024	22.2547	0.0311461	0.905334	29.9915	0.0231115	0.989008	26.1231	1.19818	0.260842
665	MLEC_HUMAN	26.585	0.0260729	0.990143	23.5569	0.0294243	0.925809	25.071	28.4128	0.0243956	0.962891	31.5241	0.0219879	0.94423	29.9684	1.19534	0.257426
666	CSN6_HUMAN	21.8836	0.0316743	0.934399	23.2614	0.0297982	0.866616	22.5725	26.8528	0.0258129	0.946299	24.4699	0.0283265	0.985142	25.6613	1.13684	0.18503
667	AP2M1_HUMAN	14.1126	0.0491154	0.981758	16.4774	0.0420666	0.925582	15.295	19.6626	0.035252	0.982432	18.5489	0.0373686	0.939694	19.1058	1.24915	0.320949
668	HERC4_HUMAN	21.4424	0.032326	0.874528	21.6536	0.0320107	0.920961	21.548	19.3139	0.0358885	0.953271	19.7073	0.0351721	0.962426	19.5106	0.905448	-0.143296
669	IF6_HUMAN	20.6812	0.0335158	0.974788	18.9743	0.0365309	0.915662	19.8278	21.2536	0.0326132	0.974554	20.9058	0.0331557	0.918331	21.0797	1.06314	0.0883336
670	TM109_HUMAN	22.3445	0.031021	0.952899	21.3416	0.0324787	0.953683	21.843	24.575	0.0282054	0.974637	27.7729	0.0249577	0.983066	26.174	1.19828	0.26096
671	AB1IP_HUMAN	17.2644	0.040149	0.911646	15.5965	0.0444425	0.869513	16.4304	17.8383	0.0388573	0.930578	10.6279	0.0652195	0.985259	14.2331	0.866264	-0.207122
672	VDAC3_HUMAN	22.6218	0.0306407	0.984503	24.0395	0.0288336	0.909053	23.3307	26.5209	0.0261359	0.964893	29.2846	0.0236693	0.895447	27.9028	1.19597	0.258179
673	RL8_HUMAN	26.4692	0.026187	0.903642	27.0584	0.0256167	0.947895	26.7638	29.3156	0.0236443	0.930222	28.8291	0.0240433	0.946581	29.0724	1.08626	0.119367
674	STMN1_HUMAN	19.3988	0.0357314	0.929815	19.7839	0.035036	0.882961	19.5913	19.7867	0.0350309	0.97584	19.1796	0.0361398	0.950833	19.4832	0.994479	-0.00798708
675	COF1_HUMAN	19.6309	0.035309	0.967137	21.0105	0.0329906	0.882634	20.3207	22.9386	0.0302175	0.946612	23.4696	0.0295338	0.946248	23.2041	1.1419	0.191432
676	SEPT2_HUMAN	21.142	0.0327853	0.954549	20.1154	0.0344585	0.923073	20.6287	23.7183	0.0292242	0.974063	23.2156	0.0298569	0.913674	23.467	1.13759	0.185976
677	SYCC_HUMAN	24.3136	0.0285086	0.9662	23.6103	0.0293578	0.866566	23.962	23.5538	0.0294282	0.957769	34.1254	0.0203118	0.901676	28.8396	1.20356	0.267305
678	TS101_HUMAN	19.1874	0.0361252	0.983107	18.5678	0.0373307	0.935521	18.8776	16.2182	0.0427389	0.977853	28.8045	0.0240639	0.961589	22.5113	1.19249	0.253977
679	ADAS_HUMAN	23.6021	0.0293681	0.967684	26.9812	0.02569	0.795305	25.2917	25.213	0.0274917	0.952278	21.9108	0.0316349	0.924826	23.5619	0.931608	-0.102206
680	EF1B_HUMAN	26.2603	0.0263953	0.964598	26.6041	0.0260541	0.923926	26.4322	31.5629	0.0219608	0.974304	34.1513	0.0202963	0.952082	32.8571	1.24307	0.313908
681	IMA1_HUMAN	8.46527	0.0818813	0.965054	8.15588	0.0849874	0.939984	8.31057	7.16518	0.0967383	0.972202	7.8072	0.0887831	0.939567	7.48619	0.900803	-0.150717
682	XPO5_HUMAN	18.6215	0.037223	0.982448	20.8244	0.0332853	0.967847	19.723	16.5936	0.041772	0.962757	18.1687	0.0381507	0.972609	17.3811	0.881264	-0.182354
683	COPA_HUMAN	22.6617	0.0305867	0.963183	26.2425	0.0264132	0.881937	24.4521	25.1557	0.0275543	0.94732	26.017	0.0266421	0.910707	25.5863	1.04639	0.0654168
684	KPRB_HUMAN	27.9897	0.0247644	0.849457	26.6991	0.0259614	0.853574	27.3444	24.8852	0.0278538	0.941167	25.3617	0.0273305	0.923758	25.1234	0.918778	-0.122211
685	KPRA_HUMAN	23.6634	0.029292	0.967323	17.4306	0.0397661	0.894689	20.547	32.8601	0.0210939	0.977068	350.637	0.00197682	0.716268	191.749	9.3322	3.22222
686	TOPK_HUMAN	13.4106	0.0516867	0.962054	14.2429	0.0486663	0.922906	13.8267	11.5762	0.059877	0.95381	12.0963	0.0573022	0.969476	11.8363	0.856044	-0.224244
687	CHSP1_HUMAN	19.5751	0.0354096	0.945656	25.4261	0.0272613	0.958665	22.5006	21.8288	0.0317538	0.961941	35.7194	0.0194053	0.855447	28.7741	1.27881	0.354806
688	SH3G1_HUMAN	21.2325	0.0326456	0.972499	23.9371	0.028957	0.906398	22.5848	22.8933	0.0302773	0.963951	22.4789	0.0308354	0.933253	22.6861	1.00449	0.00645727
689	LIMA1_HUMAN	19.1402	0.0362142	0.900972	22.9924	0.0301468	0.88084	21.0663	21.266	0.0325941	0.926216	18.8395	0.0367922	0.950199	20.0528	0.951888	-0.071136
690	NU214_HUMAN	20.7025	0.0334813	0.930025	21.139	0.03279	0.889491	20.9207	22.2001	0.0312227	0.976238	18.6066	0.0372527	0.977135	20.4034	0.97527	-0.0361261
691	DCTN2_HUMAN	23.0832	0.0300283	0.947141	22.0189	0.0314797	0.938714	22.551	24.083	0.0287816	0.964912	25.1846	0.0275226	0.921555	24.6338	1.09236	0.127447
692	UGDH_HUMAN	21.7525	0.0318652	0.964292	23.2566	0.0298043	0.92664	22.5046	25.8368	0.0268279	0.957813	29.0062	0.0238965	0.916194	27.4215	1.21849	0.285091
693	CKAP4_HUMAN	25.1942	0.0275122	0.946938	25.0629	0.0276563	0.914992	25.1286	32.1968	0.0215284	0.943323	30.6475	0.0226168	0.920721	31.4221	1.25045	0.322453
694	COX41_HUMAN	13.0295	0.0531981	0.979366	12.4288	0.0557695	0.893069	12.7292	14.514	0.0477572	0.945896	17.4282	0.0397716	0.92184	15.9711	1.25469	0.327326
695	XPP1_HUMAN	25.3119	0.0273843	0.981027	28.1921	0.0245866	0.793121	26.752	26.3273	0.026328	0.981112	27.7795	0.0249518	0.938617	27.0534	1.01127	0.016166
696	GRB2_HUMAN	9.42053	0.0735784	0.971638	10.5582	0.06565	0.974944	9.98938	9.4385	0.0734383	0.954261	11.0792	0.062563	0.994469	10.2588	1.02698	0.0384012
697	HDAC2_HUMAN	17.91	0.0387017	0.960526	16.807	0.0412416	0.928582	17.3585	15.3173	0.0452526	0.974889	13.31	0.052077	0.878982	14.3137	0.824592	-0.278248
698	PSB5_HUMAN	24.866	0.0278752	0.914346	25.4559	0.0272294	0.941056	25.161	27.4039	0.0252937	0.94436	33.1393	0.0209162	0.868599	30.2716	1.20312	0.266778
699	EF1D_HUMAN	22.2306	0.0311798	0.96795	21.2652	0.0325954	0.889473	21.7479	28.4569	0.0243578	0.977133	31.0121	0.0223509	0.904913	29.7345	1.36723	0.451261
700	KIF2C_HUMAN	6.91673	0.100213	0.933218	7.51057	0.0922896	0.899454	7.21365	5.94781	0.116538	0.980826	6.63291	0.104501	0.948328	6.29036	0.872009	-0.197586
701	PSA4_HUMAN	25.8369	0.0268278	0.973056	22.7648	0.0304482	0.936968	24.3008	26.5209	0.0261359	0.959986	27.0663	0.0256093	0.883996	26.7936	1.10258	0.14088
702	TPM1_HUMAN	16.3292	0.0424482	0.950944	17.513	0.039579	0.888731	16.9211	11.5089	0.0602269	0.956198	12.6607	0.0547478	0.941613	12.0848	0.714186	-0.485628
703	DD19A_HUMAN	23.2441	0.0298204	0.957185	22.1792	0.0312521	0.927039	22.7116	24.6013	0.0281752	0.956332	21.5554	0.0321565	0.989	23.0784	1.01615	0.0231094
704	MCM2_HUMAN	23.1572	0.0299323	0.878139	19.8177	0.0349761	0.885752	21.4874	16.6371	0.0416627	0.967925	14.9762	0.0462833	0.899647	15.8067	0.735623	-0.442961
705	OSBP1_HUMAN	24.1267	0.0287295	0.956569	17.447	0.0397288	0.885013	20.7868	23.1599	0.0299288	0.965879	25.5461	0.0271332	0.839535	24.353	1.17156	0.22843
706	PSB7_HUMAN	26.7182	0.0259429	0.973159	27.8577	0.0248818	0.9184	27.2879	26.8703	0.025796	0.983681	30.9797	0.0223742	0.970852	28.925	1.05999	0.084056
707	ECI2_HUMAN	23.9143	0.0289846	0.966942	20.6955	0.0334927	0.954625	22.3049	27.3714	0.0253237	0.944654	26.1127	0.0265444	0.872719	26.7421	1.19893	0.26175
708	HNRH3_HUMAN	22.2955	0.0310891	0.969124	20.7563	0.0333945	0.927093	21.5259	20.6095	0.0336324	0.97237	20.0634	0.0345478	0.904269	20.3365	0.944743	-0.0820064
709	HNRH2_HUMAN	20.9502	0.0330855	0.956335	15.6154	0.0443887	0.928504	18.2828	22.2699	0.0311248	0.935061	18.9572	0.0365638	0.905814	20.6136	1.12748	0.173107
710	HNRH1_HUMAN	20.9728	0.0330498	0.972303	19.5243	0.0355017	0.913524	20.2486	19.4463	0.0356442	0.971622	20.2985	0.0341477	0.937674	19.8724	0.981423	-0.0270536
711	PODXL_HUMAN	22.7965	0.0304058	0.945298	20.5965	0.0336537	0.964849	21.6965	23.1717	0.0299136	0.993268	23.9677	0.02892	0.952169	23.5697	1.08634	0.119471
712	ETS1_HUMAN	2.78055	0.249284	0.990752	2.62855	0.2637	0.973695	2.70455	1.72285	0.402325	0.875147	2.11029	0.32846	0.97594	1.91657	0.708648	-0.496858
713	MK67I_HUMAN	13.2785	0.0522007	0.920648	12.588	0.0550642	0.967059	12.9333	10.9981	0.0630245	0.890239	8.51566	0.0813967	0.84907	9.75686	0.754401	-0.406596
714	SF01_HUMAN	19.2861	0.0359402	0.962983	18.1057	0.0382834	0.873725	18.6959	18.5254	0.037416	0.937585	18.4302	0.0376093	0.890529	18.4778	0.988335	-0.016928
715	AP3B1_HUMAN	16.2205	0.0427328	0.921283	16.5327	0.0419257	0.899641	16.3766	22.227	0.0311849	0.959704	24.9104	0.0278256	0.909763	23.5687	1.43917	0.525237
716	PLCE_HUMAN	24.6449	0.0281253	0.959239	9.96977	0.0695249	0.930722	17.3073	44.3344	0.0156345	0.891664	19.0999	0.0362906	0.961152	31.7171	1.83258	0.873878
717	H2AV_HUMAN	7.90906	0.0876397	0.885831	7.78707	0.0890126	0.916861	7.84806	5.00937	0.13837	0.937345	4.92152	0.14084	0.900706	4.96545	0.632697	-0.660412
718	LRC59_HUMAN	23.1928	0.0298863	0.961427	21.2748	0.0325807	0.96501	22.2338	26.2418	0.0264139	0.964222	26.612	0.0260464	0.962619	26.4269	1.18859	0.249253
719	NASP_HUMAN	20.9186	0.0331355	0.960772	19.6459	0.0352821	0.91295	20.2822	21.5019	0.0322366	0.897347	21.6897	0.0319574	0.931891	21.5958	1.06476	0.0905344
720	BACH_HUMAN	21.8444	0.0317311	0.920593	23.6094	0.029359	0.908211	22.7269	21.0751	0.0328893	0.949773	25.7883	0.0268783	0.92722	23.4317	1.03101	0.0440631
721	FPPS_HUMAN	24.3884	0.0284211	0.97409	26.187	0.0264692	0.926272	25.2877	26.5638	0.0260937	0.977253	28.4056	0.0244018	0.946537	27.4847	1.08688	0.120192
722	MAP1S_HUMAN	26.3755	0.02628	0.969565	23.4769	0.0295246	0.945844	24.9262	27.5396	0.0251691	0.965762	28.1221	0.0246478	0.983123	27.8309	1.11653	0.159023
723	IF4A1_HUMAN	17.7121	0.0391341	0.954322	19.6372	0.0352977	0.908343	18.6746	17.391	0.0398567	0.982487	20.2779	0.0341824	0.94302	18.8344	1.00856	0.0122907
724	RM40_HUMAN	25.7172	0.0269527	0.986486	24.0475	0.028824	0.989415	24.8823	25.7528	0.0269155	0.9864	26.8752	0.0257914	0.998047	26.314	1.05754	0.0807059
725	RPN1_HUMAN	22.736	0.0304867	0.949578	24.9838	0.0277438	0.912319	23.8599	28.4738	0.0243433	0.941275	30.0874	0.0230378	0.933917	29.2806	1.22719	0.295357
726	PRC2C_HUMAN	14.1653	0.0489328	0.900044	14.2452	0.0486583	0.893869	14.2053	17.4887	0.0396339	0.935866	14.8259	0.0467524	0.912314	16.1573	1.13742	0.185764
727	PICAL_HUMAN	11.5839	0.0598371	0.913944	13.4229	0.0516393	0.952072	12.5034	13.3136	0.0520631	0.950353	12.969	0.0534466	0.955506	13.1413	1.05102	0.071786
728	CSDE1_HUMAN	13.7828	0.0502906	0.963637	15.8514	0.0437278	0.947202	14.8171	11.0919	0.0624913	0.963817	12.5941	0.0550374	0.954252	11.843	0.799278	-0.32323
729	NUCKS_HUMAN	24.7254	0.0280338	0.953767	28.8722	0.0240074	0.876596	26.7988	21.9891	0.0315223	0.990972	23.9642	0.0289242	0.980425	22.9767	0.857376	-0.221999
730	1433G_HUMAN	23.8912	0.0290127	0.9412	23.0596	0.0300589	0.929004	23.4754	28.7962	0.0240708	0.951746	24.9435	0.0277887	0.891009	26.8698	1.1446	0.194838
731	SRRM1_HUMAN	22.4719	0.030845	0.968766	25.9255	0.0267361	0.949862	24.1987	20.4579	0.0338817	0.953651	23.3393	0.0296988	0.94776	21.8986	0.904948	-0.144093
732	CAND1_HUMAN	24.5304	0.0282567	0.945145	26.6688	0.0259909	0.926947	25.5996	26.4901	0.0261662	0.963921	29.0686	0.0238452	0.926467	27.7794	1.08515	0.117894
733	RIC8A_HUMAN	17.6263	0.0393246	0.969331	12.2742	0.056472	0.818105	14.9502	19.2629	0.0359835	0.977364	24.0494	0.0288218	0.899051	21.6562	1.44855	0.53461
734	AT1A1_HUMAN	17.46	0.0396991	0.927192	16.7663	0.0413417	0.944539	17.1132	19.4406	0.0356547	0.933946	19.5656	0.0354268	0.911224	19.5031	1.13965	0.188595
735	SERPH_HUMAN	20.7577	0.0333923	0.968091	21.6885	0.0319592	0.913648	21.2231	26.5448	0.0261124	0.973348	26.7249	0.0259363	0.930039	26.6349	1.25499	0.32768
736	PSDE_HUMAN	25.4959	0.0271866	0.93569	26.247	0.0264086	0.945591	25.8714	24.3169	0.0285048	0.978706	27.8615	0.0248783	0.871543	26.0892	1.00842	0.0120911
737	TBA1C_HUMAN	21.609	0.0320768	0.954017	22.9293	0.0302298	0.911961	22.2691	24.0285	0.0288469	0.959107	26.6871	0.0259731	0.930341	25.3578	1.1387	0.187383
738	SEC62_HUMAN	21.4924	0.0322507	0.996031	20.9101	0.033149	0.991225	21.2013	19.7376	0.0351181	0.994362	23.028	0.0301003	0.986342	21.3828	1.00856	0.0122996
739	RL10A_HUMAN	26.4359	0.02622	0.967808	25.634	0.0270402	0.910032	26.0349	27.5216	0.0251856	0.956289	31.4832	0.0220164	0.936394	29.5024	1.13319	0.180385
740	PSIP1_HUMAN	17.1424	0.0404348	0.959245	17.0713	0.0406031	0.874376	17.1068	17.2577	0.0401645	0.910515	15.908	0.0435722	0.89985	16.5828	0.96937	-0.0448812
741	KIF11_HUMAN	7.78448	0.0890422	0.971112	8.63102	0.0803089	0.954093	8.20775	5.2902	0.131025	0.990426	6.69198	0.103579	0.980095	5.99109	0.729931	-0.454168
742	ATPA_HUMAN	24.3099	0.0285129	0.962229	24.0018	0.0288789	0.929415	24.1559	32.5166	0.0213167	0.938438	29.8021	0.0232583	0.943406	31.1594	1.28993	0.367293
743	PABP4_HUMAN	22.6437	0.0306111	0.97567	23.613	0.0293545	0.912033	23.1283	26.0249	0.026634	0.935601	30.3283	0.0228548	0.901012	28.1766	1.21827	0.284835
744	RAB5C_HUMAN	17.5579	0.0394778	0.934403	16.7238	0.0414468	0.899687	17.1409	17.413	0.0398063	0.953545	19.2789	0.0359537	0.947267	18.346	1.07031	0.098023
745	TKT_HUMAN	25.3936	0.0272962	0.960829	24.7319	0.0280265	0.912395	25.0627	28.5573	0.0242722	0.964227	28.1559	0.0246182	0.937216	28.3566	1.13143	0.178142
746	QCR1_HUMAN	22.9591	0.0301905	0.972492	25.2383	0.0274641	0.915398	24.0987	29.5586	0.0234499	0.929755	30.1193	0.0230134	0.891783	29.839	1.2382	0.308241
747	SRP19_HUMAN	24.042	0.0288307	0.926507	23.8161	0.0291041	0.842422	23.929	38.2278	0.018132	0.835383	27.288	0.0254012	0.940386	32.7579	1.36896	0.453081
748	RD23B_HUMAN	21.2537	0.0326129	0.968415	20.3585	0.0340471	0.901175	20.8061	22.3978	0.0309471	0.960747	20.7963	0.0333304	0.934474	21.597	1.03801	0.0538251
749	NRBP_HUMAN	14.5066	0.0477816	0.797331	14.4433	0.0479908	0.948474	14.475	12.8456	0.0539601	0.988372	14.1549	0.0489686	0.937697	13.5002	0.932662	-0.100574
750	WASC4_HUMAN	22.3422	0.0310242	0.892481	24.0657	0.0288023	0.969666	23.2039	22.1364	0.0313126	0.963963	25.678	0.0269938	0.982865	23.9072	1.03031	0.0430757
751	TBA4A_HUMAN	33.1158	0.020931	0.950126	24.5855	0.0281933	0.966376	28.8506	27.994	0.0247606	0.991573	29.1392	0.0237874	0.956355	28.5666	0.990154	-0.0142752
752	RL37A_HUMAN	23.151	0.0299402	0.946068	26.0918	0.0265657	0.859218	24.6214	30.1476	0.0229918	0.974536	20.9692	0.0330554	0.899033	25.5584	1.03806	0.0538845
753	ZRAB2_HUMAN	21.0919	0.0328632	0.958079	21.9891	0.0315223	0.975872	21.5405	19.2207	0.0360625	0.990526	21.0441	0.0329378	0.892263	20.1324	0.93463	-0.0975328
754	GTPB1_HUMAN	21.756	0.0318601	0.921178	16.0376	0.0432201	0.937334	18.8968	21.1893	0.0327121	0.949804	13.6847	0.0506511	0.970693	17.437	0.922751	-0.115987
755	SNX1_HUMAN	23.0443	0.0300789	0.989278	22.6795	0.0305627	0.91519	22.8619	25.0112	0.0277135	0.982878	21.7928	0.0318063	0.955599	23.402	1.02362	0.0336869
756	M2OM_HUMAN	27.2213	0.0254634	0.962934	25.0961	0.0276197	0.924411	26.1587	29.2891	0.0236657	0.916482	31.4477	0.0220413	0.931715	30.3684	1.16093	0.215279
757	THOP1_HUMAN	23.3541	0.0296799	0.944195	25.3739	0.0273173	0.967438	24.364	26.7194	0.0259418	0.975434	28.9873	0.0239121	0.948053	27.8533	1.14322	0.193099
758	KAD3_HUMAN	25.1526	0.0275577	0.972962	25.4622	0.0272226	0.982087	25.3074	28.1405	0.0246317	0.974895	36.3011	0.0190944	0.789258	32.2208	1.27318	0.348434
759	NIBA2_HUMAN	16.5566	0.0418654	0.935732	16.4114	0.0422357	0.927014	16.484	19.3224	0.0358726	0.960284	19.6855	0.035211	0.867494	19.504	1.18321	0.242702
760	SC24C_HUMAN	17.7277	0.0390996	0.949372	16.4382	0.0421668	0.86219	17.083	20.7567	0.033394	0.952173	20.1936	0.0343251	0.938128	20.4751	1.19857	0.261312
761	S10AG_HUMAN	16.3884	0.0422949	0.981513	20.1674	0.0343697	0.941604	18.2779	16.5399	0.0419077	0.952383	22.3676	0.0309889	0.902771	19.4537	1.06433	0.0899441
762	RAC1_HUMAN	21.8908	0.0316639	0.967342	20.6727	0.0335295	0.954452	21.2818	22.3416	0.0310249	0.969212	22.0297	0.0314641	0.926778	22.1857	1.04247	0.0600121
763	E41L3_HUMAN	21.1611	0.0327557	0.982891	16.9704	0.0408446	0.875094	19.0657	22.3941	0.0309523	0.99195	26.6753	0.0259846	0.893546	24.5347	1.28685	0.36384
764	RUVB1_HUMAN	23.9956	0.0288864	0.927818	24.2805	0.0285475	0.92212	24.1381	27.1056	0.0255721	0.967892	26.4366	0.0262193	0.950679	26.7711	1.10908	0.149366
765	SRPRB_HUMAN	27.4579	0.025244	0.967735	25.6193	0.0270557	0.965118	26.5386	27.5873	0.0251256	0.965159	37.8405	0.0183176	0.824325	32.7139	1.23269	0.301811
766	RHOG_HUMAN	19.5604	0.0354362	0.916846	20.8225	0.0332884	0.920423	20.1915	21.9572	0.0315681	0.929776	21.564	0.0321437	0.966581	21.7606	1.07772	0.107976
767	TWF2_HUMAN	22.898	0.030271	0.951083	21.0919	0.0328631	0.885522	21.995	21.0326	0.0329559	0.980542	25.2267	0.0274768	0.893135	23.1296	1.05159	0.072567
768	AKAP2_HUMAN	16.288	0.0425556	0.95035	18.5053	0.0374567	0.796259	17.3967	20.4373	0.0339158	0.913385	12.5368	0.055289	0.859381	16.4871	0.947713	-0.0774778
769	CC124_HUMAN	16.8449	0.0411489	0.988265	17.5558	0.0394825	0.894521	17.2003	17.6108	0.0393592	0.934958	19.4628	0.035614	0.980869	18.5368	1.0777	0.107955
770	VDAC1_HUMAN	26.9322	0.0257367	0.961819	24.3123	0.0285102	0.92151	25.6223	29.4738	0.0235174	0.955121	31.1256	0.0222694	0.908593	30.2997	1.18255	0.241905
771	SHLB1_HUMAN	15.661	0.0442593	0.971456	14.9946	0.0462265	0.962015	15.3278	18.1738	0.0381399	0.960766	17.7993	0.0389423	0.935592	17.9866	1.17346	0.230769
772	SNF5_HUMAN	20.3432	0.0340726	0.978821	19.1917	0.036117	0.946579	19.7675	20.2205	0.0342794	0.954688	8.9547	0.0774059	0.953972	14.5876	0.73796	-0.438386
773	UBR4_HUMAN	23.4333	0.0295796	0.93041	21.8548	0.031716	0.871114	22.6441	22.3001	0.0310827	0.927966	17.6141	0.0393519	0.93196	19.9571	0.881338	-0.182232
774	1433F_HUMAN	21.9633	0.0315593	0.956564	23.314	0.029731	0.901237	22.6386	27.2883	0.0254009	0.938185	23.1643	0.029923	0.942929	25.2263	1.1143	0.156143
775	1433T_HUMAN	21.813	0.0317767	0.970782	21.9513	0.0315765	0.927638	21.8822	23.0703	0.030045	0.974693	22.8733	0.0303038	0.949942	22.9718	1.04979	0.0701071
776	HCFC1_HUMAN	23.0529	0.0300676	0.935607	17.436	0.0397538	0.950702	20.2445	19.0618	0.0363631	0.963673	16.6952	0.0415177	0.895191	17.8785	0.883131	-0.1793
777	ALG1_HUMAN	24.093	0.0287697	0.991485	21.3379	0.0324843	0.952955	22.7155	24.8362	0.0279087	0.993619	18.8214	0.0368277	0.93144	21.8288	0.960968	-0.0574405
778	VATB2_HUMAN	18.5965	0.037273	0.850914	18.8484	0.0367748	0.852993	18.7225	22.2399	0.0311669	0.939323	21.3829	0.032416	0.909017	21.8114	1.16498	0.220311
779	NPC2_HUMAN	20.8102	0.033308	0.963142	18.8105	0.036849	0.908599	19.8103	25.9504	0.0267105	0.974478	28.5706	0.0242608	0.859207	27.2605	1.37607	0.460559
780	DNJC9_HUMAN	20.2991	0.0341468	0.956536	20.7957	0.0333313	0.939686	20.5474	20.9079	0.0331524	0.959975	18.052	0.0383972	0.968603	19.48	0.948052	-0.0769612
781	ESYT1_HUMAN	20.1673	0.0343698	0.931349	21.8254	0.0317587	0.927081	20.9964	24.0332	0.0288413	0.932802	23.445	0.0295648	0.921782	23.7391	1.13063	0.177126
782	PYGL_HUMAN	26.5619	0.0260956	0.947492	25.7636	0.0269041	0.91315	26.1627	24.8072	0.0279413	0.976947	24.8709	0.0278698	0.868264	24.8391	0.949407	-0.074901
783	SPB8_HUMAN	24.0553	0.0288147	0.968608	18.8729	0.0367271	0.935984	21.4641	24.9909	0.027736	0.994374	34.4068	0.0201457	0.89921	29.6988	1.38365	0.468478
784	ILF3_HUMAN	23.0013	0.0301351	0.933471	23.9048	0.0289961	0.864987	23.4531	24.3002	0.0285243	0.925065	22.8529	0.0303308	0.927684	23.5766	1.00527	0.00757825
785	CISY_HUMAN	27.9819	0.0247713	0.934148	23.2972	0.0297524	0.940859	25.6395	28.2823	0.0245082	0.908644	29.102	0.0238179	0.910358	28.6921	1.11906	0.162284
786	RAB2A_HUMAN	20.2709	0.0341941	0.943722	20.2023	0.0343103	0.926611	20.2366	21.43	0.0323447	0.963417	24.2073	0.0286338	0.915703	22.8186	1.12759	0.173244
787	ADAM9_HUMAN	4.40269	0.157437	0.957401	4.23252	0.163767	0.937985	4.31761	5.39695	0.128433	0.88613	5.48512	0.126369	0.810022	5.44104	1.2602	0.333651
788	SNUT2_HUMAN	20.3616	0.0340418	0.899928	23.8753	0.029032	0.951264	22.1185	25.0754	0.0276425	0.938922	24.2502	0.0285832	0.98196	24.6628	1.11503	0.157085
789	RAB13_HUMAN	19.7876	0.0350294	0.964292	17.409	0.0398154	0.957271	18.5983	19.8375	0.0349412	0.966518	17.9617	0.0385902	0.868569	18.8996	1.0162	0.023188
790	IF1AX_HUMAN	19.5553	0.0354455	0.99122	21.1837	0.0327208	0.780549	20.3695	18.9579	0.0365623	0.977349	21.9221	0.0316187	0.945114	20.44	1.00346	0.00498836
791	AT1B1_HUMAN	15.5339	0.0446216	0.907726	17.5225	0.0395575	0.965026	16.5282	18.2407	0.0379999	0.976737	13.6311	0.0508504	0.858963	15.9359	0.964164	-0.0526489
792	RTN4_HUMAN	22.4443	0.0308831	0.939402	25.6563	0.0270166	0.93311	24.0503	26.5314	0.0261255	0.968957	29.1519	0.0237771	0.886288	27.8417	1.15764	0.211191
793	QCR8_HUMAN	23.9897	0.0288935	0.982694	25.1578	0.027552	0.960785	24.5737	22.9664	0.030181	0.983828	34.223	0.0202539	0.98682	28.5947	1.16363	0.218629
794	DIDO1_HUMAN	16.1452	0.0429322	0.909191	15.1301	0.0458125	0.921867	15.6376	17.1093	0.040513	0.995816	13.2488	0.0523176	0.970522	15.179	0.970675	-0.0429402
795	ECE1_HUMAN	12.3226	0.05625	0.979029	13.6847	0.0506511	0.934325	13.0037	13.1734	0.0526173	0.971641	11.6865	0.0593115	0.939392	12.43	0.95588	-0.0650983
796	GLRX3_HUMAN	20.0984	0.0344877	0.971948	21.0088	0.0329931	0.896586	20.5536	18.8051	0.0368595	0.983904	21.2062	0.0326861	0.963453	20.0056	0.973339	-0.038985
797	NUP88_HUMAN	20.4862	0.0338349	0.972583	21.0561	0.0329191	0.862837	20.7711	15.2613	0.0454187	0.713323	19.9896	0.0346753	0.739791	17.6254	0.848556	-0.236919
798	GPNMB_HUMAN	23.8316	0.0290852	0.985367	28.1325	0.0246387	0.971392	25.9821	28.4093	0.0243986	0.975239	27.0337	0.0256401	0.978586	27.7215	1.06695	0.0934897
799	HINT1_HUMAN	28.2098	0.0245711	0.939907	26.7205	0.0259407	0.917384	27.4651	26.5227	0.0261341	0.888439	27.3183	0.025373	0.978169	26.9205	0.980169	-0.0288971
800	GLGB_HUMAN	21.4001	0.0323898	0.859554	23.1308	0.0299665	0.858546	22.2655	28.6606	0.0241847	0.954007	32.6608	0.0212226	0.948566	30.6607	1.37705	0.461583
801	FHL2_HUMAN	17.9297	0.0386592	0.951695	17.0275	0.0407076	0.93661	17.4786	17.9031	0.0387167	0.96343	15.4415	0.0448887	0.968253	16.6723	0.953869	-0.0681371
802	MT2_HUMAN	11.3692	0.0609673	0.920443	12.9051	0.0537112	0.890988	12.1371	15.0195	0.0461498	0.889621	15.555	0.0445612	0.8561	15.2872	1.25954	0.332902
803	MT1E_HUMAN	9.60531	0.0721629	0.951974	12.7577	0.0543316	0.890293	11.1815	13.9065	0.0498432	0.885965	16.6687	0.0415837	0.843347	15.2876	1.36722	0.451249
804	CPIN1_HUMAN	13.6436	0.0508037	0.939768	17.1575	0.0403991	0.94462	15.4006	19.2042	0.0360936	0.895307	15.3473	0.0451642	0.969182	17.2757	1.12176	0.165764
805	RS27A_HUMAN	15.5306	0.0446311	0.898447	12.5453	0.0552518	0.927439	14.0379	15.9581	0.0434354	0.936578	14.165	0.0489339	0.921602	15.0615	1.07292	0.101541
806	ITB1_HUMAN	14.1021	0.0491521	0.946519	14.0693	0.0492666	0.912353	14.0857	13.1126	0.0528611	0.963869	12.3238	0.0562447	0.95357	12.7182	0.902916	-0.147336
807	LIMS1_HUMAN	26.021	0.026638	0.883524	19.1469	0.0362016	0.934323	22.5839	25.3065	0.0273901	0.965883	23.2726	0.0297838	0.967568	24.2896	1.07552	0.105039
808	RAP1B_HUMAN	19.411	0.0357091	0.932417	19.5348	0.0354827	0.9188	19.4729	23.2713	0.0297854	0.965034	22.7515	0.030466	0.953733	23.0114	1.18172	0.240885
809	FINC_HUMAN	1.50163	0.461598	0.857635	3.40329	0.20367	0.996218	2.45246	3.4441	0.201257	0.912047	4.93171	0.140549	0.850461	4.18791	1.70764	0.772001
810	KPCA_HUMAN	22.526	0.030771	0.894481	24.6788	0.0280867	0.975277	23.6024	28.6205	0.0242185	0.935532	30.6995	0.0225784	0.914286	29.66	1.25665	0.329585
811	TRXR1_HUMAN	24.1884	0.0286562	0.951897	23.7445	0.0291919	0.909207	23.9665	25.1923	0.0275143	0.956503	25.8892	0.0267736	0.924062	25.5408	1.06569	0.0917845
812	RL13A_HUMAN	23.1343	0.0299619	0.967077	23.2635	0.0297955	0.962341	23.1989	26.5437	0.0261135	0.976482	28.8618	0.0240161	0.936308	27.7027	1.19414	0.255974
813	AHSA1_HUMAN	18.7256	0.0370161	0.939462	20.2298	0.0342637	0.928263	19.4777	21.6547	0.0320091	0.894333	21.2777	0.0325763	0.951033	21.4662	1.10209	0.140244
814	TMED9_HUMAN	18.0815	0.0383345	0.907121	19.1848	0.03613	0.947616	18.6332	32.0608	0.0216198	0.947939	23.8923	0.0290113	0.975437	27.9765	1.50144	0.586345
815	WDR1_HUMAN	20.796	0.0333308	0.965315	21.4676	0.032288	0.92545	21.1318	24.6192	0.0281547	0.968853	26.5059	0.0261506	0.94432	25.5626	1.20967	0.274618
816	CNBP_HUMAN	20.0572	0.0345586	0.944559	16.1737	0.0428563	0.915219	18.1155	15.8449	0.0437458	0.927807	17.6273	0.0393224	0.960871	16.7361	0.923857	-0.114259
817	PSME2_HUMAN	23.2541	0.0298075	0.946973	22.3531	0.031009	0.844014	22.8036	25.7842	0.0268826	0.929744	27.5508	0.0251589	0.911986	26.6675	1.16944	0.22582
818	PD1L1_HUMAN	7.62522	0.0909019	0.898001	27.7612	0.0249682	0.808668	17.6932	24.0542	0.0288161	0.990211	21.029	0.0329615	0.886535	22.5416	1.27403	0.349394
819	PDLI1_HUMAN	23.9777	0.028908	0.920784	22.9778	0.0301659	0.915824	23.4778	29.4996	0.0234968	0.901622	24.8111	0.0279369	0.921233	27.1554	1.15664	0.209943
820	RS15A_HUMAN	21.4808	0.0322682	0.889349	20.4345	0.0339204	0.946722	20.9577	30.7002	0.022578	0.966295	26.9128	0.0257553	0.934966	28.8065	1.37451	0.458916
821	NU153_HUMAN	15.8583	0.0437088	0.960773	13.5437	0.0511785	0.941951	14.701	17.9255	0.0386682	0.984123	12.6935	0.0546065	0.908803	15.3095	1.04139	0.0585112
822	RBP2_HUMAN	17.0936	0.0405502	0.89263	18.0649	0.0383699	0.937587	17.5792	18.2094	0.0380653	0.939263	18.1727	0.0381423	0.892917	18.1911	1.0348	0.0493583
823	CDC37_HUMAN	21.5589	0.0321514	0.950085	23.8202	0.0290991	0.924249	22.6895	21.3347	0.0324892	0.979715	22.8854	0.0302878	0.946427	22.11	0.97446	-0.0373248
824	S10AB_HUMAN	18.7932	0.0368829	0.940046	21.5105	0.0322237	0.937722	20.1518	28.8629	0.0240152	0.942818	27.293	0.0253965	0.896959	28.078	1.39332	0.478526
825	TIM13_HUMAN	16.4546	0.0421248	0.938821	15.8603	0.0437033	0.934693	16.1575	20.7924	0.0333365	0.953145	19.989	0.0346764	0.97361	20.3907	1.262	0.335712
826	ARP10_HUMAN	24.5501	0.0282339	0.980567	27.4443	0.0252565	0.945856	25.9972	28.3637	0.0244379	0.960231	22.6758	0.0305677	0.94813	25.5197	0.981634	-0.0267427
827	DEST_HUMAN	16.1632	0.0428842	0.947472	19.4114	0.0357082	0.936254	17.7873	21.1119	0.0328321	0.967434	23.1999	0.0298772	0.941528	22.1559	1.2456	0.316841
828	PSMG2_HUMAN	18.4016	0.0376679	0.957703	18.4541	0.0375607	0.984773	18.4278	20.5124	0.0337916	0.992763	18.1414	0.038208	0.993016	19.3269	1.04879	0.0687269
829	G6PD_HUMAN	28.3702	0.0244322	0.94914	26.2272	0.0264286	0.842314	27.2987	26.1727	0.0264836	0.968143	27.019	0.0256541	0.914743	26.5959	0.974254	-0.0376301
830	PAXI_HUMAN	15.9992	0.0433238	0.977666	17.3914	0.0398557	0.888319	16.6953	17.2932	0.0400821	0.969055	18.5941	0.0372779	0.931496	17.9436	1.07477	0.104027
831	PSA3_HUMAN	23.4914	0.0295064	0.958721	22.2438	0.0311613	0.9053	22.8676	27.1093	0.0255686	0.97486	30.8587	0.022462	0.880824	28.984	1.26747	0.341951
832	GSTM1_HUMAN	24.2302	0.0286067	0.929891	20.5833	0.0336752	0.978412	22.4068	29.7212	0.0233217	0.972899	12.9877	0.0533695	0.996452	21.3544	0.953035	-0.0693983
833	EIF3C_HUMAN	20.831	0.0332748	0.914942	22.9735	0.0301716	0.885016	21.9022	22.8827	0.0302913	0.91866	23.829	0.0290883	0.922727	23.3559	1.06637	0.0927062
834	HDGR2_HUMAN	20.7582	0.0333915	0.944367	33.4629	0.0207139	0.967199	27.1106	25.3502	0.0273428	0.968128	21.9022	0.0316473	0.942898	23.6262	0.871477	-0.198466
835	MAOM_HUMAN	26.5817	0.0260761	0.905881	23.664	0.0292912	0.882119	25.1228	29.2895	0.0236654	0.95827	30.127	0.0230075	0.908112	29.7082	1.18252	0.241863
836	VAT1_HUMAN	24.8498	0.0278935	0.959549	19.4837	0.0355758	0.852237	22.1667	26.9573	0.0257128	0.876003	21.5922	0.0321017	0.964552	24.2748	1.0951	0.131062
837	CSK2B_HUMAN	21.6619	0.0319984	0.972034	17.8666	0.0387957	0.908218	19.7643	21.6526	0.0320122	0.988271	17.1587	0.0403963	0.945989	19.4056	0.981855	-0.0264182
838	THIO_HUMAN	21.6644	0.0319947	0.963493	20.3146	0.0341207	0.901909	20.9895	28.197	0.0245823	0.97379	22.193	0.0312327	0.915341	25.195	1.20036	0.263469
839	RL14_HUMAN	23.0206	0.0301099	0.905568	25.754	0.0269141	0.882374	24.3873	28.1262	0.0246441	0.931757	30.2487	0.022915	0.937513	29.1875	1.19683	0.259218
840	ZYX_HUMAN	19.1205	0.0362515	0.963642	17.3381	0.0399782	0.943137	18.2293	20.8916	0.0331782	0.97568	21.4928	0.0322502	0.951963	21.1922	1.16253	0.217273
841	SCYL1_HUMAN	18.3249	0.0378255	0.971658	17.746	0.0390593	0.980442	18.0354	24.0401	0.028833	0.967085	18.7691	0.0369301	0.989209	21.4046	1.18681	0.247087
842	RS11_HUMAN	24.8137	0.027934	0.968663	21.8343	0.0317457	0.947675	23.324	26.3477	0.0263077	0.968349	25.0996	0.0276159	0.941705	25.7236	1.10288	0.141278
843	AN32A_HUMAN	23.9695	0.0289179	0.968472	25.1236	0.0275895	0.75979	24.5465	24.5873	0.0281913	0.961793	27.3916	0.0253051	0.947678	25.9894	1.05878	0.082406
844	CSRP1_HUMAN	20.8646	0.0332212	0.917919	20.9058	0.0331558	0.918174	20.8852	28.3237	0.0244724	0.952113	29.4307	0.0235518	0.933987	28.8772	1.38266	0.46745
845	ARC1B_HUMAN	15.9343	0.0435002	0.912543	19.859	0.0349034	0.728471	17.8967	21.8397	0.0317379	0.950237	21.556	0.0321557	0.874588	21.6979	1.2124	0.277861
846	SQSTM_HUMAN	5.70009	0.121603	0.957252	6.43392	0.107733	0.988391	6.067	4.5087	0.153735	0.931471	2.19914	0.31519	0.869317	3.35392	0.552813	-0.855136
847	CHD4_HUMAN	16.1184	0.0430034	0.960695	15.8929	0.0436135	0.918812	16.0057	11.1785	0.0620071	0.936559	10.7189	0.064666	0.903111	10.9487	0.684051	-0.547824
848	RL12_HUMAN	25.0082	0.0277167	0.954165	24.8631	0.0278785	0.950457	24.9357	28.7402	0.0241177	0.96999	29.5906	0.0234246	0.927129	29.1654	1.16963	0.226047
849	SCOT1_HUMAN	23.5774	0.0293988	0.973842	23.9059	0.0289948	0.938581	23.7417	25.2176	0.0274867	0.902968	28.9645	0.023931	0.911336	27.091	1.14107	0.190393
850	MET_HUMAN	6.94281	0.0998367	0.953206	6.93013	0.100019	0.91318	6.93647	5.82074	0.119082	0.961855	6.67846	0.103789	0.973046	6.2496	0.900977	-0.150438
851	PSD11_HUMAN	23.0068	0.030128	0.946154	24.8301	0.0279156	0.862479	23.9184	26.7595	0.0259029	0.939255	29.5705	0.0234405	0.905144	28.165	1.17754	0.23578
852	BUB3_HUMAN	7.65193	0.0905846	0.974235	6.82574	0.101549	0.919924	7.23884	8.44422	0.0820854	0.964421	9.66008	0.0717538	0.940892	9.05215	1.2505	0.322502
853	VAPA_HUMAN	23.5403	0.0294451	0.958603	21.1236	0.0328139	0.919235	22.3319	26.5573	0.0261	0.967102	24.1084	0.0287512	0.906943	25.3329	1.13438	0.181903
854	PHF5A_HUMAN	23.2506	0.0298121	0.944304	17.8731	0.0387815	0.852811	20.5618	30.3271	0.0228557	0.957154	21.0724	0.0328937	0.948125	25.6997	1.24987	0.321784
855	U520_HUMAN	16.7876	0.0412892	0.971006	17.7943	0.0389533	0.913689	17.291	17.1624	0.0403877	0.921179	17.3482	0.0399551	0.941465	17.2553	0.997935	-0.00298249
856	DNJA1_HUMAN	12.6117	0.0549607	0.941209	12.3361	0.0561886	0.871787	12.4739	12.3778	0.055999	0.944917	14.5228	0.0477282	0.924452	13.4503	1.07828	0.10873
857	TIPRL_HUMAN	18.697	0.0370727	0.972765	20.0872	0.0345068	0.944296	19.3921	19.8452	0.0349277	0.978915	21.0513	0.0329266	0.971386	20.4483	1.05446	0.076509
858	SBDS_HUMAN	16.613	0.0417233	0.965162	20.7746	0.0333651	0.909805	18.6938	15.9844	0.0433639	0.983207	16.5213	0.0419547	0.930645	16.2529	0.869426	-0.201865
859	ERAP1_HUMAN	16.4929	0.042027	0.979539	18.0931	0.03831	0.954566	17.293	20.0557	0.0345611	0.970731	16.2066	0.0427695	0.927399	18.1311	1.04847	0.06828
860	PSMD8_HUMAN	15.0085	0.0461835	0.882176	21.7545	0.0318622	0.931575	18.3815	23.6618	0.0292939	0.982217	21.6615	0.031999	0.963154	22.6617	1.23285	0.301998
861	MYH10_HUMAN	22.5221	0.0307763	0.931522	23.3388	0.0296993	0.833886	22.9305	21.4689	0.0322861	0.839249	27.9079	0.0248369	0.939554	24.6884	1.07666	0.106568
862	HNRDL_HUMAN	19.2335	0.0360385	0.937897	22.0036	0.0315015	0.901501	20.6186	18.5292	0.0374085	0.945636	19.7796	0.0350436	0.935861	19.1544	0.928986	-0.106271
863	ROAA_HUMAN	22.818	0.0303772	0.946609	22.2218	0.0311923	0.898881	22.5199	19.2634	0.0359827	0.926722	18.5644	0.0373375	0.912297	18.9139	0.839875	-0.251754
864	SRSF6_HUMAN	25.8617	0.0268021	0.94188	20.9311	0.0331156	0.950076	23.3964	22.5294	0.0307663	0.977055	21.313	0.0325223	0.967817	21.9212	0.936947	-0.0939605
865	SRSF2_HUMAN	23.4838	0.029516	0.952453	23.0679	0.0300481	0.929452	23.2758	28.1296	0.0246412	0.922663	24.5352	0.0282511	0.862726	26.3324	1.13132	0.178006
866	SRSF1_HUMAN	22.4883	0.0308226	0.971397	22.8441	0.0303426	0.896474	22.6662	24.3741	0.0284379	0.960032	23.0378	0.0300873	0.956128	23.706	1.04587	0.0647095
867	FA49B_HUMAN	20.327	0.0340998	0.908376	19.6857	0.0352107	0.886136	20.0063	25.7274	0.026942	0.945215	30.5399	0.0226965	0.940122	28.1336	1.40624	0.491838
868	NUDC_HUMAN	22.0351	0.0314565	0.950172	24.548	0.0282364	0.907032	23.2915	21.2445	0.0326271	0.955904	24.57	0.0282111	0.948792	22.9073	0.983501	-0.0240011
869	PARVA_HUMAN	19.2728	0.0359651	0.972724	21.4262	0.0323505	0.909912	20.3495	18.2346	0.0380128	0.990988	16.5916	0.0417771	0.921811	17.4131	0.855701	-0.224821
870	TM9S3_HUMAN	23.0277	0.0301006	0.990945	12.3476	0.0561363	0.988285	17.6876	26.236	0.0264197	0.960023	27.4932	0.0252116	0.979576	26.8646	1.51884	0.602965
871	BIP_HUMAN	23.8391	0.029076	0.936247	22.2976	0.0310862	0.914208	23.0684	27.7028	0.0250208	0.935086	26.669	0.0259907	0.934698	27.1859	1.17849	0.236944
872	MRE11_HUMAN	23.6297	0.0293338	0.928456	23.0066	0.0301282	0.912695	23.3181	20.6898	0.0335019	0.894557	23.6153	0.0293516	0.981567	22.1525	0.950014	-0.0739799
873	ATD3A_HUMAN	27.0754	0.0256006	0.952192	22.6756	0.030568	0.873898	24.8755	26.8033	0.0258605	0.96498	30.8411	0.0224748	0.878107	28.8222	1.15866	0.212456
874	SNRPA_HUMAN	24.3301	0.0284893	0.86622	24.1224	0.0287346	0.925273	24.2263	30.3484	0.0228397	0.922154	20.1866	0.0343371	0.957082	25.2675	1.04298	0.060709
875	LIPB1_HUMAN	14.5648	0.0475904	0.926622	14.9091	0.0464915	0.891511	14.737	14.6386	0.0473508	0.986545	16.5627	0.04185	0.924163	15.6006	1.0586	0.0821624
876	CIRBP_HUMAN	18.7751	0.0369184	0.97741	19.7604	0.0350777	0.943927	19.2677	16.832	0.0411803	0.941069	21.2109	0.0326788	0.958761	19.0215	0.987218	-0.0185588
877	RS4X_HUMAN	25.0969	0.0276189	0.967553	23.5231	0.0294667	0.883897	24.31	28.2586	0.0245288	0.961287	25.895	0.0267676	0.902046	27.0768	1.11381	0.155506
878	ITB5_HUMAN	16.8135	0.0412255	0.923786	16.3697	0.0423434	0.988635	16.5916	16.3882	0.0422956	0.978278	19.2001	0.0361012	0.99648	17.7941	1.07248	0.100949
879	ANX11_HUMAN	19.5906	0.0353817	0.939548	20.7007	0.0334842	0.891336	20.1456	21.5254	0.0322014	0.971881	22.5601	0.0307245	0.913822	22.0427	1.09417	0.129837
880	DIAP1_HUMAN	18.2597	0.0379604	0.939557	18.1488	0.0381924	0.893449	18.2043	22.7198	0.0305085	0.959054	19.4231	0.0356868	0.943432	21.0714	1.1575	0.211012
881	MCM3_HUMAN	20.4658	0.0338685	0.952823	16.5515	0.0418783	0.883531	18.5087	16.2302	0.0427071	0.971205	13.5903	0.0510031	0.914453	14.9103	0.805584	-0.311894
882	IMA3_HUMAN	20.652	0.0335632	0.953318	21.1192	0.0328208	0.884599	20.8856	19.3933	0.0357416	0.973794	28.0554	0.0247064	0.828583	23.7243	1.13592	0.18386
883	IF2B_HUMAN	23.8801	0.0290261	0.959684	23.2336	0.0298339	0.94048	23.5568	24.3854	0.0284247	0.947707	29.169	0.0237632	0.859852	26.7772	1.13671	0.184858
884	TCPB_HUMAN	23.608	0.0293607	0.932769	24.172	0.0286757	0.91003	23.89	24.7885	0.0279625	0.952207	28.7427	0.0241156	0.906541	26.7656	1.12037	0.163972
885	RNZ2_HUMAN	14.4445	0.0479868	0.943551	14.8662	0.0466257	0.947841	14.6554	11.924	0.0581303	0.952924	11.2179	0.0617892	0.946641	11.571	0.789539	-0.340918
886	IDHC_HUMAN	26.3462	0.0263092	0.925882	23.4861	0.0295131	0.983256	24.9162	27.7032	0.0250205	0.97029	25.3367	0.0273574	0.922495	26.52	1.06437	0.0899966
887	5NTC_HUMAN	22.1943	0.0312309	0.962069	18.8509	0.03677	0.773587	20.5226	23.9568	0.0289332	0.982263	22.0148	0.0314855	0.936617	22.9858	1.12003	0.163531
888	DC1L2_HUMAN	19.543	0.0354677	0.942027	17.6939	0.0391744	0.983231	18.6185	26.9081	0.0257598	0.953429	15.592	0.0444553	0.947027	21.25	1.14134	0.190732
889	ARF4_HUMAN	16.2446	0.0426693	0.982754	17.8823	0.0387616	0.963363	17.0635	17.9508	0.0386136	0.979994	19.6997	0.0351857	0.955282	18.8253	1.10325	0.14176
890	ARF1_HUMAN	14.7611	0.0469578	0.977245	15.8638	0.0436937	0.94963	15.3124	17.7905	0.0389617	0.970606	18.3682	0.0377362	0.957284	18.0794	1.1807	0.239641
891	H4_HUMAN	1.98352	0.349453	0.910668	3.47887	0.199245	0.8756	2.7312	1.52993	0.453057	0.89617	2.9641	0.233847	0.857865	2.24702	0.822722	-0.281522
892	ERO1A_HUMAN	21.2997	0.0325426	0.935358	28.4663	0.0243497	0.913977	24.883	26.4222	0.0262335	0.950525	28.7109	0.0241423	0.905755	27.5666	1.10785	0.147758
893	TPIS_HUMAN	26.0246	0.0266344	0.958409	24.1398	0.0287139	0.954259	25.0822	27.6287	0.025088	0.951763	26.5359	0.0261211	0.940332	27.0823	1.07974	0.110689
894	PFD5_HUMAN	19.1486	0.0361984	0.969835	18.7175	0.037032	0.949128	18.933	21.774	0.0318337	0.965508	21.3253	0.0325034	0.939132	21.5497	1.1382	0.18676
895	HAP28_HUMAN	22.702	0.0305324	0.956622	21.7316	0.0318958	0.946679	22.2168	23.0571	0.0300622	0.962545	21.7815	0.0318227	0.945235	22.4193	1.00911	0.0130881
896	MCFD2_HUMAN	15.1764	0.0456726	0.985531	13.8486	0.0500517	0.990849	14.5125	11.6416	0.0595408	0.996626	13.3208	0.052035	0.979628	12.4812	0.860028	-0.217545
897	UBP14_HUMAN	24.1595	0.0286904	0.802587	26.6317	0.0260272	0.887586	25.3956	26.289	0.0263664	0.924397	26.033	0.0266257	0.904558	26.161	1.03014	0.0428412
898	ARPC2_HUMAN	15.6482	0.0442956	0.944462	18.2758	0.0379269	0.887385	16.962	19.7541	0.0350888	0.956993	22.999	0.0301381	0.911201	21.3766	1.26026	0.333721
899	RL26_HUMAN	24.7288	0.0280299	0.964112	21.1637	0.0327517	0.957595	22.9463	25.1951	0.0275112	0.966706	27.2059	0.0254778	0.9413	26.2005	1.14182	0.191335
900	NEDD4_HUMAN	20.8145	0.0333012	0.975131	33.5629	0.0206522	0.816962	27.1887	23.6199	0.0293459	0.941051	24.5835	0.0281956	0.98457	24.1017	0.886461	-0.173871
901	EIF3J_HUMAN	24.9136	0.027822	0.982238	24.0785	0.028787	0.925437	24.496	26.7946	0.0258689	0.974323	27.45	0.0252512	0.924585	27.1223	1.10721	0.146932
902	NCEH1_HUMAN	24.1907	0.0286534	0.923376	24.4281	0.028375	0.917684	24.3094	26.4651	0.026191	0.935063	26.0666	0.0265913	0.918664	26.2659	1.08048	0.111673
903	TAGL2_HUMAN	21.9726	0.031546	0.963379	20.2186	0.0342826	0.908534	21.0956	27.4929	0.0252118	0.961504	25.2825	0.0274161	0.923159	26.3877	1.25086	0.322926
904	COTL1_HUMAN	22.3144	0.0310627	0.962342	24.5236	0.0282645	0.950416	23.419	25.365	0.0273269	0.975827	27.3158	0.0253754	0.959132	26.3404	1.12474	0.169596
905	ANM5_HUMAN	25.726	0.0269434	0.922086	28.0372	0.0247224	0.942673	26.8816	27.3635	0.0253311	0.948669	28.2346	0.0245496	0.964162	27.7991	1.03413	0.0484155
906	PLCB3_HUMAN	21.5951	0.0320975	0.960871	22.2795	0.0311114	0.936251	21.9373	29.0833	0.0238332	0.961157	22.6257	0.0306354	0.935163	25.8545	1.17856	0.237028
907	AL9A1_HUMAN	23.5782	0.0293977	0.931221	22.1225	0.0313323	0.956829	22.8503	27.2514	0.0254352	0.95148	28.7166	0.0241375	0.958698	27.984	1.22467	0.292388
908	TCP4_HUMAN	21.1028	0.0328462	0.983733	20.3421	0.0340745	0.953329	20.7224	17.4226	0.0397843	0.982129	21.2269	0.0326542	0.972577	19.3248	0.932553	-0.100743
909	CDC42_HUMAN	16.2555	0.0426408	0.957784	15.4058	0.0449925	0.950557	15.8307	17.9639	0.0385856	0.958645	16.7969	0.0412664	0.970637	17.3804	1.09789	0.134739
910	RIR1_HUMAN	7.89912	0.0877499	0.975135	10.508	0.0659635	0.910069	9.20358	10.7651	0.0643885	0.974953	11.3044	0.0613168	0.85647	11.0347	1.19896	0.261783
911	QCR7_HUMAN	22.648	0.0306053	0.984182	22.9977	0.0301399	0.985998	22.8228	29.4197	0.0235606	0.971001	28.5203	0.0243037	0.967197	28.97	1.26934	0.344082
912	LDHA_HUMAN	24.403	0.0284042	0.948873	25.8302	0.0268347	0.883416	25.1166	24.5049	0.0282861	0.947387	28.753	0.0241069	0.939126	26.629	1.06021	0.0843535
913	UBC9_HUMAN	23.3906	0.0296335	0.909592	20.6611	0.0335483	0.940466	22.0259	18.2971	0.0378828	0.973908	16.7633	0.0413491	0.975465	17.5302	0.795891	-0.329356
914	BAZ1B_HUMAN	14.2526	0.048633	0.872779	12.1027	0.0572723	0.947096	13.1776	10.3592	0.0669115	0.984972	9.86137	0.0702891	0.969229	10.1103	0.767229	-0.38227
915	RL9_HUMAN	25.1169	0.0275968	0.958845	23.6137	0.0293536	0.918418	24.3653	29.3282	0.0236341	0.980884	27.7207	0.0250047	0.94721	28.5245	1.1707	0.227371
916	SYAP1_HUMAN	18.4682	0.0375319	0.96919	20.6762	0.0335239	0.821953	19.5722	17.7615	0.0390252	0.98401	15.375	0.0450828	0.922423	16.5682	0.846519	-0.240386
917	GUAA_HUMAN	19.9558	0.034734	0.940451	21.8473	0.0317269	0.82053	20.9016	20.2264	0.0342695	0.94178	19.8786	0.034869	0.861687	20.0525	0.959377	-0.0598299
918	VASP_HUMAN	21.8301	0.031752	0.918451	22.0381	0.0314522	0.931231	21.9341	26.6948	0.0259657	0.904004	24.4392	0.0283621	0.811681	25.567	1.16563	0.221108
919	RACK1_HUMAN	19.4697	0.0356013	0.94772	19.153	0.03619	0.925762	19.3114	21.2173	0.0326689	0.974096	21.2532	0.0326137	0.937863	21.2353	1.09963	0.137014
920	CE170_HUMAN	18.0196	0.0384662	0.92834	18.9963	0.0364885	0.95908	18.508	20.8356	0.0332675	0.963412	20.3942	0.0339874	0.919967	20.6149	1.11384	0.155539
921	SYYC_HUMAN	23.395	0.029628	0.939603	22.2499	0.0311528	0.940786	22.8225	27.272	0.0254161	0.95698	24.1894	0.0286549	0.974761	25.7307	1.12743	0.173037
922	PLGT3_HUMAN	19.8333	0.0349486	0.973823	20.0864	0.0345082	0.955021	19.9599	26.4461	0.0262098	0.972592	18.6212	0.0372235	0.953739	22.5337	1.12895	0.174978
923	YTHD3_HUMAN	12.2942	0.0563801	0.953933	16.9212	0.0409633	0.967317	14.6077	13.9542	0.0496729	0.940071	14.5473	0.0476478	0.982429	14.2508	0.975567	-0.0356878
924	ELP1_HUMAN	20.4999	0.0338122	0.966401	19.8391	0.0349385	0.80973	20.1695	24.3388	0.0284791	0.989823	26.3641	0.0262913	0.901389	25.3514	1.25692	0.329892
925	ACOC_HUMAN	13.1861	0.0525666	0.913336	13.2929	0.0521443	0.957432	13.2395	15.5166	0.0446715	0.951758	15.6305	0.0443458	0.870679	15.5735	1.1763	0.234252
926	G3BP1_HUMAN	20.3015	0.0341426	0.947472	17.7761	0.0389933	0.925627	19.0388	21.5503	0.0321642	0.939306	19.9979	0.0346611	0.910733	20.7741	1.09114	0.125841
927	EIF3M_HUMAN	22.5118	0.0307904	0.899651	24.5197	0.0282689	0.904068	23.5158	21.8755	0.031686	0.962625	25.4109	0.0272776	0.926177	23.6432	1.00542	0.00779741
928	TMX1_HUMAN	25.0211	0.0277025	0.983861	21.8293	0.0317531	0.930015	23.4252	27.9895	0.0247645	0.931305	24.0067	0.0288731	0.941432	25.9981	1.10983	0.150343
929	IASPP_HUMAN	17.1597	0.040394	0.949138	13.734	0.0504696	0.928802	15.4468	17.1062	0.0405201	0.989497	10.8469	0.0639026	0.950818	13.9766	0.90482	-0.144297
930	ODPB_HUMAN	24.9622	0.0277679	0.912087	24.5966	0.0281806	0.909855	24.7794	27.396	0.025301	0.948752	25.4643	0.0272204	0.930233	26.4301	1.06662	0.0930427
931	PSMD3_HUMAN	25.4982	0.0271842	0.940551	24.9195	0.0278154	0.815142	25.2089	27.8909	0.0248521	0.957834	29.4628	0.0235262	0.947301	28.6768	1.13757	0.185955
932	RL38_HUMAN	23.0393	0.0300854	0.978533	22.1816	0.0312487	0.87448	22.6105	28.6241	0.0242155	0.9748	25.991	0.0266687	0.96109	27.3075	1.20774	0.27231
933	PPIB_HUMAN	24.6956	0.0280676	0.971501	24.1744	0.0286727	0.938578	24.435	28.3754	0.0244277	0.951568	27.0174	0.0256556	0.955446	27.6964	1.13347	0.18075
934	ILK_HUMAN	13.8224	0.0501465	0.95091	12.2848	0.0564231	0.964371	13.0536	15.0999	0.0459041	0.980443	14.7765	0.0469086	0.937573	14.9382	1.14437	0.194557
935	PDIA4_HUMAN	24.4111	0.0283948	0.977353	23.5238	0.0294658	0.92628	23.9674	28.5587	0.0242709	0.973049	26.7221	0.0259391	0.937398	27.6404	1.15325	0.205702
936	DC1L1_HUMAN	18.8199	0.0368306	0.989456	18.3086	0.0378591	0.943401	18.5642	28.3022	0.024491	0.97692	29.8353	0.0232325	0.893938	29.0687	1.56585	0.646942
937	ATPK_HUMAN	17.4058	0.0398229	0.968892	13.4351	0.0515924	0.851978	15.4204	17.7447	0.0390622	0.983304	20.0237	0.0346163	0.950593	18.8842	1.22462	0.29234
938	PGRC1_HUMAN	26.6108	0.0260476	0.911207	22.0054	0.031499	0.863729	24.3081	26.1053	0.026552	0.9932	19.3986	0.0357319	0.939866	22.7519	0.935982	-0.095448
939	PRDX6_HUMAN	23.9528	0.0289381	0.9645	23.2003	0.0298766	0.929552	23.5765	27.5137	0.0251928	0.966111	28.2492	0.0245369	0.955269	27.8814	1.18259	0.241952
940	BAF_HUMAN	18.079	0.0383398	0.910932	22.7664	0.0304461	0.973812	20.4227	20.1621	0.0343787	0.981867	26.7798	0.0258832	0.870181	23.4709	1.14926	0.200702
941	AFG32_HUMAN	26.2559	0.0263997	0.924904	30.2415	0.0229204	0.932483	28.2487	26.635	0.0260239	0.993508	25.3394	0.0273545	0.930906	25.9872	0.919944	-0.120383
942	GAR1_HUMAN	18.3787	0.0377146	0.97804	24.1474	0.0287048	0.830273	21.2631	16.8796	0.0410643	0.985101	22.0682	0.0314093	0.954298	19.4739	0.915856	-0.126807
943	HS12A_HUMAN	23.901	0.0290007	0.978956	22.4074	0.0309339	0.990989	23.1542	18.3726	0.0377273	0.992544	31.5707	0.0219554	0.940846	24.9716	1.07849	0.109016
944	TGFI1_HUMAN	13.9153	0.049812	0.80766	10.9145	0.0635069	0.905266	12.4149	10.8599	0.0638264	0.960283	10.2442	0.0676627	0.969223	10.552	0.849949	-0.234552
945	ERP29_HUMAN	27.4618	0.0252405	0.964734	23.1234	0.0299761	0.941731	25.2926	29.4913	0.0235034	0.969406	27.3481	0.0253454	0.914627	28.4197	1.12364	0.168178
946	CH10_HUMAN	26.7672	0.0258954	0.970771	24.1301	0.0287254	0.970677	25.4487	30.9934	0.0223644	0.958996	29.3215	0.0236396	0.966985	30.1574	1.18503	0.244923
947	CUL1_HUMAN	17.6962	0.0391694	0.965312	21.1397	0.0327889	0.932836	19.4179	19.1524	0.0361912	0.975915	23.4729	0.0295296	0.753174	21.3127	1.09758	0.134321
948	PDIA3_HUMAN	25.7646	0.0269031	0.95757	23.5162	0.0294753	0.922521	24.6404	28.597	0.0242384	0.948604	27.3474	0.025346	0.937653	27.9722	1.13522	0.182968
949	NOMO2_HUMAN	16.435	0.042175	0.956893	14.952	0.0463582	0.946526	15.6935	17.7024	0.0391556	0.911411	15.835	0.0437732	0.863585	16.7687	1.06851	0.0956002
950	EFHD2_HUMAN	17.6469	0.0392788	0.982583	21.8274	0.0317558	0.900907	19.7371	20.3813	0.034009	0.984126	25.0719	0.0276464	0.903367	22.7266	1.15146	0.203469
951	LEG1_HUMAN	22.2062	0.0312142	0.938189	22.2255	0.031187	0.918686	22.2158	24.9922	0.0277345	0.94188	28.387	0.0244177	0.892152	26.6896	1.20138	0.26469
952	SAP_HUMAN	16.6027	0.041749	0.919571	16.6021	0.0417507	0.939687	16.6024	17.1548	0.0404055	0.89105	19.5689	0.0354209	0.902992	18.3618	1.10598	0.145319
953	HDAC1_HUMAN	19.1249	0.0362432	0.992303	18.2189	0.0380456	0.911746	18.6719	13.9825	0.0495726	0.976902	25.3383	0.0273557	0.942894	19.6604	1.05294	0.0744267
954	IF4E_HUMAN	26.7749	0.025888	0.956867	23.9151	0.0289837	0.918266	25.345	28.0178	0.0247395	0.972364	23.3921	0.0296317	0.915463	25.705	1.0142	0.020347
955	E2AK2_HUMAN	21.769	0.031841	0.921208	21.4454	0.0323215	0.806868	21.6072	18.8632	0.0367459	0.98762	23.1879	0.0298926	0.870857	21.0256	0.973082	-0.0393674
956	SCMC1_HUMAN	26.5271	0.0261298	0.92419	23.4947	0.0295023	0.91936	25.0109	31.0272	0.02234	0.847555	29.1736	0.0237594	0.801723	30.1004	1.20349	0.267224
957	TCTP_HUMAN	19.9483	0.0347472	0.971608	22.4189	0.030918	0.931039	21.1836	23.1803	0.0299025	0.959744	21.862	0.0317056	0.936668	22.5211	1.06314	0.0883335
958	PARK7_HUMAN	25.1395	0.027572	0.957045	25.81	0.0268558	0.909537	25.4748	27.427	0.0252724	0.973845	28.6272	0.0242128	0.939528	28.0271	1.10019	0.137757
959	EHD2_HUMAN	9.07099	0.0764136	0.955266	10.325	0.0671331	0.887781	9.69798	9.97092	0.0695169	0.934394	11.7493	0.0589949	0.891444	10.8601	1.11983	0.163281
960	EF1A1_HUMAN	19.7406	0.0351128	0.877756	21.8303	0.0317517	0.861271	20.7854	23.3307	0.0297097	0.899985	30.8641	0.022458	0.909618	27.0974	1.30367	0.38258
961	GLSK_HUMAN	21.3349	0.0324889	0.958947	21.5248	0.0322023	0.870343	21.4299	20.598	0.0336511	0.982401	21.8239	0.0317609	0.938256	21.211	0.989786	-0.0148118
962	RENT1_HUMAN	19.3539	0.0358143	0.905298	15.4296	0.0449232	0.92603	17.3918	20.7495	0.0334055	0.92503	19.9612	0.0347247	0.936301	20.3554	1.1704	0.227004
963	APMAP_HUMAN	23.1034	0.0300019	0.977713	24.6484	0.0281214	0.945198	23.8759	25.8319	0.026833	0.962486	27.0941	0.025583	0.892152	26.463	1.10836	0.14842
964	MYO1C_HUMAN	14.9855	0.0462547	0.966711	10.2973	0.0673135	0.906053	12.6414	18.1898	0.0381065	0.966599	16.2031	0.0427786	0.911217	17.1965	1.36033	0.443957
965	SRSF9_HUMAN	14.5902	0.0475078	0.962789	15.2755	0.0453764	0.854873	14.9328	11.5646	0.0599367	0.969791	11.8073	0.0587048	0.989348	11.686	0.78257	-0.353708
966	DDX5_HUMAN	13.5329	0.0512195	0.948331	13.4678	0.0514669	0.943071	13.5004	11.6971	0.0592582	0.97671	12.3037	0.0563365	0.948985	12.0004	0.888894	-0.169917
967	DRG1_HUMAN	18.9269	0.0366223	0.91767	23.5693	0.0294089	0.887842	21.2481	24.0398	0.0288333	0.97536	22.9433	0.0302114	0.975021	23.4915	1.10558	0.144805
968	JUPI2_HUMAN	17.9159	0.0386889	0.92942	18.8263	0.036818	0.92684	18.3711	16.8017	0.0412546	0.9718	17.8475	0.0388372	0.955787	17.3246	0.943033	-0.0846194
969	PTCD3_HUMAN	23.8489	0.0290641	0.97766	26.348	0.0263074	0.921929	25.0984	27.4758	0.0252276	0.99711	25.6966	0.0269743	0.895062	26.5862	1.05927	0.0830772
970	PLIN3_HUMAN	23.303	0.029745	0.946718	21.2538	0.0326129	0.879856	22.2784	26.3045	0.0263509	0.92894	26.6357	0.0260232	0.883259	26.4701	1.18815	0.248719
971	1433Z_HUMAN	23.7633	0.0291688	0.969004	23.4998	0.0294959	0.917844	23.6315	25.0813	0.027636	0.955299	27.1005	0.0255769	0.916268	26.0909	1.10407	0.142833
972	PUF60_HUMAN	15.8523	0.0437254	0.963983	19.5708	0.0354174	0.857011	17.7115	16.7674	0.0413389	0.964116	16.4967	0.0420174	0.920263	16.6321	0.939052	-0.0907235
973	DLRB1_HUMAN	16.3121	0.0424929	0.981909	17.3721	0.0399001	0.960468	16.8421	17.736	0.0390813	0.973004	27.0231	0.0256502	0.807927	22.3795	1.32879	0.410112
974	AT5G1_HUMAN	27.1144	0.0255638	0.974982	24.0782	0.0287873	0.982442	25.5963	26.101	0.0265563	0.967761	29.9575	0.0231377	0.985147	28.0293	1.09505	0.131
975	NSF_HUMAN	26.1467	0.0265099	0.96285	21.2681	0.032591	0.90211	23.7074	26.9557	0.0257143	0.931575	27.2388	0.0254471	0.897021	27.0973	1.14299	0.19281
976	PPR18_HUMAN	27.1929	0.02549	0.908102	30.1278	0.0230069	0.925512	28.6604	24.309	0.028514	0.880269	18.5241	0.0374187	0.921905	21.4166	0.747254	-0.42033
977	NDUV2_HUMAN	10.2514	0.0676146	0.961159	10.9837	0.063107	0.901767	10.6176	14.4851	0.0478523	0.980903	20.1012	0.0344828	0.833612	17.2932	1.62873	0.703751
978	NACAM_HUMAN	17.2824	0.0401071	0.980306	16.4459	0.0421471	0.978464	16.8642	16.722	0.0414512	0.967019	19.0012	0.0364792	0.945397	17.8616	1.05914	0.0828997
979	IDHP_HUMAN	25.9328	0.0267286	0.961692	24.747	0.0280094	0.864579	25.3399	27.8363	0.0249008	0.968727	27.6896	0.0250328	0.923005	27.7629	1.09562	0.131751
980	SMRC2_HUMAN	21.5471	0.0321689	0.903064	21.2988	0.032544	0.971043	21.4229	20.5848	0.0336727	0.959986	22.0767	0.0313972	0.942059	21.3308	0.995697	-0.00622102
981	DDX47_HUMAN	15.2713	0.045389	0.961838	13.8584	0.0500165	0.766134	14.5648	8.39128	0.0826032	0.993341	11.8699	0.0583952	0.936147	10.1306	0.695553	-0.523767
982	MYO1E_HUMAN	14.157	0.0489613	0.960594	15.6663	0.0442445	0.948196	14.9117	15.9414	0.0434809	0.958563	17.4879	0.0396357	0.945492	16.7147	1.12091	0.164674
983	XRCC6_HUMAN	24.4664	0.0283306	0.951051	22.8278	0.0303641	0.915133	23.6471	24.7291	0.0280296	0.941751	23.3677	0.0296626	0.932298	24.0484	1.01697	0.0242783
984	GSK3B_HUMAN	14.8669	0.0466234	0.913052	16.8792	0.0410652	0.983645	15.8731	13.4515	0.0515294	0.971816	17.4934	0.0396234	0.965739	15.4724	0.974761	-0.0368801
985	HSP7E_HUMAN	20.4244	0.0339372	0.979313	21.4695	0.0322853	0.850996	20.9469	20.4626	0.0338738	0.973538	22.6915	0.0305466	0.985503	21.5771	1.03008	0.0427592
986	ENOPH_HUMAN	25.249	0.0274524	0.982339	29.2831	0.0236705	0.923417	27.2661	21.0404	0.0329437	0.991188	28.9529	0.0239405	0.970105	24.9967	0.916767	-0.125372
987	BORG2_HUMAN	5.89457	0.117591	0.936303	4.95131	0.139993	0.962376	5.42294	5.50066	0.126012	0.99452	5.17328	0.133986	0.974352	5.33697	0.984147	-0.023054
988	CATB_HUMAN	22.0703	0.0314063	0.967012	23.0539	0.0300664	0.901322	22.5621	26.5081	0.0261485	0.975138	27.4156	0.025283	0.917434	26.9618	1.19501	0.257019
989	ACON_HUMAN	22.6803	0.0305617	0.910865	22.5324	0.0307622	0.754064	22.6064	27.6764	0.0250447	0.959746	25.5756	0.0271019	0.926071	26.626	1.17781	0.236108
990	AP1B1_HUMAN	22.0622	0.0314179	0.940811	25.8002	0.026866	0.939149	23.9312	23.0945	0.0300135	0.968027	26.9321	0.0257368	0.946633	25.0133	1.04522	0.0638051
991	CAZA2_HUMAN	19.5264	0.035498	0.96566	17.1875	0.0403286	0.980535	18.3569	18.8482	0.0367751	0.959006	26.9898	0.0256818	0.885624	22.919	1.24852	0.320222
992	RS26_HUMAN	22.7454	0.0304742	0.969072	22.5545	0.0307321	0.951807	22.6499	26.9139	0.0257543	0.949314	25.3619	0.0273303	0.94845	26.1379	1.15399	0.206633
993	TM245_HUMAN	25.5735	0.0271041	0.98769	36.9421	0.0187631	0.845449	31.2578	27.4769	0.0252266	0.995011	23.5327	0.0294546	0.945021	25.5048	0.81595	-0.293448
994	WDR43_HUMAN	11.8001	0.0587409	0.935561	9.23869	0.0750265	0.968486	10.5194	7.5146	0.09224	0.889911	8.61348	0.0804724	0.877667	8.06404	0.766588	-0.383476
995	TBCD4_HUMAN	17.7313	0.0390918	0.94878	19.6345	0.0353025	0.863163	18.6829	16.6472	0.0416375	0.925385	16.7788	0.0413108	0.864922	16.713	0.894563	-0.160745
996	CYFP1_HUMAN	18.2494	0.0379818	0.948978	20.8614	0.0332262	0.895846	19.5554	24.1705	0.0286774	0.967263	25.3195	0.027376	0.701776	24.745	1.26538	0.339567
997	PAPS1_HUMAN	19.9085	0.0348167	0.943429	24.6439	0.0281265	0.868206	22.2762	22.8173	0.0303782	0.955838	21.6486	0.0320181	0.960997	22.2329	0.99806	-0.00280215
998	CALU_HUMAN	25.0161	0.027708	0.949653	27.6255	0.0250909	0.869491	26.3208	29.7376	0.0233088	0.944503	28.5711	0.0242604	0.920195	29.1543	1.10765	0.147507
999	EMC1_HUMAN	13.7781	0.0503078	0.976956	12.8221	0.054059	0.940687	13.3001	13.7159	0.0505359	0.98682	13.2783	0.0522014	0.958722	13.4971	1.01482	0.0212176
1000	ATX2L_HUMAN	15.3502	0.0451555	0.970476	17.2714	0.0401327	0.934375	16.3108	18.7092	0.0370484	0.870622	17.7011	0.0391585	0.952602	18.2051	1.11614	0.158519
1001	HBS1L_HUMAN	19.506	0.035535	0.874759	22.2498	0.0311529	0.907081	20.8779	17.9318	0.0386546	0.960524	24.5879	0.0281906	0.876721	21.2599	1.01829	0.0261544
1002	HMGB2_HUMAN	25.1279	0.0275848	0.920157	22.485	0.0308271	0.88032	23.8064	22.9717	0.030174	0.954513	23.7114	0.0292326	0.951802	23.3416	0.980472	-0.028452
1003	ELAV1_HUMAN	21.0083	0.032994	0.906858	17.3599	0.039928	0.940021	19.1841	19.0735	0.0363409	0.975381	18.3884	0.0376948	0.934691	18.731	0.976379	-0.0344863
1004	PDS5A_HUMAN	20.3925	0.0339903	0.989644	18.7722	0.0369242	0.918807	19.5823	25.151	0.0275594	0.82519	18.4666	0.0375352	0.995149	21.8088	1.1137	0.155358
1005	TM214_HUMAN	16.427	0.0421956	0.978466	14.2319	0.0487038	0.98547	15.3294	10.3816	0.0667667	0.934687	13.9832	0.0495698	0.862152	12.1824	0.794708	-0.331503
1006	RINI_HUMAN	25.2493	0.0274521	0.952102	22.4707	0.0308467	0.899189	23.86	24.4039	0.0284031	0.947661	23.5744	0.0294025	0.904504	23.9892	1.00541	0.00778708
1007	PAWR_HUMAN	14.1463	0.0489984	0.935605	14.9697	0.0463034	0.935924	14.558	20.1307	0.0344323	0.95253	23.637	0.0293246	0.961318	21.8839	1.50322	0.588055
1008	MDHC_HUMAN	23.6654	0.0292895	0.975595	27.021	0.0256522	0.888231	25.3432	26.468	0.0261881	0.950625	29.1133	0.0238086	0.917618	27.7907	1.09657	0.133003
1009	PGM1_HUMAN	23.3682	0.029662	0.959301	25.8088	0.026857	0.910994	24.5885	28.8951	0.0239884	0.940045	26.608	0.0260503	0.892673	27.7516	1.12864	0.174589
1010	RB6I2_HUMAN	22.2824	0.0311074	0.963758	19.3612	0.0358008	0.979468	20.8218	19.8293	0.0349557	0.961446	27.2247	0.0254602	0.811329	23.527	1.12992	0.176222
1011	CMC2_HUMAN	21.1347	0.0327967	0.961878	23.7551	0.0291789	0.927556	22.4449	28.3295	0.0244674	0.969868	28.6671	0.0241792	0.947362	28.4983	1.2697	0.344489
1012	3HIDH_HUMAN	27.1813	0.0255009	0.982712	22.5917	0.0306815	0.958883	24.8865	29.3061	0.023652	0.949302	24.5502	0.0282339	0.912313	26.9281	1.08204	0.113748
1013	GDIB_HUMAN	23.2667	0.0297913	0.951794	23.1062	0.0299983	0.925322	23.1865	26.0514	0.0266069	0.95353	26.1131	0.0265441	0.92955	26.0822	1.12489	0.169785
1014	MOT1_HUMAN	21.1863	0.0327168	0.947027	20.5774	0.0336849	0.972482	20.8818	21.7957	0.0318021	0.998747	14.3275	0.0483786	0.988986	18.0616	0.864944	-0.209322
1015	CLPX_HUMAN	19.9778	0.0346958	0.98185	17.0444	0.0406672	0.952109	18.5111	20.5878	0.0336679	0.990829	18.247	0.0379869	0.953478	19.4174	1.04896	0.0689584
1016	DDX46_HUMAN	20.2631	0.0342074	0.961735	19.225	0.0360544	0.932242	19.7441	23.4484	0.0295605	0.95605	27.0443	0.0256301	0.902713	25.2463	1.27868	0.354656
1017	FBRL_HUMAN	15.7639	0.0439704	0.943486	16.6382	0.04166	0.958993	16.2011	14.4009	0.0481323	0.922769	8.74374	0.0792735	0.866619	11.5723	0.714293	-0.485412
1018	MK14_HUMAN	18.954	0.0365699	0.989708	18.1971	0.038091	0.987826	18.5756	21.2399	0.0326341	0.984686	18.226	0.0380307	0.939256	19.733	1.06231	0.0872
1019	DDX18_HUMAN	18.4821	0.0375038	0.969484	19.9742	0.0347022	0.930713	19.2281	13.423	0.0516389	0.867148	17.2909	0.0400875	0.932169	15.3569	0.79867	-0.324329
1020	PDS5B_HUMAN	25.2749	0.0274244	0.962628	23.1804	0.0299023	0.924684	24.2276	21.6036	0.0320848	0.98335	25.3978	0.0272917	0.970143	23.5007	0.969996	-0.0439495
1021	DDX3X_HUMAN	15.851	0.0437289	0.952729	15.5297	0.0446338	0.917696	15.6903	15.6711	0.0442308	0.96013	14.2006	0.0488111	0.919211	14.9359	0.951916	-0.0710931
1022	GRPE1_HUMAN	24.5639	0.0282181	0.927249	23.0046	0.0301308	0.963247	23.7842	26.4211	0.0262346	0.970722	27.1081	0.0255698	0.889757	26.7646	1.12531	0.17032
1023	XPO1_HUMAN	21.2314	0.0326473	0.963708	21.4181	0.0323627	0.914998	21.3247	25.5592	0.0271193	0.979778	23.0222	0.0301078	0.916389	24.2907	1.13908	0.187874
1024	ECHD1_HUMAN	28.4618	0.0243536	0.965765	20.3367	0.0340835	0.975098	24.3992	26.4502	0.0262058	0.969665	25.9063	0.0267559	0.978353	26.1782	1.07291	0.101531
1025	RS27_HUMAN	29.8211	0.0232435	0.959874	20.6269	0.0336041	0.933503	25.224	25.31	0.0273863	0.972992	23.8909	0.029013	0.911433	24.6005	0.97528	-0.0361113
1026	NAMPT_HUMAN	20.1147	0.0344597	0.867138	22.9802	0.0301627	0.934353	21.5475	23.2034	0.0298727	0.903802	27.529	0.0251788	0.950255	25.3662	1.17722	0.235386
1027	BIRC6_HUMAN	13.7239	0.0505066	0.984041	15.9624	0.0434239	0.990092	14.8431	13.2855	0.0521734	0.97675	16.0427	0.0432064	0.997854	14.6641	0.987937	-0.0175092
1028	SRP68_HUMAN	24.5497	0.0282344	0.872497	24.65	0.0281195	0.900557	24.5999	28.8813	0.0239999	0.977272	30.5691	0.0226748	0.917197	29.7252	1.20835	0.273035
1029	AL7A1_HUMAN	23.7916	0.0291341	0.945525	23.5501	0.0294329	0.926686	23.6708	26.849	0.0258165	0.961751	27.4653	0.0252372	0.877015	27.1572	1.14728	0.198222
1030	ARL8B_HUMAN	20.4249	0.0339363	0.998251	16.4808	0.0420578	0.977734	18.4529	20.7208	0.0334518	0.996212	20.4561	0.0338846	0.974965	20.5884	1.11573	0.157989
1031	COMD9_HUMAN	15.5793	0.0444916	0.989563	19.5693	0.0354201	0.985888	17.5743	19.0247	0.0364341	0.942109	41.406	0.0167402	0.774727	30.2154	1.71929	0.781816
1032	AN32E_HUMAN	21.4166	0.0323649	0.959957	23.0556	0.0300642	0.885672	22.2361	21.5933	0.0321002	0.957891	19.729	0.0351334	0.939013	20.6611	0.929171	-0.105984
1033	KDM1A_HUMAN	13.9702	0.0496161	0.971276	12.7202	0.0544919	0.947674	13.3452	11.045	0.0627565	0.992554	10.3148	0.0671991	0.99871	10.6799	0.800283	-0.321419
1034	PITH1_HUMAN	22.9102	0.0302549	0.978926	39.0245	0.0177619	0.880189	30.9673	24.3017	0.0285225	0.951637	24.3441	0.0284729	0.948229	24.3229	0.785438	-0.348431
1035	HNRPR_HUMAN	24.8626	0.0278791	0.954475	20.345	0.0340697	0.944686	22.6038	19.1101	0.0362712	0.957423	18.3586	0.0377559	0.87392	18.7344	0.828816	-0.270876
1036	RHG18_HUMAN	17.2137	0.0402673	0.950314	17.3247	0.0400092	0.888673	17.2692	16.8154	0.0412211	0.976894	17.6187	0.0393417	0.864815	17.217	0.99698	-0.00436422
1037	FACE1_HUMAN	21.2864	0.0325629	0.962817	24.8644	0.0278771	0.975982	23.0754	24.3524	0.0284632	0.989118	34.4881	0.0200981	0.879325	29.4203	1.27496	0.350453
1038	CAN1_HUMAN	22.4763	0.0308391	0.949059	27.8134	0.0249213	0.903079	25.1448	24.3957	0.0284126	0.982021	32.8718	0.0210864	0.797209	28.6338	1.13875	0.187455
1039	HMOX2_HUMAN	22.0378	0.0314526	0.981297	35.8783	0.0193194	0.802337	28.958	23.7412	0.029196	0.980715	28.5698	0.0242615	0.86738	26.1555	0.90322	-0.14685
1040	IF4G2_HUMAN	17.8635	0.0388025	0.954343	18.0199	0.0384657	0.889827	17.9417	18.2436	0.0379939	0.956776	17.1986	0.0403025	0.925703	17.7211	0.987706	-0.0178458
1041	IDH3B_HUMAN	18.399	0.0376732	0.972828	12.9798	0.053402	0.876384	15.6894	18.847	0.0367775	0.939083	15.847	0.0437399	0.884454	17.347	1.10566	0.144902
1042	ERF3A_HUMAN	21.7042	0.031936	0.964444	25.1851	0.0275221	0.914861	23.4447	21.554	0.0321587	0.974216	23.5122	0.0294803	0.950639	22.5331	0.961118	-0.057214
1043	RS15_HUMAN	24.0622	0.0288065	0.962305	22.0588	0.0314227	0.909654	23.0605	24.7001	0.0280625	0.973679	24.0361	0.0288378	0.918519	24.3681	1.0567	0.079571
1044	DYN2_HUMAN	19.1852	0.0361292	0.968518	19.8373	0.0349416	0.928364	19.5113	23.0433	0.0300803	0.925886	22.8872	0.0302853	0.952268	22.9652	1.17702	0.235144
1045	TB182_HUMAN	18.0908	0.038315	0.95528	10.7183	0.0646695	0.947112	14.4045	21.7351	0.0318907	0.969868	20.2252	0.0342715	0.783536	20.9801	1.45649	0.542499
1046	EIF3D_HUMAN	22.6732	0.0305712	0.959659	22.726	0.0305002	0.918597	22.6996	24.1648	0.0286842	0.969187	27.6409	0.0250769	0.906549	25.9028	1.14111	0.190441
1047	SORCN_HUMAN	22.7757	0.0304336	0.979048	22.6457	0.0306084	0.953233	22.7107	28.0111	0.0247455	0.937519	27.071	0.0256048	0.893037	27.541	1.21269	0.278211
1048	EIF3I_HUMAN	16.5806	0.0418046	0.913018	15.592	0.0444553	0.938026	16.0863	18.3176	0.0378405	0.946525	15.7181	0.0440986	0.908123	17.0179	1.05791	0.0812144
1049	P5CS_HUMAN	21.9692	0.0315509	0.960156	20.3361	0.0340846	0.962912	21.1526	22.4729	0.0308437	0.942765	23.893	0.0290104	0.933987	23.1829	1.09598	0.132226
1050	LMAN2_HUMAN	18.4067	0.0376572	0.955934	17.9822	0.0385462	0.944144	18.1945	19.3566	0.0358094	0.956962	20.3657	0.034035	0.948843	19.8612	1.0916	0.126448
1051	SYLC_HUMAN	23.2281	0.029841	0.94954	24.1037	0.0287569	0.928578	23.6659	27.2272	0.0254579	0.944969	27.0169	0.0256561	0.909352	27.122	1.14604	0.196655
1052	RAB32_HUMAN	24.5582	0.0282247	0.959498	19.2286	0.0360478	0.961797	21.8934	16.2921	0.042545	0.913753	24.4114	0.0283944	0.879995	20.3517	0.929583	-0.105344
1053	VIME_HUMAN	18.6153	0.0372353	0.945687	18.9439	0.0365894	0.884846	18.7796	22.3742	0.0309798	0.908437	26.6837	0.0259764	0.889095	24.529	1.30615	0.385319
1054	RCC1_HUMAN	25.3325	0.027362	0.96526	19.1174	0.0362574	0.904248	22.2249	27.8229	0.0249128	0.984378	19.1946	0.0361116	0.992872	23.5087	1.05776	0.0810169
1055	HS90A_HUMAN	22.7988	0.0304028	0.947951	24.45	0.0283495	0.900953	23.6244	24.9191	0.0278159	0.959548	27.0407	0.0256334	0.92191	25.9799	1.09971	0.137118
1056	RS17_HUMAN	24.6629	0.0281049	0.970951	25.6608	0.0270119	0.92093	25.1618	26.9562	0.0257138	0.982898	31.6942	0.0218698	0.907422	29.3252	1.16546	0.220905
1057	TSR1_HUMAN	23.3287	0.0297122	0.929454	21.954	0.0315727	0.861569	22.6414	15.2096	0.045573	0.943681	17.1308	0.0404621	0.918049	16.1702	0.714187	-0.485625
1058	P4HA1_HUMAN	22.2591	0.0311399	0.962319	23.1836	0.0298982	0.900793	22.7214	23.1365	0.029959	0.959489	23.4468	0.0295626	0.944252	23.2916	1.0251	0.0357622
1059	RU17_HUMAN	25.8504	0.0268137	0.953089	24.3321	0.028487	0.922849	25.0913	22.88	0.0302949	0.96159	22.2962	0.0310882	0.975438	22.5881	0.900237	-0.151623
1060	SPCS2_HUMAN	20.0982	0.034488	0.982196	22.3308	0.03104	0.933962	21.2145	30.041	0.0230734	0.927991	28.7783	0.0240857	0.96218	29.4097	1.3863	0.47124
1061	RHOC_HUMAN	17.5301	0.0395403	0.940225	14.8482	0.0466821	0.954662	16.1892	16.9669	0.0408528	0.977943	16.2379	0.0426871	0.94409	16.6024	1.02552	0.0363609
1062	BIEA_HUMAN	23.4611	0.0295445	0.958596	27.604	0.0251104	0.929203	25.5326	21.6008	0.0320889	0.959848	24.9853	0.0277422	0.8431	23.2931	0.912288	-0.132439
1063	SRP72_HUMAN	22.2383	0.0311691	0.970938	22.6777	0.0305651	0.947344	22.458	27.1135	0.0255647	0.914646	31.3937	0.0220792	0.841755	29.2536	1.30259	0.381383
1064	EFTS_HUMAN	24.7482	0.028008	0.850757	16.6158	0.0417163	0.997295	20.682	28.4593	0.0243557	0.905181	25.5631	0.0271152	0.753948	27.0112	1.30603	0.385183
1065	GOGA3_HUMAN	19.3128	0.0358905	0.889066	22.9061	0.0302604	0.973372	21.1094	20.8083	0.0333111	0.975599	19.3722	0.0357805	0.918125	20.0902	0.951718	-0.0713944
1066	SAE2_HUMAN	21.2859	0.0325637	0.893456	24.5474	0.0282371	0.88264	22.9166	23.1391	0.0299556	0.987326	23.7338	0.029205	0.896478	23.4365	1.02268	0.0323613
1067	ZCCHV_HUMAN	10.448	0.0663423	0.732658	17.3348	0.039986	0.968255	13.8914	15.6065	0.044414	0.811108	19.0251	0.0364332	0.974311	17.3158	1.24651	0.317898
1068	USO1_HUMAN	19.921	0.0347948	0.907178	22.9	0.0302685	0.80358	21.4105	28.2471	0.0245387	0.94353	33.308	0.0208102	0.951345	30.7775	1.4375	0.52356
1069	CBX3_HUMAN	17.1319	0.0404594	0.972748	17.6067	0.0393684	0.90878	17.3693	11.2472	0.0616284	0.982035	14.0611	0.0492955	0.924519	12.6541	0.728535	-0.45693
1070	PSMD1_HUMAN	23.5	0.0294956	0.914632	22.6084	0.0306588	0.903047	23.0542	28.5147	0.0243084	0.931198	29.5122	0.0234868	0.896943	29.0135	1.25849	0.331692
1071	SERF2_HUMAN	4.90403	0.141342	0.835981	7.86897	0.0880861	0.798151	6.3865	3.61981	0.191487	0.945364	6.70773	0.103336	0.96434	5.16377	0.808545	-0.3066
1072	SF3A2_HUMAN	18.5255	0.0374159	0.956392	14.5382	0.0476775	0.931777	16.5319	21.7024	0.0319387	0.909354	19.1132	0.0362653	0.966115	20.4078	1.23445	0.303873
1073	RRP5_HUMAN	14.1464	0.0489982	0.971547	11.6023	0.0597424	0.937511	12.8743	12.0561	0.0574934	0.962732	9.31852	0.0743839	0.925855	10.6873	0.830126	-0.268598
1074	LMF2_HUMAN	26.9813	0.0256899	0.906029	19.9785	0.0346946	0.986585	23.4799	27.1692	0.0255122	0.933729	12.2237	0.056705	0.875402	19.6965	0.838865	-0.25349
1075	PURB_HUMAN	25.7736	0.0268937	0.956754	22.7475	0.0304714	0.995393	24.2605	29.155	0.0237745	0.967526	27.9506	0.024799	0.864659	28.5528	1.17693	0.235023
1076	S10AD_HUMAN	21.7859	0.0318164	0.989152	19.3173	0.0358821	0.966596	20.5516	22.8847	0.0302886	0.987659	24.4508	0.0283487	0.954114	23.6677	1.15163	0.203672
1077	RL36A_HUMAN	24.9189	0.0278161	0.964457	23.0109	0.0301225	0.950063	23.9649	27.5082	0.0251978	0.981347	25.979	0.0266811	0.982096	26.7436	1.11595	0.15827
1078	MANF_HUMAN	25.6164	0.0270587	0.980049	24.8956	0.0278422	0.903874	25.256	29.6649	0.0233659	0.916693	30.3273	0.0228556	0.939452	29.9961	1.18768	0.248148
1079	CSN1_HUMAN	21.5246	0.0322025	0.943133	21.4142	0.0323686	0.897828	21.4694	26.207	0.0264489	0.957963	27.9039	0.0248405	0.921289	27.0555	1.26019	0.333638
1080	E41L2_HUMAN	20.514	0.0337889	0.902623	23.52	0.0294706	0.870753	22.017	18.8267	0.0368173	0.955286	23.3873	0.0296378	0.865423	21.107	0.958667	-0.0608984
1081	EGFR_HUMAN	15.5662	0.0445289	0.952708	14.7671	0.0469386	0.869977	15.1667	14.795	0.0468502	0.902655	13.4163	0.0516645	0.925643	14.1056	0.930041	-0.104633
1082	CBX5_HUMAN	13.1749	0.0526111	0.981488	13.6642	0.0507274	0.907106	13.4195	10.0434	0.0690151	0.939249	13.5998	0.0509673	0.847206	11.8216	0.880925	-0.182908
1083	ARPC3_HUMAN	11.8908	0.0582929	0.940632	14.4922	0.0478291	0.905204	13.1915	16.9421	0.0409128	0.953802	19.4172	0.0356977	0.930895	18.1796	1.37813	0.462716
1084	SEC63_HUMAN	21.7623	0.0318508	0.989677	17.4808	0.0396518	0.836563	19.6216	21.6739	0.0319807	0.988153	28.3329	0.0244644	0.875451	25.0034	1.27428	0.349684
1085	CCD86_HUMAN	14.2001	0.0488129	0.997462	21.5469	0.0321692	0.750211	17.8735	11.406	0.0607706	0.993734	10.7838	0.0642767	0.99508	11.0949	0.620745	-0.687928
1086	HECD1_HUMAN	16.2053	0.0427729	0.942354	17.993	0.0385233	0.878225	17.0991	20.399	0.0339794	0.9616	19.5718	0.0354156	0.91449	19.9854	1.1688	0.225026
1087	FAM3C_HUMAN	16.4967	0.0420173	0.984328	15.3608	0.0451244	0.95467	15.9288	16.2563	0.0426387	0.954927	13.3373	0.0519704	0.930493	14.7968	0.928938	-0.106346
1088	NAA25_HUMAN	24.4877	0.0283059	0.959987	27.2153	0.025469	0.92955	25.8515	21.3931	0.0324005	0.849388	32.0989	0.0215941	0.928131	26.746	1.0346	0.0490763
1089	KTHY_HUMAN	22.2512	0.031151	0.984099	20.1029	0.0344799	0.907462	21.1771	25.3272	0.0273677	0.963055	20.4756	0.0338523	0.868271	22.9014	1.08142	0.112933
1090	PSMD7_HUMAN	25.5312	0.027149	0.90202	23.242	0.0298231	0.882706	24.3866	37.1057	0.0186803	0.948901	40.2249	0.0172318	0.827193	38.6653	1.58551	0.66495
1091	ATAD1_HUMAN	15.532	0.0446271	0.881037	13.6211	0.0508877	0.944259	14.5766	16.362	0.0423632	0.982597	18.5531	0.0373601	0.977085	17.4576	1.19765	0.260205
1092	ZCH18_HUMAN	27.8901	0.0248528	0.90035	20.8754	0.033204	0.987382	24.3827	30.5105	0.0227183	0.844372	25.3956	0.027294	0.991322	27.953	1.14643	0.197145
1093	ANM1_HUMAN	21.9547	0.0315717	0.954599	27.8335	0.0249034	0.842104	24.8941	22.4284	0.0309049	0.971481	27.5643	0.0251466	0.876297	24.9963	1.00411	0.00591328
1094	SSBP_HUMAN	25.3517	0.0273413	0.935942	22.6456	0.0306085	0.892949	23.9986	30.1758	0.0229703	0.971182	28.0385	0.0247212	0.912874	29.1072	1.21287	0.278423
1095	GBP1_HUMAN	25.2167	0.0274876	0.97555	29.308	0.0236505	0.965664	27.2623	23.1137	0.0299886	0.95384	26.7562	0.025906	0.947237	24.935	0.914631	-0.128739
1096	PLOD3_HUMAN	19.0721	0.0363434	0.940167	17.3014	0.0400632	0.96276	18.1868	17.9394	0.0386382	0.982984	15.7553	0.0439946	0.9832	16.8473	0.926353	-0.110367
1097	PRP4B_HUMAN	14.9188	0.0464612	0.960469	18.9131	0.036649	0.938238	16.916	25.737	0.026932	0.934032	20.0504	0.0345702	0.978403	22.8937	1.35338	0.436564
1098	IF4A3_HUMAN	22.6977	0.0305383	0.951409	22.7843	0.0304222	0.893714	22.741	18.9231	0.0366297	0.960996	20.2461	0.034236	0.867054	19.5846	0.861205	-0.215572
1099	MAPK2_HUMAN	14.2452	0.0486582	0.971787	16.9992	0.0407752	0.929136	15.6222	14.5221	0.0477306	0.963546	14.7634	0.0469504	0.941176	14.6427	0.937302	-0.0934142
1100	NAA50_HUMAN	13.0224	0.0532274	0.955784	13.483	0.0514088	0.963315	13.2527	14.351	0.0482994	0.941703	14.6861	0.0471975	0.94313	14.5186	1.09552	0.131612
1101	ERP44_HUMAN	26.7034	0.0259573	0.984346	23.142	0.0299519	0.812883	24.9227	26.2267	0.026429	0.912889	27.9931	0.0247614	0.901865	27.1099	1.08776	0.12136
1102	G6PI_HUMAN	23.4883	0.0295103	0.964974	23.5644	0.029415	0.88819	23.5264	28.2803	0.0245099	0.963402	27.2768	0.0254116	0.941052	27.7786	1.18074	0.239693
1103	TEBP_HUMAN	24.1734	0.028674	0.920715	25.8398	0.0268248	0.883762	25.0066	23.5212	0.029469	0.967088	23.3065	0.0297405	0.955084	23.4139	0.936309	-0.0949438
1104	FSCN1_HUMAN	21.6103	0.0320748	0.966368	23.7194	0.0292228	0.930449	22.6649	24.9529	0.0277782	0.943874	25.4813	0.0272022	0.934761	25.2171	1.11261	0.153944
1105	CAZA1_HUMAN	20.0166	0.0346287	0.971782	17.0574	0.0406361	0.959187	18.537	20.1227	0.0344461	0.940697	22.3447	0.0310206	0.932622	21.2337	1.14548	0.195947
1106	ARFG1_HUMAN	18.9413	0.0365944	0.788135	11.12	0.0623336	0.832503	15.0306	21.4496	0.0323152	0.939693	21.0815	0.0328795	0.98234	21.2655	1.41481	0.500609
1107	RAB14_HUMAN	21.8772	0.0316835	0.936551	20.3599	0.0340448	0.951044	21.1185	26.011	0.0266482	0.930252	23.7695	0.0291612	0.941117	24.8902	1.1786	0.23707
1108	CZIB_HUMAN	24.398	0.02841	0.912291	24.0283	0.0288471	0.976576	24.2132	24.8641	0.0278774	0.980876	28.4256	0.0243846	0.95247	26.6449	1.10043	0.138067
1109	GGH_HUMAN	24.5446	0.0282403	0.97324	20.4629	0.0338734	0.878369	22.5037	29.8942	0.0231867	0.964949	19.3536	0.0358149	0.91976	24.6239	1.09422	0.129897
1110	ROA2_HUMAN	19.4935	0.0355578	0.920698	19.0683	0.0363507	0.876446	19.2809	19.8849	0.0348579	0.921124	20.6948	0.0334938	0.886729	20.2899	1.05233	0.0735851
1111	ROA1_HUMAN	21.8194	0.0317674	0.906895	23.8846	0.0290206	0.909587	22.852	25.7021	0.0269685	0.900995	29.247	0.0236998	0.898761	27.4745	1.20228	0.265774
1112	GALE_HUMAN	24.6572	0.0281114	0.854314	20.8651	0.0332205	0.936176	22.7611	22.8893	0.0302826	0.96315	32.8336	0.0211109	0.98401	27.8614	1.22408	0.291698
1113	PURA_HUMAN	26.1295	0.0265273	0.968011	24.6345	0.0281373	0.925133	25.382	30.9154	0.0224208	0.94138	30.806	0.0225004	0.944299	30.8607	1.21585	0.281965
1114	IMA5_HUMAN	16.5117	0.0419792	0.982356	15.6698	0.0442346	0.97708	16.0907	15.5291	0.0446354	0.986902	15.3391	0.0451883	0.890219	15.4341	0.959191	-0.0601096
1115	IMA7_HUMAN	14.0293	0.0494071	0.979541	18.6385	0.037189	0.942397	16.3339	13.2549	0.0522935	0.949719	17.9865	0.038537	0.9725	15.6207	0.956338	-0.0644081
1116	NQO1_HUMAN	23.54	0.0294455	0.914514	24.4827	0.0283117	0.915759	24.0113	27.4142	0.0252842	0.932904	27.8042	0.0249296	0.967197	27.6092	1.14984	0.201432
1117	TXD12_HUMAN	22.1597	0.0312797	0.987015	19.3879	0.0357515	0.82101	20.7738	23.2665	0.0297916	0.971892	22.5232	0.0307748	0.93113	22.8949	1.1021	0.140259
1118	2AAA_HUMAN	22.2092	0.0312099	0.940895	21.1391	0.0327898	0.938531	21.6742	21.6532	0.0320114	0.960474	19.4942	0.0355566	0.942243	20.5737	0.949224	-0.0751788
1119	ICAL_HUMAN	24.8521	0.0278909	0.96358	27.7857	0.0249462	0.89158	26.3189	26.7054	0.0259553	0.946617	25.3694	0.0273221	0.903236	26.0374	0.989306	-0.0155107
1120	NAA15_HUMAN	24.7813	0.0279705	0.943007	24.004	0.0288764	0.928077	24.3926	25.6566	0.0270164	0.974489	20.959	0.0330715	0.907459	23.3078	0.955525	-0.0656337
1121	CALD1_HUMAN	21.4736	0.032279	0.9418	21.8564	0.0317137	0.896709	21.665	22.312	0.0310662	0.966881	23.3271	0.0297143	0.942195	22.8195	1.05329	0.0749029
1122	LIS1_HUMAN	21.2676	0.0325917	0.942272	21.9394	0.0315938	0.91517	21.6035	20.6215	0.0336128	0.972208	21.2717	0.0325854	0.928348	20.9466	0.969593	-0.0445485
1123	NUCB1_HUMAN	8.12934	0.0852648	0.97768	8.75925	0.0791331	0.9747	8.4443	13.8073	0.0502015	0.952926	15.2626	0.0454147	0.922518	14.535	1.72127	0.783478
1124	SH3L1_HUMAN	20.5107	0.0337944	0.920571	24.8253	0.027921	0.951051	22.668	22.1937	0.0312318	0.976977	25.0182	0.0277057	0.938112	23.6059	1.04138	0.058491
1125	TWF1_HUMAN	20.147	0.0344044	0.963734	17.3593	0.0399295	0.896355	18.7532	20.3681	0.0340309	0.971631	23.4022	0.0296189	0.96605	21.8852	1.16701	0.222821
1126	ATIF1_HUMAN	31.4529	0.0220376	0.986188	30.4058	0.0227965	0.911639	30.9294	37.8571	0.0183096	0.951684	25.3811	0.0273096	0.96354	31.6191	1.0223	0.0318187
1127	PAIRB_HUMAN	20.2889	0.0341639	0.934923	21.8531	0.0317184	0.908964	21.071	23.7088	0.0292358	0.976647	20.2233	0.0342746	0.938322	21.9661	1.04248	0.060017
1128	FEN1_HUMAN	22.7789	0.0304294	0.915886	19.9241	0.0347893	0.891695	21.3515	19.6908	0.0352017	0.96812	18.1917	0.0381023	0.953839	18.9412	0.887116	-0.172806
1129	GNAS1_HUMAN	15.1313	0.0458088	0.975143	14.9436	0.0463842	0.944866	15.0375	19.3873	0.0357526	0.894096	14.6068	0.0474536	0.92814	16.9971	1.13032	0.176725
1130	CPNE3_HUMAN	21.7793	0.0318259	0.956686	21.8733	0.0316891	0.920075	21.8263	21.7841	0.031819	0.946682	23.8618	0.0290484	0.905648	22.8229	1.04566	0.0644151
1131	RT27_HUMAN	21.1614	0.0327553	0.978319	17.1029	0.0405281	0.967251	19.1321	20.3117	0.0341255	0.963374	25.6513	0.027022	0.978684	22.9815	1.2012	0.264474
1132	RCN2_HUMAN	24.3658	0.0284475	0.980504	28.3709	0.0244317	0.880608	26.3683	28.1426	0.0246298	0.975297	28.9834	0.0239153	0.96429	28.563	1.08323	0.115339
1133	IF4H_HUMAN	19.1914	0.0361175	0.95384	19.044	0.0363972	0.887538	19.1177	19.7921	0.0350214	0.902423	18.9992	0.0364829	0.912051	19.3957	1.01454	0.0208251
1134	CSK21_HUMAN	18.311	0.0378541	0.967199	22.1638	0.0312738	0.840096	20.2374	15.9301	0.0435117	0.98428	19.4453	0.035646	0.985373	17.6877	0.874011	-0.194277
1135	RL23A_HUMAN	25.8962	0.0267664	0.978843	25.0155	0.0277087	0.94176	25.4559	25.7192	0.0269505	0.978474	26.835	0.0258299	0.933956	26.2771	1.03226	0.0458103
1136	RBM8A_HUMAN	17.8038	0.0389326	0.919544	20.3987	0.03398	0.905187	19.1012	11.9799	0.0578594	0.955129	21.4087	0.0323768	0.881976	16.6943	0.87399	-0.194311
1137	CSTF3_HUMAN	23.5689	0.0294094	0.918817	19.492	0.0355607	0.950387	21.5304	19.7798	0.0350432	0.995189	30.9142	0.0224217	0.9177	25.347	1.17726	0.235437
1138	DNJC3_HUMAN	14.9222	0.0464506	0.973294	20.4869	0.0338336	0.927297	17.7046	19.5979	0.0353684	0.983741	24.3528	0.0284627	0.968186	21.9753	1.24122	0.311763
1139	SUCB2_HUMAN	26.654	0.0260053	0.966336	20.5738	0.0336907	0.910811	23.6139	25.0375	0.0276844	0.981669	23.5989	0.0293721	0.940986	24.3182	1.02982	0.042397
1140	AT2B4_HUMAN	20.5884	0.0336669	0.984678	20.7324	0.0334331	0.91124	20.6604	19.8543	0.0349116	0.970421	22.0286	0.0314658	0.940935	20.9415	1.01361	0.0194963
1141	CSK_HUMAN	20.4319	0.0339247	0.967201	21.338	0.0324841	0.765466	20.885	21.7844	0.0318185	0.883178	26.1685	0.0264878	0.893523	23.9765	1.14802	0.199153
1142	CUL4B_HUMAN	18.0073	0.0384925	0.908897	20.4381	0.0339145	0.906925	19.2227	17.7972	0.0389471	0.961612	17.9383	0.0386406	0.930164	17.8677	0.929513	-0.105453
1143	EPN4_HUMAN	22.8589	0.0303229	0.939015	15.07	0.0459951	0.93204	18.9644	24.6446	0.0281257	0.971827	20.1049	0.0344765	0.958183	22.3748	1.17983	0.238576
1144	IDE_HUMAN	22.0782	0.0313951	0.950383	20.5208	0.0337779	0.919065	21.2995	23.9947	0.0288875	0.965588	24.1988	0.0286439	0.962883	24.0967	1.13133	0.17802
1145	NNMT_HUMAN	25.7424	0.0269263	0.968068	34.4703	0.0201085	0.918425	30.1063	26.6048	0.0260535	0.948414	29.094	0.0238244	0.978604	27.8494	0.925034	-0.112421
1146	ETHE1_HUMAN	26.1628	0.0264936	0.964181	20.6489	0.0335682	0.930829	23.4058	31.3783	0.02209	0.953201	24.0238	0.0288526	0.936219	27.701	1.18351	0.243071
1147	CCD50_HUMAN	10.9821	0.063116	0.944368	13.3988	0.051732	0.979409	12.1905	10.5539	0.0656771	0.963475	46.8154	0.014806	0.879771	28.6846	2.35304	1.23453
1148	RL23_HUMAN	23.7794	0.0291491	0.962661	23.2446	0.0298197	0.927478	23.512	27.5326	0.0251755	0.973213	26.3587	0.0262967	0.939672	26.9456	1.14604	0.196655
1149	KAP0_HUMAN	8.14981	0.0850508	0.95505	11.5451	0.0600382	0.761822	9.84745	9.48514	0.0730772	0.951654	9.30553	0.0744876	0.910753	9.39533	0.954088	-0.0678058
1150	GCP2_HUMAN	20.6846	0.0335103	0.977451	13.0696	0.0530351	0.954356	16.8771	23.7111	0.029233	0.964954	26.4406	0.0262153	0.944386	25.0758	1.48579	0.571231
1151	OCAD2_HUMAN	19.5724	0.0354146	0.983521	15.9098	0.0435674	0.990277	17.7411	23.2457	0.0298184	0.888077	19.9533	0.0347385	0.988232	21.5995	1.21748	0.283903
1152	TNR6_HUMAN	18.7991	0.0368713	0.959564	18.6222	0.0372216	0.849841	18.7106	19.3449	0.035831	0.870606	20.2829	0.034174	0.927948	19.8139	1.05896	0.0826536
1153	PALLD_HUMAN	15.6273	0.0443549	0.935017	12.5713	0.0551372	0.927733	14.0993	14.784	0.0468851	0.93727	14.3318	0.0483642	0.945411	14.5579	1.03252	0.0461763
1154	BASI_HUMAN	17.2336	0.0402206	0.928739	17.7043	0.0391514	0.876293	17.4689	19.7474	0.0351007	0.935808	20.2063	0.0343035	0.944957	19.9769	1.14356	0.193537
1155	ZC3HF_HUMAN	20.4726	0.0338573	0.950088	20.5689	0.0336988	0.76096	20.5208	18.1008	0.0382936	0.974477	17.5429	0.0395116	0.974134	17.8219	0.868479	-0.203437
1156	PPAC_HUMAN	23.2546	0.0298068	0.958106	24.6917	0.0280721	0.940238	23.9732	23.6097	0.0293586	0.977423	28.9041	0.023981	0.929676	26.2569	1.09526	0.131275
1157	NFIC_HUMAN	14.8866	0.0465618	0.985218	15.1429	0.0457736	0.981679	15.0148	11.0314	0.0628342	0.986653	19.2614	0.0359864	0.958401	15.1464	1.00876	0.0125899
1158	PEA15_HUMAN	17.0497	0.0406544	0.988183	15.7711	0.0439505	0.97255	16.4104	16.6322	0.0416751	0.976272	18.9051	0.0366645	0.985008	17.7686	1.08277	0.114722
1159	SRRM2_HUMAN	18.0638	0.0383721	0.941739	15.1446	0.0457685	0.873681	16.6042	18.6531	0.0371599	0.892272	16.176	0.0428504	0.81923	17.4145	1.0488	0.0687422
1160	HMGN1_HUMAN	18.0982	0.0382992	0.990277	27.4487	0.0252525	0.956027	22.7735	25.0015	0.0277243	0.961623	20.7857	0.0333473	0.957728	22.8936	1.00528	0.00759099
1161	VPS35_HUMAN	24.6782	0.0280874	0.956886	25.4432	0.0272429	0.913134	25.0607	26.9015	0.0257661	0.931024	28.7208	0.0241339	0.937634	27.8112	1.10975	0.150236
1162	LYRIC_HUMAN	23.4652	0.0295393	0.961524	21.9991	0.031508	0.918678	22.7322	29.8123	0.0232504	0.961578	26.515	0.0261417	0.959875	28.1636	1.23893	0.309098
1163	IPO4_HUMAN	22.6338	0.0306245	0.973707	24.7157	0.0280448	0.925501	23.6748	21.3662	0.0324413	0.976813	23.1339	0.0299624	0.907194	22.25	0.939821	-0.0895418
1164	ELP4_HUMAN	14.6603	0.0472806	0.997014	14.8055	0.046817	0.981496	14.7329	16.2606	0.0426275	0.985033	14.399	0.0481386	0.995718	15.3298	1.04052	0.057299
1165	GSTO1_HUMAN	24.2702	0.0285597	0.949379	25.6699	0.0270024	0.926714	24.97	26.0338	0.0266249	0.975658	29.7754	0.0232792	0.874983	27.9046	1.11753	0.160309
1166	RFA3_HUMAN	23.4053	0.0296149	0.995808	25.8638	0.0267999	0.878372	24.6345	20.8439	0.0332542	0.995112	18.1123	0.0382695	0.987373	19.4781	0.790682	-0.338831
1167	APEX1_HUMAN	25.4671	0.0272173	0.946754	23.7907	0.0291353	0.948603	24.6289	28.0401	0.0247199	0.949087	24.8696	0.0278713	0.941855	26.4548	1.07414	0.103179
1168	VATG1_HUMAN	17.6567	0.0392568	0.909479	9.21465	0.0752223	0.855788	13.4357	15.585	0.0444752	0.975328	22.2492	0.0311537	0.934911	18.9171	1.40798	0.493624
1169	PSB6_HUMAN	25.4039	0.0272851	0.957208	23.0036	0.0301321	0.917646	24.2038	24.3995	0.0284083	0.979865	25.1447	0.0275664	0.928292	24.7721	1.02348	0.0334821
1170	SMD2_HUMAN	25.2588	0.0274418	0.941404	24.022	0.0288547	0.947587	24.6404	28.455	0.0243594	0.956652	24.2172	0.0286221	0.88441	26.3361	1.06882	0.0960171
1171	HNRPD_HUMAN	22.9938	0.0301449	0.884532	25.1941	0.0275122	0.865858	24.094	27.2216	0.0254631	0.97566	26.7962	0.0258673	0.910267	27.0089	1.12098	0.164763
1172	TR150_HUMAN	22.9366	0.0302201	0.964373	22.5677	0.0307141	0.943262	22.7522	21.9013	0.0316487	0.962113	22.2162	0.0312001	0.981191	22.0587	0.969523	-0.0446533
1173	MYO9B_HUMAN	30.7995	0.0225052	0.967996	19.0351	0.0364142	0.96923	24.9173	20.9399	0.0331018	0.993494	20.2142	0.03429	0.918049	20.5771	0.825816	-0.276108
1174	AL1B1_HUMAN	24.398	0.02841	0.980569	23.9712	0.0289158	0.848125	24.1846	26.8544	0.0258113	0.947969	26.5037	0.0261528	0.9731	26.679	1.10314	0.141618
1175	ACADM_HUMAN	27.0766	0.0255994	0.98691	24.5316	0.0282553	0.953319	25.8041	30.6239	0.0226342	0.993282	19.6161	0.0353356	0.930997	25.12	0.973489	-0.0387632
1176	MTAP_HUMAN	25.356	0.0273367	0.952816	25.055	0.027665	0.921609	25.2055	27.1116	0.0255665	0.975139	32.1339	0.0215706	0.886199	29.6228	1.17525	0.232968
1177	HNRPF_HUMAN	19.053	0.03638	0.954299	19.6622	0.0352528	0.90379	19.3576	18.8379	0.0367953	0.958723	20.2611	0.0342108	0.899183	19.5495	1.00991	0.0142333
1178	PSA5_HUMAN	23.4628	0.0295424	0.961773	26.3498	0.0263056	0.875729	24.9063	26.6139	0.0260445	0.930962	30.7693	0.0225272	0.833375	28.6916	1.15198	0.204122
1179	ALDR_HUMAN	25.6593	0.0270135	0.936119	25.5383	0.0271415	0.923613	25.5988	27.6169	0.0250986	0.956576	27.9845	0.0247689	0.957179	27.8007	1.08602	0.119048
1180	RL36_HUMAN	25.4146	0.0272736	0.983712	22.7632	0.0304503	0.979178	24.0889	25.6074	0.0270682	0.977529	24.2497	0.0285837	0.936621	24.9286	1.03486	0.0494307
1181	SEC13_HUMAN	22.9342	0.0302233	0.952792	21.128	0.032807	0.910739	22.0311	26.011	0.0266482	0.956403	29.2114	0.0237286	0.905209	27.6112	1.25328	0.325714
1182	PYR1_HUMAN	24.2111	0.0286293	0.88625	26.7974	0.0258662	0.797359	25.5043	24.6309	0.0281413	0.922244	28.4996	0.0243213	0.840184	26.5652	1.0416	0.0588017
1183	ZO1_HUMAN	17.9606	0.0385927	0.969993	19.5621	0.0354332	0.949763	18.7613	17.455	0.0397106	0.926056	17.1062	0.0405201	0.933614	17.2806	0.921075	-0.118609
1184	MA7D1_HUMAN	10.2055	0.067919	0.959253	13.1028	0.0529009	0.895987	11.6541	11.3777	0.0609217	0.958012	12.0954	0.0573067	0.877664	11.7365	1.00707	0.0101658
1185	TCRG1_HUMAN	23.5283	0.0294602	0.964271	16.1136	0.0430163	0.981681	19.8209	24.0591	0.0288102	0.977244	19.1284	0.0362365	0.969296	21.5937	1.08944	0.123588
1186	LA_HUMAN	24.4578	0.0283405	0.967016	26.2644	0.0263911	0.888024	25.3611	22.9141	0.0302499	0.976399	24.9537	0.0277773	0.940605	23.9339	0.943724	-0.0835633
1187	RAB1A_HUMAN	21.0972	0.0328549	0.933132	21.8586	0.0317105	0.90067	21.4779	26.4688	0.0261873	0.954838	23.8522	0.0290601	0.933435	25.1605	1.17146	0.228307
1188	DDAH1_HUMAN	25.4861	0.027197	0.963532	24.5068	0.0282839	0.969154	24.9965	27.2399	0.025446	0.959885	29.0737	0.023841	0.933217	28.1568	1.12643	0.171761
1189	RBP56_HUMAN	22.5922	0.0306808	0.993411	22.7411	0.03048	0.93646	22.6666	33.4764	0.0207055	0.911871	39.6825	0.0174673	0.968024	36.5795	1.6138	0.690463
1190	CANB1_HUMAN	20.6423	0.033579	0.980062	29.5296	0.023473	0.946148	25.0859	21.9899	0.0315212	0.984053	24.9525	0.0277786	0.941464	23.4712	0.935633	-0.0959857
1191	RIR2_HUMAN	3.7825	0.183251	0.977617	3.87582	0.178839	0.950154	3.82916	3.54032	0.195787	0.981827	3.07232	0.22561	0.98164	3.30632	0.863458	-0.211802
1192	MTPN_HUMAN	22.5666	0.0307156	0.956988	22.7587	0.0304564	0.90185	22.6626	25.6138	0.0270614	0.922309	25.3658	0.027326	0.951447	25.4898	1.12475	0.169606
1193	RL5_HUMAN	25.2802	0.0274186	0.96175	23.7457	0.0291904	0.888373	24.513	31.4684	0.0220268	0.956107	26.3264	0.026329	0.915186	28.8974	1.17886	0.237394
1194	GSH0_HUMAN	19.279	0.0359535	0.969415	18.9252	0.0366256	0.983653	19.1021	24.1515	0.0287	0.838972	22.4792	0.0308351	0.845737	23.3153	1.22056	0.287547
1195	S10AA_HUMAN	25.0197	0.0277041	0.975575	27.1398	0.0255399	0.930131	26.0797	26.1175	0.0265396	0.984967	28.8148	0.0240552	0.885179	27.4661	1.05316	0.0747246
1196	CAP2_HUMAN	25.5379	0.0271419	0.990857	29.058	0.0238539	0.865	27.298	28.4712	0.0243456	0.980653	31.1983	0.0222175	0.843389	29.8347	1.09293	0.128201
1197	MAT2B_HUMAN	20.2225	0.0342761	0.946064	30.0564	0.0230616	0.907842	25.1394	30.5463	0.0226917	0.985316	17.23	0.040229	0.84603	23.8882	0.950228	-0.0736549
1198	ANXA7_HUMAN	20.0061	0.0346468	0.949112	19.2187	0.0360663	0.897991	19.6124	22.3924	0.0309545	0.941697	23.6741	0.0292787	0.853281	23.0333	1.17442	0.231952
1199	UCHL5_HUMAN	23.8838	0.0290216	0.969372	20.2172	0.034285	0.966333	22.0505	20.7032	0.0334802	0.904823	24.0915	0.0287714	0.923383	22.3973	1.01573	0.0225147
1200	EIF3H_HUMAN	22.2622	0.0311356	0.941331	21.0946	0.032859	0.900164	21.6784	22.9762	0.030168	0.91915	24.9266	0.0278075	0.940472	23.9514	1.10485	0.143851
1201	EXOSX_HUMAN	13.7896	0.050266	0.957854	11.5585	0.0599687	0.893453	12.674	17.1872	0.0403292	0.897462	14.9815	0.0462669	0.988395	16.0843	1.26908	0.343781
1202	ACACA_HUMAN	24.1218	0.0287353	0.997108	23.304	0.0297437	0.918409	23.7129	22.5749	0.0307044	0.963484	29.1136	0.0238083	0.975671	25.8442	1.08988	0.124171
1203	STAU1_HUMAN	11.0207	0.0628951	0.91199	9.91751	0.0698912	0.909289	10.4691	13.5728	0.0510688	0.965712	13.5968	0.0509787	0.925221	13.5848	1.29761	0.375856
1204	DDX21_HUMAN	20.381	0.0340095	0.945471	16.6654	0.0415919	0.938475	18.5232	15.133	0.0458035	0.967988	11.5797	0.0598587	0.954923	13.3564	0.721063	-0.471804
1205	DNJB4_HUMAN	17.8122	0.0389141	0.914711	11.5513	0.0600059	0.984899	14.6818	14.6723	0.0472419	0.987862	18.0121	0.0384824	0.886579	16.3422	1.11309	0.154573
1206	DNJB1_HUMAN	18.1787	0.0381296	0.943635	18.0127	0.038481	0.955742	18.0957	16.6269	0.0416883	0.983619	15.0159	0.0461607	0.939332	15.8214	0.874319	-0.193768
1207	RS28_HUMAN	28.5983	0.0242373	0.973836	23.5228	0.029467	0.918377	26.0606	30.0706	0.0230506	0.958947	27.0336	0.0256402	0.943672	28.5521	1.09561	0.13173
1208	AIP_HUMAN	19.7257	0.0351394	0.975658	21.5992	0.0320914	0.992431	20.6624	20.5081	0.0337987	0.951371	19.9098	0.0348145	0.984833	20.2089	0.978053	-0.0320149
1209	CD47_HUMAN	19.2694	0.0359713	0.975415	15.0674	0.0460031	0.971435	17.1684	22.0222	0.0314749	0.980664	18.5601	0.037346	0.914142	20.2912	1.18189	0.241094
1210	RT29_HUMAN	16.8713	0.0410843	0.980965	19.0325	0.0364191	0.973942	17.9519	21.3663	0.0324411	0.986932	25.408	0.0272806	0.957247	23.3872	1.30277	0.381578
1211	GSHB_HUMAN	22.504	0.030801	0.979218	28.4799	0.0243381	0.876043	25.492	28.3522	0.0244477	0.974534	27.6671	0.0250531	0.918388	28.0097	1.09876	0.135881
1212	PRDX2_HUMAN	25.1186	0.027595	0.982518	24.7356	0.0280222	0.957924	24.9271	26.0723	0.0265856	0.977784	25.0412	0.0276803	0.977631	25.5567	1.02526	0.0359867
1213	ABCD3_HUMAN	24.9184	0.0278167	0.944334	31.9857	0.0216705	0.940198	28.452	25.8988	0.0267637	0.966663	27.5365	0.025172	0.942349	26.7176	0.93904	-0.0907414
1214	CTNB1_HUMAN	10.6826	0.0648855	0.957892	12.0576	0.0574862	0.942492	11.3701	11.2781	0.0614596	0.967778	11.8394	0.058546	0.971039	11.5587	1.01659	0.0237342
1215	UBP10_HUMAN	22.145	0.0313003	0.956096	23.4187	0.029598	0.934408	22.7819	22.9341	0.0302234	0.977736	21.515	0.0322169	0.898924	22.2246	0.975539	-0.0357289
1216	PPIF_HUMAN	23.3473	0.0296886	0.96013	22.0018	0.0315042	0.923474	22.6745	27.4554	0.0252463	0.931917	25.4657	0.0272188	0.92165	26.4606	1.16697	0.222772
1217	XRN2_HUMAN	18.3388	0.0377967	0.978125	22.4076	0.0309336	0.797813	20.3732	18.8163	0.0368375	0.962427	19.5197	0.0355101	0.848175	19.168	0.940845	-0.0879703
1218	HMGN2_HUMAN	13.9318	0.0497527	0.962963	16.1653	0.0428787	0.977972	15.0486	19.752	0.0350925	0.96764	18.9559	0.0365662	0.98205	19.354	1.2861	0.363003
1219	CAVN1_HUMAN	7.24166	0.0957167	0.988557	8.4663	0.0818713	0.904003	7.85398	10.8113	0.0641134	0.955966	12.3586	0.056086	0.939947	11.585	1.47504	0.560757
1220	CBR1_HUMAN	25.4578	0.0272273	0.962873	24.8189	0.0279282	0.953923	25.1384	26.0693	0.0265886	0.965402	31.4287	0.0220546	0.917378	28.749	1.14363	0.193621
1221	DDRGK_HUMAN	18.1523	0.0381851	0.956635	16.2726	0.042596	0.973382	17.2124	22.8495	0.0303353	0.941217	22.7418	0.030479	0.974366	22.7957	1.32437	0.405309
1222	TSN_HUMAN	20.8422	0.0332569	0.91422	25.6977	0.0269731	0.936126	23.27	24.3369	0.0284813	0.972524	39.4123	0.0175871	0.832494	31.8746	1.36977	0.453939
1223	IF4A2_HUMAN	18.7851	0.0368988	0.975125	22.9156	0.0302479	0.982352	20.8503	18.1819	0.038123	0.893207	22.6922	0.0305456	0.954541	20.4371	0.980179	-0.0288833
1224	DDAH2_HUMAN	26.3528	0.0263026	0.957538	24.4679	0.0283288	0.956944	25.4104	35.0421	0.0197804	0.951661	22.6624	0.0305858	0.853941	28.8522	1.13545	0.183266
1225	VATF_HUMAN	14.6011	0.0474724	0.996363	18.1755	0.0381364	0.897695	16.3883	24.4806	0.0283141	0.861853	16.8042	0.0412484	0.875979	20.6424	1.25958	0.332947
1226	RL10_HUMAN	22.5594	0.0307255	0.915605	24.5784	0.0282014	0.893763	23.5689	23.5782	0.0293979	0.967151	22.9908	0.0301488	0.91632	23.2845	0.987933	-0.0175147
1227	NDKA_HUMAN	27.3422	0.0253508	0.969985	25.1945	0.0275118	0.969989	26.2684	25.6023	0.0270736	0.979023	23.2565	0.0298044	0.981135	24.4294	0.929993	-0.104708
1228	H32_HUMAN	1.59602	0.434298	0.914555	2.58951	0.267675	0.913344	2.09276	1.19382	0.580612	0.952376	2.58179	0.268475	0.902403	1.88781	0.902065	-0.148696
1229	CDC5L_HUMAN	18.8976	0.0366792	0.982519	19.5896	0.0353834	0.969716	19.2436	18.291	0.0378955	0.980088	16.0331	0.0432321	0.988845	17.1621	0.891834	-0.165152
1230	SPTC2_HUMAN	14.3825	0.0481938	0.981441	16.1606	0.0428912	0.909246	15.2715	15.1411	0.0457791	0.993142	15.3281	0.0452207	0.92957	15.2346	0.997582	-0.00349328
1231	FOSL1_HUMAN	7.37708	0.0939596	0.961707	10.3214	0.0671563	0.946869	8.84924	6.49821	0.106667	0.987661	6.53516	0.106064	0.986382	6.51669	0.736412	-0.441415
1232	SNAG_HUMAN	19.446	0.0356447	0.962377	19.2115	0.0360797	0.984219	19.3288	18.541	0.0373847	0.98243	11.5667	0.0599261	0.976987	15.0538	0.77883	-0.36062
1233	P3H1_HUMAN	20.5776	0.0336846	0.991669	15.5314	0.0446287	0.910542	18.0545	23.1044	0.0300007	0.969498	26.1122	0.026545	0.867763	24.6083	1.363	0.446786
1234	RS7_HUMAN	23.5113	0.0294814	0.955359	23.0553	0.0300646	0.911797	23.2833	27.5348	0.0251735	0.942807	24.9581	0.0277724	0.951984	26.2465	1.12727	0.172829
1235	OLA1_HUMAN	22.9433	0.0302114	0.963376	23.8571	0.0290541	0.928793	23.4002	26.6077	0.0260506	0.968344	27.453	0.0252485	0.958298	27.0304	1.15514	0.208062
1236	SAR1A_HUMAN	20.1772	0.034353	0.969736	22.5147	0.0307864	0.944352	21.346	21.4088	0.0323768	0.967554	23.0958	0.0300118	0.946364	22.2523	1.04246	0.0599886
1237	ERBIN_HUMAN	13.3965	0.0517408	0.924232	13.9988	0.0495147	0.980349	13.6977	14.0996	0.0491608	0.956638	12.4636	0.0556139	0.879844	13.2816	0.969623	-0.044504
1238	PUM3_HUMAN	12.1306	0.0571402	0.970036	15.8926	0.0436145	0.890271	14.0116	7.90037	0.0877361	0.934937	34.4632	0.0201127	0.957202	21.1818	1.51173	0.596202
1239	FRYL_HUMAN	15.4698	0.0448064	0.949407	18.0529	0.0383953	0.961651	16.7614	22.413	0.0309261	0.982816	37.5665	0.0184512	0.943739	29.9898	1.78922	0.839329
1240	NSUN2_HUMAN	22.2726	0.031121	0.930628	22.5718	0.0307086	0.862019	22.4222	24.4123	0.0283934	0.962298	13.3849	0.0517858	0.884274	18.8986	0.842852	-0.246649
1241	SYDC_HUMAN	26.2278	0.026428	0.946582	24.748	0.0280082	0.922387	25.4879	30.1332	0.0230028	0.921779	30.0146	0.0230937	0.929375	30.0739	1.17993	0.238701
1242	SMCA5_HUMAN	18.2127	0.0380585	0.952336	12.7254	0.0544697	0.944011	15.469	12.5733	0.0551285	0.969	12.979	0.0534054	0.96687	12.7761	0.825917	-0.275931
1243	NUF2_HUMAN	11.699	0.0592484	0.960984	10.9865	0.0630909	0.969293	11.3428	9.12777	0.0759383	0.960467	6.835	0.101411	0.992866	7.98138	0.703655	-0.50706
1244	LAR4B_HUMAN	18.7205	0.0370261	0.977594	18.753	0.036962	0.915737	18.7367	16.9319	0.0409373	0.990154	18.8654	0.0367416	0.972507	17.8987	0.955272	-0.0660158
1245	HEXB_HUMAN	24.0675	0.0288002	0.939315	25.1957	0.0275105	0.922573	24.6316	29.9506	0.023143	0.913914	32.5003	0.0213274	0.950108	31.2255	1.2677	0.342214
1246	NDKB_HUMAN	23.0735	0.0300409	0.965058	26.5538	0.0261035	0.918028	24.8137	26.2206	0.0264352	0.979004	28.2478	0.0245381	0.962983	27.2342	1.09755	0.134286
1247	VP26A_HUMAN	26.8922	0.025775	0.74479	19.6573	0.0352615	0.899002	23.2748	18.7585	0.0369511	0.992591	23.214	0.029859	0.928763	20.9862	0.901673	-0.149324
1248	RHG17_HUMAN	22.7423	0.0304784	0.92441	24.5474	0.0282371	0.979062	23.6448	24.3861	0.0284239	0.925696	22.9986	0.0301387	0.966207	23.6923	1.00201	0.00289589
1249	TBG1_HUMAN	20.2944	0.0341547	0.960473	34.4812	0.0201022	0.860195	27.3878	21.9309	0.031606	0.922469	23.2187	0.029853	0.989198	22.5748	0.824265	-0.27882
1250	IF2B2_HUMAN	28.3873	0.0244175	0.935442	24.1443	0.0287086	0.934995	26.2658	25.6779	0.0269939	0.930319	25.1621	0.0275472	0.905378	25.42	0.9678	-0.0472195
1251	AMPL_HUMAN	29.3261	0.0236358	0.734766	23.841	0.0290737	0.884932	26.5836	26.7554	0.0259068	0.935043	28.4374	0.0243745	0.928611	27.5964	1.0381	0.053945
1252	PCYOX_HUMAN	20.6399	0.0335829	0.963526	26.5027	0.0261538	0.88666	23.5713	25.9793	0.0266807	0.973017	26.8209	0.0258436	0.922632	26.4001	1.12001	0.163514
1253	UBQL1_HUMAN	16.3702	0.0423421	0.986135	16.4372	0.0421693	0.796824	16.4037	19.9587	0.0347291	0.945437	18.9644	0.03655	0.887148	19.4615	1.18641	0.246604
1254	PNPT1_HUMAN	22.0902	0.031378	0.967458	25.3865	0.0273038	0.936073	23.7384	25.413	0.0272753	0.98822	23.7626	0.0291697	0.957926	24.5878	1.03578	0.050723
1255	ARP2_HUMAN	14.9555	0.0463473	0.962602	16.6445	0.0416441	0.876121	15.8	17.4151	0.0398015	0.951265	25.2381	0.0274643	0.844885	21.3266	1.34978	0.432727
1256	CAPR1_HUMAN	16.8271	0.0411923	0.959611	16.1569	0.042901	0.937237	16.492	14.1994	0.0488154	0.968168	14.1617	0.048945	0.934647	14.1806	0.859844	-0.217853
1257	SF3B3_HUMAN	18.9965	0.0364882	0.97412	19.2909	0.0359312	0.946276	19.1437	14.3125	0.0484297	0.964721	19.6134	0.0353404	0.913175	16.9629	0.886085	-0.174483
1258	ATP5I_HUMAN	20.3985	0.0339804	0.990541	15.5851	0.0444751	0.968289	17.9918	21.0517	0.032926	0.994166	19.0376	0.0364093	0.985714	20.0446	1.1141	0.15588
1259	LAMB1_HUMAN	5.18842	0.133595	0.979861	7.53526	0.0919871	0.853713	6.36184	6.08084	0.113989	0.9687	6.43388	0.107734	0.869297	6.25736	0.983578	-0.0238892
1260	NOC4L_HUMAN	21.6145	0.0320686	0.907526	18.2327	0.0380166	0.830088	19.9236	8.82974	0.0785014	0.744347	12.2918	0.0563912	0.932032	10.5608	0.530062	-0.915766
1261	DDX50_HUMAN	15.2855	0.0453466	0.937199	14.0314	0.0493999	0.939708	14.6584	16.6978	0.0415112	0.994082	12.3927	0.0559321	0.920424	14.5452	0.992278	-0.0111842
1262	CHRD1_HUMAN	21.4651	0.0322919	0.939125	21.3072	0.0325311	0.946161	21.3861	22.7803	0.0304274	0.973817	21.5805	0.0321192	0.980739	22.1804	1.03714	0.0526106
1263	BID_HUMAN	23.2217	0.0298491	0.969498	22.4469	0.0308794	0.97537	22.8343	21.0371	0.0329488	0.97818	25.4051	0.0272838	0.9555	23.2211	1.01694	0.0242328
1264	PUM1_HUMAN	13.8863	0.0499158	0.958752	15.6572	0.0442703	0.985666	14.7717	11.3456	0.0610938	0.975102	12.7701	0.0542789	0.990002	12.0579	0.816279	-0.292866
1265	ATP5J_HUMAN	18.3129	0.0378502	0.970309	18.2233	0.0380363	0.955378	18.2681	26.1822	0.026474	0.979321	19.7159	0.0351568	0.875488	22.949	1.25623	0.329106
1266	PP2AA_HUMAN	15.145	0.0457675	0.976551	14.8199	0.0467715	0.957253	14.9824	16.7342	0.0414211	0.939914	16.8357	0.0411712	0.915117	16.785	1.12031	0.163898
1267	NENF_HUMAN	21.5335	0.0321892	0.951841	12.9914	0.0533545	0.904496	17.2624	28.4781	0.0243397	0.971732	34.3348	0.0201879	0.92538	31.4064	1.81935	0.863423
1268	ABCF2_HUMAN	17.438	0.0397493	0.972325	18.3206	0.0378344	0.91528	17.8793	15.2541	0.04544	0.965442	16.118	0.0430044	0.964109	15.6861	0.877333	-0.188803
1269	NUP62_HUMAN	19.9861	0.0346814	0.931131	20.6189	0.0336171	0.874556	20.3025	22.2438	0.0311614	0.98177	21.9475	0.0315821	0.854948	22.0956	1.08832	0.122103
1270	SH3B4_HUMAN	8.74271	0.0792829	0.979376	11.667	0.0594112	0.887508	10.2048	8.19061	0.0846271	0.937675	8.73344	0.079367	0.953625	8.46202	0.829218	-0.270177
1271	RL32_HUMAN	24.591	0.0281871	0.962445	24.8745	0.0278657	0.881996	24.7327	27.5232	0.0251841	0.95042	28.0184	0.024739	0.923197	27.7708	1.12283	0.167145
1272	SHC1_HUMAN	16.4422	0.0421567	0.990196	21.5809	0.0321186	0.988387	19.0115	13.1532	0.0526981	0.982616	16.839	0.0411633	0.975448	14.9961	0.788789	-0.342289
1273	RM44_HUMAN	26.3412	0.0263141	0.911373	19.5817	0.0353977	0.941907	22.9615	27.104	0.0255737	0.898948	23.6802	0.0292712	0.894193	25.3921	1.10585	0.145162
1274	TOM40_HUMAN	25.8995	0.0267629	0.958752	32.3397	0.0214333	0.937309	29.1196	25.9648	0.0266957	0.915883	28.0699	0.0246936	0.898273	27.0174	0.927807	-0.108104
1275	CCN1_HUMAN	0.925069	0.749293	0.903015	2.09558	0.330767	0.961825	1.51032	2.35627	0.294172	0.789086	1.27825	0.542262	0.884876	1.81726	1.20323	0.266907
1276	UBA3_HUMAN	26.4725	0.0261836	0.89826	21.807	0.0317855	0.949981	24.1398	23.2766	0.0297788	0.959278	22.5039	0.0308012	0.842639	22.8902	0.948238	-0.0766794
1277	FABP5_HUMAN	28.0457	0.0247149	0.895154	25.2369	0.0274656	0.920066	26.6413	32.5117	0.0213199	0.904294	30.3078	0.0228703	0.935301	31.4097	1.17899	0.237548
1278	CHERP_HUMAN	20.369	0.0340295	0.895188	21.0811	0.0328801	0.98889	20.7251	19.5638	0.03543	0.990241	19.1966	0.0361077	0.929643	19.3802	0.935112	-0.0967895
1279	USP9X_HUMAN	20.0933	0.0344965	0.977296	28.6773	0.0241706	0.889222	24.3853	21.9805	0.0315346	0.971437	23.3396	0.0296984	0.815582	22.6601	0.929251	-0.10586
1280	NT5D1_HUMAN	21.4653	0.0322915	0.9594	22.4529	0.0308712	0.971694	21.9591	17.8831	0.0387599	0.985453	20.6565	0.0335559	0.953996	19.2698	0.877531	-0.188478
1281	RS9_HUMAN	25.5336	0.0271465	0.95619	25.7209	0.0269488	0.938871	25.6272	25.7974	0.0268689	0.982117	28.4063	0.0244012	0.94643	27.1018	1.05754	0.0807131
1282	MYL9_HUMAN	16.5512	0.041879	0.953099	17.5737	0.0394423	0.899689	17.0625	16.5207	0.0419564	0.98362	18.0442	0.0384138	0.929438	17.2824	1.01289	0.0184818
1283	PP14B_HUMAN	21.0665	0.0329028	0.985676	19.6412	0.0352905	0.942532	20.3538	18.9202	0.0366354	0.97839	19.0965	0.0362972	0.857344	19.0083	0.933893	-0.0986707
1284	RAGP1_HUMAN	13.8639	0.0499966	0.963656	15.6862	0.0441884	0.898717	14.775	14.7733	0.0469189	0.97345	14.6876	0.0471928	0.907065	14.7304	0.996982	-0.00436099
1285	GLOD4_HUMAN	25.6471	0.0270263	0.939664	26.6597	0.0259998	0.975872	26.1534	24.8059	0.0279429	0.97964	30.0666	0.0230537	0.894517	27.4362	1.04905	0.0690839
1286	GDIR2_HUMAN	22.3308	0.03104	0.983763	21.6205	0.0320597	0.928775	21.9757	24.5404	0.0282452	0.981338	25.9453	0.0267157	0.933043	25.2428	1.14867	0.199966
1287	STAG2_HUMAN	15.0469	0.0460659	0.88665	15.4368	0.0449021	0.962185	15.2419	18.889	0.0366958	0.980977	12.617	0.0549377	0.951441	15.753	1.03354	0.0475885
1288	PABP2_HUMAN	20.537	0.0337512	0.934209	22.5973	0.0306738	0.931078	21.5672	16.8335	0.0411766	0.989078	24.6262	0.0281468	0.983853	20.7298	0.961176	-0.0571271
1289	STAT1_HUMAN	19.8098	0.0349901	0.970156	21.9955	0.0315131	0.93037	20.9027	20.8144	0.0333013	0.956446	20.0021	0.0346538	0.890557	20.4082	0.976345	-0.0345371
1290	S10A6_HUMAN	24.0102	0.0288688	0.985043	22.0632	0.0314165	0.96465	23.0367	23.8095	0.0291122	0.984867	23.2185	0.0298533	0.963205	23.514	1.02072	0.0295871
1291	SAP18_HUMAN	17.7942	0.0389534	0.876768	12.33	0.0562163	0.979765	15.0621	10.3144	0.0672019	0.932418	10.5449	0.0657332	0.96328	10.4296	0.692441	-0.530238
1292	DCTN4_HUMAN	28.0813	0.0246836	0.972033	28.779	0.0240852	0.956465	28.4301	24.7456	0.028011	0.972054	29.8112	0.0232512	0.944207	27.2784	0.959488	-0.0596626
1293	NEP1_HUMAN	16.9324	0.0409362	0.932032	15.2855	0.0453468	0.89855	16.1089	12.03	0.0576184	0.876743	9.70936	0.0713896	0.956975	10.8697	0.67476	-0.567554
1294	PSF2_HUMAN	17.5223	0.0395579	0.981301	21.1616	0.032755	0.984394	19.3419	13.1148	0.0528522	0.959551	16.8208	0.0412077	0.991725	14.9678	0.773852	-0.36987
1295	CYB5B_HUMAN	21.2668	0.0325929	0.979078	34.1144	0.0203183	0.904798	27.6906	26.6099	0.0260484	0.957821	33.6821	0.0205791	0.944288	30.146	1.08867	0.122569
1296	CRTAP_HUMAN	16.7039	0.0414962	0.983639	14.3549	0.0482864	0.969892	15.5294	20.5403	0.0337457	0.955033	15.9958	0.043333	0.952821	18.2681	1.17635	0.234323
1297	TFAM_HUMAN	22.2466	0.0311574	0.964091	18.375	0.0377224	0.941808	20.3108	26.6133	0.0260452	0.967177	21.4608	0.0322984	0.989269	24.037	1.18346	0.243011
1298	PMM2_HUMAN	25.7859	0.0268808	0.948431	17.8914	0.0387419	0.855893	21.8387	31.7476	0.0218331	0.989939	24.797	0.0279529	0.991278	28.2723	1.2946	0.372503
1299	RBBP7_HUMAN	21.522	0.0322064	0.960171	21.3714	0.0324334	0.867172	21.4467	17.1422	0.0404352	0.969296	18.1206	0.038252	0.970206	17.6314	0.8221	-0.282615
1300	BCAT1_HUMAN	20.3964	0.0339838	0.996003	26.9365	0.0257326	0.863037	23.6664	21.7572	0.0318583	0.960678	26.6794	0.0259807	0.960362	24.2183	1.02332	0.0332536
1301	GDS1_HUMAN	21.287	0.032562	0.95827	21.0913	0.0328641	0.940189	21.1892	22.8593	0.0303223	0.939395	23.7474	0.0291883	0.909485	23.3034	1.09978	0.137214
1302	EHD1_HUMAN	22.966	0.0301814	0.97295	21.8924	0.0316615	0.850602	22.4292	23.8315	0.0290854	0.898765	27.1497	0.0255306	0.881257	25.4906	1.13649	0.184585
1303	CTRO_HUMAN	11.7697	0.0588927	0.967652	13.6063	0.0509433	0.970503	12.688	8.69195	0.0797459	0.964177	12.1137	0.0572201	0.992471	10.4028	0.819897	-0.286485
1304	SYIM_HUMAN	27.8496	0.024889	0.923088	21.5065	0.0322297	0.963738	24.678	26.4906	0.0261658	0.932905	27.1989	0.0254843	0.960229	26.8448	1.0878	0.121416
1305	RM41_HUMAN	22.4323	0.0308995	0.900618	17.4129	0.0398065	0.98935	19.9226	24.781	0.0279709	0.909008	24.3954	0.028413	0.97441	24.5882	1.23419	0.30356
1306	NU160_HUMAN	22.6927	0.0305449	0.985296	24.6791	0.0280863	0.825827	23.6859	26.9158	0.0257524	0.969607	33.7542	0.0205351	0.894989	30.335	1.28072	0.356955
1307	STT3A_HUMAN	20.0437	0.0345817	0.968122	17.8635	0.0388023	0.953818	18.9536	26.2998	0.0263556	0.907141	20.9636	0.0330643	0.953863	23.6317	1.24682	0.318248
1308	PRPS2_HUMAN	22.709	0.030523	0.968694	23.9934	0.0288891	0.986065	23.3512	24.219	0.02862	0.98364	25.7449	0.0269237	0.981475	24.9819	1.06983	0.0973871
1309	GNL3_HUMAN	16.5542	0.0418714	0.947983	12.3615	0.0560733	0.891174	14.4578	15.208	0.0455778	0.972662	12.5565	0.0552023	0.890753	13.8822	0.960189	-0.0586103
1310	SF3A3_HUMAN	17.4418	0.0397406	0.931058	18.0513	0.0383987	0.961527	17.7465	14.8731	0.0466041	0.980026	16.829	0.0411877	0.951639	15.851	0.893191	-0.16296
1311	MPRIP_HUMAN	22.4196	0.030917	0.876269	22.7641	0.0304491	0.940164	22.5919	18.872	0.0367288	0.948414	16.4101	0.042239	0.947366	17.6411	0.780859	-0.356866
1312	SKP1_HUMAN	10.8976	0.0636056	0.969045	10.7087	0.0647276	0.928894	10.8031	11.1864	0.0619634	0.930896	9.55052	0.0725769	0.884165	10.3685	0.959764	-0.0592478
1313	MCTS1_HUMAN	21.2721	0.0325849	0.958985	21.9571	0.0315682	0.944154	21.6146	25.3523	0.0273406	0.967243	28.3191	0.0244763	0.86957	26.8357	1.24155	0.312147
1314	DHX30_HUMAN	16.8571	0.041119	0.934874	14.0328	0.0493948	0.879692	15.445	15.4791	0.0447797	0.966344	14.4836	0.0478573	0.939995	14.9813	0.969984	-0.0439678
1315	EIF3L_HUMAN	24.3021	0.0285221	0.95877	25.3467	0.0273467	0.953738	24.8244	27.9823	0.0247709	0.957892	30.8447	0.0224722	0.951615	29.4135	1.18486	0.24472
1316	DEK_HUMAN	16.8012	0.0412558	0.963608	14.7605	0.0469596	0.903534	15.7809	17.3036	0.0400581	0.952062	15.534	0.0446213	0.898716	16.4188	1.04042	0.0571708
1317	PEX14_HUMAN	25.0605	0.0276589	0.968802	22.1541	0.0312875	0.981336	23.6073	26.0938	0.0265637	0.97602	25.1261	0.0275868	0.99584	25.61	1.08483	0.117471
1318	AMPD2_HUMAN	22.9996	0.0301374	0.970007	24.94	0.0277926	0.98505	23.9698	25.7259	0.0269435	0.937973	24.7799	0.0279722	0.94476	25.2529	1.05353	0.0752326
1319	MOT4_HUMAN	17.1934	0.0403147	0.963615	22.2192	0.0311958	0.913192	19.7063	19.677	0.0352263	0.975289	20.3619	0.0340414	0.971557	20.0194	1.01589	0.0227435
1320	HMGA1_HUMAN	21.1021	0.0328474	0.978202	22.894	0.0302763	0.913742	21.9981	28.9539	0.0239397	0.937337	22.2849	0.0311039	0.958145	25.6194	1.16462	0.21986
1321	QCR6_HUMAN	26.4054	0.0262502	0.951193	21.3518	0.0324632	0.970109	23.8786	22.5023	0.0308033	0.959528	29.6758	0.0233573	0.9814	26.0891	1.09257	0.127727
1322	YKT6_HUMAN	21.0925	0.0328623	0.976404	22.7907	0.0304136	0.942481	21.9416	19.1625	0.0361721	0.984927	25.5617	0.0271167	0.929153	22.3621	1.01916	0.0273865
1323	AT5F1_HUMAN	20.2021	0.0343107	0.926904	18.9999	0.0364816	0.822712	19.601	27.5966	0.0251171	0.960476	25.6396	0.0270342	0.953161	26.6181	1.358	0.441482
1324	CALR_HUMAN	24.9343	0.0277989	0.963524	25.1728	0.0275356	0.909315	25.0536	29.5095	0.023489	0.960854	29.8915	0.0231888	0.944463	29.7005	1.18548	0.24547
1325	CAV1_HUMAN	19.822	0.0349685	0.958217	24.4411	0.0283599	0.944984	22.1316	23.8463	0.0290673	0.958501	22.0703	0.0314063	0.965408	22.9583	1.03736	0.0529102
1326	RL17_HUMAN	22.027	0.0314681	0.948695	21.613	0.0320708	0.941305	21.82	29.2813	0.023672	0.968278	22.0498	0.0314355	0.945671	25.6656	1.17624	0.234184
1327	RTCB_HUMAN	26.2844	0.026371	0.962897	20.9486	0.033088	0.909302	23.6165	29.3624	0.0236067	0.955191	27.9492	0.0248003	0.896183	28.6558	1.21338	0.27903
1328	FA50A_HUMAN	14.7357	0.0470385	0.978607	12.5396	0.0552765	0.964285	13.6377	10.7957	0.0642057	0.983313	11.2282	0.0617326	0.903878	11.012	0.807467	-0.308525
1329	TBD2A_HUMAN	20.522	0.0337758	0.972895	14.6948	0.0471695	0.982173	17.6084	17.349	0.0399532	0.950272	19.6225	0.0353242	0.946372	18.4857	1.04982	0.0701478
1330	ABCF3_HUMAN	8.93116	0.0776099	0.928573	12.8428	0.0539717	0.981098	10.887	16.5943	0.0417702	0.98518	17.5143	0.0395761	0.901873	17.0543	1.56648	0.64753
1331	IF2G_HUMAN	23.3346	0.0297047	0.941004	24.1233	0.0287336	0.901857	23.7289	26.4584	0.0261977	0.911607	26.8525	0.0258131	0.920332	26.6554	1.12333	0.167784
1332	MYDGF_HUMAN	26.0688	0.0265891	0.977455	19.883	0.0348612	0.980763	22.9759	27.0747	0.0256013	0.944545	32.1002	0.0215932	0.912327	29.5874	1.28776	0.364862
1333	SPS1_HUMAN	23.588	0.0293855	0.978784	24.64	0.028131	0.938795	24.114	27.5183	0.0251886	0.962795	22.3265	0.031046	0.982222	24.9224	1.03352	0.0475716
1334	CAB39_HUMAN	15.7321	0.0440595	0.973117	16.8153	0.0412211	0.962421	16.2737	16.3734	0.0423338	0.977401	14.8142	0.0467895	0.976296	15.5938	0.958219	-0.0615731
1335	NUP93_HUMAN	22.1781	0.0312537	0.942238	22.2267	0.0311853	0.916606	22.2024	23.9537	0.0289369	0.959238	23.5893	0.029384	0.928874	23.7715	1.07067	0.0985181
1336	SODC_HUMAN	22.7966	0.0304058	0.921822	25.1081	0.0276065	0.966708	23.9523	28.4925	0.0243274	0.979435	35.998	0.0192552	0.962421	32.2452	1.34622	0.428919
1337	TIAR_HUMAN	18.2132	0.0380573	0.973293	19.7207	0.0351482	0.938727	18.967	21.6713	0.0319846	0.937763	19.1221	0.0362485	0.992129	20.3967	1.07538	0.104846
1338	PUR4_HUMAN	24.2317	0.0286049	0.960613	21.8975	0.0316541	0.91998	23.0646	25.3705	0.027321	0.900614	23.987	0.0288968	0.85795	24.6788	1.06998	0.0975868
1339	VPS29_HUMAN	22.8198	0.0303748	0.967958	20.9291	0.0331189	0.974593	21.8744	23.0878	0.0300223	0.964978	24.9598	0.0277706	0.961045	24.0238	1.09826	0.135217
1340	OCAD1_HUMAN	13.9303	0.0497583	0.955437	15.7107	0.0441194	0.880707	14.8205	15.395	0.0450241	0.963869	15.7559	0.0439928	0.950763	15.5755	1.05094	0.0716817
1341	H2B1M_HUMAN	5.46707	0.126786	0.924469	3.98912	0.173759	0.849461	4.72809	3.0605	0.226481	0.863855	3.69469	0.187606	0.85119	3.3776	0.714368	-0.485261
1342	SPEE_HUMAN	24.4143	0.028391	0.930909	20.0147	0.0346319	0.727952	22.2145	25.4369	0.0272496	0.947133	26.7512	0.0259108	0.927018	26.0941	1.17464	0.23222
1343	REEP5_HUMAN	26.8842	0.0257827	0.921315	26.9885	0.0256831	0.968305	26.9363	26.7426	0.0259192	0.966487	30.3208	0.0228604	0.922988	28.5317	1.05923	0.0830128
1344	GTF2I_HUMAN	14.3007	0.0484694	0.967205	12.5461	0.0552482	0.896781	13.4234	12.2507	0.0565802	0.892411	9.93746	0.0697509	0.973857	11.0941	0.826474	-0.274959
1345	PRDX5_HUMAN	24.5162	0.0282731	0.956422	23.2986	0.0297506	0.866708	23.9074	28.2498	0.0245363	0.969856	27.9213	0.024825	0.931008	28.0856	1.17477	0.232373
1346	T2EA_HUMAN	21.0058	0.0329978	0.947974	20.9738	0.0330482	0.984517	20.9898	14.336	0.0483502	0.950207	14.2396	0.0486773	0.870471	14.2878	0.680701	-0.554906
1347	SEPT8_HUMAN	21.3164	0.0325171	0.977549	31.4681	0.022027	0.971868	26.3923	28.803	0.0240651	0.978451	29.0386	0.0238698	0.940979	28.9208	1.09581	0.131994
1348	EPHA2_HUMAN	15.1148	0.0458588	0.97197	16.5818	0.0418018	0.912011	15.8483	17.0943	0.0405484	0.956737	14.932	0.0464203	0.94972	16.0132	1.0104	0.0149304
1349	ASPH_HUMAN	22.4861	0.0308256	0.965429	19.2515	0.0360048	0.937324	20.8688	22.7379	0.0304842	0.928243	23.6982	0.029249	0.943318	23.2181	1.11257	0.153899
1350	TYB4_HUMAN	20.4354	0.033919	0.885561	22.9869	0.030154	0.936685	21.7111	22.2728	0.0311208	0.960248	24.5039	0.0282872	0.927717	23.3884	1.07725	0.107356
1351	MYPT1_HUMAN	23.6451	0.0293146	0.953407	23.41	0.0296091	0.859572	23.5275	25.6079	0.0270678	0.904464	25.4542	0.0272311	0.909771	25.531	1.08516	0.117901
1352	GMFB_HUMAN	21.9434	0.0315879	0.974014	24.4436	0.028357	0.840952	23.1935	21.5296	0.032195	0.975664	35.8185	0.0193517	0.875421	28.6741	1.2363	0.306024
1353	5NTD_HUMAN	3.34197	0.207407	0.867333	3.06121	0.226429	0.852873	3.20159	6.40687	0.108188	0.803759	3.21853	0.215361	0.860563	4.8127	1.50322	0.588059
1354	CTND1_HUMAN	16.8672	0.0410944	0.95921	17.9389	0.0386394	0.910994	17.403	18.3974	0.0376763	0.961231	14.3122	0.0484304	0.914292	16.3548	0.939768	-0.0896232
1355	INT3_HUMAN	15.1808	0.0456595	0.947891	19.8676	0.0348883	0.888336	17.5242	7.59396	0.0912761	0.865296	9.22279	0.075156	0.766186	8.40837	0.479815	-1.05945
1356	DHX15_HUMAN	20.5258	0.0337695	0.953089	21.6845	0.0319651	0.955084	21.1052	19.8268	0.0349601	0.936535	19.9631	0.0347214	0.90796	19.895	0.942658	-0.0851933
1357	COPD_HUMAN	21.9848	0.0315284	0.943093	22.3592	0.0310006	0.925785	22.172	21.5596	0.0321502	0.961372	19.1074	0.0362763	0.928876	20.3335	0.917082	-0.124877
1358	CDV3_HUMAN	23.7153	0.0292278	0.938141	19.6034	0.0353585	0.886968	21.6594	21.1135	0.0328296	0.975121	35.6635	0.0194358	0.94921	28.3885	1.31068	0.390315
1359	API5_HUMAN	18.6	0.0372659	0.918116	19.0651	0.0363568	0.940836	18.8326	16.0882	0.0430841	0.963997	16.9593	0.0408711	0.91943	16.5238	0.877405	-0.188686
1360	JIP4_HUMAN	18.8415	0.0367884	0.929229	21.6058	0.0320815	0.958236	20.2236	20.9551	0.0330778	0.941205	23.6511	0.0293072	0.962238	22.3031	1.10282	0.141199
1361	GDIA_HUMAN	22.8634	0.0303169	0.918149	27.1794	0.0255027	0.910049	25.0214	25.4626	0.0272222	0.946599	25.7623	0.0269055	0.925742	25.6124	1.02362	0.0336816
1362	RHOA_HUMAN	14.3642	0.048255	0.97087	14.9824	0.0462642	0.908464	14.6733	12.8712	0.0538526	0.987696	13.2477	0.0523222	0.944391	13.0594	0.890013	-0.168102
1363	PRPF3_HUMAN	20.5973	0.0336523	0.985413	23.2828	0.0297708	0.950933	21.9401	16.4931	0.0420265	0.991784	26.5561	0.0261012	0.80576	21.5246	0.981064	-0.0275811
1364	SOAT1_HUMAN	21.798	0.0317986	0.958834	14.9565	0.0463443	0.990377	18.3773	18.0843	0.0383286	0.99285	21.6204	0.0320598	0.995749	19.8524	1.08027	0.111392
1365	AAAT_HUMAN	16.5314	0.0419292	0.967872	17.8613	0.0388072	0.895786	17.1963	18.1481	0.0381939	0.972759	15.0944	0.0459208	0.925193	16.6213	0.966559	-0.0490705
1366	SRPRA_HUMAN	16.7641	0.0413472	0.955914	17.4369	0.0397517	0.948991	17.1005	22.1689	0.0312666	0.930229	20.0914	0.0344997	0.881511	21.1302	1.23565	0.305267
1367	OXSR1_HUMAN	23.5284	0.02946	0.85099	27.4594	0.0252426	0.873107	25.4939	32.5317	0.0213069	0.849969	25.1984	0.0275076	0.938171	28.865	1.13223	0.179171
1368	MAIP1_HUMAN	30.4477	0.0227652	0.92695	23.7778	0.029151	0.9803	27.1128	29.6153	0.0234051	0.972131	28.501	0.0243201	0.987739	29.0581	1.07175	0.09997
1369	ACSL3_HUMAN	21.8856	0.0316714	0.908742	20.6581	0.0335533	0.973408	21.2719	22.856	0.0303267	0.979027	19.054	0.036378	0.964962	20.955	0.985106	-0.0216497
1370	GSLG1_HUMAN	14.5457	0.0476531	0.94397	14.3904	0.0481673	0.853382	14.468	16.6777	0.0415612	0.972717	14.9992	0.0462123	0.838693	15.8385	1.09472	0.130563
1371	NC2B_HUMAN	24.8085	0.02794	0.974256	24.4442	0.0283563	0.903969	24.6263	18.7071	0.0370526	0.991259	20.3396	0.0340788	0.993419	19.5233	0.792782	-0.335003
1372	ATPG_HUMAN	22.816	0.0303799	0.950382	22.6176	0.0306464	0.896257	22.7168	31.4379	0.0220481	0.947631	25.7474	0.0269211	0.949034	28.5926	1.25866	0.331885
1373	SYSC_HUMAN	23.7494	0.0291858	0.964706	23.8753	0.029032	0.921784	23.8124	24.7278	0.0280311	0.965678	26.7866	0.0258766	0.924548	25.7572	1.08167	0.113266
1374	NDUA6_HUMAN	7.51744	0.0922052	0.931718	6.47186	0.107102	0.995273	6.99465	9.10539	0.0761249	0.988607	10.7421	0.0645262	0.993096	9.92375	1.41876	0.504633
1375	COMT_HUMAN	24.2744	0.0285547	0.87358	23.4267	0.0295879	0.938299	23.8506	26.0956	0.0265618	0.953851	27.7577	0.0249713	0.910238	26.9267	1.12897	0.175013
1376	RRS1_HUMAN	13.4124	0.0516794	0.967134	9.19604	0.0753745	0.846806	11.3042	11.9374	0.0580654	0.888438	3.73151	0.185755	0.801865	7.83443	0.693052	-0.528964
1377	GPDM_HUMAN	23.0746	0.0300393	0.973153	29.8616	0.023212	0.859518	26.4681	29	0.0239016	0.978805	23.0646	0.0300524	0.880515	26.0323	0.983534	-0.0239532
1378	CBR3_HUMAN	25.4119	0.0272765	0.964395	22.1035	0.0313591	0.995687	23.7577	30.4483	0.0227647	0.98978	31.1534	0.0222495	0.920105	30.8009	1.29646	0.374575
1379	P4HA2_HUMAN	17.5365	0.0395259	0.954707	16.001	0.043319	0.921809	16.7688	14.4575	0.0479437	0.964474	15.5757	0.0445018	0.964475	15.0166	0.895512	-0.159215
1380	RL31_HUMAN	22.1646	0.0312727	0.958286	23.101	0.0300051	0.940224	22.6328	30.7216	0.0225622	0.947273	24.7262	0.0280329	0.96707	27.7239	1.22494	0.292715
1381	KRR1_HUMAN	16.5246	0.0419464	0.875293	10.4654	0.0662324	0.914422	13.495	11.6822	0.0593335	0.920357	10.987	0.0630878	0.939409	11.3346	0.839914	-0.251687
1382	PYGB_HUMAN	25.6234	0.0270514	0.950843	26.6618	0.0259977	0.917368	26.1426	28.3521	0.0244478	0.956651	29.3143	0.0236453	0.917173	28.8332	1.10292	0.141329
1383	UFM1_HUMAN	20.9147	0.0331416	0.969202	19.0906	0.0363084	0.850777	20.0026	19.1912	0.036118	0.995604	20.9091	0.0331506	0.977431	20.0501	1.00237	0.00342069
1384	EIF1_HUMAN	8.26108	0.0839052	0.990801	8.49758	0.08157	0.934469	8.37933	9.24655	0.0749628	0.966192	11.2876	0.061408	0.980117	10.2671	1.22528	0.293117
1385	ATG4B_HUMAN	16.7225	0.0414499	0.987223	36.809	0.0188309	0.924332	26.7658	17.2206	0.040251	0.994315	12.342	0.0561618	0.743862	14.7813	0.552246	-0.856618
1386	RAB35_HUMAN	17.9369	0.0386436	0.921382	25.4073	0.0272814	0.856177	21.6721	23.4837	0.0295161	0.981316	20.2506	0.0342284	0.959085	21.8672	1.009	0.0129261
1387	RANG_HUMAN	23.879	0.0290275	0.978667	22.391	0.0309566	0.907867	23.135	26.1004	0.0265569	0.97301	23.9656	0.0289226	0.953587	25.033	1.08204	0.113757
1388	CNDP2_HUMAN	22.2528	0.0311487	0.923463	29.391	0.0235836	0.930486	25.8219	25.6978	0.026973	0.978788	38.3954	0.0180529	0.900707	32.0466	1.24106	0.311576
1389	TM9S2_HUMAN	16.0512	0.0431836	0.974837	16.3386	0.042424	0.966153	16.1949	19.4196	0.0356932	0.954028	18.307	0.0378623	0.923055	18.8633	1.16477	0.220046
1390	WDR12_HUMAN	10.4422	0.0663791	0.924494	10.0999	0.0686289	0.95191	10.2711	10.1325	0.0684082	0.925928	14.6888	0.0471887	0.796825	12.4107	1.20831	0.272992
1391	ARC1A_HUMAN	11.2878	0.0614067	0.93202	17.0297	0.0407022	0.914775	14.1588	19.0438	0.0363976	0.9519	18.1725	0.0381426	0.888201	18.6082	1.31425	0.39424
1392	M3K20_HUMAN	14.5556	0.0476208	0.983634	19.129	0.0362355	0.95955	16.8423	17.4376	0.0397502	0.926633	13.9381	0.0497304	0.821539	15.6878	0.931457	-0.102439
1393	ABHDA_HUMAN	23.4011	0.0296203	0.969349	22.6853	0.0305549	0.979487	23.0432	32.1889	0.0215338	0.979517	30.2715	0.0228977	0.984262	31.2302	1.35529	0.438601
1394	ARL3_HUMAN	20.0713	0.0345343	0.938712	19.2719	0.0359668	0.87877	19.6716	21.8968	0.0316552	0.93616	19.7629	0.0350731	0.943427	20.8299	1.05888	0.0825412
1395	PSB4_HUMAN	20.0112	0.0346379	0.908467	24.2414	0.0285935	0.873605	22.1263	30.442	0.0227694	0.959467	27.2345	0.0254511	0.8569	28.8382	1.30335	0.382221
1396	LARP1_HUMAN	19.9448	0.0347533	0.943938	20.3523	0.0340574	0.911097	20.1485	17.5947	0.0393952	0.970696	20.3982	0.0339808	0.923228	18.9965	0.942821	-0.0849449
1397	TOIP1_HUMAN	29.5102	0.0234884	0.921437	11.6324	0.0595879	0.836091	20.5713	30.9	0.0224319	0.94846	24.4896	0.0283037	0.965957	27.6948	1.34629	0.428984
1398	UTP20_HUMAN	22.5882	0.0306863	0.88918	15.26	0.0454224	0.95424	18.9241	23.8748	0.0290326	0.964254	4.51909	0.153382	0.723056	14.197	0.750205	-0.414644
1399	UFL1_HUMAN	21.2541	0.0326125	0.937778	17.4451	0.039733	0.90908	19.3496	27.4048	0.0252929	0.966264	26.0971	0.0265603	0.914569	26.7509	1.38251	0.467286
1400	MARE1_HUMAN	19.2119	0.0360791	0.9752	22.9422	0.0302127	0.852136	21.0771	20.7858	0.0333471	0.966311	22.2689	0.0311262	0.959363	21.5274	1.02137	0.0304991
1401	SSRD_HUMAN	18.5749	0.0373164	0.963686	19.7555	0.0350863	0.923934	19.1652	19.6457	0.0352824	0.936433	24.4175	0.0283873	0.932849	22.0316	1.14956	0.201086
1402	RL15_HUMAN	23.7679	0.0291631	0.965452	23.3978	0.0296244	0.951684	23.5829	24.9131	0.0278226	0.963511	27.7245	0.0250013	0.969899	26.3188	1.11601	0.158353
1403	DOPD_HUMAN	22.9165	0.0302467	0.956389	21.4036	0.0323846	0.982364	22.1601	25.5807	0.0270965	0.981299	26.8593	0.0258066	0.947091	26.22	1.18321	0.242706
1404	SGT1_HUMAN	19.239	0.0360282	0.969925	20.4977	0.0338158	0.922807	19.8684	19.0627	0.0363615	0.944632	21.1603	0.032757	0.980263	20.1115	1.01224	0.0175447
1405	DOCK7_HUMAN	20.4957	0.0338191	0.908768	24.3381	0.0284799	0.982383	22.4169	22.7639	0.0304494	0.968032	24.4582	0.02834	0.986743	23.6111	1.05327	0.0748753
1406	MPCP_HUMAN	25.8742	0.0267891	0.963222	22.9561	0.0301944	0.942206	24.4152	32.4713	0.0213465	0.937638	27.3956	0.0253014	0.932343	29.9334	1.22602	0.29398
1407	FKBP5_HUMAN	23.6895	0.0292597	0.979193	23.8896	0.0290146	0.959996	23.7895	24.8504	0.0278928	0.924672	19.5753	0.0354093	0.981385	22.2128	0.933723	-0.0989338
1408	PSB3_HUMAN	22.4159	0.0309221	0.982554	25.8459	0.0268185	0.894229	24.1309	28.181	0.0245963	0.979268	30.5328	0.0227017	0.891315	29.3569	1.21657	0.282817
1409	SARNP_HUMAN	22.0849	0.0313855	0.884191	15.0069	0.0461886	0.946652	18.5459	17.6308	0.0393145	0.97122	13.1936	0.0525367	0.949746	15.4122	0.831031	-0.267026
1410	CPNE1_HUMAN	18.7929	0.0368835	0.946161	22.2765	0.0311157	0.890317	20.5347	23.792	0.0291336	0.968845	23.4137	0.0296044	0.907469	23.6028	1.14941	0.200899
1411	ODO1_HUMAN	21.9854	0.0315277	0.962618	18.5667	0.0373328	0.945888	20.276	26.0705	0.0265874	0.979707	24.6278	0.0281449	0.970979	25.3492	1.2502	0.322162
1412	TRUA_HUMAN	25.644	0.0270296	0.970293	24.1888	0.0286556	0.965006	24.9164	24.0465	0.0288253	0.956591	42.9995	0.0161199	0.923107	33.523	1.34542	0.428056
1413	DAZP1_HUMAN	24.9342	0.027799	0.968846	26.0155	0.0266436	0.912821	25.4749	25.5598	0.0271186	0.937874	25.4553	0.02723	0.949959	25.5076	1.00128	0.00184851
1414	ERF1_HUMAN	20.1004	0.0344843	0.923618	24.499	0.0282929	0.875355	22.2997	21.897	0.0316549	0.954934	25.8529	0.0268112	0.92133	23.8749	1.07064	0.0984748
1415	STAT3_HUMAN	14.9395	0.0463968	0.958176	16.4114	0.0422358	0.951175	15.6755	15.8884	0.043626	0.947545	19.1393	0.0362159	0.926516	17.5139	1.11728	0.159989
1416	PURA2_HUMAN	22.1342	0.0313156	0.919301	26.3075	0.0263479	0.884586	24.2209	20.3042	0.0341382	0.963657	23.4089	0.0296105	0.9055	21.8565	0.902383	-0.148188
1417	PGP_HUMAN	26.199	0.026457	0.98668	31.5287	0.0219847	0.971805	28.8638	34.5695	0.0200508	0.925837	49.3639	0.0140416	0.814542	41.9667	1.45395	0.539982
1418	GNA1_HUMAN	24.8904	0.027848	0.990335	23.9251	0.0289715	0.926156	24.4078	26.4825	0.0261738	0.992505	33.0097	0.0209983	0.9607	29.7461	1.21871	0.28536
1419	PAI1_HUMAN	0.693147	1	0.946563	0.693147	1	0.917213	0.693147	0.977791	0.708891	0.887335	0.703646	0.985079	0.920392	0.840719	1.2129	0.278461
1420	PSB2_HUMAN	23.7637	0.0291683	0.93778	22.8417	0.0303457	0.96595	23.3027	26.2204	0.0264354	0.982873	26.1926	0.0264634	0.943828	26.2065	1.12461	0.16943
1421	PTN1_HUMAN	19.7899	0.0350253	0.950352	22.6736	0.0305706	0.912316	21.2318	22.5372	0.0307557	0.954244	27.0833	0.0255931	0.937934	24.8103	1.16854	0.224711
1422	CSN8_HUMAN	24.0215	0.0288553	0.97744	25.1427	0.0275685	0.95362	24.5821	22.1372	0.0313114	0.996911	28.6183	0.0242204	0.975655	25.3778	1.03237	0.0459581
1423	MYO1B_HUMAN	6.38658	0.108532	0.941552	5.15337	0.134504	0.833902	5.76997	13.9966	0.0495226	0.909705	13.0662	0.0530489	0.820344	13.5314	2.34514	1.22967
1424	HLAH_HUMAN	8.16332	0.08491	0.98763	7.11512	0.0974188	0.955106	7.63922	7.59589	0.0912529	0.981224	4.59476	0.150856	0.895237	6.09533	0.797899	-0.325722
1425	DHB4_HUMAN	23.4519	0.0295561	0.934983	27.2438	0.0254424	0.915307	25.3479	25.1664	0.0275426	0.951726	28.1492	0.0246241	0.851618	26.6578	1.05168	0.0726923
1426	HMGB1_HUMAN	23.4408	0.0295701	0.942469	28.6971	0.0241539	0.833348	26.0689	24.0497	0.0288214	0.958659	27.4494	0.0252518	0.886438	25.7496	0.98775	-0.017782
1427	PP2BA_HUMAN	24.2422	0.0285925	0.977649	26.6673	0.0259924	0.95489	25.4548	21.9037	0.0316452	0.977436	23.4683	0.0295355	0.909504	22.686	0.891227	-0.166135
1428	FKBP3_HUMAN	26.3287	0.0263267	0.937565	28.8044	0.0240639	0.871068	27.5666	26.7128	0.0259481	0.949038	33.441	0.0207275	0.952684	30.0769	1.09106	0.125736
1429	CTR1_HUMAN	14.0183	0.0494458	0.972989	13.7014	0.0505894	0.992859	13.8599	16.8922	0.0410336	0.94273	13.409	0.0516928	0.979829	15.1506	1.09313	0.128459
1430	COA3_HUMAN	19.0285	0.0364268	0.996318	16.9931	0.0407899	0.992157	18.0108	18.8877	0.0366982	0.994887	23.074	0.0300402	0.987836	20.9809	1.1649	0.22021
1431	DCNL1_HUMAN	22.0867	0.031383	0.944196	25.0293	0.0276934	0.92033	23.558	22.3219	0.0310524	0.982081	24.1141	0.0287444	0.932717	23.218	0.985567	-0.0209739
1432	CADH2_HUMAN	7.43555	0.0932207	0.993374	9.04757	0.0766114	0.922056	8.24156	8.75513	0.0791704	0.989651	8.6047	0.0805545	0.984937	8.67991	1.05319	0.0747637
1433	PUR8_HUMAN	25.9293	0.0267322	0.948883	25.8845	0.0267784	0.939322	25.9069	26.0361	0.0266226	0.986352	23.6007	0.0293698	0.948693	24.8184	0.957981	-0.0619306
1434	RFTN1_HUMAN	18.463	0.0375426	0.977912	12.1277	0.0571538	0.959532	15.2954	24.4426	0.0283582	0.90193	16.9123	0.0409848	0.988458	20.6774	1.35188	0.434963
1435	DPOD2_HUMAN	11.4534	0.0605189	0.980234	10.689	0.0648467	0.989691	11.0712	10.6208	0.0652632	0.857677	12.4661	0.0556025	0.870264	11.5435	1.04266	0.0602619
1436	SMD3_HUMAN	22.5284	0.0307678	0.987305	18.7662	0.0369359	0.951433	20.6473	23.7267	0.0292138	0.987781	23.4775	0.0295239	0.920175	23.6021	1.14311	0.192963
1437	PFD3_HUMAN	24.1451	0.0287075	0.911475	20.382	0.0340079	0.959075	22.2636	25.8689	0.0267946	0.954927	23.625	0.0293396	0.910084	24.747	1.11155	0.152567
1438	PLOD1_HUMAN	13.8861	0.0499167	0.967039	12.2888	0.0564047	0.934849	13.0875	15.9725	0.0433962	0.918167	12.7799	0.0542374	0.935815	14.3762	1.09847	0.135499
1439	NU133_HUMAN	20.9719	0.0330512	0.965792	19.8098	0.0349902	0.927569	20.3909	25.6199	0.0270551	0.971267	24.8454	0.0278984	0.908638	25.2326	1.23745	0.307368
1440	PDIP2_HUMAN	13.4619	0.0514897	0.997688	11.7835	0.0588237	0.985984	12.6227	13.5495	0.0511566	0.998828	11.0412	0.0627783	0.879504	12.2953	0.974069	-0.0379037
1441	LRC40_HUMAN	18.9028	0.0366689	0.910393	15.7789	0.0439287	0.895123	17.3409	20.2089	0.0342991	0.983043	19.0783	0.0363317	0.956518	19.6436	1.13279	0.179882
1442	LETM1_HUMAN	24.7835	0.0279681	0.984316	28.5103	0.0243122	0.919474	26.6469	27.8106	0.0249238	0.965072	30.7336	0.0225534	0.829474	29.2721	1.09852	0.13556
1443	MA2A1_HUMAN	18.4311	0.0376076	0.868138	17.3017	0.0400624	0.923483	17.8664	20.6943	0.0334946	0.906677	20.0037	0.0346509	0.926724	20.349	1.13895	0.187711
1444	GPX8_HUMAN	15.6119	0.0443987	0.997024	14.346	0.0483165	0.967607	14.9789	14.4409	0.0479989	0.994825	14.1198	0.0490904	0.973687	14.2804	0.953363	-0.0689019
1445	PPCEL_HUMAN	7.66629	0.0904149	0.991596	5.46017	0.126946	0.925434	6.56323	7.94285	0.0872668	0.969483	10.2505	0.0676206	0.99879	9.09669	1.38601	0.470936
1446	TES_HUMAN	20.9526	0.0330818	0.972472	23.1918	0.0298876	0.962987	22.0722	27.2499	0.0254367	0.973059	19.3004	0.0359136	0.941119	23.2752	1.0545	0.0765623
1447	DX39A_HUMAN	24.8069	0.0279417	0.943281	18.5007	0.0374659	0.953886	21.6538	22.4157	0.0309225	0.982549	16.4175	0.04222	0.954263	19.4166	0.896682	-0.157332
1448	PIN4_HUMAN	18.8229	0.0368248	0.984783	18.2634	0.0379527	0.907055	18.5432	15.4518	0.0448586	0.988146	14.8991	0.0465229	0.913367	15.1754	0.818385	-0.289148
1449	RL22L_HUMAN	18.6894	0.0370877	0.985265	19.7409	0.0351122	0.981823	19.2152	20.9195	0.033134	0.950659	20.3609	0.0340431	0.817251	20.6402	1.07416	0.10321
1450	ARF6_HUMAN	14.4347	0.0480195	0.965546	17.6215	0.0393352	0.995103	16.0281	20.689	0.0335031	0.966764	17.6428	0.0392878	0.954913	19.1659	1.19577	0.257939
1451	DPP3_HUMAN	22.716	0.0305136	0.974856	25.4557	0.0272295	0.915691	24.0858	21.6147	0.0320684	0.965898	30.1736	0.022972	0.92779	25.8941	1.07508	0.104439
1452	RPN2_HUMAN	20.1315	0.034431	0.951421	19.2567	0.035995	0.889148	19.6941	31.6357	0.0219103	0.946263	27.727	0.024999	0.902254	29.6813	1.50712	0.591791
1453	KIME_HUMAN	22.0146	0.0314858	0.918371	20.8729	0.033208	0.927786	21.4438	21.0603	0.0329125	0.889438	24.0789	0.0287864	0.978435	22.5696	1.0525	0.0738247
1454	MP2K3_HUMAN	16.1564	0.0429023	0.948409	14.153	0.0489751	0.975186	15.1547	17.0639	0.0406208	0.896817	20.655	0.0335583	0.970207	18.8594	1.24446	0.315518
1455	DJB11_HUMAN	24.121	0.0287362	0.98739	25.3446	0.0273489	0.91424	24.7328	32.0914	0.0215991	0.975001	33.0328	0.0209836	0.973748	32.5621	1.31655	0.396767
1456	TIM9_HUMAN	24.4643	0.028333	0.984485	22.8905	0.030281	0.843685	23.6774	34.564	0.020054	0.976199	41.4475	0.0167235	0.960269	38.0057	1.60515	0.682707
1457	TXNL1_HUMAN	20.549	0.0337315	0.970736	18.7697	0.0369291	0.931224	19.6593	21.5356	0.0321861	0.966998	20.6121	0.0336282	0.969386	21.0739	1.07195	0.10024
1458	PPME1_HUMAN	14.7321	0.0470501	0.819885	20.0299	0.0346056	0.891925	17.381	19.5119	0.0355244	0.991188	22.4308	0.0309016	0.940571	20.9713	1.20657	0.270907
1459	VATC1_HUMAN	17.5154	0.0395736	0.960021	14.5829	0.0475316	0.917992	16.0491	18.6919	0.0370828	0.96807	24.35	0.028466	0.816591	21.5209	1.34094	0.423243
1460	UCHL1_HUMAN	23.6562	0.0293008	0.959541	25.3633	0.0273287	0.888039	24.5098	28.4232	0.0243867	0.93697	26.4942	0.0261622	0.915046	27.4587	1.12032	0.163907
1461	SNX2_HUMAN	20.263	0.0342075	0.924694	21.248	0.0326217	0.993618	20.7555	21.9699	0.0315499	0.82527	34.1098	0.0203211	0.74616	28.0398	1.35096	0.433982
1462	UBCP1_HUMAN	18.8303	0.0368103	0.978334	16.2556	0.0426405	0.967232	17.5429	21.7954	0.0318025	0.942484	19.3223	0.035873	0.990887	20.5588	1.17192	0.228869
1463	ATPO_HUMAN	21.3176	0.0325153	0.953983	16.0392	0.0432157	0.974757	18.6784	23.0799	0.0300325	0.98141	22.2398	0.0311669	0.971803	22.6599	1.21316	0.278768
1464	CIP4_HUMAN	19.0682	0.0363509	0.968236	18.5521	0.0373621	0.937789	18.8102	28.8879	0.0239943	0.905464	29.0546	0.0238567	0.837239	28.9713	1.54019	0.623109
1465	GSTM3_HUMAN	24.4048	0.0284021	0.986396	27.2908	0.0253985	0.985738	25.8478	24.8501	0.0278931	0.977593	37.3725	0.018547	0.78268	31.1113	1.20363	0.267396
1466	KCC2G_HUMAN	25.0167	0.0277074	0.962071	18.0859	0.0383252	0.929526	21.5513	32.2278	0.0215077	0.975026	27.1468	0.0255333	0.984659	29.6873	1.37752	0.462071
1467	RM45_HUMAN	25.7441	0.0269245	0.994454	31.7818	0.0218096	0.940646	28.763	28.5025	0.0243189	0.992303	33.8044	0.0205046	0.950873	31.1534	1.08311	0.115179
1468	PREP_HUMAN	21.4957	0.0322458	0.914966	19.623	0.0353231	0.900961	20.5594	28.2977	0.0244948	0.978347	26.8665	0.0257997	0.886514	27.5821	1.34158	0.423937
1469	CTCF_HUMAN	20.4022	0.0339741	0.863733	18.5924	0.0372812	0.944178	19.4973	22.1509	0.0312921	0.930565	13.3769	0.0518169	0.959352	17.7639	0.911094	-0.134329
1470	HNRLL_HUMAN	22.6784	0.0305642	0.917048	20.7844	0.0333494	0.971631	21.7314	15.9644	0.0434182	0.887402	19.5139	0.0355207	0.976785	17.7392	0.816293	-0.292842
1471	ZPR1_HUMAN	20.7531	0.0333997	0.992799	20.8523	0.0332408	0.995957	20.8027	26.1821	0.0264741	0.952375	20.9209	0.0331318	0.961909	23.5515	1.13214	0.179048
1472	GTPBA_HUMAN	18.9356	0.0366055	0.978475	10.9559	0.0632671	0.983475	14.9457	21.5334	0.0321895	0.965696	19.3224	0.0358727	0.928465	20.4279	1.3668	0.450805
1473	GMPPB_HUMAN	24.6861	0.0280784	0.988255	32.3429	0.0214312	0.971415	28.5145	29.0522	0.0238587	0.986716	37.9949	0.0182431	0.877289	33.5236	1.17567	0.233479
1474	DDX54_HUMAN	12.2926	0.0563874	0.988299	10.2967	0.0673174	0.976058	11.2947	11.8837	0.0583274	0.985907	11.4549	0.0605112	0.896575	11.6693	1.03317	0.0470782
1475	SRRT_HUMAN	25.5158	0.0271654	0.963786	25.7305	0.0269387	0.911425	25.6232	23.2266	0.0298428	0.966766	23.6162	0.0293505	0.926327	23.4214	0.914071	-0.129622
1476	IVD_HUMAN	29.9271	0.0231612	0.939588	27.0984	0.0255789	0.921862	28.5128	26.5324	0.0261245	0.970575	35.0921	0.0197522	0.875683	30.8123	1.08065	0.111896
1477	SPB6_HUMAN	16.7521	0.0413766	0.948172	12.1615	0.056995	0.904691	14.4568	24.6797	0.0280857	0.968851	12.3295	0.0562187	0.885098	18.5046	1.27999	0.356131
1478	SYDM_HUMAN	19.3374	0.035845	0.964027	21.2186	0.032667	0.91055	20.278	34.0671	0.0203465	0.973711	22.9332	0.0302247	0.974886	28.5002	1.40548	0.491058
1479	SC61B_HUMAN	15.2072	0.0455801	0.947934	15.8314	0.0437831	0.948324	15.5193	21.0073	0.0329956	0.951646	17.7566	0.039036	0.953438	19.3819	1.24889	0.320648
1480	G3BP2_HUMAN	14.4421	0.047995	0.938186	12.1266	0.0571591	0.904563	13.2843	16.1265	0.042982	0.952434	15.9033	0.0435852	0.951482	16.0149	1.20554	0.269684
1481	ASNA_HUMAN	24.3338	0.028485	0.91967	21.3529	0.0324616	0.940424	22.8433	26.4726	0.0261836	0.950821	23.3241	0.0297181	0.918317	24.8983	1.08996	0.124277
1482	YBOX1_HUMAN	18.6009	0.0372642	0.963242	22.1258	0.0313276	0.94985	20.3633	21.9071	0.0316403	0.972452	27.0483	0.0256262	0.908178	24.4777	1.20205	0.265496
1483	IMPA1_HUMAN	22.0667	0.0314114	0.929753	28.8017	0.0240662	0.887985	25.4342	29.0305	0.0238765	0.944265	26.4974	0.026159	0.857001	27.764	1.0916	0.126444
1484	LMAN1_HUMAN	19.891	0.0348474	0.960754	23.8625	0.0290476	0.810478	21.8767	23.3732	0.0296556	0.883269	31.3191	0.0221318	0.865965	27.3462	1.25001	0.321942
1485	CSPG4_HUMAN	15.3719	0.0450917	0.865663	17.9947	0.0385196	0.909236	16.6833	17.0083	0.0407535	0.852787	11.073	0.0625982	0.822256	14.0406	0.841598	-0.248797
1486	GLYG_HUMAN	20.3969	0.033983	0.959278	26.903	0.0257646	0.924085	23.65	25.8943	0.0267684	0.968212	26.8447	0.0258206	0.93897	26.3695	1.11499	0.157032
1487	DRG2_HUMAN	22.2025	0.0312193	0.883929	19.6332	0.0353049	0.933973	20.9178	17.9141	0.0386929	0.967815	20.5617	0.0337106	0.92663	19.2379	0.919688	-0.120784
1488	FBLI1_HUMAN	21.6418	0.0320282	0.942651	15.2141	0.0455596	0.84575	18.4279	20.2004	0.0343136	0.949696	20.206	0.0343041	0.931934	20.2032	1.09633	0.132687
1489	MP2K4_HUMAN	27.0639	0.0256115	0.81172	23.0751	0.0300387	0.938585	25.0695	29.9536	0.0231407	0.983264	28.4138	0.0243948	0.9499	29.1837	1.16411	0.219228
1490	RL18_HUMAN	24.121	0.0287363	0.948025	23.3309	0.0297094	0.967712	23.7259	28.0067	0.0247493	0.961467	28.4911	0.0243285	0.961545	28.2489	1.19063	0.251731
1491	RS6_HUMAN	23.2756	0.02978	0.958414	23.0009	0.0301357	0.928389	23.1382	27.7185	0.0250066	0.964915	27.1582	0.0255226	0.958278	27.4384	1.18584	0.245914
1492	2A5E_HUMAN	17.7655	0.0390165	0.97433	14.8924	0.0465436	0.981641	16.329	19.1176	0.0362571	0.995675	16.4684	0.0420894	0.996451	17.793	1.08966	0.123878
1493	CCHL_HUMAN	25.3746	0.0273166	0.873098	18.9996	0.0364821	0.928048	22.1871	26.5328	0.0261241	0.960273	19.5505	0.0354541	0.989039	23.0417	1.03852	0.0545231
1494	GEMI5_HUMAN	30.2361	0.0229245	0.90787	32.7958	0.0211352	0.848755	31.5159	18.609	0.0372479	0.986371	31.0639	0.0223136	0.724083	24.8365	0.78806	-0.343622
1495	RL21_HUMAN	23.3763	0.0296517	0.932503	23.8424	0.029072	0.911136	23.6093	27.7543	0.0249744	0.964756	33.4267	0.0207364	0.938952	30.5905	1.29569	0.373725
1496	SSRA_HUMAN	27.3242	0.0253675	0.984958	22.0415	0.0314474	0.944113	24.6829	26.3263	0.026329	0.968509	29.111	0.0238105	0.934177	27.7187	1.12299	0.167349
1497	RBBP4_HUMAN	20.4465	0.0339006	0.977101	19.7132	0.0351616	0.87163	20.0798	15.7541	0.043998	0.979721	16.7561	0.0413668	0.951189	16.2551	0.809523	-0.304856
1498	IF16_HUMAN	19.9063	0.0348206	0.969317	19.1482	0.0361991	0.971459	19.5272	18.0492	0.0384032	0.990934	19.8494	0.0349203	0.960768	18.9493	0.970404	-0.0433423
1499	UBE2K_HUMAN	18.0733	0.0383519	0.878424	20.8911	0.033179	0.944495	19.4822	24.5204	0.0282682	0.96211	26.3675	0.0262879	0.909534	25.444	1.30601	0.385163
1500	CPSF6_HUMAN	21.8051	0.0317883	0.977229	25.7633	0.0269044	0.929719	23.7842	30.1585	0.0229835	0.84369	21.6805	0.0319709	0.970381	25.9195	1.08978	0.124035
1501	VDAC2_HUMAN	24.8445	0.0278994	0.95675	23.5855	0.0293887	0.929362	24.215	32.1226	0.0215781	0.943008	29.9487	0.0231445	0.943843	31.0357	1.28167	0.358026
1502	RDH11_HUMAN	19.3196	0.035878	0.996701	19.0242	0.036435	0.9891	19.1719	20.9652	0.0330617	0.995062	25.5414	0.0271382	0.943427	23.2533	1.21289	0.278443
1503	EFGM_HUMAN	22.1409	0.0313061	0.977405	19.7982	0.0350106	0.926123	20.9696	22.649	0.0306039	0.865966	16.4173	0.0422206	0.981249	19.5331	0.931498	-0.102376
1504	LRBA_HUMAN	21.2689	0.0325897	0.958656	20.6748	0.0335262	0.990202	20.9719	24.3184	0.028503	0.995918	22.4204	0.0309159	0.963919	23.3694	1.11432	0.156163
1505	CBX1_HUMAN	16.0442	0.0432023	0.924151	19.7031	0.0351796	0.902828	17.8737	15.1807	0.0456596	0.991605	16.6382	0.04166	0.996726	15.9095	0.890107	-0.16795
1506	PININ_HUMAN	24.3995	0.0284083	0.906008	36.8854	0.0187919	0.915751	30.6424	25.1583	0.0275514	0.832573	27.2643	0.0254232	0.913648	26.2113	0.855393	-0.225341
1507	NDUV1_HUMAN	13.9666	0.0496288	0.979233	12.1281	0.0571521	0.962367	13.0474	12.9757	0.053419	0.961103	16.9682	0.0408498	0.992329	14.9719	1.14751	0.198501
1508	MPRD_HUMAN	23.0562	0.0300634	0.966994	19.6332	0.0353049	0.946119	21.3447	25.0749	0.027643	0.943952	26.4992	0.0261573	0.967188	25.7871	1.20813	0.272771
1509	CPNS1_HUMAN	22.4985	0.0308085	0.960231	24.1591	0.028691	0.906623	23.3288	26.0217	0.0266373	0.949616	26.1543	0.0265022	0.866925	26.088	1.11827	0.161274
1510	EXOS6_HUMAN	35.0971	0.0197494	0.940354	24.2019	0.0286402	0.915816	29.6495	22.1776	0.0312544	0.99781	34.5203	0.0200794	0.931255	28.349	0.956138	-0.0647099
1511	BAX_HUMAN	22.3705	0.0309849	0.980853	20.8537	0.0332386	0.906888	21.6121	23.831	0.0290859	0.968199	27.847	0.0248913	0.703431	25.839	1.19558	0.257711
1512	CDC27_HUMAN	9.6994	0.0714629	0.946972	13.2347	0.0523733	0.943966	11.4671	7.45278	0.0930052	0.990861	11.8565	0.0584615	0.868354	9.65462	0.841943	-0.248205
1513	LPP_HUMAN	21.9267	0.031612	0.951723	21.967	0.031554	0.972831	21.9469	23.185	0.0298964	0.960103	21.5963	0.0320957	0.923281	22.3906	1.02022	0.0288803
1514	RPF2_HUMAN	9.94512	0.0696972	0.927117	26.27	0.0263855	0.870886	18.1075	31.6538	0.0218978	0.76561	9.12693	0.0759453	0.830762	20.3903	1.12607	0.171295
1515	TRIR_HUMAN	11.7944	0.0587693	0.977914	11.7039	0.0592236	0.904461	11.7491	11.067	0.0626322	0.990088	13.6686	0.050711	0.768087	12.3678	1.05265	0.0740295
1516	SUCA_HUMAN	25.3966	0.0272929	0.982576	27.2346	0.025451	0.96685	26.3156	28.1008	0.0246664	0.981108	28.429	0.0243817	0.899284	28.2649	1.07408	0.103096
1517	AT2B1_HUMAN	21.2077	0.0326838	0.905139	25.8418	0.0268227	0.957061	23.5247	23.9401	0.0289534	0.961248	22.292	0.031094	0.989526	23.1161	0.982628	-0.025283
1518	FKB10_HUMAN	21.2836	0.0325672	0.964033	17.965	0.0385832	0.892102	19.6243	18.5524	0.0373617	0.980313	17.0068	0.040757	0.911806	17.7796	0.905998	-0.14242
1519	PSMD9_HUMAN	15.761	0.0439788	0.862709	21.3456	0.0324726	0.855484	18.5533	22.7375	0.0304847	0.842192	23.438	0.0295736	0.859722	23.0878	1.2444	0.315455
1520	GPX4_HUMAN	13.5282	0.051237	0.967651	22.1634	0.0312744	0.928355	17.8458	18.2037	0.0380773	0.975766	15.5409	0.0446016	0.986359	16.8723	0.945446	-0.0809335
1521	NHP2_HUMAN	25.7047	0.0269658	0.868061	13.7205	0.050519	0.959113	19.7126	19.3178	0.0358813	0.762976	13.9243	0.0497795	0.904861	16.6211	0.843168	-0.246107
1522	COX5A_HUMAN	21.0104	0.0329907	0.983043	18.9515	0.0365748	0.967968	19.9809	21.0785	0.0328841	0.979981	24.2947	0.0285308	0.936358	22.6866	1.13541	0.183214
1523	PARP4_HUMAN	8.75461	0.0791751	0.930532	8.64787	0.0801523	0.990511	8.70124	16.5525	0.0418757	0.969219	15.7659	0.043965	0.882138	16.1592	1.85711	0.893061
1524	TRI25_HUMAN	23.4071	0.0296127	0.893375	18.4914	0.0374848	0.872219	20.9492	28.8038	0.0240644	0.98605	32.0031	0.0216587	0.907924	30.4035	1.45129	0.537337
1525	WAC2A_HUMAN	19.6222	0.0353247	0.924448	25.3874	0.0273028	0.873243	22.5048	17.3834	0.0398741	0.953334	22.543	0.0307478	0.91354	19.9632	0.887064	-0.17289
1526	GSHR_HUMAN	24.5098	0.0282804	0.977819	28.7831	0.0240818	0.864114	26.6464	27.5485	0.0251609	0.970563	20.2228	0.0342755	0.978932	23.8857	0.896393	-0.157797
1527	NAA10_HUMAN	25.7778	0.0268893	0.982254	23.0012	0.0301353	0.859737	24.3895	27.2775	0.0254109	0.969466	28.7112	0.0241421	0.948773	27.9944	1.14781	0.198878
1528	RS13_HUMAN	25.9791	0.0266809	0.96368	27.0555	0.0256195	0.929893	26.5173	26.2138	0.0264421	0.940908	29.9173	0.0231688	0.934911	28.0655	1.05839	0.0818652
1529	IGBP1_HUMAN	20.1755	0.0343559	0.915621	14.6629	0.047272	0.992315	17.4192	20.4015	0.0339753	0.975513	17.3545	0.0399404	0.960266	18.878	1.08375	0.116027
1530	RBM4_HUMAN	13.1038	0.0528968	0.953221	11.1256	0.062302	0.973443	12.1147	9.46018	0.0732699	0.936589	8.92757	0.0776412	0.895475	9.19388	0.758904	-0.39801
1531	ANXA4_HUMAN	20.8095	0.0333091	0.967815	22.0346	0.0314572	0.961727	21.4221	24.3172	0.0285044	0.959431	30.4323	0.0227767	0.935059	27.3748	1.27788	0.353748
1532	ETFA_HUMAN	25.7895	0.0268771	0.977406	23.4002	0.0296214	0.945159	24.5949	27.8158	0.0249192	0.949108	27.1306	0.0255485	0.944657	27.4732	1.11703	0.159668
1533	RBM12_HUMAN	19.4285	0.0356769	0.910939	23.6802	0.0292712	0.975715	21.5543	32.4993	0.0213281	0.931436	18.521	0.037425	0.97346	25.5101	1.18353	0.243093
1534	UBE2O_HUMAN	19.4105	0.0357099	0.926729	18.1924	0.0381008	0.862471	18.8015	21.555	0.0321572	0.971083	16.1116	0.0430217	0.923923	18.8333	1.00169	0.00243813
1535	NT5D3_HUMAN	26.9324	0.0257366	0.945605	21.6044	0.0320836	0.983755	24.2684	23.835	0.029081	0.98926	21.8656	0.0317003	0.781814	22.8503	0.941568	-0.0868633
1536	LDHB_HUMAN	24.152	0.0286993	0.965014	25.2452	0.0274566	0.903454	24.6986	24.1961	0.028647	0.962951	28.3558	0.0244446	0.954371	26.276	1.06386	0.0893134
1537	ZFR_HUMAN	9.72446	0.0712788	0.949948	12.4321	0.0557545	0.959565	11.0783	11.1123	0.0623763	0.80051	12.5643	0.0551679	0.943824	11.8383	1.06861	0.0957307
1538	PPCE_HUMAN	23.6812	0.0292699	0.924808	27.5039	0.0252018	0.965602	25.5926	25.6929	0.0269781	0.948616	23.9459	0.0289464	0.921609	24.8194	0.96979	-0.0442554
1539	IQGA3_HUMAN	13.7411	0.0504433	0.965778	15.3433	0.0451759	0.902761	14.5422	15.2278	0.0455187	0.970879	9.96073	0.069588	0.75758	12.5942	0.866048	-0.207481
1540	SYMPK_HUMAN	20.0886	0.0345046	0.970814	19.4244	0.0356844	0.970956	19.7565	26.4941	0.0261623	0.975785	14.8849	0.0465671	0.95138	20.6895	1.04723	0.0665739
1541	NNRE_HUMAN	24.3892	0.0284202	0.995279	23.7098	0.0292347	0.99641	24.0495	25.7455	0.026923	0.984757	23.1708	0.0299147	0.985019	24.4582	1.01699	0.0243088
1542	DDX6_HUMAN	17.499	0.0396108	0.933301	17.6725	0.0392218	0.79272	17.5857	14.7586	0.0469656	0.953575	14.7857	0.0468796	0.878537	14.7722	0.840008	-0.251525
1543	IF2B3_HUMAN	21.5908	0.0321039	0.957635	22.3544	0.0310072	0.881966	21.9726	29.8286	0.0232377	0.924415	24.658	0.0281104	0.924401	27.2433	1.23988	0.3102
1544	HDAC7_HUMAN	18.8547	0.0367626	0.91751	13.9944	0.0495305	0.970821	16.4245	16.8201	0.0412093	0.988501	17.5067	0.0395933	0.959377	17.1634	1.04499	0.0634857
1545	MEAK7_HUMAN	19.2539	0.0360004	0.923544	22.9553	0.0301956	0.862694	21.1046	22.2562	0.031144	0.956062	22.98	0.030163	0.946142	22.6181	1.07172	0.0999239
1546	FA98B_HUMAN	24.723	0.0280365	0.829399	19.5318	0.0354881	0.77133	22.1274	31.5571	0.0219648	0.963486	9.28387	0.0746614	0.94276	20.4205	0.92286	-0.115817
1547	YLPM1_HUMAN	21.2794	0.0325736	0.921779	13.8027	0.0502184	0.89771	17.541	24.8823	0.027857	0.896715	17.8912	0.0387423	0.855423	21.3868	1.21924	0.285987
1548	TMA7_HUMAN	15.086	0.0459465	0.976757	16.7981	0.0412633	0.983177	15.9421	11.8843	0.0583246	0.984402	14.1617	0.0489452	0.990812	13.023	0.816896	-0.291775
1549	PIPNA_HUMAN	22.4798	0.0308343	0.963111	15.6263	0.0443576	0.960103	19.0531	24.8294	0.0279164	0.963485	48.9309	0.0141658	0.796267	36.8801	1.93565	0.952822
1550	PUR1_HUMAN	23.387	0.0296382	0.993757	32.6315	0.0212417	0.90609	28.0092	18.8179	0.0368345	0.989357	26.0872	0.0265704	0.972648	22.4525	0.801612	-0.319024
1551	RAB3B_HUMAN	16.5918	0.0417764	0.908282	21.9002	0.0316502	0.919608	19.246	20.1279	0.0344371	0.909942	21.341	0.0324796	0.961684	20.7345	1.07734	0.107469
1552	KAD1_HUMAN	26.3765	0.026279	0.945839	25.4579	0.0272272	0.878057	25.9172	25.8546	0.0268095	0.984256	28.9992	0.0239023	0.954005	27.4269	1.05825	0.081681
1553	SURF4_HUMAN	27.5702	0.0251412	0.911466	24.4396	0.0283616	0.946684	26.0049	27.6581	0.0250613	0.971321	26.6756	0.0259843	0.85943	27.1668	1.04468	0.0630643
1554	S61A1_HUMAN	17.8145	0.0389093	0.957694	22.0451	0.0314422	0.913363	19.9298	18.9275	0.0366211	0.961708	20.025	0.034614	0.908179	19.4763	0.977245	-0.0332072
1555	RRAS2_HUMAN	19.3176	0.0358816	0.990061	18.8786	0.036716	0.911518	19.0981	18.7727	0.0369232	0.937962	22.1981	0.0312255	0.888054	20.4854	1.07264	0.101166
1556	YES_HUMAN	10.3298	0.0671017	0.928286	16.5113	0.0419801	0.909378	13.4206	16.1297	0.0429735	0.910922	15.7559	0.0439929	0.944596	15.9428	1.18794	0.248457
1557	PELP1_HUMAN	23.087	0.0300233	0.986589	25.6548	0.0270182	0.960975	24.3709	25.9292	0.0267323	0.897226	24.622	0.0281516	0.97205	25.2756	1.03712	0.0525862
1558	RS5_HUMAN	27.8284	0.0249079	0.948868	23.9041	0.028997	0.898716	25.8662	28.1758	0.0246008	0.952269	26.4374	0.0262184	0.903917	27.3066	1.05568	0.0781792
1559	VKOR1_HUMAN	22.1153	0.0313424	0.968631	19.083	0.0363227	0.939618	20.5992	21.4368	0.0323345	0.956282	28.3922	0.0244133	0.958213	24.9145	1.20949	0.274399
1560	GTR1_HUMAN	18.8222	0.036826	0.969854	21.5145	0.0322177	0.95309	20.1683	14.2646	0.048592	0.968284	15.9896	0.0433498	0.933644	15.1271	0.750044	-0.414954
1561	SF3B6_HUMAN	12.5299	0.0553196	0.989564	10.6834	0.0648808	0.976157	11.6066	9.50113	0.0729542	0.992911	11.3214	0.0612245	0.987241	10.4113	0.89701	-0.156803
1562	MKRN2_HUMAN	10.1204	0.0684901	0.974236	13.555	0.051136	0.991196	11.8377	13.6132	0.0509174	0.979748	13.2654	0.0522521	0.990486	13.4393	1.1353	0.18307
1563	UBP7_HUMAN	20.4014	0.0339755	0.965171	18.2132	0.0380575	0.972598	19.3073	20.3389	0.0340799	0.961476	18.594	0.0372779	0.880462	19.4665	1.00824	0.0118461
1564	CATC_HUMAN	22.6061	0.0306619	0.965128	23.1057	0.029999	0.933438	22.8559	39.4427	0.0175735	0.885967	27.5446	0.0251646	0.938206	33.4936	1.46542	0.551319
1565	TPM2_HUMAN	13.3858	0.0517824	0.94513	10.21	0.0678889	0.900833	11.7979	10.0732	0.0688107	0.963818	17.2016	0.0402955	0.932024	13.6374	1.15592	0.209041
1566	LARP4_HUMAN	9.58642	0.0723051	0.992298	11.9348	0.0580778	0.926408	10.7606	11.8454	0.058516	0.819095	13.1139	0.0528559	0.952414	12.4797	1.15975	0.213819
1567	TPP2_HUMAN	25.7742	0.0268931	0.977077	28.1595	0.0246151	0.893154	26.9668	27.2914	0.025398	0.905056	23.7262	0.0292144	0.952783	25.5088	0.945932	-0.0801924
1568	FUBP1_HUMAN	21.636	0.0320367	0.965983	24.4076	0.0283989	0.890898	23.0218	26.2179	0.026438	0.904247	23.289	0.0297629	0.928338	24.7534	1.07522	0.104627
1569	AGFG1_HUMAN	18.9568	0.0365646	0.934858	28.5048	0.0243168	0.725438	23.7308	22.3262	0.0310464	0.815525	19.4138	0.0357039	0.905258	20.87	0.879447	-0.185332
1570	AUP1_HUMAN	20.1853	0.0343391	0.925802	23.1773	0.0299063	0.981355	21.6813	20.6185	0.0336177	0.971602	21.8165	0.0317717	0.960418	21.2175	0.978609	-0.031196
1571	RL37_HUMAN	22.3895	0.0309585	0.95873	31.634	0.0219114	0.93676	27.0118	31.9571	0.0216899	0.95088	18.7904	0.0368883	0.936661	25.3738	0.93936	-0.0902501
1572	YMEL1_HUMAN	19.2061	0.0360899	0.904054	20.6253	0.0336066	0.921794	19.9157	22.4632	0.030857	0.920088	14.3409	0.0483335	0.990722	18.4021	0.923997	-0.114039
1573	RBM25_HUMAN	18.0152	0.0384756	0.974683	25.043	0.0276783	0.978564	21.5291	24.3352	0.0284833	0.877928	23.5081	0.0294854	0.961501	23.9217	1.11113	0.15203
1574	KAP2_HUMAN	31.252	0.0221793	0.829438	25.2322	0.0274708	0.934848	28.2421	33.3768	0.0207673	0.963597	32.5187	0.0213153	0.914144	32.9478	1.16662	0.222334
1575	TXTP_HUMAN	30.0091	0.0230979	0.977843	23.9349	0.0289596	0.991414	26.972	31.7529	0.0218294	0.953425	35.4428	0.0195568	0.916935	33.5979	1.24566	0.316906
1576	PRRC1_HUMAN	23.5446	0.0294397	0.974931	23.4149	0.0296028	0.909212	23.4798	23.8482	0.0290649	0.982583	24.8411	0.0279032	0.987851	24.3447	1.03684	0.0521873
1577	RUXF_HUMAN	26.3424	0.026313	0.988494	22.4568	0.0308658	0.927616	24.3996	24.2978	0.0285272	0.971277	28.7056	0.0241468	0.948213	26.5017	1.08615	0.119227
1578	ODP2_HUMAN	25.324	0.0273712	0.872534	23.0088	0.0301253	0.931028	24.1664	28.8271	0.0240449	0.977556	29.2783	0.0236745	0.883898	29.0527	1.20219	0.265669
1579	RRP1B_HUMAN	20.1812	0.0343462	0.950119	24.137	0.0287172	0.937175	22.1591	22.677	0.0305661	0.991983	16.115	0.0430125	0.993824	19.396	0.875307	-0.192139
1580	LRP1_HUMAN	6.29298	0.110146	0.970882	6.81744	0.101673	0.890435	6.55521	10.5299	0.0658267	0.946005	9.21239	0.0752408	0.924409	9.87114	1.50585	0.590574
1581	F16B1_HUMAN	15.5676	0.0445249	0.97782	14.5273	0.0477133	0.933581	15.0475	17.8161	0.0389056	0.976123	23.3355	0.0297035	0.944233	20.5758	1.36739	0.451429
1582	FKB1A_HUMAN	25.0512	0.0276693	0.974777	24.7736	0.0279792	0.894099	24.9124	23.7429	0.0291938	0.956533	30.7466	0.0225438	0.934144	27.2448	1.09362	0.129116
1583	RM11_HUMAN	24.8569	0.0278855	0.986331	16.9763	0.0408303	0.893588	20.9166	26.4141	0.0262416	0.991271	25.6601	0.0270127	0.931128	26.0371	1.2448	0.315918
1584	SMU1_HUMAN	14.2086	0.0487835	0.948576	12.9847	0.053382	0.992955	13.5966	13.6483	0.0507864	0.916278	10.2113	0.0678806	0.945467	11.9298	0.877406	-0.188684
1585	CPSF5_HUMAN	18.5083	0.0374507	0.922312	17.6319	0.0393121	0.892729	18.0701	18.8184	0.0368334	0.985025	18.3721	0.0377282	0.982384	18.5953	1.02906	0.0413339
1586	ALDOC_HUMAN	28.6739	0.0241735	0.982529	26.984	0.0256873	0.888245	27.829	22.478	0.0308367	0.985602	28.7407	0.0241173	0.955463	25.6094	0.920242	-0.119915
1587	RL28_HUMAN	23.2745	0.0297814	0.967482	22.5817	0.030695	0.965372	22.9281	29.0363	0.0238718	0.896323	26.6626	0.025997	0.954854	27.8494	1.21464	0.28053
1588	NDRG3_HUMAN	18.2995	0.0378779	0.987005	16.5917	0.0417768	0.93941	17.4456	14.4892	0.047839	0.990815	20.2525	0.0342252	0.973674	17.3708	0.995715	-0.00619569
1589	CDC73_HUMAN	13.5572	0.0511278	0.99758	20.4187	0.0339467	0.843843	16.9879	10.5178	0.0659021	0.992548	9.1531	0.0757282	0.978926	9.83547	0.578968	-0.788445
1590	RBMS2_HUMAN	16.131	0.04297	0.982457	16.0189	0.0432707	0.911588	16.0749	25.2668	0.0274331	0.968054	18.5075	0.0374523	0.922404	21.8872	1.36157	0.445275
1591	RBM42_HUMAN	8.9861	0.0771355	0.984653	10.8971	0.0636086	0.946943	9.94158	8.01434	0.0864883	0.971762	8.91708	0.0777326	0.991108	8.46571	0.851546	-0.231844
1592	CSN5_HUMAN	20.9431	0.0330966	0.96786	22.1143	0.0313439	0.885727	21.5287	23.0383	0.0300867	0.924166	17.5022	0.0396035	0.808943	20.2703	0.941546	-0.0868962
1593	RPAB1_HUMAN	8.5523	0.0810481	0.929048	12.8912	0.0537691	0.922712	10.7217	7.80738	0.088781	0.962878	12.4545	0.0556546	0.979429	10.1309	0.944896	-0.0817732
1594	KIF4A_HUMAN	13.4589	0.0515009	0.976396	13.2779	0.0522029	0.966626	13.3684	14.1644	0.048936	0.981907	8.69099	0.0797546	0.942886	11.4277	0.854825	-0.226299
1595	NHRF2_HUMAN	14.2464	0.0486541	0.95595	14.4536	0.0479567	0.95761	14.35	14.0364	0.0493822	0.98849	14.0651	0.0492815	0.947351	14.0507	0.979143	-0.030408
1596	NUDT5_HUMAN	23.4762	0.0295255	0.9547	19.002	0.0364775	0.852129	21.2391	24.4436	0.028357	0.955965	25.3546	0.0273381	0.933682	24.8991	1.17232	0.22937
1597	TENS1_HUMAN	14.6153	0.0474262	0.961961	17.021	0.040723	0.966133	15.8182	11.595	0.0597796	0.989771	14.1503	0.0489846	0.985846	12.8727	0.813791	-0.29727
1598	PDCD5_HUMAN	15.9054	0.0435795	0.91337	17.7945	0.0389529	0.86047	16.8499	16.3056	0.0425097	0.95854	14.9052	0.0465038	0.96681	15.6054	0.92614	-0.110698
1599	SI1L3_HUMAN	10.1415	0.0683476	0.994288	12.3979	0.0559083	0.975755	11.2697	14.041	0.0493659	0.99864	12.9887	0.0533653	0.990686	13.5149	1.19922	0.262096
1600	NAGK_HUMAN	23.0578	0.0300613	0.961657	27.1916	0.0254912	0.838074	25.1247	27.2367	0.025449	0.969786	25.6639	0.0270087	0.935602	26.4503	1.05276	0.0741762
1601	SC23B_HUMAN	18.6216	0.0372227	0.849771	15.1676	0.0456992	0.922837	16.8946	20.5795	0.0336814	0.967573	20.6422	0.0335791	0.935896	20.6109	1.21997	0.286842
1602	PGAM5_HUMAN	22.349	0.0310147	0.996428	22.8483	0.0303369	0.969024	22.5986	29.1921	0.0237444	0.987011	27.9901	0.024764	0.96968	28.5911	1.26517	0.33933
1603	EIF3E_HUMAN	21.1829	0.0327221	0.942239	22.0179	0.0314811	0.893583	21.6004	26.0159	0.0266433	0.949158	24.2931	0.0285327	0.90021	25.1545	1.16454	0.219759
1604	SHLB2_HUMAN	19.278	0.0359553	0.974712	30.611	0.0226437	0.970854	24.9445	21.0123	0.0329877	0.997599	20.1921	0.0343277	0.970072	20.6022	0.825919	-0.275927
1605	WDR82_HUMAN	15.0509	0.0460535	0.903458	15.1443	0.0457694	0.994601	15.0976	13.6318	0.0508478	0.998466	12.9106	0.0536884	0.961301	13.2712	0.879024	-0.186026
1606	TNPO3_HUMAN	21.2578	0.0326068	0.955176	23.7223	0.0292192	0.900743	22.49	20.6616	0.0335477	0.972038	21.2913	0.0325555	0.942817	20.9764	0.932697	-0.100519
1607	THY1_HUMAN	16.1147	0.0430132	0.888131	8.01826	0.0864461	0.853413	12.0665	16.0346	0.0432282	0.94097	9.12644	0.0759494	0.880972	12.5805	1.0426	0.0601841
1608	GRHPR_HUMAN	27.0402	0.0256339	0.957903	26.4257	0.02623	0.923923	26.733	22.0136	0.0314873	0.99229	22.3859	0.0309635	0.994271	22.1997	0.830425	-0.268078
1609	NOG1_HUMAN	10.174	0.0681293	0.901388	10.9789	0.0631346	0.961431	10.5764	9.4764	0.0731446	0.936608	8.72243	0.0794672	0.874903	9.09941	0.860347	-0.217009
1610	IDH3G_HUMAN	25.2411	0.0274611	0.989198	19.8135	0.0349835	0.956496	22.5273	22.4704	0.0308472	0.94317	14.6264	0.04739	0.982138	18.5484	0.823374	-0.28038
1611	TRM1_HUMAN	27.0285	0.0256451	0.98971	40.872	0.016959	0.911324	33.9502	16.8679	0.0410927	0.995502	13.2331	0.0523798	0.962926	15.0505	0.443311	-1.17361
1612	GNAI2_HUMAN	13.2099	0.0524717	0.956826	14.1287	0.0490594	0.897762	13.6693	12.6163	0.0549405	0.973953	15.9501	0.0434573	0.918758	14.2832	1.04491	0.0633773
1613	GRSF1_HUMAN	16.281	0.0425739	0.987972	16.7124	0.0414751	0.898377	16.4967	18.4344	0.0376008	0.986661	14.3439	0.0483234	0.987725	16.3892	0.99348	-0.0094366
1614	UBE2N_HUMAN	24.2979	0.028527	0.970497	25.7963	0.0268701	0.948461	25.0471	24.1045	0.028756	0.978211	27.4178	0.0252809	0.939663	25.7611	1.02851	0.0405537
1615	TR112_HUMAN	16.2321	0.0427024	0.950341	11.4562	0.0605043	0.950421	13.8441	11.2698	0.061505	0.995731	11.7493	0.0589947	0.982991	11.5095	0.831367	-0.266442
1616	SET_HUMAN	23.2326	0.0298351	0.96085	23.9531	0.0289376	0.955665	23.5929	25.2807	0.0274181	0.956113	25.365	0.0273269	0.95592	25.3228	1.07333	0.102088
1617	ITPA_HUMAN	23.836	0.0290799	0.985625	21.0236	0.0329699	0.938766	22.4298	23.4205	0.0295958	0.975287	23.2497	0.0298132	0.980369	23.3351	1.04036	0.0570848
1618	TBC15_HUMAN	18.7558	0.0369565	0.985669	22.8072	0.0303916	0.849204	20.7815	17.0521	0.0406488	0.976822	16.2376	0.0426877	0.98938	16.6449	0.800948	-0.32022
1619	IDH3A_HUMAN	27.3739	0.0253215	0.960729	26.3974	0.0262582	0.93102	26.8856	31.5539	0.0219671	0.96945	20.4462	0.033901	0.885764	26	0.967061	-0.0483207
1620	FA98A_HUMAN	22.433	0.0308985	0.928573	30.3649	0.0228273	0.962295	26.399	22.729	0.0304962	0.955969	16.6845	0.0415443	0.979405	19.7067	0.746497	-0.421792
1621	SNP23_HUMAN	15.8862	0.0436321	0.993716	18.8542	0.0367636	0.918992	17.3702	16.0984	0.0430568	0.980607	16.8872	0.0410457	0.91799	16.4928	0.949491	-0.074774
1622	PPIH_HUMAN	26.3378	0.0263176	0.989895	20.7594	0.0333896	0.943678	23.5486	22.2841	0.031105	0.996228	25.5828	0.0270943	0.957984	23.9335	1.01634	0.0233897
1623	ELMD2_HUMAN	24.3172	0.0285044	0.99501	25.0749	0.0276431	0.936426	24.696	21.2723	0.0325845	0.994784	18.0897	0.0383171	0.866753	19.681	0.796931	-0.327473
1624	T22D2_HUMAN	18.3328	0.0378091	0.994852	24.6631	0.0281046	0.968721	21.498	22.4097	0.0309306	0.986935	18.5351	0.0373964	0.87185	20.4724	0.952296	-0.0705186
1625	ROA3_HUMAN	20.541	0.0337446	0.920773	22.9235	0.0302375	0.886855	21.7322	21.4421	0.0323264	0.847395	21.2348	0.0326421	0.9088	21.3384	0.98188	-0.0263808
1626	ETFB_HUMAN	26.157	0.0264995	0.920438	21.394	0.0323992	0.943328	23.7755	25.9255	0.0267361	0.951575	27.977	0.0247756	0.95687	26.9512	1.13357	0.180876
1627	NDUS5_HUMAN	13.198	0.0525191	0.866741	17.5623	0.0394678	0.939205	15.3802	21.1334	0.0327987	0.968218	23.5196	0.0294711	0.964262	22.3265	1.45164	0.537685
1628	UBP13_HUMAN	16.3949	0.0422782	0.990357	16.9059	0.0410002	0.982129	16.6504	17.5463	0.0395038	0.997125	17.6723	0.0392223	0.982088	17.6093	1.05759	0.0807791
1629	RAPH1_HUMAN	23.2671	0.0297909	0.892595	14.183	0.0488716	0.958416	18.7251	20.5377	0.03375	0.947772	21.6349	0.0320384	0.822264	21.0863	1.1261	0.171335
1630	AN32B_HUMAN	22.9297	0.0302293	0.969997	23.9306	0.0289649	0.927089	23.4301	28.1193	0.0246502	0.946462	23.8556	0.029056	0.952643	25.9874	1.10915	0.14945
1631	MCCB_HUMAN	22.3781	0.0309744	0.963918	31.6445	0.0219042	0.976284	27.0113	28.4696	0.0243469	0.973352	14.321	0.0484006	0.787365	21.3953	0.792088	-0.336267
1632	CRKL_HUMAN	22.3868	0.0309624	0.985588	21.662	0.0319983	0.881509	22.0244	22.2027	0.0312191	0.975023	22.2852	0.0311035	0.93154	22.2439	1.00997	0.0143114
1633	PAK2_HUMAN	19.8131	0.0349843	0.985896	22.3176	0.0310583	0.911767	21.0654	21.3499	0.032466	0.975561	22.3388	0.0310289	0.945901	21.8444	1.03698	0.0523876
1634	CTBP1_HUMAN	18.6583	0.0371496	0.975422	23.4646	0.0295402	0.941451	21.0614	23.9666	0.0289213	0.984528	19.8302	0.0349541	0.944754	21.8984	1.03974	0.0562227
1635	SQOR_HUMAN	22.6769	0.0305662	0.986321	35.5014	0.0195245	0.842661	29.0891	30.9343	0.0224071	0.911803	30.862	0.0224596	0.917984	30.8981	1.06219	0.0870385
1636	PFD2_HUMAN	19.0117	0.0364589	0.996885	18.3718	0.0377289	0.889954	18.6918	19.4352	0.0356646	0.989888	25.4659	0.0272186	0.957377	22.4505	1.20109	0.264347
1637	NOP58_HUMAN	17.9851	0.03854	0.959236	18.6743	0.0371177	0.878796	18.3297	15.1609	0.0457194	0.898194	19.4194	0.0356935	0.766348	17.2902	0.943285	-0.0842346
1638	HOME3_HUMAN	16.1026	0.0430457	0.977377	19.7057	0.0351749	0.882731	17.9042	16.1932	0.0428047	0.996125	25.1373	0.0275744	0.991122	20.6653	1.15422	0.206913
1639	VAPB_HUMAN	24.7799	0.0279722	0.954774	22.19	0.0312369	0.942664	23.4849	27.3796	0.0253162	0.914645	25.8503	0.0268139	0.889622	26.615	1.13328	0.180503
1640	PA1B2_HUMAN	21.3503	0.0324654	0.934016	23.8934	0.02901	0.890498	22.6219	30.5574	0.0226834	0.9012	31.3982	0.022076	0.916895	30.9778	1.36937	0.453515
1641	CNRP1_HUMAN	18.5655	0.0373352	0.949704	28.0219	0.0247359	0.876946	23.2937	24.5397	0.0282459	0.964924	31.1926	0.0222216	0.971417	27.8661	1.1963	0.258575
1642	NCBP1_HUMAN	21.4808	0.0322683	0.997581	18.8772	0.0367188	0.988096	20.179	20.8258	0.0332831	0.981179	17.862	0.0388056	0.91261	19.3439	0.958619	-0.0609709
1643	NDUA5_HUMAN	16.0712	0.0431298	0.971157	16.3077	0.0425042	0.96638	16.1895	14.2339	0.048697	0.984722	21.2003	0.0326951	0.986312	17.7171	1.09436	0.130088
1644	AN13A_HUMAN	17.5707	0.039449	0.99563	16.6821	0.0415505	0.980809	17.1264	15.361	0.0451237	0.98246	27.5792	0.025133	0.873953	21.4701	1.25363	0.326111
1645	6PGL_HUMAN	23.3683	0.0296618	0.955142	24.5464	0.0282383	0.927525	23.9573	26.2782	0.0263773	0.969727	26.449	0.0262069	0.941738	26.3636	1.10044	0.138079
1646	DNJA2_HUMAN	17.8034	0.0389334	0.934548	19.6572	0.0352617	0.882448	18.7303	21.0495	0.0329294	0.946061	19.6391	0.0352943	0.945178	20.3443	1.08617	0.119249
1647	SC24D_HUMAN	18.0803	0.0383372	0.973625	18.4822	0.0375036	0.896038	18.2812	17.2494	0.0401838	0.98669	18.1609	0.038167	0.953612	17.7052	0.968489	-0.0461922
1648	IPYR2_HUMAN	20.0265	0.0346116	0.913825	24.6689	0.028098	0.90807	22.3477	22.8325	0.0303579	0.887531	20.5313	0.0337605	0.953634	21.6819	0.970208	-0.043634
1649	KHDR1_HUMAN	21.7641	0.0318482	0.962512	22.5595	0.0307253	0.925295	22.1618	23.9234	0.0289736	0.943026	19.961	0.034725	0.947334	21.9422	0.990091	-0.0143664
1650	FTO_HUMAN	17.3207	0.0400185	0.965042	24.8006	0.0279488	0.948244	21.0606	12.8776	0.0538259	0.995436	16.0314	0.0432369	0.988839	14.4545	0.686327	-0.543032
1651	RAB18_HUMAN	23.0941	0.030014	0.937462	15.0976	0.0459112	0.95625	19.0958	19.9962	0.0346639	0.905455	16.2526	0.0426485	0.974193	18.1244	0.949128	-0.0753254
1652	ZN207_HUMAN	16.6484	0.0416346	0.988584	22.6556	0.030595	0.951783	19.652	15.0139	0.046167	0.977916	19.9889	0.0346766	0.900762	17.5014	0.890568	-0.167203
1653	RL19_HUMAN	26.4763	0.0261799	0.947475	26.4725	0.0261837	0.952393	26.4744	27.8747	0.0248665	0.966029	26.578	0.0260797	0.959913	27.2264	1.0284	0.0404077
1654	RT14_HUMAN	23.6908	0.029258	0.992538	18.5076	0.037452	0.950265	21.0992	29.3778	0.0235943	0.970915	26.5654	0.0260921	0.968296	27.9716	1.32572	0.406772
1655	PDCL3_HUMAN	18.1667	0.0381547	0.968645	16.3438	0.0424105	0.873837	17.2553	12.9402	0.0535656	0.957045	18.3687	0.0377353	0.967158	15.6544	0.907226	-0.140466
1656	AL3A2_HUMAN	25.8547	0.0268093	0.978718	21.4135	0.0323697	0.937106	23.6341	25.634	0.0270401	0.984965	23.9186	0.0289794	0.940728	24.7763	1.04833	0.068093
1657	CCD47_HUMAN	20.1412	0.0344144	0.99874	17.9055	0.0387115	0.822339	19.0233	25.6246	0.0270501	0.975929	22.4722	0.0308447	0.971894	24.0484	1.26415	0.338171
1658	DYR_HUMAN	14.7737	0.0469177	0.937776	11.9374	0.0580653	0.812869	13.3555	15.4651	0.04482	0.946268	19.4091	0.0357124	0.941322	17.4371	1.30561	0.384724
1659	NC2A_HUMAN	14.2995	0.0484735	0.917153	11.337	0.0611402	0.969488	12.8183	19.2433	0.0360203	0.935904	15.7895	0.0438993	0.926861	17.5164	1.36652	0.450504
1660	TX1B3_HUMAN	15.7675	0.0439604	0.981816	14.3386	0.0483412	0.987252	15.0531	15.8439	0.0437485	0.990748	15.0914	0.0459298	0.964339	15.4677	1.02754	0.0391974
1661	SMAP_HUMAN	17.8742	0.0387791	0.991259	17.5125	0.0395801	0.982111	17.6934	14.7876	0.0468736	0.993537	16.4877	0.0420402	0.954748	15.6376	0.883813	-0.178186
1662	RL27A_HUMAN	22.1415	0.0313054	0.937841	23.1955	0.0298828	0.886695	22.6685	32.6045	0.0212593	0.942053	25.1513	0.0275591	0.951712	28.8779	1.27392	0.349275
1663	UB2V2_HUMAN	24.1299	0.0287256	0.981781	25.0961	0.0276197	0.963394	24.613	23.1113	0.0299918	0.913075	26.1888	0.0264673	0.965565	24.65	1.0015	0.00216799
1664	TM10C_HUMAN	24.2567	0.0285755	0.960881	24.913	0.0278227	0.953756	24.5848	28.1334	0.0246379	0.938614	28.5652	0.0242654	0.883676	28.3493	1.15312	0.205545
1665	LSM4_HUMAN	18.4389	0.0375915	0.978413	25.487	0.0271961	0.929574	21.963	19.769	0.0350623	0.990424	19.248	0.0360114	0.963263	19.5085	0.888244	-0.170973
1666	TMEDA_HUMAN	23.4039	0.0296167	0.954265	24.9017	0.0278354	0.905615	24.1528	27.7923	0.0249403	0.961332	28.7192	0.0241353	0.909429	28.2558	1.16988	0.226355
1667	TFG_HUMAN	21.3109	0.0325254	0.946024	26.4653	0.0261908	0.890593	23.8881	27.1817	0.0255005	0.943456	26.4645	0.0261916	0.935161	26.8231	1.12286	0.167181
1668	RU2A_HUMAN	23.0964	0.030011	0.921995	21.7732	0.0318349	0.919813	22.4348	18.7869	0.0368952	0.964984	23.1111	0.029992	0.981272	20.949	0.933773	-0.0988567
1669	YBOX3_HUMAN	14.2556	0.0486226	0.996364	17.3207	0.0400185	0.945408	15.7882	17.2929	0.0400827	0.931087	18.0027	0.0385025	0.906418	17.6478	1.11779	0.160645
1670	RM12_HUMAN	24.9343	0.0277989	0.961833	21.7175	0.0319166	0.888259	23.3259	32.7646	0.0211554	0.963506	23.381	0.0296458	0.979185	28.0728	1.2035	0.26724
1671	RAI14_HUMAN	14.1979	0.0488205	0.93312	14.3961	0.0481483	0.929845	14.297	17.0966	0.0405429	0.969173	15.3622	0.0451203	0.964235	16.2294	1.13516	0.182901
1672	CCAR1_HUMAN	17.7199	0.0391168	0.952378	19.5996	0.0353654	0.949307	18.6598	24.048	0.0288235	0.925207	22.5678	0.0307139	0.967701	23.3079	1.2491	0.320888
1673	KCY_HUMAN	22.4496	0.0308758	0.960783	20.1703	0.0343647	0.981886	21.3099	30.122	0.0230113	0.962343	31.0585	0.0223175	0.957234	30.5902	1.43549	0.521545
1674	MP2K1_HUMAN	22.7781	0.0304305	0.976834	26.0435	0.026615	0.879019	24.4108	22.1442	0.0313015	0.963108	19.42	0.0356924	0.899229	20.7821	0.85135	-0.232176
1675	IKIP_HUMAN	20.9975	0.033011	0.967597	26.5962	0.0260619	0.83731	23.7968	26.0227	0.0266362	0.96088	29.3378	0.0236264	0.888947	27.6803	1.16319	0.21809
1676	ABR_HUMAN	19.4095	0.0357118	0.940055	23.2381	0.0298281	0.946431	21.3238	21.6492	0.0320173	0.945629	20.8637	0.0332226	0.930773	21.2565	0.996842	-0.00456276
1677	DCK_HUMAN	18.8937	0.0366867	0.96531	12.3401	0.0561704	0.94508	15.6169	22.8451	0.0303412	0.989225	18.2133	0.0380571	0.9528	20.5292	1.31455	0.39457
1678	ZFY16_HUMAN	12.9156	0.0536675	0.987941	10.5038	0.0659904	0.992536	11.7097	12.0368	0.0575857	0.981928	19.014	0.0364545	0.971795	15.5254	1.32586	0.406931
1679	PSMD5_HUMAN	24.4218	0.0283823	0.952091	20.6166	0.0336209	0.961486	22.5192	24.0187	0.0288587	0.92085	27.5893	0.0251237	0.934121	25.804	1.14587	0.196441
1680	YAP1_HUMAN	17.177	0.0403531	0.883662	19.6034	0.0353586	0.828317	18.3902	17.4041	0.0398266	0.9074	20.0034	0.0346515	0.729551	18.7038	1.01705	0.0243906
1681	GNAI3_HUMAN	8.61878	0.0804229	0.985212	8.90815	0.0778105	0.916648	8.76346	9.85348	0.0703454	0.932827	11.3941	0.060834	0.918998	10.6238	1.21228	0.277724
1682	STX7_HUMAN	19.0239	0.0364357	0.945789	24.1045	0.0287559	0.789831	21.5642	23.5668	0.029412	0.951515	24.225	0.0286129	0.934907	23.8959	1.10813	0.148125
1683	TM9S4_HUMAN	22.4547	0.0308687	0.963096	19.9551	0.0347353	0.941905	21.2049	21.8153	0.0317735	0.988433	16.9906	0.040796	0.924247	19.4029	0.915021	-0.128123
1684	NIT2_HUMAN	26.8957	0.0257717	0.973084	24.6149	0.0281597	0.96622	25.7553	27.8724	0.0248686	0.985692	24.4903	0.028303	0.933296	26.1813	1.01654	0.0236702
1685	RU2B_HUMAN	20.7514	0.0334024	0.92879	12.3307	0.0562131	0.975231	16.5411	20.1114	0.0344654	0.929908	19.2421	0.0360225	0.977642	19.6767	1.18957	0.250438
1686	AFAP1_HUMAN	16.3025	0.0425178	0.992005	12.5067	0.0554223	0.923938	14.4046	15.0016	0.0462049	0.917594	11.8574	0.058457	0.971908	13.4295	0.932307	-0.101123
1687	TSNAX_HUMAN	20.2933	0.0341565	0.944276	20.5725	0.0336929	0.943503	20.4329	21.4244	0.0323532	0.947529	25.1102	0.0276042	0.797573	23.2673	1.13872	0.187408
1688	PSME3_HUMAN	16.4264	0.0421972	0.957672	19.2881	0.0359365	0.865779	17.8573	17.3644	0.0399177	0.979044	18.1466	0.0381971	0.940577	17.7555	0.994302	-0.00824436
1689	CLPB_HUMAN	26.0497	0.0266087	0.910837	37.0648	0.018701	0.911976	31.5572	27.1709	0.0255107	0.996365	18.1849	0.0381166	0.957216	22.6779	0.718627	-0.476685
1690	EDC4_HUMAN	21.439	0.0323311	0.978722	21.7305	0.0318974	0.955834	21.5848	24.2913	0.0285348	0.96734	25.1585	0.0275512	0.871387	24.7249	1.14548	0.195953
1691	ATP5L_HUMAN	15.4606	0.0448331	0.974642	12.606	0.0549855	0.967555	14.0333	17.7682	0.0390106	0.975709	24.0394	0.0288339	0.904354	20.9038	1.48958	0.574909
1692	PP1B_HUMAN	20.3929	0.0339896	0.993042	24.3764	0.0284352	0.984347	22.3847	16.9136	0.0409816	0.989977	25.0959	0.02762	0.939954	21.0047	0.938353	-0.0917967
1693	HPCL1_HUMAN	19.4365	0.0356621	0.981614	44.3835	0.0156172	0.958635	31.91	24.7335	0.0280247	0.982688	22.9027	0.0302649	0.981694	23.8181	0.746414	-0.421952
1694	ITAV_HUMAN	15.7644	0.0439692	0.958421	15.9451	0.0434709	0.955072	15.8547	17.1383	0.0404443	0.969636	14.5474	0.0476476	0.92532	15.8429	0.999251	-0.00108072
1695	CELF1_HUMAN	15.3649	0.0451123	0.795109	15.9085	0.0435709	0.932188	15.6367	16.1882	0.042818	0.950645	15.9668	0.0434119	0.929612	16.0775	1.02819	0.0401058
1696	EMD_HUMAN	26.0465	0.0266119	0.949908	21.0571	0.0329176	0.926978	23.5518	27.2034	0.0254801	0.974084	25.3709	0.0273206	0.960314	26.2872	1.11614	0.158522
1697	TRIO_HUMAN	16.2936	0.0425411	0.956687	20.9798	0.0330388	0.945819	18.6367	14.6625	0.0472736	0.956248	19.3066	0.0359021	0.910969	16.9845	0.91135	-0.133924
1698	DDX24_HUMAN	8.1177	0.0853872	0.810547	5.27921	0.131298	0.942659	6.69845	5.32191	0.130244	0.975356	6.4564	0.107358	0.975807	5.88916	0.879181	-0.185767
1699	TMX3_HUMAN	23.9133	0.0289859	0.975879	25.5577	0.0271209	0.758837	24.7355	21.7448	0.0318764	0.987266	25.162	0.0275474	0.919484	23.4534	0.948169	-0.0767838
1700	HCD2_HUMAN	27.0482	0.0256264	0.96792	28.8844	0.0239972	0.866919	27.9663	30.947	0.0223979	0.966229	29.1725	0.0237603	0.939071	30.0597	1.07486	0.104143
1701	SLAI2_HUMAN	21.4427	0.0323255	0.984134	15.451	0.0448611	0.968077	18.4468	17.7374	0.0390783	0.989662	13.7264	0.0504972	0.995882	15.7319	0.852825	-0.229679
1702	MAN1_HUMAN	19.2871	0.0359384	0.984412	12.949	0.053529	0.951815	16.1181	18.4161	0.0376381	0.998328	10.5447	0.0657344	0.978185	14.4804	0.898395	-0.154578
1703	IF4B_HUMAN	22.7261	0.0305001	0.938663	26.1418	0.0265149	0.919702	24.434	19.7583	0.0350812	0.928766	26.655	0.0260044	0.900611	23.2067	0.949771	-0.0743481
1704	TRIPC_HUMAN	11.1027	0.0624307	0.890845	11.9963	0.0577801	0.913539	11.5495	11.1293	0.0622815	0.977566	10.8138	0.0640984	0.960549	10.9715	0.949959	-0.0740634
1705	UBF1_HUMAN	16.9943	0.040787	0.930755	13.0999	0.0529125	0.847333	15.0471	13.1328	0.05278	0.97266	14.4192	0.0480712	0.960293	13.776	0.915523	-0.127332
1706	MIC19_HUMAN	26.4008	0.0262548	0.954334	28.0475	0.0247133	0.891345	27.2241	31.3886	0.0220827	0.955006	31.044	0.0223279	0.964252	31.2163	1.14664	0.197413
1707	CLCA_HUMAN	15.7245	0.0440807	0.972645	16.9061	0.0409998	0.813936	16.3153	22.9502	0.0302023	0.946966	19.4174	0.0356973	0.974563	21.1838	1.2984	0.376733
1708	PNMA2_HUMAN	11.8231	0.0586267	0.972356	7.73483	0.0896138	0.763015	9.77895	15.8434	0.0437499	0.980245	13.4644	0.0514801	0.874225	14.6539	1.49851	0.583533
1709	COMD1_HUMAN	25.0827	0.0276344	0.972184	26.1921	0.0264639	0.898486	25.6374	20.0662	0.0345431	0.98911	23.4102	0.0296087	0.962762	21.7382	0.847908	-0.23802
1710	RS24_HUMAN	21.6845	0.0319651	0.956979	20.6006	0.0336469	0.880933	21.1426	29.1696	0.0237627	0.959655	23.0242	0.0301052	0.9642	26.0969	1.23433	0.303728
1711	C2D1A_HUMAN	13.7043	0.0505787	0.995868	18.4665	0.0375354	0.977523	16.0854	13.2389	0.052357	0.978869	15.7975	0.043877	0.998444	14.5182	0.902568	-0.147892
1712	RL30_HUMAN	25.5716	0.0271061	0.936631	24.9724	0.0277566	0.948155	25.272	27.3677	0.0253272	0.968654	27.0884	0.0255883	0.94753	27.2281	1.0774	0.107556
1713	OSBL8_HUMAN	22.4659	0.0308534	0.983253	26.3217	0.0263337	0.839593	24.3938	19.3335	0.0358521	0.949151	21.7139	0.0319218	0.92275	20.5237	0.841349	-0.249223
1714	PPT1_HUMAN	29.172	0.0237607	0.939901	22.7884	0.0304166	0.934071	25.9802	23.8319	0.0290849	0.997687	49.5215	0.0139969	0.90835	36.6767	1.41172	0.497452
1715	MGST1_HUMAN	21.2738	0.0325822	0.988705	29.5837	0.02343	0.896928	25.4287	23.5629	0.0294168	0.987155	31.5077	0.0219993	0.915354	27.5353	1.08284	0.114823
1716	RL27_HUMAN	23.3608	0.0296714	0.969655	23.8771	0.0290298	0.956403	23.619	26.0961	0.0265614	0.976322	26.661	0.0259986	0.958078	26.3785	1.11684	0.159418
1717	RAB1B_HUMAN	19.0299	0.036424	0.956774	22.447	0.0308793	0.918258	20.7384	27.0578	0.0256172	0.937999	24.4053	0.0284015	0.931897	25.7316	1.24077	0.311231
1718	CUTA_HUMAN	23.9439	0.0289488	0.934406	18.1038	0.0382873	0.940137	21.0239	23.1524	0.0299384	0.893535	19.3564	0.0358097	0.903979	21.2544	1.01097	0.0157354
1719	MCM5_HUMAN	17.1125	0.0405052	0.894072	13.6776	0.0506774	0.892273	15.3951	13.8924	0.0498941	0.965515	17.3791	0.0398839	0.992865	15.6357	1.01563	0.0223784
1720	AMRP_HUMAN	17.5701	0.0394503	0.983583	18.8202	0.0368299	0.959949	18.1952	16.6629	0.0415983	0.970364	24.0317	0.0288431	0.997362	20.3473	1.11828	0.161279
1721	MOGS_HUMAN	23.2258	0.0298439	0.951157	30.4569	0.0227583	0.910327	26.8414	30.4535	0.0227609	0.938193	27.8892	0.0248536	0.973642	29.1713	1.08681	0.120094
1722	LC7L3_HUMAN	22.4627	0.0308577	0.936439	18.8544	0.0367631	0.921207	20.6586	22.9703	0.0301758	0.968305	20.8988	0.0331669	0.981266	21.9345	1.06176	0.0864624
1723	RLA2_HUMAN	24.9485	0.0277831	0.965536	22.0983	0.0313665	0.921856	23.5234	28.3451	0.0244539	0.936834	26.3874	0.0262681	0.937288	27.3663	1.16336	0.218301
1724	WDR11_HUMAN	17.1625	0.0403874	0.918753	33.5333	0.0206704	0.841933	25.3479	28.9782	0.0239196	0.865834	22.4133	0.0309257	0.959604	25.6958	1.01373	0.0196669
1725	NECP1_HUMAN	18.9782	0.0365234	0.942857	13.9591	0.0496556	0.961828	16.4686	15.8373	0.0437668	0.95769	14.3607	0.0482671	0.970371	15.099	0.916832	-0.125271
1726	ACTC_HUMAN	15.011	0.0461761	0.932729	17.5115	0.0395823	0.943584	16.2612	16.1773	0.0428468	0.957312	22.972	0.0301735	0.897895	19.5747	1.20376	0.267552
1727	CHMP5_HUMAN	17.1929	0.0403158	0.984673	15.5267	0.0446424	0.968038	16.3598	15.1425	0.0457749	0.977504	21.6962	0.0319478	0.93528	18.4194	1.12589	0.171069
1728	NXF1_HUMAN	20.1488	0.0344014	0.94337	21.0915	0.0328638	0.963239	20.6202	14.8985	0.0465246	0.992043	15.6949	0.0441637	0.933098	15.2967	0.741834	-0.430832
1729	NUP54_HUMAN	21.9853	0.0315277	0.938659	19.5713	0.0354165	0.958086	20.7783	25.5987	0.0270774	0.950512	21.3959	0.0323962	0.973744	23.4973	1.13086	0.177416
1730	CK5P3_HUMAN	19.3002	0.0359139	0.962675	20.4525	0.0338905	0.916253	19.8764	23.0372	0.0300881	0.981982	28.8592	0.0240182	0.912133	25.9482	1.30548	0.384581
1731	UBP47_HUMAN	16.5488	0.041885	0.957411	14.9157	0.0464711	0.981088	15.7322	16.3192	0.0424744	0.979283	19.4939	0.0355571	0.981037	17.9066	1.13821	0.186764
1732	TBCB_HUMAN	18.2648	0.0379499	0.958842	20.9684	0.0330567	0.898634	19.6166	20.3792	0.0340125	0.925269	19.865	0.0348929	0.917036	20.1221	1.02577	0.0367039
1733	NUP37_HUMAN	16.049	0.0431896	0.985554	17.6953	0.0391713	0.954416	16.8721	17.9187	0.0386829	0.975904	17.1062	0.0405202	0.963795	17.5125	1.03795	0.0537412
1734	BAP31_HUMAN	21.5267	0.0321995	0.914051	22.9183	0.0302442	0.930781	22.2225	28.5346	0.0242915	0.941139	24.8633	0.0278783	0.936894	26.6989	1.20144	0.264761
1735	GOPC_HUMAN	10.0404	0.0690357	0.858229	11.9026	0.0582351	0.993375	10.9715	16.8182	0.041214	0.914399	15.6036	0.0444224	0.964382	16.2109	1.47755	0.563205
1736	TMED5_HUMAN	21.2218	0.0326621	0.991308	23.8969	0.0290058	0.931748	22.5593	25.4714	0.0272128	0.989351	23.7118	0.0292321	0.948249	24.5916	1.09009	0.124442
1737	NOC2L_HUMAN	17.5955	0.0393934	0.97609	15.9764	0.0433857	0.979962	16.786	20.251	0.0342277	0.964251	18.2136	0.0380566	0.982585	19.2323	1.14574	0.196279
1738	TMED2_HUMAN	19.5577	0.0354411	0.917158	31.5812	0.0219481	0.944817	25.5695	31.3957	0.0220778	0.91042	48.047	0.0144264	0.899827	39.7214	1.55347	0.635494
1739	ADPPT_HUMAN	16.6293	0.0416823	0.979742	16.2016	0.0427828	0.977474	16.4154	14.0567	0.0493109	0.974716	14.1138	0.0491112	0.997085	14.0853	0.85805	-0.220867
1740	HACD3_HUMAN	24.1396	0.0287141	0.923812	29.6068	0.0234117	0.859405	26.8732	32.713	0.0211888	0.881295	32.9393	0.0210432	0.874028	32.8261	1.22152	0.288674
1741	2A5G_HUMAN	14.7992	0.0468368	0.941558	14.2499	0.0486422	0.956164	14.5246	14.0333	0.0493931	0.969452	14.0364	0.049382	0.969137	14.0349	0.966285	-0.0494794
1742	CX7A2_HUMAN	18.5657	0.0373348	0.976823	20.7074	0.0334735	0.989997	19.6365	23.9145	0.0289844	0.988858	24.791	0.0279597	0.980679	24.3527	1.24018	0.310544
1743	TFCP2_HUMAN	17.2083	0.0402797	0.991762	21.8496	0.0317235	0.848527	19.529	20.203	0.0343091	0.99127	26.8403	0.0258249	0.798693	23.5217	1.20445	0.268372
1744	P5CR1_HUMAN	29.847	0.0232234	0.979756	21.0264	0.0329656	0.982134	25.4367	28.5593	0.0242705	0.994497	17.708	0.0391431	0.971547	23.1337	0.909461	-0.136917
1745	UFO_HUMAN	3.63014	0.190943	0.961997	3.03633	0.228285	0.946349	3.33323	2.92253	0.237174	0.982264	2.7387	0.253094	0.890688	2.83061	0.84921	-0.235807
1746	OSTF1_HUMAN	17.6626	0.0392439	0.990462	15.7392	0.0440396	0.964741	16.7009	18.1498	0.0381904	0.97176	20.9532	0.0330808	0.962151	19.5515	1.17069	0.227354
1747	FAAA_HUMAN	22.6988	0.0305368	0.996435	42.8238	0.016186	0.886673	32.7613	21.7412	0.0318818	0.944239	23.3587	0.0296741	0.925258	22.5499	0.68831	-0.53887
1748	SFXN1_HUMAN	22.7941	0.0304091	0.98318	20.875	0.0332047	0.888631	21.8345	37.7452	0.0183638	0.878022	33.7991	0.0205079	0.83007	35.7721	1.63833	0.712225
1749	VATH_HUMAN	12.197	0.0568295	0.96784	10.2491	0.0676302	0.979227	11.223	11.3655	0.0609868	0.993521	13.6833	0.0506565	0.931239	12.5244	1.11596	0.158281
1750	COF2_HUMAN	19.803	0.0350021	0.982321	21.4554	0.0323064	0.923713	20.6292	23.0451	0.0300779	0.968609	23.1237	0.0299756	0.945202	23.0844	1.11901	0.162229
1751	MAP11_HUMAN	30.1049	0.0230244	0.941782	22.7483	0.0304702	0.875311	26.4266	28.5204	0.0243036	0.931765	24.5871	0.0281915	0.911864	26.5538	1.00481	0.00692522
1752	ADNP_HUMAN	18.144	0.0382025	0.955164	14.3988	0.0481392	0.852073	16.2714	15.1368	0.045792	0.945239	11.1695	0.0620569	0.983283	13.1532	0.808362	-0.306927
1753	TPD54_HUMAN	21.3114	0.0325247	0.949189	19.3994	0.0357303	0.919799	20.3554	23.4468	0.0295625	0.901851	26.8143	0.0258499	0.87013	25.1305	1.23459	0.30403
1754	EXOS8_HUMAN	19.9899	0.0346748	0.894771	17.911	0.0386995	0.964933	18.9505	28.7305	0.0241258	0.94219	25.7632	0.0269045	0.931827	27.2469	1.43779	0.523857
1755	NDUA4_HUMAN	4.37164	0.158556	0.995275	4.43463	0.156303	0.995702	4.40313	7.8206	0.0886309	0.968263	7.53858	0.0919467	0.99387	7.67959	1.74412	0.802499
1756	RER1_HUMAN	19.9342	0.0347718	0.967045	31.8052	0.0217935	0.972343	25.8697	26.6533	0.0260061	0.973109	29.3131	0.0236463	0.983713	27.9832	1.0817	0.113297
1757	TXND9_HUMAN	11.2537	0.0615929	0.989586	14.0503	0.0493334	0.946603	12.652	8.87623	0.0780903	0.944696	10.8746	0.0637401	0.98585	9.87541	0.780543	-0.35745
1758	YTHD2_HUMAN	12.6918	0.0546136	0.871422	18.3283	0.0378183	0.971264	15.5101	9.00073	0.0770101	0.99631	12.8473	0.0539527	0.947482	10.924	0.704317	-0.505703
1759	MYEF2_HUMAN	15.9982	0.0433266	0.84892	22.837	0.030352	0.966489	19.4176	23.0664	0.03005	0.887975	18.8315	0.0368079	0.927981	20.9489	1.07886	0.109514
1760	RS20_HUMAN	26.939	0.0257302	0.959986	28.7059	0.0241465	0.911645	27.8224	29.5542	0.0234535	0.963178	31.1082	0.0222818	0.950279	30.3312	1.09017	0.124554
1761	TBA1A_HUMAN	17.1644	0.0403828	0.973933	26.1794	0.0264768	0.893528	21.6719	27.8587	0.0248808	0.950308	36.7342	0.0188693	0.909775	32.2965	1.49025	0.575551
1762	HEAT1_HUMAN	18.6692	0.0371278	0.976746	22.9388	0.0302173	0.79186	20.804	14.8313	0.0467355	0.903646	13.3028	0.0521053	0.911576	14.067	0.676171	-0.564541
1763	PIMT_HUMAN	25.7716	0.0268958	0.978279	21.8631	0.0317039	0.941471	23.8173	25.3147	0.0273812	0.988569	25.3879	0.0273022	0.944974	25.3513	1.06441	0.0900484
1764	SKIV2_HUMAN	20.5121	0.0337921	0.994439	16.5508	0.0418801	0.972028	18.5314	27.7965	0.0249365	0.988699	29.6407	0.023385	0.940145	28.7186	1.54972	0.632011
1765	GOGB1_HUMAN	17.0154	0.0407365	0.950148	12.2319	0.056667	0.894228	14.6236	22.098	0.031367	0.97716	17.0326	0.0406954	0.850165	19.5653	1.33792	0.419992
1766	CLGN_HUMAN	26.3493	0.0263061	0.983257	28.7499	0.0241095	0.975494	27.5496	22.3238	0.0310497	0.965766	19.6108	0.0353451	0.985639	20.9673	0.761075	-0.393889
1767	SYFA_HUMAN	26.3434	0.026312	0.875141	24.0172	0.0288604	0.962824	25.1803	26.6474	0.0260118	0.961369	31.8959	0.0217316	0.97132	29.2717	1.16248	0.217208
1768	MIF_HUMAN	24.8466	0.027897	0.947094	22.3953	0.0309505	0.858172	23.621	33.2712	0.0208333	0.955453	19.3742	0.0357769	0.93335	26.3227	1.11438	0.156237
1769	NH2L1_HUMAN	15.3386	0.0451898	0.973183	13.5796	0.0510433	0.955215	14.4591	8.81858	0.0786008	0.934695	8.10678	0.0855021	0.849847	8.46268	0.585285	-0.772789
1770	SEP10_HUMAN	18.5184	0.0374301	0.975578	14.4537	0.0479563	0.962343	16.4861	20.3039	0.0341387	0.878545	24.9914	0.0277354	0.894044	22.6476	1.37374	0.458112
1771	COX20_HUMAN	23.8718	0.0290363	0.952529	18.2994	0.0378782	0.966263	21.0856	18.9617	0.0365551	0.931052	20.7614	0.0333864	0.922066	19.8616	0.94195	-0.0862779
1772	GBB2_HUMAN	12.9231	0.0536364	0.989837	16.0359	0.0432247	0.947212	14.4795	14.5872	0.0475174	0.949781	13.662	0.0507354	0.946277	14.1246	0.975491	-0.0357993
1773	ARL2_HUMAN	10.6174	0.0652839	0.997054	12.3202	0.0562608	0.984641	11.4688	13.7291	0.0504873	0.984607	17.0178	0.0407307	0.961718	15.3735	1.34046	0.422724
1774	ENDD1_HUMAN	27.2856	0.0254034	0.988122	21.087	0.0328708	0.916999	24.1863	28.056	0.0247059	0.983864	34.583	0.020043	0.844144	31.3195	1.29493	0.372869
1775	IRGQ_HUMAN	16.6477	0.0416362	0.903184	19.7898	0.0350254	0.977495	18.2188	11.3958	0.060825	0.88681	13.5045	0.0513272	0.909563	12.4501	0.683368	-0.549265
1776	SPF45_HUMAN	21.9606	0.0315632	0.988289	20.4913	0.0338263	0.905305	21.226	21.8879	0.031668	0.880662	22.4022	0.030941	0.963336	22.1451	1.0433	0.0611551
1777	ACPH_HUMAN	21.5863	0.0321105	0.970741	23.0549	0.030065	0.948212	22.3206	24.9984	0.0277276	0.960871	24.0136	0.0288648	0.81169	24.506	1.09791	0.134759
1778	MOV10_HUMAN	19.2599	0.0359891	0.966729	18.8758	0.0367214	0.878502	19.0679	13.1713	0.0526257	0.986878	16.9478	0.0408989	0.89889	15.0595	0.789786	-0.340467
1779	QKI_HUMAN	13.8606	0.0500085	0.961156	12.2437	0.0566125	0.990598	13.0521	12.7515	0.054358	0.994751	10.0136	0.0692208	0.975899	11.3825	0.872082	-0.197465
1780	SP100_HUMAN	11.3559	0.0610383	0.989349	10.7836	0.0642782	0.93485	11.0697	5.64433	0.122804	0.942774	5.38718	0.128666	0.883038	5.51576	0.498273	-1.00499
1781	ACPM_HUMAN	22.3128	0.031065	0.864344	25.3394	0.0273545	0.942594	23.8261	21.8164	0.0317718	0.965809	18.8601	0.036752	0.970525	20.3383	0.853612	-0.228347
1782	RL35_HUMAN	23.9215	0.0289759	0.970347	23.3536	0.0296805	0.937902	23.6376	27.088	0.0255887	0.987553	26.1557	0.0265008	0.95781	26.6218	1.12625	0.171528
1783	NEK9_HUMAN	20.8866	0.0331862	0.997685	17.2701	0.0401358	0.970172	19.0783	21.8281	0.0317548	0.989749	21.2471	0.0326232	0.97593	21.5376	1.1289	0.174922
1784	PRPS1_HUMAN	19.8843	0.0348591	0.954018	23.3601	0.0296723	0.869804	21.6222	26.4197	0.026236	0.943785	26.3733	0.0262821	0.959564	26.3965	1.22081	0.287836
1785	UBXN4_HUMAN	14.1591	0.0489541	0.993355	17.0994	0.0405364	0.933266	15.6293	15.4771	0.0447853	0.983831	14.1811	0.0488782	0.988698	14.8291	0.948805	-0.0758166
1786	NDUA9_HUMAN	10.9481	0.0633123	0.990053	11.8386	0.0585498	0.97381	11.3933	10.9277	0.0634306	0.910229	16.1098	0.0430263	0.966857	13.5187	1.18655	0.246772
1787	ARHG7_HUMAN	26.0088	0.0266505	0.970456	16.9409	0.0409155	0.976026	21.4749	22.0068	0.031497	0.967453	17.8768	0.0387737	0.979904	19.9418	0.928609	-0.106857
1788	DHX36_HUMAN	17.5579	0.0394779	0.996795	18.011	0.0384847	0.904532	17.7844	14.1266	0.0490669	0.920315	19.3875	0.0357524	0.897152	16.757	0.94223	-0.0858488
1789	EMC7_HUMAN	7.92847	0.0874251	0.982	7.50014	0.0924178	0.978049	7.71431	10.3249	0.0671335	0.994413	8.74612	0.079252	0.956574	9.53552	1.23608	0.305775
1790	RALY_HUMAN	16.3925	0.0422843	0.941233	13.1511	0.0527063	0.964321	14.7718	22.3613	0.0309977	0.866606	11.3261	0.0611993	0.94295	16.8437	1.14026	0.189358
1791	BLVRB_HUMAN	27.0822	0.0255942	0.972335	24.2346	0.0286015	0.996038	25.6584	22.4389	0.0308905	0.950325	27.3949	0.025302	0.950568	24.9169	0.9711	-0.0423083
1792	CLCB_HUMAN	26.3495	0.0263059	0.921051	22.9463	0.0302074	0.9357	24.6479	28.2101	0.0245709	0.955162	22.0134	0.0314875	0.970146	25.1118	1.01882	0.0268999
1793	SIN3A_HUMAN	18.9637	0.0365512	0.987783	15.945	0.0434711	0.917039	17.4544	20.0544	0.0345634	0.966617	12.7876	0.0542044	0.982373	16.421	0.940797	-0.088045
1794	LSM12_HUMAN	21.2909	0.032556	0.974654	17.9486	0.0386185	0.968069	19.6197	20.6933	0.0334961	0.986439	34.7418	0.0199514	0.986591	27.7176	1.41274	0.498496
1795	NFU1_HUMAN	16.8289	0.0411878	0.965588	13.7885	0.0502701	0.982675	15.3087	23.4899	0.0295083	0.846186	20.7362	0.0334269	0.971193	22.1131	1.44448	0.530546
1796	VAMP3_HUMAN	14.9231	0.0464478	0.920568	23.3872	0.0296379	0.851974	19.1552	32.2162	0.0215155	0.993676	25.9587	0.026702	0.9657	29.0874	1.51852	0.602664
1797	TXLNG_HUMAN	24.9057	0.0278309	0.942387	28.8397	0.0240345	0.863978	26.8727	18.9636	0.0365515	0.977083	16.6103	0.04173	0.874015	17.7869	0.661896	-0.595323
1798	ARL1_HUMAN	16.4903	0.0420336	0.942158	20.5077	0.0337993	0.961865	18.499	16.8606	0.0411104	0.989532	19.9616	0.0347239	0.939875	18.4111	0.995249	-0.00686993
1799	TMM33_HUMAN	20.7918	0.0333375	0.993085	22.0491	0.0314365	0.891894	21.4204	22.6949	0.030542	0.98501	22.8954	0.0302745	0.949618	22.7952	1.06418	0.0897385
1800	NPM3_HUMAN	22.1782	0.0312535	0.992171	14.7263	0.0470686	0.992108	18.4523	24.4385	0.0283629	0.988094	23.6927	0.0292557	0.974568	24.0656	1.30421	0.383175
1801	UCRI_HUMAN	20.2458	0.0342366	0.991003	19.3341	0.0358511	0.936917	19.7899	25.8456	0.0268187	0.996723	19.181	0.0361372	0.994683	22.5133	1.13761	0.186012
1802	GYS1_HUMAN	23.2458	0.0298182	0.978587	22.1833	0.0312463	0.988026	22.7146	27.7343	0.0249924	0.974052	27.4408	0.0252597	0.949133	27.5875	1.21453	0.2804
1803	ERGI1_HUMAN	27.6607	0.0250589	0.977542	29.7173	0.0233247	0.988054	28.689	23.4382	0.0295734	0.945989	23.5086	0.0294848	0.974024	23.4734	0.818203	-0.289469
1804	FND3A_HUMAN	12.8323	0.0540159	0.93334	15.2845	0.0453498	0.997877	14.0584	17.7532	0.0390435	0.967203	18.9398	0.0365975	0.978844	18.3465	1.30502	0.384074
1805	BZW2_HUMAN	17.286	0.0400987	0.927239	16.5004	0.0420079	0.95564	16.8932	21.5113	0.0322225	0.904688	16.4006	0.0422635	0.943068	18.9559	1.1221	0.166205
1806	PRAF3_HUMAN	22.8755	0.0303008	0.989749	19.7401	0.0351137	0.944772	21.3078	27.4597	0.0252423	0.94532	23.2474	0.0298161	0.958608	25.3536	1.18987	0.250809
1807	RS27L_HUMAN	25.0808	0.0276365	0.958932	20.9816	0.0330359	0.992039	23.0312	23.3259	0.0297157	0.972626	29.1137	0.0238083	0.928504	26.2198	1.13845	0.187066
1808	LTOR5_HUMAN	9.47006	0.0731936	0.980898	9.38131	0.073886	0.953431	9.42568	16.8199	0.04121	0.970227	14.4101	0.0481016	0.934504	15.615	1.65664	0.728262
1809	CAPZB_HUMAN	20.3593	0.0340458	0.958256	16.1858	0.0428243	0.854736	18.2726	22.2467	0.0311573	0.96945	19.6683	0.0352418	0.922822	20.9575	1.14694	0.197788
1810	HM13_HUMAN	21.1743	0.0327354	0.966989	16.8152	0.0412215	0.97997	18.9947	23.322	0.0297208	0.969189	23.6019	0.0293683	0.923153	23.4619	1.23518	0.304723
1811	UBC12_HUMAN	21.0071	0.0329959	0.985939	18.8882	0.0366973	0.939138	19.9477	20.4849	0.0338369	0.979891	20.4601	0.033878	0.955299	20.4725	1.02631	0.0374687
1812	FKB15_HUMAN	17.0501	0.0406536	0.868987	20.2332	0.034258	0.946855	18.6416	22.7856	0.0304204	0.99525	35.9931	0.0192578	0.948746	29.3894	1.57655	0.656767
1813	UBP15_HUMAN	23.3315	0.0297087	0.958085	21.2483	0.0326212	0.87711	22.2899	21.4475	0.0323184	0.96686	19.5281	0.0354949	0.969807	20.4878	0.91915	-0.121627
1814	QRIC1_HUMAN	12.8318	0.0540178	0.998925	12.3033	0.0563385	0.860175	12.5675	9.77567	0.0709053	0.994095	9.91061	0.0699399	0.879881	9.84314	0.783219	-0.352513
1815	RHG29_HUMAN	14.4095	0.0481035	0.898479	11.6503	0.0594958	0.993484	13.0299	12.7277	0.0544598	0.959268	12.8785	0.0538221	0.884757	12.8031	0.982591	-0.0253376
1816	FA92B_HUMAN	36.7411	0.0188657	0.775187	21.5626	0.0321458	0.993812	29.1519	27.578	0.0251341	0.987703	22.4777	0.030837	0.987234	25.0278	0.858534	-0.220053
1817	PDLI4_HUMAN	19.9558	0.0347342	0.995721	20.046	0.0345778	0.988904	20.0009	24.8569	0.0278855	0.975245	26.2351	0.0264206	0.957263	25.546	1.27724	0.353032
1818	SRP09_HUMAN	14.6905	0.0471833	0.978068	13.9356	0.0497395	0.944327	14.313	15.9445	0.0434724	0.948625	13.1798	0.0525917	0.966038	14.5622	1.01741	0.0248944
1819	TPMT_HUMAN	25.0442	0.027677	0.998442	22.5866	0.0306884	0.989463	23.8154	23.3712	0.0296582	0.993464	26.5039	0.0261527	0.995028	24.9375	1.04712	0.0664254
1820	CFA20_HUMAN	19.9876	0.0346789	0.970447	21.9825	0.0315318	0.974129	20.985	21.2124	0.0326764	0.921783	24.1439	0.028709	0.961233	22.6782	1.08068	0.111943
1821	SR140_HUMAN	16.8481	0.0411409	0.922815	23.0352	0.0300907	0.91255	19.9417	16.9951	0.0407851	0.970902	16.4772	0.0420671	0.959816	16.7361	0.839255	-0.25282
1822	GORS2_HUMAN	27.6715	0.0250491	0.986987	22.1911	0.0312354	0.977018	24.9313	29.4948	0.0235006	0.992152	23.1523	0.0299385	0.962576	26.3236	1.05584	0.078398
1823	CHM2B_HUMAN	11.701	0.0592383	0.990549	10.3251	0.0671322	0.973052	11.0131	15.0794	0.0459666	0.871943	10.0952	0.0686608	0.792476	12.5873	1.14294	0.192753
1824	JUPI1_HUMAN	12.9432	0.053553	0.984881	16.0967	0.0430613	0.924591	14.52	13.5075	0.0513156	0.985634	15.1815	0.0456573	0.90052	14.3445	0.987916	-0.0175391
1825	WASC3_HUMAN	15.5967	0.044442	0.988018	10.5993	0.0653959	0.953115	13.098	18.7522	0.0369635	0.972735	23.2046	0.0298711	0.9371	20.9784	1.60165	0.679562
1826	TIM8A_HUMAN	27.4209	0.0252781	0.947418	23.8136	0.0291072	0.853763	25.6172	27.4741	0.0252292	0.835507	36.8872	0.018791	0.833812	32.1806	1.25621	0.329079
1827	DYLT1_HUMAN	13.6964	0.0506079	0.958243	15.7934	0.0438885	0.916165	14.7449	13.7622	0.0503659	0.90041	15.412	0.0449746	0.856414	14.5871	0.989299	-0.0155218
1828	NUP85_HUMAN	28.3212	0.0244745	0.969454	20.0341	0.0345983	0.843895	24.1777	29.9378	0.0231529	0.970541	25.3889	0.0273012	0.964582	27.6633	1.14417	0.194299
1829	DCTN5_HUMAN	23.5257	0.0294634	0.991319	23.0943	0.0300137	0.968203	23.31	26.1548	0.0265017	0.996151	30.9202	0.0224173	0.844516	28.5375	1.22426	0.291909
1830	CWC15_HUMAN	13.34	0.0519602	0.974943	11.199	0.0618936	0.989394	12.2695	8.98841	0.0771157	0.97958	10.388	0.0667256	0.967717	9.68822	0.789619	-0.340771
1831	DLGP5_HUMAN	7.1179	0.0973809	0.994778	8.79903	0.0787754	0.909214	7.95847	6.47622	0.10703	0.982906	5.57353	0.124364	0.968921	6.02488	0.75704	-0.401559
1832	CASP3_HUMAN	21.6962	0.0319478	0.980598	19.1418	0.0362112	0.930884	20.419	24.4401	0.0283611	0.995457	24.6262	0.0281467	0.823955	24.5332	1.20149	0.26482
1833	BAG6_HUMAN	11.212	0.0618219	0.983667	11.8592	0.0584479	0.761911	11.5356	19.478	0.0355862	0.947635	14.7697	0.0469302	0.926749	17.1239	1.48443	0.569913
1834	PRP31_HUMAN	14.0365	0.0493818	0.936518	13.4637	0.0514825	0.944467	13.7501	14.5586	0.0476109	0.963756	18.1298	0.0382325	0.85249	16.3442	1.18866	0.249334
1835	UBXN1_HUMAN	16.8151	0.0412218	0.990664	20.6241	0.0336086	0.939925	18.7196	19.488	0.0355679	0.970299	20.3604	0.034044	0.940052	19.9242	1.06435	0.0899734
1836	SC11A_HUMAN	27.0454	0.025629	0.97841	21.9636	0.0315589	0.915908	24.5045	43.5288	0.0159239	0.960495	24.3319	0.0284871	0.931106	33.9303	1.38466	0.469528
1837	OPA1_HUMAN	21.9078	0.0316393	0.988998	20.6715	0.0335316	0.923245	21.2896	24.8651	0.0278763	0.975306	24.8408	0.0279036	0.857261	24.8529	1.16737	0.223265
1838	DYL1_HUMAN	19.1364	0.0362213	0.950588	14.1968	0.0488241	0.984865	16.6666	20.0999	0.034485	0.959137	16.5278	0.0419382	0.946418	18.3139	1.09884	0.135975
1839	CD99_HUMAN	14.9547	0.0463497	0.954332	13.3992	0.0517306	0.959587	14.1769	24.897	0.0278406	0.919388	15.3278	0.0452215	0.98072	20.1124	1.41867	0.50454
1840	AT1B3_HUMAN	13.1956	0.0525288	0.976465	19.8332	0.0349489	0.958512	16.5144	17.8315	0.038872	0.942722	18.1819	0.0381229	0.952993	18.0067	1.09037	0.124812
1841	ARMT1_HUMAN	22.5275	0.0307689	0.929866	36.3452	0.0190712	0.833478	29.4364	24.5207	0.0282679	0.987168	7.30771	0.0948515	0.939729	15.9142	0.54063	-0.887287
1842	PIPNB_HUMAN	20.0411	0.0345864	0.978465	24.2528	0.0285801	0.951752	22.1469	22.5739	0.0307057	0.934468	23.3823	0.0296441	0.962641	22.9781	1.03753	0.0531526
1843	GLCM_HUMAN	21.9187	0.0316235	0.985735	21.1148	0.0328275	0.97292	21.5168	27.0754	0.0256006	0.943561	24.5386	0.0282472	0.967778	25.807	1.19939	0.262302
1844	AP3S1_HUMAN	22.2221	0.0311917	0.971124	19.7764	0.0350492	0.968176	20.9993	27.0836	0.0255929	0.980926	22.3402	0.0310268	0.970975	24.7119	1.1768	0.234867
1845	RBGPR_HUMAN	21.7014	0.0319402	0.927828	22.4539	0.0308698	0.983646	22.0776	24.5653	0.0282166	0.96605	24.9871	0.0277402	0.966376	24.7762	1.12223	0.166368
1846	EIF2D_HUMAN	24.1387	0.0287152	0.97597	23.0923	0.0300164	0.851149	23.6155	20.3461	0.0340678	0.984436	9.51553	0.0728438	0.927641	14.9308	0.632248	-0.661439
1847	SNX6_HUMAN	24.4361	0.0283657	0.977624	22.5405	0.0307511	0.953473	23.4883	26.3727	0.0262827	0.956671	23.8407	0.0290741	0.952394	25.1067	1.0689	0.0961299
1848	ATLA2_HUMAN	16.2971	0.0425318	0.965661	11.9725	0.0578948	0.973628	14.1348	19.8473	0.0349239	0.980357	16.6561	0.0416152	0.95898	18.2517	1.29126	0.368778
1849	MBNL1_HUMAN	18.251	0.0379785	0.933335	16.7634	0.0413487	0.923857	17.5072	21.7964	0.031801	0.9344	16.9316	0.040938	0.952862	19.364	1.10606	0.145426
1850	BAG2_HUMAN	17.0045	0.0407625	0.971328	22.7593	0.0304556	0.871381	19.8819	25.2812	0.0274175	0.880038	24.6474	0.0281225	0.919735	24.9643	1.25563	0.328411
1851	EMC2_HUMAN	21.2066	0.0326854	0.967968	23.3243	0.0297178	0.978001	22.2655	31.6101	0.021928	0.906827	25.3985	0.0272909	0.965757	28.5043	1.2802	0.35637
1852	HEBP1_HUMAN	16.5621	0.0418514	0.95005	18.5262	0.0374144	0.89732	17.5442	23.2782	0.0297767	0.952903	15.2816	0.0453583	0.901368	19.2799	1.09893	0.136105
1853	BCLF1_HUMAN	25.647	0.0270264	0.910166	18.0147	0.0384768	0.948694	21.8308	22.2593	0.0311397	0.932962	20.1081	0.0344711	0.958737	21.1837	0.970355	-0.0434154
1854	SPCS3_HUMAN	23.4919	0.0295058	0.943496	26.2843	0.0263712	0.959709	24.8881	26.1149	0.0265422	0.97698	25.1611	0.0275484	0.982911	25.638	1.03013	0.0428282
1855	HPRT_HUMAN	25.1623	0.0275471	0.926555	26.2821	0.0263733	0.901277	25.7222	26.9015	0.0257662	0.937362	26.1111	0.0265461	0.907151	26.5063	1.03048	0.043319
1856	SCAM3_HUMAN	17.7424	0.0390672	0.930056	11.166	0.0620765	0.844815	14.4542	21.4984	0.0322418	0.972399	24.8409	0.0279035	0.951225	23.1696	1.60297	0.680745
1857	CSRP2_HUMAN	22.8483	0.0303369	0.895734	28.6088	0.0242285	0.969652	25.7286	39.538	0.0175311	0.956263	20.8606	0.0332276	0.987803	30.1993	1.17377	0.231145
1858	TIGAR_HUMAN	26.0788	0.0265789	0.875941	21.1982	0.0326983	0.963458	23.6385	20.1966	0.03432	0.958352	23.8011	0.0291225	0.960831	21.9988	0.930635	-0.103713
1859	PR40A_HUMAN	17.9459	0.0386242	0.903173	16.6594	0.041607	0.860634	17.3027	20.3471	0.0340661	0.963534	15.4636	0.0448243	0.910779	17.9054	1.03483	0.0493984
1860	PVR_HUMAN	19.3262	0.0358657	0.830973	18.7085	0.0370498	0.955084	19.0174	17.7532	0.0390436	0.956155	20.984	0.0330321	0.943814	19.3686	1.01847	0.0264025
1861	TMCO1_HUMAN	10.5353	0.0657929	0.999209	19.8466	0.0349252	0.807859	15.191	13.5556	0.0511337	0.980597	17.1805	0.0403451	0.987081	15.368	1.01166	0.0167188
1862	RAB5A_HUMAN	22.3025	0.0310794	0.895319	25.9308	0.0267307	0.861011	24.1166	19.8586	0.0349041	0.968303	23.9278	0.0289682	0.880104	21.8932	0.907806	-0.139544
1863	RAB5B_HUMAN	17.6862	0.0391913	0.972012	18.6767	0.0371129	0.909499	18.1815	20.4293	0.0339291	0.98641	21.0665	0.0329028	0.866369	20.7479	1.14116	0.190496
1864	TMED7_HUMAN	20.17	0.0343652	0.966702	23.2686	0.029789	0.961462	21.7193	27.3129	0.025378	0.956104	29.6326	0.0233914	0.940889	28.4728	1.31094	0.390604
1865	NSDHL_HUMAN	23.5059	0.0294883	0.997945	18.688	0.0370904	0.976264	21.097	29.5729	0.0234386	0.871127	28.4367	0.0243751	0.959758	29.0048	1.37484	0.459259
1866	ARF5_HUMAN	22.3375	0.0310307	0.952662	25.8208	0.0268445	0.915122	24.0791	22.687	0.0305526	0.976495	22.6608	0.030588	0.992761	22.6739	0.941641	-0.0867508
1867	SAM50_HUMAN	23.5411	0.0294441	0.969629	20.285	0.0341704	0.985436	21.9131	29.5643	0.0234454	0.921961	28.9019	0.0239828	0.931197	29.2331	1.33405	0.415811
1868	CD81_HUMAN	9.78866	0.0708113	0.987141	12.3284	0.0562238	0.914017	11.0585	11.3374	0.0611383	0.986301	9.93337	0.0697796	0.891531	10.6354	0.961736	-0.0562876
1869	PTN11_HUMAN	21.8769	0.031684	0.972088	19.2703	0.0359697	0.938975	20.5736	24.4188	0.0283858	0.951103	25.4704	0.0272138	0.797815	24.9446	1.21246	0.277934
1870	SNX3_HUMAN	14.7535	0.0469818	0.978274	13.6236	0.0508784	0.960956	14.1886	18.3423	0.0377895	0.96976	17.2662	0.0401447	0.97571	17.8043	1.25483	0.327495
1871	NUP43_HUMAN	16.5897	0.0417818	0.969487	11.7578	0.0589521	0.935476	14.1737	19.7856	0.0350329	0.983818	20.8478	0.0332479	0.984179	20.3167	1.43341	0.519447
1872	TOM22_HUMAN	22.7878	0.0304175	0.980535	20.3336	0.0340888	0.938648	21.5607	28.7291	0.024127	0.941031	20.8111	0.0333067	0.976564	24.7701	1.14885	0.200196
1873	NDUS3_HUMAN	13.0996	0.0529134	0.996028	15.9503	0.0434567	0.887822	14.525	19.3979	0.0357331	0.970096	17.548	0.0395001	0.964635	18.4729	1.27181	0.346879
1874	AP2A2_HUMAN	24.9309	0.0278028	0.992193	22.3313	0.0310393	0.755247	23.6311	24.566	0.0282158	0.923439	18.0545	0.038392	0.867772	21.3102	0.901789	-0.149139
1875	DCUP_HUMAN	25.7037	0.0269668	0.978035	20.6561	0.0335566	0.986706	23.1799	19.5302	0.035491	0.993132	25.3192	0.0273764	0.970064	22.4247	0.967419	-0.0477865
1876	CD63_HUMAN	10.844	0.06392	0.953393	10.9594	0.0632468	0.974369	10.9017	11.7951	0.0587655	0.954642	14.5582	0.0476122	0.910485	13.1767	1.20868	0.273434
1877	SSRG_HUMAN	7.11093	0.0974763	0.994944	7.30025	0.0949484	0.984096	7.20559	9.15068	0.0757481	0.990186	10.5827	0.0654979	0.946931	9.86671	1.36931	0.453452
1878	1433B_HUMAN	22.9097	0.0302556	0.975761	23.5819	0.0293932	0.931276	23.2458	26.8272	0.0258374	0.937603	26.5306	0.0261263	0.946694	26.6789	1.14769	0.19873
1879	GCP60_HUMAN	21.7089	0.0319291	0.885008	18.1766	0.038134	0.8587	19.9428	26.1339	0.026523	0.93601	27.5471	0.0251622	0.861058	26.8405	1.34588	0.428545
1880	DAB2_HUMAN	10.2564	0.0675822	0.989769	13.655	0.0507614	0.931664	11.9557	12.1394	0.0570989	0.966907	11.8493	0.0584969	0.931528	11.9944	1.00323	0.00465892
1881	PCH2_HUMAN	25.5586	0.0271199	0.907273	23.189	0.0298911	0.973705	24.3738	22.585	0.0306907	0.962786	24.5249	0.028263	0.966408	23.5549	0.966402	-0.0493046
1882	STAT6_HUMAN	14.8858	0.0465642	0.960357	14.0617	0.0492934	0.929875	14.4738	18.0658	0.038368	0.985674	17.716	0.0391255	0.939783	17.8909	1.23609	0.305784
1883	ERD22_HUMAN	21.606	0.0320812	0.946292	23.8048	0.029118	0.976144	22.7054	28.097	0.0246698	0.980572	405.521	0.00170927	0.71652	216.809	9.5488	3.25532
1884	FADD_HUMAN	12.8301	0.0540251	0.974208	10.0002	0.0693131	0.88278	11.4152	14.5818	0.0475351	0.984472	14.2672	0.0485833	0.953302	14.4245	1.26362	0.337568
1885	GBG12_HUMAN	17.9474	0.038621	0.989162	14.5725	0.0475655	0.865546	16.26	10.8419	0.0639325	0.814002	17.7221	0.039112	0.811267	14.282	0.878353	-0.187127
1886	GNS_HUMAN	16.5442	0.0418966	0.985843	16.386	0.0423013	0.942644	16.4651	22.8346	0.0303552	0.973858	23.8683	0.0290405	0.932627	23.3514	1.41824	0.504099
1887	2AAB_HUMAN	17.235	0.0402173	0.991046	21.4655	0.0322913	0.854202	19.3503	12.0618	0.0574665	0.996736	9.80455	0.0706965	0.931598	10.9332	0.565013	-0.823643
1888	GLIP1_HUMAN	8.51649	0.0813889	0.963945	7.91394	0.0875856	0.985983	8.21522	8.24179	0.0841015	0.986539	6.5944	0.105112	0.967142	7.41809	0.90297	-0.14725
1889	WASC5_HUMAN	28.5147	0.0243085	0.987451	14.673	0.0472397	0.983343	21.5938	28.4917	0.024328	0.982474	22.0416	0.0314473	0.933201	25.2667	1.17009	0.226617
1890	2ABA_HUMAN	19.337	0.0358457	0.966843	21.1632	0.0327524	0.939378	20.2501	22.5496	0.0307387	0.985582	27.8516	0.0248872	0.954847	25.2006	1.24447	0.315529
1891	MPPB_HUMAN	13.1548	0.0526915	0.978932	9.67299	0.071658	0.963296	11.4139	18.8852	0.0367032	0.984639	25.106	0.0276089	0.891336	21.9956	1.92709	0.94642
1892	UBE2Z_HUMAN	15.3415	0.0451811	0.989547	15.5998	0.0444331	0.933803	15.4707	15.7938	0.0438874	0.989115	13.2118	0.0524642	0.957829	14.5028	0.937438	-0.093205
1893	SON_HUMAN	13.1489	0.0527153	0.914148	12.2072	0.056782	0.885021	12.678	12.4421	0.0557098	0.983867	11.1795	0.0620016	0.956256	11.8108	0.931597	-0.102222
1894	AP1M1_HUMAN	22.7212	0.0305066	0.938866	21.0837	0.032876	0.975638	21.9024	24.3481	0.0284683	0.974035	26.3251	0.0263303	0.93471	25.3366	1.15679	0.210128
1895	PLBL2_HUMAN	18.432	0.0376057	0.98969	16.5581	0.0418615	0.943802	17.495	24.666	0.0281014	0.989929	23.1512	0.02994	0.975985	23.9086	1.36659	0.450584
1896	MICU1_HUMAN	18.3744	0.0377234	0.963381	7.48823	0.0925648	0.907317	12.9313	16.2429	0.0426738	0.989668	17.2401	0.0402054	0.9822	16.7415	1.29465	0.37256
1897	RCOR1_HUMAN	14.4478	0.047976	0.997904	13.6144	0.0509127	0.995556	14.0311	9.69511	0.0714945	0.996622	10.2646	0.067528	0.992916	9.97985	0.711266	-0.491539
1898	EI2BG_HUMAN	26.1488	0.0265078	0.96193	19.0954	0.0362992	0.992194	22.6221	24.7865	0.0279647	0.995231	26.9525	0.0257174	0.987474	25.8695	1.14355	0.193519
1899	MICA2_HUMAN	12.7328	0.0544377	0.973331	12.149	0.0570538	0.984262	12.4409	17.8778	0.0387714	0.959894	12.198	0.0568249	0.992704	15.0379	1.20874	0.273505
1900	CSTF2_HUMAN	20.5881	0.0336674	0.977074	23.874	0.0290335	0.883355	22.231	23.0543	0.0300658	0.995088	20.7962	0.0333305	0.936012	21.9253	0.986245	-0.0199816
1901	H90B4_HUMAN	17.1035	0.0405266	0.9564	28.0888	0.024677	0.964856	22.5962	28.3268	0.0244697	0.969321	29.0334	0.0238741	0.948969	28.6801	1.26925	0.343972
1902	TBC23_HUMAN	16.4416	0.0421583	0.990967	17.4001	0.0398359	0.945384	16.9208	19.1167	0.0362587	0.953666	10.7987	0.0641879	0.95648	14.9577	0.883984	-0.177909
1903	PRKRA_HUMAN	20.8511	0.0332427	0.98035	14.7614	0.0469569	0.968774	17.8062	30.1243	0.0230096	0.985511	21.7033	0.0319373	0.984485	25.9138	1.45532	0.54134
1904	ACOT9_HUMAN	31.7647	0.0218213	0.989948	24.3989	0.0284089	0.961694	28.0818	30.6613	0.0226066	0.822811	26.4849	0.0261714	0.933918	28.5731	1.01749	0.0250213
1905	WDR61_HUMAN	28.1943	0.0245847	0.96071	24.2256	0.0286122	0.982166	26.2099	21.0767	0.0328869	0.94684	24.6409	0.02813	0.932641	22.8588	0.872142	-0.197364
1906	B2MG_HUMAN	11.5261	0.0601371	0.880395	10.652	0.0650723	0.911431	11.089	7.37681	0.093963	0.96914	8.79432	0.0788176	0.916955	8.08556	0.729149	-0.455714
1907	RRFM_HUMAN	25.4923	0.0271905	0.986788	15.3338	0.0452037	0.907355	20.4131	22.6079	0.0306595	0.988584	21.0189	0.0329773	0.993533	21.8134	1.0686	0.0957232
1908	ECH1_HUMAN	25.9976	0.0266619	0.973618	21.9899	0.0315212	0.950984	23.9937	36.283	0.0191039	0.876076	27.1402	0.0255395	0.94719	31.7116	1.32166	0.40235
1909	MIC13_HUMAN	14.777	0.0469071	0.976569	18.3582	0.0377568	0.954765	16.5676	30.2684	0.0229	0.813737	21.0305	0.0329592	0.84714	25.6495	1.54817	0.630561
1910	IFT27_HUMAN	22.4186	0.0309184	0.976718	16.0497	0.0431874	0.973734	19.2342	22.7591	0.0304558	0.994787	31.6541	0.0218976	0.851269	27.2066	1.41449	0.500286
1911	CYTB_HUMAN	24.3891	0.0284203	0.912626	23.3929	0.0296306	0.952658	23.891	27.895	0.0248484	0.960451	29.8498	0.0232212	0.94145	28.8724	1.2085	0.273223
1912	SH3R1_HUMAN	7.94157	0.0872809	0.975135	14.8305	0.046738	0.979409	11.386	13.8471	0.0500572	0.96748	15.736	0.0440485	0.981896	14.7916	1.2991	0.377509
1913	UB2D3_HUMAN	17.9422	0.0386323	0.970724	16.0097	0.0432954	0.957483	16.9759	16.3348	0.0424337	0.979844	16.3872	0.042298	0.990297	16.361	0.963778	-0.0532268
1914	DIM1_HUMAN	12.6376	0.0548481	0.986124	15.3816	0.0450633	0.981041	14.0096	13.7993	0.0502307	0.953581	13.6163	0.0509057	0.897091	13.7078	0.978456	-0.0314205
1915	ARP5L_HUMAN	17.0248	0.0407139	0.967987	14.4088	0.0481059	0.922538	15.7168	21.1273	0.0328081	0.982574	8.12097	0.0853528	0.781281	14.6242	0.930478	-0.103956
1916	SMAD3_HUMAN	6.28507	0.110285	0.988652	7.99129	0.0867378	0.995628	7.13818	5.72199	0.121137	0.992299	6.73065	0.102984	0.999373	6.22632	0.872256	-0.197176
1917	WASF2_HUMAN	17.6961	0.0391694	0.990189	23.5501	0.0294329	0.978424	20.6231	25.1391	0.0275725	0.810558	26.3544	0.026301	0.940406	25.7467	1.24844	0.320128
1918	TIA1_HUMAN	9.1847	0.0754676	0.94551	19.9435	0.0347555	0.933337	14.5641	11.2625	0.0615449	0.987587	16.9802	0.0408209	0.885078	14.1213	0.969599	-0.0445402
1919	CLPT1_HUMAN	13.2603	0.0522723	0.976578	7.6902	0.0901338	0.929589	10.4753	13.0772	0.0530044	0.941794	22.8486	0.0303365	0.972234	17.9629	1.71479	0.778035
1920	PTMS_HUMAN	24.1471	0.0287052	0.984147	25.8542	0.0268098	0.881308	25.0006	25.7778	0.0268893	0.927713	30.2651	0.0229025	0.955487	28.0214	1.12083	0.164566
1921	TIM16_HUMAN	18.3147	0.0378464	0.978092	16.8077	0.0412399	0.934635	17.5612	18.0678	0.0383636	0.951933	13.9928	0.049536	0.971023	16.0303	0.912825	-0.13159
1922	NXP20_HUMAN	20.1479	0.0344029	0.904693	22.3479	0.0310162	0.883671	21.2479	22.0828	0.0313885	0.971425	24.4337	0.0283685	0.89103	23.2582	1.09461	0.13042
1923	TXD17_HUMAN	25.421	0.0272667	0.995225	23.2222	0.0298484	0.910403	24.3216	26.3867	0.0262688	0.968806	22.4517	0.0308728	0.948678	24.4192	1.00401	0.00577629
1924	SYYM_HUMAN	19.8699	0.0348842	0.95245	23.8851	0.02902	0.943056	21.8775	26.1555	0.026501	0.869823	27.3672	0.0253277	0.906806	26.7613	1.22323	0.2907
1925	RABL3_HUMAN	15.3933	0.0450291	0.961834	15.8577	0.0437104	0.997499	15.6255	16.9801	0.040821	0.990995	24.8596	0.0278825	0.941557	20.9199	1.33883	0.420968
1926	LTOR1_HUMAN	12.2981	0.0563623	0.968208	12.8541	0.0539244	0.929845	12.5761	21.9021	0.0316476	0.984577	14.4985	0.0478084	0.972428	18.2003	1.44721	0.533279
1927	BAG3_HUMAN	9.21792	0.0751956	0.960537	11.36	0.0610162	0.947996	10.289	13.3111	0.0520729	0.94968	10.4495	0.0663332	0.873753	11.8803	1.15466	0.207469
1928	SUMO2_HUMAN	17.4088	0.0398158	0.982336	16.1454	0.0429316	0.957597	16.7771	17.0104	0.0407485	0.978199	14.2872	0.0485152	0.986149	15.6488	0.932746	-0.100443
1929	AKT1_HUMAN	21.3246	0.0325045	0.950914	16.5403	0.0419066	0.973603	18.9325	20.9085	0.0331514	0.979432	20.1949	0.0343229	0.924032	20.5517	1.08553	0.118397
1930	TPPC4_HUMAN	9.42142	0.0735714	0.993125	6.16173	0.112492	0.947098	7.79158	13.4738	0.0514442	0.997272	5.24726	0.132097	0.945781	9.36052	1.20136	0.264673
1931	MTDC_HUMAN	21.7607	0.0318532	0.964323	20.2101	0.034297	0.867197	20.9854	21.015	0.0329835	0.944538	16.9316	0.0409381	0.87244	18.9733	0.904119	-0.145415
1932	DHRS7_HUMAN	10.4741	0.0661774	0.968469	34.0726	0.0203433	0.914802	22.2733	39.6431	0.0174847	0.896693	23.3938	0.0296295	0.968457	31.5184	1.41508	0.50088
1933	FXR2_HUMAN	19.3773	0.0357711	0.99261	16.231	0.0427053	0.981302	17.8041	20.7273	0.0334413	0.977051	15.1324	0.0458054	0.969246	17.9299	1.00706	0.0101526
1934	LRC47_HUMAN	26.0472	0.0266112	0.98305	21.5656	0.0321413	0.952227	23.8064	27.7598	0.0249695	0.956248	31.7243	0.0218491	0.925987	29.7421	1.24933	0.321157
1935	PCAT1_HUMAN	15.0413	0.0460829	0.966804	18.3232	0.037829	0.889546	16.6822	26.5008	0.0261557	0.9671	23.9593	0.0289302	0.92677	25.23	1.51239	0.59683
1936	ARHG1_HUMAN	21.3963	0.0323956	0.982953	23.6017	0.0293685	0.994832	22.499	23.7437	0.0291929	0.958141	27.845	0.024893	0.954161	25.7944	1.14646	0.197192
1937	KCMA1_HUMAN	18.4692	0.03753	0.984525	11.4719	0.0604213	0.962897	14.9705	17.2351	0.0402172	0.98707	11.7655	0.0589137	0.973963	14.5003	0.968587	-0.0460459
1938	MARK3_HUMAN	26.3536	0.0263018	0.887078	12.4323	0.0557538	0.9528	19.3929	14.026	0.0494187	0.975186	22.4527	0.0308715	0.912186	18.2393	0.940515	-0.0884778
1939	NUP50_HUMAN	19.4716	0.0355978	0.976457	2.05293	0.337638	0.896786	10.7623	16.3003	0.0425235	0.924051	15.4188	0.0449546	0.980825	15.8596	1.47363	0.559371
1940	RU1C_HUMAN	16.9867	0.0408054	0.959179	15.1676	0.0456991	0.943874	16.0772	18.4794	0.0375091	0.881672	13.5311	0.0512262	0.989824	16.0053	0.995529	-0.00646532
1941	TBL3_HUMAN	14.338	0.0483432	0.954818	24.8392	0.0279053	0.996735	19.5886	18.2152	0.0380533	0.960944	15.7097	0.0441223	0.85076	16.9624	0.865933	-0.207673
1942	HSBP1_HUMAN	5.80834	0.119337	0.995362	7.93325	0.0873724	0.971614	6.87079	8.05123	0.0860921	0.984683	7.84539	0.0883508	0.969886	7.94831	1.15683	0.210171
1943	CD151_HUMAN	11.3411	0.061118	0.96839	10.5935	0.0654314	0.972514	10.9673	12.0271	0.057632	0.940279	9.59348	0.0722519	0.985402	10.8103	0.985684	-0.0208028
1944	NDUBB_HUMAN	12.0421	0.0575604	0.995515	11.9206	0.058147	0.97988	11.9813	16.6667	0.0415887	0.993699	12.9674	0.0534531	0.989129	14.8171	1.23668	0.306469
1945	SREK1_HUMAN	17.3938	0.0398502	0.966595	22.8255	0.0303672	0.951276	20.1097	21.2231	0.0326601	0.971323	19.3917	0.0357445	0.980318	20.3074	1.00983	0.0141146
1946	MTCH2_HUMAN	15.9912	0.0433455	0.932632	20.5971	0.0336526	0.957602	18.2942	30.7696	0.022527	0.928996	36.4836	0.0189988	0.889088	33.6266	1.83811	0.878221
1947	EXOS9_HUMAN	20.2253	0.0342714	0.959506	20.638	0.033586	0.945219	20.4316	23.5572	0.029424	0.964274	23.1664	0.0299204	0.840143	23.3618	1.14341	0.193346
1948	RM39_HUMAN	22.3403	0.0310267	0.926809	22.5169	0.0307834	0.984844	22.4286	26.9245	0.0257441	0.972929	25.1674	0.0275415	0.896081	26.0459	1.16128	0.215718
1949	GMPPA_HUMAN	20.8774	0.0332009	0.992336	18.8622	0.0367479	0.959172	19.8698	19.7399	0.0351141	0.971071	20.7487	0.0334067	0.964803	20.2443	1.01885	0.0269363
1950	PCP_HUMAN	23.3726	0.0296565	0.997788	21.8522	0.0317197	0.970603	22.6124	23.0588	0.03006	0.999409	25.3863	0.027304	0.978087	24.2225	1.07121	0.099235
1951	UPAR_HUMAN	4.35768	0.159063	0.99182	4.24846	0.163153	0.977222	4.30307	4.37275	0.158515	0.966183	1.77802	0.389841	0.779173	3.07539	0.714696	-0.484598
1952	STAM2_HUMAN	22.3926	0.0309543	0.952777	18.0826	0.0383324	0.995804	20.2376	22.1938	0.0312316	0.957167	21.6101	0.0320752	0.990987	21.9019	1.08224	0.114019
1953	EPG5_HUMAN	18.9223	0.0366312	0.992401	15.5993	0.0444345	0.869164	17.2608	18.0558	0.0383891	0.982639	18.3012	0.0378745	0.986395	18.1785	1.05317	0.074733
1954	EIF3F_HUMAN	24.2096	0.028631	0.920312	21.3531	0.0324612	0.891968	22.7814	25.372	0.0273193	0.959798	22.6103	0.0306562	0.924009	23.9912	1.05311	0.0746496
1955	OFUT1_HUMAN	24.8675	0.0278736	0.992313	23.1222	0.0299775	0.944877	23.9948	25.5944	0.027082	0.982992	29.466	0.0235236	0.903279	27.5302	1.14734	0.198289
1956	MCP_HUMAN	14.1449	0.0490032	0.996835	6.9716	0.0994243	0.979418	10.5583	7.65327	0.0905687	0.997647	6.49922	0.106651	0.978247	7.07625	0.670209	-0.577318
1957	PSMG3_HUMAN	22.1436	0.0313024	0.992918	23.6247	0.02934	0.890881	22.8841	23.13	0.0299674	0.987322	32.5129	0.0213192	0.976453	27.8214	1.21575	0.28185
1958	P5CR3_HUMAN	25.9509	0.0267099	0.974839	22.2677	0.031128	0.957862	24.1093	28.6728	0.0241743	0.954942	27.9861	0.0247675	0.878042	28.3295	1.17504	0.232716
1959	AP3M1_HUMAN	14.9485	0.046369	0.959942	16.3492	0.0423965	0.968074	15.6488	19.4443	0.0356479	0.967183	22.2808	0.0311097	0.90838	20.8625	1.33317	0.414857
1960	MYCBP_HUMAN	20.5555	0.0337208	0.982961	23.9891	0.0288943	0.976306	22.2723	23.9675	0.0289202	0.94916	31.7243	0.0218491	0.934372	27.8459	1.25025	0.322216
1961	DCXR_HUMAN	30.7147	0.0225673	0.947786	21.6064	0.0320806	0.990191	26.1606	27.4108	0.0252874	0.995676	25.3619	0.0273302	0.992778	26.3864	1.00863	0.0123978
1962	BOLA2_HUMAN	23.1928	0.0298863	0.994832	21.3373	0.0324852	0.976482	22.2651	20.7737	0.0333666	0.991451	29.2758	0.0236764	0.970745	25.0248	1.12395	0.168575
1963	MYO6_HUMAN	10.8706	0.0637635	0.939614	14.2768	0.0485507	0.946014	12.5737	14.76	0.0469613	0.953033	17.3078	0.0400481	0.886247	16.0339	1.2752	0.35072
1964	RUXE_HUMAN	20.1631	0.034377	0.981205	17.494	0.0396219	0.963129	18.8286	17.0685	0.0406098	0.990722	22.6475	0.0306059	0.915291	19.858	1.05467	0.0767957
1965	SPRE_HUMAN	25.6758	0.0269961	0.990949	24.4496	0.0283501	0.882791	25.0627	26.2666	0.0263889	0.988854	30.0337	0.023079	0.958648	28.1501	1.12319	0.1676
1966	OSTC_HUMAN	24.8862	0.0278527	0.984819	22.0327	0.0314599	0.98621	23.4595	25.8397	0.0268249	0.971775	25.3119	0.0273842	0.970497	25.5758	1.09021	0.124611
1967	CISD2_HUMAN	20.0666	0.0345424	0.915223	18.9319	0.0366127	0.843747	19.4992	21.0514	0.0329263	0.948802	25.7843	0.0268825	0.87592	23.4179	1.20097	0.264195
1968	CHM1B_HUMAN	14.4717	0.0478967	0.992534	12.3454	0.0561461	0.996831	13.4086	12.8672	0.0538694	0.999007	11.8517	0.0584849	0.994855	12.3595	0.921758	-0.117539
1969	DCTN3_HUMAN	20.6029	0.0336431	0.992606	24.2714	0.0285582	0.97991	22.4372	25.1446	0.0275665	0.958025	26.9426	0.0257268	0.947789	26.0436	1.16073	0.215037
1970	NEMF_HUMAN	13.5918	0.0509976	0.978496	21.1243	0.0328128	0.985796	17.358	22.5689	0.0307125	0.966415	22.5525	0.0307349	0.864485	22.5607	1.29972	0.378206
1971	TMX2_HUMAN	15.1195	0.0458446	0.981935	12.8017	0.0541447	0.917944	13.9606	12.9636	0.0534685	0.966873	11.2857	0.0614182	0.952458	12.1247	0.868491	-0.203417
1972	ACAD9_HUMAN	28.1331	0.0246381	0.983241	18.2158	0.0380519	0.944203	23.1745	33.6347	0.0206081	0.996226	22.2825	0.0311073	0.925892	27.9586	1.20644	0.270754
1973	HYPK_HUMAN	17.9382	0.0386408	0.993056	20.9787	0.0330404	0.882501	19.4585	17.9929	0.0385234	0.99774	22.4857	0.0308261	0.889984	20.2393	1.04013	0.0567581
1974	CSN7A_HUMAN	22.335	0.0310341	0.993288	32.4273	0.0213754	0.834351	27.3812	22.6786	0.030564	0.947105	13.462	0.0514892	0.731643	18.0703	0.659953	-0.599565
1975	HXK2_HUMAN	21.6186	0.0320626	0.970621	19.3882	0.035751	0.988089	20.5034	20.1906	0.0343302	0.977076	20.5197	0.0337796	0.920724	20.3551	0.99277	-0.010468
1976	FCL_HUMAN	33.6801	0.0205803	0.973431	22.9565	0.0301939	0.964136	28.3183	26.6043	0.0260539	0.992512	26.6711	0.0259887	0.981377	26.6377	0.940654	-0.0882637
1977	DP13B_HUMAN	17.8619	0.038806	0.955676	22.9165	0.0302467	0.83231	20.3892	21.0813	0.0328797	0.981553	20.9755	0.0330456	0.889431	21.0284	1.03135	0.0445346
1978	S23IP_HUMAN	23.4475	0.0295616	0.993241	19.0346	0.036415	0.989286	21.2411	26.2415	0.0264141	0.987556	23.8958	0.0290071	0.963582	25.0686	1.1802	0.239027
1979	PTGR1_HUMAN	23.7006	0.029246	0.993489	32.8806	0.0210808	0.908128	28.2906	32.6537	0.0212272	0.948271	37.8543	0.0183109	0.912415	35.254	1.24614	0.317467
1980	RAB21_HUMAN	27.0635	0.0256119	0.956262	20.4047	0.0339699	0.893395	23.7341	22.8972	0.0302721	0.991131	20.4046	0.0339701	0.979502	21.6509	0.912229	-0.132532
1981	PPCS_HUMAN	30.4472	0.0227656	0.981395	29.2763	0.023676	0.937081	29.8618	25.0756	0.0276423	0.992705	26.8557	0.0258101	0.987547	25.9657	0.869528	-0.201695
1982	RAP2B_HUMAN	17.4328	0.039761	0.99009	17.1917	0.0403187	0.997553	17.3123	17.4642	0.0396897	0.84123	23.9639	0.0289246	0.950709	20.714	1.19649	0.258814
1983	AAAS_HUMAN	23.9227	0.0289744	0.972079	16.8412	0.0411577	0.962471	20.382	16.5759	0.0418166	0.960253	13.8539	0.0500325	0.990897	15.2149	0.746489	-0.421808
1984	DHB12_HUMAN	18.4203	0.0376296	0.951036	19.422	0.0356888	0.894363	18.9211	26.6888	0.0259715	0.970028	27.3796	0.0253162	0.925547	27.0342	1.42878	0.514785
1985	DSG2_HUMAN	8.92601	0.0776548	0.973356	9.90213	0.0699998	0.930142	9.41407	6.31358	0.109787	0.981059	22.7963	0.0304061	0.87717	14.555	1.54609	0.628621
1986	SCAFB_HUMAN	14.3454	0.0483183	0.986516	11.5288	0.0601229	0.994895	12.9371	10.7145	0.0646923	0.947797	9.29213	0.0745951	0.909223	10.0033	0.773226	-0.371038
1987	CX6B1_HUMAN	12.2858	0.0564186	0.995315	9.75398	0.071063	0.986711	11.0199	16.3438	0.0424103	0.978227	17.4807	0.0396522	0.877496	16.9122	1.5347	0.617959
1988	ES8L2_HUMAN	17.3568	0.0399351	0.974482	23.9802	0.0289049	0.949316	20.6685	29.3396	0.023625	0.959768	20.4556	0.0338855	0.97268	24.8976	1.20461	0.26857
1989	PTPA_HUMAN	23.3431	0.0296939	0.986148	16.4514	0.0421331	0.973364	19.8972	24.7286	0.0280302	0.926345	22.9798	0.0301633	0.941922	23.8542	1.19887	0.261677
1990	LGSN_HUMAN	25.1278	0.0275849	0.983885	29.3606	0.0236081	0.940468	27.2442	31.8262	0.0217791	0.952901	26.2246	0.0264311	0.954824	29.0254	1.06538	0.0913685
1991	DCPS_HUMAN	21.4186	0.0323619	0.954808	23.0748	0.0300391	0.986066	22.2467	29.057	0.0238548	0.933616	28.3277	0.0244688	0.994386	28.6924	1.28973	0.367074
1992	AR6P1_HUMAN	12.01	0.0577144	0.992549	12.5555	0.0552067	0.972642	12.2827	17.5891	0.0394077	0.970637	13.8923	0.0498942	0.992981	15.7407	1.28154	0.357873
1993	EXOC1_HUMAN	23.2196	0.0298519	0.989937	16.1932	0.0428048	0.740434	19.7064	20.223	0.0342751	0.956648	33.656	0.0205951	0.886664	26.9395	1.36704	0.45106
1994	VTA1_HUMAN	21.3119	0.0325239	0.977896	19.4247	0.0356837	0.933861	20.3683	23.3401	0.0296977	0.968789	16.3456	0.0424057	0.958703	19.8429	0.974201	-0.0377082
1995	ENSA_HUMAN	14.3587	0.0482736	0.975149	13.9115	0.0498256	0.964488	14.1351	17.5572	0.0394794	0.985372	16.9983	0.0407775	0.942049	17.2777	1.22233	0.289632
1996	SMD1_HUMAN	25.6303	0.0270441	0.956091	21.9317	0.0316048	0.982163	23.781	29.1116	0.02381	0.977654	27.0142	0.0256586	0.966951	28.0629	1.18006	0.238856
1997	CTR9_HUMAN	14.145	0.0490029	0.990375	13.9358	0.0497388	0.987965	14.0404	16.0216	0.0432634	0.983642	14.1673	0.0489257	0.89719	15.0945	1.07507	0.104436
1998	SRS10_HUMAN	15.7057	0.0441334	0.953802	15.4408	0.0448907	0.890909	15.5733	21.5523	0.0321612	0.960031	21.7325	0.0318946	0.887684	21.6424	1.38971	0.474789
[truncated: 19 more rows]

## Sheet: column_info_peptides
Column name	Description
Uniq_ID	Unique peptide identifier. Unique peptides were defined based on the sequence, modifications (eg. Acetylation, oxidation), charge, and fraction collected
Protein	Uniprot's "Entry Name"
Reporter intensity 1_normalised2_ratio	Relative amount of ion intensity at chase time = 0 hr. Normalised by starting ion intensity (chase time = 0 hr) (see methods)
Reporter intensity 2_normalised2_ratio	Relative amount of ion intensity at chase time = 1 hr. Normalised by starting ion intensity (chase time = 0 hr) (see methods)
Reporter intensity 3_normalised2_ratio	Relative amount of ion intensity at chase time = 3 hr. Normalised by starting ion intensity (chase time = 0 hr) (see methods)
Reporter intensity 4_normalised2_ratio	Relative amount of ion intensity at chase time = 6 hr. Normalised by starting ion intensity (chase time = 0 hr) (see methods)
Reporter intensity 5_normalised2_ratio	Relative amount of ion intensity at chase time = 12 hr. Normalised by starting ion intensity (chase time = 0 hr) (see methods)
Reporter intensity 6_normalised2_ratio	Relative amount of ion intensity at chase time = 24 hr. Normalised by starting ion intensity (chase time = 0 hr) (see methods)
Reporter intensity 7_normalised2_ratio	Relative amount of ion intensity at chase time = 50 hr. Normalised by starting ion intensity (chase time = 0 hr) (see methods)
Reporter intensity 8_normalised2_ratio	Relative amount of ion intensity at chase time = 120 hr. Normalised by starting ion intensity (chase time = 0 hr) (see methods)
Reporter intensity 9_normalised2_ratio	Relative amount of ion intensity at chase time = 240 hr. Normalised by starting ion intensity (chase time = 0 hr) (see methods)
Condition	Cell line type and induction

## Sheet: peptides_rep1
Uniq_ID	Protein	Reporter intensity 1_normalised2_ratio	Reporter intensity 2_normalised2_ratio	Reporter intensity 3_normalised2_ratio	Reporter intensity 4_normalised2_ratio	Reporter intensity 5_normalised2_ratio	Reporter intensity 6_normalised2_ratio	Reporter intensity 7_normalised2_ratio	Reporter intensity 8_normalised2_ratio	Reporter intensity 9_normalised2_ratio	Condition
AAAAAAALQAK_eSmall_c2_oxi0_nterm0_sp|P36578|RL4_HUMAN	RL4_HUMAN	1	1.02741	0.897361	0.939984	0.824846	0.53686	0.289416	0.0571366	0.0378226	PTRE CCND1 + doxycycline
AAAAAAALQAK_eSmall_c3_oxi0_nterm0_sp|P36578|RL4_HUMAN	RL4_HUMAN	1	0.965415	0.942906	0.87168	0.785463	0.539115	0.256355	0.066376	0.02156	PTRE CCND1 + doxycycline
AAAAAAALQAK_eSmall_c2_oxi0_nterm0_sp|P36578|RL4_HUMAN	RL4_HUMAN	1	0.942333	0.900322	0.850388	0.688402	0.446011	0.22829	0.0605659	0.0193954	PTRE CCND1 + doxycycline
AAAAAAALQAK_eSmall_c3_oxi0_nterm0_sp|P36578|RL4_HUMAN	RL4_HUMAN	1	1.05669	0.918986	0.842291	0.68345	0.467149	0.222842	0.0377656	0.0126408	PTRE CCND1 + doxycycline
AAAAAAALQAK_eSmall_c2_oxi0_nterm0_sp|P36578|RL4_HUMAN	RL4_HUMAN	1	1.02657	0.847428	0.784806	0.625061	0.469467	0.256329	0.0355459	0.0273468	PTRE CCND1 + doxycycline
AAAAAAALQAK_eSmall_c3_oxi0_nterm0_sp|P36578|RL4_HUMAN	RL4_HUMAN	1	0.943585	0.959579	0.851238	0.778655	0.554153	0.275798	0.0287833	0	PTRE CCND1 + doxycycline
AAAAAAGAASGLPGPVAQGLK_eSmall_c2_oxi0_nterm1_sp|Q96P70|IPO9_HUMAN	IPO9_HUMAN	1	1.07582	0.948303	0.902801	0.875036	0.561243	0.273191	0.0658751	0.0360923	PTRE CCND1 + doxycycline
AAAAECDVVMAATEPELLDDQEAK_eSmall_c3_oxi0_nterm1_sp|Q99615|DNJC7_HUMAN	DNJC7_HUMAN	1	0.911667	0.847973	0.78841	0.638071	0.296901	0.12939	0.0204739	0	PTRE CCND1 + doxycycline
AAAAELSLLEK_eSmall_c2_oxi0_nterm1_sp|O43324|MCA3_HUMAN	MCA3_HUMAN	1	0.804338	0.722016	0.711941	0.687159	0.450368	0.212001	0.0511832	0.0214415	PTRE CCND1 + doxycycline
AAAAELSLLEK_eSmall_c2_oxi0_nterm1_sp|O43324|MCA3_HUMAN	MCA3_HUMAN	1	1.01353	1.01097	0.941835	0.74796	0.5195	0.266372	0.0520541	0.0159708	PTRE CCND1 + doxycycline
AAAASAAEAGIATTGTEDSDDALLK_eSmall_c3_oxi0_nterm0_sp|P55036|PSMD4_HUMAN	PSMD4_HUMAN	1	0.962466	0.796503	0.789983	0.699289	0.449006	0.115822	0.0649006	0.0318608	PTRE CCND1 + doxycycline
AAAEAAAEAK_eSmall_c2_oxi0_nterm0_sp|Q9UNF1|MAGD2_HUMAN	MAGD2_HUMAN	1	0.910567	0.825532	0.636079	0.457547	0.194166	0.0826865	0.0320002	0.018875	PTRE CCND1 + doxycycline
AAAEDVNVTFEDQQK_eSmall_c3_oxi0_nterm0_sp|Q9NQP4|PFD4_HUMAN	PFD4_HUMAN	1	1.03422	0.88512	1.08808	1.0055	0.775893	0.459945	0.0913939	0.0945923	PTRE CCND1 + doxycycline
AAAEVNQDYGLDPK_eSmall_c2_oxi0_nterm0_sp|P07954|FUMH_HUMAN	FUMH_HUMAN	1	1.04669	0.877524	0.877704	1.04694	0.846555	0.428448	0.231645	0.219479	PTRE CCND1 + doxycycline
AAAEVNQDYGLDPK_eSmall_c3_oxi0_nterm0_sp|P07954|FUMH_HUMAN	FUMH_HUMAN	1	1.03002	0.913861	0.862669	0.80665	0.561011	0.260535	0.0584311	0.0197134	PTRE CCND1 + doxycycline
AAAEVNQDYGLDPK_eSmall_c2_oxi0_nterm0_sp|P07954|FUMH_HUMAN	FUMH_HUMAN	1	0.986836	0.879989	0.93232	0.81337	0.622226	0.301018	0.0869719	0.0897485	PTRE CCND1 + doxycycline
AAAFEQLQK_eSmall_c2_oxi0_nterm0_sp|O94826|TOM70_HUMAN	TOM70_HUMAN	1	1.05233	0.950776	0.893339	0.75975	0.492724	0.229669	0.0493168	0.025012	PTRE CCND1 + doxycycline
AAAGEFADDPCSSVK_eSmall_c2_oxi0_nterm0_sp|P35221|CTNA1_HUMAN	CTNA1_HUMAN	1	0.931587	0.729372	0.580746	0.37573	0.166355	0	0.0315508	0	PTRE CCND1 + doxycycline
AAAHHYGAQCDKPNK_eSmall_c4_oxi0_nterm0_sp|P51970|NDUA8_HUMAN	NDUA8_HUMAN	1	0.865248	0.843616	0.902119	0.776298	0.456405	0.230147	0.0324726	0.0177505	PTRE CCND1 + doxycycline
AAALASLK_eSmall_c2_oxi0_nterm0_sp|O15269|SPTC1_HUMAN	SPTC1_HUMAN	1	0.965842	0.968726	0.76836	0.650609	0.464337	0.218121	0.0746333	0.070446	PTRE CCND1 + doxycycline
AAALCDK_eSmall_c2_oxi0_nterm0_sp|Q9Y2T4|2ABG_HUMAN	2ABG_HUMAN	1	0.996195	0.986337	0.762492	0.467773	0.283306	0.0836454	0.0331941	0.0215983	PTRE CCND1 + doxycycline
AAAMANNLQK_eSmall_c2_oxi0_nterm0_sp|Q14498|RBM39_HUMAN	RBM39_HUMAN	1	1.20553	0.892371	0.781798	0.994165	0.618706	0	0	0	PTRE CCND1 + doxycycline
AAAMDVDTPSGTNSGAGK_eSmall_c2_oxi0_nterm1_sp|P62877|RBX1_HUMAN	RBX1_HUMAN	1	0.956804	0.859781	0.834598	0.692985	0.439068	0.200004	0.0478717	0.0180377	PTRE CCND1 + doxycycline
AAAPAPEEEMDECEQALAAEPK_eSmall_c4_oxi0_nterm0_sp|P26641|EF1G_HUMAN	EF1G_HUMAN	1	1.00384	0.89152	0.911502	0.789487	0.557891	0.257022	0.0561334	0.0247436	PTRE CCND1 + doxycycline
AAAQCYIDLIIK_eSmall_c2_oxi0_nterm0_sp|P53618|COPB_HUMAN	COPB_HUMAN	1	1.10547	0.940952	0.842383	0.756661	0.445561	0.202556	0.0630634	0.0205462	PTRE CCND1 + doxycycline
AAAQCYIDLIIK_eSmall_c3_oxi0_nterm0_sp|P53618|COPB_HUMAN	COPB_HUMAN	1	0.881085	0.93671	0.822046	0.630573	0.426839	0.17105	0	0	PTRE CCND1 + doxycycline
AAAQLLQSQAQQSGAQQTK_eSmall_c3_oxi0_nterm0_sp|Q9NVA2|SEP11_HUMAN	SEP11_HUMAN	1	1.07999	0.938	0.858866	0.710492	0.449373	0.247283	0.0326498	0.0132764	PTRE CCND1 + doxycycline
AAASTDYYK_eSmall_c2_oxi0_nterm0_sp|P08559|ODPA_HUMAN	ODPA_HUMAN	1	1.01678	0.951958	0.943115	0.821563	0.544728	0.262197	0.0605031	0.0288997	PTRE CCND1 + doxycycline
AAASTDYYK_eSmall_c2_oxi0_nterm0_sp|P08559|ODPA_HUMAN	ODPA_HUMAN	1	0.988905	0.952824	0.792066	0.794136	0.50797	0.275519	0.0918598	0.0683997	PTRE CCND1 + doxycycline
AAATAEEPDPK_eSmall_c3_oxi0_nterm0_sp|Q99733|NP1L4_HUMAN	NP1L4_HUMAN	1	1.05855	0.928286	0.927198	0.834992	0.561283	0.325124	0.0614591	0.0295903	PTRE CCND1 + doxycycline
AAATGPSFWLGNETLK_eSmall_c2_oxi0_nterm1_sp|P12955|PEPD_HUMAN	PEPD_HUMAN	1	0.97555	0.87923	0.876539	0.730458	0.525902	0.230642	0.0445963	0.01547	PTRE CCND1 + doxycycline
AAATLTSK_eSmall_c2_oxi0_nterm0_sp|Q9UDW1|QCR9_HUMAN	QCR9_HUMAN	1	1.09404	0.999964	1.00692	0.730299	0.497	0.21635	0.0584915	0	PTRE CCND1 + doxycycline
AAATPESQEPQAK_eSmall_c3_oxi0_nterm0_sp|P49006|MRP_HUMAN	MRP_HUMAN	1	0.986926	0.909791	0.809882	0.690884	0.503954	0.164499	0.0347945	0	PTRE CCND1 + doxycycline
AAATPESQEPQAK_eSmall_c2_oxi0_nterm0_sp|P49006|MRP_HUMAN	MRP_HUMAN	1	1.17574	0.942568	0.909249	0.747965	0.538599	0.20126	0.0276898	0	PTRE CCND1 + doxycycline
AAATPESQEPQAK_eSmall_c2_oxi0_nterm0_sp|P49006|MRP_HUMAN	MRP_HUMAN	1	1.00946	0.869444	0.737919	0.632137	0.540343	0.226443	0.0360793	0	PTRE CCND1 + doxycycline
AAATQPDAK_eSmall_c2_oxi0_nterm0_sp|Q7KZF4|SND1_HUMAN	SND1_HUMAN	1	0.843797	0.947058	0.720464	0.678002	0.458912	0.22483	0	0	PTRE CCND1 + doxycycline
AAATQPDAK_eSmall_c2_oxi0_nterm0_sp|Q7KZF4|SND1_HUMAN	SND1_HUMAN	1	0.985167	0.889128	0.785148	0.599747	0.444031	0.184557	0.0299963	0.0221037	PTRE CCND1 + doxycycline
AAATTSQPVLTSQQIETIFFK_eSmall_c3_oxi0_nterm0_sp|P11274|BCR_HUMAN	BCR_HUMAN	1	1.1377	0.920821	0.961548	0.801945	0.449484	0.251817	0.162478	0.109827	PTRE CCND1 + doxycycline
AAAVGTANK_eSmall_c2_oxi0_nterm0_sp|P18206|VINC_HUMAN	VINC_HUMAN	1	0.675866	0.774819	0.403603	0.396643	0.355114	0.0769671	0.0243616	0	PTRE CCND1 + doxycycline
AAAVGTANK_eSmall_c2_oxi0_nterm0_sp|P18206|VINC_HUMAN	VINC_HUMAN	1	0.712692	0.832766	0.429551	0.454577	0.426369	0.0388574	0.0409247	0	PTRE CCND1 + doxycycline
AAAVGTANK_eSmall_c2_oxi0_nterm0_sp|P18206|VINC_HUMAN	VINC_HUMAN	1	0.708651	0.766458	0.393188	0.398901	0.352366	0.0366595	0.00717469	0.00434843	PTRE CCND1 + doxycycline
AACLLDGVPVALKK_eSmall_c3_oxi0_nterm0_sp|Q8TDX7|NEK7_HUMAN	NEK7_HUMAN	1	1.20326	1.05609	0.914086	0.622849	0.433465	0.147008	0.0357105	0	PTRE CCND1 + doxycycline
AADAEAEVASLNR_eSmall_c2_oxi0_nterm0_sp|P06753|TPM3_HUMAN	TPM3_HUMAN	1	0.903677	0.966894	0.789738	0.800638	0.398723	0.222286	0.0292762	0	PTRE CCND1 + doxycycline
AADAEAEVASLNR_eSmall_c2_oxi0_nterm0_sp|P06753|TPM3_HUMAN	TPM3_HUMAN	1	0.783743	0.879714	0.821982	0.693281	0.393739	0.270646	0.0301937	0	PTRE CCND1 + doxycycline
AADAEAEVASLNR_eSmall_c3_oxi0_nterm0_sp|P06753|TPM3_HUMAN	TPM3_HUMAN	1	1.00314	1.06362	1.01724	0.834947	0.620738	0.282164	0.0347895	0	PTRE CCND1 + doxycycline
AADEVAEGK_eSmall_c2_oxi0_nterm0_sp|P07954|FUMH_HUMAN	FUMH_HUMAN	1	1.05343	0.97655	1.02392	0.745032	0.564114	0.300111	0.0551703	0	PTRE CCND1 + doxycycline
AADEVAEGK_eSmall_c2_oxi0_nterm0_sp|P07954|FUMH_HUMAN	FUMH_HUMAN	1	0.981906	0.935645	0.844433	0.775534	0.577315	0.255015	0.0844946	0	PTRE CCND1 + doxycycline
AADEVAEGK_eSmall_c2_oxi0_nterm0_sp|P07954|FUMH_HUMAN	FUMH_HUMAN	1	1.17369	1.01364	0.978291	0.864706	0.678599	0.371918	0.162934	0.132495	PTRE CCND1 + doxycycline
AADGSAVSTVTK_eSmall_c2_oxi0_nterm0_sp|P53814|SMTN_HUMAN	SMTN_HUMAN	1	0.970734	0.556628	0.432498	0.314233	0.0864274	0.083949	0.0869194	0.106922	PTRE CCND1 + doxycycline
AADISESSGADCK_eSmall_c2_oxi0_nterm1_sp|O43583|DENR_HUMAN	DENR_HUMAN	1	1.06693	0.970729	1.03108	1.06824	0.869891	0.684476	0.379869	0.404726	PTRE CCND1 + doxycycline
AADLNGDLTATR_eSmall_c2_oxi0_nterm0_sp|Q15293|RCN1_HUMAN	RCN1_HUMAN	1	0.983876	0.931712	0.936186	0.809908	0.645271	0.339825	0.112969	0.11774	PTRE CCND1 + doxycycline
AADLNGDLTATR_eSmall_c2_oxi0_nterm0_sp|Q15293|RCN1_HUMAN	RCN1_HUMAN	1	0.997716	0.855425	0.760187	0.704381	0.514312	0.284938	0.0839179	0.0595825	PTRE CCND1 + doxycycline
AAEAAAAPAESAAPAAGEEPSKEEGEPK_eSmall_c4_oxi0_nterm0_sp|P80723|BASP1_HUMAN	BASP1_HUMAN	1	1.14221	0.997234	0.988733	0.863371	0.551661	0.274683	0.0554342	0.023638	PTRE CCND1 + doxycycline
AAEAAPPTQEAQGETEPTEQAPDALEQAADTSR_eSmall_c4_oxi0_nterm0_sp|Q8N163|CCAR2_HUMAN	CCAR2_HUMAN	1	1.19684	0.913886	0.99212	0.818682	0.53867	0.223496	0.0439038	0	PTRE CCND1 + doxycycline
AAEAGGAEEQYGFLTTPTK_eSmall_c3_oxi0_nterm0_sp|P46821|MAP1B_HUMAN	MAP1B_HUMAN	1	1.00182	0.874369	0.786079	0.664835	0.383468	0.17735	0.0425062	0.0104596	PTRE CCND1 + doxycycline
AAECNIVVTQPR_eSmall_c2_oxi0_nterm0_sp|Q08211|DHX9_HUMAN	DHX9_HUMAN	1	0.890641	0.747964	0.646595	0.658338	0.532279	0.251902	0.0323382	0	PTRE CCND1 + doxycycline
AAEDDEDDDVDTK_eSmall_c2_oxi0_nterm0_sp|P06454|PTMA_HUMAN	PTMA_HUMAN	1	1.0569	1.01177	0.939095	0.877144	0.505047	0.255791	0	0	PTRE CCND1 + doxycycline
AAEDDEDDDVDTK_eSmall_c3_oxi0_nterm0_sp|P06454|PTMA_HUMAN	PTMA_HUMAN	1	1.07186	0.999878	0.923679	0.874118	0.541552	0.34613	0.0373406	0	PTRE CCND1 + doxycycline
AAEDDEDDDVDTK_eSmall_c2_oxi0_nterm0_sp|P06454|PTMA_HUMAN	PTMA_HUMAN	1	1.11524	1.06729	1.01146	0.812192	0.58458	0.286563	0	0	PTRE CCND1 + doxycycline
AAEDDEDDDVDTK_eSmall_c3_oxi0_nterm0_sp|P06454|PTMA_HUMAN	PTMA_HUMAN	1	0.97648	0.814707	0.917452	0.902459	0.602207	0.283943	0	0	PTRE CCND1 + doxycycline
AAEDDEDDDVDTK_eSmall_c2_oxi0_nterm0_sp|P06454|PTMA_HUMAN	PTMA_HUMAN	1	1.01905	0.996253	0.850479	0.797367	0.545436	0.243707	0.0474075	0	PTRE CCND1 + doxycycline
AAEDDEDDDVDTKK_eSmall_c2_oxi0_nterm0_sp|P06454|PTMA_HUMAN	PTMA_HUMAN	1	1.06862	1.00255	0.949187	0.856473	0.544747	0.231552	0.039301	0.0113591	PTRE CCND1 + doxycycline
AAEDYGVIK_eSmall_c2_oxi0_nterm0_sp|Q01995|TAGL_HUMAN	TAGL_HUMAN	1	1.00737	0.931765	0.868901	0.67695	0.318504	0.162133	0.0255565	0.00587308	PTRE CCND1 + doxycycline
AAEDYGVIK_eSmall_c2_oxi0_nterm0_sp|Q01995|TAGL_HUMAN	TAGL_HUMAN	1	1.01814	0.888579	0.873715	0.692191	0.327562	0.18958	0.039939	0.0175482	PTRE CCND1 + doxycycline
AAEDYGVIK_eSmall_c2_oxi0_nterm0_sp|Q01995|TAGL_HUMAN	TAGL_HUMAN	1	0.900087	0.875134	0.695507	0.639369	0.303664	0.131603	0.015527	0.00665771	PTRE CCND1 + doxycycline
AAEEAEEAR_eSmall_c2_oxi0_nterm0_sp|Q15149|PLEC_HUMAN	PLEC_HUMAN	1	1.07969	0.881097	0.752338	0.890288	0.322758	0.126623	0	0	PTRE CCND1 + doxycycline
AAEEAEEAR_eSmall_c2_oxi0_nterm0_sp|Q15149|PLEC_HUMAN	PLEC_HUMAN	1	1.5124	0.728307	0.362725	0.542602	0.346287	0	0	0	PTRE CCND1 + doxycycline
AAEEEEEEEEEVDLACTPTDVR_eSmall_c3_oxi0_nterm0_sp|P24385|CCND1_HUMAN	CCND1_HUMAN	1	0.459264	0.17947	0.145659	0.0752422	0.0903187	0.0858945	0.116149	0.0677732	PTRE CCND1 + doxycycline
AAEELSK_eSmall_c2_oxi0_nterm0_sp|Q8WUM4|PDC6I_HUMAN	PDC6I_HUMAN	1	1.04378	0.924939	0.94739	0.818366	0.508748	0.217084	0.0596783	0.0183708	PTRE CCND1 + doxycycline
AAELIANSLATAGDGLIELR_eSmall_c3_oxi0_nterm0_sp|P35232|PHB_HUMAN	PHB_HUMAN	1	1.09781	1.14114	1.08977	0.929671	0.593252	0.395296	0.100069	0.0716405	PTRE CCND1 + doxycycline
AAELIANSLATAGDGLIELR_eSmall_c3_oxi0_nterm0_sp|P35232|PHB_HUMAN	PHB_HUMAN	1	0.781672	0.726677	0.742277	0.625213	0.566733	0.27664	0	0	PTRE CCND1 + doxycycline
AAELIANSLATAGDGLIELR_eSmall_c3_oxi0_nterm0_sp|P35232|PHB_HUMAN	PHB_HUMAN	1	0.978345	1.03901	0.992642	0.738788	0.689525	0.306911	0.112069	0.018409	PTRE CCND1 + doxycycline
AAELIANSLATAGDGLIELR_eSmall_c2_oxi0_nterm0_sp|P35232|PHB_HUMAN	PHB_HUMAN	1	0.946047	0.897277	0.835101	0.727088	0.573114	0.238643	0.046675	0.0110101	PTRE CCND1 + doxycycline
AAEMMASLLK_eSmall_c2_oxi0_nterm0_sp|P33176|KINH_HUMAN	KINH_HUMAN	1	1.01269	0.923215	0.887136	0.744144	0.448991	0.252505	0.046583	0.0140726	PTRE CCND1 + doxycycline
AAEQYTPK_eSmall_c2_oxi0_nterm0_sp|P49327|FAS_HUMAN	FAS_HUMAN	1	0.903429	0.785932	0.732572	0.707589	0.455885	0.18677	0.0180034	0.0134229	PTRE CCND1 + doxycycline
AAESETPGK_eSmall_c2_oxi0_nterm0_sp|O76021|RL1D1_HUMAN	RL1D1_HUMAN	1	0.878952	0.735735	0.646807	0.621961	0.474032	0.274759	0.0410364	0.0148194	PTRE CCND1 + doxycycline
AAESLADPTEYENLFPGLK_eSmall_c3_oxi0_nterm0_sp|P35606|COPB2_HUMAN	COPB2_HUMAN	1	0.95581	0.863151	0.806387	0.698296	0.456743	0.2278	0.0534085	0.0217469	PTRE CCND1 + doxycycline
AAETIIDTK_eSmall_c2_oxi0_nterm0_sp|Q9GZS1|RPA49_HUMAN	RPA49_HUMAN	1	0.885269	0.769812	0.782058	0.767127	0.470303	0.297987	0.311955	0.280468	PTRE CCND1 + doxycycline
AAEVLNK_eSmall_c2_oxi0_nterm0_sp|P52272|HNRPM_HUMAN	HNRPM_HUMAN	1	0.86383	0.91021	0.827839	0.840168	0.475148	0.248063	0.0445868	0.043521	PTRE CCND1 + doxycycline
AAEVLNK_eSmall_c2_oxi0_nterm0_sp|P52272|HNRPM_HUMAN	HNRPM_HUMAN	1	0.993226	1.0037	0.822218	0.745851	0.465114	0.221281	0	0	PTRE CCND1 + doxycycline
AAEVWMDEYK_eSmall_c2_oxi0_nterm0_sp|Q10471|GALT2_HUMAN	GALT2_HUMAN	1	0.942077	0.867985	0.783343	0.642578	0.36957	0.15945	0.0236888	0.015253	PTRE CCND1 + doxycycline
AAEWYNIDFSLQNQLR_eSmall_c3_oxi0_nterm0_sp|Q13045|FLII_HUMAN	FLII_HUMAN	1	0.91111	0.953791	0.931083	0.844527	0.529851	0.144438	0.110329	0.0423829	PTRE CCND1 + doxycycline
AAFDDAIAELDTLSEESYK_eSmall_c2_oxi0_nterm0_sp|P62258|1433E_HUMAN	1433E_HUMAN	1	0.98016	0.87432	0.938193	0.748006	0.47071	0.175895	0.0478285	0	PTRE CCND1 + doxycycline
AAFDDAIAELDTLSEESYK_eSmall_c2_oxi0_nterm0_sp|P62258|1433E_HUMAN	1433E_HUMAN	1	1.00627	0.916676	0.934433	0.79579	0.511928	0.237945	0.0489849	0.0129992	PTRE CCND1 + doxycycline
AAFDDAIAELDTLSEESYK_eSmall_c2_oxi0_nterm0_sp|P62258|1433E_HUMAN	1433E_HUMAN	1	0.864076	0.897098	0.802776	0.676308	0.467237	0.257538	0	0	PTRE CCND1 + doxycycline
AAFDDAIAELDTLSEESYK_eSmall_c3_oxi0_nterm0_sp|P62258|1433E_HUMAN	1433E_HUMAN	1	1.00185	0.968024	0.812196	0.731019	0.622579	0.290926	0	0	PTRE CCND1 + doxycycline
AAFDDAIAELDTLSEESYK_eSmall_c2_oxi0_nterm0_sp|P62258|1433E_HUMAN	1433E_HUMAN	1	0.889449	0.802687	0.71036	0.744071	0.497634	0.248726	0.0281694	0	PTRE CCND1 + doxycycline
AAFDDAIAELDTLSEESYK_eSmall_c3_oxi0_nterm0_sp|P62258|1433E_HUMAN	1433E_HUMAN	1	0.916519	0.868935	0.746474	0.766079	0.49681	0.278587	0.0301967	0	PTRE CCND1 + doxycycline
AAFDDAIAELDTLSEESYK_eSmall_c2_oxi0_nterm0_sp|P62258|1433E_HUMAN	1433E_HUMAN	1	1.01735	0.852438	0.919507	0.775729	0.497338	0.253303	0.0315571	0	PTRE CCND1 + doxycycline
AAFDDAIAELDTLSEESYK_eSmall_c3_oxi0_nterm0_sp|P62258|1433E_HUMAN	1433E_HUMAN	1	0.895496	1.02113	0.890918	0.809692	0.503654	0.237461	0.0483686	0	PTRE CCND1 + doxycycline
AAFGEEVDAVDTGISR_eSmall_c2_oxi0_nterm0_sp|O00273|DFFA_HUMAN	DFFA_HUMAN	1	1.17652	1.11878	1.06784	0.828298	0.524839	0.247897	0.105897	0.0635181	PTRE CCND1 + doxycycline
AAFGLSEAGFNTACVTK_eSmall_c3_oxi0_nterm0_sp|P31040|SDHA_HUMAN	SDHA_HUMAN	1	0.997968	0.850213	0.811569	0.731356	0.446073	0.177549	0.0579149	0.0345801	PTRE CCND1 + doxycycline
AAFNSGK_eSmall_c2_oxi0_nterm0_sp|P04406|G3P_HUMAN	G3P_HUMAN	1	0.972365	0.793277	0.742109	0.60473	0.374257	0.140656	0.0362441	0	PTRE CCND1 + doxycycline
AAFNSGK_eSmall_c2_oxi0_nterm0_sp|P04406|G3P_HUMAN	G3P_HUMAN	1	0.923058	0.821781	0.756401	0.487406	0.388935	0.136344	0.0298387	0.00557867	PTRE CCND1 + doxycycline
AAFNSGK_eSmall_c2_oxi0_nterm0_sp|P04406|G3P_HUMAN	G3P_HUMAN	1	0.854076	0.824247	0.644464	0.546831	0.438717	0.190573	0.0471785	0.00398816	PTRE CCND1 + doxycycline
AAFQSQYK_eSmall_c2_oxi0_nterm0_sp|Q86XP3|DDX42_HUMAN	DDX42_HUMAN	1	0.832722	0.711889	0.757041	0.582604	0.463879	0.18072	0	0	PTRE CCND1 + doxycycline
AAFSQEK_eSmall_c2_oxi0_nterm0_sp|Q9UEW8|STK39_HUMAN	STK39_HUMAN	1	1.03825	1.00986	0.929172	0.751501	0.498989	0.235525	0	0	PTRE CCND1 + doxycycline
AAFTVSLDPGPLEQFPHSMEPQLR_eSmall_c3_oxi0_nterm0_sp|Q9UKD2|MRT4_HUMAN	MRT4_HUMAN	1	1.1072	1.0111	0.922392	0.837397	0.519638	0.200724	0.03194	0.0341922	PTRE CCND1 + doxycycline
AAFVSEQQQK_eSmall_c2_oxi0_nterm0_sp|P26006|ITA3_HUMAN	ITA3_HUMAN	1	0.905987	0.898159	0.872094	0.723548	0.430884	0.169885	0.0317733	0.0106552	PTRE CCND1 + doxycycline
AAFVSEQQQK_eSmall_c2_oxi0_nterm0_sp|P26006|ITA3_HUMAN	ITA3_HUMAN	1	0.886545	0.799023	0.722304	0.581592	0.370657	0.166687	0	0	PTRE CCND1 + doxycycline
AAFVSEQQQK_eSmall_c2_oxi0_nterm0_sp|P26006|ITA3_HUMAN	ITA3_HUMAN	1	0.965634	0.899926	0.702337	0.602136	0.377346	0.19686	0.0236835	0.013901	PTRE CCND1 + doxycycline
AAGASDVVLYK_eSmall_c2_oxi0_nterm0_sp|Q9NSD9|SYFB_HUMAN	SYFB_HUMAN	1	1.03827	0.94181	0.899502	0.81112	0.5212	0.281406	0.0685289	0.0157646	PTRE CCND1 + doxycycline
AAGAVISAVVDSIK_eSmall_c3_oxi0_nterm0_sp|Q96KN8|PLAT5_HUMAN	PLAT5_HUMAN	1	0.735655	0.840232	0.708047	0.570843	0.463713	0.214131	0.0251378	0	PTRE CCND1 + doxycycline
AAGCNIPVASVAAGFPAGQTHLK_eSmall_c3_oxi0_nterm0_sp|Q9Y315|DEOC_HUMAN	DEOC_HUMAN	1	1.34172	1.28702	1.19242	1.00729	0.635178	0.296982	0.0618491	0.0253125	PTRE CCND1 + doxycycline
AAGFKDPLLASGTDGVGTK_eSmall_c3_oxi0_nterm0_sp|P22102|PUR2_HUMAN	PUR2_HUMAN	1	0.974937	0.940607	0.854721	0.726032	0.501055	0.185234	0.0410204	0.00647747	PTRE CCND1 + doxycycline
AAGFKDPLLASGTDGVGTK_eSmall_c3_oxi0_nterm0_sp|P22102|PUR2_HUMAN	PUR2_HUMAN	1	1.02747	0.961839	0.901474	0.768375	0.541998	0.251662	0.0836141	0.0641325	PTRE CCND1 + doxycycline
AAGFPQYAQLYEDSQFPINIVAVK_eSmall_c3_oxi0_nterm0_sp|Q9Y3M8|STA13_HUMAN	STA13_HUMAN	1	0.940912	0.920174	0.751665	0.635212	0.350709	0.122926	0	0	PTRE CCND1 + doxycycline
AAGFPQYAQLYEDSQFPINIVAVK_eSmall_c4_oxi0_nterm0_sp|Q9Y3M8|STA13_HUMAN	STA13_HUMAN	1	1.02181	1.12189	1.00755	0.652015	0.396187	0.0837377	0	0	PTRE CCND1 + doxycycline
AAGMNMEEEEELQQNLWGLK_eSmall_c3_oxi0_nterm0_sp|Q13144|EI2BE_HUMAN	EI2BE_HUMAN	1	1.12021	1.03319	1.09795	0.998992	0.599718	0.288864	0.0681105	0.03721	PTRE CCND1 + doxycycline
AAGPSLSHTSGGTQSK_eSmall_c3_oxi0_nterm0_sp|P27694|RFA1_HUMAN	RFA1_HUMAN	1	1.20238	0.64831	0.798243	1.14292	0.538125	0.18394	0	0.14247	PTRE CCND1 + doxycycline
AAGQPYEQHAK_eSmall_c3_oxi0_nterm0_sp|O14976|GAK_HUMAN	GAK_HUMAN	1	0.694984	0.575269	0.447706	0.652978	0.363478	0.293373	0.116008	0.106304	PTRE CCND1 + doxycycline
AAGQPYEQHAK_eSmall_c3_oxi0_nterm0_sp|O14976|GAK_HUMAN	GAK_HUMAN	1	0.904592	0.897484	0.643544	0.585815	0.341398	0.167652	0.0355337	0	PTRE CCND1 + doxycycline
AAGSGELGVTMK_eSmall_c2_oxi0_nterm0_sp|O75369|FLNB_HUMAN	FLNB_HUMAN	1	0.977668	0.885632	0.898111	0.856561	0.577944	0.359482	0.170075	0.125786	PTRE CCND1 + doxycycline
AAGSGELGVTMK_eSmall_c2_oxi0_nterm0_sp|O75369|FLNB_HUMAN	FLNB_HUMAN	1	0.946702	0.891822	0.900562	0.736354	0.432989	0.214276	0.0223123	0	PTRE CCND1 + doxycycline
AAGSGELGVTMK_eSmall_c2_oxi0_nterm0_sp|O75369|FLNB_HUMAN	FLNB_HUMAN	1	1.09843	0.989911	0.907079	0.821562	0.484687	0.231179	0.105288	0.0557876	PTRE CCND1 + doxycycline
AAGVEAAAEVAATEIK_eSmall_c2_oxi0_nterm1_sp|P52272|HNRPM_HUMAN	HNRPM_HUMAN	1	0.971989	0.950329	0.774186	0.729204	0.458812	0.245686	0.0568097	0.0134654	PTRE CCND1 + doxycycline
AAGVEAAAEVAATEIK_eSmall_c2_oxi0_nterm1_sp|P52272|HNRPM_HUMAN	HNRPM_HUMAN	1	1.04573	0.859254	0.848549	0.799778	0.465504	0.19631	0.0300228	0	PTRE CCND1 + doxycycline
AAGVNVEPFWPGLFAK_eSmall_c3_oxi0_nterm0_sp|P05386|RLA1_HUMAN	RLA1_HUMAN	1	1.00712	1.0072	0.987106	0.851477	0.543291	0.298705	0.0714516	0.0289905	PTRE CCND1 + doxycycline
AAGVNVEPFWPGLFAK_eSmall_c2_oxi0_nterm0_sp|P05386|RLA1_HUMAN	RLA1_HUMAN	1	1.02056	0.964375	0.921104	0.803639	0.556032	0.250695	0.0572477	0.020776	PTRE CCND1 + doxycycline
AAGVNVEPFWPGLFAK_eSmall_c2_oxi0_nterm0_sp|P05386|RLA1_HUMAN	RLA1_HUMAN	1	1.04398	0.974887	0.909245	0.799417	0.525779	0.258576	0.0568679	0.0153979	PTRE CCND1 + doxycycline
AAGVNVEPFWPGLFAK_eSmall_c3_oxi0_nterm0_sp|P05386|RLA1_HUMAN	RLA1_HUMAN	1	0.967021	0.962356	0.885641	0.83156	0.535303	0.263396	0.0748337	0.0291984	PTRE CCND1 + doxycycline
AAGVNVEPFWPGLFAK_eSmall_c3_oxi0_nterm0_sp|P05386|RLA1_HUMAN	RLA1_HUMAN	1	0.992221	0.97133	0.877372	0.777819	0.51662	0.29313	0.065056	0.0302698	PTRE CCND1 + doxycycline
AAGVNVEPFWPGLFAK_eSmall_c2_oxi0_nterm0_sp|P05386|RLA1_HUMAN	RLA1_HUMAN	1	0.982054	0.918535	0.856607	0.709978	0.5062	0.260173	0.0462301	0.0117132	PTRE CCND1 + doxycycline
AAGVPQVNSK_eSmall_c2_oxi0_nterm0_sp|Q96SB3|NEB2_HUMAN	NEB2_HUMAN	1	1.03836	0.902389	0.803476	0.717344	0.347828	0.152018	0.02034	0	PTRE CCND1 + doxycycline
AAGVVLEMIR_eSmall_c2_oxi0_nterm0_sp|Q9Y230|RUVB2_HUMAN	RUVB2_HUMAN	1	0.875053	0.702214	0.672048	0.616832	0.355771	0.26454	0.0678134	0.0485962	PTRE CCND1 + doxycycline
AAGYDLYSAYDYTIPPMEK_eSmall_c3_oxi0_nterm0_sp|P33316|DUT_HUMAN	DUT_HUMAN	1	1.00726	0.899586	0.885858	0.755075	0.41447	0.158192	0.0857982	0.0671922	PTRE CCND1 + doxycycline
AAGYDLYSAYDYTIPPMEK_eSmall_c3_oxi0_nterm0_sp|P33316|DUT_HUMAN	DUT_HUMAN	1	0.955971	0.911873	0.834099	0.661489	0.381329	0.180693	0.053291	0.0445581	PTRE CCND1 + doxycycline
AAGYDLYSAYDYTIPPMEK_eSmall_c3_oxi0_nterm0_sp|P33316|DUT_HUMAN	DUT_HUMAN	1	1.02244	0.899716	0.833805	0.680537	0.397386	0.161474	0.0401416	0.0239814	PTRE CCND1 + doxycycline
AAHVFFTDSCPDALFNELVK_eSmall_c3_oxi0_nterm0_sp|P61764|STXB1_HUMAN	STXB1_HUMAN	1	1.09165	0.984447	0.878869	0.79234	0.573432	0.194464	0.0593465	0.0439166	PTRE CCND1 + doxycycline
AAIAQLNGK_eSmall_c2_oxi0_nterm0_sp|Q96PK6|RBM14_HUMAN	RBM14_HUMAN	1	0.905864	0.852173	0.790155	0.679791	0.457114	0.278874	0.0357133	0.0273089	PTRE CCND1 + doxycycline
AAIDWFDGK_eSmall_c2_oxi0_nterm0_sp|P35637|FUS_HUMAN	FUS_HUMAN	1	0.976846	0.876946	0.856031	0.719434	0.500211	0.235646	0.0479441	0.0359	PTRE CCND1 + doxycycline
AAIISAEGDSK_eSmall_c2_oxi0_nterm0_sp|P35232|PHB_HUMAN	PHB_HUMAN	1	0.96893	0.957132	0.968228	0.799398	0.597215	0.31678	0.0641443	0.0207859	PTRE CCND1 + doxycycline
AAIISAEGDSK_eSmall_c2_oxi0_nterm0_sp|P35232|PHB_HUMAN	PHB_HUMAN	1	1.02598	0.942359	0.933667	0.817036	0.579373	0.271301	0.0751473	0.0384175	PTRE CCND1 + doxycycline
AAIISAEGDSK_eSmall_c3_oxi0_nterm0_sp|P35232|PHB_HUMAN	PHB_HUMAN	1	0.994605	0.892831	0.83727	0.781393	0.548872	0.28305	0.0663588	0.0131243	PTRE CCND1 + doxycycline
AAILETAPK_eSmall_c2_oxi0_nterm0_sp|Q9P2E9|RRBP1_HUMAN	RRBP1_HUMAN	1	0.925771	0.902237	0.830719	0.680168	0.431156	0.171705	0.027175	0	PTRE CCND1 + doxycycline
AAILETAPK_eSmall_c3_oxi0_nterm0_sp|Q9P2E9|RRBP1_HUMAN	RRBP1_HUMAN	1	0.988655	0.935685	0.941265	0.762869	0.666257	0.457834	0.297544	0.335407	PTRE CCND1 + doxycycline
AAKPTTTPEVK_eSmall_c3_oxi0_nterm0_sp|P46821|MAP1B_HUMAN	MAP1B_HUMAN	1	1.06737	0.930657	0.940574	0.693187	0.432542	0.200285	0.0240483	0	PTRE CCND1 + doxycycline
AALAAAQYK_eSmall_c2_oxi0_nterm0_sp|Q15652|JHD2C_HUMAN	JHD2C_HUMAN	1	1.04157	0.937347	0.76468	0.580257	0.383952	0.365441	0.101814	0.238869	PTRE CCND1 + doxycycline
AALAGGTTMIIDHVVPEPESSLTEAYEK_eSmall_c3_oxi0_nterm0_sp|Q14195|DPYL3_HUMAN	DPYL3_HUMAN	1	1.07364	0.909181	1.00068	0.735078	0.504662	0.158405	0.0475655	0.0339109	PTRE CCND1 + doxycycline
AALAGGTTMIIDHVVPEPGTSLLAAFDQWR_eSmall_c3_oxi0_nterm0_sp|Q16555|DPYL2_HUMAN	DPYL2_HUMAN	1	1.01217	0.960466	0.859899	0.647872	0.490877	0.168846	0.0353689	0.023924	PTRE CCND1 + doxycycline
AALAGGTTMIIDHVVPEPGTSLLAAFDQWR_eSmall_c3_oxi0_nterm0_sp|Q16555|DPYL2_HUMAN	DPYL2_HUMAN	1	1.00276	0.860536	0.817375	0.675861	0.381568	0.167799	0.0188748	0	PTRE CCND1 + doxycycline
AALAGGTTMIIDHVVPEPGTSLLAAFDQWR_eSmall_c3_oxi0_nterm0_sp|Q16555|DPYL2_HUMAN	DPYL2_HUMAN	1	1.04447	1.09118	0.957669	0.868732	0.548489	0.329723	0.0831541	0	PTRE CCND1 + doxycycline
AALAGGTTMIIDHVVPEPGTSLLAAFDQWR_eSmall_c4_oxi0_nterm0_sp|Q16555|DPYL2_HUMAN	DPYL2_HUMAN	1	1.28473	1.21076	0.972093	0.879975	0.536541	0.300788	0.157893	0.116905	PTRE CCND1 + doxycycline
AALAVLK_eSmall_c2_oxi0_nterm0_sp|P20248|CCNA2_HUMAN	CCNA2_HUMAN	1	0.840037	0.551184	0.352067	0.119999	0.0672595	0.0382917	0.038589	0.0279469	PTRE CCND1 + doxycycline
AALDSLSLFTSLGLSEQK_eSmall_c2_oxi0_nterm1_sp|P47897|SYQ_HUMAN	SYQ_HUMAN	1	1.01529	0.97607	0.932304	0.742148	0.523066	0.216936	0.0662045	0.0320378	PTRE CCND1 + doxycycline
AALDSLSLFTSLGLSEQK_eSmall_c3_oxi0_nterm1_sp|P47897|SYQ_HUMAN	SYQ_HUMAN	1	1.09783	1.09708	0.960202	1.05291	0.628095	0.245884	0.118156	0.160252	PTRE CCND1 + doxycycline
AALEACHK_eSmall_c3_oxi0_nterm0_sp|P11766|ADHX_HUMAN	ADHX_HUMAN	1	0.985005	0.890672	0.794956	0.893539	0.632947	0.329121	0.0351217	0.0165192	PTRE CCND1 + doxycycline
AALEACHK_eSmall_c3_oxi0_nterm0_sp|P11766|ADHX_HUMAN	ADHX_HUMAN	1	1.03764	0.991865	0.865521	0.659907	0.557211	0.266725	0	0.0181547	PTRE CCND1 + doxycycline
AALEALGSCLNNK_eSmall_c3_oxi0_nterm0_sp|P34897|GLYM_HUMAN	GLYM_HUMAN	1	0.911616	0.984855	0.884534	0.831638	0.58956	0.241063	0.0423438	0	PTRE CCND1 + doxycycline
AALEALGSCLNNK_eSmall_c2_oxi0_nterm0_sp|P34897|GLYM_HUMAN	GLYM_HUMAN	1	0.985497	1.00251	0.929258	0.785124	0.573501	0.271869	0.0660009	0.037047	PTRE CCND1 + doxycycline
AALEALGSCLNNK_eSmall_c2_oxi0_nterm0_sp|P34897|GLYM_HUMAN	GLYM_HUMAN	1	0.910229	0.962915	0.835349	0.689433	0.607204	0.286524	0.0274494	0.0249158	PTRE CCND1 + doxycycline
AALEALGSCLNNK_eSmall_c3_oxi0_nterm0_sp|P34897|GLYM_HUMAN	GLYM_HUMAN	1	0.784509	0.910108	0.718446	0.631332	0.666477	0.272582	0.0595805	0.0711432	PTRE CCND1 + doxycycline
AALEELVK_eSmall_c2_oxi0_nterm0_sp|P12081|SYHC_HUMAN	SYHC_HUMAN	1	0.894249	0.806025	0.766358	0.749064	0.442756	0.246313	0.0207732	0	PTRE CCND1 + doxycycline
AALEELVK_eSmall_c2_oxi0_nterm0_sp|P12081|SYHC_HUMAN	SYHC_HUMAN	1	0.897926	0.855456	0.747734	0.676665	0.473954	0.251912	0.0377689	0.0166145	PTRE CCND1 + doxycycline
AALEEVEGDVAELELK_eSmall_c3_oxi0_nterm0_sp|Q15057|ACAP2_HUMAN	ACAP2_HUMAN	1	0.836465	0.748707	0.725836	0.575244	0.286865	0.0756346	0	0	PTRE CCND1 + doxycycline
AALEYLEDIDLK_eSmall_c3_oxi0_nterm0_sp|Q9BRX8|PXL2A_HUMAN	PXL2A_HUMAN	1	1.13805	1.01783	0.897697	0.698568	0.438813	0.19487	0	0	PTRE CCND1 + doxycycline
AALEYLEDIDLK_eSmall_c2_oxi0_nterm0_sp|Q9BRX8|PXL2A_HUMAN	PXL2A_HUMAN	1	0.901615	1.04097	1.03511	0.98261	0.50262	0.197336	0	0.0850165	PTRE CCND1 + doxycycline
AALFALQNLFEEK_eSmall_c3_oxi0_nterm0_sp|Q99707|METH_HUMAN	METH_HUMAN	1	1.14568	0.801313	0.817928	0.67501	0.415461	0.147686	0.0784457	0	PTRE CCND1 + doxycycline
AALGPLVTGLYDVQAFK_eSmall_c3_oxi0_nterm0_sp|P11172|UMPS_HUMAN	UMPS_HUMAN	1	1.00436	0.926444	0.840433	0.677363	0.498237	0.215764	0.0501559	0.0114192	PTRE CCND1 + doxycycline
AALGPLVTGLYDVQAFK_eSmall_c2_oxi0_nterm0_sp|P11172|UMPS_HUMAN	UMPS_HUMAN	1	0.738138	0.613035	0.726943	0.704832	0.428186	0.229543	0.319317	0	PTRE CCND1 + doxycycline
AALLELWELR_eSmall_c2_oxi0_nterm0_sp|Q13813|SPTN1_HUMAN	SPTN1_HUMAN	1	0.842264	0.726987	0.61194	0.60987	0.414508	0.298798	0.218979	0.138501	PTRE CCND1 + doxycycline
AALLNQHYQVNFK_eSmall_c3_oxi0_nterm0_sp|P07814|SYEP_HUMAN	SYEP_HUMAN	1	0.997446	0.954424	0.871567	0.746575	0.423673	0.202261	0.0768094	0.0365023	PTRE CCND1 + doxycycline
AALLSGPPGVGK_eSmall_c2_oxi0_nterm0_sp|P35251|RFC1_HUMAN	RFC1_HUMAN	1	0.921596	0.86731	0.721457	0.632653	0.39695	0.176465	0.13468	0.104732	PTRE CCND1 + doxycycline
AALLSGPPGVGK_eSmall_c3_oxi0_nterm0_sp|P35251|RFC1_HUMAN	RFC1_HUMAN	1	1.13951	0.945302	0.841444	0.817946	0.447394	0.181217	0.0628264	0.0686923	PTRE CCND1 + doxycycline
AALMFANAEEEFFYEK_eSmall_c3_oxi0_nterm0_sp|Q9P287|BCCIP_HUMAN	BCCIP_HUMAN	1	0.994505	0.84669	0.721116	0.466583	0.330526	0.130945	0.0231028	0.0258523	PTRE CCND1 + doxycycline
AALQALK_eSmall_c2_oxi0_nterm0_sp|Q9H444|CHM4B_HUMAN	CHM4B_HUMAN	1	1.09457	1.00906	0.858165	0.904096	0.647783	0.449291	0.427393	0.394874	PTRE CCND1 + doxycycline
AALQEEEQASK_eSmall_c2_oxi0_nterm0_sp|O00139|KIF2A_HUMAN	KIF2A_HUMAN	1	0.737015	1.10137	0.893003	0.732569	0.343491	0.254039	0.145051	0.0404872	PTRE CCND1 + doxycycline
AALQEELQLCK_eSmall_c2_oxi0_nterm0_sp|P49327|FAS_HUMAN	FAS_HUMAN	1	0.936806	0.952207	0.832925	0.715876	0.500849	0.19153	0.0589965	0.0467015	PTRE CCND1 + doxycycline
AALQEELQLCK_eSmall_c2_oxi0_nterm0_sp|P49327|FAS_HUMAN	FAS_HUMAN	1	1.20011	0.912804	0.984541	0.956075	0.702801	0.530951	0.305013	0.298972	PTRE CCND1 + doxycycline
AALQELLSK_eSmall_c2_oxi0_nterm0_sp|P62851|RS25_HUMAN	RS25_HUMAN	1	1.09883	0.900115	0.832782	0.779444	0.476279	0.266035	0.0656546	0.0236192	PTRE CCND1 + doxycycline
AALQELLSK_eSmall_c2_oxi0_nterm0_sp|P62851|RS25_HUMAN	RS25_HUMAN	1	1.04023	0.961566	0.957876	0.71666	0.577228	0.279333	0.0674642	0.025538	PTRE CCND1 + doxycycline
AALQELLSK_eSmall_c2_oxi0_nterm0_sp|P62851|RS25_HUMAN	RS25_HUMAN	1	0.979253	0.955565	0.816769	0.755511	0.51568	0.265404	0.0513822	0	PTRE CCND1 + doxycycline
AALQELLSK_eSmall_c2_oxi0_nterm0_sp|P62851|RS25_HUMAN	RS25_HUMAN	1	0.922138	0.897585	0.838692	0.72457	0.455609	0.289316	0.058551	0.0185524	PTRE CCND1 + doxycycline
AALSALESFLK_eSmall_c2_oxi0_nterm0_sp|P78527|PRKDC_HUMAN	PRKDC_HUMAN	1	1.27579	0.931901	0.687402	0.908909	0.782197	0.539133	0.139485	0.126123	PTRE CCND1 + doxycycline
AALSEEELEK_eSmall_c2_oxi0_nterm0_sp|Q04637|IF4G1_HUMAN	IF4G1_HUMAN	1	0.954381	0.900407	0.885512	0.805053	0.623213	0.573133	0.332855	0.406454	PTRE CCND1 + doxycycline
AALSEEELEKK_eSmall_c3_oxi0_nterm0_sp|Q04637|IF4G1_HUMAN	IF4G1_HUMAN	1	1.01839	0.943655	0.877831	0.650898	0.374694	0.186766	0.0750537	0.0424134	PTRE CCND1 + doxycycline
AALSEEELEKK_eSmall_c3_oxi0_nterm0_sp|Q04637|IF4G1_HUMAN	IF4G1_HUMAN	1	0.956091	0.837065	0.824304	0.727729	0.560001	0.259327	0.120802	0.115184	PTRE CCND1 + doxycycline
AALSLPAK_eSmall_c2_oxi0_nterm0_sp|Q14978|NOLC1_HUMAN	NOLC1_HUMAN	1	1.00329	0.922187	0.800477	0.645665	0.417972	0.127988	0.0327338	0.0212588	PTRE CCND1 + doxycycline
AALSLPAK_eSmall_c2_oxi0_nterm0_sp|Q14978|NOLC1_HUMAN	NOLC1_HUMAN	1	0.934532	0.903807	0.759558	0.694512	0.339047	0.164225	0.0409386	0	PTRE CCND1 + doxycycline
AALSSFQK_eSmall_c2_oxi0_nterm0_sp|P61201|CSN2_HUMAN	CSN2_HUMAN	1	0.964298	0.795438	0.786711	0.722798	0.491554	0.261924	0.0282337	0	PTRE CCND1 + doxycycline
AALSSQQQQQLALLLQQFQTLK_eSmall_c3_oxi0_nterm0_sp|Q6Y7W6|GGYF2_HUMAN	GGYF2_HUMAN	1	0.979667	1.0739	0.955581	0.865419	0.468954	0.279869	0.0650461	0	PTRE CCND1 + doxycycline
AALVDLEPGTMDSVR_eSmall_c2_oxi0_nterm0_sp|Q9BUF5|TBB6_HUMAN	TBB6_HUMAN	1	0.943038	0.844499	0.819243	0.748902	0.480881	0.254675	0.0352814	0.00820067	PTRE CCND1 + doxycycline
AALVDLEPGTMDSVR_eSmall_c3_oxi0_nterm0_sp|Q9BUF5|TBB6_HUMAN	TBB6_HUMAN	1	0.98651	0.970453	0.793548	0.933061	0.444432	0.290475	0.0828607	0.0642758	PTRE CCND1 + doxycycline
AALVDLEPGTMDSVR_eSmall_c2_oxi0_nterm0_sp|Q9BUF5|TBB6_HUMAN	TBB6_HUMAN	1	1.00826	0.921118	0.911582	0.826945	0.481916	0.251352	0.0550349	0.0343049	PTRE CCND1 + doxycycline
AALVDLEPGTMDSVR_eSmall_c3_oxi0_nterm0_sp|Q9BUF5|TBB6_HUMAN	TBB6_HUMAN	1	1.00135	0.977813	0.844469	0.771788	0.532241	0.261255	0.0340235	0.0270395	PTRE CCND1 + doxycycline
AALVDYLDGK_eSmall_c2_oxi0_nterm0_sp|Q6PGP7|TTC37_HUMAN	TTC37_HUMAN	1	0.896133	0.837592	0.851458	0.710155	0.505624	0.264205	0.228942	0.163984	PTRE CCND1 + doxycycline
AAMAAAQSGTPGPVFVELPVDVLYPYFMVQK_eSmall_c3_oxi0_nterm0_sp|A1L0T0|ILVBL_HUMAN	ILVBL_HUMAN	1	1.2137	0.978411	0.966371	0.774262	0.470401	0.227946	0.0604779	0	PTRE CCND1 + doxycycline
AAMEALVVEVTK_eSmall_c2_oxi0_nterm0_sp|Q08211|DHX9_HUMAN	DHX9_HUMAN	1	0.988163	0.881811	0.848574	0.64792	0.465704	0.209691	0.0236597	0.0232966	PTRE CCND1 + doxycycline
AANAAENDFSVSQAEMSSR_eSmall_c3_oxi0_nterm0_sp|Q8NE71|ABCF1_HUMAN	ABCF1_HUMAN	1	1.16149	1.01402	1.11034	0.986487	0.600815	0.220611	0.0235731	0.0392231	PTRE CCND1 + doxycycline
AANAITK_eSmall_c2_oxi0_nterm0_sp|Q9NYL9|TMOD3_HUMAN	TMOD3_HUMAN	1	0.747585	0.772649	0.575074	0.499155	0.445236	0.155767	0.340769	0.286819	PTRE CCND1 + doxycycline
AANATTNPSQLLPLELVDK_eSmall_c2_oxi0_nterm1_sp|Q9Y4Y9|LSM5_HUMAN	LSM5_HUMAN	1	1.0142	0.937051	0.835113	0.800868	0.567365	0.245155	0.0581754	0.0264086	PTRE CCND1 + doxycycline
AANATTNPSQLLPLELVDK_eSmall_c2_oxi0_nterm1_sp|Q9Y4Y9|LSM5_HUMAN	LSM5_HUMAN	1	0.938677	0.963251	0.760049	0.768749	0.582209	0.280019	0.109692	0	PTRE CCND1 + doxycycline
AANFENHSGK_eSmall_c3_oxi0_nterm0_sp|P18206|VINC_HUMAN	VINC_HUMAN	1	1.08926	0.998626	0.844118	0.733565	0.495889	0.262048	0.0515715	0.0149006	PTRE CCND1 + doxycycline
AANGVVLATEK_eSmall_c2_oxi0_nterm0_sp|P25787|PSA2_HUMAN	PSA2_HUMAN	1	0.957817	0.91165	0.747019	0.717888	0.512416	0.269416	0.038394	0.00722514	PTRE CCND1 + doxycycline
AANGVVLATEK_eSmall_c3_oxi0_nterm0_sp|P25787|PSA2_HUMAN	PSA2_HUMAN	1	1.10292	1.04338	0.961329	0.942337	0.853801	0.534771	0.253168	0.255526	PTRE CCND1 + doxycycline
AANMLQQSGSK_eSmall_c2_oxi0_nterm0_sp|P46063|RECQ1_HUMAN	RECQ1_HUMAN	1	1.00823	0.747216	0.967171	0.683104	0.54123	0.256683	0	0	PTRE CCND1 + doxycycline
AANMLQQSGSK_eSmall_c2_oxi0_nterm0_sp|P46063|RECQ1_HUMAN	RECQ1_HUMAN	1	1.02945	0.82994	0.712213	0.674544	0.459558	0.162756	0	0	PTRE CCND1 + doxycycline
AANMLQQSGSK_eSmall_c3_oxi0_nterm0_sp|P46063|RECQ1_HUMAN	RECQ1_HUMAN	1	0.940917	0.916054	0.832805	0.742123	0.688102	0.251118	0.0642376	0.0462056	PTRE CCND1 + doxycycline
AANNIASLLTK_eSmall_c2_oxi0_nterm0_sp|Q9BV44|THUM3_HUMAN	THUM3_HUMAN	1	0.83183	0.768565	0.741554	0.687075	0.43968	0.153706	0.0297148	0.0423741	PTRE CCND1 + doxycycline
AANPFQQK_eSmall_c2_oxi0_nterm0_sp|Q9C0H2|TTYH3_HUMAN	TTYH3_HUMAN	1	0.912667	0.762748	0.562125	0.292928	0.186806	0.0787162	0.0355027	0.0233189	PTRE CCND1 + doxycycline
AANPVDFLSK_eSmall_c2_oxi0_nterm0_sp|Q8IY81|SPB1_HUMAN	SPB1_HUMAN	1	0.972252	0.734275	0.710588	0.703961	0.441272	0.285169	0.161198	0.203407	PTRE CCND1 + doxycycline
AANSLEAFIFETQDK_eSmall_c3_oxi0_nterm0_sp|Q9Y4L1|HYOU1_HUMAN	HYOU1_HUMAN	1	1.03515	0.957054	0.970756	0.834803	0.736656	0.390325	0.289346	0.232606	PTRE CCND1 + doxycycline
AANSLEAFIFETQDK_eSmall_c3_oxi0_nterm0_sp|Q9Y4L1|HYOU1_HUMAN	HYOU1_HUMAN	1	1.07295	0.906248	0.911271	0.79294	0.448056	0.233568	0.0510425	0.0117808	PTRE CCND1 + doxycycline
AANSSGQGFQNK_eSmall_c2_oxi0_nterm1_sp|Q9NRY2|SOSSC_HUMAN	SOSSC_HUMAN	1	0.96048	0.861553	0.804616	0.600621	0.357992	0.112651	0.0265327	0	PTRE CCND1 + doxycycline
AAPAQQTTQPGGGK_eSmall_c2_oxi0_nterm1_sp|Q9NXG2|THUM1_HUMAN	THUM1_HUMAN	1	0.917613	0.867597	0.732218	0.6936	0.464629	0.223201	0.0459868	0.0235408	PTRE CCND1 + doxycycline
AAPAVQTK_eSmall_c2_oxi0_nterm0_sp|P55084|ECHB_HUMAN	ECHB_HUMAN	1	0.879956	1.00318	0.910899	0.812752	0.455792	0.347051	0.118311	0.0880768	PTRE CCND1 + doxycycline
AAPAVQTK_eSmall_c2_oxi0_nterm0_sp|P55084|ECHB_HUMAN	ECHB_HUMAN	1	0.861688	0.795738	0.737187	0.569701	0.397958	0.207485	0.0260644	0.0221866	PTRE CCND1 + doxycycline
AAPDITGHK_eSmall_c3_oxi0_nterm0_sp|Q9Y639|NPTN_HUMAN	NPTN_HUMAN	1	1.0219	0.844457	0.72751	0.5681	0.409319	0.189954	0.0360584	0.0179862	PTRE CCND1 + doxycycline
AAPEAEVLSSAAVPDLEWYEK_eSmall_c3_oxi0_nterm1_sp|Q15013|MD2BP_HUMAN	MD2BP_HUMAN	1	1.08357	0.96022	0.794941	0.410297	0.21928	0	0	0	PTRE CCND1 + doxycycline
AAPFSLEYR_eSmall_c2_oxi0_nterm0_sp|Q15181|IPYR_HUMAN	IPYR_HUMAN	1	0.865458	0.90911	0.859095	0.701014	0.603293	0.301904	0.0551952	0	PTRE CCND1 + doxycycline
AAPFSLEYR_eSmall_c2_oxi0_nterm0_sp|Q15181|IPYR_HUMAN	IPYR_HUMAN	1	1.26028	1.11356	1.06371	0.958659	0.629451	0.292587	0.0689396	0	PTRE CCND1 + doxycycline
AAPGAEFAPNK_eSmall_c2_oxi0_nterm0_sp|Q15233|NONO_HUMAN	NONO_HUMAN	1	1.17131	1.08426	0.885998	0.865908	0.430161	0.218706	0	0	PTRE CCND1 + doxycycline
AAPGAEFAPNK_eSmall_c3_oxi0_nterm0_sp|Q15233|NONO_HUMAN	NONO_HUMAN	1	1.06343	0.913122	0.947922	0.939943	0.593307	0.403343	0.250813	0.218346	PTRE CCND1 + doxycycline
AAPLVTSGK_eSmall_c2_oxi0_nterm0_sp|Q5T6F2|UBAP2_HUMAN	UBAP2_HUMAN	1	0.998044	0.898273	0.778764	0.612787	0.407368	0.150956	0	0	PTRE CCND1 + doxycycline
AAPLWDSK_eSmall_c2_oxi0_nterm0_sp|P54619|AAKG1_HUMAN	AAKG1_HUMAN	1	0.894081	0.847477	0.817046	0.71058	0.531984	0.22137	0.058582	0.0269784	PTRE CCND1 + doxycycline
AAPQSPSVPK_eSmall_c2_oxi0_nterm0_sp|O75694|NU155_HUMAN	NU155_HUMAN	1	0.839889	0.864582	0.825269	0.67017	0.389398	0.22801	0	0	PTRE CCND1 + doxycycline
AAPSGGVNCEEFAEFQELLK_eSmall_c2_oxi0_nterm1_sp|Q4VC31|CCD58_HUMAN	CCD58_HUMAN	1	1.05623	0.844882	0.819704	0.797172	0.490994	0.203385	0	0	PTRE CCND1 + doxycycline
AAPTSAPPSK_eSmall_c2_oxi0_nterm0_sp|Q13123|RED_HUMAN	RED_HUMAN	1	0.995082	0.856241	0.497273	0.372191	0.0799994	0.0202432	0.0292789	0.0271931	PTRE CCND1 + doxycycline
AAPVDLELK_eSmall_c2_oxi0_nterm1_sp|O60925|PFD1_HUMAN	PFD1_HUMAN	1	0.899015	0.880145	0.837462	0.679258	0.448238	0.216075	0.0241552	0.0165246	PTRE CCND1 + doxycycline
AAQAPSSFQLLYDLK_eSmall_c3_oxi0_nterm0_sp|P11586|C1TC_HUMAN	C1TC_HUMAN	1	0.948729	0.958168	0.813336	0.738975	0.486279	0.268447	0.0410566	0.0213573	PTRE CCND1 + doxycycline
AAQASDLEK_eSmall_c2_oxi0_nterm0_sp|P37837|TALDO_HUMAN	TALDO_HUMAN	1	0.900223	1.08486	0.909256	0.860344	0.554191	0.321073	0.0389751	0	PTRE CCND1 + doxycycline
AAQASDLEK_eSmall_c2_oxi0_nterm0_sp|P37837|TALDO_HUMAN	TALDO_HUMAN	1	0.955292	0.864805	0.70305	0.740263	0.606817	0.312272	0.0776252	0	PTRE CCND1 + doxycycline
AAQASDLEK_eSmall_c2_oxi0_nterm0_sp|P37837|TALDO_HUMAN	TALDO_HUMAN	1	0.909709	0.902385	0.768646	0.707958	0.561421	0.241163	0.0212603	0.0134686	PTRE CCND1 + doxycycline
AAQASDLEK_eSmall_c2_oxi0_nterm0_sp|P37837|TALDO_HUMAN	TALDO_HUMAN	1	0.902222	0.91778	0.804198	0.711288	0.517845	0.24756	0.0416477	0.00883068	PTRE CCND1 + doxycycline
AAQASDLEK_eSmall_c2_oxi0_nterm0_sp|P37837|TALDO_HUMAN	TALDO_HUMAN	1	1.0077	1.04017	0.963392	0.772923	0.52999	0.292141	0.0332683	0	PTRE CCND1 + doxycycline
AAQEEYVK_eSmall_c2_oxi0_nterm0_sp|P04075|ALDOA_HUMAN	ALDOA_HUMAN	1	0.96829	0.77889	0.903469	0.630425	0.545181	0.315344	0	0.0393195	PTRE CCND1 + doxycycline
AAQEEYVK_eSmall_c2_oxi0_nterm0_sp|P04075|ALDOA_HUMAN	ALDOA_HUMAN	1	1.18754	0.964989	0.901004	0.742386	0.420435	0.279701	0	0	PTRE CCND1 + doxycycline
AAQEEYVK_eSmall_c2_oxi0_nterm0_sp|P04075|ALDOA_HUMAN	ALDOA_HUMAN	1	0.934774	0.830608	0.899952	0.65587	0.493252	0.248322	0.0664248	0.0152663	PTRE CCND1 + doxycycline
AAQGEPQVQFK_eSmall_c2_oxi0_nterm1_sp|P62826|RAN_HUMAN	RAN_HUMAN	1	0.962042	0.901387	0.889133	0.749752	0.520032	0.265054	0.0655551	0.0279978	PTRE CCND1 + doxycycline
AAQGEPQVQFK_eSmall_c2_oxi0_nterm1_sp|P62826|RAN_HUMAN	RAN_HUMAN	1	0.967679	0.904282	0.836795	0.725059	0.507705	0.240179	0.0554118	0.0265263	PTRE CCND1 + doxycycline
AAQLCGAGMAAVVDK_eSmall_c3_oxi0_nterm0_sp|P19367|HXK1_HUMAN	HXK1_HUMAN	1	0.963224	0.894825	0.894772	0.765353	0.498552	0.201862	0.0604577	0.0116387	PTRE CCND1 + doxycycline
AAQLGFK_eSmall_c2_oxi0_nterm0_sp|P09622|DLDH_HUMAN	DLDH_HUMAN	1	0.827488	0.839666	0.757924	0.750944	0.329023	0.170423	0.0322003	0	PTRE CCND1 + doxycycline
AAQLIGTCSQNVAAIQEQVLGLGALR_eSmall_c3_oxi0_nterm0_sp|Q9NZL4|HPBP1_HUMAN	HPBP1_HUMAN	1	1.03803	0.925511	1.10015	0.931462	0.44418	0.319523	0	0	PTRE CCND1 + doxycycline
AAQLIGTCSQNVAAIQEQVLGLGALR_eSmall_c4_oxi0_nterm0_sp|Q9NZL4|HPBP1_HUMAN	HPBP1_HUMAN	1	0.932057	0.89361	0.702997	0.754338	0.461037	0.305436	0.195177	0.235625	PTRE CCND1 + doxycycline
AAQNISK_eSmall_c2_oxi0_nterm0_sp|Q99623|PHB2_HUMAN	PHB2_HUMAN	1	0.514184	0.574973	0.397188	0.355907	0.357163	0	0	0	PTRE CCND1 + doxycycline
AAQNISK_eSmall_c2_oxi0_nterm0_sp|Q99623|PHB2_HUMAN	PHB2_HUMAN	1	0.725599	0.557016	0.24799	0.366221	0.408712	0.0674561	0	0	PTRE CCND1 + doxycycline
AAQQAASSSGQGQQAQTPTGK_eSmall_c3_oxi0_nterm0_sp|P48729|KC1A_HUMAN	KC1A_HUMAN	1	1.03033	0.770848	0.641302	0.36741	0.144313	0.0524012	0.0369269	0.0164703	PTRE CCND1 + doxycycline
AAQTAEDAMQIMEQMTK_eSmall_c3_oxi0_nterm0_sp|P30622|CLIP1_HUMAN	CLIP1_HUMAN	1	0.985947	0.928596	0.790976	0.751255	0.489833	0.184378	0.0502756	0.0183383	PTRE CCND1 + doxycycline
AASAAAASAAAASAASGSPGPGEGSAGGEK_eSmall_c3_oxi0_nterm1_sp|Q13263|TIF1B_HUMAN	TIF1B_HUMAN	1	0.986768	0.892901	0.78373	0.608296	0.323856	0.132853	0.0347686	0.0170334	PTRE CCND1 + doxycycline
AASCVLLHTGQK_eSmall_c2_oxi0_nterm1_sp|P14550|AK1A1_HUMAN	AK1A1_HUMAN	1	1.27527	1.1201	1.10139	1.06295	0.621238	0.2885	0.0664936	0.0134525	PTRE CCND1 + doxycycline
AASCVLLHTGQK_eSmall_c2_oxi0_nterm1_sp|P14550|AK1A1_HUMAN	AK1A1_HUMAN	1	0.783685	0.752508	0.764076	0.702963	0.759869	0.665297	0.190891	0.191302	PTRE CCND1 + doxycycline
AASDELSK_eSmall_c2_oxi0_nterm0_sp|P18206|VINC_HUMAN	VINC_HUMAN	1	0.805098	0.887868	0.851021	0.807571	0.480076	0.215139	0.0381922	0.0371257	PTRE CCND1 + doxycycline
AASDELSK_eSmall_c2_oxi0_nterm0_sp|P18206|VINC_HUMAN	VINC_HUMAN	1	1.00785	0.954086	0.8133	0.741412	0.406621	0.289869	0.0327952	0	PTRE CCND1 + doxycycline
AASDELSK_eSmall_c2_oxi0_nterm0_sp|P18206|VINC_HUMAN	VINC_HUMAN	1	0.912034	0.793276	0.844109	0.68427	0.43059	0.271727	0	0	PTRE CCND1 + doxycycline
AASDELSK_eSmall_c2_oxi0_nterm0_sp|P18206|VINC_HUMAN	VINC_HUMAN	1	0.971334	0.887371	0.853017	0.699131	0.456805	0.224527	0.0101163	0.00616847	PTRE CCND1 + doxycycline
AASDELSK_eSmall_c2_oxi0_nterm0_sp|P18206|VINC_HUMAN	VINC_HUMAN	1	1.03721	0.952595	0.888412	0.804869	0.585372	0.257476	0.0256112	0	PTRE CCND1 + doxycycline
AASDIAMTELPPTHPIR_eSmall_c3_oxi0_nterm0_sp|P62258|1433E_HUMAN	1433E_HUMAN	1	1.21618	1.11552	1.00572	0.778788	0.605578	0.376614	0.0944755	0.04466	PTRE CCND1 + doxycycline
AASDIAMTELPPTHPIR_eSmall_c3_oxi0_nterm0_sp|P62258|1433E_HUMAN	1433E_HUMAN	1	1.00951	0.935579	0.947317	0.914636	0.754422	0.430794	0.41605	0.259669	PTRE CCND1 + doxycycline
AASGEAKPK_eSmall_c3_oxi0_nterm0_sp|P16403|H12_HUMAN	H12_HUMAN	1	1.04114	0.96669	0.81466	0.789009	0.630085	0.358527	0.339209	0.325271	PTRE CCND1 + doxycycline
AASGESGTSGGGGSTEEAFMTFYSEVK_eSmall_c3_oxi0_nterm1_sp|O75937|DNJC8_HUMAN	DNJC8_HUMAN	1	1.03522	1.07798	1.01148	0.713178	0.405234	0.0838228	0	0	PTRE CCND1 + doxycycline
AASGESGTSGGGGSTEEAFMTFYSEVK_eSmall_c3_oxi0_nterm1_sp|O75937|DNJC8_HUMAN	DNJC8_HUMAN	1	1.04533	1.04159	0.897586	0.715862	0.370182	0.143113	0	0.0206745	PTRE CCND1 + doxycycline
AASITSEVFNK_eSmall_c2_oxi0_nterm0_sp|Q9Y5B9|SP16H_HUMAN	SP16H_HUMAN	1	1.01062	0.784928	0.916542	0.777167	0.531781	0.185002	0.0288191	0.0262787	PTRE CCND1 + doxycycline
AASLGLLQFPILNASVDENCQNITYK_eSmall_c3_oxi0_nterm0_sp|P11182|ODB2_HUMAN	ODB2_HUMAN	1	0.927075	0.789553	0.75261	0.746096	0.450071	0.313177	0	0	PTRE CCND1 + doxycycline
AASPSELTCPPGWEWEDDAWSYDINR_eSmall_c3_oxi0_nterm0_sp|Q9NZM1|MYOF_HUMAN	MYOF_HUMAN	1	1.06854	0.890963	0.923386	0.81747	0.439931	0.232666	0.0291035	0	PTRE CCND1 + doxycycline
AASPSELTCPPGWEWEDDAWSYDINR_eSmall_c3_oxi0_nterm0_sp|Q9NZM1|MYOF_HUMAN	MYOF_HUMAN	1	1.06412	1.00117	0.96053	0.908841	0.506669	0.215778	0.0285252	0.0223649	PTRE CCND1 + doxycycline
AASPSELTCPPGWEWEDDAWSYDINR_eSmall_c3_oxi0_nterm0_sp|Q9NZM1|MYOF_HUMAN	MYOF_HUMAN	1	1.11602	0.918533	0.930473	0.80306	0.434583	0.209849	0.0447863	0	PTRE CCND1 + doxycycline
AATAAADFTAK_eSmall_c3_oxi0_nterm0_sp|Q9Y3F4|STRAP_HUMAN	STRAP_HUMAN	1	1.07204	0.943345	0.902711	0.742434	0.490934	0.245147	0.0352056	0.0207307	PTRE CCND1 + doxycycline
AATAPLLEAVDNLSAFASNPEFSSIPAQISPEGR_eSmall_c4_oxi0_nterm0_sp|Q9Y490|TLN1_HUMAN	TLN1_HUMAN	1	1.04389	0.960966	0.932127	0.834036	0.462047	0.193045	0.0383264	0.00899646	PTRE CCND1 + doxycycline
AATAPLLEAVDNLSAFASNPEFSSIPAQISPEGR_eSmall_c4_oxi0_nterm0_sp|Q9Y490|TLN1_HUMAN	TLN1_HUMAN	1	1.01332	0.88041	0.840637	0.657293	0.464437	0.194638	0.0320409	0.0128368	PTRE CCND1 + doxycycline
AATFFGCIGIDK_eSmall_c2_oxi0_nterm0_sp|P55263|ADK_HUMAN	ADK_HUMAN	1	1.22917	1.02577	1.03128	0.970618	0.572585	0.298751	0.0287837	0.0290324	PTRE CCND1 + doxycycline
AATILTK_eSmall_c2_oxi0_nterm0_sp|Q15003|CND2_HUMAN	CND2_HUMAN	1	0.8708	0.918205	0.959589	0.864036	0.663165	0.513147	0.321371	0.371109	PTRE CCND1 + doxycycline
AATLAQELEK_eSmall_c2_oxi0_nterm0_sp|Q14683|SMC1A_HUMAN	SMC1A_HUMAN	1	1.01563	0.935236	0.853603	0.708919	0.489636	0.176499	0.0883261	0.0451203	PTRE CCND1 + doxycycline
AATLAVPPPEDVQPSAQQLELLELEMR_eSmall_c3_oxi0_nterm0_sp|Q9H8G2|CAAP1_HUMAN	CAAP1_HUMAN	1	1.01978	0.9287	0.771208	0.68498	0.399597	0.137851	0.0447536	0	PTRE CCND1 + doxycycline
AATLEGWK_eSmall_c2_oxi0_nterm0_sp|P57740|NU107_HUMAN	NU107_HUMAN	1	0.959866	0.865471	0.797103	0.650892	0.412485	0.215492	0.058537	0.0516072	PTRE CCND1 + doxycycline
AATSDLEHYDK_eSmall_c3_oxi0_nterm0_sp|P80303|NUCB2_HUMAN	NUCB2_HUMAN	1	1.36132	1.20621	1.06741	0.908216	0.461175	0.181238	0.0484218	0.0243302	PTRE CCND1 + doxycycline
AATTEPTEVEEVVPALEPTETLLSEK_eSmall_c3_oxi0_nterm0_sp|Q9BXK5|B2L13_HUMAN	B2L13_HUMAN	1	0.951357	0.90403	0.71132	0.751105	0.437006	0.217789	0.0346507	0.015981	PTRE CCND1 + doxycycline
AATTEPTEVEEVVPALEPTETLLSEK_eSmall_c4_oxi0_nterm0_sp|Q9BXK5|B2L13_HUMAN	B2L13_HUMAN	1	1.0368	0.907411	0.852172	0.804938	0.528863	0.272555	0.0436594	0.0167611	PTRE CCND1 + doxycycline
AAVAATAAAK_eSmall_c2_oxi0_nterm0_sp|Q6Y1H2|HACD2_HUMAN	HACD2_HUMAN	1	0.772333	0.865202	0.723549	0.608377	0.226477	0.0696913	0	0	PTRE CCND1 + doxycycline
AAVAGEDGR_eSmall_c2_oxi0_nterm0_sp|P07910|HNRPC_HUMAN	HNRPC_HUMAN	1	0.938866	0.87596	0.733116	0.76834	0.576025	0.241017	0.0284841	0	PTRE CCND1 + doxycycline
AAVAGEDGR_eSmall_c2_oxi0_nterm0_sp|P07910|HNRPC_HUMAN	HNRPC_HUMAN	1	0.877699	0.61704	0.579617	0.549997	0.311817	0.0992755	0	0	PTRE CCND1 + doxycycline
AAVAGLK_eSmall_c2_oxi0_nterm0_sp|Q5VV63|ATRN1_HUMAN	ATRN1_HUMAN	1	0.873068	0.983652	0.884468	0.755225	0.465642	0.238705	0.0495287	0.0834242	PTRE CCND1 + doxycycline
AAVAGLK_eSmall_c2_oxi0_nterm0_sp|Q5VV63|ATRN1_HUMAN	ATRN1_HUMAN	1	0.813339	0.770615	0.67011	0.626803	0.426019	0.236888	0.0891134	0.0630109	PTRE CCND1 + doxycycline
AAVATFLQSVQVPEFTPK_eSmall_c3_oxi0_nterm0_sp|P22314|UBA1_HUMAN	UBA1_HUMAN	1	1.02339	0.891989	0.918914	0.884712	0.532538	0.26767	0.0609714	0.0186021	PTRE CCND1 + doxycycline
AAVAWEAGKPLSIEEIEVAPPK_eSmall_c3_oxi0_nterm0_sp|P11766|ADHX_HUMAN	ADHX_HUMAN	1	0.853553	0.836703	0.872773	0.738506	0.500999	0.27697	0.058404	0.15643	PTRE CCND1 + doxycycline
AAVAWEAGKPLSIEEIEVAPPK_eSmall_c3_oxi0_nterm0_sp|P11766|ADHX_HUMAN	ADHX_HUMAN	1	0.981402	0.873273	0.887952	0.778328	0.556217	0.22972	0.0183962	0.00960449	PTRE CCND1 + doxycycline
AAVAWEAGKPLSIEEIEVAPPK_eSmall_c4_oxi0_nterm0_sp|P11766|ADHX_HUMAN	ADHX_HUMAN	1	0.939607	0.832332	0.828149	0.719032	0.513143	0.226396	0.0580863	0.0300794	PTRE CCND1 + doxycycline
AAVAWEAGKPLSIEEIEVAPPK_eSmall_c3_oxi0_nterm0_sp|P11766|ADHX_HUMAN	ADHX_HUMAN	1	0.903119	0.880421	0.792287	0.742803	0.50852	0.218535	0.0491458	0.0120105	PTRE CCND1 + doxycycline
AAVAWEAGKPLSIEEIEVAPPK_eSmall_c4_oxi0_nterm0_sp|P11766|ADHX_HUMAN	ADHX_HUMAN	1	1.04503	0.943909	0.854818	0.86118	0.513054	0.209419	0.0681027	0.0269009	PTRE CCND1 + doxycycline
AAVDGLSK_eSmall_c2_oxi0_nterm0_sp|Q13155|AIMP2_HUMAN	AIMP2_HUMAN	1	1.10931	1.01666	0.910085	0.926558	0.611774	0.250167	0.0406556	0.0200909	PTRE CCND1 + doxycycline
AAVDYQK_eSmall_c2_oxi0_nterm0_sp|P31153|METK2_HUMAN	METK2_HUMAN	1	1.0361	0.869294	0.779118	0.711433	0.453229	0.178277	0.0243394	0.0127163	PTRE CCND1 + doxycycline
AAVDYQK_eSmall_c2_oxi0_nterm0_sp|P31153|METK2_HUMAN	METK2_HUMAN	1	0.812436	0.865367	0.761508	0.628378	0.421379	0.160014	0	0	PTRE CCND1 + doxycycline
AAVEEGIVLGGGCALLR_eSmall_c3_oxi0_nterm0_sp|P10809|CH60_HUMAN	CH60_HUMAN	1	1.07982	0.932346	0.879433	0.722808	0.526951	0.232749	0.0345465	0	PTRE CCND1 + doxycycline
AAVEEGIVLGGGCALLR_eSmall_c2_oxi0_nterm0_sp|P10809|CH60_HUMAN	CH60_HUMAN	1	0.837614	0.843582	0.808574	0.700938	0.49678	0.245207	0.043821	0	PTRE CCND1 + doxycycline
AAVEEGIVLGGGCALLR_eSmall_c3_oxi0_nterm0_sp|P10809|CH60_HUMAN	CH60_HUMAN	1	1.05879	0.957003	0.924297	0.8839	0.637316	0.275954	0.0700125	0.0467561	PTRE CCND1 + doxycycline
AAVEEGIVLGGGCALLR_eSmall_c2_oxi0_nterm0_sp|P10809|CH60_HUMAN	CH60_HUMAN	1	0.950923	0.953675	0.839753	0.764906	0.452557	0.257541	0.047182	0.01377	PTRE CCND1 + doxycycline
AAVEEGIVLGGGCALLR_eSmall_c2_oxi0_nterm0_sp|P10809|CH60_HUMAN	CH60_HUMAN	1	0.93618	0.969566	0.868595	0.7576	0.633456	0.277334	0.0880018	0.012849	PTRE CCND1 + doxycycline
AAVEEGIVLGGGCALLR_eSmall_c3_oxi0_nterm0_sp|P10809|CH60_HUMAN	CH60_HUMAN	1	1.01167	0.963267	0.896512	0.727452	0.57709	0.282423	0.0599845	0.0195091	PTRE CCND1 + doxycycline
AAVENLPTFLVELSR_eSmall_c2_oxi0_nterm0_sp|Q14974|IMB1_HUMAN	IMB1_HUMAN	1	1.0012	0.89646	0.795125	0.761399	0.491895	0.289684	0.0706308	0.037779	PTRE CCND1 + doxycycline
AAVENLPTFLVELSR_eSmall_c3_oxi0_nterm0_sp|Q14974|IMB1_HUMAN	IMB1_HUMAN	1	1.00266	0.963714	0.881371	0.8275	0.49843	0.229703	0.0498976	0.0275962	PTRE CCND1 + doxycycline
AAVENLPTFLVELSR_eSmall_c2_oxi0_nterm0_sp|Q14974|IMB1_HUMAN	IMB1_HUMAN	1	0.98364	0.880486	0.873928	0.741586	0.515778	0.229838	0.0444815	0.0173706	PTRE CCND1 + doxycycline
AAVENLPTFLVELSR_eSmall_c3_oxi0_nterm0_sp|Q14974|IMB1_HUMAN	IMB1_HUMAN	1	0.977619	0.934289	0.841007	0.746984	0.50212	0.285834	0.0471845	0.0182411	PTRE CCND1 + doxycycline
AAVENLPTFLVELSR_eSmall_c3_oxi0_nterm0_sp|Q14974|IMB1_HUMAN	IMB1_HUMAN	1	0.982449	0.926205	0.921273	0.788808	0.560991	0.24965	0.0318121	0.0142542	PTRE CCND1 + doxycycline
AAVEWFDGK_eSmall_c2_oxi0_nterm0_sp|Q01844|EWS_HUMAN	EWS_HUMAN	1	1.04451	0.938178	0.851374	0.697136	0.473969	0.237369	0.0497065	0.025971	PTRE CCND1 + doxycycline
AAVEWFDGK_eSmall_c2_oxi0_nterm0_sp|Q01844|EWS_HUMAN	EWS_HUMAN	1	0.972968	0.874673	0.841758	0.737512	0.479358	0.229657	0.0728881	0.0374638	PTRE CCND1 + doxycycline
AAVEWFDGKDFQGSK_eSmall_c3_oxi0_nterm0_sp|Q01844|EWS_HUMAN	EWS_HUMAN	1	1.16392	0.984108	0.992719	0.880681	0.509559	0.210195	0.0397819	0.0213682	PTRE CCND1 + doxycycline
AAVHLEGK_eSmall_c3_oxi0_nterm0_sp|P18206|VINC_HUMAN	VINC_HUMAN	1	0.999798	0.914938	0.92413	0.762471	0.510357	0.255399	0.0480162	0.0243471	PTRE CCND1 + doxycycline
AAVHLEGK_eSmall_c3_oxi0_nterm0_sp|P18206|VINC_HUMAN	VINC_HUMAN	1	0.94877	0.915357	0.851348	0.773177	0.564084	0.283878	0.0797647	0.0676967	PTRE CCND1 + doxycycline
AAVHLEGK_eSmall_c3_oxi0_nterm0_sp|P18206|VINC_HUMAN	VINC_HUMAN	1	1.16772	1.04731	1.0321	0.827084	0.435878	0.290731	0.065224	0.0154725	PTRE CCND1 + doxycycline
AAVHLEGK_eSmall_c2_oxi0_nterm0_sp|P18206|VINC_HUMAN	VINC_HUMAN	1	1.14567	1.16375	0.939041	0.777942	0.639249	0.546119	0.142484	0.116863	PTRE CCND1 + doxycycline
AAVLLEQER_eSmall_c2_oxi0_nterm0_sp|Q13435|SF3B2_HUMAN	SF3B2_HUMAN	1	0.897052	0.774812	0.635694	0.504578	0.284378	0.171662	0.067326	0.0228096	PTRE CCND1 + doxycycline
AAVMVYDDANKK_eSmall_c3_oxi0_nterm0_sp|Q8N8S7|ENAH_HUMAN	ENAH_HUMAN	1	0.834447	0.969758	0.914508	0.746082	0.533882	0.194096	0	0	PTRE CCND1 + doxycycline
AAVPSGASTGIYEALELR_eSmall_c3_oxi0_nterm0_sp|P06733|ENOA_HUMAN	ENOA_HUMAN	1	1.32506	1.23727	1.18308	0.952611	0.670395	0.229149	0.044181	0	PTRE CCND1 + doxycycline
AAVPSGASTGIYEALELR_eSmall_c2_oxi0_nterm0_sp|P06733|ENOA_HUMAN	ENOA_HUMAN	1	0.985924	0.927837	0.896979	0.775757	0.519482	0.23468	0.0519154	0.00978519	PTRE CCND1 + doxycycline
AAVPSGASTGIYEALELR_eSmall_c3_oxi0_nterm0_sp|P06733|ENOA_HUMAN	ENOA_HUMAN	1	0.943543	0.905293	0.995861	0.728103	0.559187	0.256451	0.0960453	0	PTRE CCND1 + doxycycline
AAVPSGASTGIYEALELR_eSmall_c2_oxi0_nterm0_sp|P06733|ENOA_HUMAN	ENOA_HUMAN	1	1.04692	0.945288	0.932582	0.821245	0.503919	0.2459	0.0371315	0.00636864	PTRE CCND1 + doxycycline
AAVPSGASTGIYEALELR_eSmall_c3_oxi0_nterm0_sp|P06733|ENOA_HUMAN	ENOA_HUMAN	1	0.921587	0.856886	0.81811	0.792062	0.554694	0.277981	0	0	PTRE CCND1 + doxycycline
AAVPSGASTGIYEALELR_eSmall_c2_oxi0_nterm0_sp|P06733|ENOA_HUMAN	ENOA_HUMAN	1	1.00337	0.933441	0.908301	0.764294	0.530806	0.2166	0.0631525	0.0146262	PTRE CCND1 + doxycycline
AAVPSGASTGIYEALELR_eSmall_c3_oxi0_nterm0_sp|P06733|ENOA_HUMAN	ENOA_HUMAN	1	1.01989	1.00224	0.946779	0.848545	0.507642	0.0786717	0	0	PTRE CCND1 + doxycycline
AAVPSIK_eSmall_c2_oxi0_nterm0_sp|P00558|PGK1_HUMAN	PGK1_HUMAN	1	0.93559	0.906108	0.845693	0.767446	0.544353	0.236706	0.0655192	0.0337651	PTRE CCND1 + doxycycline
AAVQAAEVK_eSmall_c2_oxi0_nterm1_sp|Q15046|SYK_HUMAN	SYK_HUMAN	1	0.941591	0.98169	0.852714	0.803064	0.611233	0.253573	0.0498192	0.0264455	PTRE CCND1 + doxycycline
AAVQAFK_eSmall_c2_oxi0_nterm0_sp|Q8NEF9|SRFB1_HUMAN	SRFB1_HUMAN	1	0.905655	0.848449	0.658303	0.591262	0.216162	0.0900704	0.100934	0.0792559	PTRE CCND1 + doxycycline
AAWEAGK_eSmall_c2_oxi0_nterm0_sp|P24752|THIL_HUMAN	THIL_HUMAN	1	1.09636	1.15277	0.982348	0.956591	0.739252	0.320076	0	0	PTRE CCND1 + doxycycline
AAWEAGK_eSmall_c2_oxi0_nterm0_sp|P24752|THIL_HUMAN	THIL_HUMAN	1	0.735296	0.932851	0.800781	0.853244	0.46722	0.274693	0.0965029	0.0319382	PTRE CCND1 + doxycycline
AAYEAELGDAR_eSmall_c2_oxi0_nterm0_sp|P02545|LMNA_HUMAN	LMNA_HUMAN	1	1.06639	1.03969	1.00625	0.867425	0.531675	0.220727	0.0275424	0	PTRE CCND1 + doxycycline
AAYEAELGDAR_eSmall_c2_oxi0_nterm0_sp|P02545|LMNA_HUMAN	LMNA_HUMAN	1	1.09224	0.95057	0.955274	0.796323	0.474448	0.241525	0.0592804	0.027058	PTRE CCND1 + doxycycline
AAYFGIYDTAK_eSmall_c2_oxi0_nterm0_sp|P05141|ADT2_HUMAN	ADT2_HUMAN	1	0.887428	0.90298	0.79738	0.681701	0.468056	0.235126	0.0489863	0.0114146	PTRE CCND1 + doxycycline
AAYFGIYDTAK_eSmall_c3_oxi0_nterm0_sp|P05141|ADT2_HUMAN	ADT2_HUMAN	1	0.959138	0.899291	0.818548	0.735814	0.5295	0.237705	0.0348564	0	PTRE CCND1 + doxycycline
AAYFGIYDTAK_eSmall_c2_oxi0_nterm0_sp|P05141|ADT2_HUMAN	ADT2_HUMAN	1	0.828384	0.865632	0.784725	0.615334	0.475471	0.267669	0.169236	0.111987	PTRE CCND1 + doxycycline
AAYFGVYDTAK_eSmall_c2_oxi0_nterm0_sp|P12236|ADT3_HUMAN	ADT3_HUMAN	1	0.897394	0.919326	0.808299	0.658302	0.493662	0.238625	0.0816095	0.0293147	PTRE CCND1 + doxycycline
AAYLQETGKPLDETLK_eSmall_c3_oxi0_nterm0_sp|P04083|ANXA1_HUMAN	ANXA1_HUMAN	1	0.987054	0.850828	0.82489	0.738954	0.472855	0.256033	0.0467285	0.0397973	PTRE CCND1 + doxycycline
AAYNPGQAVPWNAVK_eSmall_c3_oxi0_nterm0_sp|Q8N163|CCAR2_HUMAN	CCAR2_HUMAN	1	0.972232	0.808588	0.799837	0.708191	0.418289	0.253954	0.111325	0.0795787	PTRE CCND1 + doxycycline
AAYNQVK_eSmall_c2_oxi0_nterm0_sp|P22695|QCR2_HUMAN	QCR2_HUMAN	1	0.847815	0.86958	0.830819	0.626687	0.348531	0.307812	0	0	PTRE CCND1 + doxycycline
AAYPDLENPPLLVTPSQQAK_eSmall_c3_oxi0_nterm0_sp|P54136|SYRC_HUMAN	SYRC_HUMAN	1	0.962718	0.902882	0.810951	0.724443	0.497557	0.217462	0.037564	0.0319763	PTRE CCND1 + doxycycline
AAYPDLENPPLLVTPSQQAK_eSmall_c4_oxi0_nterm0_sp|P54136|SYRC_HUMAN	SYRC_HUMAN	1	1.35501	1.03911	1.04748	0.886538	0.695822	0.342412	0.0853417	0	PTRE CCND1 + doxycycline
AAYSNFWCGMTSQGYYK_eSmall_c3_oxi0_nterm0_sp|Q8NBJ5|GT251_HUMAN	GT251_HUMAN	1	1.06274	0.858133	0.863069	0.75642	0.427453	0.189293	0.0438404	0.0353765	PTRE CCND1 + doxycycline
ACALSQINTK_eSmall_c2_oxi0_nterm0_sp|O95825|QORL1_HUMAN	QORL1_HUMAN	1	1.03714	0.85813	0.83064	0.687463	0.471905	0.259327	0.106481	0.100184	PTRE CCND1 + doxycycline
ACANPAAGSVILLENLR_eSmall_c3_oxi0_nterm0_sp|P00558|PGK1_HUMAN	PGK1_HUMAN	1	0.907746	0.85961	0.753202	0.72957	0.476625	0.275328	0.030446	0.04076	PTRE CCND1 + doxycycline
ACANPAAGSVILLENLR_eSmall_c2_oxi0_nterm0_sp|P00558|PGK1_HUMAN	PGK1_HUMAN	1	1.00623	0.880986	0.859397	0.746006	0.575587	0.264395	0.0285048	0.0112246	PTRE CCND1 + doxycycline
ACANPAAGSVILLENLR_eSmall_c2_oxi0_nterm0_sp|P00558|PGK1_HUMAN	PGK1_HUMAN	1	1.00276	0.895323	0.882979	0.787601	0.5595	0.307129	0.105855	0.0880849	PTRE CCND1 + doxycycline
ACANPAAGSVILLENLR_eSmall_c3_oxi0_nterm0_sp|P00558|PGK1_HUMAN	PGK1_HUMAN	1	1.13117	0.964552	0.906572	0.827227	0.553809	0.4105	0.179677	0.191354	PTRE CCND1 + doxycycline
ACANPAAGSVILLENLR_eSmall_c3_oxi0_nterm0_sp|P00558|PGK1_HUMAN	PGK1_HUMAN	1	0.945746	0.919047	0.844489	0.797549	0.607205	0.263631	0.0653935	0.028188	PTRE CCND1 + doxycycline
ACANPAAGSVILLENLR_eSmall_c2_oxi0_nterm0_sp|P00558|PGK1_HUMAN	PGK1_HUMAN	1	1.0445	0.988534	0.923503	0.744168	0.558525	0.25673	0.0806941	0.0420932	PTRE CCND1 + doxycycline
ACANPAAGSVILLENLR_eSmall_c3_oxi0_nterm0_sp|P00558|PGK1_HUMAN	PGK1_HUMAN	1	0.957905	0.967341	0.950775	0.830497	0.51068	0.299137	0.0577557	0	PTRE CCND1 + doxycycline
ACDELVEEMEHYGK_eSmall_c3_oxi0_nterm0_sp|O00469|PLOD2_HUMAN	PLOD2_HUMAN	1	1.08224	0.937326	0.957056	0.758706	0.446876	0.160551	0.0347205	0.0190156	PTRE CCND1 + doxycycline
ACDELVEEMEHYGK_eSmall_c3_oxi0_nterm0_sp|O00469|PLOD2_HUMAN	PLOD2_HUMAN	1	0.961138	0.888156	0.826291	0.651817	0.400049	0.152435	0.0412761	0.00720893	PTRE CCND1 + doxycycline
ACDESFQPLGDIMK_eSmall_c2_oxi0_nterm0_sp|Q6Y7W6|GGYF2_HUMAN	GGYF2_HUMAN	1	1.03916	0.89177	1.01754	0.843434	0.513516	0.234676	0.107461	0	PTRE CCND1 + doxycycline
ACDILAIDK_eSmall_c2_oxi0_nterm0_sp|O00273|DFFA_HUMAN	DFFA_HUMAN	1	1.13762	0.908262	0.809142	0.675007	0.520712	0.22807	0	0	PTRE CCND1 + doxycycline
ACDSVTSNVLPLLLEQFHK_eSmall_c3_oxi0_nterm0_sp|Q96T76|MMS19_HUMAN	MMS19_HUMAN	1	1.00599	0.913995	0.810818	0.654224	0.4467	0.22316	0.027119	0.0289697	PTRE CCND1 + doxycycline
ACEFAGFQCQIQFGPHNEQK_eSmall_c3_oxi0_nterm0_sp|Q9Y490|TLN1_HUMAN	TLN1_HUMAN	1	1.05644	0.923905	0.979384	0.759272	0.398889	0.159484	0.0346381	0.0131554	PTRE CCND1 + doxycycline
ACEFAGFQCQIQFGPHNEQK_eSmall_c4_oxi0_nterm0_sp|Q9Y490|TLN1_HUMAN	TLN1_HUMAN	1	1.14229	1.06881	1.13056	0.889671	0.445105	0.211875	0.100179	0.0272454	PTRE CCND1 + doxycycline
ACFDCGAK_eSmall_c2_oxi0_nterm0_sp|Q8N6H7|ARFG2_HUMAN	ARFG2_HUMAN	1	0.855769	0.834053	0.738387	0.596902	0.382263	0.194048	0.0909377	0.103374	PTRE CCND1 + doxycycline
ACFHCETCK_eSmall_c3_oxi0_nterm0_sp|Q14847|LASP1_HUMAN	LASP1_HUMAN	1	1.00421	1.06668	0.983428	0.848195	0.571622	0.285501	0	0	PTRE CCND1 + doxycycline
ACFHCETCK_eSmall_c3_oxi0_nterm0_sp|Q14847|LASP1_HUMAN	LASP1_HUMAN	1	1.12933	1.03235	0.927776	0.876534	0.580101	0.248415	0.0557743	0.0227847	PTRE CCND1 + doxycycline
ACFHCETCK_eSmall_c3_oxi0_nterm0_sp|Q14847|LASP1_HUMAN	LASP1_HUMAN	1	1.07834	1.01419	0.934265	0.70748	0.509063	0.238872	0.0841263	0.013795	PTRE CCND1 + doxycycline
ACFHCETCK_eSmall_c2_oxi0_nterm0_sp|Q14847|LASP1_HUMAN	LASP1_HUMAN	1	0.28343	0.308642	0.257058	0.330116	0.24923	0	0	0	PTRE CCND1 + doxycycline
ACFHCETCK_eSmall_c3_oxi0_nterm0_sp|Q14847|LASP1_HUMAN	LASP1_HUMAN	1	1.10095	0.892809	0.92196	0.840219	0.560362	0.253111	0.0501677	0	PTRE CCND1 + doxycycline
ACFTMDPK_eSmall_c2_oxi0_nterm0_sp|P26640|SYVC_HUMAN	SYVC_HUMAN	1	0.981032	0.918925	0.871962	0.78167	0.555676	0.277068	0.055352	0.00784334	PTRE CCND1 + doxycycline
ACGNFGIPCELR_eSmall_c2_oxi0_nterm0_sp|P22234|PUR6_HUMAN	PUR6_HUMAN	1	1.0517	1.0566	0.900006	0.831339	0.680035	0.323717	0.170598	0.142849	PTRE CCND1 + doxycycline
ACGQIFCGK_eSmall_c2_oxi0_nterm0_sp|O14964|HGS_HUMAN	HGS_HUMAN	1	0.919826	0.913259	0.796847	0.684782	0.417716	0.22483	0.0689408	0.0194868	PTRE CCND1 + doxycycline
ACIENGASCIDISGEPQFLELMQLK_eSmall_c3_oxi0_nterm0_sp|Q8NBX0|SCPDL_HUMAN	SCPDL_HUMAN	1	0.955912	0.897445	0.804852	0.773074	0.459824	0.282652	0.0407035	0	PTRE CCND1 + doxycycline
ACIGDTLCQK_eSmall_c2_oxi0_nterm0_sp|A0AVT1|UBA6_HUMAN	UBA6_HUMAN	1	0.912104	0.969766	0.907802	0.813501	0.551539	0.349507	0.14372	0.0974212	PTRE CCND1 + doxycycline
ACLDYPVTSVLPPASLCK_eSmall_c3_oxi0_nterm0_sp|P53801|PTTG_HUMAN	PTTG_HUMAN	1	0.938396	0.790889	0.615258	0.438154	0.469589	0.219541	0.143796	0.36153	PTRE CCND1 + doxycycline
ACLIFFDEIDAIGGAR_eSmall_c3_oxi0_nterm0_sp|P35998|PRS7_HUMAN	PRS7_HUMAN	1	1.19327	1.08966	1.04759	0.689427	0.547205	0.211073	0	0	PTRE CCND1 + doxycycline
ACLIFFDEIDAIGGAR_eSmall_c2_oxi0_nterm0_sp|P35998|PRS7_HUMAN	PRS7_HUMAN	1	0.936587	0.928794	0.707168	0.552551	0.396794	0.140719	0.0249845	0.013928	PTRE CCND1 + doxycycline
ACLISLGYDIGNDPQGEAEFAR_eSmall_c3_oxi0_nterm0_sp|P12814|ACTN1_HUMAN	ACTN1_HUMAN	1	0.881736	0.944975	0.748	0.734563	0.467714	0.159351	0.0563136	0.0173596	PTRE CCND1 + doxycycline
ACLISLGYDIGNDPQGEAEFAR_eSmall_c3_oxi0_nterm0_sp|P12814|ACTN1_HUMAN	ACTN1_HUMAN	1	0.825978	0.998918	0.886975	0.762496	0.580202	0.225642	0.0567259	0.032654	PTRE CCND1 + doxycycline
ACLISLGYDIGNDPQGEAEFAR_eSmall_c3_oxi0_nterm0_sp|P12814|ACTN1_HUMAN	ACTN1_HUMAN	1	0.999101	1.16905	0.97486	0.92807	0.645396	0.214814	0.0900711	0.028574	PTRE CCND1 + doxycycline
ACLISLGYDVENDR_eSmall_c2_oxi0_nterm0_sp|O43707|ACTN4_HUMAN	ACTN4_HUMAN	1	0.923908	0.864484	0.797194	0.678129	0.430037	0.177945	0.0276923	0.0154004	PTRE CCND1 + doxycycline
ACLISLGYDVENDR_eSmall_c3_oxi0_nterm0_sp|O43707|ACTN4_HUMAN	ACTN4_HUMAN	1	0.983861	1.01779	0.874269	0.802688	0.485255	0.208866	0.0782069	0.0241956	PTRE CCND1 + doxycycline
ACLISLGYDVENDR_eSmall_c2_oxi0_nterm0_sp|O43707|ACTN4_HUMAN	ACTN4_HUMAN	1	0.870475	0.817449	0.720471	0.657906	0.36932	0.149995	0.0499135	0.00664317	PTRE CCND1 + doxycycline
ACLISLGYDVENDR_eSmall_c3_oxi0_nterm0_sp|O43707|ACTN4_HUMAN	ACTN4_HUMAN	1	0.929753	1.01069	0.843689	0.611638	0.490177	0.171755	0.0377583	0.0194868	PTRE CCND1 + doxycycline
ACLISLGYDVENDRQGEAEFNR_eSmall_c3_oxi0_nterm0_sp|O43707|ACTN4_HUMAN	ACTN4_HUMAN	1	1.03631	0.88177	0.91193	0.900402	0.595023	0.145234	0.0790864	0.0639596	PTRE CCND1 + doxycycline
ACNCLLLK_eSmall_c2_oxi0_nterm0_sp|P09104|ENOG_HUMAN	ENOG_HUMAN	1	1.03079	1.01095	0.866507	0.754019	0.505264	0.239198	0.0661631	0.0295494	PTRE CCND1 + doxycycline
ACNCLLLK_eSmall_c2_oxi0_nterm0_sp|P09104|ENOG_HUMAN	ENOG_HUMAN	1	1.04748	0.92158	0.888632	0.848483	0.584485	0.344573	0.137902	0.111697	PTRE CCND1 + doxycycline
ACNCNLYGTMK_eSmall_c2_oxi0_nterm0_sp|P11047|LAMC1_HUMAN	LAMC1_HUMAN	1	0.990859	0.764316	0.728515	0.503454	0.432012	0.0838202	0	0.0360947	PTRE CCND1 + doxycycline
ACNQLGQFLQHR_eSmall_c3_oxi0_nterm0_sp|O95782|AP2A1_HUMAN	AP2A1_HUMAN	1	1.09261	1.0105	1.10212	0.905057	0.539202	0.331702	0.134323	0.116354	PTRE CCND1 + doxycycline
ACPALGLEALQPLQPEPPPEPAFSEAQK_eSmall_c3_oxi0_nterm1_sp|Q9UPQ0|LIMC1_HUMAN	LIMC1_HUMAN	1	0.877364	0.757142	0.696724	0.407215	0.112095	0.0276187	0.022757	0.0163779	PTRE CCND1 + doxycycline
ACPALGLEALQPLQPEPPPEPAFSEAQK_eSmall_c3_oxi0_nterm1_sp|Q9UPQ0|LIMC1_HUMAN	LIMC1_HUMAN	1	0.97393	0.803926	0.704415	0.471492	0.140493	0.0625316	0.0118992	0.012653	PTRE CCND1 + doxycycline
ACPLQPDHTNDEKE_eSmall_c3_oxi0_nterm0_sp|Q15004|PAF15_HUMAN	PAF15_HUMAN	1	1.01214	0.659047	0.507737	0.272414	0.135806	0.0970042	0.268715	0.140643	PTRE CCND1 + doxycycline
ACQSIYPLHDVFVR_eSmall_c3_oxi0_nterm0_sp|P61247|RS3A_HUMAN	RS3A_HUMAN	1	1.31401	1.17296	1.13503	1.0527	0.617808	0.259313	0.0438768	0.0281493	PTRE CCND1 + doxycycline
ACQSIYPLHDVFVR_eSmall_c3_oxi0_nterm0_sp|P61247|RS3A_HUMAN	RS3A_HUMAN	1	1.4487	1.12331	1.12275	1.03416	0.691519	0.290176	0.116191	0.0703456	PTRE CCND1 + doxycycline
ACQSIYPLHDVFVR_eSmall_c3_oxi0_nterm0_sp|P61247|RS3A_HUMAN	RS3A_HUMAN	1	1.44905	1.22008	1.14275	1.05036	0.664646	0.332819	0.0356271	0	PTRE CCND1 + doxycycline
ACQSLASR_eSmall_c2_oxi0_nterm0_sp|Q12789|TF3C1_HUMAN	TF3C1_HUMAN	1	0.779647	0.754057	0.685616	0.48577	0.185806	0	0.0641725	0	PTRE CCND1 + doxycycline
ACSPCSSQSSSSGICTDFWDLLVK_eSmall_c3_oxi0_nterm0_sp|Q7Z6Z7|HUWE1_HUMAN	HUWE1_HUMAN	1	1.08403	0.964815	0.708057	0.672618	0.34828	0.314305	0.232857	0.114653	PTRE CCND1 + doxycycline
ACYLSINPQKDETLETEK_eSmall_c3_oxi0_nterm0_sp|P61163|ACTZ_HUMAN	ACTZ_HUMAN	1	0.983377	0.900272	0.855343	0.690877	0.46915	0.186314	0.0631103	0	PTRE CCND1 + doxycycline
ACYLSINPQKDETLETEK_eSmall_c3_oxi0_nterm0_sp|P61163|ACTZ_HUMAN	ACTZ_HUMAN	1	1.00408	0.980768	0.878854	0.660984	0.436725	0.201136	0.0437758	0.00985151	PTRE CCND1 + doxycycline
ACYLSINPQKDETLETEK_eSmall_c4_oxi0_nterm0_sp|P61163|ACTZ_HUMAN	ACTZ_HUMAN	1	1.12742	0.972165	1.01604	0.884451	0.572361	0.261313	0.132979	0.0647631	PTRE CCND1 + doxycycline
ADADTVLLFLK_eSmall_c2_oxi0_nterm0_sp|Q9NZJ4|SACS_HUMAN	SACS_HUMAN	1	1.00143	0.945558	0.969474	0.945103	0.525491	0.173491	0.0731346	0	PTRE CCND1 + doxycycline
ADAECYTAMK_eSmall_c2_oxi0_nterm0_sp|O94905|ERLN2_HUMAN	ERLN2_HUMAN	1	1.02727	0.787779	0.862434	0.742092	0.455157	0.214525	0.0282979	0	PTRE CCND1 + doxycycline
ADAEGESDLENSR_eSmall_c2_oxi0_nterm0_sp|Q9Y490|TLN1_HUMAN	TLN1_HUMAN	1	1.28041	0.938707	0.809525	0.705383	0.37452	0.171198	0	0	PTRE CCND1 + doxycycline
ADAEGESDLENSR_eSmall_c2_oxi0_nterm0_sp|Q9Y490|TLN1_HUMAN	TLN1_HUMAN	1	0.861911	0.849748	0.746731	0.776828	0.377091	0.123436	0	0	PTRE CCND1 + doxycycline
ADAENLIYTADPESFEVNTK_eSmall_c3_oxi0_nterm0_sp|Q9H8V3|ECT2_HUMAN	ECT2_HUMAN	1	0.65921	0.312425	0.329775	0.0727004	0	0.0759396	0	0	PTRE CCND1 + doxycycline
ADAETLR_eSmall_c2_oxi0_nterm0_sp|P08758|ANXA5_HUMAN	ANXA5_HUMAN	1	1.06267	0.988019	0.831302	0.806449	0.607116	0.287066	0.114888	0.0222089	PTRE CCND1 + doxycycline
ADAETLR_eSmall_c2_oxi0_nterm0_sp|P08758|ANXA5_HUMAN	ANXA5_HUMAN	1	0.916662	0.84862	0.753345	0.728384	0.511442	0.241624	0.0370163	0	PTRE CCND1 + doxycycline
ADAEYYAAHK_eSmall_c3_oxi0_nterm0_sp|O75477|ERLN1_HUMAN	ERLN1_HUMAN	1	0.968161	0.925487	0.873384	0.735258	0.482491	0.240886	0.0436272	0.0240073	PTRE CCND1 + doxycycline
ADAFGDELFSVFEGDSTTAAGTK_eSmall_c3_oxi0_nterm1_sp|P42285|MTREX_HUMAN	MTREX_HUMAN	1	0.695143	0.523603	0.694509	0.732839	0.240018	0	0	0	PTRE CCND1 + doxycycline
ADAVWNK_eSmall_c2_oxi0_nterm0_sp|P42704|LPPRC_HUMAN	LPPRC_HUMAN	1	0.854685	0.806443	0.734573	0.768976	0.49098	0.2378	0.0402523	0	PTRE CCND1 + doxycycline
ADCASGIFLAAEK_eSmall_c3_oxi0_nterm0_sp|O43747|AP1G1_HUMAN	AP1G1_HUMAN	1	1.16399	0.929268	0.922757	0.910499	0.612134	0.296949	0.0365265	0	PTRE CCND1 + doxycycline
ADCILYYGFGDIFR_eSmall_c2_oxi0_nterm0_sp|P46063|RECQ1_HUMAN	RECQ1_HUMAN	1	0.931255	0.867174	0.739672	0.589474	0.401719	0.183302	0.0200819	0	PTRE CCND1 + doxycycline
ADCLMGEFK_eSmall_c2_oxi0_nterm0_sp|Q9NZM1|MYOF_HUMAN	MYOF_HUMAN	1	0.876548	0.978106	0.786846	0.703142	0.480982	0.222146	0.0676851	0.0414154	PTRE CCND1 + doxycycline
ADCSNIDK_eSmall_c2_oxi0_nterm0_sp|Q9Y3A3|PHOCN_HUMAN	PHOCN_HUMAN	1	1.22613	0.913944	0.86314	0.948581	0.64669	0.0999405	0	0	PTRE CCND1 + doxycycline
ADCTITMADSDFLALMTGK_eSmall_c3_oxi0_nterm0_sp|P22307|NLTP_HUMAN	NLTP_HUMAN	1	0.932676	0.85144	0.818052	0.634097	0.650661	0.253473	0	0	PTRE CCND1 + doxycycline
ADDADEFGYSR_eSmall_c2_oxi0_nterm0_sp|Q7KZF4|SND1_HUMAN	SND1_HUMAN	1	1.0958	1.02814	0.885341	0.83905	0.604074	0.261431	0.0439469	0.0256234	PTRE CCND1 + doxycycline
ADDIDIEAMLEAPYK_eSmall_c2_oxi0_nterm1_sp|Q14498|RBM39_HUMAN	RBM39_HUMAN	1	0.98514	0.932157	0.774796	0.709429	0.406338	0.14859	0.0243499	0	PTRE CCND1 + doxycycline
ADDIDIEAMLEAPYK_eSmall_c2_oxi0_nterm1_sp|Q14498|RBM39_HUMAN	RBM39_HUMAN	1	1.10973	1.01889	0.891233	0.782589	0.417711	0.215005	0.0237599	0	PTRE CCND1 + doxycycline
ADDLDFETGDAGASATFPMQCSALR_eSmall_c3_oxi1_nterm1_sp|P63241|IF5A1_HUMAN	IF5A1_HUMAN	1	0.784712	0.679016	0.936839	0.895106	0.469392	0.238866	0.132175	0.14194	PTRE CCND1 + doxycycline
ADDLLPLGDQTQDGDFGSR_eSmall_c3_oxi0_nterm0_sp|O43290|SNUT1_HUMAN	SNUT1_HUMAN	1	1.10311	0.96308	0.794931	0.669433	0.319737	0.127792	0.0251408	0.00950354	PTRE CCND1 + doxycycline
ADDNATIR_eSmall_c2_oxi0_nterm0_sp|O75821|EIF3G_HUMAN	EIF3G_HUMAN	1	0.936147	0.784832	0.646523	0.869438	0.691752	0.506255	0.315155	0.449634	PTRE CCND1 + doxycycline
ADDPSSYMEVVQAANTSGNWEELVK_eSmall_c3_oxi0_nterm0_sp|Q00610|CLH1_HUMAN	CLH1_HUMAN	1	1.1418	0.904113	0.934329	0.893198	0.475887	0.264322	0.0293173	0.0176952	PTRE CCND1 + doxycycline
ADDTFEALCIEPFSSPPELPDVMKPQDSGSSANEQAVQ_eSmall_c4_oxi0_nterm0_sp|Q15370|ELOB_HUMAN	ELOB_HUMAN	1	0.927822	1.00603	0.812943	0.748884	0.461345	0.141952	0	0	PTRE CCND1 + doxycycline
ADEALNK_eSmall_c2_oxi0_nterm0_sp|P52701|MSH6_HUMAN	MSH6_HUMAN	1	0.954207	0.951978	0.827562	0.668583	0.291615	0.168013	0.0479865	0.0717756	PTRE CCND1 + doxycycline
ADEALNK_eSmall_c2_oxi0_nterm0_sp|P52701|MSH6_HUMAN	MSH6_HUMAN	1	0.791687	0.654775	0.72628	0.537731	0.372492	0.0701232	0	0	PTRE CCND1 + doxycycline
ADEDPIMGFHQMFLLK_eSmall_c3_oxi0_nterm0_sp|P61970|NTF2_HUMAN	NTF2_HUMAN	1	1.20656	1.05842	1.04135	0.953073	0.581685	0.318578	0.0584954	0.00965017	PTRE CCND1 + doxycycline
ADEDPIMGFHQMFLLK_eSmall_c3_oxi0_nterm0_sp|P61970|NTF2_HUMAN	NTF2_HUMAN	1	1.12119	0.87586	0.962449	0.845692	0.502481	0.271867	0.0403625	0.0143391	PTRE CCND1 + doxycycline
ADEDPIMGFHQMFLLK_eSmall_c3_oxi0_nterm0_sp|P61970|NTF2_HUMAN	NTF2_HUMAN	1	1.11255	0.938225	0.973908	0.889095	0.509002	0.274074	0.0591527	0.0106399	PTRE CCND1 + doxycycline
ADEGISFR_eSmall_c2_oxi0_nterm0_sp|Q06830|PRDX1_HUMAN	PRDX1_HUMAN	1	0.907861	1.17145	1.13823	1.04173	0.748836	0.398951	0	0.0858187	PTRE CCND1 + doxycycline
ADEMYDK_eSmall_c2_oxi0_nterm0_sp|O94826|TOM70_HUMAN	TOM70_HUMAN	1	1.04405	0.929499	0.786787	0.850696	0.530932	0.193236	0.0769672	0	PTRE CCND1 + doxycycline
ADEWLMK_eSmall_c2_oxi0_nterm0_sp|P35579|MYH9_HUMAN	MYH9_HUMAN	1	0.873568	0.741775	0.727124	0.659244	0.479236	0.259602	0.154671	0.115032	PTRE CCND1 + doxycycline
ADEWLMK_eSmall_c2_oxi0_nterm0_sp|P35579|MYH9_HUMAN	MYH9_HUMAN	1	0.805552	0.723141	0.789098	0.564096	0.430026	0.222431	0.0406526	0.0294278	PTRE CCND1 + doxycycline
ADEWLMK_eSmall_c2_oxi0_nterm0_sp|P35579|MYH9_HUMAN	MYH9_HUMAN	1	0.844822	0.75885	0.737684	0.578442	0.393611	0.212081	0.0500483	0.00847543	PTRE CCND1 + doxycycline
ADFCIIHYAGK_eSmall_c3_oxi0_nterm0_sp|P35579|MYH9_HUMAN	MYH9_HUMAN	1	0.967671	0.758586	0.826492	0.658664	0.43709	0.174364	0.0389238	0.0159352	PTRE CCND1 + doxycycline
ADFCIIHYAGK_eSmall_c3_oxi0_nterm0_sp|P35579|MYH9_HUMAN	MYH9_HUMAN	1	0.924072	0.803646	0.90561	0.68998	0.445809	0.187328	0.0496524	0.0292036	PTRE CCND1 + doxycycline
ADFCIIHYAGK_eSmall_c3_oxi0_nterm0_sp|P35579|MYH9_HUMAN	MYH9_HUMAN	1	0.940414	0.762792	0.817637	0.705867	0.406885	0.204479	0.0992773	0.0606065	PTRE CCND1 + doxycycline
ADFPAGIPECGTDALR_eSmall_c2_oxi0_nterm0_sp|P26640|SYVC_HUMAN	SYVC_HUMAN	1	0.911972	0.863441	0.805402	0.743909	0.510598	0.274439	0.0439774	0.0149577	PTRE CCND1 + doxycycline
ADFPDNIVIASIMCSYNK_eSmall_c3_oxi0_nterm0_sp|Q12882|DPYD_HUMAN	DPYD_HUMAN	1	0.883562	0.8231	0.715091	0.502574	0.242069	0.0646951	0.0473663	0.0478839	PTRE CCND1 + doxycycline
ADFVCSTVQKPDAANYYYLIILK_eSmall_c3_oxi0_nterm0_sp|Q9NQW6|ANLN_HUMAN	ANLN_HUMAN	1	1.04235	0.655495	0.581739	0.245984	0.0800988	0.0202152	0.0079304	0	PTRE CCND1 + doxycycline
ADFVCSTVQKPDAANYYYLIILK_eSmall_c4_oxi0_nterm0_sp|Q9NQW6|ANLN_HUMAN	ANLN_HUMAN	1	1.03218	0.643679	0.521828	0.238694	0.0614718	0.0279407	0.0108102	0	PTRE CCND1 + doxycycline
ADFVLAANSYDLAIK_eSmall_c3_oxi0_nterm0_sp|Q14318|FKBP8_HUMAN	FKBP8_HUMAN	1	1.11648	0.867653	0.756722	0.65309	0.299472	0.187556	0.0470302	0	PTRE CCND1 + doxycycline
ADGAPSAAPPDGLLASPDLGLLK_eSmall_c3_oxi0_nterm0_sp|P17535|JUND_HUMAN	JUND_HUMAN	1	1.04885	0.838985	0.741725	0.562914	0.310216	0.213524	0.186925	0.256419	PTRE CCND1 + doxycycline
ADGGTQVIDTK_eSmall_c2_oxi0_nterm0_sp|P09622|DLDH_HUMAN	DLDH_HUMAN	1	1.05237	0.909897	1.02294	0.889377	0.639645	0.36638	0.135115	0.137615	PTRE CCND1 + doxycycline
ADGGTQVIDTK_eSmall_c2_oxi0_nterm0_sp|P09622|DLDH_HUMAN	DLDH_HUMAN	1	1.05266	0.89725	0.967162	0.874638	0.54516	0.32751	0.072073	0.048948	PTRE CCND1 + doxycycline
ADGIVSK_eSmall_c2_oxi0_nterm0_sp|P63220|RS21_HUMAN	RS21_HUMAN	1	1.03825	0.903967	0.884871	0.782738	0.479759	0.271755	0.0262409	0.014113	PTRE CCND1 + doxycycline
ADGIVSK_eSmall_c2_oxi0_nterm0_sp|P63220|RS21_HUMAN	RS21_HUMAN	1	0.96979	0.892122	0.835862	0.863866	0.545897	0.295626	0.0718809	0.028076	PTRE CCND1 + doxycycline
ADGIVSK_eSmall_c2_oxi0_nterm0_sp|P63220|RS21_HUMAN	RS21_HUMAN	1	0.982369	0.817795	0.841877	0.733718	0.531008	0.255333	0.085586	0	PTRE CCND1 + doxycycline
ADGYNQPDSK_eSmall_c2_oxi0_nterm0_sp|O60506|HNRPQ_HUMAN	HNRPQ_HUMAN	1	0.954932	0.949297	0.781716	0.83595	0.529933	0.269316	0.0215431	0	PTRE CCND1 + doxycycline
ADGYVLEGK_eSmall_c2_oxi0_nterm0_sp|P62241|RS8_HUMAN	RS8_HUMAN	1	1.02242	0.869045	0.823517	0.741176	0.503915	0.290043	0.0502458	0.0114209	PTRE CCND1 + doxycycline
ADGYVLEGK_eSmall_c2_oxi0_nterm0_sp|P62241|RS8_HUMAN	RS8_HUMAN	1	0.963029	0.965736	0.868738	0.81977	0.557811	0.317739	0.0919551	0.0496259	PTRE CCND1 + doxycycline
ADGYVLEGK_eSmall_c2_oxi0_nterm0_sp|P62241|RS8_HUMAN	RS8_HUMAN	1	1.03772	0.948689	0.916602	0.835411	0.555982	0.33371	0.0580098	0.0197198	PTRE CCND1 + doxycycline
ADHDFVVQEDFMK_eSmall_c3_oxi0_nterm0_sp|P62333|PRS10_HUMAN	PRS10_HUMAN	1	1.0326	0.956676	0.915215	0.832416	0.449906	0.239529	0.0502685	0.0138131	PTRE CCND1 + doxycycline
ADHDFVVQEDFMK_eSmall_c3_oxi0_nterm0_sp|P62333|PRS10_HUMAN	PRS10_HUMAN	1	1.01168	0.962496	0.994877	0.890714	0.484298	0.276096	0.0569808	0.0174132	PTRE CCND1 + doxycycline
ADHGEPIGR_eSmall_c3_oxi0_nterm0_sp|P08238|HS90B_HUMAN	HS90B_HUMAN	1	1.11276	1.00221	0.796067	0.826596	0.579444	0.166556	0	0	PTRE CCND1 + doxycycline
ADHGEPIGR_eSmall_c2_oxi0_nterm0_sp|P08238|HS90B_HUMAN	HS90B_HUMAN	1	0.978992	0.930318	0.807507	0.770359	0.56045	0.231276	0.0715487	0.0257387	PTRE CCND1 + doxycycline
ADHQPLTEASYVNLPTIALCNTDSPLR_eSmall_c3_oxi0_nterm0_sp|P08865|RSSA_HUMAN	RSSA_HUMAN	1	1.29267	1.14352	1.0581	0.944044	0.688408	0.355073	0.105766	0.0905795	PTRE CCND1 + doxycycline
ADHQPLTEASYVNLPTIALCNTDSPLR_eSmall_c3_oxi0_nterm0_sp|P08865|RSSA_HUMAN	RSSA_HUMAN	1	1.32909	1.11099	1.0482	0.99503	0.650459	0.3185	0.0930505	0.0762026	PTRE CCND1 + doxycycline
ADIDNKEQSELDQDLDDVEEVEEEETGEETK_eSmall_c4_oxi0_nterm1_sp|P55209|NP1L1_HUMAN	NP1L1_HUMAN	1	1.17494	1.04928	0.979731	0.919772	0.478619	0.22132	0.160221	0.069316	PTRE CCND1 + doxycycline
ADIDNKEQSELDQDLDDVEEVEEEETGEETK_eSmall_c3_oxi0_nterm1_sp|P55209|NP1L1_HUMAN	NP1L1_HUMAN	1	1.28385	1.10096	1.02094	0.733316	0.291987	0.0719624	0	0	PTRE CCND1 + doxycycline
ADIDNKEQSELDQDLDDVEEVEEEETGEETK_eSmall_c4_oxi0_nterm1_sp|P55209|NP1L1_HUMAN	NP1L1_HUMAN	1	1.01012	0.812591	0.823004	0.688795	0.299498	0.066241	0	0	PTRE CCND1 + doxycycline
ADIDNKEQSELDQDLDDVEEVEEEETGEETK_eSmall_c3_oxi0_nterm1_sp|P55209|NP1L1_HUMAN	NP1L1_HUMAN	1	1.0861	0.816152	1.02017	0.677806	0.297593	0.108433	0	0	PTRE CCND1 + doxycycline
ADIDVSGPSVDTDAPDLDIEGPEGK_eSmall_c3_oxi0_nterm0_sp|Q09666|AHNK_HUMAN	AHNK_HUMAN	1	1.12532	0.935354	0.931683	0.866899	0.559176	0.394432	0.261042	0.221174	PTRE CCND1 + doxycycline
ADIDVSGPSVDTDAPDLDIEGPEGK_eSmall_c4_oxi0_nterm0_sp|Q09666|AHNK_HUMAN	AHNK_HUMAN	1	1.02119	1.03077	0.957671	1.02826	0.779391	0.417299	0.243897	0.251929	PTRE CCND1 + doxycycline
ADIEEIK_eSmall_c2_oxi0_nterm0_sp|P80303|NUCB2_HUMAN	NUCB2_HUMAN	1	0.942242	0.897941	0.773588	0.637807	0.347383	0.15789	0.0284776	0.00367382	PTRE CCND1 + doxycycline
ADIEISGPK_eSmall_c2_oxi0_nterm0_sp|Q09666|AHNK_HUMAN	AHNK_HUMAN	1	0.935684	0.835723	0.76233	0.713213	0.551755	0.353725	0.202998	0.196146	PTRE CCND1 + doxycycline
ADIEISGPK_eSmall_c2_oxi0_nterm0_sp|Q09666|AHNK_HUMAN	AHNK_HUMAN	1	1.14139	0.966192	0.893788	0.854971	0.522242	0.371218	0.201727	0.19428	PTRE CCND1 + doxycycline
ADIEMPFDPSK_eSmall_c2_oxi0_nterm0_sp|O75369|FLNB_HUMAN	FLNB_HUMAN	1	0.98249	0.903978	0.851891	0.77013	0.479881	0.237436	0.0501373	0.0246116	PTRE CCND1 + doxycycline
ADIEMPFDPSK_eSmall_c2_oxi0_nterm0_sp|O75369|FLNB_HUMAN	FLNB_HUMAN	1	0.977068	0.86073	0.793908	0.661179	0.39787	0.22117	0.0333187	0.0122698	PTRE CCND1 + doxycycline
ADIEMPFDPSK_eSmall_c2_oxi0_nterm0_sp|O75369|FLNB_HUMAN	FLNB_HUMAN	1	1.01196	0.95051	0.889816	0.761165	0.461697	0.23034	0.0370687	0.0294354	PTRE CCND1 + doxycycline
ADIEVACYGYEGIDAVK_eSmall_c3_oxi0_nterm0_sp|P05198|IF2A_HUMAN	IF2A_HUMAN	1	1.05314	1.07674	0.928935	0.762875	0.461007	0.206881	0.0219496	0	PTRE CCND1 + doxycycline
ADIEVACYGYEGIDAVK_eSmall_c3_oxi0_nterm0_sp|P05198|IF2A_HUMAN	IF2A_HUMAN	1	0.866392	0.977227	0.957161	0.796685	0.64123	0.159911	0.056103	0.0995866	PTRE CCND1 + doxycycline
ADIFMFDEPSSYLDVK_eSmall_c3_oxi0_nterm0_sp|P61221|ABCE1_HUMAN	ABCE1_HUMAN	1	0.933953	0.869313	0.915648	0.646742	0.460579	0.226732	0.045786	0.0161363	PTRE CCND1 + doxycycline
ADIFMFDEPSSYLDVK_eSmall_c2_oxi0_nterm0_sp|P61221|ABCE1_HUMAN	ABCE1_HUMAN	1	0.921483	0.833609	0.696982	0.642781	0.487161	0.192115	0.0457612	0.0239212	PTRE CCND1 + doxycycline
ADIFMFDEPSSYLDVK_eSmall_c3_oxi0_nterm0_sp|P61221|ABCE1_HUMAN	ABCE1_HUMAN	1	0.954038	0.922122	0.816619	0.654062	0.458286	0.204289	0.0380638	0.0149566	PTRE CCND1 + doxycycline
ADIFMFDEPSSYLDVK_eSmall_c2_oxi0_nterm0_sp|P61221|ABCE1_HUMAN	ABCE1_HUMAN	1	0.897439	0.937169	0.828255	0.60602	0.511009	0.227439	0.0667404	0.0202171	PTRE CCND1 + doxycycline
ADIIHACDIVEDAAIAYGYNNIQMTLPK_eSmall_c4_oxi0_nterm0_sp|Q9NSD9|SYFB_HUMAN	SYFB_HUMAN	1	0.903194	0.767792	0.578865	0.613211	0.427743	0.190354	0.114826	0.052235	PTRE CCND1 + doxycycline
ADIIHACDIVEDAAIAYGYNNIQMTLPK_eSmall_c4_oxi0_nterm0_sp|Q9NSD9|SYFB_HUMAN	SYFB_HUMAN	1	0.985112	0.716556	0.663312	0.600338	0.477086	0.247225	0.078674	0.119813	PTRE CCND1 + doxycycline
ADILEDK_eSmall_c2_oxi0_nterm0_sp|P52272|HNRPM_HUMAN	HNRPM_HUMAN	1	0.890524	0.875328	0.722807	0.757067	0.514193	0.280037	0.0936282	0.094142	PTRE CCND1 + doxycycline
ADILEDKDGK_eSmall_c3_oxi0_nterm0_sp|P52272|HNRPM_HUMAN	HNRPM_HUMAN	1	1.04692	0.956577	0.893748	0.81649	0.525046	0.222625	0.0362253	0.0174688	PTRE CCND1 + doxycycline
ADILEDKDGK_eSmall_c3_oxi0_nterm0_sp|P52272|HNRPM_HUMAN	HNRPM_HUMAN	1	0.896901	0.91265	0.793275	0.67478	0.428949	0.21009	0.0174316	0.0143387	PTRE CCND1 + doxycycline
ADISGNITK_eSmall_c2_oxi0_nterm0_sp|Q9NZD2|GLTP_HUMAN	GLTP_HUMAN	1	0.939288	0.813213	0.749938	0.486584	0.238489	0.0878014	0	0	PTRE CCND1 + doxycycline
ADKDYHFK_eSmall_c4_oxi0_nterm0_sp|P06748|NPM_HUMAN	NPM_HUMAN	1	1.03158	0.923931	0.869693	0.698791	0.484247	0.261756	0.0484137	0.0152803	PTRE CCND1 + doxycycline
ADKDYHFK_eSmall_c3_oxi0_nterm0_sp|P06748|NPM_HUMAN	NPM_HUMAN	1	0.877232	0.79997	0.877162	0.66706	0.469959	0.236959	0.0493629	0	PTRE CCND1 + doxycycline
ADKMDMSLDDIIK_eSmall_c2_oxi0_nterm1_sp|Q86V81|THOC4_HUMAN	THOC4_HUMAN	1	1.07525	0.914457	0.908466	0.815798	0.518512	0.198952	0.0686977	0.0283245	PTRE CCND1 + doxycycline
ADKMDMSLDDIIK_eSmall_c2_oxi0_nterm1_sp|Q86V81|THOC4_HUMAN	THOC4_HUMAN	1	1.08017	1.06288	0.942349	0.845148	0.542438	0.208002	0.0434252	0.0084978	PTRE CCND1 + doxycycline
ADKMDMSLDDIIK_eSmall_c3_oxi0_nterm1_sp|Q86V81|THOC4_HUMAN	THOC4_HUMAN	1	1.10029	0.994237	0.987928	0.772939	0.520416	0.222218	0.0922892	0.0632157	PTRE CCND1 + doxycycline
ADKMDMSLDDIIK_eSmall_c2_oxi0_nterm1_sp|Q86V81|THOC4_HUMAN	THOC4_HUMAN	1	1.02351	0.975734	0.864424	0.774692	0.429001	0.197616	0.0334982	0.0112091	PTRE CCND1 + doxycycline
ADKMDMSLDDIIK_eSmall_c3_oxi0_nterm1_sp|Q86V81|THOC4_HUMAN	THOC4_HUMAN	1	1.04523	0.989165	0.884181	0.803537	0.554238	0.215187	0.0935572	0.0284732	PTRE CCND1 + doxycycline
ADKNEVAAEVAK_eSmall_c3_oxi0_nterm0_sp|P56192|SYMC_HUMAN	SYMC_HUMAN	1	1.00343	0.917649	0.841746	0.715315	0.434532	0.208972	0.0326898	0.00706377	PTRE CCND1 + doxycycline
ADKPDMGEIASFDK_eSmall_c2_oxi1_nterm1_sp|P63313|TYB10_HUMAN	TYB10_HUMAN	1	0.961058	0.868187	0.841449	0.747313	0.471563	0.14233	0.0296064	0.0106969	PTRE CCND1 + doxycycline
ADKPDMGEIASFDK_eSmall_c2_oxi1_nterm1_sp|P63313|TYB10_HUMAN	TYB10_HUMAN	1	0.994622	0.905781	0.880236	0.656034	0.358677	0.145142	0.0192293	0.00362602	PTRE CCND1 + doxycycline
ADKPDMGEIASFDK_eSmall_c2_oxi1_nterm1_sp|P63313|TYB10_HUMAN	TYB10_HUMAN	1	0.997898	0.89053	0.808659	0.630555	0.344924	0.136471	0.0212433	0.0016173	PTRE CCND1 + doxycycline
ADKPDMGEIASFDK_eSmall_c2_oxi0_nterm1_sp|P63313|TYB10_HUMAN	TYB10_HUMAN	1	1.03806	0.954084	0.917393	0.68693	0.386524	0.146286	0.0220332	0.00872293	PTRE CCND1 + doxycycline
ADKPDMGEIASFDK_eSmall_c2_oxi0_nterm1_sp|P63313|TYB10_HUMAN	TYB10_HUMAN	1	0.959855	0.953604	0.813276	0.653805	0.354713	0.137101	0.0247757	0.00720746	PTRE CCND1 + doxycycline
ADKPDMGEIASFDK_eSmall_c2_oxi0_nterm1_sp|P63313|TYB10_HUMAN	TYB10_HUMAN	1	0.995125	0.885455	0.805167	0.587421	0.284724	0.122031	0.0154076	0	PTRE CCND1 + doxycycline
ADKPDMGEIASFDK_eSmall_c2_oxi0_nterm1_sp|P63313|TYB10_HUMAN	TYB10_HUMAN	1	0.944321	0.836603	0.794034	0.628662	0.327022	0.147561	0.0550436	0.0387119	PTRE CCND1 + doxycycline
ADLAAVEAK_eSmall_c2_oxi0_nterm0_sp|Q14204|DYHC1_HUMAN	DYHC1_HUMAN	1	0.951657	0.869777	0.823753	0.763169	0.534889	0.251528	0.0397174	0.0157581	PTRE CCND1 + doxycycline
ADLAECNIK_eSmall_c2_oxi0_nterm1_sp|P33176|KINH_HUMAN	KINH_HUMAN	1	1.16583	1.06576	0.98591	0.846639	0.617901	0.255566	0.0587826	0.0194566	PTRE CCND1 + doxycycline
ADLAEEYSK_eSmall_c2_oxi0_nterm0_sp|P68036|UB2L3_HUMAN	UB2L3_HUMAN	1	1.04655	0.964446	0.86707	0.838161	0.545877	0.285389	0.0510817	0.0214191	PTRE CCND1 + doxycycline
ADLAEEYSK_eSmall_c2_oxi0_nterm0_sp|P68036|UB2L3_HUMAN	UB2L3_HUMAN	1	0.975939	0.956223	0.901609	0.808349	0.495699	0.283902	0.0606736	0.0326591	PTRE CCND1 + doxycycline
ADLAEEYSK_eSmall_c2_oxi0_nterm0_sp|P68036|UB2L3_HUMAN	UB2L3_HUMAN	1	0.909113	0.860692	0.871921	0.791931	0.541006	0.241634	0.0559338	0.0320456	PTRE CCND1 + doxycycline
ADLAEEYSK_eSmall_c2_oxi0_nterm0_sp|P68036|UB2L3_HUMAN	UB2L3_HUMAN	1	0.916916	0.857328	0.862818	0.722372	0.503417	0.26613	0.0559531	0.0139329	PTRE CCND1 + doxycycline
[truncated: 56,502 more rows]

## Sheet: peptides_rep2
Uniq_ID	Protein	Reporter intensity 1_normalised2_ratio	Reporter intensity 2_normalised2_ratio	Reporter intensity 3_normalised2_ratio	Reporter intensity 4_normalised2_ratio	Reporter intensity 5_normalised2_ratio	Reporter intensity 6_normalised2_ratio	Reporter intensity 7_normalised2_ratio	Reporter intensity 8_normalised2_ratio	Reporter intensity 9_normalised2_ratio	Condition
[truncated: 61,884 more rows]
