# Supplementary material for: Cell size-dependent mRNA transcription drives proteome remodeling
Source: Cell Rep. Author manuscript; Available in PMC 2026 Jul 13. (PMC13363025; doi:10.1016/j.celrep.2026.117488)
Supplement: 5 [file NIHMS2190739-supplement-5.xlsx]

## Sheet: column_info_gene_slopes
Column name	Description
Gene	Gene name
log2_slope_d4_rep2	slope value of gene calculated after linear fit of gene-specific, mean-normalised TPM, then log2 transformed value against mean-normalised cell size, then log2 transformed value, day 4 samples, Replicate 2
log2_resid_d4_rep2	residual value of gene calculated after linear fit of gene-specific, mean-normalised TPM, then log2 transformed value against mean-normalised cell size, then log2 transformed value, day 4 samples, Replicate 2
log2_slope_d4_rep1	slope value of gene calculated after linear fit of gene-specific, mean-normalised TPM, then log2 transformed value against mean-normalised cell size, then log2 transformed value, day 4 samples, Replicate 1
log2_resid_d4_rep1	residual value of gene calculated after linear fit of gene-specific, mean-normalised TPM, then log2 transformed value against mean-normalised cell size, then log2 transformed value, day 4 samples, Replicate 1
log2_slope_d5_rep2	slope value of gene calculated after linear fit of gene-specific, mean-normalised TPM, then log2 transformed value against mean-normalised cell size, then log2 transformed value, day 5 samples, Replicate 2
log2_resid_d5_rep2	residual value of gene calculated after linear fit of gene-specific, mean-normalised TPM, then log2 transformed value against mean-normalised cell size, then log2 transformed value, day 5 samples, Replicate 2
log2_slope_d5_rep1	slope value of gene calculated after linear fit of gene-specific, mean-normalised TPM, then log2 transformed value against mean-normalised cell size, then log2 transformed value, day 5 samples, Replicate 1
log2_resid_d5_rep1	residual value of gene calculated after linear fit of gene-specific, mean-normalised TPM, then log2 transformed value against mean-normalised cell size, then log2 transformed value, day 5 samples, Replicate 1
avg_slope_log2	average slope value of gene

## Sheet: gene_slopes
Gene	log2_slope_d4_rep2	log2_resid_d4_rep2	log2_slope_d4_rep1	log2_resid_d4_rep1	log2_slope_d5_rep2	log2_resid_d5_rep2	log2_slope_d5_rep1	log2_resid_d5_rep1	avg_slope_log2
A1BG	0.620392	0.120717	0.436463	0.100289	0.403017	0.0437797	2.04941	2.08311	0.877322
A1BG-AS1	-0.081536	0.342434	1.29381	0.11951	0.0205612	0.144368	0.753501	2.34855	0.496585
A4GALT	0.014358	0.33041	-0.14393	1.43709	-0.622904	0.269678	-0.905155	0.002644	-0.414408
AAAS	-0.420279	0.00930749	-0.347219	0.0152538	-0.348681	0.0223063	-0.358643	0.065403	-0.368706
AACS	0.174153	0.0617639	-0.0282033	0.126023	-0.191476	0.00682174	0.082545	0.0338903	0.00925474
AADAT	-0.0785938	0.158233	-0.35582	0.000970266	-0.110234	0.015121	-0.0954733	0.0730899	-0.16003
AAGAB	0.0795843	0.0171822	-0.0323817	0.0464161	-0.0343026	0.011148	-0.32507	0.0329907	-0.0780424
AAK1	-0.190854	0.00772337	-0.120904	0.0275557	-0.239332	0.151217	-0.657592	0.0842484	-0.302171
AAMDC	0.750839	0.0219088	-0.0908173	0.48085	0.337919	0.181541	0.0518573	0.832816	0.26245
AAMP	-0.0738282	0.0217213	-0.0635283	0.0102771	-0.128128	0.0283625	-0.34467	0.025608	-0.152539
AAR2	-0.0891943	0.0149779	-0.190368	0.00670664	-0.301381	0.0679228	0.203666	0.0316493	-0.0943193
AARS2	-0.520265	0.00760441	-0.422142	0.0786155	-0.600742	0.0287069	-0.404632	0.0558066	-0.486945
AARSD1	0.0596859	0.0695209	-0.311561	0.38965	-0.308406	0.0690019	0.0612399	0.0150175	-0.12476
AASDH	-0.264537	0.13002	0.281245	0.0666531	0.289787	0.0231122	0.00680145	0.210947	0.0783242
AASDHPPT	-0.100845	0.00254331	-0.0137248	0.0232835	0.00261866	0.0202839	-0.281247	0.0906425	-0.0982995
AASS	-0.570154	0.0887261	-0.520196	0.233134	-0.153311	0.335617	-0.902439	0.150885	-0.536525
AATF	-0.211745	0.00167919	-0.391445	0.022245	-0.27835	0.0155616	-0.485409	0.0069388	-0.341737
ABCA2	0.00324288	0.0405289	-0.267705	0.125267	0.0663125	0.275917	0.190254	0.0984483	-0.00197407
ABCA3	0.605875	0.0363531	-0.368866	0.463069	-0.745583	0.702122	-0.00480194	0.0588238	-0.128344
ABCB10	-0.684953	0.0235928	-0.344634	0.00743176	-0.713936	0.0365055	-0.754142	0.00706068	-0.624416
ABCB6	0.0207108	0.0207618	-0.757134	0.0274152	-0.679314	0.692556	-0.265494	0.0473686	-0.420308
ABCB7	-0.1822	0.0193729	-0.025051	0.0314954	0.185649	0.040245	-0.506624	0.0867967	-0.132056
ABCB8	0.0255097	0.0927028	-0.363589	0.0351437	-0.616123	0.151068	-0.229861	0.00654135	-0.296016
ABCB9	0.952258	0.478111	0.94022	0.146884	0.491986	0.476718	1.00999	0.245951	0.848614
ABCC1	0.0133259	0.00991281	-0.0756362	0.108555	-0.22225	0.0227058	-0.0714134	0.0678036	-0.0889934
ABCC10	0.750602	0.682391	0.532678	0.351421	0.56033	0.13195	0.203969	0.348763	0.511895
ABCC4	-0.301556	0.0356832	-0.384454	0.00668363	-0.26574	0.0449995	-1.11558	0.0120256	-0.516832
ABCC5	0.916408	0.0467185	0.216691	0.00712331	0.547978	0.00548188	0.527901	0.0176717	0.552244
ABCD1	0.837964	0.0146367	0.147992	0.218662	0.973759	0.0998029	1.07406	0.0716607	0.758443
ABCD3	-0.256911	0.00547099	0.134532	0.0202761	-0.237323	0.0338824	-0.458259	0.111352	-0.20449
ABCD4	-0.405589	0.0989202	-0.600412	0.110305	-0.417227	0.176155	-0.118222	0.319169	-0.385363
ABCE1	-0.25612	0.0173496	-0.0362846	0.00559265	-0.463874	0.105481	-0.642852	0.041575	-0.349783
ABCF1	-0.195214	0.016543	-0.355539	0.0305127	-0.496035	0.0110883	-0.323248	0.00303257	-0.342509
ABCF2	0.0922073	0.00564029	-0.0299994	0.13456	-0.333896	0.0247898	0.000823843	0.0442797	-0.0677161
ABCF3	0.525826	0.057448	0.0820566	0.0151012	-0.0747504	0.00601421	0.218193	0.015437	0.187831
ABHD10	0.0471248	0.0399672	-0.0014177	0.0107791	-0.0409763	0.0522339	-0.354083	0.0729875	-0.0873381
ABHD11	-0.865176	0.00728074	-0.550221	0.0522502	-0.503455	0.0119038	-0.640816	0.382943	-0.639917
ABHD12	0.291239	0.0382483	0.0724211	0.00818529	0.241178	0.0239208	0.425541	0.0465955	0.257595
ABHD13	0.182176	0.0248462	0.0353353	0.0041265	0.281941	0.0133246	-0.19749	0.024294	0.0754905
ABHD14A	-0.078502	0.0581654	0.349926	0.305387	0.735024	0.0868867	0.318096	0.310786	0.331136
ABHD14B	0.989171	0.15691	0.409134	0.0184277	0.723049	0.404431	0.574994	0.199455	0.674087
ABHD15	0.00901816	0.0158935	-0.541198	0.222899	0.115697	0.00706868	0.163367	0.0322021	-0.063279
ABHD16A	0.670573	0.00475151	0.326616	0.0177522	-0.0414542	0.0370987	0.0286267	0.0791206	0.24609
ABHD17A	0.147565	0.00872826	-0.0310029	0.0270991	0.0775597	0.0127055	0.189127	0.0304566	0.0958121
ABHD17B	-0.50126	0.0619082	-0.163126	0.0176472	-0.109135	0.434395	-0.109514	0.0480371	-0.220759
ABHD17C	-1.00236	0.00866436	-0.738289	0.0577624	-1.02415	0.00482269	-0.773569	0.0307993	-0.884592
ABHD18	0.295333	0.225173	-0.12602	0.0910057	0.278643	1.02106	-1.21486	0.245378	-0.191725
ABHD2	-0.0358249	0.0996586	-0.0406444	0.0234371	0.00660869	0.011712	-0.393726	0.0121843	-0.115897
ABHD3	-1.18822	0.253282	-0.404061	0.0396418	-0.62223	0.345468	-1.45383	0.295724	-0.917083
ABHD4	0.803423	0.00175385	0.262264	0.0202032	0.85048	0.0359839	0.390251	0.208538	0.576605
ABHD5	0.555439	0.072767	0.320376	0.126335	0.439966	0.0818838	-0.0740242	0.140426	0.310439
ABHD6	0.132207	0.0400218	0.102774	0.247716	0.412957	0.0838584	0.0224135	0.162889	0.167588
ABHD8	0.142762	0.0485534	-0.0769384	0.0675159	0.096897	0.200063	-0.26668	0.0238615	-0.02599
ABI1	0.351342	0.000115033	0.143782	0.00243097	0.209099	0.0990301	0.0513669	0.128726	0.188898
ABI2	0.194358	0.104856	-0.56579	0.0480083	-0.236305	0.238964	-0.542615	0.0864495	-0.287588
ABL1	-0.24585	0.0189811	-0.176286	0.0117013	-0.391132	0.00136379	0.225009	0.094444	-0.147065
ABL2	0.103911	0.106634	-0.145734	0.0684602	-0.124332	0.164415	0.290065	0.594607	0.0309776
ABLIM3	0.528448	0.0715775	-0.0109658	0.0606046	0.262331	0.0723505	0.156052	0.0884491	0.233966
ABR	-0.0317124	0.0132274	0.021016	0.0171113	-0.0277982	0.0153037	0.38055	0.0621278	0.0855138
ABRACL	0.103487	0.0661654	-0.0131967	0.122745	-0.103155	0.0462476	-0.171037	0.148433	-0.0459753
ABT1	-0.275572	0.00745473	-0.222967	0.0023684	-0.336518	0.0196516	-0.146835	0.0441904	-0.245473
ABTB1	-0.0432415	0.0522614	-0.819119	0.236655	0.0724228	0.0171355	-0.367413	0.00908385	-0.289338
ABTB2	0.667612	0.0259697	0.420995	0.0398859	0.417268	0.0644549	0.669532	0.0118325	0.543852
ACAA1	0.590162	0.048237	0.346165	0.0383093	0.290034	0.0252648	0.743971	0.050032	0.492583
ACAA2	-0.941013	0.694843	-0.349418	0.761768	-0.0230039	0.420641	-1.79312	3.51485	-0.77664
ACACA	0.111948	0.0957205	-0.156164	0.132968	-0.410448	0.0225391	-0.276412	0.0423254	-0.182769
ACAD10	-0.402753	0.0279364	-0.324315	0.707179	0.183864	0.0950505	0.170867	0.0898069	-0.0930845
ACAD11	0.692837	0.473583	-0.0436498	0.177137	0.984813	0.0192112	-0.1689	0.211758	0.366275
ACAD8	0.0248535	0.0993324	-0.257398	0.0479536	0.0678352	0.0677301	-0.0450906	0.0600728	-0.0524499
ACAD9	-0.474789	0.00250248	-0.217613	0.0139189	-0.487993	0.0627301	-0.139105	0.0128378	-0.329875
ACADM	-0.270721	0.0324924	-0.0064864	0.0233462	-0.0939641	0.00197529	-0.581758	0.278852	-0.238232
ACADS	0.0573749	0.00212487	-0.767232	0.139049	0.078767	0.169985	-0.190704	0.173266	-0.205448
ACADSB	-0.114694	0.0100707	0.0555852	0.469997	0.000686845	0.0392043	0.0210143	0.13401	-0.00935187
ACADVL	0.00701118	0.0458266	-0.0188464	0.066304	-0.0114743	0.0416889	-0.00861926	0.0424966	-0.00798221
ACAP2	-0.0495263	0.0444145	0.154487	0.110052	0.152003	0.0399349	-0.287064	0.0553964	-0.00752525
ACAP3	0.00281901	0.0786667	-0.329888	0.00461802	-0.122833	0.14508	-0.261378	0.13554	-0.17782
ACAT1	-0.0267578	0.000394576	-0.0611496	0.00492015	-0.00741454	0.00798812	-0.531338	0.00180345	-0.156665
ACAT2	-0.304825	0.123214	-0.177763	0.389247	-0.342529	0.000233505	-0.972426	0.521524	-0.449386
ACBD3	0.355713	0.015224	0.144259	0.00688985	0.328547	0.0343059	-0.0953778	0.0883772	0.183285
ACBD4	0.115217	0.0053032	0.651172	1.58314	0.223736	0.551296	0.97448	0.187187	0.491151
ACBD5	0.0693828	0.0435724	0.0870531	0.00102776	-0.647616	0.0271754	-0.64121	0.0155388	-0.283098
ACBD6	-0.0526921	0.00978367	-0.141654	0.000622922	-0.357517	0.0100058	-0.281672	0.0773155	-0.208384
ACBD7	-0.251709	0.0625425	-0.722271	0.0490811	-0.762979	0.218585	-0.772163	0.356249	-0.627281
ACD	-0.883653	0.0330856	-0.728561	0.047834	-0.882065	0.00376181	-0.687367	0.0553618	-0.795412
ACER3	-0.239354	0.0189125	-0.380921	0.106249	-0.579594	0.163069	-0.89434	0.214406	-0.523552
ACIN1	-0.127105	0.0189564	-0.296438	0.0016249	-0.411741	0.0189857	-0.383953	0.0195329	-0.304809
ACLY	0.132578	0.00305728	-0.0739792	0.00305992	-0.0790912	0.0149397	-0.0214671	0.00928639	-0.0104898
ACO1	0.271789	0.0918439	-0.0517683	0.0752494	0.29656	0.0792074	0.183918	0.0831457	0.175125
ACO2	-0.0930851	0.0597675	-0.143349	0.0323211	-0.0284006	0.104956	-0.10155	0.033821	-0.0915964
ACOT13	0.63665	0.771259	-0.0947852	0.20262	0.0823023	0.983825	0.056184	1.45236	0.170088
ACOT2	0.0679849	0.0140035	-0.0920847	0.14672	0.291806	0.0376099	-0.0820599	0.243495	0.0464116
ACOT7	-0.458216	0.0109092	-0.40729	0.0700883	-0.655228	0.000902148	-0.355341	0.0219925	-0.469019
ACOT8	0.411566	0.030261	0.0371243	0.00077856	0.378635	0.0263079	0.598439	0.23353	0.356441
ACOT9	0.371491	0.134117	-0.103898	0.160506	0.315251	0.186056	-0.0596906	0.0393708	0.130788
ACOX1	0.0465215	0.483391	0.596115	0.2166	0.0738589	0.0171811	-0.287625	0.00578308	0.107218
ACOX3	0.0298867	0.133615	0.078896	0.146551	0.132366	0.0134354	0.240411	0.15578	0.12039
ACP1	-0.34236	0.00379793	-0.0284723	0.0241313	-0.312928	0.0212183	-0.16675	0.0509959	-0.212628
ACP2	0.419339	0.00322233	0.0740002	0.00661722	-0.188275	0.0110002	0.410515	0.0282467	0.178895
ACP6	-0.828527	0.741494	-0.425528	0.427907	0.0124747	0.0721346	-0.158724	2.54997	-0.350076
ACSF2	1.10427	0.0397469	0.450208	0.0989509	0.836632	0.0123888	0.222477	0.932401	0.653397
ACSF3	0.558094	0.0395577	-0.401818	0.0060535	-0.634063	0.0032485	0.0900235	0.143324	-0.0969407
ACSL1	0.368093	0.0593274	0.130456	0.0014604	0.281808	0.117211	0.216104	0.0565572	0.249115
ACSL3	-0.186781	0.106152	-0.123242	0.0139228	0.00145145	0.0326221	-0.563627	0.000814138	-0.21805
ACSL4	0.171048	0.00877263	-0.0457744	0.0412268	0.200087	0.000789959	-0.294254	0.0898713	0.00777667
ACSL5	0.446856	0.0395441	0.0599591	0.210304	0.457961	0.011045	0.234991	0.119781	0.299942
ACSS2	0.212719	0.000109523	-0.123232	0.187301	0.454951	0.0167091	0.129448	0.0455056	0.168471
ACSS3	0.250377	0.252032	0.504371	0.0262581	1.01737	0.307972	-0.462026	0.401968	0.327522
ACTA2	0.393802	2.05111	0.425197	1.8324	0.171863	1.61097	0.437393	2.12678	0.357064
ACTB	0.156392	0.0452542	-0.213578	0.0625163	-0.164547	0.00615919	-0.107121	0.0910116	-0.0822136
ACTG1	0.226893	0.0217257	-0.111326	0.0599692	0.024512	0.00401691	0.148334	0.0786405	0.0721033
ACTL6A	-0.825525	0.00445445	-0.329125	0.00987789	-0.681144	0.00852386	-0.939229	0.0857683	-0.693756
ACTN1	0.306919	0.107424	-0.100209	0.156097	0.00313856	0.0723146	0.0753769	0.252118	0.0713064
ACTN4	-0.00774068	0.0235115	-0.270499	0.0334786	-0.182396	0.0166798	0.134909	0.0517367	-0.0814316
ACTR10	0.163542	0.0489921	0.22641	0.00783264	0.264829	0.0452823	0.387588	0.207684	0.260592
ACTR1A	0.197187	0.00150484	-0.0399869	0.0107893	0.0609557	0.00552259	0.0610179	0.00735556	0.0697933
ACTR1B	-0.154555	0.10054	-0.592377	0.0889494	-0.258513	0.0900284	-0.0952889	0.107246	-0.275183
ACTR2	0.24115	0.0128579	0.042698	0.00629806	0.179352	0.0187627	-0.236457	0.0946508	0.0566857
ACTR3	0.0176469	0.0396155	0.0433783	0.00868322	-0.0535254	0.0209926	-0.332224	0.169548	-0.0811811
ACTR3B	0.242926	0.107136	0.406792	0.268556	-0.950125	0.788545	-0.533776	1.37843	-0.208546
ACTR5	-0.108992	0.0523041	-0.311136	0.0459656	-0.36327	0.00516403	-0.440669	0.0334834	-0.306017
ACTR6	-0.521814	0.12845	-0.00986517	0.0879588	-0.0418528	0.0443795	-0.167062	0.0714594	-0.185148
ACTR8	-0.0132521	0.0977215	-0.0152847	0.0292664	-0.220684	0.0367954	0.0627301	0.0774074	-0.0466226
ACVR1	0.142083	0.00887847	-0.0127817	0.0345082	0.0505992	0.0110138	-0.100282	0.0413737	0.0199048
ACVR1B	0.095274	0.0174664	-0.131282	0.019555	-0.0901094	0.00382034	0.0908707	0.0602593	-0.0088116
ACVR2A	0.161859	0.0876772	-0.120636	0.0754998	0.477941	0.605855	-0.271061	0.31775	0.0620255
ACY1	0.46514	0.00482921	-0.391904	0.0225261	-0.169328	0.0658474	-0.0161826	0.410975	-0.0280686
ACYP1	-0.771566	0.0388531	-0.738684	0.109911	-0.325302	0.00989947	-1.12731	0.0915456	-0.740715
ACYP2	-0.0219204	0.324475	0.62229	0.459524	0.524905	0.539157	0.757624	0.965352	0.470725
ADA	0.486617	0.11808	0.0834253	0.103699	0.270031	0.0623226	0.0369761	0.20056	0.219262
ADAL	0.248945	0.0343502	-0.454356	0.0631314	-0.668152	0.119525	-0.217638	0.0708773	-0.2728
ADAM10	0.387211	0.144553	0.155795	0.00944494	0.577014	0.0130817	-0.645766	0.388625	0.118564
ADAM12	0.172304	0.0328898	0.460715	0.125031	0.00354647	0.0141024	0.659737	0.136105	0.324076
ADAM15	0.123226	0.0507622	-0.202838	0.117298	0.126074	0.0207275	0.499524	0.00588839	0.136497
ADAM17	0.278764	0.0173381	-0.0238078	0.000227413	0.0187421	0.00123357	-0.291272	0.0643272	-0.00439344
ADAM19	0.645674	0.162467	0.47326	0.710528	0.483802	0.200582	0.543729	0.91938	0.536616
ADAM23	1.05699	0.0123044	0.398313	0.0287278	0.876167	0.0548901	0.00040768	0.180717	0.58297
ADAM9	0.317927	0.00206449	0.130262	0.0284599	0.406826	0.00629417	-0.292782	0.169696	0.140558
ADAMTS1	0.617512	0.0999694	0.526631	0.153944	0.524513	0.00136905	1.21103	0.0140899	0.719922
ADAMTS10	0.0586096	0.0263774	0.0165629	0.117333	-0.549341	0.405719	-0.286636	0.192764	-0.190201
ADAMTS12	1.396	0.240269	0.85878	0.175919	1.23586	0.203521	0.876862	0.0688197	1.09188
ADAMTS15	-0.106871	0.099379	0.500016	0.141314	-0.201656	0.0878409	-0.230345	0.598449	-0.00971407
ADAMTS2	0.239844	0.0172272	0.394309	0.182827	0.47068	0.0246458	0.525409	0.085407	0.40756
ADAMTS6	-0.255491	0.203483	-0.353674	0.0280113	-0.359051	0.00924453	-0.335062	0.179206	-0.32582
ADAMTS7	0.748017	0.144566	-0.19109	0.319379	0.352006	0.355992	-0.538672	0.166679	0.0925653
ADAMTSL1	0.894976	0.130513	0.617702	0.106398	0.739721	0.0968627	0.873352	0.0492608	0.781438
ADAMTSL5	0.35241	0.130332	0.40342	0.226173	0.111774	0.114418	0.708145	1.23456	0.393937
ADAR	-0.0557241	0.00393262	-0.204867	0.00034356	-0.341573	0.016984	-0.122951	0.0331079	-0.181279
ADARB1	0.164575	0.00799219	0.0216772	0.0911152	0.109005	0.0221922	-0.253169	0.131429	0.010522
ADAT1	-0.413241	0.257714	-0.336093	0.057589	-0.333647	0.192901	-0.403496	0.219906	-0.371619
ADAT2	0.240424	0.0362178	-0.153963	0.0559184	-0.288718	0.55686	-0.0693182	0.0578222	-0.0678939
ADAT3	-0.628751	0.123009	-0.74134	0.323298	-0.278958	0.0753682	-0.975413	0.122819	-0.656116
ADCK2	0.0444375	0.0161622	-0.186208	0.0196976	-0.227512	0.0444991	-0.141669	0.039568	-0.127738
ADCK5	-0.362417	0.0467574	-0.615867	0.00849557	-0.372676	0.0934265	-0.388385	0.116781	-0.434836
ADCY3	-0.652277	0.0315356	-0.618103	0.103731	-0.9712	0.200752	-0.381815	0.0290403	-0.655849
ADCY6	0.179321	0.00158191	0.174145	0.00554714	0.500048	0.124988	-0.0539275	0.00694927	0.199897
ADCY9	-0.466202	0.0104282	-0.435251	0.259658	-0.329155	0.00335098	-0.824926	0.376463	-0.513883
ADD1	0.0347533	0.00300802	-0.00477969	0.00399765	-0.0140011	0.0102703	0.122492	0.0590799	0.0346162
ADD2	-0.953239	0.75131	-1.08141	0.186801	-0.140323	0.267279	-0.570166	0.240821	-0.686284
ADD3	-0.278318	0.165191	-0.222621	0.00291382	-0.0274031	0.0183873	-0.192472	0.000588478	-0.180203
ADGRA2	-0.129869	0.139008	-0.483067	0.140884	-0.0787903	0.321373	-0.125917	0.309951	-0.204411
ADGRA3	-0.541157	0.0349972	-0.553499	0.0938413	-0.472728	0.070381	-0.541119	0.0595759	-0.527126
ADGRB2	0.205222	0.024867	0.145859	0.490414	0.299952	0.0689717	0.695683	0.0483524	0.336679
ADGRE5	-0.0762957	0.255468	-0.199722	0.0136537	-0.516924	0.022779	-0.198855	0.277109	-0.247949
ADGRG1	1.13228	0.0322504	0.437819	0.376661	1.08323	1.25764	0.846392	0.34529	0.87493
ADGRG6	-0.845809	0.0645985	-0.461197	0.0343988	-0.779237	0.203003	-1.09228	0.59152	-0.79463
ADGRL4	0.638358	0.0135575	0.386208	0.0741568	0.779407	0.0473338	0.111486	0.0647349	0.478865
ADH5	0.18758	0.0581508	0.124447	0.109353	-0.0279787	0.00614446	-0.379179	0.150506	-0.0237828
ADI1	-0.245853	0.0476713	-0.15155	0.0292112	-0.24379	0.0660662	0.0284682	0.0733264	-0.153181
ADIPOR1	-0.00144782	0.00716149	-0.13554	0.00051132	-0.126502	0.00290969	-0.0971129	0.0279376	-0.0901507
ADIPOR2	0.130674	0.00781425	-0.115603	0.00876502	-0.0155342	0.0322927	-0.293837	0.00362947	-0.073575
ADIRF-AS1	-0.0156372	0.165955	-0.238185	0.803225	-0.0992975	0.728751	0.00164442	0.184215	-0.0878688
ADK	0.0514401	0.0101274	0.0805911	0.0691584	0.0391961	0.0237947	-0.181018	0.0370469	-0.00244761
ADM	0.487018	0.0296064	0.61311	0.447208	0.796473	0.00474285	0.0481156	1.25602	0.486179
ADNP	-0.247484	0.00513297	-0.310334	0.0496311	-0.488378	0.00794007	-0.596977	0.032611	-0.410793
ADNP2	-0.713782	0.0200924	-0.471255	0.0491922	-0.77962	0.0177033	-0.728419	0.0803976	-0.673269
ADO	-0.0789766	0.00584127	-0.291448	0.0105883	-0.287839	0.0185395	-0.0448738	0.0243043	-0.175784
ADORA1	0.373168	0.466003	-0.110287	0.115361	0.0500366	0.503361	0.334921	0.785934	0.16196
ADORA2B	0.285228	0.0419022	-0.207592	0.129298	0.363599	0.101629	0.196771	0.0845525	0.159502
ADPGK	-0.119346	0.0160327	-0.0854662	0.183375	-0.621576	0.0583492	-0.196786	0.141474	-0.255794
ADPRM	0.608264	0.156467	-0.207559	0.0901368	0.41446	0.000886908	-0.448879	0.00510751	0.0915714
ADRA1B	0.387941	0.0865416	-0.516397	0.00644795	-0.00989007	0.0411606	-0.109715	0.0855209	-0.0620151
ADRB2	-0.218972	0.0436459	-0.483809	0.0383496	-0.307604	0.203234	-0.200187	0.0358628	-0.302643
ADRM1	-0.136347	0.00683549	-0.200372	0.00112466	-0.152122	0.00217122	-0.0808546	0.0171831	-0.142424
ADSL	-0.261017	0.0109981	-0.339088	0.00138102	-0.442964	0.0239823	-0.342291	0.0585796	-0.34634
AEBP2	0.126327	0.0164075	-0.0351059	0.0189212	-0.164418	0.0145407	-0.387153	0.0757046	-0.115087
AEN	-0.364171	0.0467921	-0.436718	0.00440798	-0.68381	0.0458979	-0.113977	0.00277655	-0.399669
AFAP1	0.0658673	0.00119856	0.152634	0.00384087	-0.0865945	0.00469692	0.294491	0.0495759	0.1066
AFAP1L1	-0.414046	0.0382512	-0.39326	0.13853	-0.543752	0.0221679	-0.357442	0.157223	-0.427125
AFF1	-0.081683	0.0145161	0.100461	0.019754	-0.0491347	0.218952	-0.231322	0.0782862	-0.0654197
AFF3	0.199416	0.0270915	0.370104	0.164951	0.0102949	0.0128363	-0.322071	0.633084	0.0644363
AFF4	0.211799	0.00142193	0.155872	0.1093	0.157879	0.0408086	-0.115586	0.0634921	0.102491
AFG3L1P	-0.805418	0.320109	-0.346074	0.316278	-0.934564	0.0355255	-1.12718	0.212516	-0.803309
AFG3L2	-0.134015	0.00404084	0.0606272	0.190662	-0.24916	0.062467	-0.204573	0.00981841	-0.13178
AFMID	0.109791	0.117275	0.106547	0.539875	-0.00574731	0.156675	-0.12045	0.353852	0.0225354
AFP	-0.162552	0.104509	-0.0419172	1.62707	-0.0621949	0.481057	-0.884035	0.288317	-0.287675
AFTPH	-0.262036	0.0707952	-0.632011	0.0463049	-0.0979733	0.00177864	-0.591429	0.541473	-0.395862
AGA	0.233761	0.0170826	0.389661	0.0651959	0.0971577	0.0175332	-0.458457	0.00217615	0.0655308
AGAP1	-0.552156	0.0560338	-0.760364	0.0888739	-0.812018	0.0389641	-0.696315	0.124897	-0.705213
AGAP2-AS1	0.00669262	0.00774835	-0.0621542	0.0577321	-0.101351	0.109891	0.0845002	0.025803	-0.0180781
AGAP3	0.12506	0.00036147	-0.45007	0.0182267	-0.384962	0.100497	-0.0734757	0.0802007	-0.195862
AGAP4	-0.689139	0.268015	-1.7251	0.603627	-1.16625	0.390676	-0.600092	2.45872	-1.04515
AGAP6	-0.0829864	0.381131	-0.307706	0.0735694	-0.286266	0.0187444	-0.0764598	0.277617	-0.188354
AGAP9	0.0126828	0.131842	0.00648117	0.482841	-0.444185	0.374211	-1.49219	0.122635	-0.479303
AGBL5	-0.393639	0.0322314	-0.591832	0.0566755	-0.414945	0.0305308	-0.289593	0.0863378	-0.422502
AGFG1	-0.13135	0.0533551	-0.136383	0.249822	0.0427325	0.272817	-0.206588	0.10984	-0.107897
AGFG2	-0.178888	0.453927	-0.601402	0.161057	-0.211935	0.382454	-1.4905	1.08756	-0.620681
AGGF1	0.113787	0.00315452	-0.097985	0.0163476	-0.0312497	0.00651506	-0.238569	0.0228839	-0.0635041
AGK	0.148015	0.0622339	-0.631649	0.14745	-0.445363	0.00202772	-0.366208	0.227195	-0.323801
AGL	0.248683	0.0265512	0.216055	0.276619	0.357231	0.0324667	-0.23248	0.00390721	0.147372
AGMAT	0.45256	0.0181613	0.47154	0.0919508	0.505154	0.293682	1.00007	0.00737305	0.60733
AGO1	-0.250669	0.103375	-0.290533	0.20606	-0.310439	0.0402721	-0.305	0.0685074	-0.28916
AGO2	-0.970728	0.047511	-0.795163	0.00120402	-1.03961	0.0413582	-0.470825	0.482102	-0.819081
AGO3	0.0773087	0.25528	-0.718207	0.195593	0.215758	1.33803	0.739306	0.770544	0.0785413
AGO4	-0.385176	0.0190929	0.123441	0.0444278	-0.648976	0.440225	-1.30177	0.0380768	-0.553121
AGPAT1	0.240952	0.00345498	-0.156512	0.019262	-0.183174	0.0120434	0.000646896	0.018951	-0.0245216
AGPAT2	0.0149092	1.24862e-06	-0.101744	0.00239156	-0.160737	0.00385684	0.0276495	0.0351955	-0.0549807
AGPAT3	0.0195753	0.00173455	-0.028522	0.000225539	-0.330808	0.080663	-0.0316809	0.0947841	-0.092859
AGPAT4	-0.455816	0.162935	0.0570218	0.153157	-0.478024	0.131889	-0.650077	0.515299	-0.381724
AGPAT5	-0.8013	0.0014222	-0.540042	0.0236465	-0.798623	0.0167344	-1.18872	0.161288	-0.832171
AGPS	-0.30385	0.0457562	-0.130043	0.00157078	-0.153601	0.00821219	-0.920724	0.218566	-0.377055
AGRN	0.29189	0.00207217	-0.156922	0.0329681	0.143683	0.0182514	0.408474	0.0805987	0.171781
AGTPBP1	-0.251664	0.0166102	-0.422743	0.017804	-0.363408	0.00783335	-0.720085	0.401578	-0.439475
AGTR1	0.00893725	0.236499	0.315406	0.393874	0.0830388	0.032966	0.454277	0.215743	0.215415
AGTRAP	0.336764	0.0128657	-0.114236	0.132171	0.288184	0.131004	0.11404	0.165313	0.156188
AHCTF1	-0.517596	0.0508997	-0.21973	0.0532977	-0.283839	0.0320206	-0.556374	0.012528	-0.394385
AHCY	-0.106018	0.00955655	-0.235683	0.0418575	-0.358793	0.0680189	-0.0438667	0.0099795	-0.18609
AHCYL1	-0.051986	0.00100854	-0.309757	0.00161841	-0.164568	0.0118883	-0.26265	0.0310269	-0.19724
AHCYL2	0.698864	0.0239432	0.680523	0.221121	0.505938	0.00934829	0.433819	0.348006	0.579786
AHDC1	0.0326586	0.0253927	-0.299161	0.108793	0.0716838	0.0234112	-0.343243	0.266032	-0.134515
AHI1	-0.708789	0.473231	-0.402836	0.054151	0.590106	0.0527406	0.00563077	0.000295333	-0.128972
AHNAK	-0.146907	0.0449007	-0.345945	0.0317961	-0.334705	0.0640123	-0.386111	0.135773	-0.303417
AHNAK2	1.0486	0.0338282	0.356054	0.0861456	1.14532	0.0622218	0.746491	0.321727	0.824116
AHR	-0.050427	0.0482591	-0.237812	0.00115641	-0.111972	0.188041	-0.448604	0.0886638	-0.212204
AHRR	-0.00230786	0.0888967	-0.849923	0.024402	-0.260323	0.00647731	-0.119063	0.107642	-0.307904
AHSA1	-0.076869	0.00973563	-0.186202	0.0275075	-0.18837	0.0029065	-0.101423	0.032355	-0.138216
AIDA	-0.0378744	5.7086e-06	-0.0102187	0.032836	-0.0698149	0.00621744	-0.353561	0.0291591	-0.117867
AIF1L	-0.107667	0.0863752	0.347713	0.438812	0.0771344	0.0721442	0.789598	0.130632	0.276695
AIFM1	0.377453	0.0421298	-0.0156904	0.030491	0.0485362	0.007083	-0.542995	0.0400103	-0.0331739
AIFM2	-0.518336	0.024562	-1.01724	0.0526829	-0.486631	0.0238794	-0.606338	0.279459	-0.657136
AIG1	0.285186	0.0530987	-0.0571729	0.00504309	0.737823	0.00739533	-0.0179073	0.0248377	0.236982
AIMP1	0.343297	0.0290959	0.227047	0.00153965	0.251301	0.0297801	-0.281072	0.161399	0.135143
AIMP2	-0.320476	0.0033721	-0.164434	0.0211218	-0.404441	0.0276689	-0.525654	0.105658	-0.353751
AIP	-0.202562	0.069083	-0.344155	0.0304048	-0.23911	0.0582939	-0.292189	0.0426815	-0.269504
AJUBA	-0.128965	0.0104892	-0.534077	0.0513732	-0.209123	0.0106973	-0.414666	0.050184	-0.321708
AK1	0.462231	0.0967619	0.289007	0.334073	-0.339545	0.00303427	0.141013	0.0011283	0.138177
AK2	-0.143122	0.0506575	-0.119538	0.0181804	0.0395229	0.0448794	-0.158039	0.0567151	-0.095294
AK3	0.343181	0.0237425	0.213433	0.00734528	0.320959	0.0119633	0.215863	0.0340944	0.273359
AK5	1.25199	0.342054	1.33945	0.215308	1.16076	0.999201	1.80373	0.293627	1.38898
AK6	-0.054602	0.0751522	-0.247335	0.0640833	0.0354351	0.923661	-0.381932	0.0538169	-0.162109
AKAP1	-0.67887	0.0333377	-0.363351	0.212264	-0.703315	0.0369842	-0.383334	0.0603319	-0.532217
AKAP10	-0.149944	0.000624471	0.0330866	0.0456171	0.046894	0.0302778	-0.370051	0.199521	-0.110003
AKAP11	-0.0330495	0.0329133	-0.0421904	0.0278731	0.0437795	0.0308244	-0.499677	0.0373576	-0.132784
AKAP12	0.0298155	0.00660929	-0.0468997	0.087103	-0.338015	0.0459748	-0.207263	0.241163	-0.140591
AKAP13	-0.0922834	0.0429629	-0.355904	0.0702252	-0.275061	0.0837642	-0.606711	0.144325	-0.33249
AKAP17A	-0.129641	0.0147599	-0.352572	0.00690706	-0.0622089	0.0161811	-0.193385	0.00557041	-0.184452
AKAP2	0.137238	0.000167179	-0.295969	0.00683745	0.0363883	0.0644536	-0.228638	0.083216	-0.0877453
AKAP7	-0.834254	0.058711	-0.384084	0.0914802	-0.0268423	0.0923708	-1.33601	0.251105	-0.645298
AKAP8	0.0421672	0.00640505	-0.302201	0.0493766	-0.219645	0.00875024	-0.500111	0.142665	-0.244948
AKAP8L	0.335435	0.0347763	-0.233149	0.0430577	0.0938136	0.0190736	-0.230244	0.170966	-0.00853629
AKAP9	0.0540458	0.0745464	0.0886817	0.209577	0.235634	0.0191071	-0.273288	0.157199	0.0262683
AKIP1	0.355391	0.108784	-0.0634757	0.0101087	0.10554	0.0517222	0.100136	0.24116	0.124398
AKIRIN1	0.543283	0.000937836	0.231049	0.00539495	0.245018	0.0109206	0.310411	0.119532	0.33244
AKIRIN2	-0.0491847	0.00989506	-0.137957	0.0177568	-0.0288279	0.0439766	-0.0449562	0.121115	-0.0652315
AKNA	-0.43322	0.0344899	0.126946	0.00269522	-0.596585	0.0924796	-0.186611	0.0369198	-0.272368
AKR1A1	-0.129379	0.258727	-0.42335	0.0792988	-0.24169	0.0104037	-0.205233	0.0615666	-0.249913
AKR1B1	0.46619	0.0514397	0.284941	0.164122	0.505052	0.140773	0.415108	0.307908	0.417823
AKR7A2	0.0159421	0.0327747	-0.189566	0.112727	-0.0342083	0.085439	0.162385	0.0618292	-0.0113618
AKT1	-0.356739	0.00107177	-0.435968	0.0267753	-0.649312	0.0202671	-0.353075	0.0107502	-0.448773
AKT1S1	0.363185	0.00547388	0.199893	0.0525192	0.228858	0.0490663	0.440296	0.0125424	0.308058
AKT2	0.0708259	0.0765891	-0.491251	0.0466512	-0.236741	0.0414638	-0.110959	0.053768	-0.192031
AKT3	-0.355462	0.0473412	-0.40578	0.0510827	-0.281916	0.0238001	-0.525013	0.0313348	-0.392043
AKTIP	-0.183975	0.0146455	-0.131267	0.0643362	-0.266315	0.0944103	-0.21322	0.0368031	-0.198694
ALAD	0.31193	0.0174344	-0.0105092	0.0369724	0.0350056	0.0530118	-0.0226167	0.00486857	0.0784523
ALAS1	0.00660533	0.013808	-0.102946	0.00150883	-0.053363	0.0140729	0.0055021	0.0201959	-0.0360503
ALCAM	0.37382	0.0250322	0.318089	0.0062785	0.307614	0.0725248	0.16295	0.0723987	0.290618
ALDH16A1	-0.530419	0.0019201	-0.845806	0.0484822	-0.96886	0.0734219	-0.512121	0.0238514	-0.714302
ALDH18A1	0.112851	0.00692877	-0.0361599	0.0252955	0.00592099	0.0121657	0.287397	0.0192942	0.0925024
ALDH1A3	0.564838	0.0380194	0.434012	0.207398	0.677417	0.0537912	0.61606	0.0451139	0.573082
ALDH1B1	0.544386	0.0519276	-0.0927254	0.208001	0.500414	0.243633	0.167899	0.260732	0.279994
ALDH2	1.24692	0.374474	0.0947692	0.623465	0.446811	0.554139	0.64669	0.125998	0.608797
ALDH3A2	-0.523819	0.295709	-0.545314	0.17498	-0.396169	0.0381762	-1.1875	0.0629876	-0.6632
ALDH3B1	0.659408	0.0536377	-0.448946	0.0338349	0.178005	0.0223666	0.119901	0.143345	0.127092
ALDH4A1	0.238715	0.0233633	0.722872	0.0362102	0.189281	0.154722	0.516181	0.136119	0.416762
ALDH6A1	0.484059	0.16519	-0.308907	0.277868	-0.0963397	0.327923	-0.360717	0.0520203	-0.0704764
ALDH7A1	-0.716885	0.0678124	-0.672705	0.0487673	-0.853445	0.0309858	-0.613478	0.0186987	-0.714128
ALDH9A1	0.0279652	0.00882531	-0.0567406	0.0510041	-0.013087	0.0245412	-0.0043475	0.0317946	-0.0115525
ALDOA	0.349244	0.00114057	0.243914	0.0148878	0.143024	0.0101097	0.48017	0.06596	0.304088
ALG1	0.148936	0.0423772	-0.143413	0.131339	-0.146517	0.0912073	-0.0841479	0.00641576	-0.0562853
ALG10	-0.774148	0.609728	-0.0479592	0.51927	-1.96498	0.3073	-1.16474	0.0386317	-0.987958
ALG11	0.44966	0.344629	0.147158	0.579631	0.362454	0.0156992	-0.648944	0.112874	0.0775818
ALG12	0.338647	0.175353	0.261001	0.0758186	-0.35574	0.0220549	0.848971	1.17406	0.27322
ALG13	-0.023821	0.0404108	0.171039	0.288683	-0.0408148	0.256586	-0.450791	0.358647	-0.0860968
ALG14	-0.311584	0.194142	-0.185108	0.192014	-0.142043	0.102933	-0.887452	1.49134	-0.381547
ALG2	0.306696	0.0380461	0.345056	0.00065827	0.454055	0.00253734	0.625016	0.0700008	0.432706
ALG3	0.0998173	0.00322587	0.377234	0.0823533	0.167378	0.0730855	0.098654	0.031727	0.185771
ALG5	-0.0133956	0.0190584	0.427987	0.0482182	0.0621503	0.027629	-0.507136	0.135395	-0.0075984
ALG6	-0.328551	0.00126366	-0.426195	0.116393	-0.282498	0.100902	-0.83783	0.180537	-0.468769
ALG8	-0.284556	0.00346255	0.244808	0.00733354	-0.202073	0.0708732	-0.69212	0.113253	-0.233485
ALG9	-0.51421	0.106665	-0.161878	0.0111923	-0.655431	0.12522	-0.447013	0.360827	-0.444633
ALKBH1	-0.148084	0.0890001	-0.00130516	0.0196427	-0.424705	0.0537759	-0.239984	0.117528	-0.20352
ALKBH2	-0.695273	0.00549622	-0.944198	0.555962	-0.540372	0.0298444	-0.399423	0.133977	-0.644816
ALKBH3	0.0564389	0.43856	-0.414637	0.167039	-0.139421	0.15124	-0.0277222	0.0217864	-0.131335
ALKBH4	0.251441	0.0249346	-0.292208	0.187497	-0.184789	0.145424	0.104905	0.710825	-0.0301627
ALKBH5	-0.0516118	0.104561	0.0296049	0.00570638	-0.11442	0.128578	0.0458718	0.0354463	-0.0226388
ALKBH6	0.0153939	0.308811	-0.591349	0.161445	-0.248063	0.000412057	-0.257946	0.0569125	-0.270491
ALKBH7	-0.042806	0.0276369	-0.285392	0.126754	-0.219449	0.170583	-0.781679	1.42566	-0.332332
ALKBH8	-0.104033	0.0492949	-0.00580393	0.219478	-0.346404	0.0208891	-0.795758	0.117094	-0.313
ALMS1	-0.746736	0.0906898	-0.685828	0.0922265	-0.934889	0.0522502	-1.57076	0.217562	-0.984552
ALOX12-AS1	0.512406	0.161833	-0.698684	0.209114	0.523721	0.0528997	0.0521445	1.71432	0.0973969
ALPK1	-0.485025	0.0548402	-0.86458	0.0486518	0.126572	0.232247	-0.967198	0.00573419	-0.547558
ALPK2	0.702798	0.139837	0.449727	0.0146336	0.364731	0.00693752	-0.014936	0.874782	0.37558
ALS2	-0.0763777	0.00398842	-0.221545	0.0261435	-0.123848	0.000560973	-0.574183	0.0132459	-0.248988
ALX1	-0.0452516	0.327622	0.418768	0.130848	-0.253475	0.114951	-0.606038	0.431186	-0.121499
ALYREF	-0.794477	0.0101932	-0.324015	0.0763568	-0.92565	0.0307744	-0.481886	0.0373154	-0.631507
AMACR	0.53932	0.158499	1.44213	1.96558	0.790839	0.404215	-0.162482	0.0254635	0.652452
AMBRA1	-0.0426696	0.0229627	0.063078	0.257145	0.0578642	0.0671846	-0.210868	0.551282	-0.0331488
AMD1	-0.242231	0.0132366	0.039492	0.00478115	-0.0163955	0.0204694	-0.327232	0.0997675	-0.136592
AMDHD2	-0.0704262	0.134385	-0.445658	0.178675	-0.529125	0.0295586	-0.0161683	0.847916	-0.265344
AMFR	0.195874	0.0475155	-0.241852	0.0307848	0.109342	0.0149019	-0.033762	0.0374185	0.00740057
AMIGO2	1.22051	0.100495	1.12482	0.00776521	1.36668	0.151267	0.379168	0.0232804	1.02279
AMMECR1	-0.0380147	0.00617195	-0.21442	0.0116487	-0.151827	1.73608e-05	-0.203677	0.341818	-0.151985
AMMECR1L	0.273	0.00536964	-0.0783832	0.00252248	-0.204067	0.0154253	-0.143681	0.126415	-0.0382828
AMN1	0.428983	0.637218	-0.452718	0.156937	1.01569	0.498123	-0.0878319	0.486036	0.226031
AMOT	-0.674829	0.305003	-0.307215	0.00603436	-0.69926	0.0075124	-0.429907	0.342724	-0.527803
AMOTL1	-0.135676	0.0255681	-0.330767	0.0299833	-0.455884	0.0145433	-0.182125	0.159092	-0.276113
AMOTL2	0.123568	0.0277702	-0.056548	0.023204	-0.10215	0.0136871	0.0620976	0.0188295	0.0067421
AMPD2	0.417563	0.179355	0.100744	0.0105616	0.357831	0.0640018	0.392022	0.0223237	0.31704
AMPD3	1.14002	0.00112082	0.551889	0.149441	1.31779	0.115739	1.36078	0.0954297	1.09262
AMZ2	0.13282	0.0611739	-0.117603	0.0360787	-0.156795	0.00101384	-0.147593	0.0609113	-0.0722927
ANAPC1	-0.294702	0.0830442	-0.649759	0.0880656	-0.112513	0.0164929	-0.495699	0.0527143	-0.388168
ANAPC10	-0.491448	0.205348	0.158979	0.114174	0.0715293	0.0250587	-0.470561	0.018987	-0.182875
ANAPC11	-0.279816	0.01044	-0.555708	0.0258561	-0.0646812	0.00875043	-0.363379	0.0928973	-0.315896
ANAPC13	0.14442	0.0869196	0.369882	0.145807	0.539027	0.033733	0.238514	0.0278791	0.32296
ANAPC15	-0.341057	0.150164	-0.302364	0.0213034	-0.155588	0.0447153	-0.406152	0.0523266	-0.30129
ANAPC16	0.278489	0.109156	0.123062	0.156847	0.472752	0.0250448	-0.570724	0.0217252	0.0758947
ANAPC2	-0.206605	0.0127527	-0.339878	0.0866736	-0.271863	0.0137857	-0.0235651	0.043775	-0.210478
ANAPC4	-0.398131	0.00933637	-0.265723	0.0650284	-0.077503	0.0147768	-0.672801	0.110071	-0.353539
ANAPC5	0.125431	0.0150227	-0.00764188	0.0313379	-0.05235	0.0217881	-0.0922523	0.0474672	-0.0067034
ANAPC7	-0.0435514	0.00314355	0.105646	0.106905	-0.498519	0.0327218	-0.200098	0.0244607	-0.159131
ANGEL1	0.250097	0.991663	0.03649	0.11563	0.294947	0.157901	0.391134	0.0458844	0.243167
ANGEL2	0.0393014	0.119846	-0.0389793	0.404907	-0.256756	0.19748	-0.831545	0.033334	-0.271995
ANGPT1	0.747646	0.559475	1.3663	0.107503	0.914759	0.371992	0.738845	0.203434	0.941887
ANGPTL2	-0.980509	0.00546034	-1.07278	0.12857	-0.701107	0.0381448	-1.56901	0.111138	-1.08085
ANKFY1	-0.0907535	0.0532226	-0.215705	0.0120385	-0.185599	0.040562	-0.101029	0.0681659	-0.148272
ANKHD1	-0.444532	0.00306354	-0.455857	0.0470773	-0.326219	0.0273526	-0.944282	0.0740676	-0.542722
ANKHD1-EIF4EBP3	0.0884325	0.185782	0.0521488	0.166955	-0.0560547	0.00541732	-0.569782	0.180404	-0.121314
ANKIB1	0.324486	0.0113746	0.126045	0.0134844	0.169443	0.0129198	-0.181761	0.0258091	0.109553
ANKLE2	-0.0222441	0.00905266	-0.035914	0.044983	-0.0696651	0.021238	-0.00221515	0.0323501	-0.0325096
ANKMY1	-0.864749	0.0719104	0.423964	0.0242792	-1.1834	0.313666	-0.456033	0.207208	-0.520055
ANKMY2	0.00201316	0.0887359	-0.101317	0.00909304	0.0526082	0.0191565	-0.265913	0.0204037	-0.0781522
ANKRA2	-0.308769	0.289502	0.0688946	0.045499	0.169582	0.293347	-0.458984	0.53227	-0.132319
ANKRD1	2.03588	0.106597	1.26296	0.0299998	2.11791	0.0374336	1.55301	0.619974	1.74244
ANKRD10	-0.407889	0.0272449	-0.525843	0.0309422	-0.26931	0.186707	-0.982261	0.230425	-0.546326
ANKRD11	-0.218635	0.0355427	-0.305975	0.0445397	-0.365111	0.00720362	0.0035364	0.0806945	-0.221546
ANKRD12	-0.116756	0.15306	-0.137046	0.0565837	-0.257772	0.0492177	-0.882999	0.0505601	-0.348643
ANKRD13A	0.126749	0.0026633	0.19523	0.00767396	0.0853244	0.00541095	0.280237	0.237302	0.171885
ANKRD13B	0.120234	0.0355841	-0.234497	0.350616	0.131614	0.339949	0.729301	0.117321	0.186663
ANKRD13C	0.136689	0.202564	0.236413	0.0336255	-0.000966095	0.202711	-0.424769	0.0268843	-0.0131584
ANKRD13D	-0.447474	0.277339	-0.431468	0.124706	-0.391521	0.0120844	0.139526	0.0713981	-0.282734
ANKRD16	-0.351934	0.0304312	-0.672291	0.686209	-0.179315	0.277165	-0.0154266	0.287921	-0.304741
ANKRD17	0.0150482	0.00414497	-0.257626	0.017266	-0.1956	0.0092612	-0.372872	0.0531385	-0.202763
ANKRD26	-0.467617	0.0970901	-0.0928325	0.0319077	-0.310345	0.0326991	-0.786263	0.0734685	-0.414264
ANKRD27	0.299207	0.250612	-0.544471	0.00364324	-0.734064	0.163961	-0.511402	0.00347301	-0.372682
ANKRD28	-0.523995	0.0107238	-0.525246	0.0833714	-0.634855	0.0119425	-0.94271	0.0460871	-0.656702
ANKRD33B	-0.495962	0.0180145	-0.612565	0.100408	-1.09017	0.229809	-0.346226	0.461911	-0.636231
ANKRD34A	1.32758	0.00582385	0.265861	0.00335415	0.667926	0.150916	0.765998	0.0269035	0.75684
ANKRD36	-0.368839	0.167408	-0.337809	0.0379584	-0.849911	0.530073	-0.519106	0.162285	-0.518916
ANKRD37	0.52645	0.066674	-0.478956	0.133574	0.775609	0.175933	1.07596	0.435948	0.474766
ANKRD39	-0.477114	0.0663836	-0.116553	0.0401199	-0.0697255	0.147233	-0.963491	0.261672	-0.406721
ANKRD40	-0.36684	0.00695488	-0.339548	0.00463052	-0.460982	0.00813452	-0.374563	0.084576	-0.385484
ANKRD42	0.201898	0.096393	0.908547	0.348166	1.44532	0.194321	0.851964	0.180777	0.851933
ANKRD46	-0.0508014	0.0953394	0.194721	0.00387032	-0.217429	0.0309935	0.155443	0.0129877	0.0204833
ANKRD49	-0.0379957	0.272706	0.0214018	0.11215	-0.496136	0.396984	-0.743114	0.101922	-0.313961
ANKRD50	-0.110863	0.01664	-0.298524	0.00497692	-0.278693	0.00225889	-0.671633	0.0866229	-0.339929
ANKRD52	0.0273878	0.00643817	0.0746599	0.014709	-0.292801	0.0158022	0.0151821	0.0188548	-0.0438929
ANKRD54	-0.0941294	0.00184039	0.155474	0.0262553	-0.258236	0.0652266	-0.603685	0.011567	-0.200144
ANKRD9	-0.618723	0.0953309	-0.0399763	0.0699841	-0.436232	0.0630727	-0.310442	0.434925	-0.351343
ANKS1A	0.057682	0.0802907	-0.0599064	0.113312	-0.0200812	0.0127081	0.0279438	0.0882714	0.00140955
ANKS3	0.382038	0.0356792	-0.183949	0.0113858	0.131959	0.13686	-0.0563128	0.0204135	0.0684339
ANKS6	-0.496761	0.174511	-0.208161	0.205453	0.096011	0.0832898	0.0697823	0.0383364	-0.134782
ANKZF1	0.18903	0.21742	-0.246085	0.0130478	-0.192849	0.0290291	-0.315686	0.403291	-0.141397
ANLN	-0.665623	0.000615547	-0.504423	0.0317605	-0.648155	0.000764428	-1.20931	0.00944767	-0.756878
ANO10	0.868933	0.0288008	0.447064	0.0178236	0.530746	0.00718586	0.298869	0.0617277	0.536403
ANO6	-0.179997	0.0290172	-0.180573	0.00559985	-0.271712	0.00151891	-0.622241	0.167341	-0.313631
ANO8	-0.480455	0.10625	-1.57432	0.0105054	-0.24388	0.0403455	0.123624	0.338209	-0.543759
ANP32A	-0.444676	0.0286107	-0.614847	0.0449682	-0.44005	0.0227962	-0.623735	0.0415311	-0.530827
ANP32B	-0.669784	0.00259962	-0.638881	0.0214431	-0.771698	0.0130222	-0.615774	0.0149669	-0.674034
ANP32E	-0.976261	0.00029967	-0.690544	0.00175601	-0.855632	0.0286033	-1.39299	0.0286571	-0.978857
ANTXR1	-0.195013	0.0832597	-0.145363	0.200639	-0.452672	0.110907	-0.574698	0.534807	-0.341936
ANTXR2	-0.569587	0.159797	-0.665023	0.189767	-0.301752	0.145343	-1.12579	2.88314	-0.665537
ANXA1	0.608213	0.0710056	0.736074	0.0708605	0.721797	0.0271919	0.354847	0.0585671	0.605233
ANXA11	0.201651	0.0291801	-0.125473	0.000992913	-0.145561	0.012258	0.0242121	0.000112022	-0.0112924
ANXA2	0.456231	0.00690115	0.452022	0.0173505	0.42554	0.00658054	0.525221	0.00734106	0.464754
ANXA3	0.0245829	0.156673	-0.00520088	0.221503	-0.259413	0.114302	-0.297988	0.583952	-0.134505
ANXA4	0.346606	0.0180185	0.166657	0.0512878	0.447341	0.0302924	0.62436	0.0902365	0.396241
ANXA5	0.424423	0.000952172	0.176978	0.0188806	0.364819	0.00477917	0.26056	0.0166236	0.306695
ANXA6	0.41972	0.0114647	0.165217	0.00331217	0.273745	0.0392599	0.561219	0.00402193	0.354975
ANXA7	-0.0372423	0.00135229	-0.270428	0.00393725	-0.100392	0.00785541	-0.0822901	0.0407561	-0.122588
AOX1	0.792105	0.107389	0.333602	0.200907	0.725956	0.181363	0.0849665	0.0878922	0.484157
AP1AR	-0.325384	0.0691734	-0.374634	0.0637691	-0.458119	0.0166069	-0.467047	0.0362725	-0.406296
AP1B1	0.234442	0.00953947	-0.0819573	0.0116448	-0.050178	0.018301	0.133724	0.015401	0.0590077
AP1G1	0.218024	0.0925443	-0.147174	0.00153457	0.128734	0.0152097	-0.108349	0.0480482	0.0228087
AP1G2	0.464961	0.257275	-0.109793	0.183759	0.298866	0.241679	0.158681	0.258641	0.203179
AP1M1	-0.117132	0.123454	-0.224176	0.0347768	-0.318303	0.0117009	0.198679	0.0800374	-0.115233
AP1M2	-0.290514	0.299122	0.135297	1.47594	0.295928	0.201129	-0.555799	1.96348	-0.103772
AP1S1	0.521208	0.0172955	0.36099	0.0266255	0.353622	0.00321146	0.553163	0.057177	0.447246
AP1S2	-0.157263	0.0254627	-0.266657	0.000146312	-0.463855	0.0674768	-0.328673	0.241371	-0.304112
AP1S3	0.495642	0.221982	0.507447	1.01927	0.417261	0.695805	0.592662	0.0394874	0.503253
AP2A1	0.298093	0.00310093	0.0242317	0.00272322	0.0281691	0.0163636	0.211215	0.0171898	0.140427
AP2A2	0.051715	0.016708	-0.0310745	0.0301373	-0.299936	0.0157844	0.169953	0.110254	-0.0273355
AP2B1	0.101592	0.0215898	-0.0384339	0.0526611	-0.010283	0.0653698	0.111938	0.0171609	0.0412031
AP2M1	0.326813	0.00350383	0.195853	0.000339708	0.240457	8.18154e-05	0.308624	0.00648703	0.267937
AP2S1	0.0173624	0.00212001	-0.0593316	0.0280415	-0.11367	0.0144691	0.123176	0.0209314	-0.00811592
AP3B1	-0.260782	0.0057534	-0.00914897	0.0406138	0.0409445	0.0127243	-0.297419	0.151738	-0.131601
AP3D1	0.139562	0.00164194	-0.0280162	0.0245544	0.00124647	0.0180832	0.311968	0.0271032	0.10619
AP3M1	-0.0975926	0.00571888	0.0228312	0.0196756	0.046077	0.020093	-0.591737	0.032305	-0.155105
AP3M2	-0.535491	0.11945	-0.189727	0.172817	-0.0878558	0.0464573	-0.266679	0.160875	-0.269938
AP3S1	-0.13994	0.100644	-0.0562201	0.0155755	-0.116568	0.0149189	-0.175593	0.0149926	-0.122081
AP3S2	0.533225	0.317558	0.300647	1.99297	0.21102	0.649742	0.639808	0.124134	0.421175
AP4B1	-0.132033	0.00452187	-0.587395	0.135133	-0.126261	0.0219508	-0.0172933	0.0246547	-0.215746
AP4E1	-0.374681	0.0755103	-0.0991374	0.0958523	0.0419313	0.0698229	-0.714762	0.149141	-0.286662
AP4M1	-0.429915	0.130091	-0.586178	0.356283	-0.470062	0.00503953	-0.0696944	0.541325	-0.388962
AP5B1	-0.0107778	0.0174535	-0.604226	0.0130093	-0.194242	0.0381073	-0.0283581	0.0052029	-0.209401
AP5M1	0.469664	0.0122324	0.54686	0.0133449	0.56055	0.00689681	-0.291633	0.0141176	0.321361
AP5S1	0.140151	0.072328	-0.241081	0.0877817	-0.19139	0.00690273	0.184643	0.248293	-0.0269193
AP5Z1	0.22116	0.0883458	-0.217574	0.0258554	-0.149943	0.0397026	0.0893032	0.197954	-0.0142634
APAF1	-0.805029	0.0114086	-0.32122	0.030191	-0.463487	0.214404	-0.925597	0.0606847	-0.628833
APBA2	0.292598	0.00342423	-0.151297	0.0012353	0.0158088	0.0705695	-0.227189	0.101359	-0.0175199
APBA3	-0.467746	0.110014	-0.17295	0.140511	-0.208896	0.196458	0.102029	0.0968858	-0.186891
APBB1	0.137807	0.0381796	-0.539469	0.339516	-0.126572	0.0130326	-0.432795	0.196749	-0.240257
APBB1IP	0.101914	0.0606533	-0.243627	0.0355582	-0.0798239	0.114828	0.178885	0.263538	-0.010663
APBB2	0.550037	0.0721882	0.205883	0.0229734	0.470849	0.0338334	0.238924	0.131054	0.366423
APBB3	0.782342	0.336418	-0.515658	0.406024	0.256772	0.571763	0.603731	0.268241	0.281797
APC	-0.184924	0.135346	0.301195	0.00407277	0.154066	0.208303	-0.344977	0.0290954	-0.0186603
APCDD1L	1.03068	0.24132	0.509509	0.666405	0.494132	0.115076	0.648135	0.119444	0.670613
APEH	0.0238251	0.0162834	-0.416754	0.0666027	-0.231066	0.00946824	-0.0885508	0.0331231	-0.178137
APEX1	-0.346539	8.14928e-05	-0.289135	0.00953035	-0.361144	0.00132298	-0.315492	0.0432893	-0.328077
APEX2	-0.665728	0.0290693	-0.33934	0.0371735	-0.635488	0.0355565	-0.637766	0.00932874	-0.56958
APH1A	-0.394364	0.00931982	-0.312232	0.00786905	-0.480936	0.00781808	-0.077379	0.0393562	-0.316228
APH1B	0.187921	0.169792	0.614246	0.152689	0.658288	0.241849	0.29196	0.0105367	0.438104
API5	-0.462818	0.00609094	-0.109925	0.0102864	-0.296412	0.00294703	-0.539697	0.00745382	-0.352213
APIP	-0.498989	0.104615	-0.460174	0.00278965	-0.366269	0.117771	-0.294189	0.275872	-0.404905
APLP1	1.10932	2.10849	1.54089	0.656506	1.18326	0.133178	2.10402	1.15992	1.48437
APLP2	0.0373962	0.0182013	-0.209653	0.00782567	-0.0211702	0.0169831	0.0686889	0.0547637	-0.0311845
APMAP	0.0199641	0.0031058	-0.116849	0.000775962	0.00260046	0.0276483	-0.0716291	0.0106086	-0.0414784
APOBEC3B	-1.19707	0.0846208	-0.961221	0.0171877	-1.33017	0.0597916	-1.1942	0.131701	-1.17066
APOBEC3C	0.880969	0.118955	0.59491	0.11514	0.883486	0.467318	1.14479	0.311611	0.876038
APOBEC3F	1.14439	0.0732257	0.429189	0.57654	0.69706	0.0820701	1.38153	0.47283	0.913041
APOL2	0.637939	0.023809	0.487959	0.0943424	1.04915	0.136911	1.25216	0.0481376	0.856802
APOL6	-0.0278371	0.123574	-0.560477	0.0335153	0.0207593	0.12797	-0.487531	0.0572196	-0.263771
APOLD1	-0.0590774	0.0461909	-0.221399	0.0258796	0.00591522	0.100106	-0.554247	0.0482634	-0.207202
APOM	-0.326752	0.34361	-1.26382	0.481927	-0.094184	0.326601	-0.309119	0.432957	-0.498467
APOO	0.152736	0.0545477	-0.121792	0.167589	-0.516151	0.0637632	-0.469424	0.448809	-0.238658
APOOL	0.660077	0.213214	0.0557956	0.265699	-0.101607	0.00231234	-0.518319	0.0587152	0.0239865
APP	0.310703	0.0297723	0.0180388	0.00414864	0.200594	0.0164049	0.131146	0.0308348	0.16512
APPBP2	0.152629	0.0448468	0.0983131	0.10598	0.239883	0.00140248	-0.183594	0.111842	0.0768078
APPL1	-0.387605	0.000772342	-0.152569	0.0222208	-0.28309	0.0191355	-0.697257	2.47561e-05	-0.38013
APPL2	-0.262092	0.0507217	-0.416503	0.0344429	-0.159781	0.0230797	-0.145773	0.255756	-0.246037
APRT	0.14789	0.0290498	-0.121259	0.0216009	0.0481711	0.039817	0.189073	0.185957	0.065969
APTR	-0.368743	0.0879021	0.160669	0.266253	0.626632	0.161975	0.162041	0.420564	0.14515
APTX	0.28725	0.0674359	0.0888783	0.121009	0.0339656	0.0909667	-0.104613	0.00263122	0.0763701
AQR	-0.161824	0.0513498	-0.0746266	0.17081	-0.430297	0.163813	-0.593009	0.0621154	-0.314939
ARAF	0.0476043	0.1073	0.205068	0.0125128	-0.208808	0.00995621	-0.0231384	0.0330604	0.00518131
ARAP1	-0.0432606	0.0108248	-0.517672	0.16932	-0.0764956	0.151867	-0.0984336	0.0206284	-0.183965
ARAP3	-0.170127	0.0266162	-0.647728	0.00351426	-0.739451	0.00182574	-0.574982	0.00895914	-0.533072
ARCN1	0.421243	0.013001	0.0204687	0.00377802	0.270611	0.023179	0.177661	0.0688477	0.222496
AREL1	0.2002	0.00890899	0.036451	0.0115928	0.155132	0.0622928	0.10659	0.041652	0.124593
ARF1	-0.054358	0.00264933	-0.193451	0.00382986	-0.25501	0.00951309	0.0753645	0.00592904	-0.106864
ARF3	0.173492	0.00901349	0.110109	0.00856026	0.0729916	0.0145774	0.303542	0.0172668	0.165034
ARF4	0.419485	0.000676623	0.294985	0.00898444	0.326165	0.00351338	0.27914	0.0336634	0.329944
ARF5	0.0499332	0.0212622	-0.130753	0.0166264	-0.0986467	0.0146952	0.225127	0.021464	0.0114153
ARF6	-0.304188	0.00586043	-0.327644	0.00358366	-0.331059	0.000600971	-0.487539	0.0369406	-0.362607
ARFGAP1	0.32825	0.00327363	-0.00353354	0.166171	0.318879	0.0201631	0.369108	0.0153824	0.253176
ARFGAP2	-0.0789367	0.0597104	-0.199145	0.0338081	-0.235263	0.0928474	-0.120783	0.010264	-0.158532
ARFGAP3	0.105488	0.0129125	-0.0729529	0.0240975	0.101554	0.00183627	0.0806984	0.0225067	0.0536971
ARFGEF1	0.0668129	0.0360942	0.120459	0.0626478	-0.0931813	0.0167938	-0.244699	0.00120147	-0.037652
ARFGEF2	0.0950886	0.0137406	-0.129455	0.00931163	-0.104026	0.0109308	-0.457956	0.0700231	-0.149087
ARFGEF3	-0.517147	0.00991631	-0.560426	0.124269	-0.718032	0.0469641	-0.741547	0.0575612	-0.634288
ARFIP1	0.0221328	0.0171847	0.130439	0.00303055	-0.0522037	0.07902	0.0735557	0.0765634	0.0434809
ARFIP2	0.292897	0.0512905	0.167854	0.038023	0.346676	0.130813	0.215011	0.0976539	0.25561
ARFRP1	-0.282974	0.00423341	-0.205327	0.0336737	-0.290364	0.021832	-0.119291	0.00213862	-0.224489
ARGLU1	-0.476617	0.00698027	-0.391659	0.0393605	-0.267983	0.0536629	-0.276395	0.0308877	-0.353164
ARHGAP1	0.44236	0.00167513	0.156629	0.0296498	0.136172	0.00796987	0.259976	0.0701986	0.248784
ARHGAP10	-0.194363	0.00268776	-0.215356	0.0163479	-0.381073	0.0765221	-0.350435	0.0703076	-0.285307
ARHGAP11A	-1.02119	0.16675	-0.572931	0.00120423	-0.858784	0.0604718	-1.31179	0.0610524	-0.941173
ARHGAP11B	-0.667555	0.0535194	-0.822319	0.0297544	-1.43049	0.0487827	-0.923627	0.719053	-0.960997
ARHGAP12	0.508541	0.00706767	-0.113388	0.00342948	0.512237	0.0122272	-0.420378	0.0790184	0.121753
ARHGAP17	-0.202233	0.0503378	-0.393994	0.0176256	-0.281378	0.107227	-0.117447	0.00670874	-0.248763
ARHGAP18	0.304203	0.129453	0.297871	0.071756	0.451451	0.0878088	0.0469599	0.000448217	0.275121
ARHGAP19	-1.11131	0.0675378	-0.717616	0.00677002	-0.912249	0.0221384	-1.11358	0.127334	-0.963689
ARHGAP21	-0.447893	0.017127	-0.385262	0.00250234	-0.487779	0.0389149	-0.566291	0.0712765	-0.471806
ARHGAP22	0.226624	0.112006	0.405106	0.311467	0.566061	0.0995435	0.824235	0.129901	0.505507
ARHGAP23	0.209879	0.0296129	-0.0950307	0.0778868	0.139506	0.00616311	0.447775	0.0358777	0.175532
ARHGAP24	0.973855	0.103491	0.199796	0.0176415	1.13285	0.343576	0.0352675	0.00520036	0.585442
ARHGAP27	0.128764	0.0468954	-0.323392	0.484078	-0.669726	0.0342138	0.4505	0.316505	-0.103463
ARHGAP29	0.178656	0.000440659	0.113673	0.00886315	0.264934	0.00174638	0.26504	0.136137	0.205576
ARHGAP31	0.760446	0.0173507	0.231238	0.00143299	0.551768	0.0585602	0.382362	0.151998	0.481454
ARHGAP32	-0.495944	0.211444	0.0150934	0.0217042	-0.523156	0.0436641	-0.721358	0.150342	-0.431341
ARHGAP33	-0.329236	0.899409	-1.72915	0.401884	-1.34247	0.973835	-0.850669	0.301751	-1.06288
ARHGAP35	-0.234791	0.0335931	-0.289783	0.0174294	-0.407506	0.0292249	-0.401186	0.0914094	-0.333317
ARHGAP39	0.0215778	0.00654011	-0.189667	0.258047	0.0130793	0.0831077	0.27909	0.0401751	0.0310199
ARHGAP42	-0.222054	0.133977	0.425349	0.231978	-0.0118842	0.037429	-0.728694	0.060697	-0.134321
ARHGAP5	0.0470258	0.0976497	0.336352	0.277563	-0.195281	0.0561152	-0.256719	0.165805	-0.0171557
ARHGDIA	-0.0900798	0.00980779	-0.244796	0.0129332	-0.479858	0.0191107	-0.111553	0.000849949	-0.231572
ARHGDIB	-0.298266	0.194663	-0.201541	0.411951	-0.290078	0.0551589	0.0721992	0.278731	-0.179422
ARHGEF1	-0.195427	0.101702	-0.55887	0.286587	-0.1341	0.00546872	-0.0531441	0.00169689	-0.235385
ARHGEF10	-0.372653	0.111717	-0.412918	0.0341213	-0.634895	0.254839	-0.288173	0.167089	-0.42716
ARHGEF10L	0.424779	0.0678861	-0.431643	0.135729	0.0524879	0.0468735	-0.089385	0.117555	-0.0109404
ARHGEF11	-0.117197	0.0653259	-0.452699	0.00746749	-0.236408	0.00472093	-0.259185	0.0875357	-0.266372
ARHGEF12	-0.106052	0.0506065	-0.234827	0.00325285	-0.355583	0.00414144	-0.545407	0.0615514	-0.310467
ARHGEF17	-0.106397	0.041252	-0.273327	0.0542503	0.0768752	0.0384854	-0.295382	0.0190393	-0.149557
ARHGEF18	0.0256867	0.182318	-0.250184	0.00654694	-0.376412	0.0555531	0.11166	0.0106015	-0.122312
ARHGEF2	-0.327888	0.00981055	-0.841082	0.0024048	-0.902837	0.105054	-0.320791	0.00230615	-0.59815
ARHGEF25	0.324962	0.0108647	0.350812	0.0557831	0.394316	0.0449366	0.578905	0.0219565	0.412249
ARHGEF26	-0.255436	0.148289	-0.612237	0.0347478	-0.755951	0.564382	-0.750868	0.0891484	-0.593623
ARHGEF28	0.297931	0.00316556	-0.143544	0.0395057	0.472319	0.0267956	0.157395	0.0443814	0.196025
ARHGEF3	0.503448	0.537307	0.745854	0.14911	0.177443	0.0686496	0.731622	3.88947e-05	0.539592
ARHGEF35	0.869844	0.135946	-0.333434	0.935549	0.436846	0.246453	0.383497	0.24408	0.339188
ARHGEF40	-0.249993	0.0351172	-0.322093	0.000480804	-0.0588258	0.00392098	-0.0826159	0.0599352	-0.178382
ARHGEF5	0.650444	0.0604694	0.560329	0.213844	0.743457	0.268442	1.04756	0.263497	0.750448
ARHGEF6	0.476836	0.0223447	0.200445	0.266684	0.85556	0.283045	0.298033	0.266619	0.457719
ARHGEF7	-0.0277063	0.0154828	-0.0870305	0.0543554	-0.475742	0.107267	0.0373774	0.0333683	-0.138275
ARHGEF9	0.582583	0.0983538	-0.300984	0.156573	-0.0994218	0.260604	-0.172995	0.0333047	0.00229569
ARID1A	-0.583552	0.217454	-0.622817	0.0847398	-0.902924	0.0262844	-0.637662	0.051105	-0.686739
ARID1B	-0.211624	0.00663034	-0.169551	0.0259075	-0.766993	0.049186	-0.806402	0.235176	-0.488642
ARID2	-0.522607	0.0475035	-0.73319	0.0400227	-0.680017	0.0257513	-1.1977	0.0468692	-0.783379
ARID3A	0.44344	0.0806462	-0.50661	0.0973997	-0.586402	0.15875	-0.415295	0.667484	-0.266217
ARID3B	-0.526724	0.420392	-0.85312	0.0949932	-1.48669	0.260564	-1.03619	0.0708107	-0.975682
ARID4A	0.122472	0.128719	0.280468	0.397999	0.100299	0.349914	0.0761332	0.159602	0.144843
ARID4B	-0.112481	0.164097	-0.221045	0.00467841	0.038288	0.0249946	-0.87023	0.0331023	-0.291367
ARID5A	-0.397051	0.19717	0.111653	0.0862289	-0.228609	0.073663	-0.567807	0.208969	-0.270454
ARID5B	0.486197	0.0141425	0.211802	0.0948258	0.281972	0.00223613	-0.100796	0.0436958	0.219794
ARIH1	-0.147191	0.249772	-0.192433	0.18051	-0.264141	0.461879	-0.167883	0.200129	-0.192912
ARIH2	-0.110491	0.0424731	-0.126901	0.0936842	-0.145046	0.0281013	0.0442601	0.0257159	-0.0845445
ARL1	0.238097	0.00171435	0.18701	0.0122035	0.500642	0.0575377	0.229236	0.0465882	0.288746
ARL13B	-0.818698	0.0979064	-0.626326	0.035662	-0.491054	0.114164	-0.679592	0.112883	-0.653917
ARL14EP	0.494579	0.0566034	0.513778	0.0776624	0.574652	0.0570737	-0.0118766	0.00182816	0.392783
ARL15	0.944332	0.429896	0.348285	0.0958256	0.611697	0.0239454	-0.0176747	0.217078	0.47166
ARL16	-0.155448	0.072934	-0.183493	0.0955676	-0.0672818	0.0642662	0.246501	0.0458633	-0.0399305
ARL17A	0.365711	0.0217023	0.100572	0.14769	-0.199242	0.0191428	-0.0779126	0.0146676	0.0472819
ARL17B	-0.805861	3.06847	0.62929	0.604277	0.667488	0.540968	-1.1964	0.34735	-0.17637
ARL2	-0.372968	0.0162637	-0.721504	0.0237133	-0.302167	0.0363794	-0.0629989	0.0437304	-0.36491
ARL2BP	-0.0840818	0.0300773	0.0507498	0.0179001	-0.339574	0.0308986	0.054618	0.0145707	-0.0795721
ARL3	-0.441745	0.0206425	-0.232199	0.0157519	-0.311801	0.00272625	-0.350189	0.000625502	-0.333984
ARL4A	-0.710975	0.0341452	-0.0781182	0.233942	-0.78978	0.0115119	-0.963411	0.346145	-0.635571
ARL4C	0.700357	0.289499	0.337935	0.600114	0.788744	0.372045	0.532935	1.39479	0.589993
ARL4D	0.222903	0.182883	0.125663	0.00841896	0.0718111	0.00297445	-0.100251	0.00223	0.0800314
ARL5A	-0.545614	0.332721	0.324892	0.244724	0.675262	0.0678618	0.263543	0.244727	0.179521
ARL5B	-0.625278	0.00180876	-0.445768	0.0448027	-0.641276	0.0978199	-0.792568	0.0119617	-0.626223
ARL6IP1	-0.55268	0.0370697	-0.290062	0.0205737	-0.415561	0.0106401	-0.866812	0.013863	-0.531279
ARL6IP4	-0.376004	0.111016	-0.254802	0.132057	-0.307324	0.00778135	-0.24298	0.013059	-0.295277
ARL6IP5	0.563469	0.0368724	0.463426	0.0192038	0.547645	0.0256484	0.562279	0.0541775	0.534205
ARL6IP6	-1.05482	0.526265	-0.405773	0.120884	-1.22689	0.753333	-0.763784	0.259451	-0.862817
ARL8A	0.0677543	0.00335315	-0.239565	0.00467732	0.0302164	0.0441805	0.130167	0.0709634	-0.00285692
ARL8B	0.322418	0.0155671	0.26639	0.122989	0.419604	0.0403194	0.0290514	0.000640729	0.259366
ARMC1	-0.308277	0.0125478	-0.178285	0.00674919	-0.280744	0.0140917	-0.521753	0.0707553	-0.322265
ARMC10	0.316758	0.426215	-0.150363	0.222668	0.210385	0.0622212	-0.109806	0.546887	0.0667432
ARMC5	-0.220902	0.0110596	-0.402289	0.0167851	-0.468003	0.0163581	-0.267307	0.189999	-0.339625
ARMC6	-0.184776	0.0570053	-0.10892	0.000145132	-0.445123	0.00460318	-0.0354722	0.0126606	-0.193573
ARMC7	-0.257691	0.0858915	-0.0120953	0.0768782	-0.483137	0.00225755	-0.0463669	0.137799	-0.199823
ARMC8	-0.750273	0.1616	-0.330667	0.00612994	-0.256629	0.254238	-0.300523	0.158543	-0.409523
ARMC9	0.687924	0.136904	0.351773	0.624842	1.09739	0.577994	0.0884335	0.200062	0.55638
ARMCX1	0.830759	0.0899342	0.16991	0.0867532	1.11753	0.349031	0.385206	0.00512333	0.625852
ARMCX2	1.1298	0.191417	0.962974	0.302998	1.52404	0.156814	1.1888	0.245233	1.2014
ARMCX3	0.747288	0.000699204	0.604288	0.00240436	0.692282	0.0314975	0.331904	0.187385	0.59394
ARMCX5	0.828414	0.81616	-0.207206	0.0448928	0.136355	0.2555	0.0829076	0.0832891	0.210118
ARMCX5-GPRASP2	0.614273	0.551266	-0.116038	1.3301	0.704084	0.423317	-0.157489	0.672807	0.261208
ARMCX6	0.28951	0.00489964	0.119712	0.00865305	0.285598	0.0245639	0.352881	0.00847505	0.261925
ARMT1	-0.100709	0.0744825	0.215884	0.0158652	-0.0862319	0.0539533	-0.674194	0.0775465	-0.161313
ARNT	0.0552158	0.0123707	-0.643904	0.027857	-0.302816	0.0288036	-0.0171519	0.027865	-0.227164
ARNT2	0.0319434	0.00430197	-0.301953	0.0217825	-0.451545	0.0272158	-0.482567	0.0168506	-0.30103
ARPC1A	-0.128816	0.020764	-0.110963	0.019417	0.0527906	0.0342916	0.0308032	0.0227648	-0.0390462
ARPC1B	0.259243	0.02597	0.0167864	0.117683	0.342893	0.048862	0.366179	0.0734598	0.246275
ARPC2	0.00433275	0.0164184	-0.046909	0.00369864	0.0841088	0.013285	-0.108936	0.0148895	-0.0168509
ARPC3	0.330596	0.0136849	0.32062	0.00726464	0.171535	0.0438858	0.252803	0.0271453	0.268889
ARPC4	0.306785	0.0423969	0.0238891	0.0136257	0.275571	0.00722154	0.231187	0.00680807	0.209358
ARPC4-TTLL3	1.45501	0.52094	0.058923	0.125099	1.23537	0.850313	0.843207	2.88462	0.898126
ARPC5	0.416211	0.0681603	0.106075	0.0171312	0.399533	0.025979	0.106369	0.0210841	0.257047
ARPC5L	-0.136041	0.00509048	-0.160402	0.00305928	-0.241005	0.013565	-0.124685	0.0173634	-0.165533
ARPIN	-0.826916	0.0553129	-0.823094	0.0146239	-1.02213	0.0777738	-0.988793	0.202355	-0.915232
ARPP19	-0.214859	0.0545713	-0.00672939	0.165498	0.0352896	0.214552	-0.377322	0.0181773	-0.140905
ARRB1	0.25604	0.388744	-0.119568	0.101631	-0.218886	0.0709312	-0.0620292	0.0735242	-0.0361107
ARRB2	-0.516831	0.09496	-1.19545	0.210526	-0.795148	0.0124506	-0.586573	0.0446582	-0.773499
ARRDC1	0.291411	0.0349683	-0.600768	0.106445	-0.126378	0.12471	-0.344676	0.129741	-0.195103
ARRDC1-AS1	-0.162655	0.0133209	-0.482821	0.0614384	0.103335	0.041567	-0.563004	0.305432	-0.276286
ARRDC2	-0.636142	0.00449284	-0.406622	0.194532	-0.485125	0.118926	-0.113165	0.25502	-0.410264
ARRDC3	0.262527	0.267291	0.735141	0.0753692	0.571845	0.0556105	-0.0465475	0.332216	0.380741
ARSA	0.471662	0.0314492	-0.0666744	0.169209	0.515486	0.111545	0.770555	0.139468	0.422757
ARSB	0.274473	0.0319725	-0.0509216	0.00442789	0.453335	0.157611	0.128238	0.238571	0.201281
ARSD	0.622232	0.172582	0.132094	0.0588523	1.23952	0.077197	0.3721	0.55297	0.591487
ARSG	0.733068	0.0362463	0.163764	0.0733567	0.845415	0.199171	0.0799003	0.185191	0.455537
ARSI	-0.0818473	0.0734877	-0.0273586	0.0667986	-0.0513125	0.159817	-0.437898	0.567382	-0.149604
ARSJ	0.564577	0.0664269	0.161344	0.0141861	0.68909	0.0142613	0.30996	0.172379	0.431243
ARSK	0.233181	0.0177589	0.117498	0.0424052	0.237838	0.24186	0.152681	0.261816	0.185299
ARV1	0.176753	0.00596889	-0.00314157	0.0654237	0.0784523	0.0175927	-0.315796	0.26388	-0.015933
ARVCF	0.200162	0.0470645	-0.637641	1.00606	0.175331	0.0567496	-1.09223	0.826028	-0.338595
ASAH1	0.516497	0.048178	0.633895	0.00333239	0.768039	0.128857	0.487562	0.00626881	0.601498
ASAH2B	0.0704907	0.327007	0.423257	0.0114389	-0.405891	0.447133	-0.225879	0.891864	-0.0345056
ASAP1	-0.0532299	0.0137541	-0.0960172	0.00279826	-0.137016	0.00592876	-0.278499	0.05344	-0.141191
ASAP2	0.118166	0.000629237	0.0420035	0.0182323	0.156802	0.01419	0.131501	0.289608	0.112118
ASAP3	-0.700011	0.388243	-0.326976	0.104977	-0.575953	0.231049	-0.494504	0.14701	-0.524361
ASB1	-0.117705	0.0342015	-0.403883	0.127274	0.0140343	0.169189	0.109238	0.079681	-0.0995789
ASB13	0.127642	0.294556	0.394899	1.35039	0.154346	0.457525	0.113398	1.91291	0.197571
ASB16-AS1	0.00698268	0.425523	-0.380859	0.813984	-0.0162902	0.171746	-0.568737	0.0203881	-0.239726
ASB3	0.256075	0.0411966	0.0729328	0.0560816	-0.231006	0.0597447	-0.224825	0.0922354	-0.031706
ASB6	-0.144783	0.0472917	0.0922807	0.0162303	0.0134388	0.0350172	0.323322	0.0233148	0.0710647
ASB7	-0.0705459	0.123376	-0.0555452	0.017765	0.0321406	0.0275839	-0.36122	0.0293197	-0.113793
ASB8	0.0248107	0.0584129	0.366015	0.0636951	0.181327	0.171577	0.00823848	0.0399239	0.145098
ASCC1	0.261582	0.0214619	0.342699	0.00266322	0.40154	0.0222316	0.226939	0.0735321	0.30819
ASCC2	0.151993	0.0293553	-0.195633	0.0475856	-0.150401	0.0582116	-0.00456543	0.0427166	-0.0496516
ASCC3	0.264529	0.000893624	0.354536	0.00416698	0.307012	0.00186254	-0.199249	0.0530274	0.181707
ASF1A	-0.0413851	0.101073	-0.00560062	0.0384708	0.0490405	0.00644519	-0.493419	0.0111641	-0.122841
ASF1B	-1.62821	0.217082	-0.941141	0.004314	-1.57094	0.0774626	-1.27006	0.291291	-1.35259
ASH1L	-0.0364248	0.0914454	0.0476695	0.0562582	-0.271967	0.0187408	-0.59088	0.238434	-0.212901
ASH1L-AS1	0.415911	0.293343	-0.855672	0.150182	0.533535	0.0725549	-0.25389	0.926449	-0.0400287
ASH2L	-0.334609	0.0633172	-0.629558	0.0318938	-0.432871	0.0219838	-0.613388	0.00252351	-0.502606
ASIC1	1.37112	0.489202	1.01268	0.59614	1.18308	0.377807	1.15673	0.178446	1.1809
ASL	0.125455	0.22195	-0.259035	0.054247	0.0738239	0.0281508	-0.0584649	0.068514	-0.0295553
ASMTL	0.307087	0.20336	-0.111947	0.0712984	0.108866	0.0655507	0.302117	0.031102	0.151531
ASNS	-0.611156	0.0168027	-1.70956	1.2454	-0.788515	0.0165633	-0.772401	0.911138	-0.970407
ASNSD1	0.0527656	0.022233	-0.0215314	0.0216704	-0.203224	0.0244219	-0.669307	0.181922	-0.210324
ASPH	0.257235	0.0115141	0.126579	0.063374	0.249222	0.0272533	-0.03025	0.0373587	0.150697
ASPHD1	0.795409	0.0281326	0.351474	0.47177	0.534941	0.736446	0.577226	0.409366	0.564763
ASPHD2	-0.390423	0.019905	-0.0436232	0.0416549	0.195237	0.00058479	-0.750859	0.688346	-0.247417
ASPM	-0.857229	0.031459	-0.729555	0.104721	-0.675892	0.00772392	-1.33044	0.108271	-0.89828
ASPSCR1	-0.213558	0.0788816	-0.237088	0.0993773	-0.718553	0.039582	-0.00353883	0.00329286	-0.293185
ASTE1	-0.146709	0.143107	-0.227952	0.0935987	-0.140501	0.0281189	-1.74007	0.537482	-0.563809
ASTN2	0.94534	0.260375	0.493296	0.106678	0.216478	0.0988566	-0.333748	0.886517	0.330341
ASXL1	-0.512334	0.0335448	-0.861683	0.0560974	-0.812069	0.029418	-0.862339	0.00886034	-0.762106
ASXL2	-0.371736	0.0214679	-0.451761	0.00670502	-0.776955	0.014582	-0.676532	0.129001	-0.569246
ATAD1	0.105942	0.00252613	0.129708	0.0158655	0.160391	0.00585309	-0.329297	0.0430538	0.016686
ATAD2	-1.20725	0.0171044	-0.628177	0.0310939	-1.16881	0.0431407	-1.41705	0.0165409	-1.10532
ATAD3A	-0.402226	0.00527667	0.0743359	0.0643705	-0.675815	0.0143745	-0.0752546	0.020406	-0.26974
ATAD3B	-0.20111	0.0446334	0.150569	0.045467	-0.60706	0.0231867	-0.267918	0.0475285	-0.23138
ATAD5	-1.46425	0.00989937	-1.27723	0.02134	-1.39558	0.103413	-1.50314	0.0318547	-1.41005
ATAT1	-0.0492702	0.110174	-0.909347	0.431299	-0.388474	0.0332343	-0.88248	0.0666814	-0.557393
ATE1	-1.06429	0.32133	-0.158654	0.0562086	-0.236819	0.0230139	-0.348774	0.017332	-0.452135
ATF1	-0.418517	0.00438142	-0.123972	0.0141211	-0.467313	0.0205833	-0.450723	0.0773411	-0.365131
ATF2	-0.00042934	0.0165747	0.0112674	0.032824	0.258667	0.00321041	-0.389017	0.0666501	-0.029878
ATF3	-0.380203	0.0152324	-0.810103	0.0663975	-0.534328	0.378826	-0.918085	0.323674	-0.66068
ATF4	-0.225847	0.00847316	-0.747021	0.0668599	-0.338536	0.0258013	-0.0553105	0.0141882	-0.341678
ATF5	0.270877	0.046969	0.242118	0.108015	0.392902	0.0711371	0.197746	0.254302	0.275911
ATF6	0.139823	0.016416	0.102326	0.00405591	0.0759326	0.026125	-0.216717	0.177352	0.0253411
ATF6B	-0.0178297	0.0129072	-0.476131	0.00194156	-0.098919	0.0346553	-0.128351	0.0757711	-0.180308
ATF7	0.0121953	0.088103	0.0345219	0.0623466	-0.182592	0.152382	-0.369981	0.163873	-0.126464
ATF7IP	-0.0505921	0.0738738	-0.180194	0.0486223	-0.320816	0.0101173	-0.443574	0.156533	-0.248794
ATF7IP2	0.27412	0.335409	1.046	1.50855	-0.25407	0.129913	0.601244	1.41178	0.416823
ATG10	-0.567342	0.0610124	0.0216202	0.0109265	-1.0382	0.37148	-0.893721	0.237291	-0.61941
ATG101	0.124587	0.00086704	-0.0617852	0.00587876	0.173803	0.027334	0.291537	0.0996355	0.132035
ATG12	-0.127637	0.108018	0.184326	0.613171	-0.0204204	0.00437406	0.214919	0.523539	0.0627969
ATG13	0.0280861	0.00389829	0.0392318	0.0223997	0.163518	0.12489	-0.113501	0.0219177	0.0293337
ATG14	0.150393	0.0158195	-0.0654614	0.0146448	0.111984	0.0275901	-0.142846	0.0582702	0.0135174
ATG16L1	0.121863	0.00330441	-0.155446	0.0100805	-0.111977	0.011393	0.145882	0.0867717	8.07133e-05
ATG16L2	-0.536392	0.213282	-0.94772	0.0629743	-0.410807	0.102887	-0.308514	0.0121897	-0.550858
ATG2A	0.119083	0.022156	-0.345952	0.229152	0.220719	0.079234	-0.0215147	0.04541	-0.00691617
ATG2B	0.0488698	0.040533	-0.624003	0.111437	-0.114212	0.0239027	-0.399516	0.164772	-0.272215
ATG3	-0.204689	0.00709309	-0.184405	0.0624173	-0.236246	0.000552133	-0.410839	0.066085	-0.259045
ATG4A	0.353458	0.081998	0.793621	0.20991	0.199489	0.125708	-0.30379	0.287824	0.260695
ATG4B	-0.282771	0.00059296	0.0641393	1.08123e-06	-0.338152	0.12054	-0.107863	0.0288536	-0.166162
ATG4C	-0.424286	0.0483577	-0.0831274	0.142027	-0.408261	0.0509867	-1.28899	0.179267	-0.551167
ATG4D	-0.198214	0.00905694	-0.118945	0.0407201	-0.0849703	0.00657862	-0.559642	0.193241	-0.240443
ATG5	-0.154083	0.111363	-0.134702	0.0574824	-0.0701756	0.0236168	-0.295885	0.0560469	-0.163711
ATG7	-0.0516325	0.0792813	0.137292	0.23502	0.433302	0.122024	0.219941	0.0774701	0.184726
ATG9A	-0.124255	0.0254998	-0.18369	0.0964035	-0.00176108	0.0254555	-0.205521	0.0548291	-0.128807
ATIC	0.254072	0.028936	-0.219937	0.0405745	-0.332446	0.091986	-0.434158	0.0194926	-0.183117
ATL2	-0.425172	0.0777605	-0.752881	0.0350742	-0.361273	0.076649	-1.39755	0.0154528	-0.734219
ATL3	-0.377276	0.00587692	-0.168789	0.0190881	-0.363819	0.0288895	-0.482341	0.0193123	-0.348056
ATM	-0.214149	0.0545432	-0.287835	0.719155	-0.00674308	0.106239	-0.678369	0.159586	-0.296774
ATMIN	-0.032958	0.00153396	-0.0999016	0.0064785	-0.0306558	0.103001	-0.0808285	0.0354853	-0.061086
ATN1	-0.0882697	0.0132418	-0.231601	0.00716047	-0.276079	0.00651723	-0.107585	0.100697	-0.175884
ATOH8	-0.874602	0.143514	-0.0698323	0.163085	-0.962795	0.0736342	-0.736663	0.2512	-0.660973
ATOX1	0.547309	0.00476992	0.329432	0.0194359	0.381821	0.00953179	0.501504	0.396765	0.440016
ATP10A	-0.0651812	0.151506	-0.487524	0.338231	-0.426022	0.336639	-0.160441	0.384865	-0.284792
ATP10D	0.829785	0.0407875	0.377849	0.10732	0.557398	0.0640423	0.382392	0.185814	0.536856
ATP11A	-0.0179052	0.199896	0.185028	0.099895	0.0160865	0.00378915	-0.0620239	0.00986909	0.0302963
ATP11B	-0.0746355	0.0374005	-0.387369	0.0289105	-0.123966	0.004691	-0.361918	0.162888	-0.236972
ATP11C	-0.376586	0.0362814	-0.258456	0.0154986	-0.379438	0.0698713	-0.373194	0.0284117	-0.346919
ATP13A1	0.150635	0.022227	-0.181158	0.0281424	-0.148823	0.000723427	0.100644	0.0139667	-0.0196754
ATP13A2	1.23384	0.0574208	0.425274	0.0332872	1.15038	0.0359632	0.539168	0.00563742	0.837165
ATP13A3	0.124751	0.0320215	0.106701	0.00477788	0.00206792	0.0171996	-0.298248	0.0905588	-0.016182
ATP1A1	-0.324407	0.0108137	-0.48358	0.0380353	-0.262696	0.00681003	-0.3835	0.0185378	-0.363546
ATP1B1	-0.939451	0.0306408	-0.545714	0.150007	-1.00283	0.0385979	-0.898489	0.203325	-0.846622
ATP1B3	-0.0811094	0.00150846	0.0106165	0.0157563	0.0372293	0.0241961	-0.243072	0.0124669	-0.0690839
ATP23	-1.12675	0.2346	-1.00825	0.189455	-0.7128	0.286086	-0.559451	0.354761	-0.851812
ATP2A2	0.0682802	0.0022522	0.152128	0.0219024	-0.0978755	0.00575367	0.12197	0.0664818	0.0611254
ATP2B1	-0.525638	0.204738	0.26648	0.116457	-0.152146	0.210355	-0.616262	0.020969	-0.256892
ATP2B4	0.485895	0.0854542	0.493784	0.423479	0.564892	0.0575693	0.530837	0.106246	0.518852
ATP2C1	0.401852	0.0224714	0.191432	0.0132974	0.236365	0.0268747	-0.157702	0.117951	0.167987
ATP6AP1	0.261321	0.00243677	0.0449798	0.0395173	0.460807	0.0204889	0.0804053	0.0170355	0.211878
ATP6AP2	0.397172	0.00687495	0.149232	0.0126888	0.366624	0.000639426	0.192855	0.0423857	0.276471
ATP6V0A1	0.511311	0.174006	-0.0552845	0.0472015	0.726803	0.029592	0.766012	0.122325	0.487211
ATP6V0A2	-0.324897	0.113976	-0.623095	0.0389422	-0.287731	0.094412	-0.520535	0.25648	-0.439065
ATP6V0B	-0.151859	0.00420897	0.00602676	0.0116373	-0.250443	0.017176	0.0653921	0.00442843	-0.0827208
ATP6V0C	0.283199	0.00342335	0.1589	0.00252188	0.0583923	0.00986417	0.269744	0.0113086	0.192559
ATP6V0D1	0.445731	0.0128228	0.62796	0.0281928	0.374873	0.00928344	0.33822	0.0357881	0.446696
ATP6V0E1	0.561466	0.00592244	0.668592	0.0446787	0.556976	0.00546168	0.529472	0.0859999	0.579126
ATP6V0E2	-0.352143	0.0167538	-0.475207	0.12785	-0.251798	0.0426521	-0.11577	0.0713108	-0.298729
ATP6V1A	0.503458	0.0176319	0.483231	0.0144756	0.732863	0.097197	0.144265	0.0370092	0.465954
ATP6V1B1-AS1	-0.528725	1.20125	-0.660726	0.350537	-0.715553	0.0146364	-0.827918	1.19712	-0.683231
ATP6V1B2	-0.0141629	0.0061122	-0.386651	0.0979314	-0.000470694	0.00183839	-0.241784	0.106159	-0.160767
ATP6V1C1	0.189049	0.059247	0.270949	0.0149272	0.26452	0.00364632	-0.238235	0.121216	0.121571
ATP6V1D	0.417951	0.0436791	0.418297	0.109573	0.176046	0.107816	-0.2307	0.234981	0.195398
ATP6V1E1	0.274239	0.0104393	0.269217	0.0132089	0.297855	0.0132352	0.117103	0.0119611	0.239603
ATP6V1E2	0.421382	0.0069362	-0.524474	0.0650375	-0.538851	0.0363298	-0.714971	0.291395	-0.339229
ATP6V1F	0.63136	0.00208379	0.466684	0.023618	0.337389	0.0602718	0.630797	0.0687277	0.516558
ATP6V1G1	0.273726	0.0119573	0.317704	0.0855128	0.317666	0.049048	0.240812	0.192297	0.287477
ATP6V1G2-DDX39B	-0.379909	0.487561	-0.0626547	1.3964	-0.389425	0.138417	-0.157022	0.166658	-0.247253
ATP6V1H	0.29816	0.00122075	0.445474	0.0580222	0.421866	0.0474779	0.316058	0.0249707	0.37039
ATP8B1	0.888523	0.0605661	0.430881	0.0842107	0.829599	0.0332237	0.461417	0.0775008	0.652605
ATP8B2	0.89309	0.0678874	0.0227023	0.0952969	0.426912	0.108897	0.987872	0.0639784	0.582644
ATP8B3	-0.732577	0.692298	-0.776815	0.0261911	-0.1065	0.195644	-0.518443	0.146233	-0.533584
ATP9A	0.337879	0.0174646	0.023029	0.040971	0.185525	0.0130442	-0.0298371	0.307012	0.129149
ATP9B	-0.513994	0.0548211	-0.0657066	0.0876956	-0.0387664	0.140356	-0.42363	0.859397	-0.260524
ATPAF1	-0.254889	0.0546787	-0.114533	0.00988585	-0.359029	0.00927254	-0.131742	0.422784	-0.215048
ATPAF2	-0.264867	0.123954	0.263891	0.128546	-0.000434453	0.0347992	-0.316373	0.00668195	-0.0794459
ATR	-0.0680265	0.0544549	-0.288401	0.087298	-0.422247	0.226371	-0.517738	0.19105	-0.324103
ATRAID	-0.309455	0.109855	-0.113387	0.00558555	0.000307448	0.0358588	0.0301057	0.0062935	-0.0981071
ATRIP	-0.834757	0.0310882	-0.254999	0.0222687	-1.23232	0.110626	-0.282226	0.033346	-0.651076
ATRN	0.0481322	0.038294	-0.0231685	0.0354608	-0.057455	0.028468	-0.112287	0.120701	-0.0361946
ATRNL1	-0.316218	0.0276442	-0.142771	1.38846	-0.120878	0.119435	-0.917588	0.130477	-0.374364
ATRX	-0.184114	0.397572	-0.234827	0.000598577	0.0422035	0.104201	-0.433073	0.0868928	-0.202453
ATXN1	0.32046	0.0491546	-0.4044	0.167735	-0.404389	0.0774105	-0.579899	0.605092	-0.267057
ATXN10	0.0640807	0.156315	0.349844	0.000655291	-0.107619	0.310314	-0.0595585	0.0914247	0.0616868
ATXN1L	-0.239998	0.00337488	-0.0723399	9.02367e-05	-0.496828	0.0181972	-0.408163	0.0654012	-0.304332
ATXN2	0.225721	0.0179478	-0.411426	0.0353659	-0.272051	0.0836962	0.130978	0.208047	-0.0816944
ATXN2L	-0.400496	0.108507	-0.762796	0.0172854	-0.851347	0.00559705	-0.391887	0.00842801	-0.601632
ATXN3	0.113676	0.215487	0.0939964	0.0680209	0.282432	0.505007	-0.686807	0.259384	-0.0491757
ATXN7	-0.485144	0.0332426	-0.453124	0.0166992	-0.634669	0.0562805	-0.794377	0.0100012	-0.591828
ATXN7L2	-0.0308046	0.0565718	-0.379665	0.198226	-0.57329	0.100243	-0.384096	0.0119837	-0.341964
ATXN7L3	-0.351509	0.00578444	-0.373538	0.0272714	-0.510237	0.0303723	-0.440608	0.0420199	-0.418973
ATXN7L3B	0.28218	0.0026092	-0.0891028	0.0144281	0.175773	0.0199153	0.147587	0.00291675	0.129109
AUH	0.317638	0.176973	-0.507651	0.0725959	0.395839	0.207327	-0.432412	0.329023	-0.0566467
AUNIP	-0.756611	0.0402702	-0.611028	0.0736704	-1.51266	0.0781072	-1.47427	0.0488464	-1.08864
AUP1	0.135417	0.022613	-0.0792045	0.00486479	-0.069348	0.00286062	-0.0218909	0.00109875	-0.00875659
AURKA	-0.506891	0.00184702	-0.439077	0.1199	-0.544546	0.0513602	-0.693017	0.0721024	-0.545883
AURKAIP1	-0.284952	0.0164761	-0.0628831	0.0416268	-0.18482	0.0157934	-0.113502	0.0719369	-0.161539
AURKB	-1.49696	0.0181519	-0.962427	0.0449333	-1.01346	0.0394407	-1.05675	0.0793214	-1.1324
AUTS2	-0.704131	0.149754	-0.383526	0.0124574	-1.3723	0.217855	-0.425846	0.663156	-0.72145
AVEN	-0.187814	0.0310636	0.0345377	0.0724207	0.0172121	0.0506573	-0.1032	0.0890056	-0.0598161
AVL9	0.00137268	0.224475	-0.165903	0.694884	0.430006	0.132639	0.171723	0.0864045	0.1093
AVPI1	-0.483295	0.00162018	-0.517721	0.116067	-0.258602	0.0546272	-0.422518	0.240401	-0.420534
AXIN1	-0.543858	0.0427676	-0.662935	0.0460652	-0.714068	0.0486782	-0.661895	0.422802	-0.645689
AXL	-0.42091	0.0301854	-0.570143	0.0425068	-0.559982	0.00430778	-0.314934	0.0109863	-0.466492
AZI2	0.280336	0.211432	0.15373	0.13574	0.379682	0.163262	-0.225856	0.246781	0.146973
AZIN1	-0.294237	0.011125	-0.279333	0.0329136	-0.523681	0.0151195	-0.570168	0.16478	-0.416855
AZIN2	1.00992	0.213631	0.279091	0.0625645	0.472045	0.0741297	0.546847	0.304359	0.576975
B2M	0.133534	0.0029621	-0.207665	0.317216	0.205515	0.0155072	-0.315976	0.252033	-0.0461482
B3GALNT1	0.366456	0.0233838	-0.105504	0.217773	-0.661789	0.238117	-1.60766	0.080618	-0.502123
B3GALNT2	-0.134048	0.0836195	-0.280308	0.00187114	0.0494052	0.0438859	-0.218257	0.123331	-0.145802
B3GALT6	0.148179	0.00634668	0.0268529	0.0664363	0.171187	0.00962991	0.342309	0.0051954	0.172132
B3GAT3	0.425003	0.0181489	0.0664651	0.036937	0.294822	0.0726664	0.273014	0.0396436	0.264826
B3GLCT	-0.578813	0.0555309	-0.569923	0.0598999	-0.685946	0.0502685	-0.918044	0.310845	-0.688181
B3GNT2	-0.0710442	0.0119894	-0.382483	0.00522984	0.010537	0.00540814	-0.0738971	0.328927	-0.129222
B3GNT5	-0.482494	0.23633	-0.86661	0.437907	-0.629184	0.307802	-0.613973	0.0727616	-0.648065
B3GNT9	0.334438	0.0250049	0.139398	0.0680907	0.309551	0.0461863	0.398518	0.0291438	0.295476
B3GNTL1	-0.485395	0.0179438	-0.566315	0.118145	-0.721492	0.00639282	-0.379234	0.199937	-0.538109
B4GALNT1	-0.922482	0.0396687	-1.50378	0.0674016	-0.595496	0.134261	-1.00791	0.1228	-1.00742
B4GALNT4	0.591236	0.0770786	0.201974	0.0300825	0.0934601	0.199116	1.59926	1.23867	0.621483
B4GALT1	0.469292	0.0134171	0.270251	0.0066152	0.370344	0.00298911	0.564123	0.0280963	0.418503
B4GALT2	-0.274607	0.00316041	-0.400982	0.00196647	-0.409259	0.00655692	-0.0464484	0.0168299	-0.282824
B4GALT3	-0.300252	0.0039167	-0.319043	0.135675	-0.409018	0.0134055	-0.113776	0.0725222	-0.285522
B4GALT4	0.420464	0.069909	-0.134349	0.161874	-0.10379	0.281408	0.118373	0.0287741	0.0751748
B4GALT5	0.00171363	0.0271016	-0.292387	0.0270207	-0.0254061	0.00981529	-0.219931	0.083084	-0.134003
B4GALT6	-0.92293	0.0510518	-0.352108	0.0511912	-0.951552	0.187292	-0.932153	0.0268831	-0.789686
B4GALT7	0.382091	0.0811396	0.279764	0.18355	0.286246	0.0177	0.552871	0.0435368	0.375243
B4GAT1	0.181126	0.0264595	-0.170918	0.0353853	-0.00702992	0.0297496	-0.0465088	0.0301188	-0.0108327
B9D1	0.439904	0.00849989	0.391709	0.0371402	0.468717	0.188329	0.064559	0.0477055	0.341222
B9D2	-0.0919363	0.404807	0.273842	0.0532664	-0.333109	0.00665417	-1.37126	0.685679	-0.380615
BABAM1	-0.0716714	0.0204044	-0.27054	0.0272591	-0.190292	0.0227335	-0.0528805	0.0182512	-0.146346
BACE1	0.00318346	0.0601369	-0.0897133	0.0266274	-0.0412458	0.0623789	-0.343777	0.00632871	-0.117888
BACE2	0.435247	0.0710368	0.429106	0.101927	0.461193	0.0482757	0.70654	0.0277227	0.508021
BACH1	-0.0887956	0.042898	-0.261952	0.0425773	0.0626909	0.00159883	-0.656999	0.0380516	-0.236264
BAD	-0.029934	0.00068947	-0.14131	0.0503846	-0.188968	0.0452864	-0.0554334	0.0135226	-0.103911
BAG1	-0.638593	0.0443159	-0.237525	0.00584444	-0.625268	0.0243671	-0.591394	0.382481	-0.523195
BAG2	0.0766314	0.0601803	-0.362295	0.0324788	0.0120023	0.0392867	-0.732074	0.0838234	-0.251434
BAG3	0.589141	0.00713723	0.0522666	0.00524307	0.393283	0.0153929	0.272192	0.0250709	0.326721
BAG4	-0.171165	0.0500384	0.0202052	0.0013424	0.0507976	0.152771	-0.519649	0.0292042	-0.154953
BAG5	-0.0577658	0.0854458	-0.272965	0.179181	-0.12156	0.00956347	-0.888022	0.0201503	-0.335078
BAG6	0.00762886	0.052213	-0.254481	0.0454666	-0.464922	0.0225183	-0.271533	0.0352513	-0.245827
BAHCC1	-0.199302	0.080733	-0.323527	0.63397	-0.44888	0.0699977	-0.26886	0.957519	-0.310142
BAHD1	-0.219962	0.038392	-0.170312	0.0329336	-0.264218	0.0180635	-0.210835	0.0161028	-0.216331
BAIAP2	0.141388	0.209593	-0.26443	0.0780922	-0.00652798	0.128027	0.264085	0.100011	0.0336289
BAIAP2L1	-0.497467	0.302964	-0.877497	0.188194	-0.63961	0.253219	-0.86887	0.175094	-0.720861
BAK1	0.193859	0.0350829	-0.0713317	0.0626628	0.036506	0.0293252	0.12518	0.137252	0.0710532
BAMBI	0.81154	0.134863	0.190396	1.01007	0.858194	0.143907	-0.0183673	0.493375	0.460441
BANF1	-0.343246	0.0168186	-0.338253	0.00290223	-0.392217	0.00542606	-0.225669	0.0459896	-0.324846
BANP	-0.688467	0.597444	-0.243188	0.028097	-1.83454	0.20256	-0.586017	0.144091	-0.838054
BAP1	-0.365241	0.0173823	-0.590828	0.0646861	-0.479828	0.0073444	-0.348733	0.00618095	-0.446158
BARD1	-0.971295	0.163848	-0.604376	0.0150069	-1.23433	0.275598	-1.51561	0.0613683	-1.0814
BASP1	0.134352	0.0123104	-0.0544001	0.0126612	-0.0471031	0.000912557	0.232519	0.000585576	0.0663419
BATF3	-1.18951	0.259169	-0.483236	0.331334	-1.36453	0.134604	-0.317346	0.271208	-0.838657
BAX	-0.170907	0.0115345	-0.152979	0.0162362	-0.205239	0.0141113	-0.0864935	0.0143754	-0.153905
BAZ1A	-0.181065	0.00197131	-0.133936	0.128503	-0.428528	0.0234574	-0.80034	0.0668445	-0.385967
BAZ1B	-0.569691	0.0189836	-0.597054	0.018768	-0.775483	0.00149894	-0.949146	0.00401748	-0.722843
BAZ2A	-0.61668	0.135642	-0.191778	0.0544925	-0.389969	0.400446	-0.0945438	0.105448	-0.323243
BAZ2B	0.456944	0.207797	0.106468	0.171054	0.719673	1.00008	-0.655862	1.29573	0.156806
BBC3	0.404382	0.120599	-0.736717	1.05283	0.188289	0.559484	-0.587971	0.315101	-0.183005
BBIP1	-0.374526	0.0186408	0.0156397	0.183888	-0.325863	0.449157	-0.570986	0.229015	-0.313934
BBS1	0.223217	0.596189	0.234325	0.0500624	0.169748	0.0474655	-0.512254	0.137278	0.028759
BBS10	0.346586	0.050224	0.096219	0.178205	0.698088	0.0378289	-0.0575688	0.00396711	0.270831
BBS2	0.454094	0.101876	0.305858	0.0631813	0.778066	0.0467115	0.12907	0.140865	0.416772
BBS4	0.181123	0.0367109	0.139602	0.13067	0.244026	0.0007433	-0.204241	0.230682	0.0901275
BBS7	-0.367164	0.170908	0.071214	0.315142	-0.342184	0.116518	-0.330786	0.253971	-0.24223
BBS9	0.638861	0.0871431	0.168071	0.0845887	0.572281	0.191175	0.287618	0.00936995	0.416708
BBX	0.0617503	0.0512714	0.063831	0.00447535	-0.128438	0.0128632	-0.653018	0.0984249	-0.163969
BCAM	-0.426309	0.00485174	-0.904998	0.262752	-0.475292	0.0866517	-0.398127	0.000298256	-0.551182
BCAP29	0.10543	0.0267654	0.780677	0.0236491	-0.0312182	0.0207084	-0.179972	0.298843	0.168729
BCAP31	0.299524	0.0048088	0.122271	0.05046	0.387057	0.0142525	0.477144	0.0394447	0.321499
BCAR1	0.138864	0.00753931	-0.11972	0.0419811	0.0739894	0.0232495	0.157933	0.0164844	0.0627667
BCAR3	0.411993	0.026281	-0.170402	0.000817741	0.389159	0.0035708	0.37244	0.0451382	0.250797
BCAS2	-0.0728874	0.00693569	0.0151052	0.0486359	-0.142128	0.00369288	-0.567449	0.0139814	-0.19184
BCAS3	0.40096	0.152167	-0.0878216	0.0139046	0.473925	0.0088414	1.00794	0.391017	0.448751
BCAS4	-0.536763	1.6297	0.543746	0.745269	-0.510259	0.576677	-0.00888598	0.325264	-0.128041
BCAT1	0.429857	0.0485956	-0.119275	0.188388	0.523319	0.0260618	-0.0515841	0.0273638	0.195579
BCAT2	0.136663	0.0379665	-0.107543	0.141872	-0.0919326	0.0926047	0.147864	0.0444128	0.0212628
BCCIP	0.105146	0.0303345	0.40684	0.0221755	0.0272002	0.00414008	0.0864034	0.0818439	0.156397
BCDIN3D	-0.542714	0.13939	0.222654	0.0282039	-0.328248	0.606094	-0.397806	0.0449924	-0.261528
BCHE	1.52558	0.0647534	0.965891	0.0265626	1.92958	0.138518	0.639663	0.00518496	1.26518
BCKDHA	-0.192764	0.0463347	-0.61294	0.260262	-0.231011	0.144724	0.461091	0.901399	-0.143906
BCKDHB	-0.280118	0.00946801	-0.624195	0.0101438	0.232507	0.0205795	-0.224238	0.050235	-0.224011
BCKDK	0.0130843	0.0018639	0.0859473	0.0180421	0.0327221	0.0154843	0.220346	0.0447164	0.0880249
BCL10	0.294113	0.215004	0.0157312	0.0423461	0.406695	0.0191483	0.143122	0.243111	0.214915
BCL2L1	0.203626	0.00714104	-0.134746	0.0188597	0.37205	0.0199273	0.414285	0.0331578	0.213804
BCL2L12	-0.524477	0.00883298	-0.588051	0.0209991	-1.12635	0.0477197	-0.521349	0.143668	-0.690056
BCL2L13	0.639964	0.0161308	0.209294	0.0594026	0.66206	0.110207	0.305243	0.0473923	0.45414
BCL2L2	-0.241759	0.181774	-0.023446	0.0628403	0.687078	0.164381	0.0752253	0.179457	0.124275
BCL2L2-PABPN1	0.2004	2.04034	0.478567	0.521756	1.2163	0.196492	0.535199	4.37745	0.607615
BCL3	-0.194532	0.139779	-0.544033	0.109558	-0.685235	0.0955087	-0.297467	1.25156	-0.430317
BCL6	0.130484	0.00310289	-0.41406	0.0262765	-0.342007	0.011176	0.0192643	0.044091	-0.15158
BCL7A	-0.131651	0.120962	-0.805344	0.299806	-1.06526	0.00195779	-0.70479	0.104511	-0.67676
BCL7B	-0.00253267	0.100162	-0.226515	0.0939764	-0.467525	0.0276014	0.060355	0.0190762	-0.159054
BCL7C	-0.222405	0.0499699	-0.36602	0.137515	-0.021936	0.0500457	-0.234266	0.289514	-0.211157
BCL9	0.929389	0.979111	0.455353	0.353731	-0.976765	0.0727649	-0.488855	0.0705752	-0.0202195
BCL9L	0.132847	0.0902514	0.235324	0.00428991	0.176066	0.0816096	0.206458	0.0613143	0.187674
BCLAF1	-0.153611	0.0257832	0.0551769	0.15378	0.0107712	0.00202336	-0.681518	0.0892504	-0.192295
BCOR	-0.264629	0.150412	-0.291196	0.183338	-0.751072	0.146173	-0.286009	0.0688735	-0.398227
BCORL1	0.146862	0.0872939	0.233693	0.0465931	-0.437169	0.332215	-0.696214	0.0187081	-0.188207
BCR	0.263837	0.0237991	-0.269127	0.0121436	0.104035	0.0247973	0.220983	0.0707512	0.0799322
BCS1L	0.0209034	0.0146061	-0.0529814	0.0137745	-0.232976	0.0766517	-0.275233	0.22441	-0.135072
BCYRN1	0.756157	0.920375	0.48945	0.168769	1.20137	0.540977	0.362587	0.0735805	0.70239
BDH1	-0.358091	0.127721	-0.400393	0.106305	-0.82655	0.926225	-0.739838	0.683454	-0.581218
BDH2	1.05322	0.187253	1.00091	0.576849	1.23717	0.0282227	0.655331	0.367325	0.986659
BDNF	-0.193063	0.164245	-0.293331	0.112068	-0.361596	0.0370329	-0.0925863	0.306984	-0.235144
BDP1	-0.419445	0.00277475	0.219819	0.0322566	-0.226966	0.0650871	-0.570547	0.0363954	-0.249285
BECN1	0.144931	0.0160375	-0.221693	0.0154773	-0.011698	0.0440305	0.132857	0.0296525	0.0110992
BEND6	-0.852272	0.00484081	-0.0306204	0.118299	0.793483	0.641622	-0.372384	0.00276029	-0.115448
BEND7	-0.653252	0.0519886	-0.851836	0.0313841	-0.716161	0.0797552	-1.0565	0.063678	-0.819438
BET1	0.13972	0.0346845	0.095276	0.0207839	0.288098	0.0474604	0.0328561	0.00391207	0.138987
BET1L	-0.198656	0.198871	-0.448961	0.261425	-0.349795	0.0997358	-0.563813	0.353554	-0.390306
BEX1	0.89818	0.0454178	1.19279	0.00973837	0.949582	0.0498784	1.21901	0.250852	1.06489
BEX2	0.131675	0.114551	-1.32009	1.57293	0.419983	1.51369	-0.274053	0.271214	-0.260622
BEX3	0.252404	0.0424718	0.20147	0.0638325	0.463888	0.0858475	0.0397027	0.388772	0.239366
BEX4	0.307557	0.08289	0.539785	0.485266	0.601413	0.139185	0.597153	0.0578301	0.511477
BFAR	-0.0328117	0.0101001	-0.255552	0.0104121	-0.0366249	0.00890996	-0.0666124	0.0705305	-0.0979003
BHLHE40	0.641953	0.0155402	-0.173723	0.0200667	0.636352	0.0423367	0.693211	0.262073	0.449448
BHLHE41	0.771622	0.0720456	0.54475	0.43651	0.591695	0.00724437	0.823371	0.616502	0.68286
BHMT2	0.63892	0.0490803	-0.34393	0.00590274	0.620009	0.0617639	0.211981	0.192486	0.281745
BICC1	0.76027	0.0939783	0.613265	0.0741253	0.739013	0.0989418	0.503739	0.0771542	0.654072
BICD1	-0.355459	0.0185716	-0.246811	0.0108087	-0.362427	0.021008	-0.184885	0.0895888	-0.287395
BICD2	-0.0405561	0.0216619	-0.21404	0.0683589	-0.276825	0.0121646	-0.191471	0.151479	-0.180723
BID	0.0334138	0.0701206	-0.027783	0.0215331	0.424846	0.0683855	-0.372712	0.00800272	0.0144412
BIN1	0.0286817	0.0274282	-0.321944	0.0105883	0.105493	0.0472165	-0.169121	0.0734509	-0.0892227
BIN3	-0.0425394	0.254738	-0.100701	0.128174	-0.102217	0.0310839	-0.12195	0.0419613	-0.091852
BIRC2	-0.373912	0.0357384	0.0989926	0.133491	-0.156936	0.129845	-0.379278	0.218206	-0.202783
BIRC3	-0.919585	0.149479	0.0567567	0.107715	-0.699196	0.23817	-0.961505	0.0559186	-0.630882
BIRC5	-0.793966	0.00237523	-0.562438	0.0320422	-0.760807	0.0269905	-0.713985	0.0382993	-0.707799
BIRC6	0.210646	0.00120488	0.0939982	0.010294	0.199902	0.043838	-0.636401	0.100335	-0.0329638
BIVM	-0.143547	0.0612072	0.0587268	0.134842	0.562015	0.142464	-0.540386	0.0256225	-0.0157977
BLCAP	0.802568	0.0212679	0.449968	0.0111753	0.668595	0.000230054	0.862423	0.0493172	0.695889
BLM	-1.92469	0.126409	-0.88236	0.0192527	-1.35943	0.0493731	-1.47253	0.116811	-1.40975
BLMH	-0.342119	0.0791087	-0.364652	0.0653721	-0.287979	0.0480445	-0.743418	0.125315	-0.434542
BLOC1S1	-0.43	0.0541012	-0.406856	0.0031812	-0.316514	0.0519547	0.0367918	0.210363	-0.279144
BLOC1S2	-0.0448825	0.0491712	0.485705	0.228239	0.161065	0.108073	-0.018341	0.0461242	0.145887
BLOC1S3	0.52784	0.0314858	-0.492524	0.0947589	-0.0828726	0.0504252	-0.381243	0.32358	-0.1072
BLOC1S4	0.161055	0.0174373	-0.136334	0.00695657	0.553205	0.104563	0.154812	0.0196049	0.183184
BLOC1S5	-1.29702	0.360918	-0.160972	0.119598	-0.662495	0.0432613	-0.812012	0.229021	-0.733124
BLOC1S6	0.346524	0.0115587	0.430451	0.192274	0.321475	0.0233661	-0.492199	0.013831	0.151563
BLVRA	0.066918	0.00907551	0.0911424	0.00470876	0.188425	0.00807045	0.060487	0.00930157	0.101743
BLVRB	0.242107	0.00846038	-0.208428	0.0301799	0.114284	0.0237027	0.0711586	0.0827572	0.0547804
BLZF1	0.471126	0.116905	0.4953	0.00819113	0.515472	0.0641441	-0.1978	0.289186	0.321025
BMF	0.740916	1.11399	0.71074	0.753964	1.27248	1.54392	-0.350704	1.75588	0.593359
BMI1	-0.337705	0.0242928	-0.287705	0.0260247	-0.333582	0.0827497	-0.745526	0.00464355	-0.426129
BMP1	0.549069	0.0520752	0.515891	0.138613	0.277419	0.010699	0.628151	0.0140164	0.492632
BMP2K	-0.59869	0.257784	-0.322626	0.00367618	-0.36111	0.00361329	-0.467652	0.555047	-0.43752
BMP4	0.548293	0.585727	-1.03376	0.078768	0.475735	0.576097	-1.0395	0.621163	-0.262309
BMPER	0.164797	0.271994	0.796925	0.1659	-0.696687	0.833992	0.498911	0.15373	0.190987
BMPR1A	-0.357005	0.0630495	0.0847513	0.150643	-0.479634	0.0385131	-0.622565	0.556286	-0.343613
BMPR2	0.158364	0.0433805	0.0400646	0.0827536	0.231857	0.0123841	-0.423191	0.712211	0.00177351
BMS1	-0.181706	0.00912376	0.0817622	0.138824	-0.0108989	0.000509609	-0.770387	0.0119186	-0.220307
BMS1P1	-0.415707	0.275232	-0.588009	0.0987701	-0.965135	0.746091	-0.937089	0.0558309	-0.726485
BMT2	0.701092	0.149384	0.355394	0.169938	0.985623	0.201161	0.353043	0.0295585	0.598788
BNC1	-0.27145	0.00716195	-0.404097	0.0129379	-0.433859	0.00487021	-0.377051	0.0809844	-0.371614
BNC2	0.438898	0.0576388	0.240555	0.0114283	0.354837	0.0184245	0.139142	0.424585	0.293358
BNIP1	-0.172154	0.0113025	-0.341606	0.0312124	-0.106091	0.034242	-0.0893928	0.0409315	-0.177311
BNIP2	-0.0764863	0.147835	0.211288	0.118286	-0.0908758	0.0746593	-0.368126	0.0147177	-0.0810499
BNIP3	0.654166	0.0413475	0.349916	0.0840644	0.292407	0.0413103	0.678539	0.0356772	0.493757
BNIP3L	0.60954	0.0647579	0.309051	0.0317184	0.640606	0.0270975	0.257668	0.0151876	0.454216
BOC	0.405782	0.661323	-0.00957888	0.0131662	0.288806	0.150977	0.602679	1.47375	0.321922
BOD1	-0.221214	0.00617681	-0.365122	0.0174836	-0.313269	0.0216135	-0.430118	0.0331469	-0.332431
BOD1L1	-0.68987	0.196148	-0.251543	0.213021	-0.663232	0.226342	-0.788935	0.0936787	-0.598395
BOK	-0.12102	0.0119115	-0.499347	0.0011747	-0.0839116	0.0142255	-0.233073	0.0263653	-0.234338
BOLA1	-0.508437	0.104024	-0.755458	0.0484101	-0.394639	0.266425	-0.00343812	0.0456475	-0.415493
BOLA2	-0.442844	0.263028	-0.324399	0.146187	-0.476237	0.27196	-0.207756	0.347659	-0.362809
BOLA2B	-0.096659	0.148393	0.261091	0.196568	-0.222093	0.0685014	0.263469	0.387324	0.0514521
BOLA3	-0.444998	0.042977	0.123739	0.038789	0.100069	0.108618	-0.102511	0.0230912	-0.0809255
BOP1	-0.205034	0.0067951	-0.374126	0.0357749	-0.610698	0.00567293	-0.0423172	0.000804548	-0.308044
BORA	-1.04575	0.606993	-0.642677	0.00712393	-0.911447	0.0496666	-1.63776	0.291857	-1.05941
BORCS5	-0.162191	0.512329	-0.23889	1.53522	-1.11691	0.0163815	0.154586	1.40934	-0.340852
BORCS6	0.648955	0.0270708	-0.312182	0.0720469	0.728007	0.00297483	0.34398	0.112078	0.35219
BORCS7	0.337193	0.0933364	0.379469	0.0403922	0.414697	0.361375	0.520601	0.00116241	0.41299
BORCS8	0.0311368	0.252083	-0.0200336	0.274257	0.556494	0.00226672	-0.0302696	0.944626	0.134332
BORCS8-MEF2B	-0.354047	0.135789	-1.04592	0.444838	0.443326	0.0468473	-0.392072	0.0863771	-0.337179
BPGM	0.260751	0.0125054	0.335907	0.0432772	0.272211	0.011697	-0.163216	0.176903	0.176413
BPHL	0.414217	0.143072	0.298146	0.319656	0.179023	0.0762173	0.241026	0.249413	0.283103
BPNT1	0.108153	0.138873	0.569775	0.00533769	0.368842	0.0479015	0.153783	0.175959	0.300138
BPTF	-0.161762	0.0173559	-0.142783	0.0546148	-0.0349012	0.061015	-1.09651	0.143576	-0.358988
BRAF	0.065417	0.236403	-0.17172	0.240979	0.14115	0.0483833	-0.556759	0.328321	-0.130478
BRAP	0.101894	0.0175927	-0.0193655	0.076533	0.0623816	0.00314143	-0.217249	0.0356888	-0.0180847
BRAT1	-0.206424	0.0731283	-0.0378021	0.0194264	-0.169558	0.074304	-0.274928	0.0480958	-0.172178
BRCA1	-1.34617	0.171907	-0.885212	0.0921452	-0.929845	0.100907	-1.0713	0.237512	-1.05813
BRCA2	-1.75225	0.0414021	-0.458741	0.161757	-1.49339	0.0882108	-1.53556	0.0388383	-1.30998
BRCC3	-0.107273	0.037043	0.517604	0.0248946	0.139359	0.0570889	-0.346422	0.0507354	0.0508171
BRD1	-0.581375	0.0448215	-0.541535	0.0227445	-0.677732	0.0237204	-0.659612	0.114956	-0.615064
BRD2	-0.0443224	0.028215	-0.145802	0.032852	-0.339089	0.01325	0.0587791	0.036213	-0.117609
BRD3	-0.70275	0.100973	-0.695506	0.0227694	-0.97101	0.129482	-0.637142	0.0288992	-0.751602
BRD4	-0.500875	0.254753	-0.411604	0.0243715	-1.02509	0.080321	-0.574496	0.079939	-0.628017
BRD7	-0.683616	0.047009	-0.481909	0.0260401	-0.577308	0.197692	-0.950172	0.165126	-0.673251
BRD8	-0.329476	0.0710509	-0.617605	0.0601322	-0.63145	0.04348	-0.995822	0.0241969	-0.643588
BRD9	-0.318635	0.0294897	-0.191836	0.00799209	-0.327599	0.0256209	0.18828	0.0512335	-0.162448
BRF1	-0.26443	0.00882796	-0.385442	0.0879633	-0.0611897	0.616978	-0.394257	0.15035	-0.27633
BRF2	-0.0703785	0.104137	0.316731	0.0746993	-0.0986067	0.0300727	0.362224	0.012259	0.127492
BRI3	0.512723	0.00686809	0.164242	0.00303357	0.508749	0.0051232	0.39209	0.0439302	0.394451
BRI3BP	-1.19096	0.0103428	-0.166679	0.0402318	-1.56281	0.0306378	-0.512888	0.00651724	-0.858335
BRIP1	-1.01913	0.0129103	-0.757625	0.0712062	-0.931623	0.0484137	-1.73543	0.0301411	-1.11095
BRIX1	-0.706024	0.0136404	-0.424472	0.0177263	-0.656135	0.12261	-0.538599	0.252491	-0.581308
BRK1	0.304288	0.0170504	0.330534	0.0068362	0.292016	0.0411356	0.254052	0.0167341	0.295223
BRMS1	-0.167708	0.00533504	-0.222781	0.0174348	-0.186631	0.00105837	-0.162999	0.0621353	-0.18503
BRMS1L	0.0938315	0.109059	-0.046716	0.0791494	-0.0702104	0.199048	-0.95417	0.167881	-0.244316
BROX	0.201541	0.183275	-0.13175	0.030814	-0.106453	0.0440284	-0.411935	0.0748302	-0.112149
BRPF1	-0.762936	0.469324	-0.130715	0.0621847	-0.883675	0.0179635	0.168934	0.0232863	-0.402098
BRPF3	0.0307639	0.139283	0.18478	0.170472	0.107635	0.0376805	-0.0755494	0.0931805	0.0619075
BRSK1	-0.233355	0.229925	0.230813	0.127152	0.0847299	0.0254926	0.486362	0.113634	0.142137
BRWD1	-0.210994	0.0600247	-0.111285	0.000688036	0.272958	0.211588	0.0119228	0.0369375	-0.00934969
BRWD3	0.0777225	0.189465	-0.234475	0.246664	0.488976	0.0673648	-1.02732	0.413616	-0.173774
BSCL2	0.244469	0.26547	0.128406	0.0222475	-0.345381	0.0520771	-0.834638	0.247694	-0.201786
BSDC1	0.400145	0.00727149	0.0357644	0.0576287	0.342075	0.00923207	0.444718	0.00464514	0.305676
BSG	-0.0319073	0.0145551	-0.221	0.00657342	-0.110166	0.00177812	0.0711963	0.0208144	-0.0729692
BTAF1	-0.467571	0.00335194	-0.333101	0.0553421	-0.361988	0.0064777	-0.654314	0.00180343	-0.454243
BTBD1	0.298523	0.0115107	0.206585	0.0113076	0.225721	0.017814	-0.0122979	0.00113839	0.179633
BTBD10	-0.0795205	0.00479123	-0.0099558	0.0025801	-0.0616436	0.0126147	-0.425117	0.139334	-0.144059
BTBD19	1.29737	0.178205	0.595763	0.920705	0.4578	0.457905	0.445376	0.275803	0.699078
BTBD2	0.233534	0.00869249	-0.225839	0.0351422	0.0342019	0.0283564	0.361376	0.195312	0.100818
BTBD3	-0.0990794	0.0668303	-0.210314	0.0177472	0.0390165	0.0400266	-0.230085	0.134079	-0.125115
BTBD6	-0.45619	0.0503413	-0.205496	0.0472939	-0.542081	0.0189099	-0.269062	0.0639057	-0.368207
BTBD7	0.0528782	0.0187396	-0.060416	0.146111	-0.0662387	0.000523735	-0.508519	0.00555674	-0.145574
BTBD9	0.898504	0.905154	0.811877	0.269214	0.350882	0.0933911	0.864259	0.256637	0.731381
BTD	-0.213901	0.0272053	-0.311289	0.0114059	0.360131	0.130486	0.150894	0.436432	-0.00354107
BTF3	-0.132546	0.00558314	-0.0537196	0.0167516	-0.294718	0.00463094	-0.291702	0.0487113	-0.193171
BTF3L4	-0.151358	0.0212598	-0.0398185	0.128889	-0.0739111	0.00454732	-0.602735	0.00214514	-0.216956
BTG1	0.10545	0.0189443	-0.308282	0.0217111	-0.0336282	0.000872235	0.0358499	0.0769816	-0.0501526
BTG2	-1.02547	0.141781	0.175515	0.0576952	-0.163421	0.0110006	-0.34535	0.565439	-0.33968
BTG3	-0.978655	0.00957255	-0.754168	0.0322815	-0.977785	0.053629	-0.910348	0.0484658	-0.905239
BTN2A1	-0.0573184	0.00247272	0.05155	0.289085	-0.230343	0.0948283	-0.0823791	0.245574	-0.0796225
BTN2A2	0.550604	0.0215478	-0.412375	0.0949597	0.415255	0.0256653	-0.0838894	0.17291	0.117399
BTN2A3P	-0.0592974	0.0265563	0.468143	0.140991	0.34109	0.012381	-0.176244	0.0102442	0.143423
BTN3A1	0.491213	0.3137	-0.553253	0.0684249	0.512721	0.612589	-0.219924	0.978839	0.0576893
BTN3A2	-0.133374	0.0896162	-0.777311	0.06118	-0.099676	0.387188	-0.537315	0.12412	-0.386919
BTN3A3	0.734678	0.0742749	0.235794	0.0262588	0.910256	0.210072	-0.74242	0.274827	0.284577
BTRC	0.276738	0.0147935	0.263754	0.0275345	0.114162	0.0120594	-0.0967667	0.0374987	0.139472
BUB1	-0.785369	0.0149192	-0.65064	0.00631178	-0.694813	0.00803706	-1.16304	0.0205229	-0.823465
BUB1B	-0.963093	0.0848753	-0.662274	0.00725726	-0.891101	0.127678	-1.2442	0.060761	-0.940167
BUB3	-0.584363	0.0145878	-0.457971	0.00352427	-0.501888	0.0170174	-0.647899	0.0698369	-0.54803
BUD13	-0.953012	0.00565593	-0.670602	0.0205252	-1.10583	0.0171255	-0.653403	0.016354	-0.845711
BUD31	-0.115139	0.0291065	-0.0653598	0.0115249	0.149792	0.0327843	-0.0128932	0.0666813	-0.0109001
BVES	-0.188734	0.00154504	-0.231643	0.146074	-0.402375	0.135242	-0.535	0.0417221	-0.339438
BYSL	-0.501048	0.00666823	-0.46881	0.00691629	-0.518376	0.0355441	0.068741	0.0842703	-0.354873
BZW1	-0.0806423	0.0294455	0.171367	0.0349169	0.0245089	0.00979727	-0.386307	0.0634223	-0.0677681
BZW2	0.116611	0.0443745	0.0811332	0.0187201	-0.0139078	0.082835	-0.0253822	0.0116592	0.0396136
C10orf88	-0.317683	0.0107169	-0.100645	0.0832535	-0.395027	0.0167875	0.0291187	0.126263	-0.196059
C11orf24	-0.17434	0.116278	-0.0724675	0.0376604	-0.210621	0.056386	0.327616	0.0249217	-0.0324531
C11orf54	0.0425254	0.354411	-0.264797	0.046655	0.0966981	0.124544	-0.230128	0.271706	-0.0889254
C11orf58	-0.00843912	0.0276681	0.130443	0.00683144	0.0601026	0.0377309	-0.393706	0.027779	-0.0528997
C11orf68	0.137289	0.00301251	-0.207769	0.04016	-0.0283758	0.0848897	0.21069	0.380706	0.0279588
C11orf71	-0.643807	0.548372	-0.770793	0.210672	0.264133	0.159844	-0.151352	0.417178	-0.325455
C11orf98	-0.223963	0.00777778	-0.0978825	0.064129	-0.403667	0.0011284	-0.132677	0.085426	-0.214547
C12orf43	-0.00502166	0.0624083	-0.0122212	0.0658557	-0.372126	0.0975953	-0.447942	0.0569048	-0.209328
C12orf57	-0.463545	0.00482919	-0.572099	0.0188168	-0.588557	0.0125403	-0.504128	0.0276614	-0.532082
C12orf75	-0.184902	0.0659784	-0.305518	0.344745	-0.17545	0.0128601	-0.453637	0.333218	-0.279877
C12orf76	0.40705	0.135933	-0.0773683	0.0576196	0.762471	0.399252	0.558983	0.907755	0.412784
C14orf119	0.170306	0.0220157	-0.0664868	0.0339826	0.472225	0.0328078	0.211061	0.0117338	0.196776
C14orf28	0.36868	0.0954363	-0.202558	0.475368	0.213776	0.0835684	-1.18493	1.34761	-0.201257
C14orf93	-0.359591	0.013033	-1.38845	0.207124	0.125395	0.795506	-1.46248	1.23257	-0.771282
C15orf39	-0.495541	0.0271448	-0.845229	0.0188906	-0.412758	0.00515883	-0.43122	0.109669	-0.546187
C15orf40	0.391686	0.00674868	-0.289819	0.0345014	-0.624002	0.635801	0.456757	2.32902	-0.0163445
C15orf61	-0.368984	0.200579	-0.116186	0.364825	-0.0220459	0.269261	-0.224343	0.348584	-0.18289
C16orf74	-0.0801076	0.00196615	-0.0726375	0.122661	-0.0441172	0.0282433	0.281799	0.00278134	0.0212342
C16orf87	0.388929	0.118493	0.0374953	0.422507	0.559911	0.0970075	-0.434896	0.0278495	0.13786
C16orf95	-0.852509	0.338001	-0.360664	1.07798	-0.811204	0.262022	-0.681818	0.485801	-0.676549
C17orf49	-0.321917	0.0920386	-0.393145	0.156369	-0.381306	0.177025	-0.397748	0.0176677	-0.373529
C17orf58	-0.874182	0.102113	-1.02036	0.0783818	-0.2922	0.00685472	-0.325741	0.12386	-0.62812
C17orf75	-0.0803282	0.00814563	-0.251087	0.0725926	-0.397825	0.0225649	-0.148084	0.206922	-0.219331
C18orf21	-0.0552065	0.0263402	-0.133013	0.537225	-0.23096	0.0293254	-0.685175	0.0116883	-0.276089
C18orf32	0.218481	0.0893836	0.465032	0.0995283	0.687962	0.0940436	0.24279	0.0970592	0.403566
C18orf54	-1.48783	0.038201	-0.724469	0.0107002	-0.656514	0.0886376	-1.33248	0.0151382	-1.05032
C19orf12	0.263471	0.188504	-0.246011	0.117124	-0.107773	0.256472	0.25882	0.0242511	0.0421266
C19orf25	-0.0230468	0.158344	0.281125	0.161647	0.328905	0.0315504	0.749842	0.0857672	0.334206
C19orf33	0.0540976	0.169756	0.525839	0.174972	0.685401	0.158198	0.185396	0.517585	0.362683
C19orf47	-0.52233	0.204906	-0.114807	0.225147	-0.803051	0.122712	-0.474228	0.19153	-0.478604
C19orf53	-0.0745098	0.0231225	0.19395	0.152492	-0.0723822	0.0467051	-0.0421063	0.346505	0.00123789
C1D	-0.21761	0.129875	-0.336007	0.0109817	-0.0971183	0.0611798	-0.087719	0.0953392	-0.184614
C1GALT1	0.943983	0.0109016	0.538932	0.726576	1.19326	0.288013	0.665312	1.07943	0.835372
C1GALT1C1	0.104632	0.035313	-0.0586616	0.0402619	0.0601851	0.0125703	0.0507564	0.159016	0.0392279
C1QBP	0.198953	0.21339	0.148733	0.496207	-0.0318195	0.267601	0.127559	0.20859	0.110856
C1QL1	-1.73175	0.10893	-1.68035	0.19136	-1.74043	0.0542191	-1.004	0.0415694	-1.53913
C1QTNF5	1.14513	0.0128576	0.803664	0.198687	1.22238	0.0519922	1.16133	0.112901	1.08313
C1QTNF6	-0.135224	0.0225617	0.029356	0.0194259	-0.0824315	0.746239	-0.100374	0.630817	-0.0721685
C1R	0.216438	0.229221	-0.201098	0.976653	0.250294	0.0244383	-0.0260674	0.157158	0.0598916
C1RL	0.530163	0.488411	-0.160899	0.89685	0.358684	0.0656482	0.68883	0.125421	0.354195
C1orf122	0.386013	0.115692	0.412748	0.120952	0.364299	0.0657814	0.528913	0.0330315	0.422993
C1orf131	-0.700696	0.0969831	-0.624679	0.0252167	-0.0984128	0.016017	-0.558157	0.879515	-0.495486
C1orf159	-0.353694	0.00896327	-0.307458	0.0152999	-0.471422	0.00561578	-0.868805	0.0664526	-0.500345
C1orf174	-0.773507	0.0257791	-0.281387	0.0553451	-0.147656	0.0198499	-0.808174	0.09514	-0.502681
C1orf198	0.547627	0.0719604	0.248034	0.402008	0.622162	0.0454609	0.296158	0.171557	0.428495
C1orf21	0.226771	0.0157039	-0.45149	0.0275833	-0.363449	0.0956028	-0.385759	0.131156	-0.243482
C1orf216	0.191858	0.127514	0.0327362	0.0617412	-0.0811689	0.00982027	0.165717	0.0837539	0.0772856
C1orf226	-0.580736	0.391856	-0.87931	0.0283646	-0.659574	0.0720732	-0.907494	0.0834685	-0.756778
C1orf35	-0.435002	0.0597085	-0.263037	0.044013	-0.57418	0.223969	-0.0807645	0.249992	-0.338246
C1orf43	0.179653	0.0261914	-0.415798	0.00694517	0.0762857	0.0500626	-0.0520735	0.0417163	-0.0529831
C1orf50	0.80623	0.277753	-0.0252954	0.158603	0.354193	0.0352056	0.251721	0.1747	0.346712
C1orf52	0.165829	0.0725381	0.490445	0.237068	0.277395	0.319831	0.0955429	0.22349	0.257303
C1orf53	0.303993	0.100885	0.415291	0.111134	0.560789	0.253583	0.134663	0.827045	0.353684
C1orf54	0.988581	0.0824643	1.929	4.42113	1.1497	0.929924	1.87401	2.07783	1.48532
C1orf56	-0.0102277	0.132712	-0.693634	1.74875	0.236131	0.627071	-1.22806	0.05438	-0.423948
C1orf74	-0.301278	0.144474	-0.288713	0.0160028	-0.444362	0.0838721	-0.530761	0.107546	-0.391278
C20orf96	-0.569818	0.00125236	-0.351321	0.00379276	-0.25186	0.187035	-0.830674	0.175913	-0.500918
C21orf58	-1.5493	0.148843	-0.822369	0.0318691	-1.30344	0.0756463	-1.44464	0.108218	-1.27994
C21orf91	-1.16899	2.1564	-0.792408	1.7603	-0.815412	4.56999	-1.21572	4.44812	-0.998133
C22orf39	0.170991	0.510572	-0.662366	0.415668	0.107357	0.32586	-0.135013	0.838112	-0.129758
C2CD2	-0.303897	0.177042	-0.616717	0.392643	0.211562	0.479391	0.11915	0.366012	-0.147475
C2CD2L	-0.234912	0.15815	-0.490863	0.0170153	-0.399934	0.0892403	-0.0388897	0.00372662	-0.29115
C2CD3	-0.42139	0.0585346	-0.702903	0.0593353	-0.69117	0.0357628	-0.440956	0.0377418	-0.564105
C2CD5	-0.627563	0.0295431	-0.737089	0.139524	-0.634055	0.0270734	-0.664827	0.04898	-0.665883
C2orf42	0.509991	0.327821	-0.702723	0.110972	-0.539994	0.281536	-0.145855	0.209656	-0.219645
C2orf49	0.124169	0.156298	0.333801	0.24615	0.737541	0.482811	0.208329	0.2479	0.35096
C2orf68	-0.591539	0.0712669	-0.660983	0.408963	0.422262	0.00299075	-1.27547	0.732438	-0.526433
C2orf69	-0.483333	0.0431582	-0.302012	0.0275049	-0.153189	0.0227752	-0.39595	0.0404842	-0.333621
C2orf74	1.27426	0.869672	0.411114	0.409138	0.500049	0.0739402	0.643723	0.00581209	0.707285
C2orf76	0.303929	0.134439	0.28737	0.020478	0.368387	0.105196	0.559785	0.206841	0.379868
C3	1.00612	0.414218	0.952577	0.712146	1.36753	0.383022	1.77153	1.4601	1.27444
C3orf18	1.07122	1.26782	0.617131	0.141485	0.188747	0.0869216	0.972443	0.507571	0.712385
C3orf38	-0.060429	0.0508691	0.253236	0.017497	-0.104113	0.104323	-0.0788895	0.24628	0.0024511
C3orf52	-0.224215	0.00614339	-0.2397	0.0694243	-0.347426	0.111534	-0.0840409	0.1623	-0.223846
C4orf3	0.871595	0.0778317	0.874301	0.0379461	1.00837	0.0973318	0.888479	0.089103	0.910685
C4orf33	0.554467	0.117356	0.288483	0.255588	-0.338721	0.00268343	-0.235508	0.735317	0.0671804
C4orf36	0.198613	0.852093	0.564396	0.774764	0.481185	0.0979623	-0.33867	0.205308	0.226381
C4orf46	-0.903262	0.0144872	-0.814881	0.0184495	-0.777754	0.0551012	-0.889987	0.0442396	-0.846471
C5orf15	0.276149	0.00460172	0.167908	0.0312723	0.161268	0.0159676	0.0780754	0.0923412	0.17085
C5orf22	0.0786074	0.0270236	-0.260997	0.019364	-0.370263	0.101076	-0.48278	0.186453	-0.258858
C5orf24	0.451342	0.0131191	0.247372	0.00679775	0.532032	0.00340525	-0.128858	0.074394	0.275472
C5orf34	-0.603698	0.354109	-0.42249	0.0421461	-1.00712	0.0285719	-1.20893	0.217419	-0.810559
C5orf46	2.59498	0.410604	2.77506	0.517396	2.62575	0.104019	3.05778	0.692942	2.76339
C6orf120	0.379767	0.00351094	0.0559739	0.00599682	0.336641	0.00622434	-0.0123768	0.016792	0.190001
C6orf132	0.633805	0.0872991	-0.0547896	0.113841	0.39054	0.589104	0.934383	0.43365	0.475985
C6orf136	-0.387125	0.0249304	-0.159585	0.0362239	-0.720626	0.0324147	-0.512272	0.00844875	-0.444902
C6orf141	-0.436343	0.00644874	-0.811612	1.73474	0.171768	0.943714	-0.960703	1.03889	-0.509222
C6orf226	-0.0583603	0.0722635	-0.769143	0.271179	0.0141555	0.041549	-0.344583	0.980724	-0.289483
C6orf47	0.0726714	0.0250096	-0.00696464	0.0148687	-0.132544	0.00852989	0.103339	0.0114689	0.00912565
C6orf62	0.120569	0.0641288	0.0225903	0.0219565	-0.179538	0.000433917	-0.206433	0.0264916	-0.0607029
C6orf89	0.182615	0.00491235	0.0310611	0.0134195	0.100961	0.00385693	0.133464	0.0839766	0.112025
C7orf25	0.549554	1.06588	1.02307	0.493425	0.369582	0.246932	-0.246441	0.268785	0.423942
C7orf50	-0.104992	0.00396461	0.117904	0.00944891	-0.0390786	0.000443333	-0.117435	0.109542	-0.0359005
C8orf33	-0.391307	0.0282053	-0.200152	0.024323	-0.187046	0.0173306	0.0423003	0.0318675	-0.184051
C8orf58	0.277417	0.0282281	0.430001	0.0881247	-0.0650797	0.119166	0.34518	0.136419	0.246879
C8orf76	-0.0229362	0.0286676	-0.302061	0.119865	-0.0803866	0.0069099	-0.595495	0.22519	-0.25022
C8orf82	0.396003	0.0259566	-0.0719613	0.0191084	0.362514	0.077712	0.158386	0.308807	0.211235
C8orf88	-0.0510094	0.00314511	-0.231826	0.023793	-0.424089	0.0632708	-0.801967	0.0745561	-0.377223
C9orf40	-0.71081	0.039986	-0.57917	0.00389276	-0.817401	0.162722	-1.04866	0.124431	-0.789009
C9orf72	-0.439799	0.0967221	-0.319195	0.119705	-0.657059	0.0970393	-0.247686	0.0174946	-0.415935
C9orf78	0.123667	0.0700689	-0.00169857	0.00125292	0.0560331	0.074131	0.0299843	0.0482352	0.0519965
C9orf85	0.196601	0.0827088	0.508166	0.0131919	0.567539	0.287178	-0.189828	0.0466748	0.27062
CA5B	-0.0593128	0.019929	0.316858	0.275312	-0.920446	0.60649	-0.605147	1.27825	-0.317012
CA5BP1	-0.055569	0.301562	0.281541	0.094648	0.36665	0.00208242	0.0773765	0.389751	0.1675
CAAP1	-0.347535	0.0254113	-0.0398986	0.0854021	-0.205492	0.00894646	-0.0376703	0.188691	-0.157649
CAB39	-0.168827	0.00441892	-0.180491	0.0248527	-0.254864	0.00434077	-0.406219	0.0142847	-0.2526
CAB39L	-0.245744	0.0757429	0.187781	0.0328954	-0.416132	0.188192	-0.4821	0.143182	-0.239049
CABIN1	-0.473983	0.0265942	-0.128566	0.00601093	-0.121971	0.169154	-0.255629	0.0174618	-0.245037
CABLES1	0.337962	0.021924	-0.148017	0.0119206	0.154165	0.033859	-0.164429	0.0978244	0.0449204
CABLES2	-0.584639	0.17763	-0.566948	0.0490308	-0.963718	0.0520157	-0.903674	0.0232579	-0.754745
CABYR	1.03406	0.987817	-0.0343115	0.00914624	-0.0640497	0.0656018	-0.0610321	1.11372	0.218667
CACHD1	-0.565583	0.151718	-0.162037	0.156484	-0.508692	0.0494073	-0.491631	0.0422183	-0.431985
CACNA2D1	0.741044	0.0185355	0.501597	0.0568953	0.496648	0.0685214	-0.659163	0.4251	0.270031
CACNB1	-0.221884	0.115436	0.356975	0.888474	-0.33413	1.1192	-0.667245	0.617649	-0.216571
CACNB3	-0.0445461	0.00362929	-0.088772	0.0043388	0.287456	0.036257	0.0836832	0.281633	0.0594553
CACNG7	1.43034	0.289179	0.856006	0.587642	1.22516	0.579012	1.35019	1.92683	1.21542
CACNG8	0.464311	0.0776331	0.235114	0.0557646	0.535526	0.00408436	0.440325	0.0357224	0.418819
CACTIN	-0.371668	0.0212113	-0.106933	0.0287105	-0.329267	0.00872184	-0.295167	0.00285609	-0.275759
CACUL1	0.192603	0.103349	-0.118933	0.0519709	0.0691008	0.0375481	-0.0896419	0.879987	0.0132821
CACYBP	-0.551971	0.00778856	-0.354739	0.0173214	-0.270411	0.0878067	-0.960103	0.0661699	-0.534306
CAD	-0.623124	0.0613234	-0.754211	0.138888	-0.96134	0.0204783	-0.383098	0.0402681	-0.680443
CADM4	-0.540894	0.0633393	-0.619624	0.310227	-0.48842	0.0334753	-0.232535	0.105562	-0.470368
CALCOCO1	1.12176	0.409913	0.344167	0.317287	1.45962	0.253165	1.21463	0.0205854	1.03504
CALCOCO2	0.155607	0.00467419	-0.223008	0.0593948	0.154687	0.0334317	0.0426906	0.349667	0.0324943
CALD1	0.807989	0.0877736	0.313368	0.221494	0.736406	0.0827708	0.372299	0.597831	0.557515
CALHM2	-0.288374	0.0351984	-0.318567	0.00946904	-0.365746	0.00676272	-0.426719	0.0351651	-0.349851
CALM1	-0.221502	0.00758966	-0.26185	0.00552517	-0.31083	0.0112236	-0.707971	0.00423474	-0.375538
CALM2	0.273561	0.0153995	0.151373	0.0525293	0.270127	0.0103689	0.0385209	0.0052701	0.183396
CALM3	-0.385096	0.0301155	-0.350152	0.0303418	-0.528566	0.00832626	-0.179707	0.0149548	-0.36088
CALR	0.179079	0.00718311	0.212548	0.0106209	0.0154384	0.0264509	0.291269	0.0257995	0.174584
CALU	0.36688	0.015384	0.177119	0.0123652	0.315072	0.00850679	0.0878037	0.117538	0.236719
CAMK1	-0.0639524	0.0319479	-0.308548	0.112695	-0.612157	0.00740233	-0.202377	0.0889579	-0.296759
CAMK1D	0.226881	0.142831	0.423316	0.0267361	0.865269	0.406509	0.31388	0.301599	0.457336
CAMK1G	1.23778	0.32294	0.00385395	0.325091	0.93503	0.168956	0.674486	0.251397	0.712787
CAMK2D	0.737935	0.0408503	0.312055	0.00256538	0.884465	0.0230154	0.324602	0.0404964	0.564764
CAMK2G	-0.0707009	0.0194338	-0.0116647	0.0169317	-0.216061	0.0345001	-0.220027	0.147111	-0.129613
CAMK2N1	0.26243	0.149908	-0.284994	0.130493	0.0405283	0.0995962	0.117479	0.186562	0.0338606
CAMK2N2	-0.408935	0.19638	-0.282095	1.16937	-0.357894	0.332235	0.584867	1.21623	-0.116014
CAMK4	-1.51146	1.10578	-0.206013	1.01384	-0.665791	0.3866	-1.03545	0.0343458	-0.854679
CAMKK1	0.404865	0.00433571	-0.456238	0.320675	-1.08056	0.113015	-0.00379177	0.451643	-0.283931
CAMKK2	0.222208	0.00948974	-0.304057	0.134739	-0.0827837	0.0258073	0.119217	0.237258	-0.011354
CAMKMT	0.630913	1.03551	0.62791	0.379193	0.702608	0.382273	0.575925	0.884005	0.634339
CAMLG	-0.0976145	0.000678006	-0.511937	0.0681357	0.0459323	0.0397106	-0.295934	0.0319742	-0.214888
CAMSAP1	-0.317863	0.0198161	-0.42562	0.0528376	-0.306948	0.00956385	-0.248316	0.0385277	-0.324687
CAMSAP2	-0.0874496	0.0117808	-0.162439	0.0382352	-0.314399	0.00357013	-0.48185	0.00456169	-0.261534
CAMTA1	-0.107161	0.00839175	0.0335897	0.0326588	-0.119066	0.0343616	-0.282999	0.0613579	-0.118909
CAMTA2	0.127541	0.0409072	-0.657416	0.0476458	0.189027	0.0425915	0.035317	0.07086	-0.0763827
CAND1	-0.181081	0.0108976	0.0596749	0.0313995	-0.182824	0.0244573	-0.345807	0.0303677	-0.162509
CANT1	0.0440055	0.0201663	-0.350409	0.00976023	-0.291811	0.0591427	-0.0633521	0.00950724	-0.165392
CANX	0.0569419	0.00456533	0.140279	0.0222391	-0.0793994	0.00355668	-0.240484	0.143199	-0.0306656
CAP1	0.348004	0.0135611	0.0293265	0.00232236	0.267789	0.0131076	0.127003	0.0648071	0.193031
CAP1P2	0.0332771	0.292988	0.723812	0.0866283	0.338293	0.00776493	0.0922446	1.39454	0.296907
CAP2	0.657336	0.00207289	0.553741	0.0847795	0.47863	0.00675527	0.776602	0.185742	0.616577
CAPN1	0.301628	0.00578706	0.0308265	0.00911652	0.217135	0.0205533	0.311485	0.0734405	0.215269
CAPN10	-0.284481	0.0283192	-0.116284	0.0315866	-0.311412	0.0428077	-0.367365	0.089553	-0.269885
CAPN15	-0.382896	0.0578862	-0.697822	0.066699	-0.759334	0.0208687	-0.19271	0.0144181	-0.508191
CAPN2	0.606037	0.00124789	0.240417	0.0348867	0.534009	0.0202799	0.261092	0.00569994	0.410389
CAPN5	0.356036	0.0101312	0.128901	0.0132963	0.468747	0.0108732	0.371687	0.178923	0.331343
CAPN7	0.139524	0.168296	0.0433066	0.0114257	0.186658	0.113488	-0.310844	0.14928	0.0146613
CAPNS1	0.405833	0.052061	0.0357927	0.00121785	0.192614	0.153114	0.561236	0.040853	0.298869
CAPRIN1	-0.0384301	0.00119853	-0.0520053	0.00250422	-0.167775	7.04202e-05	-0.398216	0.0211113	-0.164107
CAPRIN2	-0.202996	0.0372666	-0.230089	0.22468	-0.27115	0.0885737	-0.81293	0.160687	-0.379291
CAPS2	0.308486	0.261781	0.507635	0.142896	-0.156977	0.113811	-0.203499	0.136035	0.113911
CAPZA1	0.169204	0.00866848	0.216296	0.00150995	0.0938885	0.00355067	-0.166289	0.0883636	0.078275
CAPZA2	0.310349	0.052466	0.429422	0.0139508	1.02485	0.0849572	-0.123305	0.0293744	0.410329
CAPZB	0.217509	0.00993601	0.112146	0.0258982	0.113779	0.032081	0.22278	0.00427826	0.166554
CARD10	0.0815222	0.03456	0.249606	0.00613824	0.293547	0.0512273	0.155311	0.00708809	0.194996
CARD19	0.201308	0.144576	-0.276876	0.0215975	-0.0155945	0.138804	0.0668381	0.0179307	-0.00608108
CARD8	0.168553	0.0805787	-0.374386	0.0204143	-0.355624	0.532757	-0.804254	0.136063	-0.341428
CARD8-AS1	-0.0970862	0.0310584	0.179385	0.135352	-0.211653	0.0369466	-0.136825	0.0152248	-0.0665448
CARHSP1	-0.71086	0.11592	-0.692255	0.000990466	-0.914158	0.00441707	-0.876372	0.153508	-0.798411
CARM1	-0.139509	0.0103727	-0.432119	0.0985045	-0.314182	0.096193	-0.100622	0.0592177	-0.246608
CARNMT1	0.114476	0.103022	0.0292476	0.00702997	0.0984199	0.00963088	-0.344397	0.0155748	-0.0255636
CARS2	0.220594	0.00188657	0.0144333	0.0176551	-0.16556	0.00866988	0.293824	0.0540588	0.0908227
CASC3	-0.145354	0.0311299	-0.501247	0.014425	-0.513836	0.0439372	-0.143523	0.0261679	-0.32599
CASD1	0.133074	0.0173807	0.0696432	0.0626235	0.169667	0.0359115	-0.236158	0.0934056	0.0340564
CASK	-0.322258	0.0490238	-0.144243	0.00961677	-0.417892	0.0747763	-0.289293	0.119388	-0.293422
CASKIN2	-0.315254	0.0153194	-0.372006	0.0301233	-0.36981	0.0158521	-0.170265	0.0194012	-0.306834
CASP1	0.74479	1.21326	0.0756176	0.649482	1.12459	0.573787	0.354179	0.680166	0.574794
CASP2	-0.77304	0.0695602	-0.491054	0.024889	-1.08929	0.149268	-0.747376	0.0590515	-0.77519
CASP3	0.82398	0.0498339	0.887182	0.0509192	0.605288	0.0595392	0.608101	0.190083	0.731138
CASP4	0.305836	0.0948601	-0.146409	0.247501	0.553182	0.035421	-0.0682156	0.114731	0.161098
CASP6	-0.545024	0.205754	-0.110633	0.302795	-0.227179	0.202543	-0.401285	0.0853694	-0.32103
CASP7	-0.455209	0.00335979	-0.522204	0.00353248	-0.511889	0.010182	-0.406306	0.0814719	-0.473902
CASP8	0.0623851	0.10305	-0.256248	0.0727152	-0.197408	0.363333	-0.392095	0.264619	-0.195841
CASP8AP2	-0.848564	0.0473607	-0.371322	0.767692	-1.02438	0.0104342	-1.29456	0.0290454	-0.884706
CASP9	-0.216512	0.151683	-0.0128688	0.10382	-0.114473	0.048269	-0.522784	0.00602198	-0.216659
CASS4	1.00071	0.247141	1.44918	0.16742	1.21556	0.156584	2.15727	0.432871	1.45568
CAST	0.0114648	0.00302581	-0.233856	0.0108782	-0.22756	0.0205555	-0.308486	0.0343036	-0.189609
CASZ1	-1.38684	0.432201	-1.47422	0.734251	-2.07844	0.198948	-1.74121	0.65133	-1.67018
CAT	0.521323	0.00429174	0.276389	0.0524885	0.447119	0.136355	0.194472	0.0286531	0.359826
CATSPER1	0.32535	0.300565	-1.22445	0.673086	-0.795599	0.163973	-0.301693	0.698946	-0.499098
CAV1	0.523995	0.0210806	0.528702	0.00585497	0.450536	0.0420992	0.196225	0.0528368	0.424864
CAV2	0.727827	0.018695	0.268844	0.00570581	0.718136	0.0566037	0.324939	0.0782387	0.509937
CBARP	0.563661	1.09079	0.0197715	0.287259	-0.0328959	0.769688	0.638907	0.0381474	0.297361
CBFA2T2	0.280335	0.0221532	-0.746919	0.166683	-0.438702	0.180934	-0.352988	0.0141719	-0.314569
CBFB	-0.486169	0.0372512	-0.186828	0.0138476	-0.342826	0.026405	-0.463423	0.0372392	-0.369812
CBL	-0.835415	0.0428279	-0.484227	0.000185006	-0.755219	0.00186429	-0.674773	0.155485	-0.687408
CBLB	0.62733	0.0849296	0.491902	0.144058	0.949772	0.162285	0.573583	0.692311	0.660647
CBLL1	0.104939	0.147866	-0.268581	0.0511015	-0.453238	0.0165199	-0.427762	0.057246	-0.261161
CBR1	0.0468637	0.00258821	-0.130435	0.000354568	0.182354	0.0138272	0.199036	0.136757	0.0744547
CBR3	-0.599024	0.0275561	-0.608915	0.121931	-0.594462	0.00200009	-0.898773	0.0542321	-0.675293
CBR4	0.121085	0.301841	-0.0845212	0.0609274	0.597522	0.209296	-0.228369	0.625929	0.101429
CBS	1.22285	0.215307	-0.848968	1.21003	0.652053	0.413825	1.95474	0.526241	0.745169
CBX1	-0.333015	0.00219891	-0.24704	0.0172236	-0.416259	0.0165194	-0.625639	0.112065	-0.405488
CBX3	-0.36239	0.130513	-0.0246577	0.0647622	-0.287065	0.044698	-0.816373	0.0338514	-0.372622
CBX4	-0.0371137	0.0328744	-0.187617	0.0405094	-0.259903	0.0294978	-0.0616691	0.122337	-0.136576
CBX5	-0.569559	0.00209585	-0.55775	0.0326308	-0.828522	0.0096299	-0.887161	0.0338067	-0.710748
CBX6	0.121954	0.00654032	0.0199528	0.0282657	-0.108073	0.0135194	0.204162	0.0149314	0.0594992
CBX7	-0.491132	0.00960291	-0.433674	0.585573	-0.435535	0.106769	-0.729459	1.19924	-0.52245
CBX8	-0.513984	0.0101033	-0.487674	0.0430868	-0.652839	0.0277379	-0.174356	0.104061	-0.457213
CBY1	-0.0377188	0.188193	0.148519	0.0401954	0.197932	0.0177798	0.433852	0.0825525	0.185646
CC2D1A	0.0509998	0.00971605	-0.450992	0.0618702	-0.149333	0.0639196	0.264319	0.0632336	-0.0712516
CC2D1B	0.0700336	0.0207485	0.0494979	0.000666686	-0.126858	0.107648	0.141722	0.157002	0.0335989
CC2D2A	-0.229845	0.141596	0.53549	0.0205293	0.267216	0.95551	-0.0608442	0.755896	0.128004
CCAR1	0.0529256	0.0210644	-0.315659	0.0412972	-0.321018	0.0392595	-0.497891	0.114768	-0.270411
CCAR2	-0.552941	0.626465	-0.584611	1.11399	-0.139744	0.0634743	-0.872716	0.790345	-0.537503
CCBE1	0.584671	0.0500788	0.379307	0.0216469	0.566947	0.0117296	0.669946	0.287729	0.550218
CCDC102A	0.122708	0.0195764	-0.394161	0.023561	-0.0486301	0.0667721	0.138207	0.028277	-0.045469
CCDC106	0.401972	0.162711	0.264938	0.202334	0.570856	0.434808	0.789842	0.557948	0.506902
CCDC107	-0.0685221	0.00940415	-0.0711201	0.00143864	-0.160643	0.0618503	-0.0418343	0.0385094	-0.0855299
CCDC112	-0.139982	0.0112693	0.236902	0.0897164	-0.155283	0.0258041	-0.000452269	0.161578	-0.0147038
CCDC115	0.119816	0.024236	-0.0708277	0.022165	0.130978	0.00224788	0.330383	0.0390451	0.127587
CCDC117	-0.239076	0.0187097	-0.948117	0.0183387	-0.534285	0.037445	-1.00049	0.174693	-0.680491
CCDC12	-0.257769	0.0256806	-0.232875	0.159638	-0.432295	0.0166386	-0.169531	0.238744	-0.273117
CCDC124	-0.134687	0.0228547	-0.357898	0.0137395	-0.254116	0.0162721	-0.00853525	0.0804292	-0.188809
CCDC126	0.722987	0.185975	0.312163	0.268332	0.742505	0.176855	-0.309793	0.579617	0.366965
CCDC127	0.0224547	0.0955185	-0.441472	0.153099	-0.0948345	0.0095672	0.0449911	0.200116	-0.117215
CCDC134	-0.274054	0.0176589	-0.493249	0.128181	-0.676579	0.0856861	-0.473142	0.472991	-0.479256
CCDC136	-0.00530436	0.10793	-0.0212449	0.225164	-0.306467	0.177498	-0.298571	0.144497	-0.157897
CCDC137	-0.258783	0.0510015	0.165205	0.133316	-0.232141	0.01709	-0.083972	0.0254344	-0.102423
CCDC138	-1.00452	0.0881907	-0.548273	1.1327	-0.863142	0.0381006	-1.56735	0.0588255	-0.995821
CCDC14	-0.607202	0.101042	-0.644229	0.23318	-0.425325	0.00383785	-0.758407	0.0219121	-0.608791
CCDC142	0.793222	1.13076	0.0784689	0.0368344	-0.324467	0.0711533	-0.67791	0.112869	-0.0326714
CCDC149	-0.187269	0.275124	-0.507243	0.648263	-0.026255	0.0166883	-0.344239	0.340485	-0.266251
CCDC150	-1.38924	0.511807	-0.497847	0.197016	-0.642074	0.336201	-1.86264	0.250664	-1.09795
CCDC152	-0.18629	0.000135385	0.0436207	0.0325492	0.0964561	0.0185032	-0.854742	0.0334786	-0.225239
CCDC167	-0.328452	0.0387945	-0.228063	0.263331	-0.490137	0.00439991	-0.0103717	0.731254	-0.264256
CCDC169	-0.689617	0.520831	-0.545622	0.00611453	-0.386135	0.405522	0.0795107	0.185011	-0.385466
CCDC174	0.0627893	0.0509989	-0.521351	0.335124	-0.16327	0.0305166	-0.255657	0.271318	-0.219372
CCDC18	-0.410726	0.0314935	0.188129	0.646551	-1.43819	0.148236	-1.11259	0.207796	-0.693345
CCDC186	0.103199	0.0281802	0.111175	0.215439	0.637806	0.016471	-0.554578	0.37792	0.0744007
CCDC190	0.785376	0.123669	0.822725	0.544514	0.683558	0.305635	0.113529	0.408414	0.601297
CCDC22	-0.271753	0.046219	-0.738968	0.148675	-0.31154	0.0181409	-0.442618	0.470911	-0.44122
CCDC25	-0.0207338	0.00300009	0.27314	0.140654	0.148868	0.0155411	-0.462869	0.0194768	-0.0153985
CCDC28A	-0.0062765	0.0493357	0.0696872	0.129163	0.0887344	0.0177426	-0.444964	0.233191	-0.0732048
CCDC28B	-0.0559527	0.0141174	-0.572007	0.0584736	0.115283	0.128417	-0.110265	1.32831	-0.155736
CCDC34	-1.13043	0.0401231	-0.533194	0.0724582	-1.01131	0.210119	-1.25026	0.0242942	-0.981299
CCDC43	0.111667	0.00333565	-0.0979611	0.00110111	0.135093	0.00223644	-0.395409	0.242482	-0.0616524
CCDC47	0.0290874	0.00275492	0.342774	0.0242206	-0.100222	0.0101345	-0.41705	0.0833195	-0.0363528
CCDC50	-0.121706	0.00592169	-0.197609	0.00329701	-0.278978	0.00166135	-0.0249893	0.392548	-0.155821
CCDC51	-0.492623	0.03253	-0.327491	0.0881343	-0.3642	0.137052	-0.278186	0.0212957	-0.365625
CCDC57	-0.408946	0.256669	0.53819	0.809708	-0.169927	0.199811	0.573751	0.273352	0.133267
CCDC59	-0.300977	0.0919162	-0.342748	0.0112069	-0.515333	0.0623066	-0.519871	0.0994142	-0.419732
CCDC6	0.243932	0.00906322	-0.124814	0.0533313	-0.0608474	0.000273193	-0.272638	0.102327	-0.0535918
CCDC61	-0.801937	0.0651554	-0.932855	0.149509	-0.542091	0.0402075	-0.139848	0.0166227	-0.604183
CCDC66	-0.649465	0.168815	-0.448193	0.056011	-0.617076	0.013279	-0.624693	0.0335988	-0.584857
CCDC69	-0.0121243	0.553975	-0.0836853	0.465309	0.0508365	0.569299	-0.296565	0.430437	-0.0853845
CCDC71	-0.107507	0.0545646	0.127732	0.0978969	-0.291492	0.121474	0.347078	0.127633	0.0189526
CCDC71L	0.176378	0.0163955	-0.0341212	0.153666	0.188924	0.0075304	0.352639	0.0695397	0.170955
CCDC74A	-1.14141	0.209921	-1.21801	0.0316488	-0.942788	0.588328	-1.60254	0.144008	-1.22618
CCDC77	-0.561809	0.0203678	-0.439701	0.0289267	-0.0581352	0.489403	-0.651468	0.173904	-0.427778
CCDC80	0.679215	0.0249731	0.54192	0.00849118	0.823734	0.0414839	0.856017	0.0178619	0.725222
CCDC82	-0.312904	0.0551781	-0.173345	0.160882	0.244371	0.568692	-0.745664	0.0341602	-0.246885
CCDC85B	-0.211148	0.0293616	-0.0795437	0.180266	-0.216925	0.0693683	0.103158	0.22566	-0.101115
CCDC85C	-0.190878	0.0625159	-0.282093	0.132329	-0.689879	0.0679969	-0.0325375	0.0422184	-0.298847
CCDC86	-0.238234	0.00849012	-0.170904	0.0112194	-0.478183	0.0430787	-0.208968	0.027314	-0.274072
CCDC88A	-0.359612	0.0848796	-0.293618	0.00570688	-0.449496	0.0408259	-0.818666	0.0115932	-0.480348
CCDC9	-0.455457	0.0149926	-0.574824	0.0240534	-0.220176	0.0900023	-0.299939	0.0827935	-0.387599
CCDC90B	0.220294	0.00884861	0.0912784	0.195896	0.352395	0.00301899	-0.358401	0.00210406	0.0763915
CCDC91	0.256111	0.0605639	0.129433	0.0739662	0.201266	0.0437155	-0.243752	0.0588757	0.0857643
CCDC92	0.0109109	0.00273054	-0.161909	0.0266551	-0.0451264	0.0128526	0.305881	0.176111	0.027439
CCDC93	0.10787	0.0452396	-0.518263	0.0844113	-0.0719418	0.00721939	-0.4403	0.0154002	-0.230659
CCDC97	-0.149878	0.0628713	0.00765592	0.243951	-0.717536	0.018291	-0.269397	0.0380424	-0.282289
CCHCR1	-0.746911	0.091918	-1.08529	0.00696238	-1.28074	0.075598	-0.51405	0.0403038	-0.906747
CCL2	1.01908	0.548019	0.703412	0.337363	1.29816	0.581712	1.17546	0.894783	1.04903
CCM2	-0.224019	0.0746739	-0.162022	0.0327161	-0.208736	0.0284904	-0.0609837	0.027098	-0.16394
CCNA2	-1.10362	0.0274872	-0.890175	0.00865033	-1.07478	0.0121423	-1.45474	0.0834691	-1.13083
CCNB1	-0.807033	0.029766	-0.643565	0.0321452	-0.889134	0.0826785	-0.925744	0.00677195	-0.816369
CCNB1IP1	-0.183609	0.0105975	-0.32725	0.0671664	-0.506734	0.0310766	-0.447174	0.199661	-0.366192
CCNB2	-0.855978	0.0373121	-0.765401	0.0417963	-0.915112	0.038122	-1.10426	0.051427	-0.910189
CCNC	0.189234	0.0843069	0.290819	0.0559582	0.276177	0.0582626	-0.141688	0.0143199	0.153636
CCND1	-3.01529	0.597986	-3.16249	0.253812	-3.10872	0.820316	-3.41286	1.12067	-3.17484
CCND3	0.125592	0.113559	0.130676	0.0468461	-0.0397869	0.217905	0.276913	0.0660887	0.123349
CCNDBP1	0.245043	0.0726178	-0.0421247	0.0301722	-0.017952	0.0613828	-0.0295683	0.0477041	0.0388495
CCNE1	0.488764	0.176889	1.55233	0.173215	-0.223711	0.017041	0.244821	0.381031	0.51555
CCNE2	-1.27348	0.625964	-0.710896	0.130236	-1.27262	0.149441	-0.641815	0.46338	-0.974703
CCNF	-0.955015	0.00126312	-0.891046	0.0135716	-1.23829	0.0823446	-1.11302	0.0166665	-1.04934
CCNG1	-0.0255011	0.0149027	-0.112133	0.00368504	0.085691	0.00818035	-0.2809	0.0309177	-0.0832107
CCNG2	0.239811	0.0622168	0.10095	0.0119499	1.02638	0.20462	0.166797	0.113261	0.383485
CCNH	0.367063	0.0053406	0.0502823	0.0396549	0.348828	0.00265933	-0.0872467	0.0388174	0.169732
CCNI	-0.20899	0.00533034	-0.430199	0.0159508	-0.389649	0.0157318	-0.321507	0.0824609	-0.337587
CCNJ	-0.37375	0.0254839	-0.0568899	0.0289514	-0.420929	0.0025901	-0.343318	0.00606755	-0.298722
CCNJL	-0.0819172	0.00999441	-0.309764	0.060537	-0.272033	0.0364117	-0.139968	0.160643	-0.20092
CCNK	-0.255233	0.0449107	-0.257933	0.058729	-0.474477	0.196235	0.0101762	0.0105235	-0.244367
CCNL1	0.113864	0.0586691	-0.300026	0.13241	0.0282243	0.0554189	-0.592951	0.209072	-0.187722
CCNL2	0.283994	0.0717495	-0.0683277	0.110156	0.292539	0.157396	-0.155149	0.0857546	0.088264
CCNO	-0.294582	0.0574584	-0.0766199	0.625516	0.061872	0.172381	0.119656	0.648988	-0.0474185
CCNT1	-0.122477	0.113388	-0.000762244	0.178575	-0.201014	0.00132798	-0.290603	0.0310388	-0.153714
CCNT2	-0.0631551	0.0832048	0.0671669	0.0159998	-0.320754	0.0381384	0.356193	0.164039	0.00986282
CCNY	0.258558	0.00792516	0.179957	0.00805983	0.0829472	0.0194721	0.0292812	0.195494	0.137686
CCNYL1	-0.0287486	0.0104434	0.226707	0.00444229	0.357712	0.0452018	0.149514	0.000555095	0.176296
CCNYL2	0.291529	0.0700546	0.130877	0.19645	0.228651	0.0266628	0.0251152	0.151237	0.169043
CCP110	-1.29159	0.044948	-0.947373	0.0845427	-1.39937	0.0855991	-1.5716	0.00287263	-1.30248
CCPG1	0.466059	0.094227	0.615843	0.282056	0.994634	0.265073	-0.219487	0.0323843	0.464262
CCS	0.198591	0.0814946	-0.0684287	0.0993165	0.18936	0.0519641	0.280534	0.10179	0.150014
CCSAP	-0.107751	0.0179298	-0.359176	0.0110761	-0.0834241	0.0474849	-0.694293	0.133927	-0.311161
CCSER2	0.444522	0.0620752	-0.0335082	0.0130622	0.181949	0.0284379	-0.166326	0.0413584	0.106659
CCT2	-0.106634	0.00629206	0.0408801	0.0217477	-0.226814	0.00906189	-0.250116	0.0239706	-0.135671
CCT3	0.117833	0.0102439	0.0132808	0.0430181	-0.0896679	0.0133342	0.0821929	0.000604733	0.0309096
CCT4	-0.00948593	0.00107338	-0.0756136	0.0152753	-0.115942	0.010064	-0.326144	0.0324418	-0.131796
CCT5	-0.49871	0.0203782	-0.274318	0.0412576	-0.573933	0.039592	-0.732713	0.0200419	-0.519919
CCT6A	-0.190526	5.43922e-05	0.101637	0.00627868	-0.220463	0.00158846	-0.657636	0.18703	-0.241747
CCT6P3	-0.854472	0.39231	-0.574893	0.500712	-0.347769	0.246407	-0.84273	0.00306049	-0.654966
CCT7	-0.0775609	0.00571758	-0.0785522	0.0103121	-0.190794	0.00653145	-0.082875	0.00901935	-0.107445
CCT8	-0.151551	8.13267e-05	-0.0399431	0.0108778	-0.0799811	0.00406657	-0.590023	0.0628995	-0.215375
CCZ1	-0.139119	0.0907616	-0.111511	0.0190318	-0.336838	0.00215968	-0.198832	0.0821598	-0.196575
CCZ1B	0.115941	0.121123	-0.520271	0.190173	-0.451617	0.334534	0.179084	0.188753	-0.169216
CD109	-0.145523	0.0109761	-0.162007	0.107328	-0.356021	0.0684413	-0.620222	0.0557237	-0.320943
CD151	0.450347	0.00166542	0.241111	0.000666519	0.61589	0.0062612	0.53453	0.00022118	0.460469
CD164	0.154888	0.00578701	0.0473445	0.0252388	0.195494	0.00583477	-0.264737	0.10436	0.0332474
CD274	-0.28748	0.0356184	-0.592147	0.0654564	-0.603553	0.0167471	-0.46636	0.234039	-0.487385
CD276	0.503059	0.0990968	-0.315816	0.162674	0.212596	0.141325	-0.104772	0.0763917	0.0737667
CD2AP	0.0236587	0.0143484	0.249159	0.000125436	0.140517	0.00462637	-0.391396	0.0839458	0.00548447
CD2BP2	-0.0847416	0.0109128	0.192982	0.0338677	0.0608614	0.0804717	-0.191341	0.0698104	-0.00555985
CD320	-0.420227	0.0118934	-0.494545	0.0428209	-0.391652	0.00201767	-0.304471	0.0182659	-0.402724
CD44	0.145632	0.00901517	-0.0396058	0.0664112	0.101325	0.00655779	0.282011	0.0179471	0.12234
CD46	0.156549	0.00375958	-0.212547	0.139044	0.0286941	0.0273677	0.00441487	0.0611869	-0.00572239
CD47	-0.22504	0.0259512	-0.232052	0.0585625	-0.199717	0.0466374	-0.0321711	0.0440537	-0.172245
CD55	-0.324845	0.00102262	-0.394421	0.00263685	-0.392529	0.0310093	-0.585527	0.213375	-0.424331
CD58	-0.199145	0.0209096	-0.168488	0.00192704	-0.10974	0.0140871	-0.571223	0.00677744	-0.262149
CD59	0.455456	0.000843593	0.238657	0.0933884	0.484753	0.000804539	0.0237942	0.0219373	0.300665
CD63	0.493399	0.009397	0.43596	0.0126601	0.601802	0.0149436	0.508092	0.0579188	0.509813
CD68	0.47773	0.00657457	-0.0178121	0.124355	0.0729488	0.0581656	0.390201	0.354503	0.230767
CD70	-0.386375	0.10532	-0.567558	0.0466945	-0.409506	0.0134028	0.0786582	0.13554	-0.321195
CD81	0.304426	0.0113239	0.0603178	0.00104811	0.263476	0.00271147	0.255628	0.0799429	0.220962
CD82	-0.207007	0.00753163	-0.395961	0.00716187	-0.229912	0.00797146	-0.0545911	0.278209	-0.221868
CD83	-0.879011	0.147515	-0.970389	0.0204672	-1.22732	0.195841	-1.10053	0.000492749	-1.04431
CD9	-0.0502889	0.0235624	-0.275031	0.115356	-0.107368	0.0508332	0.11032	0.15645	-0.0805918
CD99	-0.0972372	0.0141418	-0.254941	0.00133968	-0.103298	0.0129482	0.00416112	0.00282891	-0.112829
CD99L2	0.225417	0.022986	-0.0499397	0.000170796	-0.087977	0.0155231	0.30833	0.013746	0.0989576
CD99P1	-0.954821	0.508355	-0.433798	0.0770031	0.157238	0.866213	1.10535	0.143324	-0.0315078
CDA	0.699881	0.438995	0.0555391	0.0684292	0.418718	0.123563	0.566164	0.38445	0.435076
CDADC1	-0.947451	1.20246	-0.54683	0.918642	-0.553206	0.630481	-1.07083	0.964861	-0.779579
CDAN1	-0.262278	0.00763514	-0.714067	0.0629678	-0.91372	0.12021	-0.405106	0.00255107	-0.573793
CDC123	-0.153067	0.0496451	0.0837958	0.0697006	-0.00139403	0.0322424	-0.260349	0.127496	-0.0827534
CDC14B	0.202322	0.713484	0.00494181	0.0553332	-0.0236748	0.0524597	-0.0856253	0.128911	0.0244909
CDC16	0.348667	7.312e-05	0.115156	0.0575502	0.227123	0.0312733	-0.0145851	0.0157479	0.16909
CDC20	-1.19797	0.00531631	-0.968669	0.0257023	-1.28896	0.00460586	-1.20359	0.00330359	-1.1648
CDC23	-0.386318	0.0271155	0.0293302	0.0260712	-0.227439	0.0693826	-0.485874	0.0447411	-0.267575
CDC25A	-1.51383	0.155887	-0.529925	0.218844	-1.7228	0.01442	-1.06106	0.0980512	-1.2069
CDC25B	-1.04889	0.126808	-1.07986	0.0788643	-1.20315	0.00869164	-1.0274	0.00639477	-1.08983
CDC25C	-1.00234	0.01285	-0.77764	0.0655319	-0.664572	0.0667494	-0.805584	0.0355269	-0.812534
CDC26	0.256273	0.0633687	-0.045633	0.0043811	0.130618	0.00253492	-0.207348	0.120724	0.0334774
CDC27	-0.20949	0.00868836	-0.065371	0.0785701	-0.0661298	0.0172043	-0.776157	0.340988	-0.279287
CDC34	-0.0485887	0.00750962	-0.264109	0.0129308	-0.168135	0.015887	0.084739	0.00605234	-0.0990235
CDC37	0.354473	0.00354808	0.215337	0.00208416	0.283119	0.014522	0.348843	0.0313252	0.300443
CDC37L1	0.386559	0.2902	0.0799213	0.139472	0.4862	0.00749297	-0.36991	0.168534	0.145693
CDC40	-0.0480639	0.00749613	-0.0729716	0.0502931	-0.028145	0.113053	-0.492587	0.537036	-0.160442
CDC42	0.107639	0.00202375	0.00511469	0.0233161	-0.00972332	0.000217483	-0.0294703	0.057118	0.01839
CDC42BPA	0.108099	0.0136897	-0.0199555	0.063045	-0.00957968	0.0150594	-0.38426	0.076628	-0.0764241
CDC42BPB	0.167648	0.0383398	-0.239822	0.00158226	-0.121152	0.00421801	-0.109088	0.203994	-0.0756034
CDC42EP1	-0.165376	0.00385164	-0.477368	0.00577198	-0.35633	0.00524009	-0.122032	0.017471	-0.280276
CDC42EP2	1.2582	0.160205	0.465401	0.729353	1.13642	0.300167	0.9162	0.0842163	0.944057
CDC42EP3	0.380852	0.0374954	-0.392983	0.0364086	0.277488	0.052425	-0.398229	0.495577	-0.0332181
CDC42EP4	-0.812689	0.067363	-0.901694	0.0425569	-1.22782	0.00641422	-0.704091	0.0042215	-0.911574
CDC42SE1	0.233468	0.001319	-0.0547362	0.033617	0.184204	0.0298939	-0.0675538	0.0136845	0.0738455
CDC42SE2	-0.308014	0.105166	-0.129498	0.05541	-0.057082	0.0175695	-0.715802	0.0116612	-0.302599
CDC45	-1.43646	0.0308773	-0.970434	0.00367522	-1.45617	0.0517146	-1.27769	0.0339337	-1.28519
CDC5L	-0.42895	0.0184353	-0.133689	0.000402562	-0.311303	0.00352999	-0.824018	0.0194603	-0.42449
CDC6	-1.27941	0.352037	-0.577465	0.244481	-1.91016	0.0947802	-1.44652	0.0184473	-1.30339
CDC7	-1.4802	0.171266	-0.737398	0.0656542	-1.59804	0.0216481	-1.34432	0.0758284	-1.28999
CDC73	0.301794	0.0173578	0.327198	0.00377129	0.268831	0.019083	-0.173612	0.138473	0.181053
CDCA2	-0.746238	0.141983	-0.511818	0.0461642	-0.653054	0.0241087	-0.658745	0.0675242	-0.642464
CDCA3	-0.817854	0.0839407	-0.59155	0.0810239	-1.06433	0.00818992	-0.552147	0.0611792	-0.75647
CDCA4	-0.667471	0.0138211	-0.545103	0.0291332	-0.871916	0.00141927	-0.401211	0.0255066	-0.621425
CDCA5	-1.12877	0.0518469	-0.759391	0.00943489	-1.32613	0.02811	-0.783622	0.0263581	-0.999476
CDCA7	-1.42649	0.0033913	-1.16491	0.158289	-1.47049	0.00563623	-1.22327	0.037713	-1.32129
CDCA7L	-1.24877	0.0225155	-0.923669	0.00211185	-1.34519	0.0183668	-0.959341	0.110323	-1.11924
CDCA8	-0.852965	0.0393059	-0.650112	0.0271523	-1.03776	0.0297803	-0.816324	0.0100873	-0.83929
CDCP1	0.585793	0.0273057	0.324175	0.308087	0.490954	0.0937365	0.777822	0.0304881	0.544686
CDH13	-0.494559	0.291337	-0.699879	0.210319	-0.278586	0.446469	-0.279784	0.0622896	-0.438202
CDH2	0.238169	0.0754777	0.161138	0.0978845	0.0436524	0.0510819	-0.154233	0.349487	0.0721816
CDH24	-0.359687	0.0683553	-0.394741	0.0269622	-0.585734	0.050204	-0.40869	0.226486	-0.437213
CDH4	-1.05593	0.131355	-1.14192	0.0399299	-1.27968	0.00370186	-1.15373	0.21702	-1.15782
CDH6	0.630943	0.239652	-0.315667	0.00408853	0.29726	0.0757594	0.647509	0.305803	0.315011
CDIPT	0.367569	0.0716428	0.0703713	0.0856622	0.479124	0.162295	0.298938	0.1527	0.304001
CDK1	-1.01363	0.0756833	-0.584939	0.0349161	-0.811957	0.0520618	-1.20358	0.0780927	-0.903527
CDK10	-0.193511	0.129886	-0.050736	0.0473142	-0.224018	0.000470841	-0.323556	0.223233	-0.197955
CDK11A	-0.389784	0.273944	-0.523861	0.198402	0.353158	0.163615	-0.708297	0.319187	-0.317196
CDK11B	-0.572841	0.0812027	-0.275778	0.0462418	-0.622899	0.149767	-0.350539	0.145533	-0.455514
CDK12	-0.124501	0.0158147	-0.010899	0.0848511	-0.233803	0.0199349	-0.244446	0.00772994	-0.153412
CDK13	-0.2741	0.0460728	-0.387649	0.0399505	-0.332481	0.044265	-0.173938	0.103489	-0.292042
CDK14	-0.652874	0.00415414	-0.509703	5.28649e-05	-0.769988	0.0131248	-0.304892	0.115164	-0.559365
CDK15	-1.86658	0.394689	-0.444368	0.177535	-0.874549	1.10088	0.774624	1.6292	-0.602718
CDK16	-0.286206	0.0345671	-0.72267	0.0860142	-0.306981	0.0194562	-0.264959	0.0140252	-0.395204
CDK17	0.134447	0.0739446	0.223113	0.242845	0.068795	0.182476	0.245694	0.1337	0.168012
CDK18	1.30572	0.0417296	0.801946	0.41234	1.57093	0.70545	2.00896	0.237634	1.42189
CDK19	-0.455822	0.0436094	-0.635591	0.0311771	-0.810569	0.0678871	-1.09787	0.0199362	-0.749963
CDK2	-0.583736	0.0148107	-0.445247	0.0453873	-0.718137	0.058509	-0.565022	0.135399	-0.578035
CDK20	1.14177	0.327746	0.422571	0.609415	0.725748	0.126318	0.398917	0.36962	0.672251
CDK2AP1	0.507291	0.00336238	0.266907	0.0112679	0.132021	0.0873732	0.233279	0.0234287	0.284875
CDK2AP2	-0.451432	0.0505701	-0.313856	0.0322426	-0.330345	0.111665	-0.0373127	0.0237374	-0.283237
CDK4	-0.383957	0.09602	-0.288541	0.103093	-0.690059	0.0210025	-0.435468	0.0975553	-0.449506
CDK5	0.344025	0.0146487	-0.0240957	0.00383613	0.0755438	0.112782	-0.0308109	0.0567015	0.0911656
CDK5RAP1	-0.491491	0.0236704	-0.559275	0.093169	-0.321959	0.050451	-0.059217	0.00143392	-0.357985
CDK5RAP2	-0.238584	0.0640329	-0.675801	0.00281609	-0.562707	0.00952805	-0.583148	0.0488624	-0.51506
CDK5RAP3	-0.56502	0.10513	-0.605739	0.0317365	-0.866453	0.0689814	-0.707309	0.173608	-0.68613
CDK6	0.384851	0.0262826	0.251583	0.0333666	0.216641	0.120506	0.10537	0.00716715	0.239611
CDK7	0.0007623	0.0739088	0.11471	0.0520882	0.166479	0.0235192	-0.199346	0.096216	0.0206515
CDK8	-0.126732	0.0434457	-0.196232	0.00457133	-0.336443	0.0210625	-0.348755	0.0640787	-0.252041
CDK9	-0.0384782	0.0774436	-0.0627079	0.0342953	-0.115979	0.0350742	-0.0151759	0.0142294	-0.0580853
CDKAL1	-0.0659567	0.0635636	-0.796605	0.0359153	-0.488415	0.0392502	-0.7491	0.121176	-0.525019
CDKN1A	-0.184155	0.312082	0.0799017	0.114571	-0.0810912	0.111514	0.233058	0.0570588	0.0119283
CDKN1B	-0.327732	0.108631	-0.322514	0.0140016	-0.341716	0.0973945	-0.405411	0.119624	-0.349343
CDKN2A	0.160829	0.0308874	0.0342383	0.0339671	0.241635	0.085912	0.271685	0.252469	0.177097
CDKN2AIP	-0.268428	0.0717867	-0.223172	0.00458761	-0.105494	0.0739549	-0.458493	0.0669618	-0.263897
CDKN2AIPNL	-0.198919	0.067873	-0.137119	0.126415	-0.390326	0.0423574	0.0296794	0.0178041	-0.174171
CDKN2B	0.940533	0.13655	-0.0361527	0.228856	0.400427	0.137051	-0.122064	0.753784	0.295686
CDKN2C	-1.0693	0.0203884	-1.36515	0.20404	-1.29862	0.00254286	-1.6284	0.0607816	-1.34037
CDKN2D	-1.37545	0.176329	-1.27279	0.00594163	-1.47097	0.0706847	-0.958709	0.211463	-1.26948
CDKN3	-0.834419	0.0152116	-0.776795	0.0160326	-0.683612	0.0200959	-1.56237	0.299034	-0.964299
CDPF1	0.0176241	0.340758	-0.320275	0.102802	-0.253276	0.0816168	-0.922514	0.338472	-0.369611
CDR2	0.0218997	0.0746084	-0.753449	0.0811067	0.0422278	0.10216	-0.0482977	0.118062	-0.184405
CDR2L	-0.019559	0.0271246	-0.168596	0.0372564	-0.0569443	0.0192511	0.284515	0.0117145	0.009854
CDS2	0.0941046	0.323317	-0.195402	0.252493	-0.000619442	0.122229	0.324774	0.0343145	0.0557143
CDT1	-1.34131	0.0401296	-1.44078	0.00959684	-1.62915	0.0578379	-2.07194	0.127845	-1.62079
CDV3	0.0221679	0.0139723	-0.178097	0.00222295	0.0792483	0.0124523	-0.161715	0.0993919	-0.0595989
CDYL	-0.410364	0.00273408	-0.54108	0.00285774	-0.720162	0.00605082	-0.58946	0.0713618	-0.565267
CDYL2	-0.529126	0.0292523	-0.392868	0.018474	-0.578869	0.0065801	-0.497146	0.309655	-0.499502
CEACAM19	1.34726	0.0643407	0.614766	0.190412	0.947108	0.164444	0.818378	1.02692	0.931878
CEBPB	0.539413	0.0245443	-0.13678	0.060833	0.710706	0.00416537	0.474708	0.0349794	0.397012
CEBPD	0.0639014	0.1477	-0.533914	0.515033	-0.128823	0.114415	-0.714578	0.0391781	-0.328353
CEBPG	-1.02287	0.0154039	-0.908616	0.00793988	-1.02863	0.0516422	-1.11037	0.0730488	-1.01762
CEBPZ	-0.254899	0.0861356	0.38274	0.0967631	-0.0716429	0.00452588	-0.35842	0.0214346	-0.0755556
CEBPZOS	0.372262	0.142381	0.452735	0.119839	0.561353	0.224564	0.073287	0.326666	0.364909
CECR7	0.691593	0.131021	0.390657	0.0774796	0.932799	0.476901	1.11549	0.202818	0.782634
CELF1	-0.131244	0.0213125	-0.240151	0.00905617	-0.292959	0.0238203	-0.510232	0.0158956	-0.293646
CELSR1	-0.129082	0.0330292	-0.0478661	0.11152	-0.316207	0.169507	0.02897	0.00488585	-0.116046
CELSR2	-0.0720967	0.0338943	0.0100156	0.168042	-0.533597	0.0681939	-0.0702712	0.0281772	-0.166487
CEMIP	0.62212	0.149678	1.29781	0.0169582	0.963765	0.463367	1.47354	0.299603	1.08931
CENPA	-0.689634	0.026586	-0.883333	0.0282591	-0.939813	0.000804267	-1.22491	0.0327202	-0.934423
CENPB	-0.388367	0.00429372	-0.351713	0.00404479	-0.346095	0.0478116	-0.109049	0.0519236	-0.298806
CENPC	-0.665119	0.0404598	-0.250341	0.244776	-0.299287	0.349249	-0.549888	0.0484223	-0.441159
CENPE	-0.616863	0.0138	0.16295	0.0160364	-0.398574	0.034579	-1.03852	0.040631	-0.472751
CENPF	-1.17987	0.0703139	-0.897348	0.235131	-1.09512	0.00289437	-1.43929	0.0853086	-1.1529
CENPH	-1.15257	0.0728883	-1.15653	0.00975507	-1.3412	0.038878	-1.32217	0.0336983	-1.24312
CENPI	-1.12546	0.178939	-0.00233115	0.0330507	-0.579941	0.0936045	-1.02604	0.113788	-0.683443
CENPJ	-0.873101	0.106811	-1.02551	0.183336	-1.15909	0.0542603	-1.1753	0.339553	-1.05825
CENPK	-1.02686	0.00255413	-0.575944	0.0691968	-0.951648	0.0365783	-1.23857	0.0215866	-0.948256
CENPL	-0.894352	0.0372625	0.206116	0.0516042	-0.836825	0.0352225	-0.707274	0.128415	-0.558084
CENPM	-1.20086	0.00345979	-0.857642	0.0189829	-1.11159	0.00266067	-0.926435	0.0412214	-1.02413
CENPN	-1.08893	0.0692661	-0.458899	0.0178501	-1.31406	0.0237787	-1.38021	0.229061	-1.06052
CENPO	-0.69636	0.00399778	-0.842659	0.0592575	-0.844945	0.0172713	-1.29623	0.0430512	-0.920048
CENPQ	-1.11617	0.192224	-0.289384	0.0258971	-0.878245	0.0705025	-0.68828	0.0244011	-0.74302
CENPT	-0.514599	0.400366	-0.453359	0.577483	-0.587534	0.434666	-0.312974	1.78154	-0.467116
CENPU	-0.943269	0.0207989	-0.368845	0.02125	-0.940738	0.0307365	-1.5007	0.0695658	-0.938388
CENPV	-0.922219	0.0491872	-0.839315	0.00351788	-0.987624	0.00293232	-0.690061	0.243511	-0.859805
CENPW	-0.545472	0.00170724	-0.243483	0.00532563	-0.906151	0.0971947	-0.620937	0.129666	-0.579011
CEP104	-0.182127	0.203949	0.0583392	0.145693	0.00254577	0.119804	-0.518733	0.145397	-0.159994
CEP112	-0.2772	0.0276118	-0.194829	1.50391	-0.699758	0.682765	-0.654156	0.920476	-0.456486
CEP120	-0.156685	0.0762784	-0.611482	0.157231	-0.759554	0.0210781	-0.994267	0.0859301	-0.630497
CEP128	-0.563751	0.133703	-0.666928	0.486342	-0.962275	0.184523	-1.31473	0.201191	-0.87692
CEP131	-0.807572	0.0246647	-0.262532	0.0118548	-0.856593	0.0360888	-0.885997	0.117751	-0.703173
CEP135	-0.97106	0.00590889	-0.68142	0.019671	-0.695307	0.16916	-1.47889	0.0167724	-0.95667
CEP152	-1.45244	0.039209	-0.794607	0.0632984	-1.36991	0.144296	-1.72637	0.157019	-1.33583
CEP164	-0.134031	0.0318116	-0.625865	0.488316	-0.834991	0.0255366	-0.942367	0.0796543	-0.634314
CEP170	0.132921	0.0725977	0.212681	0.0251897	0.297771	0.0259356	0.177549	0.0720361	0.20523
CEP170B	-0.000207817	0.0393862	-0.294616	0.0350635	-0.216218	0.000582413	0.191474	0.010086	-0.079892
CEP192	-0.639801	0.118144	-0.837708	0.225829	-1.28684	0.192931	-1.17103	0.173929	-0.983846
CEP250	0.19384	0.0836379	-0.516079	0.384071	-0.245819	0.356344	-0.00132043	0.2317	-0.142344
CEP290	-0.0303412	0.0964451	0.254933	0.101684	0.373551	0.0458248	-0.863038	0.0510561	-0.0662238
CEP295	-0.761016	0.765342	0.204732	0.276429	-0.746812	0.516121	-0.972609	0.262361	-0.568926
CEP350	-0.222234	0.207855	0.270117	0.0906664	-0.110842	0.147454	-1.27447	0.216785	-0.334357
CEP41	-0.580388	0.0317842	-0.499454	0.109127	-0.773331	0.798632	-1.29352	0.0787282	-0.786674
CEP44	-0.0118957	0.226219	-1.11804	0.330165	-1.04334	0.0513219	-1.20029	0.313511	-0.843392
CEP55	-0.833309	0.0101608	-0.583926	0.00226957	-0.749322	0.00972366	-1.60081	0.234983	-0.941841
CEP57	-0.728605	0.0515821	-0.38413	0.00475095	-0.504682	0.0360199	-0.984726	0.000735285	-0.650536
CEP57L1	-0.586283	0.26333	-0.0089553	0.0231132	0.221269	0.169781	-1.46411	0.497587	-0.459519
CEP63	-0.289239	0.00587677	-0.451291	0.00809616	-0.641185	0.0120717	-0.611528	0.139474	-0.498311
CEP68	-0.0495174	0.0962324	-0.10049	0.272238	-0.277163	0.325265	-0.207047	0.111884	-0.158554
CEP70	-0.313981	0.080472	-0.367848	0.0896345	-0.125871	0.0834074	-0.996591	0.00745698	-0.451073
CEP72	-0.927654	0.0809707	-1.28951	0.0506547	-1.006	0.0800034	-0.976791	0.159794	-1.04999
CEP76	-0.804561	0.14907	-0.0336897	0.203624	-1.26232	1.51213	-1.0027	0.060275	-0.775816
CEP78	-0.673938	0.225997	-0.824489	0.0355226	-0.695245	0.0553044	-1.13853	0.12299	-0.833052
CEP83	-0.594247	0.0674542	-0.0290464	0.0589142	-0.516053	0.0518039	-0.753369	0.0886966	-0.473179
CEP85	-0.799415	0.0159478	-0.822424	0.0226654	-0.888093	0.0209215	-1.02199	0.00581206	-0.88298
CEP85L	0.695088	0.0991067	0.360283	0.032327	0.386937	0.00361251	-0.169434	0.0941811	0.318219
CEP89	-0.540639	0.118818	-0.445577	0.0492678	-0.35408	0.0195891	-0.359127	0.000841846	-0.424856
CEP95	-0.728945	0.538719	-0.515313	0.565045	-0.404602	0.119805	-1.01535	0.143528	-0.666053
CEP97	-0.983916	0.0485934	-0.744107	0.0367891	-0.793592	0.0463487	-1.19064	0.114061	-0.928064
CEPT1	0.2974	0.0456318	-0.000595741	0.0621201	0.563601	0.0597484	-0.478777	0.427746	0.0954072
CERCAM	1.05842	0.0175831	0.547364	0.110777	1.0761	0.263012	1.00981	0.0510855	0.922921
CERK	-0.453969	0.059604	-0.280809	0.0256635	-0.364717	0.00525144	-0.289533	0.000278869	-0.347257
CERKL	0.296008	0.077019	0.505425	0.0513981	0.369434	0.00730078	0.20352	0.0748356	0.343597
CERS2	0.116125	0.0162574	0.155919	0.0747209	0.010471	0.000782384	-0.0247287	0.0820413	0.0644465
CERS5	-0.227409	0.355751	-0.230609	0.500388	-0.455444	0.225761	-0.234355	0.818664	-0.286954
CERS6	-0.470332	0.0550167	-0.202145	0.0707138	-0.116705	0.00278307	-0.547819	0.0239592	-0.33425
CES2	0.219872	0.0469139	0.0739628	0.0279934	0.279781	0.195285	0.319131	0.0700374	0.223187
CETN2	0.0910992	0.0220894	0.0801372	0.0229963	0.10415	0.0459917	-0.202927	0.0437259	0.0181151
CETN3	-1.26867	0.0987126	-0.280635	0.183739	-0.592832	0.224548	-0.886682	0.010727	-0.757204
CFAP20	-0.435886	0.02617	-0.267042	0.00754701	-0.556834	0.0136236	-0.222424	0.00668572	-0.370546
CFAP36	-0.0130638	0.0745883	-0.144155	0.00482481	0.243916	0.262363	0.127142	0.0332598	0.0534597
CFAP54	-0.300339	1.07909	-0.00144251	0.283153	0.0698042	0.0902469	-0.470029	1.5649	-0.175502
CFAP97	-0.243766	0.0295318	-0.0186725	0.0268841	-0.0217462	0.00653531	-0.390657	0.00291096	-0.16871
CFDP1	-0.00347786	0.171728	-0.264641	0.015002	-0.347797	0.0519853	-0.276962	0.106493	-0.223219
CFH	1.6808	0.07579	1.54935	0.0271798	1.99762	0.0139016	1.22626	0.124824	1.61351
CFL1	-0.0133353	0.010372	-0.140189	0.00337868	-0.121864	0.00650713	-0.0628064	0.0178875	-0.0845488
CFL2	0.171301	0.0126973	0.237224	0.00958296	0.194222	0.00515303	-0.0395528	0.218094	0.140798
CFLAR	0.512834	0.126534	0.366102	0.00415429	0.441013	0.0212116	0.463682	0.0577544	0.445908
CGB8	1.09194	0.0131939	0.715113	0.432798	1.08995	0.0135855	-0.16785	0.0552201	0.682288
CGGBP1	-0.566554	0.0107465	-0.512044	0.0155337	-0.450545	0.00825831	-1.04283	0.0664496	-0.642993
CGRRF1	0.0481836	0.00494824	0.196621	0.0319046	0.142085	0.0709113	-0.310898	0.166626	0.0189979
CHAC1	0.914979	0.213112	-0.948256	0.569289	0.857721	0.201198	-0.0895185	0.513159	0.183731
CHAC2	-0.130794	0.381192	0.140002	0.390433	-0.606235	0.0299729	-0.790572	0.180179	-0.3469
CHAF1A	-1.16351	0.0818226	-0.942108	0.0468216	-1.15636	0.00712422	-0.736324	0.00284448	-0.999576
CHAF1B	-1.24511	0.0148052	-0.945877	0.058943	-1.3924	0.034649	-1.07182	0.0877672	-1.1638
CHAMP1	-0.303243	0.00383473	-0.0172446	0.116944	-0.188853	0.0443236	-0.182318	0.0263937	-0.172914
CHCHD1	-0.309147	0.040065	-0.116982	0.0145868	-0.0369673	0.0136143	-0.608752	0.24881	-0.267962
CHCHD10	0.144403	0.201914	-0.694458	0.0400497	0.452398	0.889854	-0.27868	0.400953	-0.0940844
CHCHD2	-0.0441295	0.00437815	-0.124503	0.0121886	-0.0417917	0.0199359	-0.0042031	0.00425019	-0.0536567
CHCHD3	-0.404818	0.0112468	-0.296493	0.010945	-0.348802	0.00389703	-0.757486	0.158713	-0.4519
CHCHD4	-0.530736	0.0395076	-0.710674	0.118383	-0.55076	0.28051	-0.638147	0.00822	-0.607579
CHCHD5	0.349602	0.69323	0.135096	0.40435	0.00915251	0.122744	-0.442069	0.720699	0.0129453
CHCHD6	0.165473	0.0155695	-0.0475581	0.113622	0.19102	0.0169434	0.534921	0.000507293	0.210964
CHCHD7	0.0363627	0.337688	0.349136	0.174027	1.43087	0.274032	0.128306	0.122889	0.486168
CHD1	-0.348271	0.0231173	-0.558371	0.112012	-0.545937	0.0666455	-0.868179	0.0481456	-0.580189
CHD1L	-0.304855	0.005237	-0.312446	0.111125	-0.104664	0.132161	-0.381842	0.0483179	-0.275951
CHD2	-0.298883	0.095838	-0.279134	0.000860085	0.332694	0.0539399	-0.615499	0.0531974	-0.215206
CHD3	0.350597	0.00433089	-0.252572	0.0862454	0.119401	0.0122013	-0.487582	0.101382	-0.0675391
CHD4	-0.116739	0.0167984	-0.273711	0.137862	-0.286142	0.0720892	-0.416524	0.0669336	-0.273279
CHD6	-0.120441	0.00567582	-0.184554	0.064742	-0.0969756	0.0303945	-0.54329	0.101276	-0.236315
CHD7	-0.812289	0.201155	-0.603939	0.0574036	-0.956045	0.0349059	-0.464897	0.0237562	-0.709292
CHD8	0.00222871	0.0406455	-0.245511	0.0134003	-0.154739	0.0131613	-0.519011	0.0943652	-0.229258
CHD9	0.153207	0.103071	0.0717415	0.112044	0.407273	0.0577393	-0.54581	0.0450986	0.0216027
CHEK1	-0.967986	0.00792808	-0.638216	0.0116715	-1.4599	0.0171543	-1.04967	0.00189075	-1.02894
CHEK2	-0.585445	0.101857	-0.862538	0.0656931	-0.92202	0.067216	-1.21808	0.252563	-0.897021
CHERP	-0.298331	0.0295461	-0.391491	0.0531429	-0.567946	0.0519404	-0.122051	0.149045	-0.344955
CHFR	0.228015	0.109052	0.110927	0.00819487	-0.237243	0.106039	0.395493	0.0476199	0.124298
CHIC1	0.489331	0.029906	0.735981	0.0904691	0.5907	0.00927392	-0.0939625	0.22256	0.430512
CHIC2	0.191585	0.0513532	-0.220284	0.145065	0.51092	0.0560321	0.0277194	0.0524344	0.127485
CHID1	0.105185	0.0353983	-0.0979718	0.0130546	-0.0381535	0.00440424	0.0438939	0.0361672	0.00323851
CHKA	-0.447187	0.0153361	-0.324581	0.0103878	-0.222218	0.203162	-0.351312	0.10921	-0.336324
CHKB	-0.335736	0.225173	-0.285982	0.0945824	0.355691	0.152086	0.907694	0.630778	0.160417
CHM	0.0958535	0.0757177	0.269881	0.111127	0.0681519	0.0127931	-0.101857	0.0624255	0.0830074
CHML	0.125627	0.190669	-0.164754	0.0150316	0.0970529	0.00223822	-0.415112	0.151401	-0.0892964
CHMP1A	-0.0183196	0.00672745	-0.309413	0.0534128	-0.0743219	0.0298074	-0.0307009	0.00609259	-0.108189
CHMP1B	-0.113576	0.0230205	-0.342043	0.0175714	0.132474	0.0207606	-0.0416412	0.0410623	-0.0911965
CHMP2A	0.082538	0.0183978	-0.0255175	0.020429	0.165922	0.0348194	0.256494	0.0752716	0.119859
CHMP2B	0.555274	0.00287786	0.389146	0.00164872	0.136365	0.0376342	0.149947	0.0110291	0.307683
CHMP3	0.0564077	0.0189996	0.0741462	0.0125206	0.138863	0.0540661	-0.150832	0.0787563	0.0296463
CHMP4A	-0.581625	1.02078	0.0716946	0.356085	-0.338504	0.352146	-0.37364	0.114516	-0.305519
CHMP4B	0.200351	0.00483251	-0.0275949	0.00178439	0.0694117	0.0033887	0.0225594	0.0173484	0.0661818
CHMP4C	0.740542	0.157072	0.572191	0.180288	0.782762	0.275594	0.341782	0.208293	0.609319
CHMP5	0.187465	0.003251	0.0900475	0.00467956	0.19944	0.0132084	-0.0104681	0.0684418	0.116621
CHMP6	-0.204471	0.0158211	-0.149835	0.0523064	-0.403666	0.00868366	-0.188197	0.0046672	-0.236542
CHMP7	-0.280891	0.0197695	-0.1545	0.11653	-0.169097	0.0130369	-0.274463	0.0282753	-0.219738
CHN1	-0.349769	0.0546425	-0.476664	0.0509891	-0.347735	0.162586	-0.922215	0.055863	-0.524096
CHORDC1	-0.0693058	0.0416007	-0.0331206	0.107109	0.144181	0.701017	-0.954869	0.0313218	-0.228279
CHP1	0.305351	0.0109179	-0.0972195	0.0298783	0.209655	0.00234122	0.210139	0.04571	0.156981
CHPF	1.0662	0.0293945	0.426224	0.0241248	1.05752	0.0722505	0.853106	0.0762923	0.850761
CHPF2	0.682104	0.00798646	0.650494	0.00311751	0.603401	0.0383311	0.70381	0.0339895	0.659952
CHPT1	0.000281123	0.00246504	0.226254	0.0264024	0.0354025	0.105081	0.353685	0.00864126	0.153906
CHRAC1	-0.56929	0.0509279	-0.585585	0.00316747	-0.720037	0.0450421	-0.696651	0.0243112	-0.642891
CHRDL1	1.00848	0.10453	0.595322	0.0066908	1.06285	0.117604	0.776366	0.0971395	0.860755
CHRNA5	-1.90412	0.188327	-0.302804	0.255886	-0.513136	0.208053	-1.66944	1.41276	-1.09738
CHRNB1	-0.0430583	0.0159405	-0.043428	0.13184	-0.264372	0.065752	0.0476452	0.0291392	-0.0758032
CHST10	-0.192095	0.142963	0.358719	0.561624	0.0287188	0.179911	0.205739	0.28242	0.100271
CHST11	0.671256	0.0989044	0.66648	0.161009	0.957493	0.108038	0.755603	0.0497001	0.762708
CHST12	0.0206647	0.0289696	0.421173	0.0293215	-0.201215	0.0355034	-0.147506	0.0147643	0.0232792
CHST14	-0.576579	0.000571869	-0.541934	0.00801093	-0.952679	0.0188601	-0.367728	0.00158921	-0.60973
CHST15	0.658342	0.0237158	0.124185	0.0683772	0.712743	0.0603345	1.06893	0.422383	0.64105
CHST2	0.407097	0.00168343	-0.104089	0.248571	0.53765	0.0266496	0.590301	0.00563519	0.357739
CHST3	-0.143658	0.130633	-0.192573	0.312061	-0.322141	0.0963315	-0.0616974	0.412418	-0.180017
CHST7	0.321345	0.00410615	-0.0980484	0.0137047	0.295728	0.0263413	0.0890271	0.00276085	0.152013
CHSY1	-0.448473	0.00723974	-0.253582	0.012795	-0.821846	0.0174987	-0.469249	0.211224	-0.498287
CHTF18	-1.03478	0.0172313	-1.15563	0.222489	-1.27516	0.196461	-1.4464	0.0616274	-1.22799
CHTF8	-0.0997155	0.0149902	0.0743184	0.130821	-0.120436	0.0179033	-0.042314	0.158544	-0.0470368
CHTOP	-0.0895609	0.0232869	-0.398377	0.0241964	-0.39453	0.0851813	-0.393338	0.0039754	-0.318952
CHUK	-0.226497	0.00943095	0.0343289	0.0301962	-0.200815	0.0254811	-0.522779	0.0281197	-0.22894
CHURC1	-0.147855	0.0708008	0.545432	0.155439	0.275328	0.030555	0.591971	0.709566	0.316219
CIAO1	0.309575	0.0356293	-0.0729082	0.0119252	0.215297	0.00189277	0.175948	0.0357561	0.156978
CIAPIN1	-0.14045	0.00995572	0.0815431	0.00263959	-0.168128	0.004391	0.0508524	0.0217913	-0.0440457
CIART	0.432116	0.471003	-0.246982	0.26953	-0.583761	0.536286	0.877832	2.0445	0.119801
CIB1	-0.0577135	0.0104189	-0.16811	0.0251941	-0.0733605	0.0169532	-0.160995	0.126564	-0.115045
CIC	-0.017573	0.0465218	-0.69782	0.0171506	-0.200459	0.0038935	0.0177456	0.121342	-0.224527
CICP14	0.272856	0.17254	-0.106301	0.0495765	-0.445016	0.192439	-0.26389	0.0877812	-0.135588
CINP	0.133065	0.0505597	-0.0316131	0.0591869	-0.105839	0.0169973	0.27889	0.141492	0.0686256
CIPC	-0.0977883	0.114106	0.0382151	0.413003	0.390058	0.231784	-0.348578	0.222636	-0.00452338
CIR1	0.147253	0.0653077	0.386433	0.0395721	0.178836	0.0716449	-0.0863269	0.0534436	0.156549
CIRBP	-0.425619	0.00528671	-0.153237	0.02039	-0.489857	0.0272135	-0.15966	0.098301	-0.307093
CISD1	-0.26287	0.0275491	-0.381983	0.681641	-0.915182	0.0224116	-0.38994	0.89379	-0.487494
CISD2	-0.0661684	0.031184	0.0467228	0.0766947	-0.708892	0.00858806	-0.535147	0.0152714	-0.315871
CISD3	0.0579659	0.0736134	-0.268036	0.0362757	0.16366	0.132369	-0.138118	0.0070673	-0.0461319
CIT	-0.751283	0.0922541	-0.598622	0.146762	-1.53375	0.113779	-0.930361	0.115979	-0.953503
CITED2	0.715206	0.00849503	0.610251	0.028913	0.464224	0.0390336	0.941686	0.0208201	0.682842
CIZ1	-0.188098	0.0256533	-0.408161	0.0640933	-0.362491	0.0332407	-0.320909	0.0337513	-0.319915
CKAP2	-0.734918	0.00475969	-0.40426	0.00349284	-0.629487	0.00178398	-1.05815	0.00273464	-0.706703
CKAP2L	-1.00425	0.00227432	-0.713629	0.0181992	-1.01904	0.0840443	-1.63032	0.0606557	-1.09181
CKAP4	0.0711909	0.00239503	-0.047777	0.0137364	0.121893	0.0117947	0.201179	0.00851063	0.0866216
CKAP5	-0.401179	0.0083826	-0.596136	0.0189446	-0.48412	0.00775669	-0.900015	0.00507431	-0.595362
CKB	-1.50685	0.327681	-0.60833	0.232915	-1.21274	0.432284	-0.82134	2.18465	-1.03731
CKLF	-0.495627	0.0538667	-0.220508	0.0233971	-0.260684	0.0494444	-0.190182	0.281402	-0.29175
CKMT2-AS1	-0.117312	0.117174	-0.0432652	0.518307	-0.368554	0.0990685	-0.114515	0.667644	-0.160911
CKS1B	-1.05805	0.00385461	-0.716144	0.0426913	-0.985289	0.00554184	-0.941171	0.0508758	-0.925164
CKS2	-0.359174	0.122878	-0.464494	1.56718e-05	-0.389417	0.0806719	-0.578934	0.0282925	-0.448005
CLASP1	0.0603329	0.0960647	0.208124	0.0106743	-0.344243	0.00794892	0.00353685	0.257687	-0.0180622
CLASP2	-0.327159	0.00819592	-0.217634	0.0327469	0.384387	0.0298979	-0.668515	0.208187	-0.20723
CLASRP	-0.390708	0.0786183	-0.690429	0.0137264	-0.358714	0.13608	-0.494386	0.179203	-0.483559
CLCC1	-0.436934	0.0706463	-0.431053	0.0974922	-0.100934	0.0618771	-0.175251	0.1677	-0.286043
CLCF1	0.278512	0.00952262	0.358028	0.0441453	0.232047	0.00859531	0.452194	0.0333129	0.330195
CLCN2	0.0690654	0.283197	-0.479107	0.406744	-0.37804	0.732304	0.295426	0.0640638	-0.123164
CLCN3	0.281541	0.0375652	0.0684333	0.0719953	0.292055	0.00610513	-0.319161	0.0791297	0.080717
CLCN4	-0.343418	0.00779731	-0.220704	0.46147	-0.253064	0.0191795	-0.684052	0.0215254	-0.375309
CLCN6	0.53613	0.0480165	-0.343033	0.172377	-0.415631	0.0103326	-0.0825942	0.152338	-0.076282
CLCN7	0.0391924	0.011359	-0.297438	0.0438468	0.475135	0.438237	0.680524	0.243068	0.224353
CLDN12	0.434433	0.0102536	0.203345	0.0914079	0.318391	0.00400616	-0.401208	0.0644972	0.13874
CLDN15	-0.376247	0.14186	-0.32038	0.0997112	-0.344921	0.107768	-0.584777	0.160067	-0.406581
CLDND1	-0.42351	0.0525413	-0.42175	0.0881357	-0.874357	0.109545	-0.580774	0.102297	-0.575098
CLEC16A	-0.553459	0.082629	0.0560171	0.0432166	0.413497	0.00737461	-0.147671	0.00656924	-0.0579042
CLGN	-0.226334	0.0420671	0.0109749	0.00495142	0.0276804	0.0117464	-0.666775	0.0757637	-0.213613
CLHC1	-1.46385	0.446415	-0.220071	0.0462509	-0.135374	0.055792	-0.628339	1.17403	-0.611909
CLIC1	-0.168522	0.015263	-0.218546	0.000315142	-0.332792	0.0100173	-0.0863565	0.003802	-0.201554
CLIC4	0.265221	0.0219493	0.0873427	0.00662856	0.234575	0.0193005	0.0792907	0.166214	0.166607
CLINT1	-0.0115703	0.0553988	0.0554577	0.0247794	-0.0851344	0.0060568	-0.103862	0.056798	-0.0362773
CLIP1	-0.0988874	0.0147391	0.0474954	0.00565894	0.127665	0.00727674	-0.447837	0.0394665	-0.0928911
CLIP2	-0.386051	0.079042	-0.384018	0.0115706	-0.125804	0.0268882	-0.0229214	0.0258454	-0.229699
CLIP3	1.03272	0.0200083	0.870632	0.0542544	1.10323	0.110509	1.70242	0.342482	1.17725
CLIP4	0.453565	0.0113008	-0.282609	0.0336801	0.48488	0.0824984	0.00717151	0.162535	0.165752
CLK1	-0.374426	0.0184026	-0.640092	0.0562941	-0.117667	0.146144	-0.572453	0.265864	-0.426159
CLK2	-0.293409	0.144151	-0.480929	0.125512	-0.63789	0.0201475	-0.590615	0.0845966	-0.500711
CLK3	-0.168179	0.00415497	-0.364134	0.0271811	-0.164463	0.126256	0.0880372	0.065039	-0.152185
CLK4	-0.42252	0.174353	0.171872	0.0942727	0.459394	0.491898	-0.445697	0.209768	-0.0592377
CLMP	0.543959	0.0457173	0.34028	0.188386	0.378905	0.0071097	0.19134	0.0471618	0.363621
CLN3	-0.0600364	0.228625	-0.575525	0.189828	-0.170893	0.0578987	-0.105599	0.280985	-0.228013
CLN5	0.441947	0.0199994	0.0953118	0.0302665	0.502164	0.0909211	0.081908	0.0941906	0.280333
CLN6	-0.712962	0.0462105	-0.644295	0.155298	-0.746336	0.0539192	-0.557984	0.02166	-0.665394
CLN8	0.911648	0.857471	-0.0348027	0.180525	1.27355	0.32825	0.241177	0.0953517	0.597894
CLNS1A	-0.111007	0.0484343	-0.0714726	0.0264559	-0.231054	0.0194463	-0.442842	0.0639984	-0.214094
CLOCK	0.106623	0.0295595	-0.0804081	0.0371201	-0.123965	0.0211026	-0.524703	0.0513828	-0.155613
CLP1	-0.243002	0.0902445	-0.122399	0.00395965	-0.343043	0.00560437	-0.309276	0.00948193	-0.25443
CLPB	-0.206774	0.0203596	-0.54858	0.347632	-1.09751	0.116718	-0.507048	0.1784	-0.589979
CLPP	-0.40112	0.00408686	-0.414697	0.0201272	-0.347497	0.00343393	-0.169737	0.042883	-0.333263
CLPTM1	0.0212869	0.00204085	0.0920165	0.0106381	-0.0786626	0.0112193	0.0772798	0.0449726	0.0279801
CLPTM1L	-0.0980494	0.0518658	-0.220694	0.00897361	0.0371916	0.0935526	0.0955748	0.0808569	-0.0464942
CLPX	0.409061	0.2297	-0.262968	0.349595	-0.227231	0.06347	-0.297405	0.0117669	-0.0946358
CLSPN	-1.14282	0.0864827	-0.643861	0.044097	-1.53325	0.212237	-1.45138	0.00657591	-1.19283
CLSTN1	0.221407	0.004927	0.0870104	0.00100694	0.110664	0.00359764	0.11573	0.0208698	0.133703
CLSTN3	0.731351	0.0769178	0.296968	0.117848	0.647322	0.381233	0.337218	0.128142	0.503215
CLTA	0.26551	0.0105474	-0.00334367	0.0108519	0.0274834	0.0157861	0.161436	8.73391e-05	0.112772
CLTB	0.220743	0.00989685	0.280031	0.0051531	0.426936	0.0206203	0.195357	0.088105	0.280767
CLTC	0.243444	0.00151272	0.211624	0.00794921	0.235034	0.0780782	-0.150876	0.0134964	0.134806
CLTCL1	0.72056	0.0299137	-0.0907674	0.052794	0.881823	0.537297	0.57872	0.335797	0.522584
CLU	0.186731	0.0134193	-1.18799	2.27222	-0.281032	0.0863565	-1.47456	0.222279	-0.689212
CLUAP1	0.418064	0.117349	-0.11896	1.37947	-0.374095	0.22432	-1.29265	0.133036	-0.34191
CLUH	-0.279897	0.00223909	-0.238245	0.0325134	-0.852264	0.0139518	0.223811	0.141916	-0.286649
CMAS	0.21957	0.000920523	0.222317	0.0369952	0.0807433	0.0865636	0.0935677	0.0402683	0.154049
CMC1	-0.412919	0.113732	-0.199528	0.231591	-0.631669	0.00490017	-0.422064	0.0463062	-0.416545
CMC2	-0.644847	0.0993838	-0.350185	0.0392169	0.0683087	0.0312671	-0.475083	0.113345	-0.350452
CMC4	-0.370624	0.0451872	-0.0709811	0.262495	-0.150226	0.00365545	-0.786423	0.110816	-0.344564
CMIP	0.524311	0.0877055	-0.00980981	0.158901	0.236629	0.0132809	0.357024	0.01079	0.277038
CMPK1	0.119726	0.00438718	0.159151	0.00452031	0.0928593	0.00686334	-0.230762	0.00635959	0.0352435
CMSS1	-0.904339	0.0470886	-0.93413	0.198815	-1.20131	0.119686	-1.1561	0.675236	-1.04897
CMTM3	0.058659	0.0201506	-0.0966283	0.0652492	0.229506	0.02772	-0.0763839	0.161867	0.0287881
CMTM4	-0.0855525	0.037239	-0.315205	0.0202589	-0.103774	0.00303234	-0.43856	0.00251994	-0.235773
CMTM6	0.141818	0.0197466	0.0611692	0.0329913	0.27827	0.00327776	-0.150458	0.0317742	0.0826999
CMTM7	0.187674	0.189184	-0.106644	0.124777	0.39157	0.0809556	0.373294	0.0362459	0.211473
CMTR1	0.0397849	0.0149736	-0.315521	0.0271101	-0.21022	0.0214593	0.179271	0.0223783	-0.0766711
CMTR2	-0.0551491	0.0188843	-0.152644	0.0532902	0.218791	0.0565253	-0.387014	0.165697	-0.094004
CNBP	-0.304247	0.00229857	-0.300953	0.00227334	-0.355445	0.0026336	-0.326239	0.0108067	-0.321721
CNDP2	0.0364914	0.0281906	-0.160155	0.040209	0.242868	0.18739	-0.149109	0.00314675	-0.00747604
CNEP1R1	0.223705	0.0621428	0.117907	0.0194671	0.464158	0.467192	-0.174846	0.699862	0.157731
CNIH1	0.0779268	0.0446415	0.148357	2.27853e-05	0.266524	0.0118325	0.206507	0.100203	0.174829
CNIH3	-0.537584	0.210824	0.458685	0.264645	0.344161	0.500449	0.239844	0.122093	0.126277
CNIH4	-0.391163	0.360444	-0.0939201	0.111242	0.462231	0.633036	-0.270636	0.247316	-0.0733721
CNKSR3	-0.663313	0.14171	-1.06003	0.0366205	-1.37454	0.0992608	-0.415686	0.492804	-0.878392
CNN1	-0.0764721	0.885641	0.182118	0.217572	-0.261267	0.786422	0.516402	1.18835	0.0901954
CNN2	0.244964	0.11019	0.00888167	0.138578	0.0696016	0.0457269	0.107819	0.148466	0.107816
CNN3	0.161015	0.000529983	-0.0730169	0.0111427	0.0810687	0.000532923	-0.102248	0.161739	0.0167049
CNNM2	-0.267911	0.770794	-0.0664739	0.0599072	0.138156	0.0648029	-0.21824	0.663241	-0.103617
CNNM3	-0.552186	0.0300922	-0.733325	0.0906904	-0.792158	0.016715	-0.597276	0.0019964	-0.668736
CNNM4	-0.507898	0.0722799	-0.361933	0.0816676	-0.29917	0.125208	-0.310578	0.0126984	-0.369895
CNOT1	-0.38228	0.064861	-0.364631	0.0195186	-0.549784	0.0416421	-0.620689	0.012835	-0.479346
CNOT10	-0.23411	0.0712124	-0.80704	0.0481455	-0.598181	0.0870994	-0.661879	0.0619741	-0.575302
CNOT11	-0.0591943	0.0485563	-0.261827	0.00923795	-0.139887	0.0195894	-0.157108	0.0426018	-0.154504
CNOT2	0.0798695	0.0322899	0.0665435	0.0505089	-0.166291	0.114541	-0.308303	0.0321037	-0.0820452
CNOT3	-0.356357	0.0223871	-0.491668	0.0212041	-0.273169	0.0377185	-0.301721	0.148682	-0.355729
CNOT4	0.361436	0.00520202	0.0790578	0.0362759	0.0413051	0.156543	-0.302008	0.428534	0.0449476
CNOT6	-0.55168	0.0069691	-0.368474	0.0423066	-0.277054	0.0832788	-0.871164	0.0200327	-0.517093
CNOT6L	-0.717396	0.301383	-0.78814	0.0546961	-0.659612	0.169058	-1.48436	0.249309	-0.912377
CNOT7	0.0381097	0.199733	-0.0605231	0.381517	-0.184332	0.0761478	-0.437309	0.0116439	-0.161014
CNOT8	-0.396448	0.0164896	-0.342234	0.00228972	-0.17432	0.00671341	-0.275794	0.0597938	-0.297199
CNOT9	-0.654866	0.0197692	-0.68497	0.0152399	-0.638578	0.0422239	-0.662931	0.00284564	-0.660336
CNP	0.0540374	0.0453733	-0.0638231	0.0163554	-0.308086	0.000849504	-0.152073	0.0591668	-0.117486
CNPPD1	0.036011	0.0254108	-0.0875772	0.0726193	-0.287213	0.00400362	0.0876637	0.00496019	-0.0627788
CNPY2	-0.155654	0.121339	0.340916	0.0360313	0.245494	0.0204292	0.174019	0.0528701	0.151194
CNPY3	-0.280517	0.0134221	-0.452996	0.0126705	-0.406567	0.013372	-0.238503	0.0731501	-0.344645
CNPY4	-0.461999	0.0589628	-0.900455	0.0246149	-0.453028	0.0283695	-0.336112	0.0976538	-0.537899
CNRIP1	-0.254878	0.00492097	-0.399812	0.0525974	-0.351929	0.0185951	-0.00506442	0.0730026	-0.252921
CNST	0.637815	0.125131	0.139888	0.0251001	0.563866	0.0599433	-0.0156869	0.0995514	0.331471
CNTLN	-0.430718	0.130036	-0.527093	0.0669134	-0.686974	0.195487	-0.897301	0.0494466	-0.635522
CNTNAP1	-0.221198	0.0420843	-0.235613	0.00325901	-0.289597	0.138943	-0.0543296	0.00291134	-0.200184
CNTRL	-0.592615	0.342219	-1.12728	0.0260159	-1.10048	0.15115	-1.73872	0.219634	-1.13977
CNTROB	-0.747746	0.0394775	-0.900239	0.00140958	-0.721913	0.00347274	-0.411763	0.0168047	-0.695415
COA1	-0.200961	0.159994	-0.203818	0.0765263	-0.0374573	0.0093655	-0.206924	0.118893	-0.16229
COA3	-0.187404	0.0055318	0.0626428	0.000222163	-0.258544	0.00902767	-0.0784226	0.140006	-0.115432
COA4	0.19756	0.0223362	0.302383	0.00686304	0.0768628	0.00551784	0.181403	0.0282345	0.189552
COA5	0.259546	0.0364718	-0.372877	0.192215	0.742748	0.0707769	-0.861884	0.163278	-0.0581168
COA6	-0.223607	0.0400426	-0.245982	0.00465199	-0.125729	0.056276	-0.434084	0.0274656	-0.25735
COA7	-0.243791	0.0807071	-0.498487	0.179645	-0.549559	0.0963282	0.602062	0.807694	-0.172444
COASY	-0.314881	0.0509646	-0.536038	0.0107422	-0.415339	0.0171263	-0.467005	0.0330448	-0.433316
COBLL1	-0.527548	0.214983	-0.348703	0.0461463	-1.00053	0.214064	-1.01817	0.255932	-0.723738
COG1	-0.277585	0.0533313	-0.175196	0.00387938	-0.193604	0.17564	0.0687482	0.118934	-0.144409
COG2	-0.0950601	0.00591418	0.0270827	0.0645622	0.000337249	0.0414533	-0.344573	0.118726	-0.103053
COG3	0.491981	0.192904	-0.127153	0.0457769	0.489773	0.0709482	0.151429	0.0295226	0.251508
COG4	-0.251238	0.00975192	-0.405903	0.0181798	-0.0136982	0.0222208	-0.134062	0.0782596	-0.201225
COG5	0.113592	0.042142	0.02615	0.0578511	0.221307	0.0444268	-0.0255479	0.0529776	0.0838752
COG6	0.281629	0.000287948	0.237338	0.0288206	0.417461	0.0184201	-0.362287	0.0675337	0.143535
COG7	0.362037	0.221365	-0.290866	0.139236	-0.349209	0.224598	-0.389818	0.0482775	-0.166964
COG8	0.194658	0.0212001	-0.192691	0.170239	0.229881	0.0747372	-0.196789	0.0870479	0.00876449
COIL	-0.228398	0.00315706	-0.452284	0.0160936	-0.5892	0.0320228	-0.701969	0.114294	-0.492963
COL12A1	-0.307516	0.0185462	-0.0893115	0.0742874	-0.313303	0.0138584	-0.637188	0.00165619	-0.33683
COL13A1	-0.339799	0.00732409	-0.508603	0.0158587	-0.228386	0.00345952	-0.359788	0.0616687	-0.359144
COL18A1	-0.71868	0.152785	-0.838241	0.0905699	-0.789237	0.0829449	-0.25029	0.0083398	-0.649112
COL1A1	0.914957	0.502636	0.818944	0.888632	0.62731	0.410605	-0.327546	0.111617	0.508416
COL27A1	0.143066	0.244302	-0.9489	0.253365	0.296394	0.177597	0.141013	0.489867	-0.0921068
COL4A1	1.06703	0.288694	0.873767	1.04764	0.966431	0.334	0.585199	1.11452	0.873106
COL4A2	0.585809	0.0525995	0.376593	0.263838	0.453549	0.113942	0.386672	0.202046	0.450656
COL4A5	1.03436	0.161014	0.421349	0.265446	-0.167478	0.109475	0.511706	1.33593	0.449984
COL5A2	0.502987	0.127812	0.34075	0.533533	0.569218	0.125253	0.572753	0.488551	0.496427
COL6A1	0.349078	0.0213017	0.44703	0.0682138	0.472629	0.129059	0.831343	0.548223	0.52502
COL8A1	0.791435	0.0106233	0.479115	0.0409509	0.763598	0.0141624	0.188918	0.00131864	0.555767
COLGALT1	0.0449412	0.0119972	-0.346287	0.0107385	-0.271428	0.00537733	-0.129737	0.00350797	-0.175628
COMMD1	0.0591523	0.0156886	0.00521075	0.0420902	0.434361	0.136173	-0.160954	0.0171535	0.0844425
COMMD10	-0.0898228	0.00248312	-0.100582	0.0374092	-0.153686	0.0805431	-0.584074	0.094935	-0.232041
COMMD2	-0.723205	0.011416	-0.0706996	0.0757043	-0.196733	0.159405	-0.520269	0.184753	-0.377726
COMMD3	0.0361754	0.142218	-0.239716	0.395033	0.0452695	0.00333257	-0.496516	0.138181	-0.163697
COMMD4	-0.331468	0.0160557	-0.47385	0.0563392	-0.635686	0.101025	-0.499346	0.0201138	-0.485087
COMMD5	-0.0705621	0.0569142	0.0966724	0.0313631	0.0862059	0.00696061	-0.00202497	0.228965	0.0275728
COMMD6	0.372663	0.0713037	0.431272	0.00271705	0.226004	0.0333056	0.25093	0.0137712	0.320217
COMMD7	0.137029	0.0011393	0.010506	0.00373621	0.116246	0.0649266	-0.0998444	0.057575	0.0409841
COMMD8	0.187168	0.0585589	0.31654	0.103695	0.37327	0.0327861	0.0656448	0.00066528	0.235656
COMMD9	0.437187	0.0701208	-0.706341	0.189925	-0.330378	0.165488	0.0978687	0.0648027	-0.125416
COMT	0.208987	0.219675	-0.0224559	0.0391973	-0.058422	0.0560198	0.449389	0.00206936	0.144374
COMTD1	0.59707	0.0867894	-0.400498	0.0344665	0.356686	0.657356	0.100152	0.129364	0.163352
COPA	0.341333	0.0527544	0.195684	0.0153789	0.251709	0.016745	0.0937808	0.0125349	0.220627
COPB1	0.347906	0.00098641	0.348512	0.00154264	0.382166	0.016127	0.197308	0.121653	0.318973
COPB2	0.51691	0.0255726	0.292754	0.00127053	0.288072	0.00828852	-0.0100159	0.0743898	0.27193
COPE	0.0615072	0.0156479	-0.139112	0.00161689	-0.0440467	0.00968273	0.167552	0.0338144	0.0114751
COPG1	0.398037	0.00431521	0.0453084	0.0118061	0.184232	0.012861	0.397137	0.0226034	0.256179
COPG2	0.119702	0.00739336	-0.0947415	0.0317115	-0.00849984	0.0472852	0.0144538	0.0330871	0.00772861
COPRS	0.209721	0.00132556	0.422575	0.0135108	0.305268	0.0163969	0.431435	0.0293814	0.34225
COPS2	0.2921	0.155345	0.386349	0.0203084	0.21134	0.006601	-0.174612	0.0372284	0.178795
COPS3	-0.510332	0.0414968	0.0219944	0.0195273	-0.472161	0.0259319	-0.409138	0.0666279	-0.342409
COPS4	0.106753	0.0150471	0.24615	0.0182703	0.0852104	0.0117956	-0.0673344	0.147204	0.0926947
COPS5	-0.0231394	0.00564058	0.105428	0.0416837	0.0356631	0.0960871	-0.503761	0.384834	-0.0964523
COPS6	-0.041191	0.0156895	-0.19663	0.00517446	0.0136014	0.112786	0.0763154	0.00336047	-0.0369761
COPS7A	0.289978	0.0073219	0.255905	0.0933764	0.310562	0.0689661	0.2629	0.075947	0.279836
COPS7B	0.0156527	0.13204	-0.151917	0.010635	-0.0515817	0.00963237	0.0352201	0.0159987	-0.0381565
COPS8	0.0688374	0.0047975	0.106406	0.00453175	0.331801	0.0452056	0.154686	0.0299594	0.165432
COPS9	0.0640477	0.0146481	0.344765	0.0338689	0.155515	0.0122607	0.13642	0.0520942	0.175187
COPZ1	0.444623	0.0204085	0.413317	0.0361821	0.0540131	0.0127108	0.351756	0.0138286	0.315927
COPZ2	1.14191	0.0411274	0.517401	0.122749	1.15206	0.317214	1.18786	0.140835	0.999808
COQ10A	0.714579	1.09528	-0.10347	0.263265	-0.204526	0.230199	-0.088138	0.515429	0.0796113
COQ10B	0.341694	0.009864	0.11926	0.0686413	0.650949	0.0713267	0.251415	0.270316	0.340829
COQ2	-0.724903	0.00206915	-0.671155	0.0839912	-0.744458	0.0251197	-0.773226	0.0162033	-0.728436
COQ3	-0.535934	0.0239311	-0.541974	0.127476	-0.000681148	0.139243	-0.767346	0.0670414	-0.461484
COQ4	0.0341457	0.117159	-0.210179	0.0629149	0.197429	0.190915	-0.0728075	0.22908	-0.0128528
COQ5	-0.204713	0.00742703	-0.303945	0.0393219	0.216814	0.0347883	-0.251141	0.0511117	-0.135746
COQ6	-0.724804	0.0014517	-0.549813	0.091146	-0.248186	0.0936495	-0.378489	0.024081	-0.475323
COQ7	-1.21089	0.352747	-0.734954	0.310818	-0.877936	0.273012	-0.833539	0.0233411	-0.91433
COQ9	-0.0153074	0.0037644	-0.243304	0.057676	-0.202143	0.0248669	0.0249472	0.0110842	-0.108952
CORO1A	-0.68498	0.142948	-0.421241	0.177496	-1.09675	0.0991571	-0.455286	0.49975	-0.664565
CORO1B	0.251634	0.00570425	-0.15674	0.0253938	0.00167063	0.0426913	-0.0305132	0.00889518	0.016513
CORO1C	0.0492838	0.00721566	-0.0562068	0.0274264	-0.117443	0.00680739	-0.103446	0.0729674	-0.056953
CORO2B	-0.269733	0.0816347	-0.134208	0.231861	-0.43079	0.161101	0.251053	0.0161559	-0.14592
CORO7	-0.288347	0.0339635	-0.0203307	0.12608	-0.667955	0.317327	0.787971	0.0565446	-0.0471656
COTL1	0.314579	0.00101849	0.0366516	0.0203494	0.0631851	0.006033	0.280537	0.000419417	0.173738
COX10	0.231491	0.0284747	-0.464268	0.0459732	-0.418741	0.258671	-0.106322	0.00113511	-0.18946
COX11	0.0457209	0.0127055	0.223542	0.0284026	0.0579815	0.134959	-0.135434	0.0306619	0.0479527
COX14	0.326037	0.0587713	0.341658	0.0296993	0.631881	0.0342071	0.535638	0.185182	0.458803
COX15	0.0500377	0.0362647	-0.263243	0.218038	-0.168545	0.0198192	-0.0726297	0.0402691	-0.113595
COX16	-0.224814	0.0612866	0.0737281	0.0838296	0.437371	0.0489045	-0.392643	0.191717	-0.0265897
COX17	-0.581212	0.147965	-0.28077	0.0168544	-0.39461	0.140063	-0.189614	0.248761	-0.361552
COX18	0.276155	0.614354	0.369495	0.0285385	-0.266723	0.00552427	-0.0747602	0.0670376	0.0760418
COX19	-0.0743711	0.0724484	-0.398925	0.127632	-0.0102043	0.0292522	-0.0576842	0.0376543	-0.135296
COX20	-0.14989	0.0521045	0.251539	0.0428396	0.204757	0.117616	-0.38231	0.148655	-0.0189763
COX4I1	0.0197781	0.000789564	0.0132118	0.0116426	-0.063166	0.0310023	0.0915965	0.0353161	0.0153551
COX5A	-0.219485	0.105649	-0.0758525	0.0669772	0.121522	0.123356	-0.0129622	0.36055	-0.0466945
COX5B	0.0887808	0.0104114	0.256565	0.028624	0.359785	0.0328604	0.215613	0.235136	0.230186
COX6A1	0.0350419	0.00193073	-0.00501009	0.000254273	0.0417266	0.0029596	0.205326	0.0075919	0.0692711
COX6B1	0.0502256	0.00176474	0.0231634	0.0721384	-0.0839217	0.00350872	0.0420742	0.00639147	0.00788538
COX6C	-0.110736	0.0205239	0.046171	0.016374	0.114429	0.00908977	0.0828868	0.0948257	0.0331878
COX7A2	-0.83817	0.404823	0.0969003	0.155417	0.759916	0.48437	0.125414	0.0697958	0.0360153
COX7A2L	0.109116	0.0104534	0.140399	0.0435014	0.0452116	0.00268229	0.278754	0.0253508	0.14337
COX7B	0.359217	0.080503	0.254643	0.0452726	-0.412188	0.000504942	0.0292306	0.0863005	0.0577257
COX7C	-0.147006	0.0237953	0.167473	0.295835	0.247391	0.0114591	0.294802	0.216628	0.140665
COX8A	-0.296651	0.000206629	-0.283414	0.0197737	-0.296193	0.00106734	-0.167432	0.132394	-0.260923
CPA4	2.97202	0.572653	3.12614	0.460004	3.02774	0.734098	3.40714	1.41532	3.13326
CPD	-0.0359582	0.014445	-0.183797	0.199161	0.106234	1.03579e-05	-0.599619	0.101965	-0.178285
CPE	0.285298	0.148459	0.651713	0.136978	0.54268	0.165772	0.740966	0.0200126	0.555164
CPEB2	0.663762	0.174149	0.278647	0.113724	0.710964	0.119647	0.475469	0.660473	0.53221
CPEB4	0.259357	0.140221	0.111202	0.174345	0.414576	0.0301154	-0.185236	0.42932	0.149975
CPED1	0.370129	0.14838	0.227123	0.119722	0.339655	0.0614249	0.119788	0.187174	0.264174
CPNE1	-0.540364	0.0914207	-0.550757	0.0182953	-0.191755	0.157279	-0.0187398	0.0182247	-0.325404
CPNE2	-0.840675	0.0138067	-0.758584	0.0366423	-0.72506	0.0646473	-0.456586	0.00459552	-0.695226
CPNE3	0.0296815	0.0155088	0.027292	0.0740869	0.0800292	0.0312379	-0.108302	0.0325985	0.00717512
CPNE7	-0.0629145	0.39448	-0.353353	0.0622217	-0.122122	0.140005	0.352976	0.153681	-0.0463534
CPNE8	0.266724	0.108959	0.229675	0.0135847	0.456618	0.0558917	-0.586055	0.0733039	0.0917405
CPOX	-0.119922	0.0190565	-0.12339	0.0490166	0.145585	0.0157554	-0.0573892	0.034484	-0.0387791
CPQ	0.797566	0.0364394	0.176634	0.0151035	0.518914	0.0203424	0.627234	0.0317461	0.530087
CPS1	-0.825324	0.114524	-0.0994519	0.116163	-0.595207	0.281292	-0.366444	0.344238	-0.471607
CPSF1	-0.449748	0.0190293	-0.677414	0.107932	-0.468456	0.0573031	-0.365839	0.0405142	-0.490364
CPSF2	0.219572	0.373495	0.116437	0.31864	-0.332583	0.203244	-0.874248	0.168242	-0.217706
CPSF3	-0.48331	0.00112785	-0.223728	0.020661	-0.441061	0.0031967	-0.807696	0.00947279	-0.488949
CPSF4	-0.330284	0.0394763	-0.424949	0.000945772	-0.703494	0.00190977	-0.703586	0.234394	-0.540578
CPSF6	-0.184045	0.0271185	-0.234402	0.0103091	-0.257238	0.0064463	-0.370964	0.0218995	-0.261662
CPSF7	-0.441691	0.0261114	-0.59099	0.0616706	-0.479072	0.0412427	-0.285932	0.00197694	-0.449421
CPT1A	0.0475757	0.15719	0.0420008	0.00370051	-0.244533	0.27593	-0.843748	0.203788	-0.249676
CPT1C	0.486533	0.165017	0.596018	0.0292343	-0.00546942	0.0950631	0.320543	0.774105	0.349406
CPT2	0.345323	0.0769727	-0.0663953	0.0320656	-0.0838529	0.0447535	-0.211818	0.0216203	-0.0041858
CPTP	0.286091	0.0624496	-0.0532512	0.0475257	0.130412	0.0281649	0.0219007	0.00972791	0.0962881
CPZ	1.28101	0.222414	1.45132	0.197755	1.47633	0.444035	1.57062	0.821535	1.44482
CRABP2	-1.16946	1.00344	-0.630429	0.939161	-1.16148	0.257274	-0.794727	1.20915	-0.939023
CRADD	0.0830228	0.0341447	-0.0425639	0.571963	0.459862	0.0818519	0.324954	0.0417829	0.206319
CRAMP1	-0.970544	0.324892	-0.0691743	0.120576	-0.642681	0.0115072	-0.120289	0.018386	-0.450672
CRAT	0.0584606	0.0142292	-0.353693	0.0262629	-0.123345	0.0616065	-0.0154509	0.0178176	-0.108507
CRBN	0.054067	0.094871	0.477274	0.229253	-0.0139789	0.0289586	0.0664149	0.317405	0.145944
CRCP	0.104696	0.0330191	0.185104	0.00329033	-0.206227	0.0196808	0.215829	0.0994043	0.0748505
CREB1	-0.551804	0.166845	-0.151291	0.0315126	-0.310737	0.291098	-0.858049	0.0753626	-0.46797
CREB3	0.396203	0.0193672	0.387127	0.0370296	0.400089	0.0363239	0.294705	0.0302743	0.369531
CREB3L1	-0.0188099	0.0065454	-0.245775	0.0964007	-0.146253	0.00470286	0.0497257	0.149679	-0.0902782
CREB3L2	-0.211211	0.0119323	-0.173208	0.0197212	-0.363387	0.00508649	-0.159	0.0210525	-0.226701
CREB3L4	-1.27316	0.523038	-0.362412	0.297969	-1.88514	0.178946	-0.779507	0.000513139	-1.07505
CREB5	-0.328518	0.0367828	-0.504997	0.765389	-1.11954	0.508738	-1.49779	0.165685	-0.862711
CREBBP	-0.717814	0.00675594	-0.275052	0.0121435	-0.860708	0.187249	-0.8895	0.264199	-0.685769
CREBL2	0.294152	0.0156175	0.497989	0.0114704	0.595966	0.0728861	-0.0185072	0.0692527	0.3424
CREBRF	0.719943	0.125024	-0.354648	0.142006	0.720585	0.160716	-0.366359	0.0311157	0.17988
CREBZF	-0.54573	0.0125879	-0.577278	0.0807622	-0.274689	0.085285	-0.89091	0.0735145	-0.572152
CREG1	0.789413	0.0356504	0.592813	0.0106855	0.483215	0.32759	0.0980422	0.109767	0.490871
CRELD1	-0.0829066	0.711055	-0.380017	0.121902	-0.279602	0.0515825	0.189991	0.0747771	-0.138134
CRELD2	0.180998	0.17346	0.226999	0.0744911	-0.104517	0.0694886	0.673148	0.214303	0.244157
CREM	-0.525055	0.00486855	-0.292888	0.0898737	-0.288044	0.194202	-0.451795	0.23857	-0.389446
CRIM1	0.0933151	0.0376705	-0.0309553	0.0246042	-0.00281707	0.00728751	-0.178427	0.168331	-0.029721
CRIP2	0.786428	0.797078	1.03754	0.262048	-0.0672032	0.0485562	1.29253	0.0779361	0.762322
CRIPT	0.0168829	0.0507416	0.128003	0.00763791	0.0816923	0.0278006	-0.529614	0.0234234	-0.0757588
CRK	0.274701	0.0092703	0.0328139	0.013838	-0.164473	0.0179907	-0.406516	0.0881214	-0.0658686
CRKL	-0.340441	0.00958945	-0.37861	0.0188305	-0.51534	0.00107288	-0.164885	0.053632	-0.349819
CRLF3	-0.447392	0.0575192	0.00811303	0.0721603	-0.739527	0.0297193	-0.599075	0.0767956	-0.44447
CRLS1	-0.00167275	0.0742543	0.135864	0.00632497	0.266223	0.0214365	0.0144102	0.0282355	0.103706
CRMP1	-0.19731	0.108978	-0.0597168	0.14763	-0.0966426	0.270717	0.177986	0.283119	-0.0439207
CRNDE	-0.718715	0.0828407	-0.638251	0.016125	-0.454927	0.196141	-0.494402	0.0112411	-0.576574
CRNKL1	0.00428955	0.0223721	-0.142602	0.00761586	-0.156022	0.0148885	-0.772904	0.148727	-0.266809
CROCC	-0.0283057	0.661874	-0.0779439	0.205943	0.218158	0.274791	-1.42588	1.33827	-0.328494
CROCCP2	-0.589499	0.490366	-1.07672	0.116631	-1.20558	0.0532751	-0.385663	0.0222597	-0.814366
CROT	0.174492	0.059369	0.507795	0.00252471	0.00448414	0.0230387	-0.522197	0.164034	0.0411435
CRTAP	0.0136959	0.019625	-0.420582	0.0052981	0.0420849	0.138961	-0.173671	0.0301235	-0.134618
CRTC1	0.446118	0.00400534	0.301525	0.0899652	0.23309	0.0810326	0.381302	0.117739	0.340509
CRTC2	-0.156076	0.0655928	-0.219437	0.0216005	-0.343013	0.1706	-0.152227	0.0171983	-0.217688
CRTC3	-0.00899168	0.0100948	-0.279286	0.0300275	-0.408174	0.0233731	-0.247741	0.120543	-0.236048
CRY1	-0.650767	0.0592178	-0.542172	0.0280471	-0.625523	0.0537469	-0.855263	0.0352198	-0.668431
CRY2	0.581564	0.452771	0.117033	0.171587	0.688298	0.281326	0.0941342	0.0568428	0.370257
CRYAB	1.19465	0.0660441	2.33133	2.40057	1.26833	0.101906	1.75556	1.84913	1.63747
CRYBB2P1	0.220535	0.0529898	0.0714477	0.342996	0.102938	0.0470081	-0.0143209	0.525565	0.0951501
CRYBG3	0.0176447	0.0897738	-0.0438545	0.0657581	-0.204996	0.0704377	-0.309342	0.153638	-0.135137
CRYL1	0.370933	0.0498204	0.219544	0.37282	0.21688	0.0788435	0.467008	0.224407	0.318591
CRYZ	0.241909	0.0697861	0.43208	0.00367909	0.462261	0.0609833	0.0312346	0.0234757	0.291871
CRYZL1	-0.238162	0.0537081	-0.167323	0.0151011	0.255352	0.0694204	-0.191964	0.0268576	-0.0855242
CS	-0.0573182	0.00933955	-0.283885	0.120073	-0.370425	0.00250299	-0.131427	0.0108017	-0.210764
CSAD	0.384324	0.547688	0.635428	0.41297	1.16922	0.672394	0.213473	0.28502	0.600611
CSDE1	0.150319	0.000937206	0.121687	0.0150915	0.119907	0.00121255	-0.457849	0.0493142	-0.0164841
CSE1L	-0.618352	0.0337876	-0.163141	0.0519756	-0.539376	0.0198031	-1.07655	0.0736426	-0.599356
CSF1	0.0700533	0.0468497	-0.194419	0.0279674	-0.113285	0.0572461	0.0383403	0.224034	-0.0498276
CSGALNACT2	-0.188968	0.00276683	-0.277874	0.034211	-0.17721	0.0237724	-0.406962	0.212246	-0.262754
CSK	0.0036414	0.0384872	-0.393719	0.138864	-0.244717	0.136381	0.0668776	0.0220368	-0.141979
CSNK1A1	-0.053024	0.0172914	-0.029571	0.0656698	-0.0481281	0.00693446	-0.189541	0.0131788	-0.0800661
CSNK1D	0.196898	0.0134	-0.151382	0.0354265	-0.0438778	0.0527121	0.268514	0.0428105	0.0675382
CSNK1E	-0.121539	0.027817	-0.419016	0.0660148	-0.28239	0.0153304	-0.197615	0.0129315	-0.25514
CSNK1G1	-0.192063	0.0602355	-0.0471675	0.0102264	-0.419362	0.724285	-0.0806739	0.0102894	-0.184817
CSNK1G2	-0.0228318	0.0182856	-0.437594	0.104509	-0.168904	0.0814647	-0.0299676	0.07239	-0.164824
CSNK1G3	-0.0110288	0.0872697	-0.266412	0.00525574	0.0580578	0.0100766	-0.965957	0.0622683	-0.296335
CSNK2A1	-0.127871	0.040806	-0.283535	0.139634	0.000910089	0.0469703	-0.294374	0.0494042	-0.176218
CSNK2A2	-0.0980204	0.0322933	-0.403003	0.0646936	-0.386176	0.00492315	-0.282498	0.00476549	-0.292424
CSNK2B	-0.068094	0.00202688	-0.11263	0.0150944	-0.335839	0.0703593	0.0185282	0.015752	-0.124509
CSPG4	-0.114013	0.0836944	-0.1201	0.192278	-0.151821	0.0641847	-0.147022	0.0789664	-0.133239
CSPP1	0.0208922	0.018547	-0.220187	0.0214698	-0.599254	0.112487	-0.703161	0.0625934	-0.375427
CSRNP1	0.123305	0.0795734	-0.203523	0.111251	0.105647	0.0665087	0.221397	0.102473	0.0617064
CSRNP2	0.223246	0.0806264	-0.252325	0.00106068	-0.15083	0.0156279	-0.117761	0.045819	-0.0744176
CSRP1	0.235208	0.0508231	-0.117815	0.0269974	-0.0336578	0.00560981	0.285596	0.183692	0.0923326
CSRP2	-0.157372	0.130643	0.279488	0.0479504	-0.0189563	0.0634275	-0.809503	0.106252	-0.176586
CST3	0.227748	0.000761342	-0.0991491	0.0083394	0.229357	0.0148279	0.421662	0.0589508	0.194905
CSTB	0.439006	0.036922	0.28905	0.0341396	0.47279	0.0580675	0.286633	0.146951	0.37187
CSTF1	-0.120125	0.00584579	0.0831875	0.0411975	-0.0688935	0.0726012	-0.0448668	0.00465371	-0.0376744
CSTF2	-0.652034	0.0099927	-0.356377	0.0340065	-0.656627	0.0079195	-0.263042	0.0174575	-0.48202
CSTF2T	-0.707851	0.0154307	-0.561252	0.0106035	-0.667522	0.0147518	-0.75092	0.0214957	-0.671886
CSTF3	0.120358	0.0931335	-0.283534	0.000952959	-0.222922	0.0712046	0.142023	0.00632435	-0.0610189
CTBP1	-0.251152	0.0396174	-0.425851	0.0239891	-0.428365	0.0120839	-0.211751	0.0327015	-0.32928
CTBP2	-0.118617	0.0114882	-0.299675	0.0552188	-0.217191	0.0537893	-0.157856	0.0124841	-0.198335
CTBS	0.264345	0.136678	-0.0124389	0.00386412	0.245819	0.00421888	-0.0931789	0.0301796	0.101137
CTC1	-0.0322373	0.105903	0.433644	0.494201	-0.00459249	0.0534852	-0.748457	2.804	-0.0879108
CTCF	-0.692931	0.00038606	-0.720101	0.0124101	-0.813926	0.00751981	-0.793961	0.0673951	-0.75523
CTDNEP1	-0.251947	0.000221137	-0.507666	0.0086386	-0.545952	0.00588182	-0.276716	0.00219432	-0.39557
CTDP1	-0.311603	0.00317931	-0.440174	0.00850831	-0.33121	0.00309944	-0.217899	0.00940932	-0.325221
CTDSP1	-0.444603	0.0111516	-0.6018	0.0133704	-0.605653	0.045929	-0.411938	0.0400437	-0.515999
CTDSP2	-0.259461	0.0415877	-0.466405	0.020409	-0.370345	0.0609093	-0.329693	0.0721265	-0.356476
CTDSPL	-0.453369	0.211745	-0.336056	0.273868	-0.585008	0.10902	-0.502532	0.121493	-0.469241
CTDSPL2	-0.716258	0.0371561	-0.648843	0.219219	-0.61718	0.0508074	-1.07357	0.0271856	-0.763962
CTF1	1.01278	0.0925693	0.591499	0.0577392	0.942556	0.375169	0.889568	0.213879	0.8591
CTIF	0.534276	0.0576336	0.312616	0.0758973	0.382298	0.0839309	0.051246	0.0379134	0.320109
CTNNA1	0.0440017	0.00368512	-0.130856	0.00310131	-0.133533	0.0094708	-0.0948188	0.0372424	-0.0788013
CTNNAL1	-0.551136	0.0215422	-0.142473	0.0175236	-0.480671	0.00991552	-0.742341	0.0659016	-0.479155
CTNNB1	0.134717	0.00138999	0.131121	0.0131402	0.0775684	0.0204483	-0.0308264	0.0468569	0.078145
CTNNBIP1	-0.233472	0.0114671	-0.568897	0.0646896	-0.0248647	0.132026	-0.39788	0.233652	-0.306278
CTNNBL1	-0.20622	0.0035899	-0.452811	0.00308621	-0.229527	0.0151352	0.01645	0.0180553	-0.218027
CTNND1	0.31328	0.000330261	-0.0967623	0.0102311	0.261202	0.00120414	-0.017467	0.0557102	0.115063
CTNS	-0.175948	1.1288	0.0472418	0.0813899	0.0442079	0.0350497	0.045161	0.0542058	-0.00983438
CTPS1	-0.184394	0.38688	-0.358132	0.0271493	-0.764007	0.0682509	-0.443707	0.162517	-0.43756
CTPS2	-0.191112	0.0118849	-0.427567	0.292559	-0.288609	0.0288215	-0.714859	0.203618	-0.405536
CTR9	0.345102	0.0197387	0.20568	0.00842837	0.0827965	0.000244457	-0.439321	0.030107	0.0485645
CTSA	0.347227	0.00462949	0.0833006	0.0120385	0.500305	0.00966564	0.309224	0.0302541	0.310014
CTSB	0.0989598	0.0238672	-0.391912	0.238028	0.168979	0.0347532	-0.0813436	0.302647	-0.0513291
CTSC	0.638616	0.00667914	0.702915	0.0381665	0.532753	0.0196738	0.713059	0.233806	0.646836
CTSD	0.597423	0.00601264	0.286568	0.0228699	0.559073	0.0460136	0.360605	0.0365376	0.450917
CTSH	0.402309	0.171489	0.311746	0.337288	0.343386	0.0704569	-0.437765	0.135566	0.154919
CTSK	0.948341	0.0262625	0.846043	0.00442857	1.41481	0.133288	0.836473	0.101477	1.01142
CTSL	0.140331	0.0251974	0.0760129	0.115122	0.137434	0.0111037	-0.223765	0.0317593	0.0325031
CTSO	0.663782	0.033039	0.39295	0.0294142	0.950877	0.0428288	0.445529	0.0435072	0.613285
CTSS	0.137722	0.0338919	-0.0996562	0.225743	0.927898	0.264977	0.266544	0.551139	0.308127
CTSZ	0.0198017	0.133698	-0.0129981	0.280123	-0.0824616	0.00527711	0.215236	0.28958	0.0348945
CTTN	0.323361	0.00506082	0.075925	0.0288964	0.20914	0.00507719	0.143004	0.00123584	0.187857
CTTNBP2NL	0.157698	0.00997467	-0.120495	0.000263099	0.0642476	0.017218	-0.317848	0.111	-0.0540993
CTU1	-0.0573552	0.0241625	-0.580118	0.00517187	0.152434	0.0372643	-0.059483	0.27352	-0.13613
CTU2	-0.0221532	0.238563	-0.580422	0.177137	0.6087	0.301018	-0.388918	0.106656	-0.0956983
CTXN1	0.204127	0.012286	0.101204	0.174781	0.235919	0.0748023	0.529888	0.334836	0.267784
CUEDC1	0.016471	0.00749388	-0.196626	0.087602	0.143089	0.0872681	0.223484	0.0148938	0.0466045
CUEDC2	-0.143822	0.0116899	-0.199897	0.0283676	0.0334915	0.0250701	0.26863	0.00543659	-0.0103993
CUL1	-0.338752	0.000632741	-0.266654	0.000600026	-0.364317	0.0106671	-0.270762	0.0216772	-0.310121
CUL2	-0.0127001	0.00874344	0.078529	0.0494322	0.0210063	0.00425376	-0.204021	0.0227818	-0.0292965
CUL3	0.178571	0.0185389	-0.348143	0.0122417	-0.0631168	0.00146292	-0.443608	0.0316741	-0.169074
CUL4A	-0.145639	0.0937015	-0.305076	0.0412452	-0.277091	0.0347836	-0.0870811	0.0047629	-0.203722
CUL4B	0.640735	0.0387638	0.310223	0.00451944	0.604286	0.0355295	0.218071	0.0722429	0.443329
CUL5	-0.149237	0.0113753	0.0428586	0.000767237	0.000866903	0.187441	-0.482858	0.0882957	-0.147093
CUL7	0.477655	0.0333936	0.0673395	0.353223	0.592036	0.0625684	0.363745	0.302784	0.375194
CUL9	-0.234255	0.11935	-0.6997	0.26468	-0.0156136	0.392281	0.338853	0.287498	-0.152679
CUTA	-0.0228696	0.0227699	-0.21583	0.0019838	-0.125976	0.0380752	0.117899	0.0805264	-0.0616942
CUTC	-0.321541	0.0724154	-0.277149	0.0151692	-0.402528	0.0749855	-1.15277	0.18792	-0.538496
CUX1	-0.0119096	0.0771963	-0.29483	0.100344	-0.293798	0.0377243	0.0687227	0.199964	-0.132954
CWC15	-0.0723852	0.00204752	-0.0995112	0.0124322	-0.289609	0.047182	-0.42327	0.0537065	-0.221194
CWC22	-0.464396	0.0133806	-0.0497398	0.0694649	-0.293192	0.017337	-0.584834	0.0657665	-0.34804
CWC25	-0.398909	0.041212	-0.601856	0.0873059	-0.0193913	0.120737	-0.223607	0.000404713	-0.310941
CWC27	-0.178635	0.0230313	-0.104113	0.0230161	-0.33506	0.00194447	-0.64291	0.032081	-0.315179
CWF19L1	-0.896408	0.0434317	-0.199873	0.0256963	-0.546544	0.0778855	-0.435844	0.086265	-0.519667
CWF19L2	-0.626729	0.0434456	-0.0646483	0.0793046	-0.133827	0.156133	-1.20054	0.35761	-0.506436
CXCL16	0.828019	0.409946	0.644128	0.106208	-0.901407	0.570517	0.0689933	0.523885	0.159933
CXCL2	-1.2569	0.75565	0.174617	0.827285	-1.1081	0.0151766	-0.870449	1.71624	-0.765208
CXCL3	-0.584158	0.1601	0.248806	0.403373	-0.437536	0.619923	0.855076	0.185263	0.0205471
CXCL8	-0.611118	0.0667649	0.501851	0.0614842	-0.527811	0.0405906	0.319307	0.172349	-0.0794428
CXXC1	-0.616283	0.0655201	-0.830951	0.605059	-0.639849	0.151944	-1.07932	0.310647	-0.791601
CXXC5	0.345789	0.0381357	0.179084	0.028073	0.420017	0.0133011	-0.125781	0.275866	0.204777
CXorf38	0.639613	0.153941	0.16334	0.0418533	0.709678	0.133859	0.098088	0.0591474	0.40268
CYB561	0.747017	0.466002	-1.11702	0.770754	-0.259973	0.506359	-0.781767	0.259023	-0.352935
CYB561A3	-0.136163	0.0396365	-0.360306	0.0155673	-0.13758	0.108833	-0.235819	0.0165255	-0.217467
CYB561D1	0.491206	0.368803	0.520197	0.826202	0.0746902	0.00478427	0.376144	0.252702	0.365559
CYB561D2	-0.127752	0.0135258	0.306179	0.0723355	0.0700345	0.0328659	0.174559	0.0597209	0.105755
CYB5A	0.0677462	0.0817397	0.155568	0.108954	-0.149979	0.0172649	-0.0405285	0.294057	0.00820157
CYB5B	-0.0750303	0.00546264	-0.201676	0.0392593	-0.108922	0.00690252	-0.382221	0.00125121	-0.191962
CYB5D1	-0.243868	0.232458	-0.693703	0.0604986	-0.996367	0.138114	-1.17917	0.286907	-0.778276
CYB5D2	0.359264	0.113157	0.263699	0.520656	0.777507	0.254559	0.331947	0.0106324	0.433104
CYB5R1	0.891768	0.0155313	0.856814	0.024207	0.719532	0.0644577	0.8021	0.0121165	0.817553
CYB5R3	0.292049	0.00638082	0.00476726	0.0167253	0.00527949	0.0293603	0.235671	0.00473925	0.134442
CYB5R4	-0.318831	0.0314424	-0.383163	3.01609	0.342141	0.170475	0.220027	0.785925	-0.0349564
CYB5RL	-0.514524	0.295617	0.168666	0.108251	-0.426236	0.196327	-2.04796	0.19342	-0.705013
CYBRD1	0.797344	0.025037	0.33055	0.0411209	0.854369	0.125155	0.450471	0.00429211	0.608183
CYC1	-0.254976	0.0038545	-0.194211	0.0182412	-0.178597	0.0107489	0.0203022	0.0196284	-0.15187
CYCS	-0.236871	0.111185	0.280153	0.00205951	0.261165	0.0924265	0.0832006	0.151661	0.0969118
CYFIP1	-0.0555673	0.0453778	-0.12772	0.0199616	0.136688	0.0284658	0.0408006	0.0555705	-0.00144964
CYFIP2	0.0287465	0.03439	-0.213472	0.0180942	-0.192583	0.0313288	-0.247505	0.154365	-0.156204
CYLD	0.776503	0.0557701	0.324474	0.0597705	0.696556	0.0385527	0.402736	0.0031355	0.550067
CYP1B1-AS1	0.494213	0.0642811	-0.35876	0.474112	0.410738	0.368781	-0.0841546	0.918765	0.115509
CYP20A1	0.069991	0.0542462	-0.238038	0.047822	0.363598	0.332358	0.00487736	0.0101321	0.050107
CYP2R1	-0.206404	0.879829	-0.275792	0.553545	-0.0967859	0.0308035	-0.657804	0.179608	-0.309196
CYP2U1	0.328843	0.0139925	0.406203	0.0249821	0.235561	0.0031775	-0.00949233	0.0409744	0.240279
CYP4V2	-0.718918	0.0144287	0.203904	0.0507652	0.918925	0.22189	-0.477047	0.381184	-0.018284
CYP51A1	0.386172	0.0911192	-0.140143	0.0491099	0.385168	0.0578429	-0.284875	0.0360982	0.0865808
CYSTM1	0.0630632	0.0584184	-0.0806585	0.032744	0.533296	0.0244913	-0.0836228	0.0577619	0.108019
CYTH1	-0.199764	0.0466234	-0.0158664	0.0215992	-0.202908	0.0130437	-0.358464	0.092136	-0.194251
CYTH2	-0.191739	0.0128326	-0.380365	0.023022	-0.187294	0.00877997	-0.209289	0.0532861	-0.242172
CYTH3	0.194988	0.0886186	0.0572328	0.0124756	0.286587	0.0150816	0.244502	0.225579	0.195827
D2HGDH	0.302594	0.183079	-0.338241	0.278713	-0.111622	0.141481	0.0872719	0.0938107	-0.0149993
DAAM1	0.908895	0.0474785	0.461823	0.0586766	1.42228	0.051816	-0.0641754	0.220443	0.682206
DAB2	1.3167	0.0125344	0.952907	0.0062372	1.15521	0.0607711	1.19204	0.0452449	1.15421
DAB2IP	-0.0572417	0.0707769	-0.135819	0.0304083	-0.106177	0.0552128	0.130449	0.0351675	-0.0421972
DAD1	0.195094	0.0151749	0.256509	0.020759	0.385516	0.018517	-0.00571644	0.00642935	0.207851
DAG1	-0.404838	0.105211	-0.309985	0.0497238	-0.455618	0.0268956	-0.409198	0.0663295	-0.39491
DAGLA	0.257163	0.0238527	-0.209878	0.0950074	-0.0790461	0.00272303	0.419024	0.0234592	0.0968155
DAGLB	0.265214	0.134727	-0.027328	0.162141	-0.178443	0.0322241	0.219046	0.0509938	0.0696224
DALRD3	-0.0689238	0.246724	-0.29775	0.0614939	0.194131	0.211667	0.219697	0.0688782	0.0117887
DANCR	-0.11456	0.0569821	-0.242916	0.056428	-0.434509	0.0809149	-0.204673	0.252166	-0.249164
DAP	0.210837	0.0473372	0.0692673	0.0594734	0.125318	0.0875712	0.34473	0.0154072	0.187538
DAP3	0.0658619	0.00500976	-0.0825811	0.00102571	0.259627	0.0894554	0.243607	0.0478439	0.121629
DAPK1	0.549579	0.202363	-0.131729	0.327305	0.589463	0.0531952	0.00511452	0.146195	0.253107
DAPK3	0.598799	0.0406742	-0.127066	0.0434979	0.394995	0.0272652	0.171301	0.033504	0.259507
DARS2	-0.496694	0.00531263	-0.543861	0.0470007	-0.700035	0.00485725	-0.65963	0.000317212	-0.600055
DAW1	0.49529	0.169626	0.934272	0.00998535	0.278316	0.0924565	1.29529	0.00216077	0.750793
DAXX	-0.0325092	0.0297584	-0.385048	0.0168784	-0.0606376	0.101383	-0.137509	0.013031	-0.153926
DAZAP1	-0.6293	0.0089601	-0.647977	0.0177441	-0.824183	0.00025992	-0.615369	0.016275	-0.679207
DAZAP2	0.165437	0.078388	-0.0512957	0.0672976	0.0422476	0.0340443	0.00275731	0.0657504	0.0397867
DBF4	-0.923031	0.0575176	-0.575309	0.00340048	-0.821504	0.0250284	-1.40218	0.0301287	-0.930506
DBF4B	-0.708548	0.00787695	-0.684366	0.0258286	-0.728171	0.0500654	-0.617194	0.00460488	-0.68457
DBI	-0.143704	0.0139738	-0.164586	0.0248975	-0.0898026	0.0150588	-0.402034	0.174434	-0.200032
DBN1	0.382079	0.00328159	0.26567	0.0434891	0.213087	0.0143753	0.54767	0.00205473	0.352126
DBNDD1	0.018109	0.000174101	-0.108057	0.00307501	-0.247512	0.0372575	0.256919	0.0512163	-0.0201353
DBNDD2	-0.606662	0.0241205	-0.555321	0.0545205	-0.431445	0.0110985	-0.421165	0.127233	-0.503648
DBNL	-0.063243	0.0158728	-0.07695	0.037514	-0.110931	0.0454968	0.231655	0.0192239	-0.00486719
DBP	-0.131246	0.695576	-0.210337	0.788649	0.60619	0.0653492	-0.122906	0.507503	0.0354251
DBR1	-0.800768	0.226718	-0.483452	0.156248	-0.602248	0.0661051	-0.573164	0.08146	-0.614908
DBT	0.158851	0.0328603	0.389944	0.601001	0.241901	0.332431	-0.249554	0.0313945	0.135286
DCAF1	-0.38939	0.0470133	-0.443032	0.0568019	-0.679442	0.00589934	-0.661157	0.0357067	-0.543255
DCAF10	0.0101599	0.0565856	-0.350756	0.175836	0.422815	0.152054	-0.447489	0.187932	-0.0913176
DCAF11	-0.178082	0.0349245	-0.521441	0.392597	-0.0172827	0.0454429	-0.259222	0.0868773	-0.244007
DCAF12	-0.501094	0.00997679	-0.439918	0.00892969	-0.514836	0.0084708	-0.251649	0.0581894	-0.426874
[truncated: 8,140 more rows]

## Sheet: column_info_raw_TPM
Column name	Description
Gene	Gene name
PTRE_CCND1_DOX_d4_rep1	raw TPM values of PTRE_CCND1 cells treated with doxycycline for 4 days before collection for RNAseq, Replicate 1
PTRE_CCND1_DMSO_d4_rep1	raw TPM values of PTRE_CCND1 cells treated with DMSO for 4 days before collection for RNAseq, Replicate 1
PTRE_shCCND1_DMSO_d4_rep1	raw TPM values of PTRE_shCCND1 cells treated with DMSO for 4 days before collection for RNAseq, Replicate 1
PTRE_shCCND1_DOX_d4_rep1	raw TPM values of PTRE_shCCND1 cells treated with doxycycline for 4 days before collection for RNAseq, Replicate 1
PTRE_CCND1_DOX_d5_rep1	raw TPM values of PTRE_CCND1 cells treated with doxycycline for 5 days before collection for RNAseq, Replicate 1
PTRE_CCND1_DMSO_d5_rep1	raw TPM values of PTRE_CCND1 cells treated with DMSO for 5 days before collection for RNAseq, Replicate 1
PTRE_shCCND1_DMSO_d5_rep1	raw TPM values of PTRE_shCCND1 cells treated with DMSO for 5 days before collection for RNAseq, Replicate 1
PTRE_shCCND1_DOX_d5_rep1	raw TPM values of PTRE_shCCND1 cells treated with doxycycline for 5 days before collection for RNAseq, Replicate 1
PTRE_CCND1_DOX_d4_rep2	raw TPM values of PTRE_CCND1 cells treated with doxycycline for 4 days before collection for RNAseq, Replicate 2
PTRE_CCND1_DMSO_d4_rep2	raw TPM values of PTRE_CCND1 cells treated with DMSO for 4 days before collection for RNAseq, Replicate 2
PTRE_shCCND1_DMSO_d4_rep2	raw TPM values of PTRE_shCCND1 cells treated with DMSO for 4 days before collection for RNAseq, Replicate 2
PTRE_shCCND1_DOX_d4_rep2	raw TPM values of PTRE_shCCND1 cells treated with doxycycline for 4 days before collection for RNAseq, Replicate 2
PTRE_CCND1_DOX_d5_rep2	raw TPM values of PTRE_CCND1 cells treated with doxycycline for 5 days before collection for RNAseq, Replicate 2
PTRE_CCND1_DMSO_d5_rep2	raw TPM values of PTRE_CCND1 cells treated with DMSO for 5 days before collection for RNAseq, Replicate 2
PTRE_shCCND1_DMSO_d5_rep2	raw TPM values of PTRE_shCCND1 cells treated with DMSO for 5 days before collection for RNAseq, Replicate 2
PTRE_shCCND1_DOX_d5_rep2	raw TPM values of PTRE_shCCND1 cells treated with doxycycline for 5 days before collection for RNAseq, Replicate 2

## Sheet: raw_TPM
Gene	PTRE_CCND1_DOX_d4_rep1	PTRE_CCND1_DMSO_d4_rep1	PTRE_shCCND1_DMSO_d4_rep1	PTRE_shCCND1_DOX_d4_rep1	PTRE_CCND1_DOX_d5_rep1	PTRE_CCND1_DMSO_d5_rep1	PTRE_shCCND1_DMSO_d5_rep1	PTRE_shCCND1_DOX_d5_rep1	PTRE_CCND1_DOX_d4_rep2	PTRE_CCND1_DMSO_d4_rep2	PTRE_shCCND1_DMSO_d4_rep2	PTRE_shCCND1_DOX_d4_rep2	PTRE_CCND1_DOX_d5_rep2	PTRE_CCND1_DMSO_d5_rep2	PTRE_shCCND1_DMSO_d5_rep2	PTRE_shCCND1_DOX_d5_rep2
A1BG	28.0388	33.0269	25.3172	41.9156	5.70349	32.0843	36.7578	47.2603	23.4677	40.4591	31.1996	41.7002	29.5658	38.7042	31.5384	42.4038
A1BG-AS1	2.02743	2.42258	2.53855	6.85533	3.76976	3.10172	1.20898	6.04833	3.76023	2.67808	4.7498	3.48714	3.11689	3.84072	4.34631	3.27192
A4GALT	4.24027	3.64481	1.43593	3.2107	2.78858	1.96514	1.99874	1.21568	2.04211	2.61717	1.49332	2.06119	3.06697	2.16488	1.52944	1.70396
AAAS	65.2787	62.3717	64.0824	47.3236	66.1946	59.3801	72.845	49.07	51.5235	45.9975	47.0254	35.5026	48.3029	37.7117	43.124	35.2107
AACS	18.0678	24.5155	21.9738	18.7032	22.8889	22.0955	26.3862	24.816	15.5836	20.0521	20.0104	18.5492	20.3836	17.5834	18.3576	17.0816
AADAT	7.56304	6.76389	6.84226	5.34477	7.26241	7.64183	8.99212	6.9158	5.87124	5.7878	7.90518	5.56076	6.21032	6.46707	6.54474	5.68693
AAGAB	42.8134	35.7528	35.8936	39.8379	47.993	36.4625	40.4757	34.8112	30.9228	31.7846	28.6623	33.0448	33.3487	30.0098	32.1725	32.1313
AAK1	20.075	18.2687	16.522	17.3829	27.3606	17.0005	21.0285	14.5566	19.832	19.4114	17.8464	16.7191	24.975	21.6049	16.3022	19.7324
AAMDC	63.4935	55.2303	33.3374	53.2417	25.4945	43.6525	58.3066	31.1353	34.1215	52.2307	50.5368	67.8196	46.9453	39.0674	57.2981	62.5617
AAMP	66.321	69.772	70.3978	63.4528	104.636	89.7271	80.7044	74.9434	79.5609	85.2808	74.2391	74.651	81.6994	79.8466	89.8506	73.6003
AAR2	17.9431	17.9874	17.647	15.0799	24.8495	22.8343	23.7395	28.9922	21.2072	18.4621	19.1162	19.4107	21.2199	16.5168	21.3227	16.2078
AARS2	7.17831	7.5666	7.73958	4.97628	8.71124	9.08013	7.33579	6.13232	8.91979	7.79405	7.39036	5.6065	8.87495	6.0636	6.84139	5.14199
AARSD1	26.1347	39.4339	23.7459	20.4783	35.6624	37.9483	40.706	38.3706	26.7305	30.2525	34.4853	28.6555	34.3022	26.6278	34.4464	26.0396
AASDH	4.35927	6.00751	4.89216	5.9234	3.9461	2.70792	3.9645	3.80249	4.53556	2.97956	3.77345	3.50744	3.36116	3.29527	3.62445	4.31019
AASDHPPT	28.1545	31.6386	31.4016	28.5705	40.5658	34.2197	28.1345	30.1975	30.0279	30.1254	29.3408	27.4992	31.018	27.4656	28.9052	30.7453
AASS	15.4356	19.7041	16.7768	10.0297	9.04163	9.47774	7.37009	4.19651	9.7675	9.6637	9.57772	5.96321	7.66247	10.48	11.4841	7.01268
AATF	47.2512	43.7465	47.032	32.8421	61.0549	51.952	55.6024	39.6197	41.0144	36.6728	36.4279	33.7918	41.8961	36.5161	33.6877	32.4255
ABCA2	11.7444	14.7445	12.1604	9.51389	9.91206	9.59848	12.9545	11.9272	9.22526	10.8346	9.14395	9.31833	7.92045	12.8788	9.23867	8.69221
ABCA3	1.49544	2.38441	1.97191	1.17114	1.25931	1.56873	1.37216	1.2991	1.71916	2.40457	2.59045	3.00473	2.44289	2.64516	3.79255	1.33831
ABCB10	14.3874	13.3702	13.7145	10.3831	20.4734	14.9883	14.8188	10.1739	15.1896	13.1372	11.8441	8.25459	16.7162	14.9407	13.7119	8.9684
ABCB6	6.18049	4.99348	4.25428	2.90488	5.95327	6.59218	5.62153	4.79973	4.13608	3.89874	3.68399	4.17573	3.47018	5.36965	4.2262	2.02414
ABCB7	15.1976	14.7463	12.9023	14.5158	11.3218	9.36145	7.42662	6.92874	10.09	9.97092	10.5715	8.63628	10.9742	10.1042	10.2861	12.7349
ABCB8	33.8974	25.1474	28.6295	23.0693	33.7961	31.5677	29.3866	27.2632	29.8675	23.516	30.0069	30.1932	33.5421	20.0024	28.6278	19.1444
ABCB9	1.83867	2.4681	3.46834	4.80978	4.06103	6.30003	8.87438	10.8106	2.26757	6.10534	4.35445	5.57742	2.61374	2.45535	4.79117	4.09114
ABCC1	18.1305	13.5363	13.8298	15.8266	20.4486	18.3186	23.5294	19.3383	17.7802	17.0994	18.8492	18.0024	19.1695	19.1851	16.5723	15.748
ABCC10	6.4276	4.54638	6.59423	10.0124	8.60561	8.71965	5.53827	9.7056	6.07569	4.35265	4.72875	11.293	3.76607	4.02546	3.41127	6.0428
ABCC4	12.659	10.3028	10.3982	8.52015	17.3689	10.8712	11.1123	6.19048	12.3947	12.2646	10.2121	9.46228	13.376	12.0422	10.1368	10.4474
ABCC5	5.27788	6.16321	5.86161	6.62363	5.51169	7.40224	7.11044	9.10161	5.08675	8.36331	8.81852	11.7911	6.63613	7.7712	8.29228	10.7903
ABCD1	4.43505	4.37328	3.10112	4.84903	2.48197	4.48127	4.23125	6.89129	3.36508	4.25493	4.49594	7.1103	2.54961	4.62113	4.7791	6.24132
ABCD3	27.005	32.292	29.8627	31.5375	41.8847	35.3667	27.082	26.7035	37.1435	34.3704	32.0001	29.4382	38.4397	30.3712	35.6297	30.8806
ABCD4	17.6942	18.9449	17.7273	10.368	13.8321	12.1515	8.07793	11.6132	14.1628	13.5867	15.811	10.013	15.5826	19.1213	14.7095	11.0358
ABCE1	106.156	98.019	100.411	101.075	133.248	103.346	89.5661	72.4915	103.016	104.202	96.7516	82.3865	113.38	84.1802	71.0125	73.2405
ABCF1	50.6287	40.5191	48.0674	35.5195	60.6828	52.0646	52.3022	44.814	48.2878	39.8912	42.2435	40.1752	50.1975	38.8603	43.0439	32.207
ABCF2	38.1507	39.1126	51.8306	38.6346	67.8149	61.4875	75.5666	67.9416	44.2937	48.5442	45.3302	48.2251	50.3698	50.7567	47.027	37.8268
ABCF3	18.7333	19.9175	17.7396	20.1927	22.3584	26.4801	26.4713	27.8617	19.6136	19.7512	23.2993	31.1407	25.4371	23.3278	23.3496	23.641
ABHD10	31.0414	34.1132	32.1348	31.4849	33.2853	29.5674	23.6396	23.5263	23.0314	25.5836	27.9277	24.3301	23.2583	27.8054	25.8694	22.8359
ABHD11	14.3103	12.8099	14.4686	8.5975	22.6519	29.6487	29.1748	14.1259	21.7845	14.2316	14.9228	9.93732	21.445	18.9174	17.0566	13.7166
ABHD12	54.5346	54.571	59.4639	58.8375	57.1009	62.2467	76.3073	84.8996	56.8455	75.4601	70.9929	74.8692	63.0554	75.9436	78.7928	79.1888
ABHD13	6.1445	6.60023	6.37951	6.42753	7.31655	6.12295	6.02919	5.9502	5.79153	6.97309	6.03076	6.85088	6.07351	7.47948	7.22595	7.88332
ABHD14A	8.40792	11.8325	6.91263	11.741	8.55994	13.6403	15.3767	12.5799	11.7279	13.3553	10.6399	10.9767	8.73863	14.998	13.5924	17.2342
ABHD14B	15.3522	17.8679	19.9427	23.3544	14.0372	13.2742	20.5285	23.4885	6.95231	14.0012	13.6771	17.4312	7.17016	13.0314	16.4806	14.3632
ABHD15	2.18016	2.70527	2.41412	1.38835	3.30641	3.28131	2.96569	3.73661	2.64533	2.94149	2.65528	2.67999	2.97568	3.11085	2.9065	3.28606
ABHD16A	10.8946	12.0174	10.8994	14.8118	14.0102	17.2195	17.8556	15.1064	11.816	14.7127	15.6261	21.5825	14.761	15.6023	17.208	14.4237
ABHD17A	64.8055	70.308	74.2377	64.6781	73.6222	86.5576	91.6272	89.9947	64.6679	72.0833	65.7808	73.8909	67.7181	75.3127	76.246	73.2582
ABHD17B	12.0536	11.786	12.8207	10.4496	15.1714	16.9172	17.6114	14.2691	11.4228	11.5261	10.5609	7.3872	11.8782	20.2334	13.1585	11.2318
ABHD17C	24.5173	23.3351	21.3437	12.2954	22.0778	15.7995	18.7544	10.9672	19.4149	12.2158	11.987	7.81477	20.9686	14.2573	14.9174	8.44559
ABHD18	4.34949	3.15705	3.61093	3.65233	6.93018	2.95553	4.12776	2.15863	2.40747	2.54067	1.80957	3.0722	2.62667	2.21638	5.75601	3.44566
ABHD2	24.4728	27.6434	26.314	24.146	38.167	31.1932	30.3892	26.196	25.0751	26.1029	19.6168	24.0751	27.323	25.772	28.6398	27.4584
ABHD3	5.61685	4.31273	5.23172	3.74416	11.7535	4.9929	4.56106	2.8565	8.98994	6.01378	3.82619	3.03708	5.02121	5.99949	3.49982	2.93298
ABHD4	31.0355	36.7022	31.931	40.2781	18.4491	28.0561	31.2246	28.4383	21.4429	29.8026	28.7508	44.1837	20.1533	27.1603	32.2789	43.298
ABHD5	16.0095	23.139	24.0905	23.4778	28.5425	32.0382	22.2732	26.4352	22.6699	33.0128	35.5731	38.0812	22.3464	31.5409	33.6177	33.8753
ABHD6	3.41439	5.17992	3.31798	3.92544	5.73797	4.82636	4.00362	5.49865	3.25713	3.87161	3.18959	3.67726	2.83985	4.28585	3.85498	4.19892
ABHD8	14.6639	15.9445	12.3686	13.5372	11.4131	10.8238	11.9893	9.14162	10.3728	13.2569	11.2947	11.9189	9.66235	13.6952	14.1405	10.9383
ABI1	42.2031	44.8999	46.4517	48.9814	41.5896	33.6979	31.0424	40.966	28.2722	32.684	32.909	38.8306	33.4779	27.5731	31.8532	39.4096
ABI2	66.3644	65.3858	55.2141	38.8497	49.5237	31.5926	37.7299	29.0466	39.0568	39.8768	31.9652	45.7952	30.2578	33.8494	42.3439	25.4149
ABL1	68.0004	64.7195	70.1511	57.8532	72.7161	59.241	69.5988	85.1885	71.1326	64.4942	57.6014	56.6942	77.2391	64.1455	65.4586	54.3452
ABL2	26.6616	24.9526	31.2223	23.6281	26.2428	17.2606	15.0705	29.8583	27.0791	28.2687	21.67	29.3667	28.6962	33.1754	38.848	26.5012
ABLIM3	31.5965	25.4953	26.7504	29.8874	32.0681	26.3464	33.5478	35.8763	19.4682	22.7336	19.1195	30.9176	20.519	17.9712	20.2354	25.4107
ABR	44.8978	42.9708	48.804	45.9767	52.3217	49.6915	62.5536	72.8256	51.4502	50.6083	46.2015	49.7662	45.8491	50.3529	48.5665	45.1732
ABRACL	94.1208	118.908	125.915	99.0451	108.847	144.483	109.68	97.6415	89.162	109.51	114.127	99.615	104.13	120.578	110.504	96.5533
ABT1	14.7058	13.3139	13.9595	11.8042	20.5801	19.5424	16.4467	17.6489	18.8291	18.156	17.4145	14.7633	21.5361	18.1282	20.7056	15.9982
ABTB1	19.4871	22.1169	15.2585	9.1605	10.4179	8.50925	8.61395	7.33958	12.2821	13.7771	14.5769	11.9947	13.1294	12.1446	12.4436	13.8549
ABTB2	4.98482	5.33873	4.83237	7.32716	5.84706	6.80833	7.54812	10.6849	4.76685	7.16336	6.80115	8.79454	5.10576	7.39581	7.03751	7.56566
ACAA1	19.0981	22.9277	19.0252	26.6841	19.8954	28.3247	22.7513	39.0319	23.7187	27.8358	24.8652	39.8615	28.7979	29.7206	34.7282	37.285
ACAA2	2.31531	4.13124	3.87639	1.92478	10.4778	5.66534	1.21046	1.71845	5.55588	1.95725	3.94485	2.30896	5.02316	4.23504	2.81924	4.71879
ACACA	21.6233	21.816	28.2593	19.4086	22.9408	20.0149	17.3931	17.3895	18.0945	23.0343	17.1268	20.1076	23.2845	21.5466	22.509	16.3408
ACAD10	7.66189	14.7047	9.83655	6.36698	8.16263	6.7258	8.57797	9.25292	6.73877	5.94842	6.61876	4.72811	5.03361	7.08803	5.84015	6.0504
ACAD11	7.24208	9.81738	9.92404	7.49847	4.02947	4.81199	3.06535	3.46367	4.48687	4.0571	3.34283	8.00615	2.72804	4.52738	4.13163	6.62517
ACAD8	12.232	13.1557	10.8017	9.63224	15.6668	16.6362	19.2816	15.5621	12.2663	13.7732	16.3299	12.7745	11.7082	15.0373	13.7275	12.6961
ACAD9	28.0411	28.2029	25.2787	22.7632	35.0962	33.9406	30.6929	30.6709	37.0208	30.5711	29.332	24.0841	31.5595	31.1758	31.4569	20.8545
ACADM	33.0103	31.8259	28.709	32.1313	35.9072	32.0406	19.8769	20.4246	43.9149	33.7785	38.5901	34.1232	40.7005	38.9537	37.7552	37.33
ACADS	6.95219	4.26877	6.14076	3.22816	3.4627	4.19647	4.66784	3.12691	3.63859	3.61778	3.78132	3.82924	4.15103	3.08095	4.3555	4.37414
ACADSB	7.3185	11.9755	13.2747	8.76813	9.39964	6.92327	7.45374	8.99216	14.9369	15.1267	15.4828	13.5607	14.0716	16.7215	14.6466	14.2529
ACADVL	217.091	216.243	174.438	207.8	227.983	207.753	188.392	219.099	193.431	168.479	164.081	191.818	173.902	192.616	157.71	172.264
ACAP2	12.3085	17.0569	16.5478	15.2503	13.7513	10.3181	12.5971	10.3776	11.2027	11.971	9.74809	10.6969	11.1251	13.2383	10.8979	12.766
ACAP3	14.9687	13.4643	14.1208	10.8913	20.5055	24.4413	17.3801	16.5234	22.7837	18.7704	18.4597	22.4035	20.141	25.9382	18.7685	18.3418
ACAT1	67.7037	70.6083	67.7674	64.3924	62.3984	53.5717	51.4181	38.5704	71.347	70.5475	71.7135	69.6981	71.1299	76.6654	73.8868	71.1451
ACAT2	26.6956	44.1517	29.9998	24.4855	34.1271	45.6178	39.4534	15.9977	42.7817	50.9281	39.3879	33.0305	47.083	40.6208	40.958	34.6477
ACBD3	32.2885	35.5661	36.6481	37.7861	27.7735	23.2072	20.5566	24.2803	22.3958	24.344	23.2801	30.6199	23.5252	22.8277	24.3124	31.0801
ACBD4	1.41443	4.36292	5.06124	3.39907	1.64135	1.77286	2.70109	3.93907	4.20768	4.4633	4.17937	4.65911	3.58534	3.71925	7.01575	4.51362
ACBD5	13.5197	14.0473	14.3574	14.8006	16.8418	14.6667	15.132	9.61311	13.1278	16.0153	13.5422	14.0913	19.7523	15.3357	17.5341	11.17
ACBD6	49.5005	46.038	46.9391	42.8979	53.263	53.788	62.453	42.9791	45.0349	46.1785	41.9128	42.9372	55.8345	47.393	44.4689	40.3264
ACBD7	12.0068	10.4712	11.2848	6.10134	6.50065	6.07796	8.63404	3.50947	11.2613	8.37343	10.3884	8.90135	11.0478	11.9766	8.16493	5.71513
ACD	40.9739	38.492	34.0539	20.5827	38.5489	29.4299	36.4453	20.9803	40.7252	30.4821	25.5534	18.3256	40.2349	30.0288	28.7646	18.3818
ACER3	7.85337	8.66138	6.41053	5.49529	13.8756	9.13342	6.76615	5.79388	9.44572	9.35785	9.5621	7.68409	12.3195	8.16289	12.1224	7.35646
ACIN1	76.1881	69.6704	71.04	57.1703	92.0412	81.7698	91.1871	65.9358	78.5649	83.9284	79.9274	70.6831	93.0939	88.0105	87.2446	65.2245
ACLY	120.043	117.691	122.671	112.301	141.835	130.088	131.533	136.762	101.002	104.959	101.553	113.482	102.717	101.182	110.562	96.384
ACO1	77.1387	90.6793	95.7749	77.0253	59.1678	75.4372	80.7989	73.4664	59.9555	80.674	85.5227	78.1948	63.1769	86.966	87.4454	84.288
ACO2	55.6195	58.2747	48.8832	48.3768	60.3739	55.9125	66.3851	55.6065	48.0299	38.3472	39.1673	43.4257	42.0271	35.7978	49.1665	41.0196
ACOT13	4.66326	5.07405	3.31758	4.15079	3.28756	9.37043	3.63551	3.93018	3.44958	9.31808	7.24886	6.49068	4.01043	4.7388	9.68957	4.56736
ACOT2	29.1098	34.3341	39.8107	28.3645	36.4143	53.7953	49.2542	36.8306	45.7681	45.2529	50.6906	48.744	42.5055	53.2265	56.0713	56.0195
ACOT7	116.977	89.5165	79.3285	74.8157	134.345	127.592	110.343	97.1982	111.31	100.914	97.8073	74.1489	117.85	91.5867	93.5605	65.7958
ACOT8	22.4022	23.2906	22.9253	23.3398	19.6223	15.8463	23.0599	32.0625	15.9549	21.0708	21.6491	23.3994	15.969	18.7031	21.2109	22.5746
ACOT9	59.1899	82.2348	65.4672	56.7308	83.2113	69.8184	70.1895	76.1038	42.802	55.6909	68.5796	61.0785	45.2893	67.1899	44.4088	60.4425
ACOX1	5.49369	9.90791	6.65465	10.3434	10.9639	9.48555	9.32087	8.33476	6.83677	7.53457	12.5616	7.36011	8.72186	9.84479	9.91792	9.41924
ACOX3	9.21665	6.67986	8.08686	9.37524	10.9857	8.54829	9.10939	12.7552	10.7738	8.73449	8.10291	10.7978	7.85978	7.52836	7.70927	8.76097
ACP1	119.705	125.754	108.136	115.932	142.092	122.331	109.332	117.998	142.791	118.499	125.004	104.661	140.432	139.925	124.32	106.955
ACP2	20.2597	19.3438	20.447	21.5657	33.9964	33.7568	38.4039	48.4434	25.7257	29.0963	29.5176	37.4037	30.8687	31.315	28.896	26.2396
ACP6	2.73798	4.02377	3.74743	2.02634	1.64031	4.62065	5.93476	1.87713	3.91668	3.63509	1.60108	1.82961	2.51942	3.16227	2.55663	2.58185
ACSF2	11.3948	13.1631	10.2551	17.2003	7.45207	13.4301	19.1004	10.6872	10.4134	14.286	13.9509	27.7992	11.2703	16.1746	17.2513	23.9551
ACSF3	14.1941	11.8058	12.7412	9.52992	10.0911	13.7813	9.77003	11.2291	9.23458	12.3892	10.2328	15.2327	13.1035	9.74722	10.1898	7.42052
ACSL1	11.6451	12.1885	12.5901	13.2988	17.3089	15.9709	15.1732	20.2131	11.8679	15.2948	12.0561	16.5158	11.5966	16.9144	16.3291	15.3456
ACSL3	60.8402	64.4622	62.7435	55.0056	46.8657	37.9939	37.8861	27.9559	49.4285	59.6091	56.0231	42.7016	46.5043	51.7033	54.0896	47.2548
ACSL4	89.58	97.8405	80.1912	85.7161	80.5876	60.9317	56.1321	58.6328	71.1899	81.9326	81.3882	83.5988	74.1647	81.6149	79.4349	88.6987
ACSL5	7.57889	5.80845	5.1944	7.40667	7.76379	10.2143	7.28792	9.66864	5.1936	7.37589	6.39074	7.84309	5.45591	6.11994	6.77265	8.19647
ACSS2	16.7401	23.6194	20.2689	15.9681	13.4582	13.9462	16.7104	15.4261	11.4354	12.3856	12.511	13.8511	10.044	10.9649	12.3626	15.02
ACSS3	5.75306	7.97771	7.54725	9.75293	3.47369	5.15548	4.41959	2.54596	2.88423	3.98194	4.93371	3.72945	1.88724	3.97186	4.41726	4.89724
ACTA2	96.0504	41.345	37.5615	113.943	56.7002	18.9847	25.0912	65.4779	87.0996	34.582	37.9101	112.532	91.1815	34.3542	45.0869	95.7594
ACTB	9464.58	7015.96	7588.07	7330.4	9758.67	7587.45	7356.79	8396.57	6454.43	5868.22	5919.53	7323.33	6534.37	5729.64	6068.36	5617.39
ACTG1	8617.41	6639.15	7809.33	7463.59	7627.27	6399.13	6528.29	8305.24	5958.26	5742.62	6183.94	7247.01	6260.42	6574.54	6185.56	6405.36
ACTL6A	87.0235	72.647	70.8708	61.7005	96.181	68.9908	54.6974	39.7717	105.313	71.6292	71.9418	49.8012	103.029	82.1974	75.0985	56.081
ACTN1	408.664	285.202	296.607	344.025	428.075	315.323	286.334	420.141	303.579	274.382	268.042	391.405	322.968	256.522	282.455	317.114
ACTN4	721.488	553.581	612.492	536.63	613.531	522.674	573.137	668.505	616.339	549.183	550.185	605.595	641.189	533.815	560.866	539.461
ACTR10	53.0098	56.8086	61.51	66.776	45.6095	55.3812	36.7817	62.7786	61.7005	55.2246	57.3665	70.4333	58.8928	54.4746	58.3836	73.3389
ACTR1A	161.13	151.482	167.702	155.002	168.77	180.129	165.615	178.489	147.431	163.67	164.738	176.582	155.879	158.352	169.005	165.054
ACTR1B	74.4438	76.0028	75.4552	43.7497	48.4687	58.6013	61.8318	47.0662	56.3324	68.8574	63.346	50.0516	60.6673	66.4806	69.7651	49.3874
ACTR2	279.693	270.541	264.941	287.671	260.471	198.353	184.273	199.348	227.558	234.078	228.946	280.659	247.627	242.275	238.611	287.285
ACTR3	399.777	375.774	380.416	410.245	396.912	288.245	244.778	274.654	359.731	307.042	323.711	360.687	348.793	336.183	301.968	329.88
ACTR3B	4.1556	7.64472	5.33729	6.65525	4.92403	9.83166	10.4823	3.73232	4.59054	3.81983	4.35241	5.59757	4.40646	6.62697	3.85781	2.00165
ACTR5	3.53266	3.84226	3.45904	2.68653	6.72161	5.12774	6.09912	4.46861	4.01332	3.92276	3.21766	3.61088	4.52246	4.0325	4.17873	3.28763
ACTR6	29.1037	31.8877	38.0118	30.1118	26.3596	22.0722	19.5403	21.7215	26.6622	28.8383	26.8756	17.0657	24.8765	25.7226	21.1409	23.8321
ACTR8	16.3107	18.4776	18.5523	16.5833	17.4563	15.1652	19.8786	18.3671	14.7673	18.3096	13.7178	14.698	15.8504	16.7242	14.0513	13.0972
ACVR1	15.2174	17.8623	15.6483	15.3858	18.4605	15.4682	15.0916	16.2629	12.2159	12.2869	11.9583	13.7991	13.4142	12.4737	13.2042	13.9307
ACVR1B	8.92004	8.25094	9.3963	7.89694	12.1354	10.2909	10.4279	12.6195	6.86499	6.78405	6.3572	7.42181	8.30022	8.29949	7.81458	7.66353
ACVR2A	2.07399	2.30344	1.76058	1.84656	2.52892	1.40458	1.65711	1.79778	1.99323	1.68029	1.76498	2.2603	2.01567	1.22387	1.86084	2.92287
ACY1	33.6409	33.4856	31.3871	23.3942	24.4842	37.5666	41.779	26.9814	25.436	32.2051	30.173	38.7423	36.9527	28.8082	28.5102	31.0924
ACYP1	41.1482	37.8814	27.4023	19.8966	28.1232	22.366	16.6258	10.111	25.4179	22.0834	19.6466	12.8157	25.2615	20.6604	22.596	18.8352
ACYP2	10.0531	7.01075	8.11913	16.4735	12.7943	7.18781	15.7518	23.0092	10.0352	15.9351	10.1906	10.0739	13.9105	22.6228	11.0931	22.0271
ADA	10.2924	9.44416	7.89965	10.6419	7.40293	7.53454	5.18703	7.343	8.09804	11.2203	13.3235	12.8174	8.81197	8.58699	10.9642	11.2004
ADAL	5.81773	4.45804	5.69562	3.72694	5.67225	4.4679	5.77513	4.61576	5.94406	6.11753	7.3246	7.45241	7.62259	7.95595	6.66775	4.30529
ADAM10	75.0119	86.1846	79.79	88.4627	69.5425	46.939	31.8192	35.5389	56.565	68.3587	49.26	79.199	43.288	50.7344	49.3426	71.7621
ADAM12	26.7659	24.3545	23.7612	39.5725	34.1898	35.2998	30.606	58.6049	42.0449	38.9765	45.2833	48.7815	46.2751	42.8345	47.934	46.3023
ADAM15	99.3316	122.225	118.143	86.549	99.8952	122.348	126.698	159.11	84.1436	100.187	106.813	95.4442	87.6232	102.384	102.216	99.2517
ADAM17	21.1349	20.7277	20.6975	20.5849	16.7268	12.2115	14.8963	12.4989	14.9608	15.598	17.7408	19.2228	16.2356	15.8999	16.3709	16.4835
ADAM19	31.0731	18.6957	19.7815	42.4879	44.2003	24.8484	25.9069	61.1174	19.3856	17.7941	20.8865	33.8242	21.3492	17.3982	21.7348	31.8214
ADAM23	11.3458	12.4488	11.2245	16.426	10.6752	12.2578	15.7229	11.3432	8.65249	12.3061	12.2136	22.2685	8.18005	10.7202	9.37876	17.5907
ADAM9	355.44	330.624	323.972	392.035	332.113	229.884	211.729	237.064	283.834	310.374	319.37	377.142	289.938	322.974	319.124	414.07
ADAMTS1	46.0618	67.1705	79.5917	82.8488	36.5753	59.5386	53.2181	110.415	43.1748	43.8662	44.326	73.7103	34.5123	43.36	43.6859	55.276
ADAMTS10	6.4098	6.87702	5.0214	6.37235	6.00206	3.81934	3.96583	4.28238	5.72023	6.51161	6.65624	6.09812	13.7037	6.34053	9.63943	8.06668
ADAMTS12	15.7542	27.0173	31.277	39.6693	15.2434	25.3451	24.7107	35.3862	14.9834	37.2849	38.0572	54.5685	16.9533	39.1507	37.2888	53.0312
ADAMTS15	2.6527	2.71013	2.25202	4.09864	3.56976	5.57567	6.33683	3.31459	4.34703	5.48251	4.52972	4.01601	4.64841	5.47782	5.14836	3.97888
ADAMTS2	3.50873	2.74198	3.28374	4.82735	5.60596	5.65867	5.16157	8.60028	5.10459	5.43804	5.01716	6.29215	4.84739	5.24922	5.15103	7.28093
ADAMTS6	16.377	16.7787	15.6882	11.8677	12.8778	10.9591	7.96421	9.05655	17.9757	11.142	15.8283	14.009	17.083	15.7644	14.374	12.4206
ADAMTS7	1.82664	1.36672	1.01631	1.38347	1.87245	1.07986	1.27713	1.07538	2.3814	3.23547	2.37118	4.60701	2.4651	4.49141	2.67578	3.4544
ADAMTSL1	29.9027	46.9761	48.9895	58.5494	22.0234	33.2089	36.0528	50.464	17.0379	27.9522	33.6035	39.0052	19.2423	29.3875	33.7611	38.1089
ADAMTSL5	3.37679	2.59718	3.76616	4.7747	3.68187	2.74544	1.70506	5.86746	3.28581	3.86947	2.85072	4.45819	5.44203	4.5288	4.3619	5.84486
ADAR	64.8842	61.1249	60.1192	53.0401	71.7546	62.4177	74.5773	64.0429	59.9602	58.5835	55.6953	56.8816	71.1017	55.459	59.1593	51.9293
ADARB1	9.88265	8.79509	11.8067	10.1526	10.9572	9.85444	7.395	8.3844	6.81242	7.07956	6.73428	7.86205	6.97	8.13293	8.09197	7.77889
ADAT1	30.515	22.7635	28.4289	21.5564	40.0625	25.3635	23.6314	25.5892	38.7705	22.2418	23.1847	25.7925	27.5266	35.3075	29.9549	21.1507
ADAT2	4.15399	4.69851	3.79715	3.6286	4.63067	3.9031	4.92366	4.31692	3.13182	3.39788	4.00312	3.91441	3.60843	4.46247	6.18914	2.95032
ADAT3	4.42666	4.50299	2.57904	2.12666	9.14919	8.32946	5.97287	3.83347	5.83394	5.50838	6.0536	3.38768	5.6752	6.14571	4.75477	4.45571
ADCK2	12.2825	11.852	13.0289	10.4082	13.3664	14.1862	15.2312	12.145	9.58262	10.8845	9.96813	10.0367	11.0621	12.0626	11.4476	9.18644
ADCK5	8.48482	6.38907	6.97265	4.58972	10.0697	7.96089	6.47825	6.74832	6.91775	7.21657	6.37423	5.05038	5.99005	5.97107	6.75195	4.3977
ADCY3	26.5653	27.3597	27.1865	15.2867	32.417	32.4221	32.5987	23.6232	35.885	29.9485	25.1651	19.924	29.2161	26.792	28.5161	12.7505
ADCY6	19.3756	21.5905	22.024	23.3321	18.5766	17.8378	16.9183	17.4914	12.4065	13.0705	13.5898	14.582	12.869	11.5575	14.8936	19.701
ADCY9	6.5693	3.71846	3.86523	3.88446	12.1227	5.6628	5.79681	5.1436	5.44335	4.49294	4.14252	3.56063	4.52677	4.1622	3.95878	3.38253
ADD1	91.9879	89.4849	95.1761	91.6624	112.662	98.6159	123.483	124.135	84.8994	83.0391	82.4981	87.2724	85.7141	84.0258	91.9756	84.9503
ADD2	31.5241	15.4614	22.8836	10.4755	17.0101	20.2059	20.763	11.0556	21.2827	21.1449	9.05909	8.97376	17.7867	12.9143	10.8014	15.0668
ADD3	33.5111	32.4723	31.3439	27.0795	21.3453	20.0559	19.6329	17.8895	28.0607	35.7582	29.2248	22.3692	25.2816	28.1854	26.2816	24.9119
ADGRA2	4.10491	3.81826	4.84708	2.68214	2.26394	2.17382	3.44159	2.12968	2.90694	3.61876	3.61126	2.6533	2.81597	3.46623	4.48782	2.73819
ADGRA3	20.6629	16.5986	13.0333	11.5457	19.9796	15.4895	19.5482	12.3485	18.3874	14.7095	12.6647	11.2042	16.1693	16.9234	14.1661	10.7795
ADGRB2	6.71281	12.0095	12.3043	8.83148	5.96673	8.53499	9.16583	11.6398	6.17871	7.60205	6.64848	7.47506	5.27422	7.37499	6.93126	7.04222
ADGRE5	35.9062	30.0455	32.3018	28.9699	51.2791	36.4234	29.874	39.2819	21.8611	21.155	14.0471	20.01	25.5674	18.9215	18.5157	15.9194
ADGRG1	1.32113	2.09624	2.70045	2.26025	4.36509	5.89895	9.49615	9.97902	4.13246	6.77122	7.64056	11.5741	3.23913	8.57853	13.051	9.29151
ADGRG6	31.7868	24.5042	22.7562	19.5062	23.8675	11.2395	8.2533	7.8212	32.7749	18.6705	20.7041	15.0457	34.2965	19.3753	17.3849	16.4941
ADGRL4	34.1769	44.5431	50.3553	52.406	42.4573	34.9449	39.7133	45.1979	17.8447	25.3407	24.9367	31.9836	16.5005	27.1227	24.2185	33.5929
ADH5	129.275	174.67	174.54	155.487	221.711	137.002	169.999	148.509	106.076	124.604	141.372	127.406	142.517	141.149	150.334	139.529
ADI1	51.1697	54.6188	55.8513	45.4415	51.8547	63.0774	65.6347	55.794	82.9354	89.5878	85.7887	67.437	81.7375	84.8808	92.5992	67.1094
ADIPOR1	92.3414	89.5161	89.4647	81.0777	95.2334	84.5881	79.2858	84.8601	73.5122	72.8753	68.408	73.1388	74.8909	74.6676	71.9044	67.1113
ADIPOR2	43.6144	44.8485	45.0927	39.5749	53.4385	46.3546	49.0043	40.7803	33.319	37.8496	35.4219	37.6331	33.6926	38.1371	38.2633	33.7357
ADIRF-AS1	14.0072	25.6108	25.8065	13.0635	6.19186	6.07195	8.7562	6.43764	6.62007	7.16238	9.36516	6.66514	7.8502	8.19654	15.5548	7.52488
ADK	122.524	158.451	149.076	139.148	115.331	111.77	93.928	96.5713	99.9504	104.192	111.358	105.235	105.544	120.554	105.247	109.927
ADM	49.4863	35.3875	38.6214	80.3322	127.982	51.7645	58.8344	109.793	68.3277	80.4595	71.7344	105.076	64.57	83.1625	87.4238	130.904
ADNP	21.3771	23.0341	22.3052	16.3748	33.2184	23.8758	23.4597	18.7163	25.54	24.2972	22.7415	20.4663	27.5814	24.2913	24.3403	17.9737
ADNP2	14.674	11.4633	14.1998	9.26635	26.1259	17.0133	16.0437	12.8412	19.5271	13.879	12.9126	10.1745	21.5155	16.6643	14.6482	10.7136
ADO	33.5346	33.1728	31.3553	25.5254	33.4818	33.6418	29.2728	31.7803	26.2362	26.9721	26.7229	24.5616	31.2536	31.153	30.4658	24.4501
ADORA1	3.65232	4.44914	3.23765	3.33625	3.27201	6.83676	7.60618	5.18165	3.78928	7.51383	6.91709	5.55939	5.06925	5.11657	9.1783	5.4753
ADORA2B	41.4532	48.2521	52.5854	36.0023	48.8404	53.8844	67.1557	60.3317	32.9737	40.0004	44.2729	43.1675	31.755	42.1015	48.3845	44.993
ADPGK	44.0256	31.9724	29.6971	37.4091	53.9823	36.6784	39.4399	42.2991	35.0026	35.7215	37.0933	31.6953	54.565	34.8766	37.4109	30.7343
ADPRM	8.50195	10.1071	9.7667	7.31535	6.89552	6.28287	5.91267	4.61681	6.58324	8.49179	11.6523	11.5739	8.72929	10.0086	10.2239	12.6133
ADRA1B	6.73596	5.31561	5.21526	3.98056	6.96598	5.23741	6.60464	6.11677	3.39797	5.10439	4.11322	4.88631	4.23248	3.53156	4.03025	4.14203
ADRB2	5.88224	4.77831	5.71205	3.69139	5.94516	6.37822	6.47805	5.12562	4.93195	5.165	4.23247	4.06205	4.18747	5.44881	4.72779	3.299
ADRM1	101.922	94.7027	97.4369	83.8316	140.72	154.133	146.432	133.573	110.124	111.005	103.265	97.6375	118.443	114.967	115.858	103.812
ADSL	106.741	97.615	96.5767	76.7892	161.597	115.491	130.445	114.163	108.139	101.294	91.4867	85.3787	115.05	99.5193	86.4306	77.1168
AEBP2	17.9331	19.8916	19.4403	17.7611	21.7937	14.9118	17.6964	14.7694	13.273	12.4932	13.5184	14.7719	15.1617	13.2271	14.8654	13.0724
AEN	26.7623	23.0229	21.7135	17.27	27.7469	27.6008	27.9522	25.2468	28.7287	22.7178	20.5222	20.4182	30.9399	26.7018	21.6678	16.8406
AFAP1	55.8286	55.7607	57.9885	64.3742	51.5929	46.5257	53.2086	65.3422	65.3129	66.3777	65.0787	69.1743	70.1425	64.1136	67.7826	64.7177
AFAP1L1	8.47491	7.60966	10.1406	5.99008	10.8288	7.40624	6.84604	7.30842	7.35182	5.78964	6.99445	5.07282	9.03806	6.70504	7.75038	5.55552
AFF1	11.9127	12.5723	11.0905	13.0181	10.761	8.67	7.72969	8.33932	10.8986	10.3461	11.5275	10.1588	8.8683	13.1363	10.3417	8.77831
AFF3	6.79006	9.92803	11.0876	10.5327	9.24771	7.35661	15.0893	7.29249	6.43891	6.41242	7.53435	7.70395	9.9133	10.5985	9.48871	10.0134
AFF4	18.773	25.0888	26.1081	23.2823	23.2115	17.7402	20.1502	20.1162	24.2075	26.6234	25.703	29.2775	22.6735	25.5807	28.8135	26.4607
AFG3L1P	9.81453	9.85018	5.82983	6.74565	15.2194	15.2877	10.4712	5.71991	17.2775	7.76555	9.10181	8.05057	19.3105	11.3434	12.4776	8.27484
AFG3L2	25.6919	31.1531	39.1663	29.2146	47.677	46.3805	48.7208	40.1998	33.0631	32.3423	33.0554	29.421	37.1596	39.5859	41.1902	30.3774
AFMID	10.8968	13.7643	22.0297	13.4266	28.8332	16.7062	26.7729	24.2953	21.1418	16.3797	19.9776	22.9	24.6277	17.6313	19.5999	23.7281
AFP	7.98554	2.65738	3.34973	6.07156	6.83883	8.19937	5.65114	3.27827	7.04038	8.39063	8.27532	6.21801	7.50208	10.3337	13.3187	7.4925
AFTPH	15.9963	11.0702	10.5873	8.2254	11.8317	6.63668	4.99832	6.13599	10.412	10.1426	7.87415	8.1848	10.6819	10.3571	10.6621	9.81261
AGA	9.38832	10.6333	8.69002	13.4299	10.1453	8.80338	9.07086	6.73342	9.45193	10.7065	9.48456	11.6353	9.43458	10.8511	9.66558	10.3411
AGAP1	7.95174	4.61155	5.2225	3.56113	13.5238	7.7879	9.83452	6.86298	9.50334	9.25449	7.71216	5.83545	10.8581	9.00347	7.46814	5.28415
AGAP2-AS1	26.4844	29.328	32.18	25.944	39.5177	36.6041	42.6673	42.3912	30.3185	32.0369	32.672	30.6834	27.7074	31.7226	35.3432	25.9875
AGAP3	59.0478	56.3548	54.8868	38.7452	55.4718	58.1332	69.864	53.8785	43.1014	45.9416	45.1332	48.2652	51.9926	58.7766	47.0553	37.573
AGAP4	6.1532	5.76513	2.80723	1.16779	5.53773	2.99145	1.09763	2.60263	3.56761	1.82653	2.89026	1.88756	2.94125	3.19483	2.06367	1.07811
AGAP6	5.86107	6.59432	6.31236	4.54086	7.7584	4.69998	5.78866	6.64625	6.70383	3.79889	4.91279	5.98464	5.73349	4.67144	5.3132	4.4267
AGAP9	3.09619	3.60692	1.89202	2.99002	4.70313	3.83867	3.58647	1.28972	1.86546	1.38401	1.53324	1.84207	1.98358	1.77685	2.80171	1.38006
AGBL5	31.8726	29.9001	31.6832	18.508	30.0081	32.649	35.1595	24.2602	26.126	26.0491	23.8941	18.52	26.6389	22.3578	25.9687	18.5284
AGFG1	56.1119	72.8164	82.6877	53.6115	68.4108	49.4119	49.4752	53.4823	61.6215	52.8736	47.8068	53.9617	47.7934	69.1711	73.0865	51.8713
AGFG2	8.00081	9.19265	6.89545	4.63919	11.2926	14.78	15.7464	3.50898	15.4442	7.99527	12.3305	12.6894	7.96344	12.5473	9.78075	6.91209
AGGF1	13.4357	13.7525	14.5744	12.4518	12.3823	12.0397	10.4053	9.92362	12.1686	12.6529	13.2965	13.506	13.7747	12.7575	13.6508	13.3488
AGK	26.4297	14.9747	19.7013	13.4631	24.8186	20.6947	14.4845	16.856	17.7646	19.4308	15.6038	20.1464	23.21	19.1761	18.7366	15.5491
AGL	2.93957	4.81325	4.72985	4.01403	4.03614	3.53926	3.58228	3.23299	4.1778	5.3119	4.72926	5.26843	3.71077	4.98241	4.68001	5.17665
AGMAT	1.05167	1.09197	1.46894	1.6843	1.35204	1.92035	2.04155	3.38673	1.34535	1.80583	1.74985	2.0416	1.24458	1.2667	2.13138	1.97129
AGO1	5.96139	7.18096	7.95075	4.85222	7.38724	6.94648	8.39695	5.77818	6.28066	6.49445	7.50433	5.1102	7.42691	7.61521	6.34721	5.66623
AGO2	12.6557	9.78789	9.72471	5.79312	15.7622	9.21387	7.23177	9.16505	11.312	6.85458	6.33068	4.64905	11.2013	8.50762	8.76941	4.50604
AGO3	7.30305	4.06978	6.09645	3.48016	3.69099	8.74748	3.85166	7.56807	7.20724	5.25125	5.06681	7.46275	2.52381	7.53075	4.63309	3.34121
AGO4	7.92835	7.02133	7.06412	8.61633	8.26867	5.31906	4.53617	2.48841	6.39687	4.85097	5.16929	4.48211	10.5637	5.37294	4.79584	5.60333
AGPAT1	77.5348	75.1358	66.1757	65.7878	78.8043	70.5438	71.2867	76.9586	49.6235	54.0795	57.0719	61.7535	61.4263	56.0144	51.9814	51.819
AGPAT2	43.2148	42.5184	40.5364	39.0389	44.8428	53.0486	45.6709	46.8773	39.0113	39.2218	39.2643	39.5388	42.3468	39.4255	41.6652	36.7698
AGPAT3	50.8259	49.7158	49.7352	49.2725	64.6675	48.4323	54.9231	59.7982	44.023	46.0113	44.8019	44.9048	51.5908	45.0398	56.9817	38.9002
AGPAT4	5.78449	4.1788	4.67823	5.71046	9.63109	4.16615	4.90626	4.71776	5.59959	3.87098	3.28376	3.6195	6.42124	4.79176	6.76315	4.22407
AGPAT5	42.5111	34.7326	39.6109	25.2473	66.3063	35.6115	31.0769	21.0846	39.155	27.7501	28.7948	19.0109	38.5879	26.6547	25.2068	18.7392
AGPS	27.44	25.344	26.1969	24.0304	36.7547	20.6163	17.8257	14.732	25.8714	27.4437	23.5168	19.8698	24.893	24.797	25.2366	21.868
AGRN	121.094	134.801	119.599	106.276	91.0027	114.204	135.159	137.232	99.6738	116.768	113.829	130.016	104.592	124.624	115.197	119.991
AGTPBP1	5.93814	5.72127	5.16164	3.9664	6.5481	4.04111	2.88249	3.10003	6.11641	5.98836	5.29171	4.88367	6.90674	5.54809	5.74133	4.96003
AGTR1	5.82514	3.71133	5.65322	7.31366	5.30439	5.19231	4.04384	7.47982	8.10837	6.26709	5.40195	7.91679	7.52242	7.50444	6.63735	8.01169
AGTRAP	77.6923	95.6474	101.251	74.1543	70.6569	81.0106	105.855	82.6566	59.5537	71.7417	75.3315	81.2518	57.634	78.7867	87.6363	76.7322
AHCTF1	26.9919	30.6259	26.0307	22.3682	27.88	25.0502	22.5818	16.9338	29.3704	28.7992	24.3337	18.6051	33.4886	27.9883	25.5985	25.6613
AHCY	123.944	132.497	134.165	101.923	134.761	143.873	142.894	131.804	119.114	122.133	111.529	108.489	118.172	108.811	128.943	87.2217
AHCYL1	79.3867	73.5878	72.6693	58.823	70.2019	55.5152	56.8775	53.6291	52.5001	50.3833	50.1165	49.9878	52.7703	53.9573	53.1401	45.9803
AHCYL2	2.80806	5.45621	3.92413	5.85705	4.56522	4.15957	3.08273	6.19026	2.65872	4.03016	3.81	5.04239	2.79152	3.67595	3.38891	4.4025
AHDC1	8.33329	7.85991	5.83617	6.04974	12.683	10.2243	16.4331	9.58486	7.34497	8.22947	7.06344	7.58182	8.15935	9.60054	8.90794	8.79594
AHI1	9.66177	9.577	10.2704	6.75428	7.1291	7.15713	7.04872	7.15642	9.5302	11.7887	11.77	5.27519	11.175	12.2722	15.3281	18.862
AHNAK	106.64	95.9795	109.909	77.2944	104.59	65.6369	78.7454	69.6333	84.9557	73.065	66.5858	73.4472	97.5054	68.4672	79.7337	71.1265
AHNAK2	17.1399	23.4837	25.1349	25.7142	16.7847	16.3727	28.549	33.0699	8.97473	11.705	12.6937	22.8388	7.24176	12.2826	14.1301	20.4698
AHR	16.3439	15.186	14.6945	12.9002	19.9105	17.8701	22.237	13.7211	17.8333	20.1382	20.7833	17.2988	18.7757	20.6894	26.3359	17.5095
AHRR	16.3997	13.574	11.7851	7.14498	13.5549	17.4659	13.9705	12.6854	5.45229	6.4415	6.98324	5.5499	9.06888	8.42861	7.79832	7.18089
AHSA1	101.363	99.2148	110.175	86.2942	109.23	118.366	99.5952	100.267	108.313	107.541	98.0841	100.849	105.612	97.5303	93.7071	89.0092
AIDA	99.0273	114.092	112.863	101.374	88.9179	72.6937	67.6361	62.7713	69.9078	68.9632	68.9594	67.5721	71.833	70.3711	74.7035	67.7802
AIF1L	6.40683	9.93542	5.19091	9.01746	3.45301	4.19585	5.85177	7.22843	21.7361	20.3827	16.2742	19.4766	20.3397	25.7951	20.4173	22.0166
AIFM1	19.9837	22.7063	22.7807	20.323	25.022	24.37	20.4402	15.5259	16.2617	22.6127	19.6191	23.085	20.8278	21.5776	22.838	21.8617
AIFM2	13.407	10.8623	8.74599	4.95036	16.4482	14.3857	8.96573	9.12967	17.7009	14.656	12.7511	11.042	17.3612	15.6776	13.4883	11.2639
AIG1	53.1692	49.7566	48.9871	49.6006	36.2581	41.198	36.3517	36.2616	30.13	41.204	35.0064	39.3966	26.8024	36.1065	38.4933	52.0131
AIMP1	32.7489	35.7149	34.487	40.8856	41.1942	31.9627	25.9738	30.046	33.4639	43.3955	43.6685	46.1443	39.447	37.4629	42.0695	48.8418
AIMP2	41.7847	44.616	39.8391	36.0888	89.1132	59.2012	80.0079	54.2698	67.5133	59.1488	62.0909	50.6775	76.0447	59.9179	56.1922	52.3313
AIP	59.8802	60.3191	51.5361	43.1215	51.9751	56.7262	49.4583	40.9534	55.4758	56.1321	64.3185	46.9347	54.4603	45.2617	57.2038	44.128
AJUBA	94.7307	67.3788	64.3262	53.5611	96.8756	71.9252	70.0924	63.9208	115.095	106.652	99.9131	101.911	120.335	106.342	117.611	99.9524
AK1	29.5271	55.4786	39.1057	42.7755	52.019	53.0615	54.5728	58.9395	47.398	66.1173	48.7475	71.8552	68.872	63.0074	62.4924	51.1055
AK2	119.592	109.492	124.666	106.74	115.602	130.384	132.857	104.449	108.032	120.346	119.71	96.4431	100.329	121.191	116.065	105.76
AK3	37.4367	43.2668	43.1296	46.9921	38.7043	35.4531	37.0885	45.6159	30.1756	39.633	37.1579	41.5162	37.2421	45.1586	40.637	49.6721
AK5	3.25328	6.1707	8.05585	13.1493	1.98242	5.21644	5.75252	11.2	3.34989	4.77667	8.27352	10.4782	3.40502	4.24873	10.7643	9.85042
AK6	38.0128	35.4456	43.2014	30.6069	31.6203	30.9346	24.647	22.3192	36.0871	30.2315	39.4908	34.2839	27.7886	59.8725	26.2751	29.8313
AKAP1	7.06996	8.70616	8.99405	5.37156	13.2072	14.4983	13.1187	9.70195	11.1255	9.91149	8.92706	6.09473	12.2906	11.0012	10.3144	6.66292
AKAP10	12.6267	15.4935	13.4609	13.436	15.5888	10.2359	9.42028	10.3091	13.1934	12.1643	12.2295	11.5057	12.1279	11.755	10.5993	12.4996
AKAP11	9.4201	10.6302	10.4723	9.3174	11.5933	8.31403	9.6843	7.21788	10.612	12.2208	10.7198	10.3882	9.82111	10.9734	11.6031	10.3562
AKAP12	18.1799	19.4676	23.3758	18.1062	27.2987	20.6481	16.271	20.9719	18.5058	19.798	18.3457	19.0414	20.6645	16.4803	20.3247	15.3038
AKAP13	7.61209	8.49651	7.72946	5.60087	5.28071	4.98658	6.09214	3.22198	6.43516	7.4271	6.73557	5.99632	8.73521	6.08139	6.99075	6.69065
AKAP17A	20.9104	19.035	19.8715	14.9401	18.6391	18.6691	18.2019	15.8331	14.4913	14.1876	12.6593	12.8614	15.5438	14.9714	13.6174	14.6026
AKAP2	90.6499	87.5629	82.2649	68.2773	96.0475	74.7012	69.0899	74.309	97.5032	102.154	103.383	110.313	88.2352	99.7669	111.786	92.8975
AKAP7	3.99649	4.28118	4.48885	2.8872	7.16135	7.20452	5.78692	2.30549	5.87949	3.74512	4.74851	2.7729	4.45736	3.45576	4.45119	4.29351
AKAP8	12.4504	11.813	9.58422	9.12308	21.2773	15.8269	12.7471	12.7998	14.2406	13.5099	14.2023	14.7294	14.623	14.5467	13.6288	12.0874
AKAP8L	32.0125	33.0662	27.0047	25.5027	25.9016	24.0652	33.801	21.872	18.3396	18.2058	18.5224	24.4993	19.6252	21.1596	18.5696	21.273
AKAP9	7.88909	7.853	5.49718	8.18092	4.19695	5.47949	4.66313	3.49073	5.78547	6.87373	7.43327	6.18508	6.36915	6.92774	6.22299	7.80361
AKIP1	36.6312	33.453	32.8785	33.7729	40.0002	26.7847	38.0076	41.269	33.5173	43.4941	31.6422	45.9896	35.7047	36.3627	44.3397	39.575
AKIRIN1	47.3848	55.0814	52.9762	60.2591	64.7251	58.4481	53.0212	80.9093	40.4601	51.808	50.9651	66.1492	50.1248	60.4905	56.8981	62.8143
AKIRIN2	43.397	46.5945	44.1542	38.7155	56.8079	40.833	50.815	52.0186	28.6018	29.9674	27.2837	27.4126	27.3162	31.8104	31.1305	27.0945
AKNA	3.76471	3.77636	3.79713	4.22856	4.69585	4.29616	5.10372	4.01902	3.91318	2.78984	3.10219	2.62039	5.44922	3.53314	3.38792	3.11998
AKR1A1	99.8398	108.705	86.6586	67.6245	82.5803	94.4986	76.8227	70.1405	95.013	60.6435	64.3795	81.6491	86.6895	76.0291	83.9016	69.9763
AKR1B1	177.16	273.705	262.592	253.171	174.133	262.198	330.966	277.375	404.572	510.096	594.59	622.977	441.231	525.372	723.024	703.355
AKR7A2	66.3693	80.0471	80.6722	58.5387	62.4056	81.1946	78.0753	75.5271	67.5701	79.0644	75.3346	69.3794	63.5882	76.976	78.4146	63.2113
AKT1	142.208	128.244	141.117	94.6081	172.323	140.305	142.578	122.823	146.635	129.251	125.193	106.331	157.796	129.387	138.681	89.335
AKT1S1	41.3806	52.3765	53.7041	52.6193	51.7591	66.4589	62.2759	78.4335	51.7609	62.9451	63.5686	72.1792	52.6642	61.426	70.0025	65.5641
AKT2	88.1571	77.5512	89.6791	55.7893	81.6859	97.2499	86.1777	76.4707	64.4207	83.8224	68.3713	69.5421	87.3634	89.3148	94.5104	71.9023
AKT3	56.0247	59.4443	54.0279	38.9241	34.5877	26.8217	24.6751	20.8937	35.0351	34.0974	27.5616	25.4543	38.1513	30.9663	30.1662	29.2896
AKTIP	27.9777	21.1626	23.8869	23.5771	18.0742	14.2667	16.551	14.5867	20.6289	18.0402	17.2606	17.3406	24.8629	17.6804	18.1178	19.1053
ALAD	13.7286	15.3488	16.2032	14.0585	15.7507	15.4652	16.4717	15.5047	14.609	17.7758	18.5388	19.5214	15.045	16.9283	18.6438	15.7969
ALAS1	23.9768	22.5348	23.3894	21.6192	27.531	24.3996	27.2134	27.2398	15.7108	14.2166	15.2734	15.7045	16.8101	15.4491	17.3502	16.0184
ALCAM	214.965	225.959	241.545	292.385	175.726	145.826	174.742	196.801	174.227	176.759	189.181	241.665	180.365	160.922	179.836	232.493
ALDH16A1	19.621	14.3394	17.291	8.66254	25.2721	20.1952	18.4828	15.5282	23.5322	19.3722	19.7057	14.6278	25.4351	21.1961	21.2538	10.9631
ALDH18A1	70.544	69.007	79.1069	69.0364	80.8583	81.3797	92.9333	104.389	63.5074	61.8088	64.8028	69.98	60.821	58.8747	65.4217	61.269
ALDH1A3	51.0117	82.1639	87.0635	85.2661	50.4412	60.4401	73.0248	89.6353	25.2512	36.7254	36.4323	42.5895	25.0204	39.871	36.5242	46.624
ALDH1B1	30.8552	22.3849	20.0715	25.9303	26.0408	22.7048	17.2867	28.1148	28.9764	31.9333	29.838	46.6316	31.8819	25.1515	31.635	48.0333
ALDH2	5.7579	5.29628	10.7997	6.69704	4.06998	6.18172	6.93433	7.76763	2.33236	6.06193	6.00081	7.48895	3.82261	3.63187	7.38128	5.77966
ALDH3A2	36.723	20.6816	27.2042	20.1957	58.322	31.7946	32.8232	18.9913	32.6612	19.237	16.8665	19.6378	25.8277	25.5665	21.45	18.2573
ALDH3B1	15.5834	15.6796	14.0781	10.2656	11.6189	14.2388	17.0829	13.7337	10.2699	15.4622	12.3667	18.664	13.9377	16.4142	16.8734	16.5401
ALDH4A1	6.07039	9.33899	8.7579	12.8417	7.01503	11.4584	10.5754	11.9447	11.2812	12.5317	14.112	14.0808	10.8826	12.4891	16.4549	13.1867
ALDH6A1	5.33592	7.71265	5.58441	4.24084	4.14204	4.50279	3.86619	3.0749	2.19172	3.37882	3.72968	3.48459	3.02199	4.7219	3.99647	2.90382
ALDH7A1	74.7693	66.6364	53.7438	38.5789	55.0555	48.0031	50.6849	32.2518	69.7475	65.4346	57.9577	37.1287	69.7818	56.3286	57.2689	33.072
ALDH9A1	60.5924	66.6466	72.8277	59.5214	65.7873	69.5212	77.2627	67.197	55.5712	61.024	58.0858	57.3037	56.9826	64.9401	61.0948	57.0073
ALDOA	1822.98	1942.93	2174.25	2339.19	1581.82	2271.27	2259.41	2559.7	1316	1534.22	1485.1	1802.26	1390.52	1479.49	1599.55	1587.98
ALG1	17.3692	16.282	22.1386	15.5858	36.2877	37.9106	36.7861	34.062	24.9583	27.7777	22.9539	28.4128	30.961	25.2363	33.9309	27.1701
ALG10	4.37756	4.92863	8.17485	4.58246	7.46707	4.25229	4.47674	2.5085	4.18976	5.52574	2.77273	2.13426	6.35636	3.97244	4.71625	1.15096
ALG11	3.67568	7.75203	5.56872	4.82641	7.70385	6.80024	8.3967	4.47409	8.57587	6.22283	9.40997	12.5049	7.54451	9.32676	9.66427	10.5308
ALG12	5.70529	7.82619	6.18561	7.57612	9.73664	5.29202	12.9851	18.9924	4.3289	6.016	3.99216	5.86713	5.07258	3.9763	4.56331	3.6781
ALG13	29.1008	22.0086	19.4174	31.2937	39.0674	40.4773	22.8181	25.3604	36.4868	38.1448	31.5663	35.5738	37.449	25.0578	25.8403	34.604
ALG14	2.00259	1.30193	1.37656	1.53798	4.02396	2.15337	6.82823	1.90431	2.3195	2.80654	1.87621	1.77083	2.60085	2.06726	1.87329	2.2332
ALG2	21.9701	24.451	25.0515	30.885	28.7657	28.4345	29.6167	48.439	20.9793	26.9761	27.7007	28.0339	21.1051	25.7188	26.3547	31.7634
ALG3	32.1472	47.8953	41.1979	48.8619	55.5181	63.8073	67.1194	62.579	35.3575	38.2315	38.4841	38.8384	34.7832	46.4047	37.3864	40.9215
ALG5	23.3556	31.8235	32.6857	37.1606	35.88	42.3227	34.3932	23.8812	37.1952	33.7644	38.4788	36.6578	41.9272	39.8884	37.1576	43.7625
ALG6	10.8996	11.4325	12.6426	7.59013	11.0296	11.5902	11.4994	5.55787	9.4627	8.20276	8.48207	7.04149	11.7404	9.39721	7.94408	8.92144
ALG8	42.9624	47.2568	43.8571	54.358	65.9437	49.4744	38.8283	33.7883	58.8103	52.7447	55.0781	45.6249	53.7382	60.2366	47.265	45.2462
ALG9	21.1508	18.4628	20.3415	17.8914	39.1668	26.8565	19.4769	23.8783	22.6176	20.3897	14.9167	14.1572	23.075	18.1703	13.4767	12.6649
ALKBH1	6.44963	6.9752	6.0837	6.45743	10.1583	7.95732	11.1351	8.17819	7.88605	5.83851	6.17413	6.76204	8.03202	6.42736	7.9812	5.53151
ALKBH2	8.64432	9.15351	12.0404	3.85627	8.89334	10.861	9.01102	6.54064	11.1632	8.98448	8.62442	5.98951	11.7036	10.6121	9.00773	7.2531
ALKBH3	21.0597	19.4763	26.0643	14.7113	25.17	25.3091	28.3307	24.9494	29.292	19.6995	17.6694	29.46	29.8651	22.0531	31.9871	26.1825
ALKBH4	5.10026	4.93095	6.73399	4.03228	4.34337	9.56512	5.38776	5.31866	5.05417	6.12763	6.37917	6.40744	8.79289	5.85199	7.40324	7.27247
ALKBH5	56.1136	56.9674	60.4826	58.262	73.5763	67.4188	81.0419	76.5147	36.2947	45.3659	44.4937	35.4267	39.1219	41.0425	51.2426	36.1625
ALKBH6	27.034	26.7728	18.0583	15.0716	23.3827	25.4553	26.0361	19.2954	25.7868	15.9626	22.2462	25.3622	24.1897	21.5942	21.961	19.3694
ALKBH7	29.6655	21.0464	29.4763	21.9768	16.0946	32.4609	29.5117	9.77181	19.633	22.2423	20.9537	19.0929	24.0096	31.6257	26.3313	20.3624
ALKBH8	2.90186	2.81598	1.94305	2.74123	6.71324	4.0744	3.85288	3.07105	3.85525	3.04665	3.36756	3.46254	4.29395	4.01011	4.25123	3.1875
ALMS1	3.42318	3.47584	2.75189	1.79689	4.29067	2.02201	3.19405	1.03203	3.95222	2.26075	2.49773	1.97667	4.91053	2.8594	2.90252	2.09185
ALOX12-AS1	4.53011	2.33186	3.15462	2.12959	1.90655	5.36813	1.69183	2.21177	3.22859	4.24307	5.61546	5.22581	3.35175	5.03639	4.51332	5.43948
ALPK1	7.31973	6.11599	6.51181	3.23231	4.20408	3.12972	2.90734	1.74453	5.54888	3.73033	4.4056	3.54358	4.83603	3.32296	4.30875	5.23366
ALPK2	5.97521	6.39362	7.11217	9.2377	13.2617	6.53327	6.31537	11.0886	8.75897	15.6259	11.365	16.7189	13.4433	16.6607	16.1718	18.7357
ALS2	22.6253	18.9279	18.1247	17.6501	18.3539	13.736	13.9985	10.6819	21.222	20.1196	19.4678	19.7366	23.0446	21.5168	21.9006	20.6072
ALX1	4.11739	5.17376	6.62198	6.54212	7.08472	5.78585	9.9524	4.35087	4.4075	3.67394	6.31739	4.2748	5.15175	3.47315	4.35723	4.0241
ALYREF	166.127	131.065	171.728	120.942	303.651	294.779	245.753	197.935	278.682	215.964	196.327	136.408	310.355	251.352	222.581	137.318
AMACR	1.35603	5.95332	7.425	7.31488	6.91569	7.4014	6.42124	6.03828	4.82363	4.65482	4.37538	7.63378	3.654	5.31825	8.5426	7.66146
AMBRA1	5.676	9.23751	7.07768	6.5414	11.2929	9.32445	18.2915	9.80056	6.51233	7.30764	6.77191	6.32322	6.73213	6.89458	8.50958	7.17609
AMD1	59.746	58.5964	62.7058	62.1333	74.9519	60.5928	50.3642	53.2483	70.0317	64.2272	69.9587	56.5851	70.1657	72.4789	63.3307	68.9197
AMDHD2	17.4252	19.1908	12.7494	11.3479	11.9603	25.5145	22.6221	13.8518	23.4038	16.8232	18.3433	21.4299	26.3553	22.6714	24.9276	16.6357
AMFR	56.3577	46.862	44.1437	43.0174	56.3803	46.9754	53.9321	53.4109	39.8045	42.009	35.8156	47.0186	40.6581	38.786	38.8267	44.3658
AMIGO2	18.1328	26.3703	28.7125	55.4167	59.2997	64.7117	74.7312	84.2782	19.5361	32.0737	41.4795	59.4408	17.1297	28.6331	39.8113	58.9474
AMMECR1	11.5122	11.7301	11.3391	9.48723	14.9281	8.61183	9.22955	11.1971	8.14279	8.58607	8.17051	7.90121	9.59532	9.02892	9.0082	8.37728
AMMECR1L	12.2531	12.0802	12.4675	11.419	16.8343	11.7964	12.8115	13.8997	8.7847	9.43002	9.22763	11.1821	11.6069	9.6165	10.1238	9.58355
AMN1	12.51	11.324	15.0811	8.3949	5.36408	6.10658	9.73639	5.4203	6.89412	4.08941	5.95912	9.66999	5.32429	7.41793	4.36251	12.6841
AMOT	6.525	5.51362	5.48877	4.74412	6.16647	4.35753	3.12928	3.83535	6.78639	6.47415	3.77914	3.67829	6.96418	4.9062	5.1494	3.70948
AMOTL1	25.9694	22.9196	26.5374	19.0189	32.2457	21.3756	23.8716	25.5427	15.9178	17.043	14.8344	14.1577	19.5956	14.8806	16.4559	12.9777
AMOTL2	78.1686	82.4195	87.9773	75.8121	99.9701	93.6925	90.6199	103.308	99.1681	107.498	92.3848	110.378	96.4765	102.739	97.0194	88.8278
AMPD2	36.8012	38.1737	41.5567	41.0829	36.0323	36.6988	41.9624	50.8874	30.4999	33.9212	49.5312	44.9802	27.6427	34.4481	39.7441	38.7076
AMPD3	4.50315	7.597	7.17542	8.3512	3.31803	5.905	6.94978	11.9497	2.82661	4.52368	4.62143	7.91429	2.37021	5.3355	4.66654	7.88503
AMZ2	78.118	84.9101	70.8727	70.1196	69.5532	76.4534	82.3031	63.4156	60.5548	52.9904	53.8627	67.1029	64.2679	60.7674	62.1262	55.9836
ANAPC1	27.0429	26.5508	27.2406	15.0074	32.1777	23.4706	22.376	19.7192	22.9281	18.3922	15.8073	17.2849	21.3708	20.7614	18.542	19.2379
ANAPC10	22.894	32.4757	30.1007	28.4849	28.7094	27.4316	27.047	19.1887	27.0319	26.0251	32.9284	17.8235	26.9396	25.002	24.4117	28.3389
ANAPC11	246.308	194.34	174.465	138.977	170.35	177.252	198.212	128.769	173.487	167.484	153.186	135.237	170.34	157.397	172.4	160.637
ANAPC13	67.444	108.428	83.3156	102.314	62.2107	77.4575	67.5578	78.514	63.3569	75.318	86.9115	73.4577	59.9969	72.9727	63.4716	96.1043
ANAPC15	50.4912	45.7591	51.3064	38.0349	60.5526	64.0109	61.7262	43.5875	84.6037	52.683	61.8878	60.7157	68.1947	71.2104	77.0196	60.3429
ANAPC16	74.3974	109.297	80.3009	87.8808	78.256	56.7128	59.2751	45.471	78.3391	116.14	91.2776	102.249	80.8666	89.6868	84.9657	121.765
ANAPC2	21.2346	22.7532	24.2018	15.9948	26.1342	30.3596	30.5597	26.5455	25.6477	22.6454	25.2559	21.3169	30.1761	29.6433	26.7107	23.7766
ANAPC4	10.166	11.6455	9.92991	8.10307	16.2246	12.2569	9.65504	8.46463	14.2912	11.5315	11.2135	9.91752	14.7142	14.4167	12.9828	13.6642
ANAPC5	89.8325	85.7289	101.238	89.9958	129.075	105.608	127.944	116.713	68.9629	78.9596	70.4276	77.421	81.9207	72.4108	83.0623	77.8749
ANAPC7	45.8238	56.9932	63.8169	53.8503	69.5818	56.5491	62.8433	56.8711	53.4148	54.1558	54.9907	51.5497	64.621	60.1171	50.7269	41.6016
ANGEL1	4.91132	5.75397	6.79191	5.37846	3.69466	4.85933	5.05302	5.4695	2.79781	6.68312	2.81927	3.62012	2.9483	3.09827	4.43521	3.88619
ANGEL2	11.9011	19.8808	18.3923	12.8727	26.4185	17.8106	17.0562	12.0357	17.767	19.8871	14.3381	18.291	18.7409	17.6295	24.6661	15.2636
ANGPT1	3.55352	4.82585	4.3401	12.989	5.88574	5.42602	5.24698	10.6296	5.00943	6.93213	3.72594	9.56268	5.37651	4.64302	5.34918	11.5683
ANGPTL2	6.50927	4.45596	3.29722	2.1731	8.13032	4.43399	6.05628	1.9917	7.47557	4.76967	4.75075	3.07257	6.51563	4.41406	4.20882	3.4306
ANKFY1	16.0492	13.8748	13.4902	12.7091	26.8752	21.4128	21.0943	23.4148	18.7504	16.0341	14.8593	17.0195	16.912	17.6766	14.5336	14.3625
ANKHD1	32.0116	33.1099	29.9914	21.1177	33.4	28.9103	30.7549	14.8533	27.8501	23.1472	22.198	18.6084	28.5496	26.2318	22.4568	21.2554
ANKHD1-EIF4EBP3	5.55506	7.41559	5.02634	5.95667	6.61199	6.55876	4.33009	3.92004	4.45912	5.4454	3.58468	4.80849	4.60613	4.2961	4.60822	4.37506
ANKIB1	20.858	23.4915	24.1436	24.1314	21.3814	17.5968	17.9972	17.6262	17.9203	22.4193	21.4391	24.1711	20.2476	19.7413	20.127	23.331
ANKLE2	79.8903	65.052	70.9924	74.3944	83.8628	73.4285	86.5564	82.7406	74.1264	78.9252	72.5479	72.86	76.788	78.1075	84.9557	72.8805
ANKMY1	3.39265	4.54924	4.10563	5.2753	4.72838	2.70186	3.69491	2.95119	6.95081	4.23669	3.90462	3.13168	6.17706	6.21964	5.3414	2.24867
ANKMY2	14.3085	14.9315	13.8012	13.0661	9.97319	10.1931	8.98792	7.92169	10.4931	12.7595	13.269	10.7291	11.1979	12.7772	12.4904	11.8717
ANKRA2	17.5453	18.7774	21.764	19.3184	13.0059	10.7616	20.0611	9.13599	12.6026	9.0056	15.1928	9.58646	11.8539	7.94237	11.6259	13.3589
ANKRD1	167.806	308.979	290.93	604.282	110.645	216.727	105.128	431.609	93.8836	240.802	285.38	599.886	88.6731	212.297	240.694	593.947
ANKRD10	44.1868	42.6048	40.8399	27.0885	35.9557	36.8396	37.9334	16.0453	37.471	33.4209	28.5523	25.8726	29.7783	39.1128	32.2942	24.1907
ANKRD11	69.8532	75.0762	71.6468	53.5921	55.4944	71.2004	66.0995	58.4362	48.8203	49.9702	52.1379	40.5981	55.5021	49.6831	51.8381	40.3187
ANKRD12	5.56653	6.11174	6.53418	5.06964	5.61164	4.9178	4.00268	2.55358	4.4772	4.72234	6.00802	4.11564	7.12626	5.30279	6.08964	5.58107
ANKRD13A	111.854	110.916	114.466	133.685	145.956	114.49	106.895	172.843	149.032	154.565	149.969	166.597	166.516	177.516	165.225	179.577
ANKRD13B	5.85903	5.86594	3.44164	4.44723	3.13863	5.48265	4.58301	6.40494	4.53503	5.04263	4.21351	5.03865	2.38328	4.17625	3.24731	2.80111
ANKRD13C	9.5406	12.1011	10.4066	12.2836	16.8136	16.6519	16.4099	11.7693	11.4298	15.8769	17.417	13.3285	13.9488	19.5265	19.2536	14.4753
ANKRD13D	27.6987	32.5674	28.7056	19.2003	20.5425	24.3162	18.7176	23.2676	18.8782	21.8718	24.0358	13.0709	23.4485	18.3505	19.9874	16.4421
ANKRD16	3.02957	4.37916	4.6348	1.81423	5.35162	4.92459	7.98283	5.47927	4.28922	4.10244	4.29996	3.15947	3.32044	3.84943	4.91236	2.94234
ANKRD17	24.2166	22.3283	24.7162	19.0447	27.6855	19.7943	22.1396	19.0488	18.7255	17.84	18.7067	18.9256	20.1154	19.2594	20.2814	17.0091
ANKRD26	3.8437	4.2729	3.65089	3.55734	4.33352	3.51883	2.73876	2.08907	5.87163	3.96754	3.79936	3.77044	4.66692	3.76015	3.5403	3.48782
ANKRD27	20.0487	16.3238	17.24	11.7409	17.0454	13.6025	14.0057	10.6191	9.33918	10.0796	6.91838	11.9622	18.8042	11.0153	10.1172	9.44814
ANKRD28	53.4379	55.1966	55.3765	33.5057	46.2525	28.0317	33.1358	19.2078	59.305	50.0841	52.4674	37.2119	64.706	52.6126	55.5551	37.0164
ANKRD33B	1.9873	1.93434	2.1044	1.14624	1.37289	1.76745	2.2451	1.12174	2.86048	2.49726	2.18939	1.82905	3.45501	1.90706	3.02729	1.31588
ANKRD34A	3.18542	3.45897	3.65119	4.15883	2.20237	3.18497	3.26986	4.54263	1.35135	2.28749	2.16877	4.45637	1.94092	3.21487	3.45754	3.63721
ANKRD36	7.07562	6.58911	5.4836	5.01323	4.96908	6.02885	4.86781	3.29345	6.84429	7.22891	4.84062	4.90979	10.1035	6.78382	3.91531	4.55151
ANKRD37	4.40708	5.10931	3.89716	2.86651	3.35669	8.22755	7.77436	10.0147	3.76082	4.03382	5.18995	6.03524	4.04089	4.14907	3.929	7.79467
ANKRD39	18.6906	18.7488	15.5573	16.4611	20.6887	22.9145	21.3197	9.43621	16.5098	16.6706	16.0768	10.9291	13.9074	18.9548	15.8178	13.4443
ANKRD40	39.0409	32.7393	34.7419	27.7288	55.4828	38.9337	39.2811	37.5106	39.4204	35.9186	33.2011	28.3637	48.9725	38.9279	37.8686	32.2251
ANKRD42	2.90405	6.17021	6.52515	7.96546	3.77537	5.19121	7.23446	8.56245	3.03635	4.14164	4.11547	3.72163	1.56977	2.6515	3.88883	5.79884
ANKRD46	6.94833	7.06029	7.39958	8.36488	5.73223	6.65046	6.07125	6.67838	4.25664	4.93713	5.40294	4.14984	7.5668	6.01088	6.91906	6.17922
ANKRD49	6.42762	7.90477	5.71158	6.62334	12.337	7.26071	7.9408	5.95306	7.35298	5.91931	9.82839	7.14069	11.7889	7.19854	5.61848	7.21295
ANKRD50	13.1011	12.542	12.1895	9.86384	14.2328	8.94197	9.18409	7.34494	10.8171	10.3997	9.33323	9.74305	11.4065	9.8128	10.1303	8.86945
ANKRD52	25.2625	25.0097	28.0823	27.339	40.6652	39.0706	36.0683	40.4314	29.2311	29.6082	27.7105	29.8723	31.6042	30.7664	31.0189	24.5969
ANKRD54	11.3612	13.7232	13.4997	13.6553	23.1482	19.2291	20.779	13.5558	15.9517	15.2082	14.7922	14.6211	17.6218	19.4329	15.5893	14.1392
ANKRD9	48.2553	39.6325	38.0974	44.186	39.2572	46.9246	64.5278	32.7821	40.4168	35.7668	26.4643	23.0883	39.5252	34.7002	27.6731	26.5597
ANKS1A	5.4561	7.20413	6.48019	5.45491	5.22037	4.93642	6.50631	5.44473	4.32211	5.33413	4.07817	4.57577	4.18731	4.58839	4.32607	4.14614
ANKS3	8.82159	9.10145	8.56082	7.47087	8.83573	9.26089	9.87259	8.58639	9.0451	10.1633	8.96725	12.6422	11.5198	9.1575	9.35325	12.5621
ANKS6	11.6475	10.6538	7.38135	9.0383	9.98717	9.17018	11.1023	10.6081	10.7098	10.4602	6.95592	6.82644	8.01091	9.7057	10.6362	8.9305
ANKZF1	19.7836	16.3073	17.3484	15.2321	11.3022	13.2231	18.1443	9.34848	14.2328	10.2154	13.3081	16.4391	11.9328	10.0575	9.58441	9.90944
ANLN	309.005	223.395	225.662	181.387	267.352	181.914	166.2	88.7073	301.71	234.801	234.135	165.844	308.079	240.419	234.365	172.652
ANO10	28.6404	30.7987	34.9691	44.3332	35.7859	32.0922	39.1863	45.7729	19.4089	30.8122	31.574	42.9815	24.645	32.4481	32.0834	39.8525
ANO6	47.8698	41.8856	43.4646	39.5517	44.2544	25.1065	27.9973	23.4635	30.3529	30.5448	25.8498	25.7959	30.8943	27.5808	28.5755	24.2733
ANO8	6.55562	3.70232	3.40924	1.36316	2.5616	3.35172	4.54083	3.12662	3.31589	3.58835	2.80479	2.18128	2.85751	3.02533	2.99125	2.3379
ANP32A	167.071	156.75	158.621	94.4968	162.203	147.972	121.349	92.474	137.173	125.424	132.073	92.8924	141.684	126.458	136.191	96.7369
ANP32B	306.944	257.107	278.783	166.695	297.151	269.346	258.941	173.42	259.529	204.424	194.735	142.001	263.564	215.386	203.625	133.5
ANP32E	103.9	84.1737	82.1735	52.7529	106.091	73.2505	62.1216	30.0639	121.12	82.7551	81.9733	50.2788	129.964	89.7377	80.2206	59.941
ANTXR1	61.2684	42.4088	40.0954	48.8551	93.3255	45.0505	42.7199	48.6841	76.984	62.4275	55.419	63.413	91.6725	60.075	60.2342	59.5186
ANTXR2	153.111	81.2478	96.282	73.5672	225.602	37.8461	47.2219	60.2815	45.1105	25.2992	32.7832	26.4388	46.1512	30.3236	31.877	34.1535
ANXA1	239.538	384.471	382.889	521.806	257.417	342.674	272.978	359.61	244.333	372.843	385.048	430.604	247.638	363.998	375.813	477.985
ANXA11	125.998	120.614	117.408	110.953	131.481	131.432	132.627	134.28	111.622	115.613	104.336	132.634	121.442	115.351	125.789	107.252
ANXA2	2915.16	3354.46	3782.34	4603.1	2950.59	3443.52	3732.89	4773.06	3133.42	3660.97	3966.54	4732.59	3277.94	3630.26	3886.89	4774.96
ANXA3	22.6498	23.2103	15.4957	21.6036	10.2425	18.5164	11.4864	8.67316	19.1817	14.1356	15.0619	19.0889	19.3093	22.6894	16.9391	15.5267
ANXA4	24.3191	23.2154	28.984	28.7155	21.3679	20.7563	21.0834	35.7151	25.9971	26.7808	29.7651	35.3377	25.6546	28.233	26.2664	37.7338
ANXA5	565.527	650.512	681.696	690.201	619.864	652.875	737.721	789.866	520.108	602.181	616.771	761.575	584.305	691.871	647.013	808.405
ANXA6	198.846	215.89	222.464	236.335	177.43	203.625	214.994	293.704	188.573	208.001	230.043	274.739	181.063	190.98	230.224	232.207
ANXA7	180.93	167.501	173.804	139.701	156.275	167.221	137.204	144.908	137.644	136.847	140	133.362	151.968	137.122	148.744	138.584
AOX1	127.651	199.568	207.189	192.987	115.734	138.564	103.63	125.193	87.2411	156.288	148.014	182.213	98.634	184.793	171.9	195.284
AP1AR	16.8717	17.6245	18.1674	12.1944	18.3383	14.8504	13.1898	11.6931	15.3412	16.5548	15.9261	11.6484	20.6868	17.2342	19.1789	13.8259
AP1B1	55.9574	59.8348	55.5463	52.3331	62.6723	60.2526	67.7419	70.3438	46.0157	55.1254	52.1273	57.1591	50.8197	52.4282	56.1342	49.0718
AP1G1	31.691	29.1113	30.0925	27.2911	34.3341	27.9061	28.0223	29.9342	28.4183	26.1927	24.0853	33.8998	27.7311	26.6672	29.838	30.9872
AP1G2	8.99832	12.8049	10.3209	8.64088	5.90143	7.85624	9.88516	7.38248	8.58023	11.4828	16.0776	13.3898	7.38489	11.4025	12.31	10.044
AP1M1	108.503	87.3478	103.663	85.8484	116.17	97.5596	103.16	132.471	91.7412	75.637	64.4255	80.7903	92.731	74.7093	81.0586	69.4
AP1M2	24.3609	8.75219	21.1357	23.9398	36.2119	52.5627	13.4283	21.2555	99.1243	58.3549	60.201	73.4552	64.3343	98.1996	64.5193	84.7134
AP1S1	95.5128	123.994	122.776	140.765	83.7066	118.28	123.423	144.18	84.6942	113.213	116.502	136.707	99.7653	110.417	116.528	136.614
AP1S2	60.3148	54.7204	55.3072	46.3576	55.7123	37.9809	32.1894	38.0994	40.1939	42.4423	36.7802	35.0358	50.4553	49.1594	38.2292	33.4708
AP1S3	6.11392	14.9031	16.9966	12.1689	12.0339	17.2008	17.0225	21.3454	8.9532	14.7871	9.42411	14.0985	9.52698	21.1895	20.116	14.8285
AP2A1	62.6987	60.455	62.9199	63.8352	68.038	65.5202	66.659	80.5442	46.2108	53.1553	50.3821	60.415	48.5964	52.0492	45.9233	49.8046
AP2A2	30.7332	28.879	34.0725	30.0286	34.915	30.2496	41.7212	40.3686	28.1286	29.5071	32.1312	29.6669	37.5123	34.6379	30.734	28.6321
AP2B1	174.817	193.506	212.285	174.942	168.162	165.092	187.639	186.489	143.005	168.576	161.493	158.251	148.343	175.341	180.606	150.166
AP2M1	400.351	436.31	435.145	487.725	486.9	519.441	562.113	644.399	376.632	427.499	409.063	504.344	389.963	425.286	428.356	483.062
AP2S1	488.743	552.9	532.734	474.998	555.172	628.844	657.76	636.111	486.017	509.571	497.808	495.032	534.638	549.691	564.74	487.865
AP3B1	44.2815	42.9326	51.4418	44.5476	48.3706	36.7208	30.7048	34.7442	46.156	42.2784	44.3576	36.6317	42.5596	47.6021	43.7891	44.419
AP3D1	48.9482	51.7772	55.9259	48.8203	60.3664	61.2383	71.9264	79.9427	45.0155	46.6977	46.0135	50.9188	45.0429	44.5081	50.0148	45.3316
AP3M1	54.1104	61.4777	59.9172	56.781	55.7427	41.9227	38.8174	31.6577	54.3787	49.7989	49.2214	49.5418	46.1401	53.2166	48.8675	48.532
AP3M2	15.3005	14.0483	20.0076	13.174	10.5749	11.7588	13.9031	8.85177	10.6967	11.6089	9.21594	6.71697	9.46814	8.9285	7.61469	8.65039
AP3S1	101.208	89.8817	90.2336	93.5358	96.9546	90.9744	82.4411	81.6518	100.125	72.6939	78.9627	86.4087	92.661	79.5104	84.3735	82.7652
AP3S2	9.28365	16.2149	37.5018	15.4006	13.4807	16.0859	21.9626	24.7546	10.9021	15.9414	22.1625	18.1923	16.5326	9.06098	16.5232	19.0963
AP4B1	16.3336	10.7718	9.51182	8.56179	13.9286	13.0326	15.1815	13.761	7.70871	7.24317	6.89981	6.82208	7.31669	6.81278	7.77838	6.57063
AP4E1	7.45248	9.50102	8.49226	7.12552	12.7077	7.57765	7.29315	6.20523	11.0823	9.59842	7.63931	7.82597	10.2659	9.51693	8.26762	10.4599
AP4M1	9.16267	12.5711	8.16501	5.52443	9.30452	7.51028	15.0243	9.05259	13.8309	8.51669	10.9218	9.22175	11.5848	9.70385	9.12255	7.59546
AP5B1	9.73895	8.02411	8.67601	5.43398	10.949	11.4299	11.4955	10.8074	9.29041	10.1457	8.97638	9.22798	9.94781	10.8631	10.2964	8.49806
AP5M1	9.84636	12.5782	11.2374	16.8916	12.2473	10.1762	10.0941	9.20365	12.6363	15.9086	16.8427	19.4243	12.4253	14.7153	14.4542	20.3492
AP5S1	13.0592	9.37586	9.69832	9.73845	11.8459	18.2551	11.608	14.4788	12.8622	14.6378	17.2213	14.8099	16.3537	14.9053	16.0929	13.8192
AP5Z1	9.84344	8.20086	9.56418	7.88308	16.0715	16.5326	23.9097	18.1759	16.2448	14.8848	13.9336	19.4363	20.079	15.8945	17.9642	17.3365
APAF1	15.2392	11.6412	13.199	10.8469	19.4722	11.4556	12.4331	8.06683	8.62457	6.45636	5.82514	4.16799	8.28758	8.52696	10.349	5.67752
APBA2	16.2348	14.9038	15.2891	13.914	24.7882	19.3274	17.2712	19.1363	12.4458	13.3892	13.4825	16.1379	12.9318	13.9952	16.4347	13.3486
APBA3	13.0331	9.2227	9.10854	10.2438	9.35049	7.54682	7.68831	9.70913	9.03376	9.13226	6.62779	5.94823	10.4534	6.56155	7.77803	8.38286
APBB1	9.62341	9.70174	5.52843	5.53385	9.8686	7.37478	5.69686	6.25464	14.2857	14.576	12.763	16.0189	15.837	16.2464	14.5781	14.1799
APBB1IP	30.5449	23.5432	26.121	23.3107	31.3255	21.7717	23.1955	33.6729	18.784	18.534	15.8053	20.3298	19.6328	19.39	14.5497	18.0227
APBB2	41.1227	42.4097	48.9816	50.7747	31.1587	24.9262	26.3706	36.3331	27.3306	42.5969	34.3857	45.3649	33.9296	44.9614	37.5527	51.6864
APBB3	4.99368	7.42316	5.49701	3.32323	3.13086	6.09545	5.08292	5.89988	3.63481	4.08585	3.00417	7.11471	2.94491	5.95367	5.32724	3.94386
APC	5.62158	6.14932	6.53485	7.59722	7.72208	7.87218	6.78955	5.72585	9.53121	11.6367	8.37962	8.15286	8.52272	7.29015	11.4023	9.78655
APCDD1L	2.15339	1.22861	1.77833	3.11906	1.69387	1.79446	2.51755	3.05711	1.49685	1.67655	2.68942	3.76629	1.79961	1.8913	2.63403	2.8037
APEH	76.3221	80.7307	79.598	52.9782	65.5556	75.1357	68.2777	62.159	65.8765	73.6569	72.0988	67.8948	78.808	66.6864	67.455	63.6065
APEX1	168.351	160.554	165.427	128.614	200.614	217.393	188.847	154.723	239.498	207.153	206.488	175.129	241.877	205.809	213.252	175.205
APEX2	13.5419	13.0392	14.2926	9.98286	23.9319	19.7564	21.066	13.5833	15.8683	14.0627	12.8607	8.79406	15.1018	13.9022	12.606	8.68246
APH1A	123.03	113.091	103.869	89.9893	122.031	141.351	121.863	116.365	142.264	128.003	116.505	99.7657	150.033	129.249	134.25	98.3427
APH1B	6.89021	11.8996	11.3065	13.6052	7.91377	9.04181	9.586	10.469	9.82425	7.46429	8.59928	11.3315	6.46773	11.2692	12.55	12.1162
API5	90.5168	92.43	95.1492	82.651	99.3322	82.9442	77.1812	60.3723	106.718	83.7436	83.4221	69.9318	97.6197	90.0743	85.5489	75.02
APIP	41.3364	35.4679	36.7279	26.3928	33.6672	25.331	18.8878	23.8816	38.9537	29.2	23.9848	24.4087	40.8743	37.3605	27.4482	29.1411
APLP1	2.19752	4.57133	7.92246	11.2718	1.05107	4.75722	5.00906	8.58579	2.34134	12.3953	8.16583	7.00706	3.3622	6.71585	7.18952	9.95918
APLP2	521.107	458.871	446.719	416.82	451.351	374.068	435.715	465.76	327.375	313.487	295.649	335.779	362.22	331.338	322.999	351.639
APMAP	117.501	110.488	113.408	104.496	121.389	108.784	110.317	111.712	94.3571	94.1608	90.6583	95.8045	100.64	88.0386	100.921	100.105
APOBEC3B	72.3071	57.6097	54.5183	28.5204	79.8393	71.2141	70.1193	28.7931	88.406	69.0065	64.7095	30.639	97.1029	66.2736	70.8171	30.2285
APOBEC3C	7.2196	11.3662	11.8509	13.8544	5.13389	9.91768	12.5027	15.8719	6.53088	11.2078	12.4963	14.782	6.0755	15.5039	12.0089	14.0942
APOBEC3F	2.25293	2.38744	1.35398	3.1463	1.97465	2.42424	1.6769	6.25013	1.98163	3.82095	3.85208	5.66556	3.25483	4.33639	3.40553	5.98804
APOL2	7.59422	8.53532	6.88526	11.8329	6.79664	11.5213	9.29174	21.1777	13.2548	15.0111	16.5508	23.3681	6.7459	14.0882	11.7505	17.6722
APOL6	5.07197	4.90058	4.46276	2.9965	2.90949	2.73362	3.07188	1.93893	2.4414	3.28439	2.71859	2.42979	2.22377	2.40395	3.05939	2.31547
APOLD1	17.5158	18.4373	18.1752	14.4903	14.6865	13.241	14.8978	9.17368	10.9304	12.7098	12.1556	10.5152	11.5184	15.2252	13.2552	11.8589
APOM	6.29073	2.2674	4.07854	1.68528	3.98685	3.99234	6.42024	3.25813	4.15453	5.19691	5.8574	3.21962	3.62965	5.38148	5.24974	3.50155
APOO	19.4044	26.681	23.6424	18.4902	16.5015	21.3931	25.2158	12.0867	23.5838	22.6393	28.449	27.095	27.4037	27.356	26.4309	17.6588
APOOL	7.12494	7.72562	11.3919	8.00476	7.81441	7.21077	5.69744	4.85472	6.90538	10.4523	6.72177	12.4332	10.2475	9.7336	9.4415	9.33046
APP	303.13	320.821	303.125	310.217	270.496	240.848	262.49	296.602	217.579	224.95	213.416	284.674	219.569	212.157	227.639	260.266
APPBP2	13.1257	17.2415	12.7844	14.7762	13.7262	13.5178	10.0131	11.3456	11.6644	12.0933	14.5733	13.4716	11.5852	12.8217	12.389	14.334
APPL1	18.5267	19.3294	19.931	16.3643	20.683	16.4178	16.3409	10.9859	22.9782	19.2111	19.2809	16.1703	22.6024	20.0668	18.0225	17.4331
APPL2	95.676	71.1147	71.5627	61.1875	74.0679	46.8162	48.8962	59.3532	61.3576	45.859	48.2934	47.7162	60.0464	50.323	50.6098	51.4068
APRT	115.191	125.46	120.585	104.865	100.078	153.976	141.662	128.047	135.367	156.032	166.392	156.368	148.854	160.094	180.76	157.452
APTR	6.6376	11.1488	7.7877	8.326	9.43189	11.563	6.31401	10.5484	10.6409	10.3459	11.863	7.77058	6.46074	10.9484	11.2211	11.6893
APTX	26.6333	37.4792	33.5819	30.9166	37.383	35.2745	37.0906	34.0135	25.1476	35.165	32.4903	33.1427	32.026	25.9246	33.9714	32.6734
AQR	11.4781	14.4393	16.0333	11.4794	13.9974	11.4874	14.1032	8.36883	12.8	14.6171	12.8347	11.2038	13.0785	14.464	15.2045	9.21547
ARAF	24.9638	28.1731	25.2578	30.5318	34.7441	34.4895	40.0763	34.6171	33.0342	27.8875	25.6826	33.7358	28.6394	28.6683	27.9956	23.966
ARAP1	33.3235	39.2385	36.4275	21.508	30.2474	32.9631	29.2824	28.045	25.325	23.978	26.5114	24.3867	19.835	21.9113	27.1402	19.0372
ARAP3	16.3781	13.6472	13.4783	8.71452	14.9752	12.2552	13.3047	8.9552	12.2807	10.6354	9.95533	10.4266	14.9086	11.135	10.7694	7.69077
ARCN1	101.318	107.948	104.019	104.327	112.208	99.0769	95.8977	125.91	76.7056	99.5227	98.045	113.022	82.0435	94.6988	104.236	105.479
AREL1	23.2514	25.1429	25.9	24.5728	29.9787	27.1076	32.8971	32.7245	23.6073	27.7961	26.1688	28.4176	24.4317	25.7145	31.6945	28.3665
ARF1	530.817	505.105	523.842	442.282	579.162	554.084	571.597	612.519	429.304	435.388	415.132	409.251	470.207	419.375	457.636	375.779
ARF3	128.355	135.159	144.81	144.752	147.567	156.103	177.214	195.172	111.06	128.019	127.269	130.718	122.176	127.191	139.251	131.254
ARF4	410.103	435.674	418.425	540.673	443.966	430.303	418.068	553.96	362.243	438.71	429.693	529.305	384.832	455.555	431.042	515.606
ARF5	136.53	146.061	140.334	122.695	128.353	155.776	154.086	161.58	126.162	141.176	144.647	133.29	139.978	143.232	149.466	129.413
ARF6	109.529	92.1558	94.7142	78.3963	101.052	76.5528	72.4285	62.8381	83.4547	76.5223	70.9907	63.4321	88.3834	77.5826	79.1799	65.8517
ARFGAP1	41.5305	56.7378	56.9599	44.6355	43.9716	50.9454	55.5788	62.4224	40.0301	45.6258	43.6191	53.6894	38.7707	49.54	44.5327	51.9285
ARFGAP2	35.5683	34.1557	38.9634	29.8878	48.2225	48.697	44.0934	43.2221	43.9337	34.7439	37.0026	40.2538	42.5923	40.2817	50.3698	35.1211
ARFGAP3	59.9038	53.4749	50.792	54.2375	48.6463	44.1417	45.012	50.9843	40.54	45.2882	40.5705	44.6401	41.2195	43.248	44.5188	45.2469
ARFGEF1	13.6684	17.9317	16.0562	16.0527	11.8174	10.9279	11.2174	9.50071	12.8394	11.2074	12.0341	13.472	12.1526	13.0619	12.6179	11.3012
ARFGEF2	14.2279	14.8332	14.0664	12.7022	15.5014	11.0364	10.6811	9.76463	11.8202	13.3633	12.0038	12.9158	12.3639	12.8312	12.7989	11.3677
ARFGEF3	3.21408	3.4829	3.41309	1.96916	3.34458	2.09405	2.37848	1.64626	3.91826	3.22089	2.94799	2.45098	4.02313	3.43303	3.6438	2.15751
ARFIP1	25.9367	28.451	28.2664	29.8152	23.6779	22.2318	18.8688	24.3447	24.9282	25.1905	27.9952	25.5625	29.5112	24.6726	22.824	27.5355
ARFIP2	29.3	35.7689	36.552	35.8668	35.71	48.2806	49.3309	45.8681	36.4926	39.9689	48.7989	47.8486	36.0334	47.1363	56.7601	50.3857
ARFRP1	37.1438	40.0848	39.3707	31.351	42.3283	41.9735	40.1849	38.0706	37.6679	31.971	32.1015	29.0549	37.2171	30.627	35.3826	28.6935
ARGLU1	80.3361	83.4756	77.2497	56.3711	47.9601	50.371	43.3721	37.8978	77.5076	64.5698	68.5918	50.6309	69.0674	72.8562	58.6398	54.692
ARHGAP1	39.1915	37.9954	44.9797	45.7364	58.7648	51.9107	65.228	72.7628	29.5118	34.0929	35.0786	43.8875	35.2708	35.4922	38.7336	39.8116
ARHGAP10	17.458	14.5722	16.2545	13.9409	19.8729	14.104	17.4063	14.065	16.9472	15.637	15.0076	14.1931	19.445	13.3883	14.0645	13.5268
ARHGAP11A	67.0845	56.032	56.0766	38.2749	76.7897	61.4428	57.1357	24.3369	71.2796	58.9818	66.313	29.1638	80.6814	61.7613	71.5524	38.1187
ARHGAP11B	16.577	10.5572	11.8641	7.17218	23.0864	9.36515	8.38201	8.6029	27.585	17.8329	22.0476	15.0256	34.5157	19.124	16.3107	9.51153
ARHGAP12	11.1794	10.9456	10.3454	9.97131	8.70075	5.89587	7.22349	5.74418	5.93346	6.77925	7.15803	9.344	5.70072	7.18182	7.6785	9.06976
ARHGAP17	41.9052	32.4254	35.9273	27.9363	46.0682	47.6804	46.1766	41.9635	36.1402	40.0502	33.5263	30.3929	39.9418	43.9432	46.6616	31.9278
ARHGAP18	42.8032	54.9424	60.6633	60.2029	31.5969	31.9987	32.6153	33.0214	38.1615	50.3211	59.0256	51.3309	36.3698	46.9529	56.3067	55.4791
ARHGAP19	16.3291	11.8026	12.6666	7.9618	20.6105	11.6247	10.3136	7.06821	15.6074	11.423	8.85836	5.73676	15.9758	12.5947	11.1277	7.12624
ARHGAP21	31.0785	26.8069	28.0626	21.2885	29.8303	20.1886	19.973	17.0179	33.3382	25.5877	25.0421	22.0643	34.3217	28.9615	24.369	22.0452
ARHGAP22	52.0069	80.0568	99.7329	85.4133	42.9936	51.4135	72.3112	92.3779	44.5143	63.156	47.2186	55.1937	36.161	44.7565	58.1725	60.7718
ARHGAP23	46.843	51.7765	58.35	44.6661	74.7626	89.2434	75.2838	110.758	55.8996	61.593	53.1838	67.1493	70.6346	74.5763	69.9702	79.7012
ARHGAP24	9.75972	11.6362	10.3542	12.0265	8.64599	8.25099	8.7695	8.86973	4.59875	8.48618	8.74355	11.3131	3.85749	8.12012	9.9435	11.1002
ARHGAP27	3.45883	5.8033	4.26684	2.81716	4.71693	7.5259	9.05443	7.79822	5.23618	6.57513	6.29836	5.96767	6.01657	5.35572	4.57565	3.33582
ARHGAP29	126.553	134.925	143.535	143.485	84.7978	97.3777	128.005	112.572	133.521	141.343	141.432	156.63	129.077	148.259	146.74	164.053
ARHGAP31	3.8491	4.32886	4.22201	4.86523	6.26093	5.36108	5.19614	8.27021	3.02964	3.72941	3.76994	5.95945	3.37385	3.40445	4.05698	5.44455
ARHGAP32	2.24106	2.11394	2.44146	2.27929	2.2784	2.42195	2.39798	1.26776	3.26203	2.40182	3.6789	2.10755	3.43887	2.96729	2.43605	2.14607
ARHGAP33	10.8829	6.73728	3.73142	1.89219	5.06246	6.16496	5.2755	2.56691	6.95792	3.02929	7.12212	5.03927	5.36668	7.45004	3.76744	1.71845
ARHGAP35	29.841	30.1861	29.1343	22.9278	38.5186	34.9916	43.8294	27.7086	35.1565	32.7553	27.8423	28.2959	37.115	34.2513	36.7127	26.1422
ARHGAP39	1.5342	1.64498	2.27104	1.36601	2.85322	3.09157	3.67593	3.73805	2.08497	1.96649	2.09381	2.11867	2.09688	1.64159	1.83592	2.0747
ARHGAP42	1.49398	2.03733	1.28277	2.23668	3.14591	2.29335	1.96951	1.56954	2.18553	2.75082	2.21398	1.82543	2.11939	2.41449	2.01719	2.10795
ARHGAP5	14.5221	26.52	20.7993	22.0898	25.1251	19.9976	15.8985	18.7625	22.4242	17.4379	21.4671	23.0269	23.6705	24.4004	19.3503	19.8649
ARHGDIA	526.824	485.01	531.145	418.455	635.556	624.633	627.219	577.288	474.86	441.746	419.809	435.273	500.187	463.715	452.03	329.734
ARHGDIB	196.183	102.474	128.837	143.812	131.069	87.3	91.9706	127.525	153.044	95.5061	102.278	113.485	152.102	115.937	112.943	115.132
ARHGEF1	47.3064	56.7039	60.078	30.0142	57.186	57.3476	58.3036	54.8564	40.6628	49.0781	44.7471	34.8201	45.0097	44.1521	45.5525	40.1593
ARHGEF10	22.1781	16.9597	16.2981	14.2479	27.6194	18.1733	18.432	19.7793	18.5798	18.8174	13.5602	13.2779	21.2575	16.9834	11.0958	11.8054
ARHGEF10L	15.8075	14.56	10.3657	10.0715	14.1868	10.2606	13.3994	12.6075	10.8084	13.0407	10.4564	15.7092	11.4071	14.0564	12.156	12.1141
ARHGEF11	9.09823	8.17779	7.53037	5.83137	12.6223	9.9179	13.2518	9.95519	9.07862	10.2785	8.07903	8.20829	9.1072	8.67473	8.7738	7.41753
ARHGEF12	46.3947	42.5288	40.6245	36.5427	47.2416	32.1131	32.9368	27.5641	39.7303	40.342	32.665	35.9453	45.3308	37.2826	38.3221	32.8468
ARHGEF17	16.2063	18.0966	15.4395	12.7516	20.3821	16.2716	17.4763	15.2684	22.9041	21.801	18.5584	20.6378	18.0207	17.0055	20.6053	19.3177
ARHGEF18	25.7811	21.9446	22.4198	19.8328	23.6148	25.4643	26.9336	26.5328	21.1887	29.1999	19.8096	21.9268	30.5892	21.8474	22.6808	21.4391
ARHGEF2	76.4363	54.0827	54.7591	32.9313	45.6406	39.2185	40.2188	33.8662	27.5125	24.5135	26.2325	20.5719	47.9323	25.4706	32.0795	21.0204
ARHGEF25	9.18302	12.926	11.2362	13.4607	6.47259	8.05885	7.04326	10.8403	9.36455	11.4377	10.3593	12.5748	7.59577	10.3064	10.3985	10.9929
ARHGEF26	2.17624	2.05273	1.96255	1.227	3.15626	3.21562	2.82541	1.67394	2.27325	2.83855	2.51111	1.85171	2.67286	3.48009	3.41294	1.45057
ARHGEF28	23.1488	26.3569	24.0356	20.7431	16.3853	14.6812	14.6945	18.2102	16.9694	19.202	18.3139	22.1542	18.7232	19.5586	21.9256	28.2611
ARHGEF3	1.08108	1.98391	1.79315	2.42513	1.91903	2.46236	2.4474	3.72863	2.29147	5.33842	3.48137	3.7579	2.99024	3.95873	3.18591	3.54469
ARHGEF35	1.69908	3.4177	1.5761	1.35442	1.82318	3.24674	2.39502	2.76412	2.31701	4.55306	3.77183	5.18774	3.03162	3.56893	2.39349	4.37091
ARHGEF40	20.2121	18.2398	18.3467	14.7479	18.0991	19.2326	22.0101	17.4039	19.8606	21.0807	19.6291	16.0433	18.7379	17.3353	17.8174	17.6961
ARHGEF5	1.56242	2.80325	2.65234	2.9638	1.46808	3.31109	2.35471	4.06211	1.94748	3.11589	2.5841	3.53847	2.08567	2.35272	3.86772	4.08514
ARHGEF6	3.11234	4.82914	5.12344	4.17484	1.94474	2.49816	3.43389	2.73666	2.90445	3.797	3.2795	4.46504	2.08397	2.67107	4.31534	4.55032
ARHGEF7	22.1301	25.1036	20.1341	20.5328	22.1222	20.6857	24.7317	22.9363	23.5013	21.9669	20.8677	22.7432	33.9882	21.1657	24.6209	21.6978
ARHGEF9	6.95052	7.70844	8.90435	5.52213	7.46984	7.41453	8.31433	6.54462	5.22349	8.60088	6.76666	8.95303	8.88824	7.407	12.0051	8.22602
ARID1A	30.8238	20.2565	19.2305	15.7712	36.6091	25.0241	24.6487	19.7182	28.786	20.8443	15.1897	16.6179	29.7436	18.628	18.4676	13.11
ARID1B	15.5725	16.7313	14.636	13.3746	21.4021	14.6769	23.0311	10.5786	15.6857	14.798	15.4594	13.0223	21.0109	15.0686	18.369	10.6806
ARID2	11.4206	9.7326	10.5056	5.71579	13.535	9.34811	7.68966	4.49547	9.34127	7.24544	6.25873	5.76774	10.1356	7.89894	8.89958	5.57424
ARID3A	2.32709	2.576	2.24875	1.48378	1.98262	2.88746	3.49567	1.56492	1.77578	1.73138	1.7281	2.59711	1.92206	1.34345	1.96759	1.14725
ARID3B	5.53193	5.38933	4.68028	2.49906	5.05982	3.02195	3.90377	1.9576	2.95538	3.47317	4.0784	1.91964	5.42965	3.6798	4.75374	1.49539
ARID4A	3.61711	5.6361	3.04128	4.81474	3.47386	3.86928	2.67456	3.63586	2.33995	3.34654	2.92247	2.67367	3.0845	2.31652	4.12819	3.35904
ARID4B	10.8203	10.4208	9.75454	8.71112	13.0493	8.4286	9.86485	5.83352	9.20427	6.7631	9.94703	8.26159	9.70027	9.29495	8.56659	9.92435
ARID5A	6.12718	7.60861	5.72405	6.89988	14.9589	11.6853	8.29855	8.47956	11.0194	13.7463	10.1192	7.87349	10.7046	12.3395	11.2998	8.91988
ARID5B	14.7704	14.7794	12.0736	17.4623	12.2553	13.2241	10.7764	11.2033	20.7675	25.3417	22.982	32.0488	21.1352	22.7199	23.6266	27.123
ARIH1	43.0735	52.4933	34.8783	36.1366	25.0217	26.1186	17.2279	20.9548	19.6867	23.5429	14.4255	17.2297	34.461	17.6834	20.7753	25.7543
ARIH2	47.3585	34.8588	44.4197	40.3894	50.6725	46.7327	54.5955	52.5314	57.2094	47.98	58.4387	51.6248	64.7511	52.8613	56.6722	56.1679
ARL1	61.4534	71.3702	64.5526	74.5316	58.5984	53.3455	53.8689	69.4524	43.3826	49.5455	48.3688	53.8947	35.9731	48.1663	38.1375	56.0947
ARL13B	14.6405	9.84461	11.1022	7.66502	14.8923	9.09077	9.21189	7.57256	10.7527	8.39113	6.24977	5.10899	8.95365	8.83738	6.34904	5.78657
ARL14EP	13.9389	16.6769	21.0738	23.8156	16.0784	16.5664	16.5336	16.0267	12.1502	14.5236	17.8478	19.1243	13.2062	13.6593	16.6772	21.8209
ARL15	7.07432	7.79789	6.14065	9.64188	4.67407	3.33096	3.17457	4.23759	5.73986	7.40641	13.4889	13.6698	6.10659	7.70248	6.82255	10.4573
ARL16	75.1533	53.1651	64.8	59.9989	63.0634	67.8457	81.4301	80.3691	78.1698	66.6497	57.9402	66.8785	70.1799	81.2942	83.1979	67.5115
ARL17A	5.76348	8.44881	7.33209	6.80199	6.24618	5.83097	5.44836	5.71823	6.4633	8.2684	7.19352	9.01203	9.56287	9.98481	9.38017	8.08871
ARL17B	2.14525	2.92726	1.47222	3.76001	8.2576	3.50076	5.89729	2.66505	7.99229	1.56915	7.53613	3.67924	3.9865	3.14924	2.91517	6.79944
ARL2	177.426	142.633	123.294	86.1684	119.852	134.151	140.484	117.346	126.835	99.6821	112.165	90.3514	121.646	117.976	127.591	94.2651
ARL2BP	56.6686	63.3788	64.516	61.0737	85.3513	78.0478	81.3513	87.9131	74.8139	62.1335	68.9379	68.6967	90.5573	70.7992	68.8496	65.9171
ARL3	25.417	22.6702	20.8739	19.8484	22.4823	20.416	20.0165	16.4029	22.612	18.6766	21.1361	15.2558	24.7015	21.5979	20.8858	18.6407
ARL4A	23.5503	18.3239	14.7284	20.1283	34.052	21.3428	14.5046	13.1448	33.8979	22.9268	21.7681	17.6386	35.3658	24.2741	23.7866	17.3263
ARL4C	23.9516	44.7929	52.6759	38.5205	19.135	33.0815	66.9936	36.6341	29.9084	48.169	63.6407	58.0432	29.404	49.413	68.5614	62.0443
ARL4D	8.12816	8.79786	9.24979	9.33678	12.4995	12.4019	11.8425	11.4195	13.2721	13.5587	10.0622	15.8924	13.2171	13.1542	12.9964	14.0287
ARL5A	22.2299	20.5042	33.1978	30.9888	25.4237	27.8571	18.4735	30.8268	32.7511	23.8247	40.0976	20.34	19.2521	21.3717	20.263	34.4197
ARL5B	12.7245	10.1346	8.93388	7.9307	12.2373	8.59498	8.64372	5.84567	11.623	9.19025	8.81574	6.6131	13.521	10.0679	8.04277	7.49436
ARL6IP1	449.436	363.555	413.945	333.755	485.925	344.698	326.198	217.217	500.684	434.588	472.96	307.842	534.538	491.186	448.351	370.325
ARL6IP4	212.895	237.864	268.837	176.208	248.898	222.342	247.739	200.686	179.158	193.106	141.348	128.519	178.64	164.242	171.129	136.69
ARL6IP5	85.1817	111.361	112.658	138.311	78.5344	94.2759	114.693	133.623	73.8202	103.846	108.656	124.281	74.6477	89.7532	103.877	122.281
ARL6IP6	43.6153	33.69	27.4373	27.7141	67.6561	34.9529	35.7922	30.9098	39.4598	46.2676	25.5668	15.673	42.9882	55.8667	29.7697	15.112
ARL8A	38.6625	37.0234	34.6654	30.5682	30.8344	38.9978	30.4808	35.2476	28.5539	28.5221	27.9309	30.2397	27.5762	28.4019	33.315	28.6489
ARL8B	45.8267	68.4821	62.8141	63.544	61.6616	62.7432	61.2457	63.2446	48.6792	60.6611	60.8207	65.6654	49.2329	67.3523	67.0932	72.8098
ARMC1	56.5834	49.2844	50.7581	46.7545	61.9831	42.1125	42.6678	36.8268	52.7967	51.1809	49.5351	40.2821	51.978	45.6447	50.8143	40.6179
ARMC10	32.5221	35.6305	47.3575	30.0229	45.7814	38.7486	22.915	37.8646	18.5966	34.2922	33.6351	25.8862	26.4218	26.2475	23.0295	31.3164
ARMC5	6.51652	6.3448	5.97857	4.46841	13.7902	9.96365	8.53105	10.0688	9.37934	8.59931	9.34962	7.71832	9.87813	9.10805	8.93635	6.57595
ARMC6	17.7527	17.2586	17.1428	15.9661	34.3955	30.8682	33.7059	32.9078	34.494	29.4173	25.9658	28.7955	35.3823	28.486	28.1268	23.6523
ARMC7	4.90202	6.12083	5.96427	5.09804	6.94907	9.59835	8.00519	7.053	8.65049	6.34937	6.25177	6.71966	7.74766	6.68354	6.54883	5.05275
ARMC8	27.6423	22.8763	24.1403	19.7154	21.8384	26.7149	18.6953	17.105	29.8972	25.9246	17.528	15.1514	19.1631	25.0136	15.8111	15.4846
ARMC9	10.9538	24.6706	20.5693	17.8982	14.8093	17.3044	11.3189	15.7323	11.126	18.9766	19.48	21.2221	6.96267	16.9761	20.0007	19.7301
ARMCX1	11.2706	15.1581	14.9283	14.0846	12.264	13.1306	13.3219	17.1835	8.12737	14.0735	14.2304	17.5487	5.84853	13.1781	14.6037	16.6473
ARMCX2	14.8985	27.3862	34.7956	42.3833	11.4973	23.3392	26.3557	36.8219	12.0783	24.4097	27.5117	34.4361	8.98868	20.0295	22.9313	36.1253
ARMCX3	19.4194	23.3837	24.5045	35.2643	19.8252	19.968	15.0143	25.3179	15.4262	21.056	21.3786	30.3047	15.4752	23.1671	23.0585	29.1323
ARMCX5	4.46893	4.02392	3.44281	3.54636	3.34908	3.93469	2.96572	3.60417	1.96829	4.916	5.64004	4.41851	3.26709	5.06689	4.90917	3.84994
ARMCX5-GPRASP2	2.06576	2.86426	5.67392	2.18348	2.57577	4.27383	1.97195	2.32293	3.08236	3.08724	2.06378	5.13837	1.67999	2.05861	1.27254	3.03733
ARMCX6	44.4295	46.6423	50.2112	50.5343	45.2047	51.5542	55.173	62.9458	41.5054	46.854	49.4738	54.0438	44.5926	52.2329	45.0052	57.3481
ARMT1	28.4278	29.9661	27.458	34.6307	31.6264	28.8721	21.975	17.1458	34.0832	41.2426	37.7037	31.6834	39.5816	39.943	32.3266	36.3863
ARNT	15.4908	10.8448	10.7504	7.93614	12.1404	11.3429	13.3361	12.0045	9.21419	9.64608	10.3772	9.73998	10.2065	9.51128	10.5246	7.87894
ARNT2	19.1607	19.4312	19.0569	14.5975	19.9957	16.8056	18.8263	13.0376	21.5574	20.9188	22.2624	22.1621	24.8222	18.5091	18.3578	16.3624
ARPC1A	244.234	261.935	260.758	224.534	272.522	256.011	296.816	280.32	194.028	190.933	208.811	174.091	159.534	174.44	191.718	169.471
ARPC1B	227.635	267.493	313.242	244.827	231.615	314.839	328.978	338.587	181.752	229.818	223.271	232.139	190.01	261.736	246.208	262.663
ARPC2	537.237	507.225	501.564	507.192	535.598	473.513	467.13	474.871	449.884	416.446	471.149	450.902	467.95	467.769	436.971	500.524
ARPC3	419.879	471.181	505.71	581.736	437.927	410.741	455.874	538.759	332.816	364.395	408.105	448.949	385.047	384.052	469.633	450.318
ARPC4	181.707	165.885	181.861	183.676	197.126	198.739	212.365	241.132	155.315	196.016	160.23	204.949	152.901	165.23	179.363	195.758
ARPC4-TTLL3	4.28781	4.71136	3.39681	4.44785	1.10794	1.64173	6.25578	2.84865	1.1678	3.37463	3.71641	4.55588	2.66811	3.38311	1.92553	7.5597
ARPC5	362.514	385.084	422.95	409.409	314.603	361.475	315.86	349.348	245.465	346.422	355.493	363.718	271.842	342.759	365.701	393.103
ARPC5L	88.5794	85.6524	87.9401	76.2453	113.708	106.002	96.9148	99.8491	73.1569	71.5479	73.6253	65.0044	80.7735	79.7283	71.5536	65.3501
ARPIN	12.1623	10.0468	9.17463	5.45938	16.2562	7.86729	8.87212	6.13681	11.9098	9.99893	8.02239	5.67815	14.0058	11.9772	10.0095	5.72734
ARPP19	79.1692	108.633	107.709	84.8051	94.6582	93.6615	90.869	68.7846	99.487	107.308	108.709	83.2998	87.5747	129.188	118.969	93.9116
ARRB1	2.53499	2.65376	1.96132	2.21842	2.55624	2.15508	2.80864	2.40663	3.75585	6.78432	3.97845	4.8316	4.3301	4.76256	4.89008	3.64233
ARRB2	18.6341	17.6087	11.9561	5.95362	18.3153	17.0038	13.8442	10.8035	21.7447	16.6286	13.5096	13.4357	20.3078	16.3993	15.6043	10.0738
ARRDC1	28.5029	30.9454	26.1314	16.5469	33.8202	24.991	21.7784	23.3238	26.0697	33.5089	28.2113	34.0546	27.026	26.2752	34.553	24.5876
ARRDC1-AS1	25.6443	24.7551	26.8961	16.5968	16.1003	18.7387	21.5625	10.6146	15.0309	15.4394	14.0356	13.0366	15.0297	14.9152	18.0326	16.5701
ARRDC2	4.68315	4.99685	6.04264	3.369	6.94958	6.98335	10.3258	6.62423	6.33198	5.10865	5.15744	3.58464	5.55931	5.6347	6.122	3.70918
ARRDC3	7.0803	7.84528	10.242	14.5654	8.68228	10.1074	14.4181	9.01011	9.48146	12.5357	16.5884	12.377	7.91638	10.6178	12.189	13.3976
ARSA	8.43093	7.62124	5.70663	7.48356	3.49379	5.93062	4.20386	7.19226	5.87377	8.30758	7.51965	9.07749	5.53909	5.53261	7.63881	8.73158
ARSB	13.8499	12.9851	13.8217	13.1216	16.9429	14.1914	11.341	17.635	11.9518	11.7538	11.713	15.1194	11.2668	14.8481	10.243	16.7149
ARSD	4.64524	3.95734	4.15341	5.06651	4.03395	4.18311	8.10044	5.97778	3.72487	3.33204	4.19939	6.37498	2.29659	3.56229	4.57873	7.00356
ARSG	7.3206	6.28673	6.30972	8.18827	4.45535	5.38849	6.77896	5.10655	3.48898	3.99139	4.56939	6.69569	2.71333	5.4603	3.82583	5.89642
ARSI	2.75651	3.36084	2.69401	2.74627	3.76025	5.40534	6.11774	2.88173	4.72029	5.74787	5.25351	4.46257	4.7956	5.87711	6.58481	4.73106
ARSJ	56.9758	54.1617	57.2576	65.565	36.3297	34.4442	27.5988	45.2578	35.6917	35.8089	41.2626	58.5089	32.9696	39.6956	39.4481	60.3615
ARSK	12.736	13.7531	11.403	14.1066	8.71247	6.47948	10.5043	9.76723	8.34227	10.3002	9.48118	10.3677	10.676	7.8473	8.63463	12.6745
ARV1	15.1617	18.8969	15.5334	15.5684	17.3865	18.9482	11.5123	12.8833	18.0155	20.5217	19.1698	21.1772	19.7201	22.1965	19.5736	21.21
ARVCF	3.91439	7.71445	5.18475	2.46729	3.09278	4.90603	3.17373	1.32034	4.75548	5.70397	6.21914	5.77464	4.32722	5.71521	4.95636	5.14106
ASAH1	17.8153	22.5162	21.4008	33.226	20.3443	22.5354	22.562	31.2299	33.1013	35.2387	34.4389	51.9429	26.1473	45.3846	32.5133	52.3859
ASAH2B	2.68582	3.09891	3.40285	4.12164	3.1937	5.67743	2.33793	2.72873	3.62552	2.45469	2.47175	3.71358	3.59223	1.79853	1.98055	2.36531
ASAP1	45.9751	44.6352	46.4885	42.0584	47.3533	35.3562	42.2966	35.8662	50.7181	45.9614	45.2748	47.9543	47.0952	45.9973	47.7619	41.911
ASAP2	33.4142	36.4952	38.3016	35.6557	29.375	18.9407	23.0654	30.3008	22.4417	24.0664	23.7571	25.0015	20.0523	20.8955	23.2726	23.1527
ASAP3	3.06471	3.6253	2.86413	2.30783	2.62754	3.08478	2.86412	1.79261	4.93653	5.78946	5.89244	2.74182	5.16578	6.11942	5.52345	3.21464
ASB1	60.0071	65.9485	70.2296	42.924	43.8919	58.1394	54.3808	50.8747	43.7925	35.6116	40.4811	39.0285	30.0733	35.3782	43.4305	31.3746
ASB13	3.10495	7.45209	9.83099	5.65917	3.88022	9.38808	13.4866	5.44491	5.74432	9.27854	8.60554	6.68898	5.21472	8.15673	9.76664	6.32202
ASB16-AS1	6.82503	5.59273	12.205	5.06332	9.50546	7.43018	6.89209	5.55267	7.92754	10.0729	5.36167	7.91807	6.83378	8.62092	5.76032	6.76397
ASB3	20.1997	16.8014	19.8693	21.0637	17.9987	14.8098	12.6478	14.0222	12.1963	15.7289	15.6286	15.5808	15.7975	17.2299	17.2921	13.1227
ASB6	18.9843	20.4261	22.0436	21.1947	23.6512	23.9075	23.12	30.8945	20.706	16.6847	16.6617	17.9007	19.2006	17.4216	20.9166	19.4075
ASB7	6.59859	7.04064	7.25996	6.39719	8.28856	6.32327	6.607	5.79926	5.98009	7.89915	6.39017	5.72006	6.20816	6.69109	7.2768	6.46583
ASB8	16.1515	14.6501	16.3016	22.2511	21.5822	18.0364	20.1789	21.1232	15.5211	12.804	15.3914	15.706	17.5898	16.6806	13.1125	20.1055
ASCC1	28.4045	30.8179	32.1949	39.6954	28.834	24.3193	28.6074	34.1094	31.1908	31.9185	30.7061	39.1032	24.9001	33.1415	29.854	35.9423
ASCC2	22.3987	18.6268	23.0634	18.421	25.9075	30.5198	30.1248	26.7594	19.7273	23.9003	20.556	22.7432	23.0844	25.8444	20.6976	20.3272
ASCC3	14.652	17.4112	16.3882	20.8904	18.6979	14.2678	15.2909	15.0106	14.4485	16.2157	16.5111	18.37	12.7622	14.8521	14.8586	16.8449
ASF1A	25.817	28.6229	30.7394	26.5563	34.2486	30.3794	27.3973	21.855	32.3677	39.627	40.5156	31.8738	35.9801	39.0637	38.7059	37.8427
ASF1B	75.9211	56.6411	57.1161	30.2471	100.77	100.49	98.7861	35.0016	97.9848	75.9823	61.1009	23.2232	109.528	73.0787	72.0629	27.6049
ASH1L	7.06383	8.16033	8.8965	7.71415	11.2426	5.90564	7.47969	6.0994	8.01745	6.25238	6.44985	7.59868	8.04689	7.25092	8.09449	6.35495
ASH1L-AS1	3.69611	3.73466	3.58227	1.70067	1.63664	3.61005	2.30856	1.51008	1.70977	3.25058	2.35951	2.56311	1.65278	2.52664	2.42521	2.72073
ASH2L	29.1293	25.4941	27.2781	16.0965	37.7466	31.181	29.722	21.5859	33.8134	29.002	23.9197	24.7371	36.0674	26.7304	29.3222	24.2774
ASIC1	1.50267	4.29802	3.38541	4.69444	1.70426	3.31779	3.60406	5.24046	1.92004	5.1838	5.87259	6.93184	2.22316	4.74224	6.02055	6.69949
ASL	24.8632	18.3893	21.5969	18.6547	25.4272	24.414	30.6584	24.6329	22.0947	27.0354	17.2258	24.5657	20.8874	23.8223	24.6729	22.6197
ASMTL	25.2209	24.0289	19.3544	21.9527	15.0985	19.3306	18.9181	20.4874	14.3164	24.0215	18.0927	19.3408	16.7346	20.9586	21.1698	18.8434
ASNS	138.732	173.607	181.433	31.3662	43.3177	57.5348	77.9679	25.2082	18.0308	13.1518	14.932	10.3882	19.2652	12.6466	13.3341	9.43983
ASNSD1	41.4929	37.4351	36.2639	39.5498	43.9095	47.0865	31.5505	24.4418	48.8048	47.1549	54.484	51.2629	52.5592	53.9018	46.5131	44.0004
ASPH	380.643	464.924	496.78	451.347	296.149	257.807	309.774	285.71	252.55	255.252	272.497	316.624	277.42	272.514	269.669	341.726
ASPHD1	18.5786	33.7262	17.6525	27.2541	12.5708	26.4735	16.1582	22.764	10.7717	17.1566	15.1929	22.2395	9.30891	22.6197	20.2666	16.1179
ASPHD2	1.59455	1.69891	1.39313	1.51976	3.45696	1.38095	1.45968	1.51031	2.02903	1.9537	1.76655	1.43655	1.73177	1.8794	1.83781	2.05992
ASPM	43.0807	44.1609	35.1208	21.7985	47.8778	35.8188	25.9448	14.2955	40.9421	29.0602	25.0838	18.7792	42.5295	31.5673	30.2078	23.1223
ASPSCR1	19.5636	22.3398	16.617	15.7308	24.2042	24.6077	23.2937	24.0728	24.3001	26.9197	27.6759	20.4354	30.4699	25.3796	27.3026	16.3003
ASTE1	3.90744	2.72082	3.15611	2.96758	7.66463	2.42751	4.65357	1.49483	4.25296	3.02392	3.06717	3.62986	2.80888	2.58771	2.30049	2.45362
ASTN2	2.53195	2.75919	2.24834	3.93976	3.0315	1.20639	2.50094	2.02166	2.24959	2.12795	2.59254	5.10709	2.26972	3.25883	2.71674	2.8128
ASXL1	44.8654	28.5223	35.8803	18.9796	45.1139	32.808	35.895	20.6999	49.2658	35.1586	34.9227	30.6506	58.8877	38.8107	37.1176	28.1393
ASXL2	12.787	11.7097	11.2725	8.28338	15.3133	8.98554	9.62639	7.7855	10.5931	9.03835	8.06569	7.52979	12.4547	8.6498	9.73668	6.22624
ATAD1	46.7019	48.7056	44.005	52.4038	45.7531	36.6772	34.0012	32.7946	35.646	35.6157	36.7484	39.1135	38.918	39.2027	39.1622	44.617
ATAD2	61.972	45.1274	42.1331	32.2766	56.3882	39.1246	35.4285	15.7992	66.5726	40.2727	36.53	22.2862	66.4864	46.0761	37.6064	23.4055
ATAD3A	29.0982	36.6961	35.9999	32.8265	63.9983	66.3277	57.6864	59.6523	47.234	38.6651	37.7161	32.7126	53.9025	43.8893	45.8786	29.7719
ATAD3B	16.8593	15.5033	14.8116	18.8304	40.2168	30.1338	34.1939	30.5686	28.7364	27.0298	22.5017	23.8087	36.7851	30.4571	33.1661	21.6283
ATAD5	6.58555	3.91286	3.63609	1.81534	6.00664	3.47671	4.10739	1.54956	6.12869	3.69149	3.48412	1.64603	6.48353	4.71829	3.50887	1.88401
ATAT1	4.57835	2.64691	4.98082	1.90303	4.42778	3.85413	3.00274	2.00252	3.47773	4.46257	3.40583	3.36944	3.08597	3.11116	2.78761	2.20865
ATE1	15.8484	18.196	17.7245	14.1481	19.8653	15.7015	16.463	14.164	33.5871	14.9137	14.0682	12.3738	15.3665	15.9512	15.1453	12.5897
ATF1	37.7262	32.4261	35.1389	32.8377	38.3856	34.2931	26.7173	24.9971	43.4103	38.2558	38.5827	29.9013	49.2709	36.7966	37.0875	32.083
ATF2	24.2579	21.9867	20.7192	23.7655	15.726	12.4809	10.9013	10.6289	16.5806	17.639	18.5153	16.711	17.5595	18.6065	18.6807	22.0127
ATF3	5.21891	4.83303	3.91403	2.40135	2.22138	2.31892	2.67746	1.06397	2.85962	2.37283	2.20047	2.01622	2.76509	3.84706	2.6134	1.7863
ATF4	550.188	457.958	532.308	272.815	323.767	350.692	317.777	311.413	341.353	327.092	336.643	280.152	343.211	307.598	345.046	256.097
ATF5	20.3372	27.4013	29.4837	27.431	36.7441	61.894	50.7467	47.713	36.9947	47.5386	38.6793	47.3986	35.292	51.1009	48.6855	51.2281
ATF6	23.4591	25.5458	25.5914	26.2703	25.4799	19.0781	16.2086	19.5445	19.6845	20.379	18.6575	22.1888	18.5687	21.8563	21.0874	20.1356
ATF6B	65.4708	53.1074	54.9758	40.6505	47.8001	47.8484	58.3641	43.9687	36.2965	39.7581	37.9202	35.9727	46.7759	46.623	39.3333	42.5813
ATF7	17.4892	14.5682	18.1442	17.7307	18.1427	21.5533	22.1823	13.9274	14.2615	13.0329	17.3129	14.4838	19.2565	12.8461	14.5849	15.8618
ATF7IP	14.8816	12.8611	15.9246	12.5261	16.9891	10.539	14.594	10.9338	12.1611	14.9519	12.1386	11.7557	13.4401	11.8821	12.877	10.1443
ATF7IP2	1.06536	1.38972	4.07461	3.32643	2.99399	3.31889	1.32071	4.5439	4.5644	8.36338	6.82047	6.06676	7.02927	7.22531	8.74288	5.74866
ATG10	4.59097	4.21484	4.36084	4.60538	7.34383	7.26051	4.52513	3.3024	5.21276	5.13777	4.41723	3.16752	7.91999	8.081	4.59039	3.18885
ATG101	58.6353	61.4232	59.8236	55.8932	61.8385	73.9117	54.9186	79.322	48.3218	52.155	51.3248	54.1578	47.3088	47.7238	55.989	55.3748
ATG12	39.0698	84.7791	62.4725	53.5817	58.8733	47.116	32.6959	64.1186	45.0295	54.4943	40.544	40.4985	55.1173	53.3856	51.583	53.867
ATG13	35.1842	38.2965	40.8978	37.4977	47.8	40.4622	45.2575	42.4079	38.9914	41.3824	41.1339	40.1636	34.1728	47.4884	46.8995	40.7346
ATG14	6.81738	7.33653	6.61158	6.45856	9.29409	7.79743	7.13172	7.84713	6.11707	6.95712	7.22853	7.06356	7.49625	7.16485	8.42896	8.27646
ATG16L1	14.8484	12.849	13.2226	12.5044	16.6559	13.4205	15.0007	18.1214	10.3073	10.7422	11.3062	11.5235	12.6775	11.7151	11.044	11.3873
ATG16L2	31.9912	26.0486	20.3799	12.5505	12.0219	10.6799	11.7889	9.1582	16.878	20.3164	16.3059	10.7009	13.9463	13.5111	9.88642	9.63679
ATG2A	7.95915	7.80216	10.7967	6.02349	9.84999	10.0483	11.7782	9.89895	8.05476	9.34186	8.11938	8.9932	6.49042	8.43577	8.89772	8.08914
ATG2B	7.48342	4.99145	4.42656	3.80725	6.17166	3.85971	5.40377	4.13286	5.36286	4.80853	4.66235	5.52786	5.42787	4.85991	4.53298	4.84563
ATG3	63.9194	68.3285	74.9042	55.5836	76.342	66.7325	53.8432	51.3385	65.2656	63.1508	58.2025	54.3152	65.2854	58.437	59.6352	52.8286
ATG4A	6.61226	6.90766	5.82298	13.4176	12.1002	7.65466	6.92759	8.36659	6.22002	7.77216	5.93077	8.50906	7.30624	6.73144	5.79875	8.49716
ATG4B	37.7347	38.5847	38.6191	40.2065	47.3218	49.9476	53.1538	44.1212	40.4904	35.349	35.7095	31.3306	37.9408	32.4238	43.6461	28.4622
ATG4C	6.83105	7.59298	5.27278	6.22107	8.16175	5.3488	7.54426	2.6414	5.71745	5.56511	5.71521	3.95937	5.73195	4.38557	4.01623	3.91316
ATG4D	23.7885	25.7947	21.2254	21.2782	44.4789	25.4497	27.3797	24.7873	21.8199	18.6631	20.2085	18.1864	24.6082	22.1606	23.1963	22.6843
ATG5	28.0542	33.2565	29.8606	25.5391	22.199	24.9422	22.2021	17.5965	26.5929	27.5535	33.4551	23.5779	25.7931	27.6342	23.8429	24.2909
ATG7	25.9813	34.2485	42.4663	32.2516	26.3205	34.1654	35.8504	33.7332	25.2593	29.9489	30.6982	24.5827	27.0551	23.6071	27.6411	38.7973
ATG9A	40.1765	28.4102	34.8164	32.0871	44.3433	38.1357	33.426	35.569	32.2293	27.8381	32.4876	28.7619	29.9311	32.6872	27.9738	29.9216
ATIC	94.6375	104.544	98.2968	78.8589	132.489	128.979	115.559	90.6605	86.898	96.3639	83.9086	108.553	100.164	113.741	103.741	76.2868
ATL2	46.9797	34.4504	40.9697	22.5403	49.325	27.812	28.2874	13.572	31.6413	25.5453	32.7765	21.7377	33.5378	34.2619	26.1889	24.3766
ATL3	56.4588	47.6064	53.666	47.1979	69.5119	54.8121	52.1984	43.8465	58.8624	49.9612	47.3049	41.7379	65.3332	62.0195	52.5161	47.2634
ATM	11.2067	21.9601	14.1256	9.62781	12.475	8.65813	6.9	6.36189	7.21061	7.83846	6.34283	5.98122	7.9881	10.603	9.12978	8.13522
ATMIN	18.7157	17.4853	18.9108	16.9813	24.8911	20.8565	21.057	22.3728	19.6372	19.1425	18.7231	19.0201	18.9661	20.9993	15.4054	18.3675
ATN1	82.047	79.9724	81.0554	66.2434	94.491	71.8238	95.6739	83.8535	52.4024	55.7987	51.4505	48.662	52.7491	50.5903	49.726	41.5071
ATOH8	6.46398	8.70744	6.14979	6.25168	49.2954	54.918	58.0761	27.584	34.0796	31.4381	31.4943	15.9008	39.2545	32.3034	33.3068	17.0094
ATOX1	145.171	171.557	149.963	200.282	81.045	165.99	141.55	142.3	122.653	162.332	154.161	201.522	136.764	158.842	171.983	193.157
ATP10A	5.14065	2.8468	2.67201	2.84909	5.60449	3.36536	3.22938	4.34227	3.63055	2.52361	2.97533	3.34119	3.46771	4.62492	2.81236	2.42806
ATP10D	11.584	17.2565	13.019	17.3414	10.9661	17.4471	11.9384	16.0467	8.88358	12.9697	14.8189	18.9663	10.831	11.7057	14.9854	17.7744
ATP11A	4.18699	5.91501	5.40705	5.31956	6.81897	7.30626	6.86089	6.53275	5.84997	6.0249	8.4532	5.87043	5.49551	5.79453	5.77547	5.60389
ATP11B	35.8624	32.5532	27.7433	24.2161	26.2365	16.5151	17.7267	17.6079	25.855	21.2093	24.0745	23.9331	26.7537	24.7794	26.4903	23.967
ATP11C	22.3136	21.8869	19.3955	17.3287	17.5706	13.4482	13.8305	12.1589	19.8536	15.6708	14.4466	13.9712	22.4709	15.3556	17.3941	15.7078
ATP13A1	17.0722	16.359	18.5266	14.5607	23.8444	23.5822	26.4496	26.2005	16.3428	17.7295	15.5312	18.6385	17.0607	16.2758	16.4789	14.9692
ATP13A2	17.5365	19.9023	17.4095	26.1317	22.8689	25.6042	26.4699	36.8686	12.2718	22.213	17.6008	37.2437	11.9148	18.332	21.6341	33.4956
ATP13A3	94.354	102.244	104.199	106.173	111.442	80.6395	79.3352	80.6076	81.2676	82.4629	73.215	90.1184	91.9316	99.0603	87.17	92.2067
ATP1A1	182.619	172.477	182.185	117.095	217.52	175.247	199.678	152.799	144.339	133.449	120.521	107.758	142.868	138.383	134.394	113.752
ATP1B1	74.3072	48.5283	43.3403	40.4069	90.3828	48.8566	45.9444	36.9448	71.689	46.7153	42.0247	30.4413	87.8538	51.9686	50.8586	35.3215
ATP1B3	119.929	132.417	132.896	124.051	159.137	152.459	136.884	127.186	146.573	139.263	137.162	135.902	142.344	158.105	135.921	147.403
ATP23	14.0076	6.91778	6.99678	4.75905	8.895	6.79477	11.5892	5.58617	10.2274	7.89002	9.87547	3.81418	10.4713	11.6004	7.09317	5.6309
ATP2A2	149.338	152.133	174.794	175.015	210.856	176.356	216.109	229.242	116.322	116.52	114.923	123.321	122.501	113.718	122.494	112.271
ATP2B1	36.8007	45.5545	55.3408	50.4507	45.6409	35.92	41.1028	26.2963	43.8612	32.8467	49.4125	27.6421	37.6197	32.6226	49.5026	33.3221
ATP2B4	29.6069	56.892	59.9697	54.4605	51.5996	58.273	78.4516	85.3275	32.0145	48.418	47.9911	50.627	31.0296	43.1803	47.718	52.3129
ATP2C1	53.145	56.9915	51.7754	63.5214	55.9175	41.1308	40.3206	45.6066	39.4262	41.9485	41.3421	56.0597	41.18	40.0477	40.0753	50.1504
ATP6AP1	65.096	64.1691	55.5216	66.4029	70.6175	64.934	66.5457	74.2618	51.9171	55.6994	55.6833	65.4861	47.9419	56.2594	63.926	72.6833
ATP6AP2	100.827	114.322	102.609	117.391	84.2167	78.278	75.4992	96.7969	74.3824	93.3076	92.1912	107.016	84.4854	95.3824	96.759	116.973
ATP6V0A1	15.8685	18.8751	16.2	15.4503	13.0333	16.246	22.1208	26.8373	13.0126	18.4269	12.3419	20.516	11.8421	14.9662	17.6227	22.7304
ATP6V0A2	16.2822	10.8582	11.9879	8.51079	20.058	10.6221	14.3451	11.6437	11.0001	7.50469	10.1564	8.12962	10.9661	12.8014	11.2888	8.68513
ATP6V0B	131.429	140.812	144.742	134.795	187.307	202.056	190.945	199.931	183.741	163.906	172.799	159.831	183.947	149.547	165.753	146.144
ATP6V0C	265.641	294.518	286.324	313.312	363.508	391.156	430.798	467.672	243.827	264.142	260.727	313.515	259.586	289.386	278.891	275.594
ATP6V0D1	42.759	56.461	62.4812	81.633	82.4977	92.812	108.267	114.255	63.9944	83.7898	76.064	96.0151	65.8824	73.5259	80.7363	92.1532
ATP6V0E1	244.713	265.463	263.447	456.356	320.755	351.64	293.687	498.13	301.876	358.784	385.006	499.868	319.801	378.84	375.138	522.418
ATP6V0E2	40.2889	34.6099	45.9986	26.155	42.04	50.7026	48.3177	39.6456	50.4282	48.3515	43.2607	36.8688	48.0185	49.2479	51.6013	39.0117
ATP6V1A	21.6732	28.755	27.4753	35.7086	23.3369	21.3669	20.92	25.7173	21.3776	28.7182	29.0163	33.968	17.6328	28.2645	30.428	34.7825
ATP6V1B1-AS1	3.86636	1.87981	1.98482	1.80113	3.49334	3.76824	1.3184	1.58407	3.04753	3.02775	6.34012	1.99904	4.07211	3.14505	2.81737	2.14242
ATP6V1B2	159.226	109.67	107.895	102.444	144.742	108.213	100.858	109.863	124.715	126.164	117.366	122.912	132.242	136.631	131.589	132.4
ATP6V1C1	29.0274	30.5282	28.6174	37.2476	33.8069	25.3929	22.9682	25.675	31.6497	28.6818	28.5936	36.9046	28.2316	29.7008	30.514	35.5849
ATP6V1D	94.4037	90.8705	81.7238	134.823	98.9894	105.855	66.6748	78.7055	74.7391	106.177	92.7185	110.131	81.6114	114.804	88.602	97.0721
ATP6V1E1	143.881	142.737	152.557	184.655	149.794	142.846	143.625	163.406	133.537	140.125	154.612	170.768	143.494	154.651	172.849	187.472
ATP6V1E2	5.33142	3.78689	4.84878	3.1486	5.57023	3.62263	2.67717	2.69132	2.86701	3.25785	3.16937	4.16936	3.62795	2.4862	2.80712	2.21598
ATP6V1F	106.652	144.412	138.582	174.047	103.107	159.731	150.723	191.249	125.28	157.653	155.853	220.684	134.596	141.289	178.931	182.593
ATP6V1G1	96.0334	89.2004	83.6527	124.784	87.3159	97.6323	66.8129	104.755	105.136	106.811	114.449	133.788	115.911	109.386	114.801	151.117
ATP6V1G2-DDX39B	22.1284	60.5268	45.4383	25.7167	64.2352	61.09	43.5216	53.6055	58.7759	46.9188	27.9258	40.4353	55.3275	46.7458	34.878	38.3649
ATP6V1H	44.1595	62.2191	62.7017	71.7928	57.7042	56.1077	57.7939	74.7976	49.5336	56.353	54.5555	64.7603	44.6903	63.8559	57.4081	66.1592
ATP8B1	57.9719	85.176	84.2917	93.748	44.2988	60.7098	66.1984	70.5649	74.3793	130.217	123.951	168.499	81.5639	123.871	132.02	173.453
ATP8B2	22.5019	23.7178	29.7603	23.9021	20.7644	26.101	33.4016	51.1414	12.3692	22.1349	20.4346	28.1497	15.1394	19.8142	23.9328	22.6638
ATP8B3	9.05875	6.54699	7.63242	4.22832	6.81743	6.60389	4.55772	4.2164	9.09936	8.65263	3.92456	4.6347	4.84042	6.29044	4.15896	4.45095
ATP9A	10.1795	8.6203	9.00563	10.0399	12.1518	7.66655	8.07124	10.7272	6.14735	6.60948	6.29557	8.26622	6.36303	6.21192	6.76768	7.46212
ATP9B	10.8027	8.50674	11.1709	9.93184	13.2956	7.94721	19.6079	9.21747	10.749	8.32758	10.3197	6.80167	12.3613	10.8322	8.75197	11.6381
ATPAF1	37.4135	39.2564	37.8882	33.979	48.1149	35.8304	25.424	38.7462	47.157	35.9782	35.7944	36.8739	48.4632	45.1014	45.2615	35.4663
ATPAF2	14.0291	12.8654	11.1499	17.1472	19.1733	16.0137	16.8827	14.2314	19.9395	13.5779	18.3181	15.5148	14.0021	13.823	16.2116	14.1049
ATR	9.46476	11.006	10.3255	7.50308	11.577	7.16285	6.77658	6.70158	11.2029	10.2707	8.8904	10.4053	13.438	8.15459	7.93139	8.85814
ATRAID	111.061	114.162	109.962	100.449	114.849	110.316	119.047	117.698	109.53	124.759	120.754	84.7756	106.804	98.5375	118.557	106.978
ATRIP	7.79469	7.93512	8.02048	6.22406	14.0739	13.6189	11.4219	10.8283	10.6167	7.33196	6.49968	4.95833	11.0293	8.65623	8.71276	3.77759
ATRN	15.5521	16.221	13.5759	15.0594	20.6895	14.5085	17.3577	17.733	12.0361	12.9606	10.7732	12.5246	14.7565	13.8572	12.4467	13.8683
ATRNL1	9.60271	3.16223	4.82337	6.80175	6.57751	6.50371	6.23883	3.0471	9.00966	9.16729	8.3545	6.83906	9.17554	11.5598	8.67959	8.36639
ATRX	19.9968	18.4637	18.0519	15.8219	16.0452	11.6512	15.5117	10.7519	24.3348	20.7724	13.1917	20.0117	22.5205	19.7449	17.2849	22.8147
ATXN1	10.0276	8.06686	6.02624	6.3758	13.9362	6.87446	5.91101	7.19332	9.58057	8.99334	9.97144	12.6185	12.4345	8.87498	8.48833	8.47018
ATXN10	138.094	153.918	157.672	195.038	151.609	178.798	133.488	144.918	126.909	184.157	147.929	137.526	159.332	236.46	222.019	151.652
ATXN1L	9.75292	9.52667	9.44137	9.07429	14.154	9.78684	10.9056	9.38082	11.9067	11.2666	10.6864	9.60432	15.0516	11.2045	12.6435	9.61756
ATXN2	52.5536	40.5779	48.7154	34.8026	47.0401	32.4143	41.2594	49.4985	23.4021	26.0736	23.1691	28.5679	33.0399	23.3208	25.1275	25.317
ATXN2L	108.213	92.6242	87.7491	51.9638	96.0325	77.4698	82.0792	66.4531	82.7763	57.2266	54.0346	56.4091	78.5579	59.6647	55.9392	36.865
ATXN3	12.3146	15.072	11.7417	13.6577	10.0478	11.83	7.53794	5.59945	11.7904	16.0989	18.1447	13.4739	13.4991	8.10783	10.9822	16.4565
ATXN7	8.81415	7.71054	8.40885	5.72551	9.83084	6.9302	7.52812	4.73479	9.29057	7.17209	6.50447	5.936	9.40532	8.38861	8.95461	5.44231
ATXN7L2	1.76416	2.31184	1.86294	1.30123	3.9949	3.82355	3.81639	2.87405	3.47362	2.8692	2.90519	3.32341	4.00877	2.43374	3.02147	2.35811
ATXN7L3	33.6039	33.097	28.4209	23.452	46.1291	39.7674	33.5724	30.3244	39.8785	35.5503	33.0296	29.022	46.0628	32.5764	34.1804	28.8087
ATXN7L3B	20.0582	19.9674	21.6407	18.6646	18.191	19.6834	20.0629	20.9851	13.2949	14.5456	14.2676	17.0907	13.9169	16.1316	16.7934	16.4661
AUH	8.51554	9.07312	7.78759	5.36413	7.82176	4.00671	5.45711	4.85289	4.83739	6.66971	4.41766	6.43309	6.10595	8.08958	5.26116	8.60393
AUNIP	4.88043	3.97639	4.93273	2.744	9.19294	6.60036	6.67793	2.50731	8.41963	7.16241	5.96589	4.27823	10.8015	6.33876	4.89854	2.77903
AUP1	84.6667	87.4946	83.138	78.9533	116.296	113.916	117.655	114.082	86.6579	85.6963	80.36	96.9988	93.8316	87.1341	89.2913	87.8511
AURKA	134.733	119.936	155.577	90.8815	151.951	125.911	98.6296	79.5776	143.102	120.763	116.849	90.7766	153.288	147.827	121.631	95.1646
AURKAIP1	141.46	164.81	157.951	137.923	181.187	222.788	194.109	170.19	206.699	205.929	190.004	160.963	218.755	222.6	223.585	187.473
AURKB	147.335	95.5153	85.7857	54.9046	118.737	104.456	102.24	47.8146	162.528	98.1493	97.0817	42.5417	131.571	103.01	86.5556	53.6685
AUTS2	4.08366	3.38673	3.77741	2.79658	5.90628	2.53593	3.04815	3.48764	3.80766	2.06505	2.75913	1.98357	4.77343	1.90645	2.08606	1.35004
AVEN	26.9467	21.3323	24.8399	26.7708	34.8316	27.4719	26.1846	30.1073	33.3974	28.4464	26.5969	27.8801	32.6238	33.0651	27.4142	32.7989
AVL9	12.7138	16.8671	25.6853	12.3159	11.2197	9.58565	9.38317	12.4495	10.5155	15.2737	10.2109	10.7019	8.16742	13.3199	11.0807	12.3062
AVPI1	10.771	12.2061	10.3337	6.8123	12.4832	14.9619	16.4427	9.262	32.5118	25.8284	26.6091	20.9899	28.7684	31.6289	26.4267	23.1215
AXIN1	15.9388	11.6469	14.3284	8.32195	15.3638	11.9512	20.791	8.91892	16.9397	13.2891	11.4044	10.2772	16.4039	13.1106	15.0491	8.79991
AXL	490.58	462.816	473.353	289.675	416.795	365.169	402.984	314.809	399.177	339.896	293.398	271.472	377.839	292.658	312.034	229.15
AZI2	33.0614	24.9884	29.3004	36.2097	32.197	26.6897	19.1151	24.6024	26.3787	44.1974	34.9359	34.8986	25.4839	20.9816	28.3364	34.9747
AZIN1	123.374	95.3252	99.3906	90.5388	120.501	72.0062	73.6248	66.8441	85.2533	77.3569	70.2006	65.2243	93.9911	83.9702	75.2589	59.1628
AZIN2	3.43007	3.12892	3.90881	4.43532	1.53813	2.32135	1.35516	2.50297	1.74984	3.94899	3.13205	4.47066	2.09127	2.62094	3.17993	3.23733
B2M	5392.49	3672.27	3019.26	3981.28	3693.15	2424.73	2149.19	2543.45	3365.22	3420.82	3409.55	3781.53	3206.7	3762.63	3339.96	3860.83
B3GALNT1	4.19339	3.11386	4.91127	3.74853	7.12071	4.66845	3.53856	1.64699	3.05835	3.67635	4.05356	4.29003	5.06323	5.75629	3.81173	2.86455
B3GALNT2	13.2154	11.9019	11.5092	9.96204	12.025	13.4941	9.57029	9.90191	9.28424	11.1297	10.4662	8.38958	9.18664	9.10886	10.9704	9.6728
B3GALT6	13.68	17.0114	16.6912	14.7347	19.0042	22.2877	20.789	25.9866	18.8466	19.9751	18.7466	21.4713	18.789	21.8952	20.951	22.0509
B3GAT3	38.9424	39.4736	46.5462	42.3174	36.7488	48.1136	44.9599	48.6658	26.0772	30.2444	34.1778	38.3887	25.3765	35.3601	28.244	33.4088
B3GLCT	15.8466	10.4625	10.9877	8.61843	23.7921	13.9524	10.5059	9.50357	16.4423	12.8607	10.6951	9.66181	18.3745	14.296	11.7882	9.874
B3GNT2	19.2742	15.7392	16.5384	13.0691	18.0217	13.3165	10.4544	15.3773	11.7715	10.4419	11.3684	10.9902	11.1367	11.631	11.9059	11.308
B3GNT5	7.13401	7.33526	9.49925	3.38348	4.6215	4.71612	4.51637	2.7745	3.75808	3.74656	4.72288	2.505	4.28218	4.44995	5.38816	2.55194
B3GNT9	22.1237	26.6603	20.6478	25.4519	25.0072	25.8531	30.5158	35.7604	20.0697	21.5122	20.0314	26.8704	18.6263	25.2072	23.7076	24.9801
B3GNTL1	28.1422	16.7693	20.547	15.2621	12.6418	8.22984	12.5629	8.77589	13.7608	12.7078	11.7783	8.9509	15.402	12.1725	11.2643	8.09912
B4GALNT1	30.3723	14.5018	18.3055	6.71511	36.2045	20.8007	19.01	13.6591	30.1373	24.4137	20.8331	13.2248	21.3406	23.1048	20.5249	12.9158
B4GALNT4	15.24	16.9502	19.1327	19.0409	4.18171	8.86155	19.2692	20.5067	14.835	18.9367	23.6642	25.561	13.0697	19.3197	18.1782	14.7451
B4GALT1	84.9743	87.5913	93.7287	110.181	76.7616	80.3817	91.6208	125.82	67.2684	78.7835	73.5369	102.047	67.5848	81.8135	78.4702	94.3204
B4GALT2	86.4759	74.6917	77.5705	58.3625	83.9051	76.9121	87.3061	80.2925	75.1184	69.2684	65.5632	58.6596	81.4415	70.0986	74.3518	56.7874
B4GALT3	43.0814	29.7751	28.2004	29.3556	40.6908	31.8679	31.7883	34.9902	28.8658	25.8398	24.4147	21.9837	26.2729	20.9236	23.415	18.2164
B4GALT4	15.6018	17.6973	11.9416	13.5848	12.2429	13.6376	11.5604	13.5863	10.3695	15.0976	14.6718	15.4272	17.8385	19.4188	11.8493	16.0353
B4GALT5	60.1797	51.5459	60.3024	45.3593	76.0361	54.5413	60.4901	59.3887	45.5632	45.4774	39.8492	45.3362	48.5753	47.7384	44.252	47.2396
B4GALT6	12.2564	12.0559	13.2608	8.98106	16.1313	10.55	12.3163	6.86743	8.93308	7.35555	6.08963	3.91892	9.15568	9.19767	7.67524	4.0486
B4GALT7	25.95	21.9804	19.7483	31.7056	24.1639	24.0697	27.2755	38.7647	22.8599	22.1423	21.3531	31.6372	24.4206	24.3866	26.8823	31.2922
B4GAT1	33.5238	28.2504	26.6747	27.3789	31.2796	28.4781	33.752	30.0331	27.0089	26.6524	25.34	31.4625	25.699	25.2999	29.3356	25.7184
B9D1	16.9044	23.1965	21.3697	25.7344	22.6504	22.6449	27.4432	24.4302	21.7137	25.3087	27.6081	32.3396	19.8117	22.5452	33.0863	30.5778
B9D2	6.11153	5.60083	6.82279	7.85021	8.8484	11.6103	9.01642	2.92915	8.14966	9.87886	5.34198	7.44605	8.98993	7.66978	8.29701	6.68698
BABAM1	96.0703	101.191	94.8331	75.5741	111.345	114.371	100.441	105.632	100.461	110.571	101.652	94.9219	122.207	99.6617	111.034	102.235
BACE1	22.5077	24.9499	21.8036	20.9319	31.2613	29.8281	29.2976	23.1968	19.5588	22.1598	24.1404	19.9285	19.3584	23.2941	22.3396	19.0499
BACE2	47.3531	73.9967	63.6329	76.2958	45.2174	54.9186	64.2471	86.5717	47.4382	50.409	65.4121	70.3315	41.3172	52.795	60.0598	63.2811
BACH1	20.5516	22.5442	19.7589	16.3209	14.5832	9.83058	10.4801	7.77527	13.4715	15.3742	14.7409	12.6106	14.8012	15.6883	15.5149	15.7033
BAD	77.0005	71.5047	60.2405	65.2168	76.5968	82.1449	82.3087	74.352	81.9718	82.7067	82.3244	79.9318	85.6082	92.9083	92.9227	73.6343
BAG1	25.2139	22.6015	24.3171	19.9884	67.7602	77.8927	42.5555	39.9396	62.5815	46.7041	40.3131	34.831	73.8471	58.08	65.7597	42.5982
BAG2	14.7474	15.0839	14.607	10.6442	17.9771	11.7395	10.9303	8.80193	12.0488	10.0284	11.3608	12.7248	13.9661	13.8334	11.881	13.9706
BAG3	84.0716	80.5625	81.5979	87.3775	101.351	97.4738	99.3286	126.199	53.1338	70.2602	72.5617	90.864	57.6888	67.8194	74.6562	82.4644
BAG4	12.381	12.0638	12.2452	12.5535	15.1166	13.8881	11.7482	9.44516	9.96803	10.214	11.2974	8.66078	10.0097	10.5754	14.2058	10.6961
BAG5	18.3165	20.9342	24.27	15.0404	24.0308	19.6602	20.0739	11.0019	20.313	18.8061	15.4183	19.0031	20.9062	18.615	20.3833	18.7076
BAG6	124.459	129.144	105.046	97.3151	130.593	132.446	140.886	105.309	97.8752	95.9467	80.9454	97.5417	124.846	91.2076	99.9466	81.6444
BAHCC1	7.74914	6.69845	3.52484	5.17115	3.69813	6.90441	7.43162	3.44326	4.70476	5.48525	4.38224	3.97696	6.19616	4.30024	4.26338	4.0599
BAHD1	10.5391	11.6874	10.8408	9.1786	12.9041	13.4187	12.1851	10.8086	9.57196	10.3936	9.371	7.94019	11.0588	11.2155	10.2881	8.81138
BAIAP2	21.1782	21.1643	16.1692	16.1419	25.9118	34.6788	37.1722	34.7773	18.9538	20.232	13.8799	21.1635	20.6937	17.7006	25.1084	20.6236
BAIAP2L1	5.54102	5.90081	4.26608	2.44705	5.39428	4.32104	2.95318	2.38456	5.41899	6.29356	3.71849	3.48969	5.35992	5.68828	6.29678	3.15747
BAK1	18.5561	15.643	14.479	16.5447	21.426	20.6097	16.0371	22.893	16.3878	15.1626	15.9683	19.2765	15.7548	15.7613	18.2667	16.3888
BAMBI	17.5964	9.89267	7.90302	17.7222	23.184	16.7307	12.1624	20.4223	17.392	19.3976	17.9102	35.266	17.53	18.4782	18.6875	36.5125
BANF1	353.236	328.188	316.406	254.486	370.468	410.526	398.371	313.399	366.846	342.586	301.81	269.397	378.106	322.82	343.685	267.288
BANP	13.1055	11.0756	13.0534	10.3034	14.9081	14.1661	17.314	9.2675	9.78455	6.8161	13.3845	5.38923	12.4963	7.7623	8.93268	2.52083
BAP1	39.9751	40.7619	35.2068	23.1293	47.2118	43.1243	45.11	34.7914	46.5779	39.1515	35.8357	33.2874	46.2048	36.9992	40.2178	30.1394
BARD1	15.2028	11.1327	11.1121	8.16632	21.9926	11.561	10.5856	5.33376	13.786	12.9944	9.45757	5.83991	18.638	17.4001	11.137	6.33418
BASP1	258.029	243.05	228.27	240.33	212.479	230.421	225.515	261.939	300.207	314.023	288.793	337.21	304.932	303.849	307.271	293.072
BATF3	11.4797	15.172	14.9302	7.91342	14.1926	17.0113	20.3036	11.6011	16.4042	15.4462	10.3841	5.73398	18.511	14.4143	10.4851	5.55842
BAX	157.995	156.549	138.388	135.266	127.404	131.331	137.929	120.077	184.568	164.189	156.904	157.154	172.341	145.257	161.268	142.873
BAZ1A	23.6716	31.225	24.8968	21.8112	25.7898	21.104	16.5333	12.3191	16.5351	15.8811	15.2636	14.0624	21.1157	20.1511	17.6935	14.4997
BAZ1B	40.553	34.2634	37.0645	22.9134	55.8545	39.588	42.1084	23.6284	41.3012	35.81	31.3961	24.7648	47.0482	34.7649	35.8523	23.5986
BAZ2A	28.8726	33.2482	28.4629	24.6477	26.074	30.9843	33.4584	25.302	30.1678	25.0743	32.2663	17.6196	25.2491	31.1023	36.8492	18.7678
BAZ2B	5.86668	8.88567	6.91914	6.92495	3.08589	4.98094	6.67952	2.06643	4.73951	8.45632	6.20946	7.32069	3.56553	9.62312	10.0376	7.37126
BBC3	4.42637	1.4688	3.48752	1.93582	1.837	2.25607	1.34258	1.11336	1.96097	2.23361	1.72365	2.78001	2.31591	1.38604	2.62963	2.65675
BBIP1	56.8069	79.198	79.9761	62.4687	36.3846	40.3027	25.3868	21.9841	49.9211	47.1933	41.5889	35.7258	67.0419	38.7495	73.7473	49.5618
BBS1	6.72193	8.96933	8.11671	8.79745	8.59844	9.06093	10.0112	5.75244	6.4255	11.402	5.43144	7.94239	6.94734	7.80087	8.98215	8.19558
BBS10	11.9424	16.2039	17.8128	14.1773	8.87976	9.09152	9.18229	8.52086	6.54292	7.1197	8.78007	8.98452	5.85073	9.06349	8.56864	11.0792
BBS2	22.3756	31.1605	25.9019	31.2434	14.508	13.3454	19.1566	16.5144	15.3345	20.2314	24.377	23.5058	14.6031	23.7943	20.2571	29.5852
BBS4	5.44298	4.49345	4.20871	5.85173	6.26833	4.09744	3.99324	4.78384	5.01332	4.93641	5.95564	5.90539	5.61316	6.09619	6.26129	6.97878
BBS7	17.3649	19.6475	11.7702	17.9398	17.6993	20.7052	12.6433	13.173	20.1692	12.818	18.6049	14.3231	16.8072	19.6567	15.2824	12.6222
BBS9	2.56027	2.94778	3.54157	3.15157	1.77984	2.01574	1.83853	2.30119	2.86485	2.92929	3.74036	5.04086	2.54268	3.69087	2.42372	4.20682
BBX	25.9166	26.3981	25.0454	27.4046	20.0456	13.7122	12.1293	10.5309	17.3422	20.6424	21.2259	18.6222	18.3149	17.4119	19.1006	16.4186
BCAM	29.3355	22.6963	14.3338	11.5167	19.0081	16.4302	16.6986	13.2312	22.8025	20.0515	18.7592	15.5423	26.1696	21.719	17.0901	16.8901
BCAP29	49.3198	69.19	59.6041	106.438	71.335	90.6113	53.107	61.0378	47.8286	55.3323	56.9027	53.1875	87.3994	76.5984	85.7501	84.3826
BCAP31	166.405	193.072	213.425	194.933	187.321	213.476	255.356	292.867	145.855	173.743	172.583	191.989	141.218	182.011	174.908	201.361
BCAR1	54.4739	45.1887	44.0004	46.593	71.2834	66.9835	70.2285	80.5578	55.3235	55.9949	54.3596	62.3501	54.9317	49.5042	54.7173	58.1233
BCAR3	39.0829	36.9251	35.9792	32.9458	32.4516	31.2407	37.7415	44.7932	28.4948	29.2202	31.9159	40.9293	30.8151	34.875	36.9787	43.6101
BCAS2	33.0931	39.4209	39.5014	34.9945	50.0176	45.108	40.4989	30.1132	46.2887	48.2971	46.6609	43.5717	48.6504	46.7684	48.5392	43.0282
BCAS3	4.32849	4.56776	4.6169	4.05517	1.7357	3.45514	4.25045	4.80913	2.87665	4.01967	2.74468	4.12197	3.48875	3.95947	4.33353	5.31632
BCAS4	15.8881	16.1592	35.9204	28.706	16.8572	27.8364	23.3822	18.4046	28.2689	21.0583	62.1811	18.2123	26.9249	43.0422	27.8333	17.9871
BCAT1	45.7364	60.892	61.6679	44.0444	34.3679	33.6779	38.6799	33.299	27.9521	38.7627	39.3186	41.8155	29.7439	35.0707	40.7889	47.6361
BCAT2	32.2835	42.8304	39.8848	31.0799	27.1959	33.9438	33.2411	32.2782	30.4193	37.9902	33.0938	34.7303	27.8386	35.0427	30.6623	26.2411
BCCIP	109.071	142.943	140.197	167.741	155.405	182.384	137.815	167.735	137.07	148.115	166.324	152.039	147.173	157.425	151.743	151.454
BCDIN3D	1.64853	1.84108	2.07376	2.1001	3.00541	3.17422	2.96626	2.17013	1.68287	1.76578	1.77553	1.05867	2.15592	1.44061	3.05313	1.62737
BCHE	26.7225	42.1311	43.5194	71.6648	21.2554	24.8661	25.0051	37.5085	9.38778	20.8949	21.0415	37.8059	7.73448	20.7439	22.3113	44.6119
BCKDHA	20.1732	21.7153	25.4585	12.0231	9.92299	18.9981	27.2249	17.6081	18.0442	15.3142	18.8825	15.1929	17.389	17.4331	22.1682	14.5013
BCKDHB	11.8204	10.1157	10.2733	6.48761	9.34527	10.6017	9.74836	7.90877	15.7838	15.0681	13.7617	12.2867	14.368	14.1764	16.1516	17.6006
BCKDK	47.3721	54.6654	53.6459	52.8701	57.4117	54.2906	66.5925	69.6773	44.2336	46.156	44.8165	44.8546	44.5171	47.4285	50.2981	46.259
BCL10	24.8103	30.0404	27.8107	26.1046	24.4844	18.2909	17.0255	25.5763	15.1916	24.8791	22.8028	20.438	15.281	17.9834	20.0846	22.1144
BCL2L1	81.7887	84.3406	88.0304	73.3173	80.6147	79.6271	81.6812	113.733	76.0938	86.7993	79.9548	91.4976	71.9395	82.2586	92.907	100.829
BCL2L12	92.6531	66.1042	68.37	50.4095	72.2072	85.5651	68.4085	47.4571	93.9592	74.4425	70.0024	58.2738	117.267	81.7923	66.1978	42.805
BCL2L13	40.0777	34.5971	39.9273	47.56	45.0473	42.2239	51.2446	58.4752	35.5159	41.471	45.8609	62.9157	32.9885	49.4854	57.145	61.065
BCL2L2	21.4514	23.3293	26.7565	21.7834	22.8905	17.1081	16.7862	22.7399	25.0537	17.8195	26.992	20.0798	18.6515	19.1698	17.4515	33.3064
BCL2L2-PABPN1	8.03847	8.18826	4.99943	11.7312	9.15581	2.07319	12.6378	12.4946	12.2608	4.52399	4.9328	13.3092	5.56965	10.7934	13.2295	17.0392
BCL3	14.7237	14.9951	10.9258	8.70526	10.0405	11.9426	24.8764	8.87929	10.5042	10.228	13.3598	8.97184	16.3512	11.8943	15.7121	8.96387
BCL6	18.8656	15.1514	17.7531	12.5452	10.221	8.52086	9.80805	10.123	8.34604	8.54411	8.39504	9.35381	9.38568	8.05615	8.86774	6.94069
BCL7A	15.5035	17.048	18.2736	7.72084	16.2873	14.0353	17.2189	8.9739	9.60241	6.72543	8.3926	8.3731	10.9989	7.43418	7.51997	4.26723
BCL7B	36.3243	35.0461	43.8525	30.1428	54.8281	49.3826	52.2387	56.6423	52.9828	40.7623	44.0394	51.7529	60.7807	47.241	43.7461	39.5594
BCL7C	27.4164	31.4532	32.4996	20.4305	31.0106	41.8384	25.3262	25.8137	38.799	36.9455	30.1464	31.5672	33.7644	40.773	36.066	33.6314
BCL9	3.25113	2.26532	2.68933	4.59372	4.90247	3.48509	3.32094	3.00351	3.22154	2.41549	2.18731	6.95664	5.25106	2.83048	3.3772	2.15985
BCL9L	26.2555	30.0122	30.1119	33.5534	40.7719	34.974	41.1753	47.6068	29.7071	26.5201	24.3947	32.8263	28.9043	25.8067	33.9172	33.6437
BCLAF1	43.4003	62.992	54.7011	49.0472	59.7423	54.1563	62.3776	33.7065	68.5268	70.0632	73.758	60.2938	65.1682	67.9064	65.4946	65.9404
BCOR	6.63831	8.19392	8.44074	5.38485	11.525	10.6433	13.091	9.13826	8.7815	10.827	7.92327	7.02423	10.3001	7.61579	10.4484	5.36198
BCORL1	3.03963	3.12697	2.72009	3.71781	4.07238	3.62922	3.5096	2.21593	1.29981	1.66938	1.74266	1.51414	1.60047	2.21955	1.78841	1.13329
BCR	15.4006	14.0872	15.3595	11.9417	14.8493	15.1303	19.3532	18.4317	11.2111	13.2903	14.2729	14.3563	11.3428	12.5289	13.5719	12.5881
BCS1L	23.6584	25.8441	24.3185	22.8672	33.9658	31.1342	45.9204	27.6992	22.4617	22.9084	20.6321	22.7996	20.277	20.6544	23.6088	16.8092
BCYRN1	136.553	207.188	234.457	238.439	203.664	266.531	204.431	283.993	69.4	185.713	192.683	146.636	64.5412	195.62	146.44	199.522
BDH1	6.26568	7.11415	6.81599	4.4743	14.0834	11.8775	5.75174	6.74021	10.0312	11.5941	8.66825	7.36419	14.7178	9.11139	21.6858	7.26847
BDH2	8.14528	22.7282	18.6286	25.1479	8.90451	18.6593	16.4328	17.9252	12.2754	26.2679	25.1965	32.6866	12.1523	22.8215	21.3839	37.1267
BDNF	27.8648	19.5195	19.1975	19.5848	19.6323	15.9618	11.4953	16.6935	29.8416	19.7886	21.7115	24.3998	29.1888	26.0067	21.9166	20.9962
BDP1	7.31561	8.05883	6.88164	8.96254	8.70224	6.04322	6.8047	5.05093	7.90233	6.86691	6.52322	5.41609	8.46433	6.21408	7.42926	6.80947
BECN1	82.2734	83.3433	74.4448	66.6289	72.6622	71.1535	64.927	79.9039	69.6202	81.705	73.5304	79.7065	74.3176	74.7725	88.1047	74.3343
BEND6	2.3772	2.19818	3.01737	2.35712	2.87032	2.41602	2.50242	2.03316	4.23847	2.84128	2.86426	1.95623	2.30663	2.83758	1.58636	4.47447
BEND7	19.6563	16.8228	16.2628	8.72966	18.1016	10.7621	10.2304	6.6409	21.2827	19.4936	16.0174	11.899	24.2528	21.188	16.0669	12.812
BET1	36.1575	42.4776	38.2078	40.446	28.5665	29.5103	27.7832	29.3726	29.9339	32.3907	37.1096	34.2456	32.6786	37.6202	31.0201	41.9253
BET1L	59.4579	36.1661	32.6206	34.733	78.7215	41.5848	40.8377	42.4761	39.2447	27.3954	25.3111	31.8287	41.7875	28.0063	30.3011	29.808
BEX1	123.361	207.125	200.269	409.095	103.426	245.055	199.745	338.999	255.429	398.938	443.002	581.433	289.552	391.305	484.467	678.375
BEX2	4.28423	7.92887	5.86066	1.45153	5.33419	6.28101	3.76983	4.15961	7.84516	9.28816	6.70724	8.79428	4.65361	8.939	16.1776	7.40834
BEX3	222.346	268.465	209.612	270.953	143.316	256.016	193.599	163.894	231.413	302.953	290.81	294.633	210.336	298.641	322.307	325.834
BEX4	10.3662	20.3331	22.6074	20.1044	11.0358	15.4396	16.7068	19.7531	17.5385	25.5638	21.635	23.5177	14.7652	24.9727	24.0939	26.0531
BFAR	54.4273	54.4837	51.3038	42.8976	53.7943	66.9304	59.7337	52.8243	60.6601	56.0407	55.3234	58.4873	61.2502	56.0401	60.7226	59.0468
BHLHE40	17.4471	18.6476	17.5057	15.0363	13.5482	12.7283	20.9511	25.1511	10.6055	14.4065	15.3462	19.0589	8.74419	11.2212	13.2679	15.5771
BHLHE41	6.17706	7.43933	12.9317	11.2947	5.31348	7.42257	13.7165	12.2	5.57254	6.92166	8.96996	11.2091	6.83591	8.73539	9.2748	11.6475
BHMT2	5.43224	4.53228	4.51298	3.80912	3.23168	4.23307	2.7548	3.90293	4.36864	6.87276	6.13063	7.87374	6.20483	7.88725	6.45325	10.6614
BICC1	5.19336	8.06175	6.38318	9.77082	5.01895	5.80553	7.39781	8.10831	7.50395	13.0695	12.3663	15.2066	7.47052	11.9466	12.9885	14.8177
BICD1	17.6793	17.6818	17.319	14.1082	20.3643	18.0858	14.6659	16.5915	17.9221	16.8894	17.3124	13.129	16.8329	16.3558	16.1086	12.331
BICD2	23.1456	17.1137	20.9709	18.1782	28.9998	19.9133	20.4136	22.7542	17.9501	17.3579	15.5838	17.1889	21.5613	18.3704	17.5779	16.7004
BID	58.8471	50.938	54.8632	55.9303	65.396	58.0032	53.7111	46.2709	41.5148	53.0646	46.1072	43.4486	48.2219	50.818	65.6227	70.5596
BIN1	31.346	25.8264	28.3359	22.6154	36.7143	27.7756	34.8441	30.7118	36.2571	31.7448	34.3548	36.8364	32.619	28.6422	34.4661	35.5151
BIN3	15.7772	20.7363	19.1406	15.2328	19.464	22.317	19.1109	17.8301	17.9266	12.2484	19.4202	17.0345	15.6039	17.0398	17.0775	14.457
BIRC2	91.2006	69.0836	74.3797	94.1439	118.541	81.4929	68.6011	77.8181	65.2648	48.1312	49.9229	45.9941	67.3331	53.9267	46.227	56.9579
BIRC3	25.962	19.6532	23.9981	26.1838	8.89446	6.91192	7.98091	3.83986	8.22402	4.60509	6.7221	3.58328	7.27126	3.7863	5.77892	3.82236
BIRC5	132.546	99.7585	118.872	76.0358	185.87	169.964	170.05	100.641	167.894	124.265	126.915	82.3122	172.719	147.507	130.797	88.4182
BIRC6	15.8006	16.0259	17.5947	17.4552	18.0515	10.9295	12.5867	9.63697	12.2421	13.7065	13.6345	14.8377	12.5878	14.0182	16.2915	15.2274
BIVM	18.8311	22.5167	26.9106	21.1758	14.4743	13.8763	13.3234	9.10839	16.3533	16.4304	13.0318	14.2958	11.0033	11.2956	16.3497	18.1486
BLCAP	29.9557	33.0918	32.0849	45.9145	33.7356	41.1584	51.1109	74.0991	27.2611	35.2315	33.3005	55.6889	30.9997	40.8064	40.3615	56.3378
BLM	8.49081	5.90208	5.4429	3.47005	9.23819	6.36664	4.57442	2.40329	9.77092	5.94472	5.60375	1.76536	8.62554	5.3583	4.35101	2.55064
BLMH	21.045	15.3486	14.9692	13.9883	22.6594	17.7343	23.7002	11.9429	17.2531	17.7867	13.5505	12.714	17.4164	16.213	13.2747	13.3794
BLOC1S1	152.577	138.259	136.814	103.015	100.886	153.935	131.157	112.531	152.341	154.158	127.082	104.27	150.185	116.199	145.013	112.952
BLOC1S2	42.2773	36.0563	56.364	66.6098	63.478	66.6281	76.5731	64.2363	66.4163	75.7173	77.3868	64.7634	62.805	88.7458	70.2401	73.9061
BLOC1S3	5.47778	6.07719	5.09296	3.52206	9.58626	5.02028	6.92568	6.24662	2.9819	3.16564	3.42793	4.74714	4.70348	3.90462	3.82616	4.28673
BLOC1S4	16.7137	16.1095	14.9423	14.5137	14.5152	14.2297	13.4775	16.3295	15.7105	18.7738	17.0826	18.2796	13.0469	19.0036	21.4237	21.9188
BLOC1S5	11.8367	12.2192	8.81941	9.91623	12.1893	6.45327	6.38357	5.35904	8.58111	6.5484	8.54672	2.76557	8.71805	6.72446	5.67677	4.78055
BLOC1S6	48.1961	81.6606	57.5764	77.4066	54.8037	45.157	41.7857	34.5211	56.3737	64.5221	70.6469	77.3404	50.9363	64.7345	64.4973	68.736
BLVRA	61.8138	61.3131	60.124	66.8361	48.608	53.2704	48.7867	51.6748	51.4346	52.184	56.7818	54.7873	52.0238	59.5837	60.0276	62.0139
BLVRB	43.5344	47.149	44.583	36.5067	34.2021	45.5511	39.124	38.0822	37.8703	42.7405	45.2672	47.34	41.4269	41.5442	48.0377	46.036
BLZF1	14.1664	18.3736	17.3036	23.4277	17.5699	12.8107	10.0845	13.4885	12.3057	13.1202	18.27	18.8875	14.7391	15.6305	14.5765	22.8725
BMF	1.42772	4.01874	2.97219	3.35615	2.72067	6.40119	7.0005	2.50041	4.28359	11.4678	13.3019	8.98054	3.48977	10.6188	16.792	11.967
BMI1	32.2724	33.7015	30.5789	24.8482	44.723	35.2815	33.1352	22.6375	35.9606	33.7717	35.854	26.7858	38.7714	43.6917	38.9014	29.4338
BMP1	15.0475	14.6158	13.0154	23.4959	16.2354	21.9174	22.0113	29.3219	20.6509	21.5704	26.1981	33.6154	21.3663	25.3824	25.9235	27.601
BMP2K	13.4185	12.5892	12.0175	9.81608	23.5589	10.2142	15.7568	13.8583	14.7161	17.4807	11.623	8.75189	14.6184	12.8461	13.372	10.6314
BMP4	6.54261	5.36381	4.09152	2.3713	5.46974	7.87976	5.64159	2.41419	11.5016	25.3837	24.686	19.8803	12.7882	25.3687	28.1497	20.8279
BMPER	5.40443	8.0443	5.47131	11.6699	7.21388	11.6692	11.3958	12.16	9.59287	9.31263	6.53808	10.8433	18.9975	11.5353	6.49481	9.61866
BMPR1A	17.9162	26.1708	20.1183	20.5259	36.3626	19.6925	15.1301	18.2706	29.4237	26.7445	21.2557	21.1933	26.3597	25.9093	22.7083	17.3908
BMPR2	14.8759	11.6137	13.1691	14.7563	22.3586	9.54323	10.9329	13.1411	10.9034	10.9679	9.6908	12.4335	10.0534	10.272	10.0553	12.2507
BMS1	12.6518	16.4738	18.0189	14.6698	21.2129	15.468	14.8423	10.3549	18.0239	15.5051	15.7761	15.2013	16.4831	16.7172	16.4119	16.3408
BMS1P1	2.82533	2.27234	1.75776	1.52788	3.56014	2.38763	2.09444	1.46913	2.73822	3.057	1.82947	1.88629	2.40863	3.17972	3.03145	1.09485
BMT2	5.48583	8.98211	6.68004	8.21761	4.9959	5.22915	4.80892	6.70395	4.87011	8.85036	8.20233	9.40661	4.32079	8.71727	8.93424	10.8108
BNC1	15.5167	14.8805	13.908	10.5736	16.6953	11.6152	12.0635	11.2793	14.7968	14.2244	13.329	11.6268	15.1766	13.321	13.5785	10.3637
BNC2	4.2303	4.43455	4.18335	5.28099	3.04008	5.10748	5.40066	3.86924	5.0493	6.56599	7.44476	7.60651	6.19362	7.24906	7.99485	8.56642
BNIP1	21.027	16.4288	19.3792	14.843	21.7176	20.5762	17.6729	19.57	19.0125	16.4266	18.1045	16.2362	17.4282	15.415	14.2218	15.6343
BNIP2	37.8528	53.8997	52.6245	49.7322	48.8188	40.0238	38.8138	34.2336	45.2848	60.7479	53.8413	43.3458	52.7854	64.7497	56.955	49.6682
BNIP3	138.4	121.075	147.604	188.339	70.9895	104.313	101.692	135.855	56.3198	86.9667	82.3999	102.964	69.3965	93.0543	84.1843	91.4257
BNIP3L	128.561	164.132	165.663	180.47	87.237	91.0607	85.0122	108.266	70.7139	95.6665	112.938	124.132	76.5455	96.2218	111.374	136.36
BOC	9.66422	9.50791	10.5253	9.66053	6.25682	15.5396	22.3941	13.266	6.91296	16.3941	12.0263	10.497	7.98195	9.92227	12.5747	10.5962
BOD1	58.6615	55.6512	48.9523	41.0014	53.4859	52.3839	53.937	37.3659	52.6703	51.5568	49.7648	43.3556	55.0914	54.5808	48.0178	41.895
BOD1L1	10.6484	14.2297	9.69004	8.68336	11.8101	11.0776	8.27522	5.84445	15.8063	17.5143	12.9787	8.67628	19.479	10.0977	11.4004	10.3698
BOK	28.7909	24.769	24.5923	17.6648	31.5009	26.1426	30.5011	25.313	28.325	29.6393	27.5568	25.5379	30.9467	30.2757	27.3011	28.5801
BOLA1	8.45262	7.49177	6.09174	4.04547	5.48731	5.04425	4.50968	5.29823	6.38335	4.32377	3.97289	3.95029	4.79117	5.04014	3.05017	3.35147
BOLA2	11.52	11.4	14.5008	8.82054	16.6771	10.6857	18.8181	13.5207	11.4759	14.0014	8.82661	7.80739	12.3937	14.5234	8.86122	8.19529
BOLA2B	172.363	158.941	126.186	208.217	199.194	250.548	140.307	244.494	246.618	184.337	265.801	224.557	271.526	198.339	236.997	219.21
BOLA3	78.1292	77.4014	93.2725	89.1552	95.4351	90.3664	80.7315	85.4402	125.845	98.0919	87.6123	83.2558	101.79	124.185	89.9013	111.272
BOP1	37.4296	33.4605	38.5746	26.4254	59.7041	60.3079	58.9872	57.6288	43.5459	37.3395	39.5821	36.0538	49.2764	41.3808	40.3338	28.7468
BORA	15.7612	13.1094	12.0729	8.35071	19.3594	12.7525	7.68174	4.25805	12.7298	15.6387	13.4435	5.22752	16.2084	13.6201	12.9932	7.32041
BORCS5	5.10475	4.39587	12.6962	4.50632	13.1796	4.6965	8.71592	12.6927	4.6681	5.47662	8.18146	4.20022	6.26494	4.28466	3.78015	2.31143
BORCS6	4.00558	4.57595	3.94591	3.0635	3.99885	5.85867	4.38659	5.61926	3.4552	5.03182	5.0971	6.27343	3.31154	4.62012	4.46649	6.36304
BORCS7	14.482	16.3311	19.4589	21.4533	16.6224	19.9999	20.4227	26.7901	21.7257	30.7658	31.3986	30.072	22.7951	42.457	25.039	33.7513
BORCS8	12.2506	19.0738	12.6874	12.74	12.9148	30.6579	21.1965	14.7237	18.6282	28.326	18.7931	19.5297	14.7818	17.9077	18.7603	24.2781
BORCS8-MEF2B	4.69889	5.82833	3.62876	1.81553	6.61415	5.19041	4.43333	4.4361	4.26556	4.88914	4.76111	3.17971	3.62959	3.57821	3.89774	5.30139
BPGM	11.7597	11.197	11.4224	15.7849	17.7886	12.6628	11.8212	14.2536	11.2158	11.7857	13.1509	14.1864	10.0829	11.9505	12.2743	12.9685
BPHL	5.16661	6.74371	9.61208	7.52481	8.71727	6.09333	7.02255	9.96938	5.08816	7.47124	8.23752	7.58078	8.45865	11.3433	9.03547	10.0494
BPNT1	16.0998	20.3647	18.9648	28.2714	29.8089	28.6326	21.5586	32.4819	22.9186	17.2815	21.4495	24.7461	16.5806	23.0515	19.5469	23.3153
BPTF	19.9623	20.7109	23.4844	17.9687	32.1133	17.6926	15.9329	11.1293	18.4278	16.0669	18.2753	15.9162	17.3022	20.9781	19.693	17.112
BRAF	8.28622	12.1956	9.16775	7.52162	10.3993	8.97123	5.4673	5.98046	5.60735	8.79056	6.44431	6.10177	7.84969	6.94131	7.22254	8.74248
BRAP	11.8319	11.932	14.8653	11.9612	17.6053	14.5111	17.3957	14.3563	10.3661	10.3691	11.7675	11.3876	11.6028	12.0978	11.4677	12.2536
BRAT1	17.4545	19.3363	18.9837	17.2491	27.3091	29.1517	29.7665	22.1155	19.8475	22.5334	21.8359	16.786	20.3129	23.9278	22.1186	17.8486
BRCA1	18.7208	16.7251	17.5867	8.23308	20.1885	13.2344	9.20391	7.21821	25.0422	13.6559	10.1728	7.29428	21.9626	16.4116	12.2196	9.49862
BRCA2	3.90271	2.32564	3.13517	2.35965	4.9887	3.3515	3.53968	1.27981	5.95905	2.67985	2.45327	1.21224	5.18494	3.36589	3.72715	1.40044
BRCC3	11.0879	14.8804	12.8229	18.6643	15.1703	12.7932	11.0265	10.7553	17.5269	17.6307	19.8497	16.0768	16.4984	20.191	16.0393	18.7523
BRD1	15.8489	14.8799	14.3077	9.52173	21.4248	13.0935	17.533	11.44	15.1555	13.1269	10.6728	8.96311	15.8651	12.8677	13.9344	8.7624
BRD2	79.7147	80.772	89.2794	70.9361	102.479	95.002	114.482	108.04	78.3916	87.1695	74.9519	75.6705	83.6439	73.3166	80.4738	62.1471
BRD3	18.5383	15.8521	13.7068	9.35528	21.0012	15.2466	14.6275	11.4395	16.003	10.2951	9.16645	8.32101	20.2451	10.4831	14.3396	8.395
BRD4	29.8507	22.4921	25.37	19.503	41.9141	30.0279	39.6174	24.8708	42.2892	27.3194	22.3286	26.0772	45.4596	25.7676	33.9294	18.1549
BRD7	47.4255	36.795	43.1007	29.4145	52.6619	46.3685	31.1367	22.1923	48.294	43.7794	36.9141	26.309	43.4404	51.2738	40.0351	26.7665
BRD8	50.8765	33.2997	34.1572	26.3725	42.9174	34.2777	34.9059	17.8615	53.5853	41.2085	53.5131	39.8205	57.6815	38.2011	39.2272	32.2698
BRD9	33.2685	31.8454	33.6728	27.8643	46.241	40.1667	43.8778	52.8807	30.7258	28.8455	24.416	23.0158	30.9203	29.4455	25.1697	23.0863
BRF1	14.2844	9.7862	12.6063	9.49052	18.7522	11.6337	13.204	12.2893	14.0797	12.4305	13.5396	11.1201	16.5231	8.32992	15.1694	15.0087
BRF2	4.84555	6.75737	5.33897	6.79357	9.07178	9.30431	9.56944	12.3673	6.81835	7.54074	5.50812	6.38222	6.49563	7.11154	6.08803	5.98392
BRI3	357.961	365.175	362.93	416.958	323.042	445.826	406.533	476.679	297.837	361.55	341.458	470.946	302.454	377.938	393.188	478.578
BRI3BP	8.7213	6.98029	8.27688	7.25778	18.5668	14.5208	15.236	11.5242	11.9115	8.01989	7.47805	4.09085	16.5013	10.0153	10.2954	4.15224
BRIP1	20.424	12.3625	13.0524	9.18644	27.0853	14.5024	12.931	5.47913	19.4643	14.1707	13.0245	7.80582	22.9677	16.9061	13.7438	9.95136
BRIX1	46.4706	45.0493	41.9922	31.1592	72.1285	57.3657	39.0105	41.8549	49.7471	38.1242	41.3106	26.4741	53.213	38.4376	30.3566	29.0052
BRK1	163.949	194.355	198.547	230.859	167.551	205.345	192.593	215.219	183.167	217.135	232.327	242.843	188.963	237.934	251.119	249.27
BRMS1	25.5035	25.612	26.3847	20.946	47.7583	54.6025	54.9557	43.0466	50.2309	44.9781	44.1816	42.9713	50.0749	46.6125	47.8201	42.4634
BRMS1L	4.4272	5.59425	5.10949	4.4405	8.48761	6.90695	8.92667	3.77442	6.48354	8.88813	8.06217	7.2113	8.33928	11.2245	7.47955	7.94326
BROX	25.9943	27.4863	23.1764	22.9123	28.2725	19.4898	24.1583	18.8962	25.4166	39.8576	29.6239	31.1263	31.7884	27.6939	25.3977	28.4482
BRPF1	8.65696	7.95432	6.62977	7.37445	12.8498	12.7215	11.835	14.6294	12.739	14.0966	7.26436	6.45184	14.7227	9.28492	10.2258	6.64132
BRPF3	10.2887	8.46805	12.5924	12.1704	16.1181	12.3561	12.4913	14.2589	12.5647	14.0922	9.91054	12.8276	11.315	10.8429	13.1091	12.47
BRSK1	7.03266	9.19947	6.48744	8.86233	4.09985	5.98822	4.33408	6.45463	5.33255	6.14858	7.311	4.45612	4.81187	5.68766	5.03147	5.23332
BRWD1	18.6663	17.8415	18.2775	16.7458	14.3997	12.1348	13.2956	14.1299	10.2254	10.8945	11.453	8.59539	8.58675	13.9523	12.6296	11.3765
BRWD3	3.17142	4.57396	3.34476	2.69783	5.19356	2.51215	2.08779	1.83321	2.60266	3.73277	2.54082	2.8282	3.15901	3.11078	3.23014	4.78219
BSCL2	6.49563	7.49697	7.73454	7.57889	12.7546	13.7966	14.4361	6.5269	16.6938	18.4147	12.1243	20.398	12.7549	10.8735	13.2756	9.45407
BSDC1	28.3155	35.4566	29.796	30.2298	22.0239	25.4746	24.1353	32.7442	21.5424	27.1888	26.6218	31.078	22.8457	24.0047	25.1547	30.7823
BSG	592.501	530.935	508.01	470.082	546.939	538.06	616.952	587.235	492.304	508.193	452.167	477.72	504.921	501.1	485.313	458.683
BTAF1	34.086	37.019	35.2161	25.5717	24.6675	19.2595	20.0571	13.597	21.8492	18.1223	18.9622	14.3682	24.6162	20.8392	19.8999	17.7243
BTBD1	55.6683	64.0241	65.8248	69.6221	61.606	59.6236	61.2488	60.7107	52.2661	64.77	61.6923	68.8599	55.0911	67.4433	64.5971	68.1012
BTBD10	52.4184	52.9374	50.4582	51.7729	50.6288	37.7561	31.2162	32.5309	33.1555	31.3462	30.2147	30.7376	34.3031	32.6877	30.3602	32.2404
BTBD19	2.69345	2.12996	5.45389	4.88419	2.65566	4.35354	4.82738	4.35807	2.30948	3.45713	5.15966	7.49393	4.83204	3.95307	3.26924	6.88328
BTBD2	62.8215	68.7425	62.7613	51.7676	49.2994	61.6613	82.7843	72.4789	45.6005	47.6221	52.1617	56.2562	45.2568	51.3238	52.3666	47.3208
BTBD3	23.891	20.9148	19.6068	18.9855	23.7035	16.5321	16.5638	18.0287	17.8288	14.3471	14.0623	16.0171	15.657	15.2105	13.35	16.0089
BTBD6	23.6751	20.527	18.0301	18.7057	40.5604	30.5054	38.1906	31.177	39.2901	31.138	26.8768	25.7424	41.1202	36.8895	32.6495	25.4766
BTBD7	9.41739	12.4154	12.3519	9.5219	16.4089	13.0986	13.0248	10.2069	11.103	12.7528	12.1396	11.7482	15.9699	15.2505	15.4567	15.0302
BTBD9	1.07252	2.29918	1.64951	2.57852	1.49383	2.89817	2.99836	3.57982	1.35979	2.80666	4.49759	3.23555	2.96007	2.59896	3.15737	3.96973
BTD	11.769	10.2908	9.56139	8.5248	8.87066	7.47168	14.1138	10.399	10.5687	9.07694	8.39115	8.62852	7.4465	11.5985	10.5617	10.5741
BTF3	1090.59	1177.54	1186.62	1059.14	1072.83	1032.75	838.119	814.884	1140.84	1069	1142.91	1014.48	1226.7	1045.67	1115.67	941.778
BTF3L4	103.702	131.391	93.9157	101.698	102.259	81.5896	80.0863	58.7266	102.038	101.127	109.024	89.789	108.349	100.391	106.865	101.247
BTG1	64.6126	54.7147	63.1231	47.7943	46.8998	38.4672	49.3517	47.5068	40.4746	37.6675	39.0957	44.106	42.4296	40.9289	41.0341	41.0735
BTG2	2.13818	2.65636	2.80397	2.65699	1.76335	3.08751	1.87813	1.42187	2.97523	2.03773	1.46873	1.16619	2.17509	2.17718	1.96808	1.88312
BTG3	123.629	80.9146	93.4296	57.4495	112.586	75.8313	67.8192	47.656	95.8217	61.1858	59.3041	39.3989	105.347	72.5644	59.7233	43.5908
BTN2A1	19.25	14.5425	12.1192	18.449	25.6516	19.7844	15.9078	22.0093	17.3448	16.4305	16.2812	16.4157	20.2308	14.8969	14.6205	16.0514
BTN2A2	17.5449	18.2652	13.561	11.773	9.65303	13.3718	12.3433	9.61451	13.4407	15.2796	14.9673	21.86	14.9119	19.994	19.3809	21.8868
BTN2A3P	1.55458	2.26991	2.57474	2.63905	3.62815	3.6914	3.37018	3.11384	3.54238	3.01051	3.38882	3.33264	3.68083	3.90763	4.34175	4.97802
BTN3A1	8.40775	7.97895	6.18157	4.88275	5.16305	1.95851	3.65373	3.69802	3.30654	4.39564	6.52221	5.28947	2.67888	4.6176	6.49074	4.49041
BTN3A2	26.1356	19.4882	16.0072	11.7803	16.7519	10.8592	10.4941	9.66706	15.9271	11.698	12.9375	13.8504	16.1255	9.2288	14.9878	14.2916
BTN3A3	4.25596	5.36186	4.81552	5.49617	5.09222	3.64378	2.49801	2.43717	2.92292	4.97557	4.11151	5.74405	2.51923	3.18721	2.40599	5.50673
BTRC	9.24631	11.3057	11.7392	12.3723	12.2196	10.5863	9.96265	10.8345	7.20409	7.3902	7.36791	9.16822	7.75521	7.42942	7.55048	8.50857
BUB1	105.899	85.0141	89.9041	56.1577	97.9725	63.7022	58.2147	33.431	88.4746	69.8594	70.6835	43.9494	91.5341	72.3082	66.261	49.203
BUB1B	64.536	48.2802	52.4312	33.403	63.3509	44.9058	35.4948	20.2721	56.4772	45.5768	48.4325	24.1724	61.1965	57.3057	54.621	28.4704
BUB3	499.269	412.207	400.971	314.112	462.829	390.431	306.6	252.75	529.078	461.585	446.773	314.917	513.15	470.409	453.943	331.403
BUD13	19.889	13.982	15.8761	10.1198	18.3636	16.5662	15.5788	10.3498	19.6682	14.2624	13.577	8.36154	22.1406	15.0069	13.2326	8.23699
BUD31	117.704	122.415	126.445	112.434	112.623	128.521	141.412	116.124	101.125	105.656	111.471	92.1785	91.4356	98.6366	113.015	105.538
BVES	4.43076	4.12327	2.98544	3.39783	5.32605	3.69667	4.03887	3.17256	3.52956	3.31009	3.1881	2.97546	4.04781	4.76372	3.7344	2.89223
BYSL	23.8704	19.9922	21.5112	15.1042	34.7047	36.6598	28.362	36.1284	29.7378	23.9175	22.6181	18.8522	29.2122	20.7628	24.6257	18.2832
BZW1	285.167	321.75	359.687	347.355	382.366	310.854	267.112	259.964	285.626	283.313	320.12	267.773	294.549	302.277	323.919	302.827
BZW2	71.3308	82.4789	80.5518	79.2562	70.0608	74.4305	76.2351	69.7512	64.3787	76.3446	80.2844	72.5338	66.5959	77.2721	84.6307	67.3018
C10orf88	21.7644	24.9337	27.0772	20.7337	21.2372	17.9877	15.5507	20.5953	17.5554	16.7665	16.4704	13.2765	19.9591	19.0477	18.4412	14.1795
C11orf24	47.5432	43.3994	38.7925	42.982	46.9323	52.6953	46.0983	62.3056	46.2689	50.1651	35.9342	39.4816	58.5282	50.4646	43.7387	47.7418
C11orf54	16.1384	17.8749	16.071	12.8521	15.7154	10.7052	9.18649	11.6783	16.0867	10.8442	18.8841	16.503	13.3051	17.2014	12.2479	14.5862
C11orf58	143.617	141.804	153.042	162.585	141.083	129.223	110.396	97.9148	155.263	175.561	151.641	154.867	152.244	180.542	178.819	163.278
C11orf68	111.157	122.664	117.26	93.8116	59.5404	102.987	102.596	80.4065	74.1138	80.9709	76.7802	83.9292	81.831	90.7949	104.554	81.5064
C11orf71	2.82058	2.43255	3.2415	1.40337	1.98603	1.31338	1.06233	1.55435	2.24362	3.05155	2.85434	1.32134	1.63015	2.54092	2.24002	2.13023
C11orf98	70.0198	81.0192	64.072	64.5293	80.1457	97.7695	76.952	73.0989	103.615	92.6182	100.556	84.8295	113.37	97.8347	99.6985	79.2667
C12orf43	13.5093	16.6993	13.5794	13.7133	28.0529	20.5353	19.7418	17.919	18.8988	15.1748	17.7921	18.5679	21.2631	18.0185	23.5125	15.4558
C12orf57	340.168	246.432	252.284	188.221	289.801	226.978	267.115	183.655	301.172	251.102	236.463	197.845	318.21	260.365	278.817	189.611
C12orf75	1530.73	802.947	1041.44	1026.26	1384	779.532	746.387	828.064	1059.08	799.948	835.895	880.91	961.246	813.622	880.307	816.438
C12orf76	15.877	16.1693	19.1251	15.1715	4.95333	12.2441	12.6493	9.73743	5.06305	7.33485	8.12544	7.48893	4.55144	7.86297	10.6945	9.41153
C14orf119	96.5198	82.3896	81.1283	87.3406	62.5515	74.1269	69.8518	76.9742	62.8445	73.4638	76.0827	74.0079	56.2441	77.5059	65.9355	86.257
C14orf28	3.81973	3.6266	2.02516	2.92913	5.25056	1.76564	1.27089	1.47115	2.34492	3.1239	2.30904	3.26523	2.44326	3.03114	2.28384	2.9534
C14orf93	7.16561	6.58998	5.23233	1.94648	6.66095	7.25847	11.0669	2.11657	4.985	4.20316	4.67012	3.61428	7.29725	3.52588	5.08383	7.62269
C15orf39	9.45812	7.90368	7.45195	4.18895	13.3577	9.64646	8.59366	8.54961	9.04153	7.4905	6.50303	5.75196	8.83544	7.24015	7.76776	6.11192
C15orf40	13.8069	14.7208	13.0928	10.6378	5.65207	26.4249	13.1325	10.8633	16.4615	19.1109	17.9965	23.345	21.3205	9.79814	20.806	12.0003
C15orf61	5.09005	2.84097	4.29271	4.18652	2.80675	3.67963	2.073	2.32099	5.77126	3.35883	4.38693	4.03749	3.18836	4.00698	4.96754	3.25262
C16orf74	39.9228	44.7351	53.5933	39.2607	47.8937	51.0981	53.7941	61.7946	47.298	44.426	46.3129	43.9632	40.6249	39.7093	45.6877	39.3481
C16orf87	16.1879	13.5369	9.08259	15.2935	14.2294	13.7878	11.7846	9.6681	10.0016	15.8306	13.2092	14.4905	12.135	12.2495	11.8426	19.4836
C16orf95	5.00022	8.56927	10.7617	4.2201	5.78424	7.1901	8.37896	3.51282	7.476	3.80968	6.71406	3.45145	6.17618	6.53408	6.54708	3.12697
C17orf49	88.1266	68.067	53.3757	56.3832	66.8016	59.5443	65.666	47.2852	52.1177	53.7481	59.0898	39.7719	65.8846	39.4017	46.3932	45.3837
C17orf58	13.6049	12.0671	11.1116	5.20233	8.93357	10.6013	7.82619	6.84647	11.6007	10.2866	7.70738	5.32011	8.80984	7.88409	7.35474	6.76366
C17orf75	23.6194	23.5488	27.5918	19.1692	34.4495	23.1791	23.0017	27.7875	17.6475	17.5275	16.0919	16.388	25.5413	23.8393	20.5991	17.9384
C18orf21	16.9465	9.0009	16.9484	13.9283	25.1044	18.1087	19.5153	13.2968	18.9566	20.3746	21.191	18.2334	21.5331	21.1804	22.8511	17.7502
C18orf32	41.1238	38.2346	50.7195	63.6572	45.0902	40.0735	54.0194	55.5631	33.8607	47.1363	44.4304	42.0767	35.9249	37.7163	49.9375	65.7581
C18orf54	13.9918	11.8337	11.367	6.94738	12.9066	7.39545	8.06935	3.7929	8.4006	5.37233	5.19398	2.22597	8.35726	5.57037	4.99931	4.54527
C19orf12	15.0828	15.3172	18.8518	12.4248	14.5284	15.9645	18.0797	18.6718	12.2955	19.856	14.6385	15.9226	14.6867	21.7462	18.2578	13.8837
C19orf25	26.8797	42.0073	30.7016	37.1536	32.0095	53.7785	45.4167	65.9304	35.6004	49.3693	43.54	35.7889	34.3803	44.6392	44.4433	46.8005
C19orf33	15.0721	13.3249	13.0512	23.4836	12.3236	24.1218	13.5951	15.7041	18.1439	24.7095	25.2952	19.6006	17.7157	32.8929	26.8273	33.6004
C19orf47	13.6919	10.4226	8.53478	11.2864	20.1574	21.0064	13.6834	13.0651	20.8262	13.9776	11.3598	12.6492	22.0069	12.4283	17.0683	10.6289
C19orf53	130.423	196.066	145.308	165.34	131.256	221.48	163.843	138.069	187.97	207.235	198.076	177.528	189.477	184.504	219.788	179.46
C1D	68.6384	66.8783	62.6077	49.9425	62.4531	72.4289	53.6208	58.0363	60.9888	67.5125	75.7389	51.3194	74.8178	70.7622	58.5217	67.7248
C1GALT1	15.2638	27.5067	40.3275	29.9623	11.9823	37.646	18.0381	24.8909	16.8431	27.0176	25.1101	39.6497	15.4332	37.7768	24.059	45.8055
C1GALT1C1	38.42	44.4986	43.2224	37.6099	27.5653	39.3094	28.6125	30.0772	35.6344	43.7882	40.1954	39.613	35.4164	39.9952	37.2031	37.6368
C1QBP	140.705	253.836	258.029	185.792	218.913	326.165	323.475	266.473	196.231	302.625	291.808	242.384	226.834	338.751	313.34	230.187
C1QL1	26.8288	15.959	10.6649	4.93866	16.1958	13.6172	13.4175	6.74864	31.304	19.9437	14.9307	6.63661	34.3767	19.7064	15.6928	7.28531
C1QTNF5	15.4686	30.3112	21.4284	36.0634	12.0308	23.996	19.0569	36.023	19.2882	31.8057	33.8987	54.5089	19.3655	35.7576	37.7763	58.7171
C1QTNF6	6.03397	6.24191	5.49847	6.15257	4.42698	7.15514	8.45777	4.63609	7.96836	6.72265	7.66482	7.02053	4.67609	7.99138	8.98612	4.66923
C1R	4.61496	5.83009	2.26497	3.63329	3.13069	3.8566	4.42258	3.26495	5.35721	8.87475	6.55581	6.67844	5.57104	6.19486	6.99965	7.02061
C1RL	7.34572	12.2053	15.9884	7.40956	4.94099	6.18651	8.32323	9.5391	6.56273	14.9037	9.36261	10.9672	7.98026	9.23401	7.46954	10.8637
C1orf122	43.7501	63.5783	68.5131	70.1287	61.8104	85.7176	73.6507	101.601	54.0727	82.6661	78.8902	78.3868	58.723	84.9048	74.248	82.7761
C1orf131	10.951	8.7323	9.96665	5.99014	13.5482	10.0199	4.96129	7.33474	10.4524	8.59743	10.3295	5.65365	10.0827	10.8158	9.882	9.30289
C1orf159	12.1619	11.6803	10.3536	8.99022	15.8154	13.432	10.4329	7.19112	13.831	12.73	11.6288	10.0692	15.175	12.7774	11.9403	9.94038
C1orf174	21.5569	21.5887	24.1515	16.9464	28.9809	19.6896	16.6678	13.296	23.0424	16.0081	14.6275	11.3685	16.4962	16.8498	17.5318	14.6254
C1orf198	58.9261	42.0842	37.6063	67.1113	43.8214	38.0611	33.5633	53.478	30.9199	33.7231	30.7172	49.7888	32.9502	36.0381	35.888	56.3811
C1orf21	39.1675	38.735	35.8971	25.7336	37.9584	24.0417	30.3329	25.4795	35.7319	41.4826	36.6921	43.8207	39.2722	37.2774	44.7158	28.9938
C1orf216	7.98976	10.1045	8.53802	8.53247	9.89844	13.6167	11.4608	11.9829	10.7502	10.6414	14.8538	12.8766	12.8002	11.9234	13.1299	11.9184
C1orf226	7.66807	5.03074	4.82156	3.11354	7.21648	4.53352	6.01161	3.15272	9.86508	5.78255	4.55033	5.61558	5.7234	3.6269	4.62156	3.14959
C1orf35	22.1266	23.2558	19.093	17.2397	21.698	31.8598	21.0072	21.127	20.2476	19.0592	15.0004	13.6738	18.9804	20.3596	22.2813	11.8252
C1orf43	196.213	176.118	162.304	129.996	153.881	177.952	175.908	152.169	133.752	163.489	142.581	158.163	129.006	147.475	161.475	140.482
C1orf50	10.7394	7.82534	7.81663	9.72784	7.03372	10.9395	7.8824	9.24056	4.47782	9.23301	8.96818	9.60643	6.3692	7.38987	8.55561	8.82023
C1orf52	22.0728	17.4664	18.8996	32.8239	22.0599	20.134	14.864	22.5845	21.964	28.4933	22.2639	25.6759	28.6599	20.4325	21.9665	35.0141
C1orf53	8.98793	12.1387	8.75818	13.5224	10.0765	21.2342	9.46679	12.1887	14.0905	16.1109	20.7113	18.7757	15.4626	28.3262	18.2146	25.9904
C1orf54	1.48497	16.2264	2.69377	12.1566	1.48589	8.29718	8.63129	10.5081	3.97129	7.62621	6.47092	9.84068	7.58173	6.24548	5.57053	19.5087
C1orf56	7.81982	1.83734	3.1231	3.14465	4.84157	2.7746	3.47486	1.57653	2.82488	3.76534	2.78131	2.83656	2.26682	1.67257	3.6347	2.79571
C1orf74	4.24693	3.42183	3.55229	3.11991	3.60271	3.51918	4.05933	2.34405	2.59534	3.20229	2.64842	2.02326	3.041	3.27678	2.96323	2.09287
C20orf96	4.6819	3.90479	3.98293	3.27025	6.30806	5.47095	6.99073	3.14988	6.7547	5.1977	5.28425	4.03231	5.23137	6.46733	6.54557	4.33354
C21orf58	19.676	14.2358	12.4992	8.5211	16.8597	10.8803	13.8487	4.72174	17.8334	13.3218	11.062	4.51532	18.276	13.8542	12.736	5.83959
C21orf91	22.3649	6.7706	5.5034	8.00073	34.0074	4.62148	4.29886	7.76801	22.3806	5.47619	4.32385	7.05701	24.1737	4.50689	3.13051	9.78042
C22orf39	26.4161	37.534	27.2573	15.194	13.1416	26.3016	24.4546	13.663	16.4121	22.1547	11.178	18.9456	15.7175	26.8805	18.1708	17.9021
C2CD2	14.2281	9.94186	17.7931	8.01548	10.1045	9.72423	16.6946	11.766	11.1739	14.1542	12.1733	8.72926	6.25063	12.4727	8.99957	7.94535
C2CD2L	12.1905	11.2716	10.0219	7.56779	12.9837	12.2204	12.2327	12.3987	8.06293	9.23538	6.27499	6.54752	8.79775	9.64258	8.96767	6.3095
C2CD3	11.3767	7.27439	7.3585	5.41996	11.567	8.75925	10.5318	7.68457	10.525	9.06464	7.35461	7.14153	11.5685	8.46433	7.48177	6.1702
C2CD5	22.1191	23.8747	19.5839	11.2964	19.0903	12.624	13.2412	10.049	17.059	14.9865	12.8211	9.73135	16.2435	13.783	14.595	9.34594
C2orf42	5.09075	2.99961	3.9529	2.45522	5.63964	7.57535	5.01045	5.09872	2.99462	4.78884	2.73341	4.73475	4.45625	5.65269	4.8279	2.87232
C2orf49	10.2846	9.39061	15.248	14.4227	7.22822	8.86093	5.53474	8.53136	9.49427	14.1115	11.1935	10.8543	6.73878	15.7642	13.9882	13.7846
C2orf68	21.5812	21.7497	11.6828	11.0393	10.8801	15.4376	9.28072	3.8556	15.5114	10.6431	9.72318	8.94341	6.22312	7.06994	7.03985	9.02884
C2orf69	9.60068	9.71672	9.85258	7.33958	9.10053	8.7527	9.56427	6.55816	10.1566	9.99797	8.73102	6.63981	9.74541	10.476	9.52841	8.58383
C2orf74	4.00477	8.2587	5.38607	6.56377	2.64822	3.49122	3.48182	4.81489	3.52857	6.93454	13.2024	11.6529	8.61969	8.78526	8.43874	13.1648
C2orf76	10.8003	10.5231	11.1356	14.0129	7.58035	8.07489	12.422	12.8646	12.0099	10.9125	15.5632	15.7334	9.93561	9.47336	12.9749	13.747
C3	2.50761	7.45707	4.06015	7.16479	1.49912	6.96973	6.82102	9.27006	6.20755	16.0134	13.2957	16.0455	5.49859	15.2947	14.1931	19.6162
C3orf18	1.51769	2.63162	1.98321	2.92506	1.70281	2.6788	4.43959	4.49096	1.93667	5.23005	7.83236	5.46997	4.11656	5.74029	5.01251	4.97963
C3orf38	13.8519	16.7715	14.8884	17.9753	17.1725	14.4469	10.6589	14.9267	16.8142	19.7732	18.6831	16.1646	17.3874	18.4372	22.1872	16.1987
C3orf52	13.3754	15.6122	13.4702	10.9798	18.2376	14.7344	12.2917	15.8609	12.1994	10.5038	11.2632	9.94399	15.1277	14.291	10.4708	10.9986
C4orf3	18.7273	30.2558	29.2932	46.1431	14.7208	26.0588	22.3228	34.488	20.586	34.228	37.0201	46.0133	19.7398	33.4901	38.5043	49.6848
C4orf33	9.67959	10.092	6.90757	12.1269	6.5763	9.93183	4.30779	5.40127	6.73336	9.5772	11.3776	11.3285	11.1646	10.1688	9.71321	8.26819
C4orf36	2.91405	1.6596	3.22627	4.59332	3.38109	4.1322	2.70218	2.54522	2.83006	5.96203	6.029	3.60826	2.58326	3.91026	2.93775	4.00653
C4orf46	35.117	24.2403	23.1931	15.2966	42.1248	26.7949	26.3608	18.0951	48.3784	34.7966	31.0255	21.3858	42.1943	38.1518	34.7436	21.4652
C5orf15	88.5437	85.0045	80.3616	101.373	83.5806	66.9702	68.9989	85.045	72.9042	86.0373	81.242	93.7373	81.8711	80.0497	79.0278	93.5449
C5orf22	18.1191	18.2078	15.9995	14.1063	19.4344	15.6976	11.3476	11.9382	13.4145	15.4116	13.18	14.4391	14.8541	16.5672	12.6941	10.8248
C5orf24	33.4934	39.3566	37.0135	43.2227	30.0756	23.6186	30.3479	26.3104	29.918	35.8982	32.7265	44.7413	30.7672	39.6689	37.7327	49.5764
C5orf34	8.70198	8.19075	6.69975	5.71386	13.8648	6.24421	6.7239	4.26531	8.51091	5.06491	9.07198	4.94664	10.5121	7.11327	6.18342	4.24762
C5orf46	2.10669	3.20713	3.37066	28.8251	1.46112	1.98932	3.76288	21.3904	4.20066	7.6883	13.9249	42.9674	3.60779	7.69971	8.39	36.5856
C6orf120	28.9978	31.7627	30.5014	31.0257	23.6087	22.1361	20.8991	22.8725	23.4681	26.7652	25.9955	32.9336	22.3816	24.2654	26.161	30.176
C6orf132	6.08468	8.07519	6.42223	6.02937	3.9835	7.70936	9.85573	10.3617	6.94932	11.4713	9.08986	12.4566	5.43486	11.6351	10.5057	8.20993
C6orf136	15.0374	16.4805	16.4152	13.2996	19.3069	17.2748	17.5731	12.3223	13.3165	10.3001	11.9826	9.37147	15.0756	10.8726	12.8661	7.96201
C6orf141	3.47467	1.39811	5.08222	1.56521	3.77024	2.50197	6.08958	1.71121	2.86651	2.50851	2.31912	1.935	1.37893	3.43779	1.80457	1.70713
C6orf226	8.56782	5.58795	9.16984	4.09349	4.33754	2.65844	6.95134	3.2513	8.16105	9.40109	9.90591	7.88516	11.4931	13.5767	11.4175	11.7392
C6orf47	11.4049	11.699	10.4409	11.2482	13.7296	12.9304	13.3584	14.8106	11.0038	11.9612	10.2733	11.7241	13.3631	11.7764	11.9625	11.782
C6orf62	66.3209	72.4365	76.3914	69.5789	71.0647	66.0045	57.845	57.9749	49.9111	63.5659	62.3545	56.623	64.4149	61.0323	60.8826	54.9763
C6orf89	26.4407	24.3668	26.9175	26.9866	32.2873	27.9756	36.9017	36.0317	24.5028	27.1171	25.332	28.8696	26.396	28.1956	28.9961	29.0186
C7orf25	3.34609	6.76099	9.17051	10.3621	5.40675	7.89395	6.66142	4.71342	8.03889	4.77981	12.2795	12.8576	4.85749	8.69698	6.74379	7.00043
C7orf50	81.7767	91.0947	83.0827	92.3372	95.915	124.479	101.446	90.2256	98.6191	94.4681	89.7801	89.4913	104.192	103.32	104.531	100.769
C8orf33	39.0536	41.7427	39.7524	32.9192	54.2604	56.1575	64.2671	57.5306	42.8961	41.4829	35.7048	30.2885	42.0103	43.8214	41.2418	35.903
C8orf58	7.43361	9.69562	11.3897	11.9158	8.12651	12.7006	11.1523	11.8162	10.2328	13.0079	12.8597	13.2939	10.913	10.0804	13.7456	10.4179
C8orf76	15.9819	16.977	19.6335	12.5565	26.8643	14.4234	16.819	14.4541	13.8956	15.9659	14.6341	13.7476	15.6318	16.2837	15.4048	14.6247
C8orf82	11.5516	12.7746	11.8864	10.9928	9.3717	14.1204	15.9398	11.9096	10.027	11.9951	13.4992	14.4358	10.4287	15.2286	12.3737	14.633
C8orf88	39.5994	41.4317	36.5177	31.973	44.8681	27.0631	33.3433	21.0201	28.9805	27.7414	27.0333	27.5833	38.3809	29.5442	26.0506	25.8151
C9orf40	25.3141	19.5405	19.6195	14.0981	26.4517	25.6479	21.6514	10.7813	21.8079	18.7184	19.057	11.6486	20.8787	20.3154	20.4266	10.4168
C9orf72	7.12039	8.63952	7.72928	5.51436	5.9361	4.88784	4.99199	4.63261	4.28438	4.59801	4.35807	2.94361	5.7957	5.89052	4.86628	3.29156
C9orf78	39.2005	37.9303	38.7205	38.9285	38.1365	47.0276	42.6948	40.5736	38.7006	49.3163	49.3113	44.0649	41.047	39.0678	50.4623	43.433
C9orf85	11.3227	13.4356	14.8689	18.9067	12.6131	11.1942	9.73738	10.3154	10.4994	12.9389	9.76457	12.5217	8.84825	13.6039	17.7068	15.2661
CA5B	2.63905	4.49385	4.38002	3.98095	6.00027	2.0052	5.36412	3.15952	2.95898	3.21841	2.84486	2.81733	4.03546	3.31352	1.61719	1.73575
CA5BP1	18.5153	17.9927	15.4651	23.2933	30.7602	18.4984	21.0444	29.6204	20.1844	26.6696	15.5967	19.2584	14.7383	16.3824	16.5607	20.3657
CAAP1	14.9134	18.7552	18.0291	15.126	19.0513	14.0375	13.0413	17.0683	17.9925	17.9665	16.5399	13.2762	17.5725	16.5208	17.6035	14.714
CAB39	56.9881	57.9066	61.5845	48.9525	63.4285	50.1694	55.4439	43.386	43.5828	43.0607	41.0169	37.5439	48.9585	44.6106	42.1167	38.9025
CAB39L	4.42243	4.48908	4.01265	5.18944	5.46794	4.36696	3.32861	3.37249	4.46503	4.93355	4.9368	3.64645	6.42422	3.80639	4.22629	4.27753
CABIN1	18.1789	16.6266	16.1914	15.7906	19.4875	15.9441	17.6179	15.2233	17.4267	16.5591	15.4627	11.4829	16.3102	22.2179	18.9025	15.1003
CABLES1	11.147	9.88183	10.9809	9.59343	17.8687	12.7111	15.1395	14.7069	17.5727	18.865	21.8063	23.8468	17.8205	18.3288	21.6574	20.5689
CABLES2	5.09343	3.49787	4.25558	2.85385	6.69087	4.30099	4.58693	2.87505	5.69423	4.2248	3.13206	3.29447	5.35228	4.18501	4.44081	2.30761
CABYR	6.57374	6.4868	5.99624	6.29298	7.22928	3.22082	3.06993	5.67566	1.75701	6.35713	3.99845	4.74168	3.12696	3.72985	2.99668	2.98467
CACHD1	3.38632	4.14847	2.84683	2.93513	5.92389	4.37773	4.21984	3.65817	2.64478	2.80571	1.97798	1.6056	2.40103	2.32496	1.90745	1.53705
CACNA2D1	7.38008	9.63935	7.65201	12.0459	14.3205	6.62363	7.39022	7.02629	6.29162	7.9206	7.57042	12.164	6.03898	8.80678	6.90551	9.47238
CACNB1	1.79263	3.42388	4.74727	3.00675	5.86822	2.40404	4.47795	2.94999	3.40336	2.78066	2.30973	2.73244	2.54265	5.51434	3.87997	2.05227
CACNB3	17.6973	16.165	16.9353	16.0708	26.9786	17.2187	21.0103	26.6887	16.3707	16.7033	16.869	15.791	15.9413	20.6006	20.4178	20.9347
CACNG7	4.57195	10.0662	12.1347	12.2519	2.18385	8.60502	11.1938	9.46631	2.14554	4.9335	6.09167	8.06133	1.90126	4.14408	5.99833	5.99718
CACNG8	1.83759	2.41538	2.38503	2.42325	1.62132	2.16592	2.18257	2.50019	1.27262	1.8512	1.90649	1.97163	1.59648	1.9867	1.87675	2.56858
CACTIN	15.3723	12.6831	14.1127	13.4982	18.3671	16.3975	15.8483	13.9494	15.2207	12.4447	11.5229	10.7949	15.9398	13.1893	13.0023	11.7903
CACUL1	30.0596	35.0597	33.3611	27.8431	31.7744	26.266	13.4443	26.1418	21.0833	17.9859	24.0234	24.8619	23.251	27.8651	23.6603	24.9357
CACYBP	234.602	183.087	194.392	161.554	227.609	184.15	143.21	94.8843	222.199	190.963	187.124	135.891	198.502	229.576	184.029	158.495
CAD	18.3894	18.4277	18.9341	9.33267	28.8112	25.5149	29.9915	20.7644	19.6217	18.7781	15.6044	11.3125	23.7877	16.4881	18.4061	10.1648
CADM4	6.49075	6.86422	3.97648	3.51848	3.9251	4.57035	3.37879	3.23661	9.34202	9.25111	7.61604	5.79831	9.19931	8.8891	8.34693	6.0363
CALCOCO1	27.4547	45.7672	26.9367	39.7556	17.3613	26.458	29.5492	53.119	19.0962	47.0554	25.9751	53.2567	15.1996	24.2331	38.5147	56.7178
CALCOCO2	54.2068	61.2729	50.1526	44.5459	46.7674	37.9538	27.6524	44.5358	38.0031	42.6301	42.4395	43.9337	37.0133	42.25	46.185	43.0628
CALD1	273.4	219.68	207.166	341.998	179.903	121.769	105.88	220.5	189.964	240.914	203.408	387.09	199.676	207.509	232.77	376.752
CALHM2	17.7271	17.1058	15.753	13.0474	19.0152	17.6401	19.55	13.2685	16.5294	17.2968	15.2612	12.8668	17.3675	15.9114	16.0466	12.6186
CALM1	532.88	460.449	455.713	405.548	524.694	391.29	411.887	274.049	447.029	385.829	419.051	365.544	419.652	405.367	372.344	319.652
CALM2	1343.56	1261.31	1153.18	1501.26	1103.08	1065.49	1141.84	1138.92	1200.42	1330.42	1478.67	1542.76	1336.57	1414.62	1360.3	1687.46
CALM3	437.589	332.624	343.208	299.655	412.311	357.974	349.824	342.89	398.781	316.501	293.385	278.792	419.544	324.641	315.645	259.896
CALR	643.621	635.658	650.315	779.815	713.615	911.126	831.723	951.384	650.301	749.7	700.718	766.859	609.586	660.006	706.746	625.738
CALU	471.191	462.335	459.513	550.123	424.194	358.978	322.388	433.727	359.094	388.413	375.903	495.762	368.13	405.255	383.998	484.592
CAMK1	27.9125	33.6898	30.2314	21.8062	26.827	31.2517	31.797	23.5326	27.4026	30.5689	30.2158	26.1884	36.9932	27.0327	28.7444	21.3189
CAMK1D	1.74825	2.33695	2.27754	2.73989	2.15285	1.52627	2.4186	2.72193	2.29521	2.94214	3.49726	2.88206	1.32711	2.28992	3.26705	3.00173
CAMK1G	4.85765	6.65963	8.11001	5.38348	3.39044	2.69121	3.53606	5.80923	1.20741	2.64869	3.24186	3.82321	1.8584	2.57946	3.6852	4.34948
CAMK2D	31.0106	35.6285	36.3261	42.6115	22.9659	21.4975	22.617	29.7926	26.2604	31.1634	30.152	50.38	25.143	33.3603	31.1246	54.7293
CAMK2G	31.046	28.623	32.4773	30.5872	29.6813	32.1808	39.1213	25.759	33.0814	32.0287	28.6661	30.8642	33.9848	36.1726	35.3054	28.4644
CAMK2N1	30.8747	33.6631	38.6033	24.7638	27.8226	28.1309	40.8356	32.0971	18.4448	26.6161	27.6669	23.9995	21.7091	27.6379	27.944	23.1146
CAMK2N2	3.72267	8.38239	7.01694	3.43046	4.12258	6.69097	13.5845	8.12423	7.06066	8.41573	5.72622	4.95322	7.33321	9.99516	9.41483	5.59229
CAMK4	6.10545	2.4111	2.88031	4.14289	3.79672	2.27052	2.57216	1.44826	5.14148	6.29738	5.61589	1.41469	3.35378	3.07873	4.46477	1.93012
CAMKK1	2.18473	2.14691	1.25881	1.35084	1.84927	2.48714	3.40622	2.04593	1.74293	2.04219	2.16166	2.51619	3.18621	1.55894	1.77789	1.18385
CAMKK2	20.8424	23.5479	25.7007	16.4743	18.5027	17.7308	27.6263	21.2867	15.9031	16.9093	15.9809	19.3254	16.8729	15.3897	17.9803	15.7044
CAMKMT	2.30805	2.91353	4.83245	4.57561	4.08759	2.46955	2.34628	5.83943	2.96659	7.87647	8.16202	5.62148	2.94913	3.82069	6.38549	5.67482
CAMLG	34.5173	33.0761	25.625	20.8573	34.65	26.9759	27.813	25.6746	32.6448	32.0835	31.786	29.9447	33.5745	32.4629	28.6988	34.5264
CAMSAP1	9.68775	8.54328	10.155	6.53103	14.2481	10.9952	12.5611	11.0911	10.9673	10.0945	8.82039	8.21772	11.4228	9.31012	9.64548	8.6201
CAMSAP2	15.8072	17.8203	15.8721	13.8522	17.9777	14.4182	14.6617	11.4749	14.4467	13.0798	14.5323	13.3371	16.6588	15.5216	14.9578	12.6332
CAMTA1	135.641	124.064	147.993	139.789	105.894	113.215	118.974	85.4946	140.407	142.953	144.302	128.282	139.686	156.564	145.686	127.422
CAMTA2	93.8413	87.6429	87.6844	50.9476	70.2223	73.3317	89.5821	74.7348	44.7513	53.2368	43.7799	50.3202	45.5756	58.8307	51.8395	54.6851
CAND1	65.4142	77.5535	75.5175	71.6889	71.7033	57.0827	67.4559	52.0455	58.5338	56.6499	59.5789	50.0302	63.3519	63.5361	54.5073	53.8038
CANT1	78.8202	64.013	69.4684	55.1585	79.7875	75.2157	71.4543	74.2398	54.0247	50.5316	48.9661	55.6758	60.2924	55.947	66.3366	47.143
CANX	243.169	223.142	240.581	272.876	373.007	261.839	253	280.513	253.556	246.155	248.149	265.677	262.957	250.782	241.887	244.007
CAP1	421.424	407.603	419.613	430.8	406.638	385.48	336.368	439.428	340.083	361.352	358.591	461.698	344.726	350.737	387.813	435.884
CAP1P2	2.06414	3.05529	2.29058	4.21536	2.68676	4.73566	1.49002	2.89312	3.28873	3.98908	2.37291	3.36311	3.10718	3.33233	3.31933	4.17087
CAP2	25.7676	27.2636	24.1472	42.471	18.4623	26.6398	17.7815	36.5448	25.6566	33.3921	34.7149	46.479	27.0465	33.8353	31.221	41.4366
CAPN1	70.5151	75.8169	77.4342	73.967	75.2658	75.1593	97.8304	100.453	62.5634	66.2275	68.2019	81.7192	60.1807	63.9231	72.7855	73.3839
CAPN10	17.7854	19.7901	17.1193	16.1425	18.5076	16.7151	12.899	12.9344	16.7104	15.4438	17.2316	13.043	16.4438	17.4559	15.3749	12.6253
CAPN15	40.3022	39.6784	34.1397	20.9811	42.1267	37.4086	42.0748	35.4046	38.4398	37.2704	29.4449	27.2351	46.0746	32.5391	30.1298	23.1631
CAPN2	170.557	204.621	220.252	223.4	198.846	214.944	229.953	253.412	176.534	226.173	219.522	304.502	186.882	214.015	246.054	300.812
CAPN5	8.29917	9.53364	9.4731	9.63314	10.0439	13.5717	16.74	15.0132	8.07366	9.61666	10.1876	11.1926	7.92908	10.3585	9.49635	12.1021
CAPN7	21.6975	20.8163	20.0161	22.236	15.3483	13.4652	9.94143	11.1107	13.7898	20.3813	14.6239	15.8908	13.2118	18.2052	13.4232	15.7775
CAPNS1	521.031	544.93	534.818	542.77	405.823	546.651	587.285	698.354	620.953	734.459	608.963	887.611	577.245	763.798	869.998	707.069
CAPRIN1	157.735	157.942	162.064	151.002	198.071	152.189	168.208	135.483	146.51	145.181	148.622	141.766	151.107	142.542	141.806	130.17
CAPRIN2	19.65	24.9779	26.9849	17.0615	19.9286	12.4544	10.5498	8.93447	12.185	12.1463	10.063	10.1327	14.811	11.3165	15.1358	11.605
CAPS2	2.72276	4.10814	4.55965	4.81546	2.21098	2.03493	2.78322	1.899	2.4273	3.13713	4.29937	3.29512	3.92736	4.95556	4.3057	3.50307
CAPZA1	167.841	185.379	178.473	208.073	174.367	148.985	125.75	143.658	141.53	148.623	161.931	165.218	154.004	156.335	151.602	166.747
CAPZA2	97.7294	112.178	102.838	147.401	103.1	109.977	93.2154	92.6775	108.673	125.071	149.205	145.177	106.527	135.024	124.528	259.622
CAPZB	366.565	348.077	407.16	408.289	363.045	374.067	370.463	439.359	367.072	381.38	368.232	443.734	358.265	379.423	435.364	400.281
CARD10	16.8714	17.2186	18.2041	21.3892	23.5408	23.1711	24.8916	26.9051	25.1472	25.433	29.9449	27.22	23.9817	29.9914	32.7339	31.7127
CARD19	52.0278	47.9008	53.5174	40.2409	50.3518	57.8951	52.4266	54.3379	37.7597	55.9001	51.4422	46.4503	46.2898	61.1904	59.6349	47.1022
CARD8	20.6625	18.9809	16.5346	14.1948	14.1949	11.2744	8.13851	6.64955	14.4348	17.1765	13.0481	16.7528	13.6179	14.6842	22.5259	10.4164
CARD8-AS1	4.46926	4.94168	6.55385	5.56997	4.10518	3.96559	3.55932	3.59034	4.95868	4.14571	4.25698	4.48868	5.8063	4.51138	5.01354	4.74309
CARHSP1	137.083	103.978	104.624	68.6526	121.176	125.689	91.8644	56.9268	155.663	141.549	101.593	82.2205	180.634	128.085	133.806	80.2391
CARM1	46.5045	46.6845	52.8821	31.9661	49.8819	49.5374	59.5611	46.7897	39.4402	40.6776	39.1375	35.0054	42.6183	46.9018	47.6675	33.0514
CARNMT1	10.8269	11.8078	11.4003	11.303	12.444	11.059	12.2771	9.20822	7.67473	9.16088	10.6348	8.67716	8.10166	8.5803	9.16922	8.89834
CARS2	47.834	53.7295	52.7369	49.721	56.8014	70.0537	77.4187	76.9578	62.9442	70.5185	71.382	77.0161	73.2027	73.9552	68.4685	63.4162
CASC3	35.7978	32.4772	33.041	22.2723	38.1576	37.5211	41.9937	34.1784	29.9176	25.1543	24.5413	25.9278	29.9175	26.6363	21.7164	18.8788
CASD1	8.90632	10.9707	11.1827	9.99442	11.8367	8.29714	9.36913	9.09198	8.49679	10.0659	9.35884	9.65235	9.03052	11.073	9.31631	10.5683
CASK	11.1902	10.0681	9.7285	9.53673	10.0991	6.6968	7.77897	7.35218	10.6374	10.6943	8.63936	7.97751	10.955	10.5809	11.794	7.70613
CASKIN2	6.25757	6.13069	6.35176	4.46709	7.74855	8.28932	7.89115	6.79331	5.11605	4.64599	4.13734	3.84061	6.45387	5.8004	5.14498	4.62844
CASP1	6.27463	13.3336	9.88024	7.76574	3.05232	7.0195	5.77996	4.85047	3.74758	10.8269	11.7015	7.91385	3.65288	7.82288	11.02	10.5434
CASP2	15.395	13.2802	14.8422	9.65909	29.6278	18.5154	21.6986	14.5589	19.033	12.4421	11.0585	9.32749	20.6164	16.993	11.6959	7.84261
CASP3	65.6629	99.3792	111.132	163.951	59.2477	63.7827	48.9189	96.8583	59.0356	68.659	72.2879	122.245	62.1611	77.1392	64.1275	105.289
CASP4	74.5081	109.047	96.4839	70.4695	61.1601	55.5805	44.1456	55.0588	39.3774	56.1348	55.3397	52.9959	34.26	50.1905	44.6717	56.8165
CASP6	10.3285	12.8859	16.3815	10.1422	14.757	13.8883	16.7833	10.6573	16.5477	14.2744	19.5847	10.3493	18.0674	20.9165	24.292	15.2883
CASP7	22.9039	18.3467	17.995	13.5119	23.2365	21.1146	16.3349	15.7491	21.5124	18.1909	18.8156	14.3169	24.0255	17.9935	19.1441	15.1164
CASP8	8.5269	9.90278	8.245	6.85801	14.6743	12.6017	8.33637	9.75714	8.22696	9.39142	11.1776	8.86545	7.4195	9.42822	11.4957	6.52619
CASP8AP2	5.09261	9.71202	5.23201	3.94587	7.68702	4.26123	4.72095	2.31767	7.89886	6.59026	5.43014	3.69868	9.20947	6.53665	5.91783	3.69609
CASP9	3.66022	4.20887	3.07038	3.60227	4.39582	3.51485	3.44669	2.69884	4.76337	5.24105	3.57826	3.91588	4.60067	5.26215	5.04157	4.23003
CASS4	1.45353	1.93585	1.70278	5.68465	1.14573	1.75383	1.30017	7.32426	2.72499	6.18449	5.4166	6.94345	2.05202	4.41491	4.41387	6.27575
CAST	109.748	108.426	98.3118	87.5379	106.745	81.9112	94.1558	78.996	85.5232	81.8813	84.4875	86.1446	89.7204	92.7413	83.4778	73.8233
CASZ1	8.58955	3.61706	2.30421	1.74363	8.41504	3.00659	2.27996	1.51532	7.02922	3.0481	2.25937	1.9337	9.95835	3.36527	3.05716	1.50283
CAT	21.0455	28.6574	25.8004	28.7334	25.0406	23.8517	23.1745	29.0068	21.2349	26.176	24.856	33.8854	20.8299	22.3036	31.6577	31.2861
CATSPER1	4.45778	2.34437	5.06248	1.38489	3.05095	5.86307	4.21013	2.65625	2.36096	2.88318	1.77797	3.11377	3.00649	2.07562	2.98047	1.49925
CAV1	191.626	237.638	248.613	327.227	182.938	195.345	236.289	223.421	241.078	280.807	323.517	387.059	245.669	260.411	317.946	366.443
CAV2	69.0008	81.4051	77.5711	91.0207	61.7021	54.7125	69.1254	80.7561	38.4402	53.4626	58.187	74.6373	38.9703	48.628	41.9066	72.8271
CBARP	3.31384	5.43711	4.30659	3.69426	3.41391	3.74537	4.52055	6.05811	1.89455	1.99914	5.13009	3.23946	2.79478	2.62084	5.52065	2.81604
CBFA2T2	6.42353	4.95965	3.51626	2.94848	4.8816	4.08643	4.59221	3.54258	3.47814	3.9055	4.40148	4.50482	4.07213	3.28719	2.39127	2.69014
CBFB	107.663	97.7798	109.198	90.0365	129.565	96.4078	94.8358	82.2273	87.2448	80.9696	67.3115	56.4452	88.0214	87.5912	76.3908	65.2821
CBL	15.1353	12.7515	12.8683	9.3854	16.6736	9.7935	9.82556	8.42771	10.7769	9.05871	7.62258	5.11268	12.7227	9.17278	9.54078	6.47685
CBLB	3.11496	2.84278	4.04739	4.96027	3.27813	2.02477	4.09876	5.12421	1.29953	1.59998	2.07908	2.30631	1.31493	1.69966	2.48975	3.09523
CBLL1	13.6373	13.5633	15.2255	10.832	15.1142	16.031	15.3571	10.6862	18.0257	13.5066	17.5928	19.4422	16.205	13.963	15.181	10.903
CBR1	75.757	71.8142	73.1299	66.6159	65.7988	97.2853	87.9082	83.9406	93.2691	91.5791	95.8878	97.1618	92.2662	91.571	102.309	108.274
CBR3	35.53	21.4915	22.1093	18.2213	36.5845	33.3248	30.65	16.8121	48.9678	43.8338	38.1508	28.7051	55.4677	42.3825	42.724	32.5154
CBR4	11.1329	12.7505	10.0926	10.3602	6.87089	7.58082	12.9292	6.18138	7.22922	10.3621	11.9915	8.36356	5.11111	8.78288	9.24525	9.0505
CBS	9.71636	18.3224	14.816	5.11807	1.53484	5.07306	5.27303	10.2886	1.93102	4.57546	4.28051	6.00334	2.0697	2.96831	4.65524	3.8464
CBX1	150.176	153.764	149.714	120.407	137.84	124.185	90.1086	77.1426	155.427	140.554	134.737	115.262	150.772	143.31	135.591	105.016
CBX3	209.945	258.007	247.377	214.636	210.259	188.974	169.906	102.88	269.554	283.504	315.111	199.117	301.606	323.82	280.515	236.476
CBX4	18.6666	17.5058	14.7901	15.2026	28.9137	23.1895	20.7666	25.7835	17.6971	17.2665	14.9951	16.9846	19.9185	19.2137	20.9261	15.9943
CBX5	91.347	63.3333	70.0397	51.139	110.119	70.5866	71.3225	47.6437	83.8499	67.4326	64.5701	50.1343	97.7482	76.2591	70.052	46.8555
CBX6	35.3495	38.1338	41.5283	37.0303	44.531	48.6755	53.1323	54.3944	30.0763	32.8194	30.3192	33.5661	35.1851	34.0191	37.188	32.1468
CBX7	5.90089	5.53161	2.80051	3.61766	3.94947	5.84918	2.01622	2.08675	4.64425	3.61069	3.97395	2.9814	3.87954	4.19865	3.15061	2.66265
CBX8	3.53546	3.07538	2.54444	2.15049	4.88471	5.3982	3.93476	4.1701	5.04976	3.93496	3.75547	3.15759	5.65947	4.82297	4.10139	3.16628
CBY1	26.3539	25.865	23.143	29.6094	21.5084	19.2225	21.3877	30.4237	22.0643	31.5915	26.5698	21.9192	18.9969	22.179	22.9457	22.9133
CC2D1A	13.1197	13.9932	12.0807	8.70706	9.70078	13.2547	12.2294	12.861	11.9143	13.1152	12.0309	12.5133	12.3097	14.0551	13.8855	11.0058
CC2D1B	15.0081	15.3819	15.0117	15.7419	18.3109	20.6877	27.3121	21.8708	18.1095	20.9566	18.6606	19.3997	20.306	25.6622	22.6723	18.6015
CC2D2A	3.82931	4.73092	5.26452	6.62222	6.22508	10.0137	13.1924	6.8137	16.16	10.5981	12.7137	12.8414	8.52231	10.7391	21.8338	11.4323
CCAR1	47.9912	37.9325	35.8001	33.8599	69.15	42.9341	51.3329	41.837	48.0235	43.2163	46.4918	49.9385	62.0909	46.8218	48.0124	45.8618
CCAR2	60.5689	112.362	44.5737	37.0575	94.3775	132.241	57.8739	44.9273	99.0529	110.051	50.8473	59.8443	95.9005	106.872	84.0524	85.0781
CCBE1	94.1859	96.4332	109.93	135.589	81.144	67.3111	67.162	135.565	97.9949	103.546	108.497	163.518	90.415	113.96	123.701	150.813
CCDC102A	12.3145	11.0136	9.56039	8.25328	7.62137	7.25953	8.55323	8.61415	9.05794	8.67127	8.54126	10.0207	9.62341	8.66914	7.51851	9.05037
CCDC106	6.28349	10.1439	7.1082	8.58245	4.43459	10.0171	10.5226	10.3636	6.93725	11.5349	9.95661	10.229	5.95555	12.1825	11.962	10.477
CCDC107	55.9653	53.204	55.1618	52.0716	62.0054	53.8472	51.6714	57.7041	64.0111	57.3732	59.0913	59.7937	58.1707	55.2875	67.1815	51.0419
CCDC112	4.36134	3.80473	4.99856	5.40314	3.97807	2.82959	3.89764	3.815	5.19432	5.31724	5.28271	4.61212	5.41829	4.4646	4.63107	4.6556
CCDC115	17.4702	16.0943	18.5976	16.3481	14.5444	18.767	19.0635	20.3274	18.808	18.6669	17.2297	20.7623	19.5818	19.9349	19.8848	21.9216
CCDC117	22.1839	15.9831	14.1849	8.57702	24.6333	13.5512	12.2476	9.24635	11.6505	11.3727	11.8677	9.47613	14.9491	13.2832	14.3458	9.42026
CCDC12	30.9192	23.9092	19.7299	23.0139	24.4571	31.6422	35.1532	22.8142	40.8513	37.0357	32.3866	32.1935	39.7773	30.0444	32.8844	26.8428
CCDC124	122.114	119.053	115.076	87.4582	108.196	139.563	123.362	112.299	129.614	126.41	110.087	114.361	131.037	115.435	129.851	104.835
CCDC126	3.79383	3.87072	2.67978	4.83737	7.25795	3.37054	4.08747	4.81017	3.20576	6.03903	5.68644	6.33647	4.29774	6.55912	4.38886	8.26996
CCDC127	5.85794	3.9719	3.53234	3.53016	5.07557	3.54682	5.10894	5.06012	2.36582	2.86807	3.07558	2.46495	3.01106	2.87195	2.67014	2.75199
CCDC134	7.59884	4.61809	5.20868	4.37963	5.95957	7.85078	9.21258	4.36549	6.33654	6.0415	5.30372	4.94854	8.07772	4.99488	6.50572	4.37477
CCDC136	5.31318	7.10663	7.96803	5.66581	4.0624	2.59763	3.13822	2.92349	5.31401	5.65624	4.18801	5.24565	6.78396	8.56865	6.19962	5.27606
CCDC137	9.51695	13.7963	10.3464	11.6699	23.4801	26.4037	24.3411	22.2875	21.1673	22.1713	22.6966	17.0249	22.2357	22.7808	21.1231	18.2375
CCDC138	4.14207	8.65355	3.9443	2.73983	11.3248	6.27112	5.37136	2.64233	8.89636	6.02002	7.57777	3.64206	8.52166	5.37611	5.18687	3.88202
CCDC14	44.5993	54.2441	38.3872	25.0446	36.982	28.1408	25.1913	18.2662	44.6296	35.8335	45.565	26.1788	39.6266	35.4277	34.3084	27.2337
CCDC142	3.67375	3.97131	4.49565	4.07846	8.81697	7.3207	5.42672	4.64842	4.94604	5.07558	2.6928	9.53865	7.23856	5.30889	5.18602	5.29916
CCDC149	5.92125	9.89724	5.33699	3.93146	6.1877	7.77834	9.21558	4.99629	6.86889	7.56272	10.0794	5.97902	6.39665	6.96666	6.9527	6.31692
CCDC150	2.62441	2.64943	3.29198	1.72114	7.82818	5.60881	3.44722	1.45967	4.55607	4.61384	4.04222	1.36688	5.33468	6.01054	3.45246	3.04081
CCDC152	6.98185	7.84122	6.57469	7.31168	9.42744	6.3221	6.03028	4.20592	6.55171	6.10038	6.03217	5.53799	5.9098	6.48226	5.67815	6.43237
CCDC167	30.6813	23.9333	17.6919	22.6832	18.2803	33.3275	15.0316	18.9864	31.446	32.6723	28.8383	23.6305	36.8813	28.8188	29.2464	23.6878
CCDC169	4.8674	4.18104	3.87426	2.83937	2.09061	2.32939	3.14766	2.37008	2.66355	3.14575	3.60411	1.50215	4.5089	4.94184	2.66389	3.17068
CCDC174	10.0785	5.03546	7.76124	5.60934	8.29876	5.96105	4.74552	6.0591	6.67732	5.66579	6.72036	6.99629	7.49285	6.05531	6.40689	6.38776
CCDC18	4.73683	10.3254	8.15083	6.57983	9.55262	5.2087	4.35694	3.23138	8.43491	7.2715	8.29578	5.87135	17.5548	9.82715	13.584	4.94728
CCDC186	5.63664	8.72141	6.05025	6.62369	8.01505	3.83443	5.80453	4.47701	5.47182	6.48048	6.40654	6.07535	4.40462	5.43332	6.14152	7.8003
CCDC190	1.4228	1.1447	2.2848	3.08732	2.65367	4.07449	4.81691	3.28045	6.32307	7.61513	10.7088	12.8828	5.71052	7.9452	11.9488	10.8356
CCDC22	17.313	9.4899	10.3943	7.76762	24.1823	12.0796	12.5101	14.333	11.2092	8.69989	8.4952	8.64471	10.0998	9.74349	9.96339	7.73489
CCDC25	22.0063	33.0493	31.7592	30.9098	33.0727	26.5382	24.9358	21.2541	29.3143	30.4335	29.1892	28.84	27.2894	32.0519	29.0042	31.3548
CCDC28A	17.9119	13.3091	15.0643	18.0312	10.0909	13.3315	11.462	7.30599	11.2467	13.5129	12.6761	11.3488	11.3426	12.6119	13.1545	12.4082
CCDC28B	12.1051	10.3594	8.28169	6.76789	8.86934	13.0579	4.27449	7.78036	9.55019	10.3464	9.55493	9.13503	7.8103	8.91879	11.1848	8.85856
CCDC34	21.3578	13.8404	16.606	12.1469	31.5571	20.9718	23.6887	10.3141	24.7981	17.2981	18.6096	9.06519	29.1675	17.9159	13.1744	11.5028
CCDC43	28.8184	28.6397	27.9432	26.2584	33.137	23.2502	18.5331	21.4299	27.3001	27.4871	27.3124	30.0722	25.0069	26.3936	27.4122	28.2751
CCDC47	24.4152	29.681	31.8387	35.1778	49.557	34.5899	34.3912	32.2486	41.1724	41.2975	39.8225	42.1581	40.437	42.3968	39.4706	37.1948
CCDC50	43.1741	42.1173	41.9364	35.8768	42.0046	30.9814	23.5852	37.1795	34.2988	33.5866	31.1759	30.7085	35.843	32.822	31.5376	27.9492
CCDC51	9.19694	9.29305	10.7222	6.97534	12.7806	12.2618	10.6482	9.88636	13.4026	10.7552	9.41882	8.52542	10.8783	11.7624	12.8138	8.10224
CCDC57	4.23476	11.5172	6.23172	8.13594	5.9961	10.4678	6.41702	10.3754	12.8994	8.13153	7.19746	8.62362	15.6602	10.5946	15.9234	13.272
CCDC59	74.6774	71.5994	71.6633	54.2312	82.9737	56.588	53.2745	49.0032	70.4311	71.4994	53.1376	53.6351	79.4793	70.4844	55.4804	49.9664
CCDC6	16.0243	16.6935	18.9257	14.6744	22.7746	15.6293	19.5232	17.086	12.8366	13.5853	13.05	15.8995	15.3223	14.751	14.9276	14.499
CCDC61	14.4904	14.1139	10.1219	5.95221	7.0626	6.64947	7.44942	6.28311	9.96429	6.07756	7.73829	4.81331	9.03677	7.76476	8.7197	5.64789
CCDC66	10.2077	10.6797	10.0608	6.83146	9.44085	6.91178	8.26653	5.3395	10.6204	7.9103	5.78399	5.80858	10.8542	7.70144	8.16107	6.20691
CCDC69	1.30775	2.19047	1.21765	1.27881	1.2778	2.09284	1.37785	1.06627	1.52276	2.45079	2.72855	1.58491	1.568	3.05667	1.78027	1.71352
CCDC71	15.0648	19.8474	20.3131	18.1155	16.4007	22.9443	25.1695	23.8875	19.7966	23.1715	21.1667	18.2365	20.7069	22.9562	24.5326	16.4315
CCDC71L	27.8189	30.7829	21.1997	26.4278	28.5774	27.7011	35.8224	39.1687	25.1585	27.1596	30.0403	29.6509	28.6761	32.8938	30.3984	34.0339
CCDC74A	12.2736	6.77258	7.73311	3.59436	14.4069	5.97796	7.68901	3.20129	5.83015	3.9698	2.62324	2.05797	7.3913	2.59871	3.8981	3.01838
CCDC77	15.3497	14.833	12.689	10.0398	14.7889	9.43908	8.18832	7.63936	11.3033	9.40091	10.1975	6.86615	17.1539	10.6505	9.58591	15.3653
CCDC80	179.08	231.146	235.664	311.5	142.18	188.153	169.232	304.979	128.613	165.601	190.659	238.348	122.412	144.183	171.835	253.192
CCDC82	27.4638	24.0827	18.0795	21.9822	22.3886	17.4733	14.9734	11.1848	18.3661	19.5371	16.0892	13.973	19.4539	23.3026	12.0218	23.5183
CCDC85B	178.694	249.224	230.651	178.439	247.682	330.065	392.753	294.056	253.452	269.902	250.891	211.765	266.105	301.587	290.152	224.144
CCDC85C	52.9955	34.5868	44.4939	38.2056	59.9862	52.5527	49.5113	56.2523	45.4505	35.9667	34.4193	37.6191	63.2353	44.5442	38.3566	33.5666
CCDC86	28.2187	24.7023	27.3066	23.7017	59.5063	50.9813	47.7896	47.922	39.2997	36.8812	33.7403	31.6692	44.3533	32.3252	39.4689	28.8523
CCDC88A	24.9063	24.0075	22.9926	18.8332	22.5177	15.5067	16.2762	10.5299	18.3763	17.6918	13.3435	13.2459	23.8384	18.3524	16.7463	15.7236
CCDC9	12.2432	8.76357	9.97978	6.82486	12.1168	8.53604	10.6184	8.93591	10.2041	7.83225	7.70363	6.71111	10.3485	8.28951	7.30814	8.31086
CCDC90B	53.5693	68.9707	44.6937	58.6798	47.2615	40.6446	42.4567	34.0689	40.8456	44.3684	41.2855	49.6178	43.2658	51.1349	48.4574	59.2653
CCDC91	17.2077	21.7108	22.6742	20.5601	22.4455	16.7686	17.7357	17.2548	16.4357	15.6531	19.8343	20.6371	17.1247	15.8819	19.1797	20.3526
CCDC92	47.7785	44.4752	51.2746	41.2663	46.5287	38.8916	57.872	60.2549	30.7828	32.367	31.4868	31.1819	33.921	30.4413	30.9609	32.2763
CCDC93	19.2143	12.3514	15.3039	11.0977	14.6215	11.2598	11.9977	9.6222	11.3851	10.3341	12.64	12.5004	10.6741	11.159	10.8525	10.0783
CCDC97	5.86352	5.30533	8.3802	6.0891	11.877	12.5773	12.6369	9.62692	10.5447	11.663	9.18223	9.24884	11.854	10.0674	9.19674	6.30163
CCHCR1	26.303	19.2	18.3224	9.09023	20.1939	20.3699	17.9207	13.01	24.5864	17.1262	13.9716	12.3481	32.7293	17.2454	22.5786	10.4341
CCL2	28.9174	63.2668	44.6378	63.2094	18.1511	55.1611	56.4853	62.3709	108.269	239.938	306.976	284.743	93.4809	250.572	288.864	317.053
CCM2	38.8076	33.8733	31.0252	32.1033	40.1905	40.1425	34.6847	37.5593	38.1876	37.8286	29.1748	31.06	34.5008	36.5261	31.9019	28.8735
CCNA2	175.217	125.226	136.261	73.0133	204.255	125.455	98.7087	53.0702	178.533	131.912	119.765	66.6179	190.684	137.913	130.563	73.6772
CCNB1	176.849	129.87	154.741	93.7197	207.846	159.799	147.516	89.8678	199.425	142.211	164.653	96.9097	205.126	171.748	183.78	94.9975
CCNB1IP1	46.8283	34.8352	33.4694	32.2919	46.1585	26.5045	35.1097	28.9487	36.3285	31.2963	31.2886	30.5676	43.2843	30.4099	32.959	27.1815
CCNB2	141.969	115.085	129.847	68.5533	139.178	117.197	109.958	53.0798	140.031	116	110.801	65.5675	146.112	117.503	118.09	65.6509
CCNC	44.5713	61.3207	55.823	61.8872	59.6287	62.7192	61.9026	53.5472	52.6027	72.9983	64.8467	63.5385	52.2637	71.8901	64.8808	68.1039
CCND1	1893.14	395.842	429.824	75.2514	2219	303.88	320.699	83.07	1169.57	200.713	192.343	73.1421	1341.45	203.18	205.729	77.6007
CCND3	36.1255	44.8211	44.7123	42.8026	45.8181	63.3026	57.7854	61.4643	32.5788	46.0507	38.489	37.206	37.0465	54.2812	46.825	37.1104
CCNDBP1	57.8898	66.3098	63.6262	57.2864	38.1111	45.5334	43.4089	38.5263	44.3919	56.7361	61.5043	56.3588	55.1868	54.6071	66.9658	54.9284
CCNE1	1.18365	1.89374	2.7865	5.64815	5.84829	3.62807	4.72079	6.6196	3.96227	6.40576	4.30932	6.20576	5.3064	5.4531	5.10963	4.38763
CCNE2	12.2583	13.2029	10.9027	6.41229	19.7313	25.2239	13.2584	11.3781	22.8222	25.7061	22.3067	7.63989	31.4927	25.2955	17.7698	10.2382
CCNF	26.0148	18.022	20.1858	10.7886	42.1027	26.6176	25.9412	14.9901	22.1504	14.5821	14.942	9.34708	26.6449	19.3285	20.8677	9.03452
CCNG1	127.58	128.348	121.57	114.695	78.7345	70.9141	82.4736	61.9355	93.9525	100.106	102.701	92.5776	99.3387	108.111	110.851	108.018
CCNG2	21.4148	21.1656	20.0966	23.2509	12.8598	15.4676	11.1545	14.8427	15.2629	15.6822	19.8536	19.0332	9.53213	19.5801	20.0972	24.7409
CCNH	68.9539	62.7204	58.785	69.9942	51.9365	51.9064	59.9626	49.1069	60.0359	72.8423	67.8796	83.6598	65.1441	72.1908	75.8121	88.8316
CCNI	278.79	260.587	265.375	186.314	286.051	201.184	252.625	207.356	196.425	192.02	182.098	163.244	204.684	190.964	194.007	146.101
CCNJ	8.82166	9.76851	9.93512	8.60416	10.875	9.04446	9.56125	7.88814	7.91598	7.82139	7.22021	5.70535	9.26748	7.91633	8.20989	6.38459
CCNJL	17.7699	13.8796	17.6517	13.0263	21.8634	14.8606	15.951	17.9573	11.1705	11.4601	11.7306	10.4451	13.9069	12.6942	14.6803	11.0209
CCNK	32.257	32.6944	36.682	25.9852	42.6995	39.0434	41.6272	42.4971	31.008	23.5769	28.0848	24.44	31.6533	32.3094	38.6363	21.4456
CCNL1	48.2213	57.4711	57.2178	38.3231	40.7877	35.988	50.0305	25.1533	43.0796	36.7012	43.7077	47.1985	43.9227	36.2331	39.5786	44.225
CCNL2	68.3288	81.2778	58.9073	64.429	69.392	75.0274	56.3329	60.0954	50.9836	69.153	69.8116	67.0924	58.7568	80.6735	54.6889	76.3507
CCNO	7.52562	13.928	13.0152	8.07308	6.27955	11.2408	12.9025	8.05495	6.78371	5.39814	4.893	5.12365	5.62917	8.22334	7.17598	6.148
CCNT1	14.5265	18.3845	21.1948	15.6243	13.5796	11.3661	13.5064	10.4453	9.99083	12.6235	11.396	9.14669	12.3771	11.36	11.0835	10.322
CCNT2	10.5477	10.4357	11.7646	11.3414	10.9402	8.52011	10.6013	14.2384	10.8055	13.5411	11.8564	10.3889	13.5081	13.2445	10.9425	10.1585
CCNY	39.6248	45.2356	45.398	48.1525	55.8339	49.5071	75.4344	58.4078	36.6197	42.0394	43.9628	46.4785	41.3229	44.8119	48.2745	44.9382
CCNYL1	14.4982	16.6058	15.6917	18.2614	14.6795	15.7465	15.6816	16.8825	15.3226	14.7037	16.1995	14.9574	12.1066	15.9916	16.5043	16.9558
CCNYL2	6.92102	5.80698	4.8543	7.31065	4.35782	3.64242	3.08921	4.19003	5.62271	6.20574	5.07074	7.22945	5.34831	5.24416	5.14483	6.46968
CCP110	19.4613	14.7054	11.2329	7.48016	17.9062	10.546	10.0961	4.27687	18.7711	12.5518	10.2116	5.86836	22.5633	13.7568	10.5417	6.41491
CCPG1	24.7863	36.2023	21.8235	44.5822	27.633	21.8066	23.5192	21.999	18.703	29.2861	26.5905	29.0493	18.4663	18.9475	18.4653	42.9505
CCS	15.2412	19.8282	16.4936	14.9266	10.993	15.1127	15.7223	14.9981	14.0394	13.9612	18.3194	16.8719	16.4906	14.5615	16.0017	19.1888
CCSAP	11.1136	9.61807	8.90162	7.6863	10.4952	6.07246	6.55887	5.24577	5.66466	5.80366	6.07759	5.18501	6.10873	7.1223	6.07652	5.74061
CCSER2	21.9997	23.9823	21.9475	21.559	19.3615	15.5738	15.7425	16.0605	17.4647	19.0576	16.8211	25.6912	18.1634	20.7666	17.6371	21.3182
CCT2	277.803	257.632	297.112	287.982	374.089	313.896	300.078	290.407	279.04	256.006	276.652	253.363	315.326	265.447	282	255.99
CCT3	213.014	227.795	258.517	222.433	289.279	301.59	294.449	311.836	244.7	235.871	242.618	270.306	245.418	255.916	259.503	228.747
CCT4	217.095	215.786	235.724	204.611	248.846	206.941	189.216	180.063	210.879	204.941	205.34	208.611	213.664	223.049	211.672	194.05
CCT5	404.542	385.392	440.23	317.039	496.568	386.039	344.523	251.704	370.262	287.383	329.857	236.578	358.529	334.65	327.359	218.459
CCT6A	199.383	217.197	221.666	223.654	253.779	280.5	189.308	143.753	247.489	230.294	230.326	208.534	253.46	239.758	231.583	208.523
CCT6P3	2.60742	3.07525	1.53805	1.48439	2.70266	2.01585	1.93856	1.24915	2.41701	2.44268	2.87389	1.1664	3.07387	3.74141	2.34215	2.27957
CCT7	299.129	310.874	317.207	281.884	347.158	359.371	328.279	323.273	312.771	288.347	285.69	290.137	314.174	277.439	299.924	264.673
CCT8	263.891	274.31	285.883	258.181	246.64	208.328	166.74	141.673	242.777	227.568	229.557	211.794	236.781	236.355	222.042	220.43
CCZ1	66.9443	64.6128	72.2291	60.818	79.588	63.6021	57.6272	63.3629	72.0721	79.2937	59.0212	63.6022	82.0066	73.3822	70.1194	60.7064
CCZ1B	16.5756	9.29113	12.4885	9.33815	11.5867	8.85901	13.093	13.2209	8.97119	12.2024	8.95048	10.0605	17.9755	13.9585	9.18075	11.626
CD109	13.7757	13.9801	17.4407	12.2615	13.0534	9.9974	12.4768	7.524	11.4341	11.7113	11.5298	10.1003	12.0155	11.2413	13.155	8.89926
CD151	533.494	574.265	568.485	674.468	519.816	621.821	614.387	843.205	436.046	542.488	529.74	655.927	398.41	532.307	541.075	694.714
CD164	166.28	160.118	146.276	170.134	186.445	139.636	128.786	138.733	164.107	185.151	173.165	189.139	173.215	182.962	174.845	205.17
CD274	108.521	110.765	95.684	62.7302	52.0613	43.3125	29.5127	32.4192	30.7458	25.5011	23.1982	23.4611	34.9578	29.9291	26.4309	20.4468
CD276	30.6617	38.7432	35.5177	24.1218	51.1513	49.7047	62.2303	47.7986	25.0334	36.7606	27.0582	39.5013	25.08	27.9063	37.3317	30.9132
CD2AP	20.4133	22.1122	22.1799	26.0764	24.6269	16.6624	18.4399	16.4554	19.8641	22.1346	21.5118	20.4562	21.6756	21.6023	22.1195	24.4394
CD2BP2	25.1265	23.8436	28.4048	30.17	33.7436	39.1404	31.2321	29.0214	39.2775	36.1521	34.6805	36.1488	34.7931	36.0063	45.068	37.2565
CD320	83.1908	84.0965	74.6026	52.5714	99.0291	101.061	95.3327	76.7459	94.4502	73.805	73.3787	64.1783	91.5849	81.2617	81.1111	64.8199
CD44	346.477	427.359	401.831	348.952	353.698	351.458	396.509	452.623	215.843	219.778	210.86	244.685	220.475	240.956	222.822	241.613
CD46	94.0737	67.8525	63.4709	71.2016	62.9065	50.5506	54.8345	60.6076	56.973	64.0423	62.2347	65.8547	70.4702	75.11	64.1187	72.0769
CD47	70.6862	74.6155	80.6711	58.6007	65.6553	55.4492	66.9974	62.8415	49.6312	47.0717	52.1234	40.8635	50.3566	55.846	47.3584	42.6213
CD55	52.7433	44.7996	43.6542	35.3933	47.9219	30.4752	26.0691	26.0842	28.9619	25.6134	24.8511	21.5961	33.3237	29.5282	25.149	23.35
CD58	24.8987	23.9477	22.939	21.0723	26.6499	20.8265	22.5221	15.811	31.5409	31.1736	32.9434	26.601	32.9485	28.8104	31.9602	29.7405
CD59	746.399	953.198	1072.16	996.076	865.031	763.546	843.57	867.232	563.056	660.523	673.502	847.719	568.442	703.305	699.643	878.089
CD63	933.036	1167.47	1205.8	1466.01	956.443	1382.99	1344.9	1582.46	982.437	1134.13	1108.02	1522.91	921.064	1122.11	1261.1	1579.36
CD68	47.2397	56.2453	64.5788	49.2812	42.88	49.0212	80.0851	64.6909	28.2184	36.7352	34.7615	43.5857	28.7157	28.7856	35.5539	30.9281
CD70	54.8165	51.6131	42.0421	31.5551	22.9054	31.0906	22.3398	25.2526	61.3403	54.1748	40.8504	42.8512	56.8691	52.8973	47.759	39.6318
CD81	462.581	475.718	486.595	493.139	485.528	455.429	600.649	610.72	327.745	337.972	355.203	428.476	336.393	388.598	386.104	427.394
CD82	89.4107	72.5747	72.6462	59.4582	51.457	51.516	78.7685	51.6478	107.201	92.8638	100.708	88.7882	109.203	102.464	94.1296	88.786
CD83	8.58364	6.58461	5.73053	3.29409	9.66501	6.80266	6.68182	3.56699	7.84414	7.46964	5.43018	3.60161	8.46313	7.72966	6.10842	2.92126
CD9	163.998	195.64	190.327	132.975	128.454	176.252	184.622	152.201	111.66	124.887	117.513	107.752	118.915	138.849	125.92	109.909
CD99	217.63	197.332	192.2	168.279	169.663	177.942	175.602	171.863	201.87	183.397	175.193	183.532	195.766	171.979	189.628	177.706
CD99L2	35.8316	34.7821	34.9422	34.0249	35.4306	35.7417	36.0938	45.915	27.3428	29.9001	26.4691	33.3043	32.4811	30.8097	34.4418	30.1582
CD99P1	5.37976	5.77013	4.566	3.59344	3.96153	4.92971	4.06553	10.2039	3.10311	3.87866	2.99123	1.37346	2.42417	5.60652	2.71759	2.92551
CDA	4.9	6.32783	5.31974	5.36543	4.2957	8.86372	5.49679	7.68578	5.76845	10.7014	5.59019	10.8515	5.93004	9.31858	8.66859	8.86908
CDADC1	10.9064	4.05988	4.53203	5.31787	7.27633	2.3827	2.38239	2.31348	8.26061	2.78893	7.95266	3.45687	10.1062	7.45271	4.14162	5.90435
CDAN1	12.3987	8.15864	7.71686	5.84065	10.5269	8.89976	9.34286	7.27527	7.41532	6.65632	7.15299	5.87295	10.4067	6.50862	5.36007	4.49624
CDC123	87.8982	107.85	113.545	100.201	116.203	119.334	84.7359	90.5481	89.8673	97.3212	100.851	79.4826	91.4749	101.018	106.397	92.6915
CDC14B	8.21937	10.1666	9.37533	8.60407	7.88654	7.1808	5.57237	6.98226	4.00857	8.26083	7.79063	5.09947	5.72632	5.78509	6.88251	5.67561
CDC16	48.7915	57.7777	63.1309	56.9887	54.3059	50.1205	48.4058	52.4623	50.7616	58.8035	58.8677	69.5526	53.3134	67.4741	64.7228	66.2405
CDC20	273.529	175.204	204.651	104.3	387.703	249.949	245.997	128.756	324.839	192.853	187.688	109.791	324.092	193.524	205.707	102.851
CDC23	29.9253	26.2392	27.4266	29.9344	39.3496	32.7322	27.8397	24.7307	36.1722	31.4924	27.2661	25.4027	39.4209	30.5863	29.1087	31.4875
CDC25A	18.2457	10.6912	16.406	10.4636	34.0963	27.4337	20.1932	12.9719	31.8771	16.8776	12.422	8.00724	29.4222	15.8024	16.6409	6.38368
CDC25B	83.2329	64.44	72.8387	29.9187	99.7644	75.3025	74.9252	39.8173	65.4	57.3333	52.5541	26.0159	86.8243	58.7705	56.6215	29.8922
CDC25C	19.0356	16.0325	18.1792	9.17989	17.7926	16.1075	14.3698	8.79109	22.8754	14.5166	13.8028	9.20153	19.6066	17.1616	13.322	10.8372
CDC26	37.105	34.4069	35.155	35.0565	23.5195	30.0764	24.3573	20.4481	25.6146	32.709	35.0676	32.8163	27.0484	27.2325	28.0077	30.2858
CDC27	54.0837	49.6922	64.4757	51.5391	86.5237	49.6521	39.3417	38.9178	58.8465	57.451	52.583	48.7961	56.4696	58.0192	61.7452	53.7515
CDC34	76.6588	76.082	68.7681	59.5377	66.355	71.0464	65.8318	71.689	53.2592	56.1347	54.8144	51.2706	56.262	57.0237	58.3446	48.9326
CDC37	176.281	198.635	193.772	219.744	197.762	258.027	223.671	276.302	181.042	204.84	198.416	248.357	182.508	202.277	224.195	236.13
CDC37L1	7.35056	7.94518	5.68859	7.7341	9.15773	6.05761	5.76423	6.09043	7.17774	8.15911	5.36679	9.94246	5.162	5.87716	6.36842	7.94667
CDC40	17.5975	16.1209	13.9862	15.8587	17.2337	10.9462	7.48053	9.87241	12.3953	13.0458	12.166	11.9101	14.4016	15.2258	11.1879	13.904
CDC42	298.219	259.795	282.215	292.744	314.554	280.198	250.529	295.081	268.477	288.065	275.779	295.978	295.267	297.539	297.109	293.079
CDC42BPA	14.4651	15.5163	18.0536	14.7123	13.1225	9.82873	9.02656	8.83747	12.8238	13.0761	12.1062	14.0521	12.7811	13.32	14.1868	12.7844
CDC42BPB	43.204	38.4433	39.8373	33.9654	55.9545	35.7167	45.6392	47.416	32.8492	31.6667	29.8083	37.7212	33.8691	33.1269	34.1984	30.5434
CDC42EP1	90.5875	79.0426	81.7381	57.167	91.6784	94.0521	99.1513	83.8368	83.4989	77.8296	82.0125	72.0902	93.0511	81.0405	85.8903	67.9469
CDC42EP2	8.24474	18.9903	18.7545	15.3179	8.67803	11.7224	14.9628	20.468	5.59077	13.0912	11.4362	17.841	6.12519	12.9516	15.1886	17.6444
CDC42EP3	91.8243	66.924	73.9349	60.3767	91.1665	41.9513	59.5911	57.0504	70.7228	70.6328	73.1712	98.394	80.0538	74.8885	76.1042	100.588
CDC42EP4	23.6667	20.6344	18.8659	10.025	32.2899	26.7739	26.8132	17.2378	19.1496	15.8099	12.2639	9.21304	24.1013	14.9235	15.914	8.09035
CDC42SE1	70.3284	80.2256	78.5455	68.9043	80.7503	86.1432	77.4782	76.5489	50.7344	57.5776	56.4391	62.7511	50.6192	62.3338	61.0659	60.53
CDC42SE2	21.6414	23.7618	25.4278	19.847	27.0892	20.1552	19.3208	13.8994	26.4179	18.7849	18.1239	19.571	21.9658	19.5188	19.4662	20.6433
CDC45	35.3971	24.3376	25.8201	13.5496	58.0551	44.1708	38.1424	18.5517	54.0686	34.2536	29.169	14.8727	51.4659	34.1512	27.6709	14.1263
CDC5L	20.4929	19.7382	19.8854	18.0128	25.2322	19.0383	17.0116	11.7764	24.2718	21.591	22.9524	16.6252	24.3882	21.6038	20.5741	18.4235
CDC6	24.2537	17.8666	28.1801	14.122	60.8383	33.09	36.0617	16.0673	52.5189	34.8463	20.3168	16.319	64.3144	31.654	24.1045	11.5696
CDC7	10.6239	10.2587	8.65023	5.29871	14.8845	10.1909	12.1506	4.55841	17.5877	12.7502	13.2738	4.76431	20.398	12.3242	10.9741	4.93827
CDC73	15.4216	16.643	16.4736	21.0877	20.774	17.0677	13.9529	16.7972	18.0571	19.4135	22.0596	23.7352	18.9446	18.635	20.1008	23.8485
CDCA2	24.7871	22.1598	25.0833	15.4174	36.5353	32.1065	24.9759	19.9379	29.947	30.5659	26.5664	15.6542	34.3984	29.7806	25.8326	19.2982
CDCA3	130.335	86.1445	83.183	68.8333	120.502	125.154	106.819	75.4592	130.641	120.075	108.354	63.6732	175.566	124.411	122.69	68.4391
CDCA4	96.0274	68.2536	78.1863	54.934	81.1623	68.8709	61.5469	55.2895	74.7259	57.8366	52.1404	40.792	79.1771	56.132	57.9652	36.4274
CDCA5	72.3463	50.4324	53.8665	33.6543	90.0342	73.1033	62.5196	43.971	76.5806	57.9085	47.6791	27.8936	84.1565	57.4335	50.1636	25.9848
CDCA7	32.5889	28.3766	29.7703	11.0579	36.6115	24.7396	28.704	12.3222	38.0402	22.3214	22.157	10.5542	40.025	23.5195	21.8674	10.7879
CDCA7L	66.5343	47.9893	49.656	26.7949	55.8604	41.1982	53.6384	24.2022	76.2886	45.2706	40.4926	24.5784	66.9918	44.4065	40.2183	20.3279
CDCA8	63.7471	53.2173	58.6199	34.307	93.6787	77.3125	71.0813	45.0651	77.0029	64.5152	55.9426	36.0221	84.8104	65.4326	61.9313	34.0649
CDCP1	22.4645	36.5695	40.5082	34.2677	20.9275	23.2602	26.2429	41.4803	10.4869	14.6243	15.2508	17.9811	10.6637	12.5353	16.3677	16.7215
CDH13	39.5861	21.5214	32.2447	19.0664	25.7025	20.006	25.4383	19.7716	37.4783	21.876	19.8851	23.1303	40.2476	23.9421	20.8781	29.7088
CDH2	123.739	99.3733	109.189	137.358	157.458	98.6349	91.7951	123.389	95.8835	84.8358	88.7135	116.644	98.413	84.2677	85.4561	100.395
CDH24	26.5986	24.2103	20.7052	17.8606	24.9226	25.7171	33.5349	18.4311	20.6164	22.3957	19.1924	15.1233	22.0607	20.83	17.1213	13.1933
CDH4	9.73548	7.69059	7.28162	3.25465	15.303	6.7871	8.65048	5.00733	11.9174	7.17694	5.6685	4.51421	12.944	7.59386	7.44421	4.11263
CDH6	6.57675	5.61166	5.9568	4.79318	4.6964	4.55879	7.83284	8.49881	2.75202	4.80677	5.27894	5.0249	3.53866	4.8166	4.90707	4.72138
CDIPT	45.8544	56.5489	60.6693	51.822	47.9074	70.1086	72.8476	67.3186	39.4226	57.4807	52.428	55.8729	37.0706	60.7944	59.3032	58.802
CDK1	242.639	177.049	166.274	131.568	200.769	163.71	126.415	68.4393	221.584	182.727	175.156	90.5329	238.174	195.025	155.964	115.504
CDK10	43.4257	46.3565	52.0352	42.7211	38.6901	31.7619	48.9963	29.7051	38.9291	40.1078	49.3413	33.3637	38.703	34.7843	35.2654	31.6472
CDK11A	27.2141	15.2759	21.343	15.3581	30.5632	15.2346	16.0085	14.5452	25.3604	20.4818	13.9043	17.4269	17.789	18.7602	14.3588	23.7719
CDK11B	27.4596	30.1666	26.1152	21.5117	24.714	30.9602	26.8147	19.1344	31.1904	25.1298	19.7431	18.4249	26.2672	25.66	28.4765	15.5478
CDK12	13.8244	14.6796	17.8849	14.2201	18.3499	15.887	17.2434	14.6275	16.6696	16.7814	14.8373	14.8934	17.307	15.8878	17.7562	14.1483
CDK13	17.3777	12.5964	13.7517	11.4502	16.0547	11.5048	14.807	13.2496	12.2727	10.413	9.10689	9.47636	13.5966	11.9115	10.0481	10.0057
CDK14	14.406	12.0167	11.9332	8.69207	13.9692	10.1009	9.43544	9.98724	12.4487	10.1058	9.78578	6.93669	13.1362	9.19823	10.2913	6.60973
CDK15	14.2957	10.4889	8.28459	8.63293	6.39495	2.80223	3.5679	10.3507	11.8245	9.28038	5.61529	2.25334	9.62003	8.42311	3.21786	4.27317
CDK16	182.812	108.184	120.524	84.9541	134.867	121.918	135.308	107.019	123.014	101.914	93.1102	93.9802	124.631	123.413	109.647	95.3321
CDK17	57.3847	76.3569	97.6274	77.4398	40.9706	35.6261	50.7445	50.6752	36.7726	35.7074	46.2782	41.6927	35.6909	41.353	53.3873	39.0481
CDK18	5.59217	10.3892	5.53794	12.4241	1.26369	3.2844	2.043	7.90482	5.14135	9.64151	10.405	16.9052	3.60943	12.7313	11.951	15.732
CDK19	15.4239	14.4183	13.1853	8.45102	12.2808	7.65537	8.71083	4.49271	11.7816	11.5017	9.5927	7.8637	15.3799	11.8219	14.0496	7.58403
CDK2	146.06	137.466	151.068	97.336	130.945	146.912	140.012	83.6304	116.518	100.454	100.43	69.4196	123.977	114.105	108.523	66.639
CDK20	1.70835	2.17375	1.08793	2.44103	1.94636	2.63587	3.85956	3.03665	1.19373	2.33964	3.13048	3.45682	1.80777	1.9339	1.79418	3.35472
CDK2AP1	132.61	141.027	156.166	173.426	144.201	142.584	165.456	177.587	127.501	149.136	155.67	200.912	140.152	156.509	190.85	160.561
CDK2AP2	58.1714	59.5392	59.834	44.0688	61.1887	66.8437	68.9181	60.7515	56.7879	53.6293	57.0404	38.369	46.2387	50.2155	53.2208	35.4027
CDK4	216.029	199.475	256.398	168.255	284.933	291.396	325.578	202.042	288.681	206.383	191.281	200.015	300.594	245.46	260.205	164.222
CDK5	14.0465	13.6811	13.1631	13.5941	18.4926	14.7915	17.3984	17.4462	17.3963	17.9929	19.1193	23.5526	19.2374	17.044	23.6766	20.6112
CDK5RAP1	15.1174	15.8468	15.4223	9.19044	17.6838	16.8671	17.4662	16.7201	18.3886	14.9531	13.26	11.7303	21.1437	15.8073	15.8133	15.5672
CDK5RAP2	27.0499	20.394	21.41	13.8001	30.0364	20.2389	23.4186	17.1867	23.078	18.6465	23.8911	18.6247	26.0843	22.4138	20.4777	15.8314
CDK5RAP3	53.0195	48.6538	41.3746	29.4553	73.4029	39.7068	51.7471	36.5167	48.2191	48.033	35.5327	29.1789	57.9827	37.8143	32.7613	26.2775
CDK6	13.0647	13.839	16.3579	16.967	14.6165	14.5038	15.7584	16.0775	13.1623	15.7988	13.6531	18.5394	12.5801	16.3631	18.4481	15.6861
CDK7	37.7444	46.2133	37.3592	42.8458	35.8094	31.3407	25.3742	28.7248	34.2097	33.9464	42.545	34.577	33.3928	38.7521	40.5949	39.219
CDK8	14.0721	13.1453	12.4118	11.5135	18.052	12.9288	13.6167	12.5896	10.6412	8.91697	8.52786	9.35961	11.7935	9.14115	9.5472	8.63418
CDK9	42.4746	37.7978	45.3194	39.8845	42.7059	40.6357	45.6204	42.2502	36.4485	45.4306	41.4911	35.8508	37.7705	40.6036	42.0139	34.5896
CDKAL1	8.89848	6.86585	5.78787	3.98632	12.8898	7.49123	7.89027	6.14445	7.43878	8.18852	8.98997	7.12343	10.9159	9.30139	7.78369	7.01327
CDKN1A	152.709	119.159	123.126	155.279	106.638	98.6261	94.0528	126.419	125.367	76.6215	78.5606	102.166	106.711	78.1294	85.4133	96.6123
CDKN1B	62.498	51.0969	57.0015	45.0741	52.1713	57.5581	60.8958	38.3544	73.448	84.6844	77.2598	55.8661	75.6171	78.3004	86.236	57.1541
CDKN2A	267.128	309.604	261.521	279.734	147.581	247.044	226.802	206.142	274.885	331.439	335.099	321.658	255.974	336.046	358.169	325.298
CDKN2AIP	18.8322	17.7601	16.6424	15.058	18.6706	16.9969	13.3484	12.1437	20.1341	19.4622	15.1085	15.7286	21.2066	19.8919	16.1797	19.0241
CDKN2AIPNL	49.6366	59.8337	63.9884	46.2285	65.8279	59.2049	61.2045	66.0986	54.8184	60.1009	61.9455	46.6456	62.177	60.4667	63.2034	44.6409
CDKN2B	7.93394	7.04911	5.09728	7.17946	2.3287	2.51899	4.78144	2.30619	3.73926	5.42893	7.36921	8.8516	4.96414	7.32126	7.84546	7.31642
CDKN2C	95.3882	48.3011	38.5765	22.9506	122.506	87.7179	72.6682	28.7126	127.777	85.3691	74.8421	48.5624	138.337	86.7551	85.6662	43.6046
CDKN2D	41.485	27.1767	25.2	11.7506	42.2314	32.409	21.5115	17.0988	34.2519	20.9398	14.3642	9.79589	39.0828	25.6942	19.852	10.5535
CDKN3	169.08	143.383	135.952	80.0002	142.786	138.881	100.221	37.3331	188.97	142.166	149.914	89.7426	198.128	170.917	153.668	108.492
CDPF1	11.1011	7.98296	10.8218	7.96322	11.7402	8.73015	14.0106	5.38227	7.89566	12.7248	11.4252	8.3467	13.6894	9.64049	11.4096	10.7126
CDR2	55.0033	33.6158	33.6587	24.7331	25.8832	28.347	20.403	24.4492	22.0913	23.2133	18.1847	22.3577	26.593	22.7365	20.6078	26.9169
CDR2L	20.8699	23.4188	20.8646	18.1676	21.2226	22.9683	21.2301	27.1259	15.9752	17.5741	18.0855	15.8729	17.0903	18.4605	18.5412	16.4346
CDS2	9.19099	9.72735	13.4897	8.12009	11.3828	13.3347	11.1949	15.1517	7.00591	10.4621	11.4395	7.92821	9.48812	11.6382	12.692	9.75701
CDT1	38.0628	24.3886	24.4687	9.30026	68.7669	24.795	31.0304	9.98703	31.796	19.5614	21.9878	9.59415	36.0198	23.5158	20.8467	8.56728
CDV3	121.456	110.409	115.476	101.597	149.93	116.302	108.141	122.627	122.286	118.467	111.256	123.9	115.719	125.899	112.856	124.177
CDYL	18.9684	15.3533	14.866	11.0113	25.002	18.2147	16.0801	14.0454	18.8496	16.2791	15.474	13.0135	21.6769	17.4089	17.1772	11.4749
CDYL2	10.749	8.41478	9.50666	7.21	11.8064	6.08268	7.33283	6.85408	7.62255	6.53879	5.54323	4.72102	8.55662	6.3502	6.62707	5.07571
CEACAM19	3.8914	3.27633	3.85812	6.63937	5.66597	5.13455	2.95814	10.2595	3.49598	7.44807	6.10228	11.903	5.03235	5.95012	5.14235	11.3489
CEBPB	118.575	131.947	139.833	108.251	86.4308	101.388	118.343	135.375	58.855	76.58	84.0112	96.5494	61.3052	84.5411	85.2064	116.205
CEBPD	3.40759	5.25317	4.40737	2.28407	4.70342	3.10225	3.30862	2.37878	3.22895	2.67878	3.89839	3.41227	2.63371	3.35763	2.66511	2.39624
CEBPG	37.0425	26.4018	28.5864	15.1615	25.3061	15.6214	13.6153	8.86592	16.0645	11.7922	10.7833	6.42511	18.8039	11.4618	10.2943	7.38565
CEBPZ	24.784	22.2105	22.5354	34.1835	26.0387	25.7747	22.5875	18.9992	22.4415	20.2868	25.7095	18.0405	22.0019	22.5398	21.264	20.6944
CEBPZOS	20.4208	32.3373	30.1909	34.054	20.2598	32.0335	32.4585	23.9574	25.6584	23.5875	33.8992	35.7078	20.901	32.5221	20.4418	34.4497
CECR7	2.23074	2.87713	3.31318	3.43335	3.24453	3.13829	4.15262	8.39769	1.69412	1.75731	2.47043	3.1383	1.10272	1.90585	2.91399	2.65208
CELF1	46.4426	42.8029	46.1755	36.9875	61.9505	46.5604	49.0523	38.2041	47.6399	39.793	42.4026	41.9421	58.3184	46.1186	46.8077	44.3272
CELSR1	11.7753	15.5243	12.1469	11.7	12.7848	13.2892	12.413	13.11	12.3996	13.7976	12.4897	11.153	12.8618	8.11771	11.3362	9.51304
CELSR2	3.9997	4.38079	2.99533	3.94131	3.84049	3.72748	3.25642	3.54258	4.50387	4.92237	4.1288	4.23258	5.07254	4.30904	5.15958	3.20078
CEMIP	20.8315	34.0873	30.2427	74.7225	9.96043	10.8579	10.5956	34.4487	8.2127	7.5389	9.53167	14.0912	7.78909	6.23517	9.10619	17.5558
CENPA	74.846	48.0066	47.6174	30.2407	75.1322	51.8761	43.8257	24.4697	57.8791	48.6639	49.7373	31.4299	78.2853	55.4223	54.1254	33.8894
CENPB	75.4638	68.2372	70.4655	53.8027	82.8723	87.3209	98.365	77.6666	93.892	83.7733	78.7404	66.2338	90.8154	90.7227	94.8417	67.9018
CENPC	10.3638	9.65724	6.34214	7.72598	7.59439	5.38555	6.59739	4.54967	11.045	10.0563	8.94685	6.13198	12.76	10.3535	6.82154	9.43807
CENPE	15.747	17.1219	15.2358	18.3582	25.0258	16.3568	14.6858	9.46205	19.4931	16.0497	16.7909	11.2613	20.5624	16.3061	14.9406	14.2123
CENPF	55.7818	53.6963	33.5221	23.2052	52.3856	32.9039	25.5817	13.8389	63.2181	47.877	37.8838	21.9946	65.7161	40.9889	42.8722	24.6777
CENPH	93.2521	56.272	60.2381	29.269	83.4829	47.7372	56.9712	24.9886	66.071	42.6949	33.6916	23.1789	80.0572	42.3129	40.1227	23.8107
CENPI	27.6072	23.471	26.7052	26.9107	24.751	22.7685	16.8971	10.0067	31.1403	25.2852	27.9338	11.6139	25.5286	26.4911	23.6595	15.584
CENPJ	15.6861	11.453	7.81231	5.49667	13.5625	7.07865	5.37302	4.26358	10.6623	8.80261	6.38976	4.85379	11.4903	6.79034	5.94343	4.02053
CENPK	60.4958	38.9376	42.1237	32.6398	49.0391	34.6561	36.9582	16.3064	47.9528	33.0459	32.149	19.0547	50.9034	40.2782	33.8321	21.9063
CENPL	14.5581	16.8982	13.5833	17.7094	27.9745	18.2208	15.9922	13.8791	26.9851	18.8936	16.0887	11.9639	26.772	22.0747	18.587	12.7605
CENPM	110.759	71.8159	75.5859	46.2498	107.004	92.9543	89.9699	47.8148	154.283	98.82	93.6077	52.326	161.028	108.494	107.852	59.9868
CENPN	87.3957	67.2862	76.1317	55.0135	170.765	82.3413	70.0805	45.054	111.579	88.9416	71.9678	42.2395	144.988	76.9324	87.9876	44.6238
CENPO	30.6728	18.2383	19.6563	12.7521	61.2247	33.3253	39.5076	18.5002	39.331	30.6494	28.8094	20.9971	47.0173	33.014	30.1418	21.951
CENPQ	32.9224	27.4714	25.6198	24.0635	33.0666	29.5863	29.5994	18.1992	35.3994	32.7594	27.9306	13.3101	39.5315	31.9627	24.6381	18.0595
CENPT	48.0584	25.3466	21.0542	26.7566	89.4672	30.4624	27.4233	53.2147	56.5613	31.1034	27.5241	34.0711	57.4324	30.7081	26.4729	32.2122
CENPU	62.3715	61.8187	60.2049	44.4457	85.5103	63.5064	50.412	22.362	113.438	84.0906	87.1656	48.9335	126.642	96.2829	81.1114	54.7637
CENPV	26.3801	20.3449	20.4655	11.6122	31.8116	29.9066	39.5622	18.259	41.1552	28.0134	23.5554	17.7542	47.4248	31.9106	33.5151	19.6824
CENPW	196.554	183.47	171.276	153.853	193.941	215.56	164.826	115.042	244.316	201.144	202.292	149.829	288.571	257.07	195.686	130.099
CEP104	8.03603	7.11559	10.3043	8.60132	18.2972	11.2802	11.6673	10.6831	10.0633	10.5683	13.8697	8.7526	9.86323	11.9064	13.2493	10.1631
CEP112	3.39519	3.79784	1.25614	2.56098	3.07161	1.21634	1.14351	1.43186	3.06511	2.53066	2.97826	2.38781	3.39404	2.50843	5.00221	1.88537
CEP120	13.0986	12.7736	15.0638	7.63935	12.254	7.44144	6.75882	4.73234	7.594	5.60416	6.34607	6.48258	9.00307	6.33917	5.88363	4.52432
CEP128	5.49625	8.1751	5.47957	3.15262	4.71341	4.32585	2.93325	1.48309	4.74513	5.07722	3.76782	2.89467	5.64441	5.37493	5.22727	2.47993
CEP131	6.22346	5.70416	5.19146	4.75282	8.35557	8.44999	7.41019	3.95336	8.99297	5.65507	6.05175	4.29987	9.45327	6.82766	5.81371	4.36677
CEP135	4.81867	3.95731	4.28524	2.50586	6.61386	4.21885	3.72147	1.72146	8.55293	5.76143	5.41652	3.55275	7.23384	5.21538	3.87386	3.80004
CEP152	7.0585	5.94342	4.64556	3.20567	7.38	4.00592	2.9418	1.47565	8.61003	4.13514	4.1385	2.29267	7.37767	4.03638	5.69632	2.19981
CEP164	17.9384	7.55479	11.1719	8.67563	21.0267	15.5181	12.2001	8.72057	13.5921	14.7162	12.5584	12.1078	20.0626	16.491	14.4973	9.59773
CEP170	122.26	142.339	152.523	154.969	74.9045	62.2346	71.3132	84.4996	45.5027	55.8611	42.9528	51.3928	51.3861	66.5473	61.169	67.7967
CEP170B	17.0903	18.2036	16.9322	13.1781	18.7144	18.4989	20.2475	22.1101	16.5876	17.9128	14.7723	16.5538	18.9275	17.7454	17.4173	15.6263
CEP192	20.0144	18.1874	11.4282	8.67348	16.8079	9.32882	14.0379	5.81787	16.9218	11.7941	9.66189	9.32403	24.2138	14.7212	10.2523	7.52875
CEP250	12.4548	15.8206	17.4167	8.36727	7.98424	9.75227	12.3813	8.5827	9.68854	12.4439	13.284	11.7656	10.4501	15.6539	13.3546	8.80833
CEP290	7.37336	6.65207	6.10998	8.96669	8.35767	6.15942	7.48637	3.89106	4.77991	6.14095	4.88137	4.71702	4.36173	5.48706	4.45667	6.07246
CEP295	5.58181	5.36867	3.75074	6.37449	5.74698	6.60497	4.87434	2.55472	9.05418	3.33711	3.76726	4.29385	6.53125	5.67125	2.92549	3.28587
CEP350	9.53919	8.33701	8.32336	11.789	11.3469	8.0497	11.1777	3.7783	7.41061	9.67617	6.5535	6.15948	7.44556	6.90581	9.617	6.849
CEP41	13.3992	8.48315	8.91146	7.68937	13.7945	7.97975	10.4882	4.28701	9.4761	8.44317	7.13881	5.63468	9.79642	8.49519	3.77145	4.77694
CEP44	14.8672	16.7723	13.0307	5.40222	10.0666	7.74038	11.1407	3.64656	8.56634	6.46822	10.2693	8.43871	15.0085	8.97191	8.19099	5.81434
CEP55	165.396	128.741	129.711	91.94	167.741	104.558	67.7343	37.8794	164.076	127.029	124.338	77.9317	170.103	128.061	117.533	86.8364
CEP57	38.7744	35.9613	34.6841	26.7894	31.606	22.8265	22.2621	12.908	32.334	25.3201	29.3109	16.9633	33.9393	23.7037	25.133	21.3087
CEP57L1	26.7582	30.6551	28.3526	27.1665	37.5052	15.7576	12.1747	8.84287	18.7496	20.2087	22.414	11.4424	19.6721	18.3771	14.9254	23.2629
CEP63	33.3098	26.3376	28.4523	21.1302	27.5991	16.1488	18.1042	14.878	23.0336	21.1061	21.9014	17.8284	27.037	19.1064	20.0424	15.1325
CEP68	4.97652	3.18027	5.01382	4.31055	3.41956	3.87056	4.28838	2.99753	5.05118	3.91115	3.99882	4.72834	5.24816	4.95998	3.02533	4.00746
CEP70	24.2021	22.3673	17.0088	16.4785	18.7038	12.5484	12.4931	7.45442	18.4019	20.6488	18.6477	14.1205	15.0331	18.2599	14.6742	13.6455
CEP72	6.63086	3.51804	3.48475	1.77275	5.24396	2.83501	4.10345	2.11062	5.00519	3.70974	4.4052	2.20255	6.09787	3.54324	3.22913	2.43009
CEP76	6.8439	7.25595	10.0692	7.00207	12.9531	7.98118	7.45524	5.00012	10.1926	10.1598	9.1024	5.06235	13.315	17.6959	5.44626	4.41254
CEP78	30.5133	22.7218	19.4137	13.2372	28.6225	19.3324	14.549	9.83334	19.9181	22.6866	16.0196	11.0882	21.5143	19.8733	16.4456	11.7015
CEP83	7.50426	8.87263	9.03712	7.62612	8.65675	8.18124	8.65835	4.60049	8.52902	6.07677	7.81659	5.00466	8.48975	8.47302	7.39088	5.43899
CEP85	22.6043	16.7913	14.8312	9.85794	27.6038	19.6971	18.4343	10.8482	22.2257	14.8597	14.5149	10.718	23.9073	19.1517	17.4045	10.9224
CEP85L	2.75012	3.12788	2.69698	3.85947	2.64674	2.74695	3.30457	2.36878	2.1273	3.25605	3.70199	4.06067	3.12041	3.82758	3.68654	4.42423
CEP89	21.0783	16.0838	19.9932	13.5524	16.1657	14.605	14.2072	11.6829	21.3049	14.269	12.7809	12.7937	17.5056	14.6139	13.4716	12.6432
CEP95	8.71925	11.3749	14.0454	5.98112	13.6629	7.69857	11.1011	5.37436	6.86297	5.39875	9.4435	3.67253	11.8607	7.58145	8.28226	8.03728
CEP97	15.0868	10.672	9.68027	7.00224	14.3042	7.63952	7.20872	4.57636	15.1558	9.80129	8.41203	6.17499	12.8696	10.9939	9.01738	6.37927
CEPT1	22.8123	28.6535	25.0893	23.7008	21.772	17.6352	10.5869	13.1438	11.7634	14.9435	12.1312	15.402	10.9321	13.9901	11.298	17.9079
CERCAM	57.8555	88.2245	64.3891	101.123	43.3817	72.6625	72.3183	112.921	31.4556	53.9272	52.168	82.4103	29.9334	57.5624	71.349	81.2997
CERK	38.9731	33.7793	39.2894	29.7481	51.439	46.2057	46.9599	39.5331	31.9687	31.6627	25.3111	21.358	35.3921	28.7824	29.9717	25.4335
CERKL	1.75433	1.79417	2.21665	2.85727	1.34607	1.74688	1.80657	1.69887	1.69407	1.96211	2.41414	2.23994	1.65626	1.79833	1.94338	2.29666
CERS2	117.889	124.188	156.095	141.266	169.37	188.21	218.165	172.905	139.429	151.663	134.391	154.473	141.183	143.865	145.192	142.825
CERS5	67.5529	36.6524	35.3568	47.1544	98.811	40.8291	54.9176	68.6874	46.1367	35.4068	24.9645	36.361	49.9613	52.9511	33.236	33.292
CERS6	10.5453	9.8241	7.87363	8.40947	13.3511	10.3336	9.64904	7.92384	9.01991	9.15232	8.09075	5.98396	8.16251	8.16894	7.93211	7.38227
CES2	12.4775	14.9359	13.6879	13.7836	14.3589	19.6089	19.5883	20.1035	16.5009	20.6894	16.8122	20.1826	14.6178	22.7229	22.3633	19.4738
CETN2	58.6877	55.1864	63.9325	63.2809	46.175	37.7783	46.1828	38.1247	52.663	48.8232	55.6597	56.9148	53.0662	45.7692	51.9651	57.4011
CETN3	69.351	50.3693	42.5204	48.8329	51.1449	40.2986	36.4328	22.9172	57.2829	38.8204	45.0329	18.6011	54.6447	40.5409	28.8508	31.3351
CFAP20	53.4081	45.2598	45.461	40.339	61.6548	60.5129	56.03	50.5863	67.1701	50.993	49.3623	44.8481	67.4617	59.2709	53.4658	41.2239
CFAP36	38.9543	38.337	39.3787	34.1724	30.114	29.2035	26.609	32.8794	27.3451	22.3422	28.6712	26.84	24.8317	17.4209	23.8151	29.8438
CFAP54	3.00134	2.74806	4.45722	3.10994	2.92637	2.33456	6.81917	2.12678	3.69412	2.09156	5.77138	2.8341	4.65707	3.81082	3.87309	4.83265
CFAP97	28.2216	32.5419	30.3359	28.4727	28.4938	25.04	23.9196	19.8913	27.7502	28.9289	27.8548	22.5345	27.9062	29.7006	28.2238	27.5131
CFDP1	57.3002	54.9906	48.7797	44.0252	31.3639	34.3478	24.9833	24.531	31.7496	44.6692	40.2591	32.5396	44.5077	32.0392	34.2084	32.0402
CFH	9.29902	15.669	14.0159	42.2115	6.37105	8.19734	6.97547	18.3494	6.20727	12.8725	15.5592	28.6365	5.65772	13.3003	13.6268	33.9545
CFL1	1733.02	1569.31	1645.32	1499.26	1658.41	1818.59	1634.83	1588.26	1885.66	1719.01	1783.32	1850.95	1873.82	1758.21	1893.09	1684.83
CFL2	198.501	223.484	203.375	250.242	226.539	162.973	150.885	201.452	162.725	158.249	165.707	188.56	167.573	178.8	169.974	198.443
CFLAR	37.1671	43.4244	40.7955	53.3196	19.1964	18.1155	21.428	28.3835	26.2677	24.5184	33.2899	41.2185	30.362	33.781	31.7837	44.5036
CGB8	45.2949	32.7685	39.6616	81.8672	108.106	98.6007	83.094	90.2791	16.1856	27.379	24.6508	43.4449	14.1078	23.8377	23.1155	37.6617
CGGBP1	68.4094	59.13	52.4819	40.9858	65.6518	45.9698	37.2733	24.8357	60.7487	52.2792	47.7669	36.5703	61.0024	50.1227	47.2341	40.578
CGRRF1	5.45306	6.83733	6.55044	6.84204	9.30943	9.44063	6.40229	6.89927	8.84328	9.53408	8.98461	9.25882	9.38757	9.27647	7.85745	10.4734
CHAC1	13.8491	16.1255	18.8054	6.20703	3.25591	5.13501	2.61005	3.10515	1.28281	2.76126	1.99297	2.99259	1.14239	2.19234	2.24671	2.55006
CHAC2	6.96948	5.62248	10.352	8.08352	13.6183	14.8862	13.9763	7.15646	8.84513	12.9415	13.3122	8.20391	16.3937	11.2932	11.5014	9.40752
CHAF1A	28.7273	17.5675	21.4972	11.1585	37.5774	30.4125	30.6904	19.4392	34.8035	27.8425	23.1903	12.3754	37.0144	24.2616	25.3494	13.2715
CHAF1B	17.6416	15.6651	13.9273	7.1875	22.4847	20.0876	19.2269	8.9505	21.8558	14.5041	13.069	7.14191	25.7175	17.5644	15.8379	7.52161
CHAMP1	28.6096	37.2805	36.7854	29.9651	43.8943	36.3476	36.5155	36.1453	38.7746	32.51	33.2819	29.3829	36.0196	40.2329	35.2613	30.8523
CHCHD1	108.667	95.6392	94.2781	94.6476	93.5386	112.496	72.553	55.9687	133.858	138.784	133.613	102.683	122.966	130.147	133.379	120.124
CHCHD10	5.23151	3.72897	3.39248	2.54515	5.99004	3.06064	4.20195	4.22398	5.20894	6.88387	4.43135	5.93322	4.05048	10.2268	4.60901	6.31399
CHCHD2	669.248	616.63	685.773	593.881	681.48	715.13	715.983	686.761	654.055	651.077	680.338	630.662	661.768	728.556	713.855	645.093
CHCHD3	70.2558	64.3107	58.4494	52.0066	84.5006	70.12	48.781	41.3921	77.3426	65.3521	60.1212	53.4574	68.9147	61.2228	63.5104	50.6975
CHCHD4	19.5076	18.6182	20.4282	10.2585	24.9015	20.2992	18.7339	13.8565	15.3848	14.2986	14.3608	9.66601	16.1782	9.466	15.7955	9.82456
CHCHD5	15.5522	28.8587	23.2275	19.8578	20.988	22.098	38.8003	15.6943	8.77463	20.0517	16.4917	12.7176	15.8673	21.6521	18.4303	16.4199
CHCHD6	19.1422	22.5371	16.205	18.3292	15.8641	18.608	18.8883	25.7055	18.6005	18.2109	18.1298	21.4077	19.414	19.7149	22.3951	23.0328
CHCHD7	20.4419	23.9539	33.1654	30.2754	21.0174	23.9221	17.2165	23.1934	27.0162	24.2869	41.4459	28.3076	12.2891	33.625	28.4603	45.9269
CHD1	20.6664	20.6295	22.7104	12.6125	21.5484	18.9682	15.552	9.94559	19.9333	17.8179	15.5093	14.5059	21.4966	16.8323	13.9281	13.0186
CHD1L	30.3467	35.5698	34.5439	23.6824	31.9315	31.0481	34.3022	23.3701	29.8689	25.9943	27.7851	22.7299	26.1614	32.7837	32.7659	24.5702
CHD2	24.4303	22.6722	22.4812	18.6247	17.8774	14.74	12.0882	10.0264	21.3237	16.5363	14.435	15.9777	15.1299	20.7746	17.128	20.5709
CHD3	56.583	67.3039	55.3676	45.8566	59.7818	65.1767	64.5095	40.6261	45.3531	51.8339	49.4328	62.022	46.3001	50.0906	53.47	51.8886
CHD4	75.3724	80.2808	95.8953	61.0307	118.686	90.6879	116.864	81.2763	69.1276	66.9437	73.5998	62.5942	69.6259	76.5366	74.9277	55.1681
CHD6	8.0314	9.27885	7.51834	6.86112	6.31054	3.944	4.47978	3.66064	6.75778	6.52423	6.86769	6.08517	7.21842	6.2181	7.34685	6.599
CHD7	2.84007	2.70093	2.78949	1.63155	3.18869	2.58318	2.99795	2.10058	3.00154	2.32125	1.5505	1.4254	3.18179	1.85722	2.08628	1.3395
CHD8	18.135	15.8154	17.7075	14.2473	23.9651	17.2165	15.257	14.2346	16.2234	17.552	14.4314	16.2249	17.2935	16.7934	15.0708	15.0239
CHD9	6.95463	9.69493	8.2008	7.87647	12.2791	10.5818	8.72641	7.37619	8.8913	11.6515	12.1874	10.4352	11.1722	11.1656	10.8444	15.748
CHEK1	41.0328	29.7139	32.3244	21.5408	42.5978	30.8724	29.649	16.4677	49.45	32.7362	30.9041	20.5652	59.7409	36.7879	32.4989	16.2868
CHEK2	14.8973	13.5202	13.0536	6.64421	17.3912	7.86932	12.3306	5.54942	15.2551	12.6917	9.51555	8.92143	18.2223	11.8144	10.1101	7.86763
CHERP	20.9185	20.7456	22.3005	14.7804	25.6747	19.8172	28.8787	22.8259	19.6027	18.4634	20.1885	15.1314	22.159	17.6257	21.3048	13.4864
CHFR	9.65487	10.2627	10.9018	10.9097	11.269	14.6698	15.5878	16.7449	8.16967	11.7665	9.06351	10.1708	11.8076	10.2537	8.13251	9.37648
CHIC1	2.01036	3.30218	2.52602	4.26619	3.42759	4.85136	3.23953	3.27803	2.8035	3.00773	3.02408	4.30634	2.91204	3.86639	3.51894	4.93552
CHIC2	36.6415	46.4564	44.2116	31.594	33.9422	36.0257	29.1205	34.3611	38.9807	51.0695	43.2673	46.8164	31.7996	47.8317	41.4723	50.9594
CHID1	74.304	78.8886	77.6922	68.8616	85.4898	76.3715	91.455	88.2034	55.9573	68.5722	59.9252	62.0727	58.1406	54.8089	58.3618	56.113
CHKA	15.9534	12.9411	13.8148	11.4023	19.2231	21.4812	22.4862	14.807	14.2988	11.1451	12.5787	9.54774	14.0106	17.3249	11.3088	11.6052
CHKB	16.1717	19.2464	17.1786	12.8427	5.29168	12.0961	14.1303	13.8435	16.4736	13.1582	20.2702	12.3199	11.5994	18.252	17.1069	16.4559
CHM	7.89503	11.7981	10.1053	10.8921	7.98206	9.57072	9.03808	7.59678	9.68641	12.7124	10.3744	10.6938	9.75212	11.0452	10.2131	10.4336
CHML	11.1394	11.6451	11.4059	9.67617	13.5209	16.7715	13.8462	9.84483	11.2674	14.7858	17.2035	12.9803	12.5885	13.6109	13.4203	13.7794
CHMP1A	70.198	67.8397	77.5522	53.4838	83.9116	88.8392	83.6782	82.3107	73.6245	76.977	71.1614	72.506	80.7804	83.9047	70.9477	75.4516
CHMP1B	45.1218	38.3321	35.3546	31.5402	29.2417	24.2468	28.4118	27.5551	44.5965	37.3892	41.5819	39.9614	41.9844	43.1256	39.0377	46.8469
CHMP2A	94.3774	106.427	100.614	94.2837	78.8033	95.9458	110.341	103.675	85.2172	88.164	78.9395	91.323	75.7379	75.7001	90.6255	88.0699
CHMP2B	35.4625	39.6691	41.2097	52.0299	43.2282	41.371	43.0033	48.6858	32.9457	42.9804	42.8301	54.5543	41.8075	49.5305	41.0484	47.337
CHMP3	54.0385	51.4793	50.4718	56.9822	61.1255	53.1704	45.012	51.2384	60.547	63.5882	56.0776	63.4834	65.7514	60.6568	57.1796	73.0288
CHMP4A	26.0354	33.3556	46.1324	30.6489	33.8597	39.43	29.7259	24.8893	24.1372	32.3279	44.8762	15.2612	45.7953	25.4338	26.5755	32.2111
CHMP4B	128.312	130.109	131.925	125.777	145.314	132.784	149.68	147.036	106.174	111.573	108.449	126.639	117.06	115.066	121.117	124.271
CHMP4C	6.63472	9.98866	6.5882	11.6807	7.69988	9.49563	6.2255	10.224	4.80065	8.72794	8.55527	9.61961	4.12681	8.84395	6.1916	8.56586
CHMP5	93.283	99.0728	92.6817	101.851	87.3002	73.8498	69.3379	82.6798	75.173	83.9112	84.9899	89.3579	75.1591	89.1954	81.1539	90.2716
CHMP6	26.5858	26.8772	21.6292	22.6793	54.5839	51.9341	54.4545	46.4067	45.5205	37.9204	38.647	37.5328	51.1589	41.042	40.5898	35.4098
CHMP7	31.2233	32.1174	23.3137	26.3064	39.2935	30.8703	32.5348	29.7761	29.2066	29.4043	27.8906	22.8769	31.0575	26.4902	29.0821	26.5669
CHN1	22.599	18.3809	15.5954	13.7031	20.9367	13.0928	12.5833	8.6985	17.3916	15.3801	12.5797	12.5896	20.5298	14.7113	12.6421	14.5888
CHORDC1	32.854	28.3158	24.0623	30.1732	33.2344	21.5339	20.702	13.5488	23.6926	19.9909	19.7509	21.9462	24.2764	17.1601	12.4375	25.8744
[truncated: 8,602 more rows]
