# Supplementary material for: Cell size-dependent mRNA transcription drives proteome remodeling
Source: Cell Rep. Author manuscript; Available in PMC 2026 Jul 13. (PMC13363025; doi:10.1016/j.celrep.2026.117488)
Supplement: 6 [file NIHMS2190739-supplement-6.xlsx]

## Sheet: sheets_information
Sheet information	Description
mRNA_half_life	mRNA half-life of individual replicate samples,their averages, and ratio
mRNA half-life of genes and the underlying decay constant, goodness of fit, and the normalised T>C substitution fraction for:
PTRE_CCND1_dox_rep1	Replicate 1, PTRE_CCND1 + doxycycline
PTRE_CCND1_dox_rep2	Replicate 2, PTRE_CCND1 + doxycycline
PTRE_shCCND1_dox_rep1	Replicate 1, PTRE_shCCND1 + doxycycline
PTRE_shCCND1_dox_rep2	Replicate 2, PTRE_shCCND1 + doxycycline

## Sheet: column_information
Column information	Description
For mRNA_half_life_slopes sheet:
gene	Gene name
half_life_PTRE_CCND1_dox_rep1	half life of gene calculated from PTRE CCND1 + doxycycline, replicate 1
half_life_PTRE_CCND1_dox_rep2	half life of gene calculated from PTRE CCND1 + doxycycline, replicate 2
half_life_PTRE_shCCND1_dox_rep1	half life of gene calculated from PTRE shCCND1 + doxycycline, replicate 1
half_life_PTRE_shCCND1_dox_rep2	half life of gene calculated from PTRE shCCND1 + doxycycline, replicate 2
small_t50	average half life of gene in small cells
large_t50	average half life of gene in large cells
t50_ratio	Ratio of indicated gene's half-life in large and small cells. Defined by dividing gene's average half-life in large cells by that in small cells
log2_t50_ratio	Log2 transformed value of 't50_ratio'
For individual sample sheets:
gene	Gene name
k	decay rate found by fitting exponential decay curve on normalised tc conversion rate
half_life	half life found from decay rate of mRNA
r_squared	goodness of fit of decay curve for mRNA
tc_conversion_rate_signal_X_norm	T to C substitution rate at 'X' minute. Background subtracted using sample without thiouridine, then normalised by the first timepoint (0 min). Note that samples will have different time points available for analysis following quality control (see methods)

## Sheet: mRNA_half_life
gene	half_life_PTRE_CCND1_dox_rep1	half_life_PTRE_CCND1_dox_rep2	half_life_PTRE_shCCND1_dox_rep1	half_life_PTRE_shCCND1_dox_rep2	small_t50	large_t50	t50_ratio	log2_t50_ratio
AAGAB	7.16889	5.62847	6.81937	8.19804	6.39868	7.5087	1.17348	0.23079
AAR2	2.55495	4.56102	4.23004	3.44801	3.55798	3.83903	1.07899	0.109682
ABCE1	5.20589	4.1171	6.69002	6.53941	4.6615	6.61471	1.41901	0.504886
ABCF1	4.31938	3.76992	6.48262	5.05239	4.04465	5.76751	1.42596	0.511932
ABCF2	3.87042	5.39222	6.70102	4.63445	4.63132	5.66773	1.22378	0.291348
ABHD10	5.02248	2.84961	7.3919	4.67613	3.93605	6.03401	1.53301	0.616371
ABHD2	3.58152	4.04785	7.58002	6.831	3.81468	7.20551	1.88889	0.917537
ABI1	5.53837	6.29378	4.22448	5.28319	5.91607	4.75384	0.803546	-0.315548
ABL1	3.48877	2.74615	2.4975	2.92355	3.11746	2.71052	0.869465	-0.2018
ABL2	1.82946	2.06049	2.44742	2.586	1.94498	2.51671	1.29395	0.371785
ABLIM3	5.7872	4.57455	2.24199	7.41394	5.18088	4.82797	0.931883	-0.10178
ABRACL	5.61212	9.37193	9.21854	13.6585	7.49203	11.4385	1.52676	0.61047
ABT1	2.71632	2.81589	2.45446	4.53421	2.76611	3.49434	1.26327	0.337162
AC118549.1	4.83758	4.19182	2.82992	2.53297	4.5147	2.68145	0.593937	-0.751617
ACAT1	12.0877	5.30689	12.9388	14.2373	8.69731	13.588	1.56233	0.643695
ACIN1	2.55806	3.6112	4.33737	4.63993	3.08463	4.48865	1.45517	0.541183
ACLY	6.91375	6.11626	7.6886	6.60436	6.515	7.14648	1.09693	0.133467
ACP1	6.78173	5.68799	8.48908	11.3012	6.23486	9.89516	1.58707	0.666366
ACSL3	6.02793	5.00641	5.2487	3.26063	5.51717	4.25466	0.771168	-0.374884
ACSL4	7.8324	4.12551	7.42808	7.26187	5.97895	7.34497	1.22847	0.296865
ACTB	11.1735	12.0372	17.0395	16.4708	11.6053	16.7551	1.44375	0.529816
ACTG1	7.4686	6.94277	7.96088	9.14209	7.20569	8.55148	1.18677	0.247039
ACTN1	7.29345	7.51543	8.66832	9.23678	7.40444	8.95255	1.20908	0.273909
ACTN4	7.56859	8.10637	11.552	12.0195	7.83748	11.7857	1.50377	0.588581
ACTR2	9.0674	11.0978	13.3935	13.1263	10.0826	13.2599	1.31512	0.395197
ACTR3	6.01204	6.52398	6.9845	7.27726	6.26801	7.13088	1.13766	0.186072
ADAM12	6.70562	5.99204	6.3652	7.58341	6.34883	6.9743	1.09852	0.135559
ADAM17	3.26866	3.31731	6.02876	4.90692	3.29299	5.46784	1.66045	0.731575
ADAM19	5.03274	5.94338	5.84927	5.75232	5.48806	5.80079	1.05698	0.0799536
ADAMTS1	1.14893	0.543756	2.55408	2.36975	0.846342	2.46192	2.90889	1.54047
ADGRE5	4.07638	3.17151	8.06775	3.78235	3.62394	5.92505	1.63497	0.709266
ADGRL4	7.60888	8.26706	8.38471	12.2601	7.93797	10.3224	1.30038	0.378937
ADH5	8.26777	7.18047	8.33317	7.99326	7.72412	8.16322	1.05685	0.0797675
ADK	9.54354	7.41595	6.13249	10.2422	8.47974	8.18733	0.965516	-0.0506279
ADNP	2.62258	2.89223	3.31414	3.44093	2.75741	3.37754	1.2249	0.292659
ADO	2.29753	2.04516	3.2474	2.43278	2.17134	2.84009	1.30799	0.387349
AEN	2.6669	2.40662	2.60711	2.01761	2.53676	2.31236	0.911541	-0.133621
AFAP1	3.92834	4.65027	3.87046	4.15128	4.28931	4.01087	0.935086	-0.0968294
AFF4	2.66449	2.68476	2.46433	3.92662	2.67463	3.19548	1.19474	0.256693
AFG3L2	4.13334	5.22135	4.77138	4.52021	4.67735	4.64579	0.993254	-0.00976579
AGPAT3	3.34749	6.33504	7.52147	9.22102	4.84126	8.37124	1.72914	0.790058
AHCYL1	6.98992	5.30352	6.45795	7.87857	6.14672	7.16826	1.16619	0.221806
AHNAK	5.32372	4.68185	4.69913	6.30893	5.00279	5.50403	1.10019	0.137756
AHR	2.00205	4.55909	2.21205	4.0181	3.28057	3.11508	0.949553	-0.0746791
AHSA1	7.12376	5.55929	6.46022	6.63335	6.34152	6.54679	1.03237	0.0459574
AIDA	4.3965	7.07477	7.59678	5.36675	5.73563	6.48177	1.13009	0.176434
AIMP2	5.00111	2.64556	5.81291	6.36241	3.82333	6.08766	1.59224	0.671057
AJUBA	3.33948	2.72724	3.43978	2.2771	3.03336	2.85844	0.942335	-0.0856882
AK2	5.95334	5.614	6.90266	8.76967	5.78367	7.83617	1.35488	0.438163
AK3	5.9126	5.54859	9.68055	9.06997	5.7306	9.37526	1.636	0.710173
AK6	4.27948	2.69545	5.3954	5.54909	3.48747	5.47225	1.56912	0.649953
AKAP12	3.19223	5.16083	5.95668	4.22785	4.17653	5.09226	1.21926	0.286002
AKIRIN1	2.41326	4.52556	3.37527	2.98721	3.46941	3.18124	0.91694	-0.125101
AKT1	9.87868	9.0179	10.687	8.77144	9.44829	9.72923	1.02973	0.0422721
AKT2	7.41668	7.11033	6.03098	7.41707	7.26351	6.72403	0.925727	-0.111341
ALCAM	7.20795	7.24255	8.72753	8.76832	7.22525	8.74793	1.21074	0.275894
ALDH18A1	3.54782	6.69182	6.66662	8.8516	5.11982	7.75911	1.51551	0.599799
ALDH9A1	7.35813	6.16681	6.26008	6.09239	6.76247	6.17623	0.91331	-0.130823
ALG2	5.59006	2.31888	4.5087	6.14677	3.95447	5.32774	1.34727	0.430038
ALG5	3.17374	5.15794	4.8412	5.70781	4.16584	5.27451	1.26613	0.340429
ALKBH5	4.65025	5.34957	5.22442	4.57404	4.99991	4.89923	0.979865	-0.0293453
ALPK2	5.25296	5.69847	5.73651	6.49823	5.47572	6.11737	1.11718	0.159864
ALS2	3.45189	5.18535	1.63914	5.17929	4.31862	3.40921	0.789422	-0.34113
ALYREF	8.754	10.612	7.72384	9.19628	9.68303	8.46006	0.8737	-0.19479
AMD1	3.56317	2.70733	3.64674	3.81406	3.13525	3.7304	1.18982	0.250749
AMIGO2	2.85721	3.92989	3.70675	3.47901	3.39355	3.59288	1.05874	0.0823456
AMOTL1	2.16767	3.42508	4.03216	6.18178	2.79637	5.10697	1.82628	0.868911
AMOTL2	1.67823	2.52086	2.31809	3.1224	2.09955	2.72025	1.29563	0.373659
AMPD2	3.58466	2.76269	5.48308	3.73642	3.17367	4.60975	1.4525	0.538535
AMZ2	10.4195	9.94015	8.44769	12.2682	10.1798	10.358	1.0175	0.025025
ANAPC5	7.39669	9.79119	12.2076	8.22669	8.59394	10.2171	1.18888	0.249599
ANAPC7	3.96769	5.20198	5.7555	4.57099	4.58484	5.16324	1.12616	0.171406
ANKFY1	4.99032	4.03258	2.19688	4.73738	4.51145	3.46713	0.768518	-0.379849
ANKLE2	3.94029	2.75417	4.94761	5.99112	3.34723	5.46936	1.634	0.708406
ANKMY2	3.90371	4.02645	3.71033	3.41054	3.96508	3.56044	0.897949	-0.155295
ANKRD1	2.93084	2.20715	2.94145	3.15248	2.569	3.04697	1.18605	0.246169
ANKRD10	1.13202	5.41264	3.77894	6.22708	3.27233	5.00301	1.52888	0.61248
ANKRD11	3.6938	3.33746	3.47936	3.96111	3.51563	3.72023	1.0582	0.0816097
ANKRD13A	5.77148	4.44129	5.81448	6.58719	5.10638	6.20083	1.21433	0.28016
ANKRD40	3.86705	3.09607	3.9064	5.9462	3.48156	4.9263	1.41497	0.50077
ANLN	5.2339	4.0475	6.91723	6.53873	4.6407	6.72798	1.44978	0.535832
ANP32A	7.95871	6.28194	4.24617	4.89954	7.12032	4.57286	0.642226	-0.638846
ANP32B	6.09397	5.65381	6.09866	6.64774	5.87389	6.3732	1.08501	0.117702
ANP32E	6.52933	5.78048	5.25353	9.30732	6.1549	7.28043	1.18287	0.242287
ANTXR2	3.38428	4.01604	5.18909	6.5964	3.70016	5.89275	1.59256	0.671352
ANXA1	6.76445	7.02312	7.88656	7.99846	6.89378	7.94251	1.15213	0.2043
ANXA2	10.2275	12.2454	16.9937	14.552	11.2364	15.7728	1.40372	0.48926
ANXA6	9.46161	10.1557	16.6484	8.90428	9.80866	12.7763	1.30256	0.381347
ANXA7	7.4126	7.27914	8.51119	10.0114	7.34587	9.2613	1.26075	0.334282
AOX1	8.04519	8.58954	11.6278	12.2456	8.31736	11.9367	1.43516	0.521208
AP1G1	3.14577	3.68229	2.72871	3.06728	3.41403	2.898	0.848848	-0.236421
AP2M1	13.1631	13.1036	16.2741	14.2031	13.1334	15.2386	1.1603	0.214494
AP3M1	4.62837	5.17053	3.72224	6.24788	4.89945	4.98506	1.01747	0.0249907
AP3M2	2.51774	2.46678	0.593586	5.2471	2.49226	2.92034	1.17176	0.228681
AP5Z1	2.56455	4.58065	2.8983	7.69207	3.5726	5.29519	1.48217	0.567707
APAF1	3.20608	1.77021	2.75012	4.96985	2.48814	3.85999	1.55135	0.633526
APBB1IP	4.82962	3.3018	7.47685	3.15116	4.06571	5.31401	1.30703	0.386293
APBB2	6.94642	3.48896	3.59985	4.78757	5.21769	4.19371	0.803748	-0.315186
APH1A	6.49513	7.00244	4.98469	4.93329	6.74879	4.95899	0.734798	-0.444581
API5	5.84266	7.49697	7.43215	6.62515	6.66982	7.02865	1.0538	0.0756002
APLP2	11.5783	15.1039	13.7956	11.8533	13.3411	12.8244	0.961274	-0.05698
AREL1	6.27222	3.4762	3.75824	7.22109	4.87421	5.48966	1.12627	0.171549
ARF1	7.24249	6.0581	7.72321	7.4502	6.65029	7.5867	1.14081	0.190055
ARF3	6.75096	9.3926	10.9308	9.45063	8.07178	10.1907	1.26251	0.3363
ARF4	7.29598	6.74824	10.5751	8.5397	7.02211	9.5574	1.36104	0.444714
ARF6	3.77492	3.05714	2.88597	3.40424	3.41603	3.14511	0.920691	-0.119211
ARFGAP3	5.19402	4.22023	5.86524	5.3174	4.70713	5.59132	1.18784	0.248343
ARFIP1	2.74234	4.92434	3.808	4.55911	3.83334	4.18355	1.09136	0.126128
ARGLU1	5.88582	3.8426	3.09861	3.48691	4.86421	3.29276	0.676936	-0.562909
ARHGAP1	5.64154	6.72609	7.12332	7.06535	6.18381	7.09433	1.14724	0.198171
ARHGAP11A	3.71426	3.55436	2.75863	2.76907	3.63431	2.76385	0.760489	-0.395001
ARHGAP18	5.02097	4.10844	4.75279	5.53569	4.56471	5.14424	1.12696	0.172436
ARHGAP23	5.25376	4.14828	3.89138	3.28321	4.70102	3.5873	0.763089	-0.390077
ARHGAP29	2.78071	2.50376	2.50902	3.70823	2.64224	3.10863	1.17651	0.234516
ARHGAP31	5.857	4.25088	4.64533	3.3063	5.05394	3.97581	0.786677	-0.346157
ARHGAP35	3.06721	2.23199	4.17441	4.17924	2.6496	4.17683	1.5764	0.656635
ARHGDIA	13.3516	7.02868	10.8087	12.8626	10.1902	11.8357	1.16148	0.215967
ARHGEF2	2.62888	3.33682	2.31714	3.23327	2.98285	2.7752	0.930386	-0.104099
ARID1A	3.51853	4.41613	2.7234	5.36774	3.96733	4.04557	1.01972	0.0281736
ARID1B	2.33171	2.2381	3.247	3.25456	2.28491	3.25078	1.42272	0.50865
ARID2	3.68802	1.66349	4.56201	1.92458	2.67576	3.24329	1.2121	0.277512
ARID5B	1.76783	3.03498	2.24666	3.68685	2.40141	2.96675	1.23542	0.305005
ARIH1	3.3548	3.35006	3.44723	4.42538	3.35243	3.9363	1.17416	0.231633
ARIH2	3.27604	5.74538	7.00496	6.01144	4.51071	6.5082	1.44283	0.528905
ARL1	4.95165	6.59753	6.98905	9.04022	5.77459	8.01463	1.38791	0.472918
ARL2BP	5.76828	4.38589	5.16485	6.8511	5.07709	6.00797	1.18335	0.242878
ARL4C	2.18262	2.78241	2.56816	3.21242	2.48252	2.89029	1.16426	0.219412
ARL6IP1	4.95501	3.62195	5.93178	4.66642	4.28848	5.2991	1.23566	0.305281
ARL6IP5	5.98198	4.68041	5.76615	7.0556	5.33119	6.41087	1.20252	0.266061
ARL8B	3.57709	6.16159	5.95727	8.17378	4.86934	7.06553	1.45102	0.53707
ARMC1	6.24848	3.13773	4.89271	6.34239	4.69311	5.61755	1.19698	0.259397
ARMCX2	1.73017	3.48373	3.13429	6.36277	2.60695	4.74853	1.82149	0.865117
ARMCX3	4.86658	4.23786	5.94327	5.84547	4.55222	5.89437	1.29483	0.372768
ARMCX6	2.45123	2.60785	5.83026	6.80408	2.52954	6.31717	2.49736	1.32041
ARPC2	8.04042	8.89823	10.2177	9.68476	8.46933	9.95123	1.17497	0.232628
ARPC3	16.1664	16.3736	16.8442	19.509	16.27	18.1766	1.11719	0.159872
ARPC4	12.9283	12.8584	9.49134	13.7343	12.8934	11.6128	0.900683	-0.150908
ARPC5	5.50595	7.51123	6.75243	7.95635	6.50859	7.35439	1.12995	0.176261
ARPC5L	6.28246	3.81401	2.87548	5.96992	5.04823	4.4227	0.876089	-0.190851
ARPP19	3.91832	4.33405	5.08986	6.70273	4.12619	5.8963	1.429	0.515001
ASAP1	2.8627	3.49803	3.36174	3.60384	3.18036	3.48279	1.09509	0.131053
ASAP2	2.96846	2.14196	5.28122	3.05686	2.55521	4.16904	1.63158	0.706271
ASB1	2.08573	3.81155	1.86329	5.63843	2.94864	3.75086	1.27207	0.347173
ASPH	9.12418	7.68364	13.8271	10.4958	8.40391	12.1615	1.44712	0.533187
ASPM	2.02294	2.65379	3.74597	5.0804	2.33836	4.41319	1.8873	0.916321
ATAD1	3.28723	3.64138	5.43215	3.4313	3.46431	4.43172	1.27925	0.3553
ATAD2	3.75797	4.54793	1.84617	5.38704	4.15295	3.61661	0.870852	-0.199501
ATF2	1.15861	4.40683	6.12405	1.85259	2.78272	3.98832	1.43325	0.519286
ATF4	4.01771	2.16976	2.48294	3.36442	3.09373	2.92368	0.945032	-0.0815653
ATG101	3.90327	2.5447	3.13373	3.09616	3.22398	3.11494	0.966178	-0.0496388
ATG3	5.16707	6.56007	3.59838	2.94496	5.86357	3.27167	0.557965	-0.841754
ATIC	7.69492	6.47489	6.73212	9.81726	7.0849	8.27469	1.16793	0.223957
ATL3	6.93941	5.37544	4.3963	8.28743	6.15743	6.34186	1.02995	0.0425795
ATP13A3	5.19249	2.82187	5.06702	4.69099	4.00718	4.87901	1.21757	0.283999
ATP1A1	12.0783	9.8831	12.5521	11.8923	10.9807	12.2222	1.11306	0.154535
ATP1B1	5.29729	4.06517	5.84481	5.29627	4.68123	5.57054	1.18998	0.250932
ATP1B3	7.60672	7.91483	9.07625	9.79337	7.76077	9.43481	1.2157	0.281793
ATP2A2	6.23736	5.88152	5.3532	5.62934	6.05944	5.49127	0.906234	-0.142045
ATP2B1	6.24826	2.81274	3.90306	4.82095	4.5305	4.362	0.962808	-0.0546799
ATP2B4	4.67634	5.26273	6.89425	6.23643	4.96954	6.56534	1.32112	0.401758
ATP2C1	8.39764	5.79015	6.07876	10.7904	7.0939	8.43458	1.18899	0.249738
ATP5F1A	8.65903	10.4268	15.3862	11.5894	9.54294	13.4878	1.41338	0.499147
ATP5F1B	10.4193	10.582	16.4435	14.4244	10.5006	15.4339	1.46981	0.555629
ATP5MC2	9.88365	11.6974	16.2935	13.6626	10.7905	14.978	1.38807	0.473082
ATP5MC3	10.7122	11.4499	16.0394	15.1263	11.0811	15.5828	1.40626	0.491859
ATP5MPL	21.6322	10.9314	18.3165	25.9292	16.2818	22.1228	1.35875	0.442277
ATP5PB	12.3547	9.75437	12.59	13.3803	11.0545	12.9851	1.17464	0.232222
ATP5PF	8.39938	10.4558	23.2513	12.7038	9.42761	17.9775	1.90691	0.931233
ATP6V0E1	6.47308	7.05861	12.7634	12.2016	6.76585	12.4825	1.84492	0.883561
ATP6V1A	6.67158	6.17804	8.16897	8.18549	6.42481	8.17723	1.27276	0.347959
ATP6V1B2	5.36148	4.6559	7.35641	6.57716	5.00869	6.96678	1.39094	0.476059
ATP6V1D	5.22839	6.16741	4.84411	5.96748	5.6979	5.4058	0.948734	-0.075924
ATP6V1E1	6.70887	6.56351	5.05342	9.68724	6.63619	7.37033	1.11063	0.151374
ATP6V1F	6.57973	8.45863	12.6843	10.524	7.51918	11.6041	1.54327	0.625993
ATP6V1G1	4.74224	4.68051	4.82157	5.86783	4.71137	5.3447	1.13442	0.181961
ATP6V1H	7.32057	4.41159	7.03887	7.21107	5.86608	7.12497	1.2146	0.280487
ATP8B1	2.70548	2.83458	3.53429	4.89557	2.77003	4.21493	1.52162	0.605607
ATRX	5.30948	4.69125	7.40975	5.75234	5.00037	6.58104	1.31611	0.396283
ATXN10	7.11396	6.17289	9.96373	9.1344	6.64343	9.54907	1.43737	0.523432
ATXN1L	2.30815	4.18604	0.410867	2.30913	3.2471	1.36	0.418836	-1.25554
ATXN2	3.17403	2.66641	3.71979	3.22266	2.92022	3.47123	1.18869	0.249368
ATXN2L	6.37914	3.824	3.65935	5.37639	5.10157	4.51787	0.885584	-0.175298
ATXN7	1.77138	2.55112	1.60389	3.87047	2.16125	2.73718	1.26648	0.340826
ATXN7L3	3.75672	3.6608	3.03987	1.76022	3.70876	2.40004	0.647128	-0.627876
ATXN7L3B	1.55683	2.37246	2.98483	2.6669	1.96465	2.82587	1.43836	0.524422
AUP1	6.4306	4.62673	7.27148	8.60916	5.52867	7.94032	1.43621	0.522265
AURKA	3.62656	2.34628	3.31556	4.90086	2.98642	4.10821	1.37563	0.460091
AURKB	4.13748	3.35575	4.0652	2.8704	3.74661	3.4678	0.925582	-0.111567
AVL9	2.828	1.84917	3.89339	2.90743	2.33859	3.40041	1.45404	0.540071
AXL	8.0939	7.79903	14.95	10.3723	7.94646	12.6611	1.5933	0.672021
AZIN1	4.52492	3.73905	5.48895	6.9713	4.13198	6.23013	1.50778	0.592426
B2M	21.4395	19.7047	29.6187	28.5565	20.5721	29.0876	1.41393	0.499712
B4GALT1	6.42525	4.78075	8.04163	6.40468	5.603	7.22315	1.28916	0.366429
B4GALT3	5.88252	5.22922	6.88884	4.58608	5.55587	5.73746	1.03268	0.0463984
B4GALT5	4.65866	3.9166	3.58894	4.67781	4.28763	4.13337	0.964024	-0.0528594
BAG2	3.05227	3.03105	2.71992	4.00586	3.04166	3.36289	1.10561	0.144843
BAG3	2.82009	2.86649	2.77888	3.93894	2.84329	3.35891	1.18135	0.240435
BANF1	7.63918	6.02059	13.9932	15.9188	6.82988	14.956	2.18978	1.13079
BARD1	2.67407	4.18031	3.78665	4.21393	3.42719	4.00029	1.16722	0.223079
BASP1	5.74455	4.50564	4.40673	5.90513	5.12509	5.15593	1.00602	0.00865393
BAZ1B	3.91608	2.99389	4.81069	2.85864	3.45499	3.83466	1.10989	0.150419
BBX	4.62663	4.19241	6.97783	5.77265	4.40952	6.37524	1.44579	0.531858
BCAP29	5.25247	5.00071	5.22717	6.83416	5.12659	6.03066	1.17635	0.234317
BCAR1	3.50637	3.90061	4.21433	4.64463	3.70349	4.42948	1.19603	0.258252
BCAR3	2.40664	2.288	2.4879	3.53279	2.34732	3.01034	1.28246	0.358911
BCAT1	6.44222	7.60309	9.80829	10.6963	7.02266	10.2523	1.45989	0.545858
BCCIP	4.99761	4.51777	3.2419	5.55246	4.75769	4.39718	0.924226	-0.113682
BCL2L1	2.98652	1.77757	3.45211	3.63932	2.38205	3.54572	1.48852	0.573876
BCL2L12	6.51623	5.32884	8.04972	5.58312	5.92254	6.81642	1.15093	0.202799
BCL2L13	3.39427	3.32115	4.02911	4.04124	3.35771	4.03518	1.20176	0.265154
BCL7B	5.65865	3.44475	1.70405	8.02475	4.5517	4.8644	1.0687	0.0958568
BCL9L	2.01973	2.27007	3.18118	2.8644	2.1449	3.02279	1.40929	0.49497
BCLAF1	7.17219	5.8326	6.25036	8.5748	6.50239	7.41258	1.13998	0.189004
BECN1	9.18728	6.79884	5.73409	7.95005	7.99306	6.84207	0.856001	-0.224315
BET1L	2.52283	3.88223	6.33692	3.31073	3.20253	4.82383	1.50626	0.590967
BEX1	7.62894	12.9036	22.1127	24.4948	10.2663	23.3037	2.26993	1.18265
BEX3	8.25308	13.9054	18.4995	13.2638	11.0793	15.8816	1.43346	0.519497
BFAR	3.02794	3.21542	5.31158	4.33744	3.12168	4.82451	1.54548	0.62806
BIRC2	3.83234	2.77085	2.91827	3.61958	3.30159	3.26893	0.990106	-0.0143449
BLCAP	3.57687	3.78406	3.49699	4.87479	3.68047	4.18589	1.13733	0.185646
BLOC1S6	5.06079	5.23702	5.7987	8.92508	5.14891	7.36189	1.4298	0.515811
BLZF1	1.53234	3.41992	2.64181	5.4926	2.47613	4.06721	1.64256	0.71595
BMS1	5.46567	5.06649	4.94634	3.89663	5.26608	4.42148	0.839615	-0.2522
BNC2	1.6221	1.94851	2.79847	2.71567	1.7853	2.75707	1.54431	0.626965
BNIP2	3.18006	3.07087	3.71023	5.36488	3.12546	4.53756	1.4518	0.537845
BNIP3	5.35858	6.52491	6.03756	7.94541	5.94175	6.99148	1.17667	0.234712
BNIP3L	7.52081	7.08479	6.89877	7.87369	7.3028	7.38623	1.01142	0.0163888
BOD1	3.48418	5.87894	7.53023	2.56719	4.68156	5.04871	1.07842	0.108924
BOD1L1	3.75415	3.69437	2.24185	2.75935	3.72426	2.5006	0.671436	-0.574678
BPTF	3.51501	3.53876	2.41736	3.94462	3.52689	3.18099	0.901925	-0.14892
BRCA1	5.25485	4.59213	1.12696	4.26092	4.92349	2.69394	0.547161	-0.869962
BRD2	2.53646	2.17793	3.04264	2.4637	2.3572	2.75317	1.16798	0.224022
BRD3	4.07267	3.22704	0.597165	2.88755	3.64986	1.74236	0.477377	-1.0668
BRD4	7.24864	3.98963	3.96204	6.39444	5.61913	5.17824	0.921536	-0.117887
BRD7	3.88243	5.20583	7.00799	8.30703	4.54413	7.65751	1.68514	0.752872
BRD8	2.76465	2.34808	3.63606	2.98633	2.55637	3.3112	1.29527	0.373258
BRI3	7.22516	6.93577	8.40725	8.73179	7.08046	8.56952	1.21031	0.275371
BRIP1	4.09557	2.78701	4.32834	5.587	3.44129	4.95767	1.44064	0.526714
BRIX1	3.55038	1.63153	1.92065	4.44305	2.59095	3.18185	1.22806	0.296384
BSDC1	2.5339	3.71571	4.17661	4.75341	3.1248	4.46501	1.42889	0.514897
BTBD10	2.64279	2.77428	3.44067	3.37105	2.70854	3.40586	1.25745	0.330506
BTBD7	2.71891	4.27368	3.47193	2.3179	3.4963	2.89492	0.827995	-0.272307
BTF3	12.6928	9.42603	10.7884	12.699	11.0594	11.7437	1.06187	0.0866077
BTF3L4	5.47529	4.27663	3.84899	7.39745	4.87596	5.62322	1.15325	0.205711
BTG1	2.65402	2.55287	2.7421	2.64175	2.60345	2.69193	1.03399	0.0482157
BTN2A1	3.98927	3.61615	1.90087	1.72538	3.80271	1.81312	0.476798	-1.06855
BUB3	4.43153	4.32853	5.03766	7.44944	4.38003	6.24355	1.42546	0.511424
BYSL	5.06092	2.00956	5.97884	2.49366	3.53524	4.23625	1.19829	0.260979
BZW1	6.29905	5.07174	5.75281	6.23231	5.6854	5.99256	1.05403	0.0759108
BZW2	6.66611	4.74795	6.50864	6.05872	5.70703	6.28368	1.10104	0.138871
C11orf24	3.47293	3.29434	2.6149	5.45717	3.38363	4.03604	1.19281	0.254367
C11orf58	7.73929	6.12887	7.53968	7.87424	6.93408	7.70696	1.11146	0.152457
C11orf68	3.21692	3.00276	2.95264	3.33145	3.10984	3.14204	1.01036	0.014864
C12orf49	3.42283	4.95973	4.33817	5.01498	4.19128	4.67657	1.11579	0.158061
C12orf65	3.9842	1.28651	0.937359	5.55501	2.63535	3.24618	1.23178	0.300748
C12orf75	10.9855	13.0294	21.1488	20.4924	12.0074	20.8206	1.73398	0.794085
C14orf119	5.31112	4.37514	4.20986	4.12614	4.84313	4.168	0.8606	-0.216585
C16orf72	4.39423	4.71757	4.52515	4.91456	4.5559	4.71985	1.03599	0.0510065
C19orf53	5.14527	9.75923	11.7217	18.714	7.45225	15.2179	2.04205	1.03002
C1D	3.595	5.59001	4.69448	6.4954	4.5925	5.59494	1.21828	0.284841
C1orf174	3.77419	2.07665	3.99826	2.39297	2.92542	3.19562	1.09236	0.127449
C1orf35	1.46138	6.54502	5.74852	3.99413	4.0032	4.87133	1.21686	0.283161
C1orf43	7.76235	7.028	6.34955	7.51938	7.39517	6.93446	0.937701	-0.0927996
C2orf69	3.41726	1.06139	4.50415	3.19506	2.23932	3.8496	1.71909	0.781646
C3orf58	3.5908	2.15296	2.27155	3.10079	2.87188	2.68617	0.935337	-0.0964425
C4orf46	3.9356	3.85433	3.67143	5.50466	3.89496	4.58804	1.17794	0.23627
C5orf24	3.93683	3.26965	4.014	5.26866	3.60324	4.64133	1.2881	0.365245
C5orf30	2.63784	2.66803	2.58229	3.19945	2.65293	2.89087	1.08969	0.123914
C6orf48	8.54776	6.74698	14.6194	10.4213	7.64737	12.5203	1.63721	0.711236
C6orf62	4.66074	7.0619	4.04556	4.78759	5.86132	4.41657	0.753512	-0.408298
C8orf33	5.18398	3.67701	4.90521	3.68584	4.4305	4.29552	0.969535	-0.0446354
C9orf40	5.67666	4.18966	3.84634	3.38501	4.93316	3.61568	0.732933	-0.448247
CACUL1	4.37092	4.07775	4.97856	4.40024	4.22433	4.6894	1.11009	0.15068
CACYBP	8.56031	6.66228	8.10591	6.37412	7.61129	7.24001	0.95122	-0.0721488
CALD1	7.71084	8.92188	11.4701	11.9897	8.31636	11.7299	1.41046	0.496161
CALM1	6.41763	7.79968	7.1737	7.99394	7.10866	7.58382	1.06684	0.0933475
CALM2	6.44946	5.96765	6.46433	7.26855	6.20855	6.86644	1.10596	0.145305
CALM3	7.36105	7.70551	10.2513	9.15644	7.53328	9.70386	1.28813	0.365281
CALR	12.0041	9.94759	19.9414	14.0671	10.9759	17.0043	1.54924	0.631563
CALU	9.41842	9.24531	11.9367	13.9861	9.33186	12.9614	1.38894	0.473983
CAMK2G	3.83426	4.05958	5.85638	7.43585	3.94692	6.64611	1.68387	0.751783
CAMSAP2	3.15251	3.86727	2.00077	2.97421	3.50989	2.48749	0.708709	-0.496735
CAND1	5.45829	4.71166	2.89209	4.70233	5.08497	3.79721	0.746751	-0.421301
CANT1	6.67814	2.08937	3.02676	5.76624	4.38376	4.3965	1.00291	0.0041878
CANX	7.27259	9.33581	12.2398	12.788	8.3042	12.5139	1.50693	0.591615
CAP1	7.94237	7.89019	9.68032	10.5056	7.91628	10.0929	1.27496	0.350454
CAPN2	7.17196	7.17781	8.987	8.82425	7.17488	8.90562	1.24122	0.311762
CAPRIN1	5.4093	4.60414	4.88864	7.57958	5.00672	6.23411	1.24515	0.316317
CAPZA1	9.40715	8.85238	9.65207	10.1783	9.12976	9.91517	1.08603	0.11906
CAPZA2	5.55701	4.39749	6.73071	5.9061	4.97725	6.3184	1.26946	0.344212
CASP2	3.26623	2.53058	3.33706	4.44756	2.8984	3.89231	1.34291	0.425367
CASP3	2.94242	3.82034	2.32865	2.64631	3.38138	2.48748	0.73564	-0.442929
CASP4	3.3735	1.60559	3.49444	7.29095	2.48954	5.39269	2.16614	1.11513
CAST	7.2042	8.19777	6.55853	11.3751	7.70098	8.96683	1.16437	0.219555
CAV1	7.7342	7.0146	8.13705	8.51301	7.3744	8.32503	1.12891	0.174929
CAVIN1	6.74348	6.76091	9.1337	10.2571	6.7522	9.6954	1.43589	0.521944
CBFB	4.16064	6.78273	5.56014	5.91897	5.47169	5.73956	1.04896	0.0689537
CBL	2.71011	2.77019	4.48837	3.75656	2.74015	4.12246	1.50447	0.589252
CBR1	5.89017	4.60486	6.14569	7.60423	5.24752	6.87496	1.31014	0.389716
CBX1	6.31988	6.21996	5.75803	6.05569	6.26992	5.90686	0.942095	-0.086055
CBX3	5.65958	6.25401	6.7306	9.41322	5.9568	8.07191	1.35507	0.438373
CBX4	2.97242	3.20786	3.26239	2.24861	3.09014	2.7555	0.891707	-0.165358
CBX5	4.98356	5.17494	4.69352	10.251	5.07925	7.47227	1.47114	0.556931
CBX6	5.70364	4.43629	5.78117	6.17582	5.06996	5.9785	1.1792	0.237807
CBY1	5.09653	6.40961	5.54926	4.58953	5.75307	5.06939	0.881163	-0.182519
CCAR1	4.18457	5.05463	4.77404	5.62222	4.6196	5.19813	1.12523	0.170225
CCBE1	5.27928	2.90841	4.67405	4.68753	4.09385	4.68079	1.14337	0.193296
CCDC137	3.64571	1.7036	3.0712	5.21535	2.67466	4.14328	1.54909	0.631419
CCDC14	3.20187	5.43258	3.37471	4.06248	4.31722	3.7186	0.86134	-0.215346
CCDC43	2.79153	2.81992	5.19624	4.95605	2.80573	5.07615	1.80921	0.855359
CCDC59	4.26636	5.11695	3.01044	3.62472	4.69165	3.31758	0.707124	-0.499964
CCDC6	8.59869	4.22643	4.60169	5.58581	6.41256	5.09375	0.79434	-0.332172
CCDC80	9.809	8.36657	14.6743	11.7965	9.08779	13.2354	1.4564	0.542406
CCDC88A	4.54465	6.18281	6.10192	6.44117	5.36373	6.27155	1.16925	0.225583
CCDC92	5.09165	7.65794	4.72224	6.89613	6.37479	5.80918	0.911274	-0.134043
CCL2	1.48525	2.87176	4.31777	1.86492	2.1785	3.09134	1.41902	0.504895
CCNA2	5.17518	3.94166	4.25838	4.31982	4.55842	4.2891	0.940919	-0.0878574
CCNB1	3.82211	3.79882	3.79265	5.24256	3.81046	4.5176	1.18558	0.24559
CCNB2	6.0553	6.96835	5.65153	4.61332	6.51183	5.13243	0.78817	-0.34342
CCNC	8.24502	4.52765	6.4216	6.97693	6.38634	6.69927	1.049	0.0690151
CCND1	3.60167	2.06665	4.99045	4.51333	2.83416	4.75189	1.67665	0.745579
CCNF	2.97814	2.20287	4.05689	2.97885	2.5905	3.51787	1.35799	0.44147
CCNG1	7.93631	6.24703	6.04344	5.94042	7.09167	5.99193	0.844925	-0.243104
CCNI	10.1997	9.9829	10.7987	11.0399	10.0913	10.9193	1.08205	0.113772
CCNL2	3.38833	4.86801	2.29203	4.53931	4.12817	3.41567	0.827405	-0.273335
CCNQ	4.43008	5.82846	4.90627	3.13167	5.12927	4.01897	0.783536	-0.351928
CCNT1	1.962	3.5977	2.03556	2.56876	2.77985	2.30216	0.828159	-0.272021
CCNY	4.45026	3.9435	4.50807	5.16656	4.19688	4.83731	1.1526	0.204889
CCSER2	2.86472	6.12949	1.87792	6.38238	4.49711	4.13015	0.918401	-0.122804
CCT2	5.6528	5.52333	6.30903	7.76743	5.58807	7.03823	1.25951	0.332864
CCT3	7.20183	7.04536	8.19203	10.4794	7.1236	9.33573	1.31054	0.390158
CCT4	7.76807	7.5121	6.40699	8.12939	7.64009	7.26819	0.951323	-0.071993
CCT5	8.70086	7.1226	7.9236	8.80186	7.91173	8.36273	1.057	0.0799813
CCT6A	6.05311	5.60092	5.98399	6.3807	5.82701	6.18234	1.06098	0.0853971
CCT7	11.3695	12.6837	12.8279	14.7082	12.0266	13.7681	1.1448	0.195095
CCT8	7.67936	7.87249	7.52014	6.96192	7.77592	7.24103	0.931212	-0.102819
CCZ1	5.73395	3.32149	6.61996	8.66399	4.52772	7.64198	1.68782	0.755161
CD164	6.27494	6.99634	9.00566	12.4544	6.63564	10.73	1.61703	0.693345
CD274	2.18366	1.52292	2.01511	2.66179	1.85329	2.33845	1.26179	0.335467
CD2AP	4.07747	3.41169	2.87615	6.16127	3.74458	4.51871	1.20673	0.271107
CD44	6.19128	8.27915	7.71823	7.68513	7.23522	7.70168	1.06447	0.0901366
CD47	7.72696	7.74852	6.04466	8.93323	7.73774	7.48894	0.967846	-0.0471501
CD63	13.7292	16.5913	35.3632	22.3751	15.1603	28.8691	1.90426	0.929233
CD81	12.0483	11.6248	29.0678	21.1916	11.8365	25.1297	2.12306	1.08614
CDC123	5.02378	4.929	8.27481	6.80729	4.97639	7.54105	1.51537	0.599666
CDC16	6.03115	6.46518	4.63321	5.79881	6.24817	5.21601	0.834806	-0.260486
CDC20	5.54957	3.67567	4.17065	6.09181	4.61262	5.13123	1.11243	0.153718
CDC23	3.91865	3.07897	4.33213	5.69259	3.49881	5.01236	1.43259	0.518625
CDC26	8.68476	7.346	4.93806	3.6805	8.01538	4.30928	0.537626	-0.895326
CDC27	4.66556	4.89651	5.14893	2.88118	4.78104	4.01505	0.839786	-0.251906
CDC37	10.7835	11.0512	12.8378	11.2865	10.9174	12.0622	1.10486	0.143864
CDC42EP1	4.11219	5.41879	4.75111	4.89785	4.76549	4.82448	1.01238	0.0177483
CDC42EP3	3.0965	1.90983	3.30795	3.04899	2.50316	3.17847	1.26978	0.344581
CDC42SE1	2.71602	2.84216	3.80908	4.81741	2.77909	4.31325	1.55203	0.63416
CDC42SE2	3.6754	5.03666	4.35423	6.04277	4.35603	5.1985	1.1934	0.255082
CDC73	7.55915	4.44708	4.56823	6.84705	6.00311	5.70764	0.950781	-0.0728155
CDCA3	5.05491	4.44401	4.12919	5.40764	4.74946	4.76841	1.00399	0.00574684
CDCA4	2.46836	2.36693	3.49504	2.25872	2.41765	2.87688	1.18995	0.250905
CDCA5	2.22039	2.41464	4.84335	4.20563	2.31752	4.52449	1.9523	0.965176
CDCA7L	3.7157	3.54047	2.21555	3.30704	3.62809	2.7613	0.76109	-0.393862
CDCA8	2.57108	2.93406	3.69665	2.22407	2.75257	2.96036	1.07549	0.104992
CDCP1	3.34344	4.90024	6.4275	4.06038	4.12184	5.24394	1.27223	0.347362
CDH2	6.93384	7.6609	8.87077	9.00101	7.29737	8.93589	1.22454	0.292234
CDIPT	4.36322	5.63868	8.61122	12.1763	5.00095	10.3937	2.07835	1.05544
CDK1	3.68377	3.31436	4.39767	4.52476	3.49906	4.46122	1.27498	0.35047
CDK17	3.46848	1.85965	2.72495	2.04635	2.66406	2.38565	0.895494	-0.159245
CDK19	4.37094	6.63238	6.93364	5.91141	5.50166	6.42253	1.16738	0.223274
CDK2	5.26276	5.00086	5.14893	5.26493	5.13181	5.20693	1.01464	0.0209645
CDK2AP2	6.64111	7.48442	5.09515	6.52089	7.06276	5.80802	0.822344	-0.282187
CDK4	7.54151	5.96441	6.49409	6.80584	6.75296	6.64997	0.984749	-0.0221725
CDK6	4.62274	2.50637	4.4694	4.43607	3.56455	4.45274	1.24917	0.320971
CDKN1A	2.71036	3.22488	3.8498	5.79641	2.96762	4.8231	1.62524	0.700655
CDKN1B	1.64066	1.72447	1.46799	3.13796	1.68257	2.30298	1.36873	0.452838
CDKN2C	3.61973	4.52241	4.76343	2.73675	4.07107	3.75009	0.921156	-0.118483
CDKN2D	2.92439	3.27698	5.84126	5.62389	3.10069	5.73258	1.84881	0.886595
CDKN3	6.96424	6.28178	6.18967	9.70061	6.62301	7.94514	1.19963	0.262585
CDR2	1.28045	3.27057	4.40972	1.49188	2.27551	2.9508	1.29677	0.374918
CDT1	6.22062	4.86618	1.9489	4.34729	5.5434	3.1481	0.5679	-0.816292
CDV3	4.14435	3.31055	3.65088	4.16297	3.72745	3.90692	1.04815	0.0678441
CEBPB	2.04163	1.75336	2.93534	3.34661	1.89749	3.14097	1.65533	0.727116
CELF1	4.53603	4.7788	4.01631	5.19072	4.65742	4.60352	0.988427	-0.0167942
CENPA	5.07953	4.21373	1.18097	1.14685	4.64663	1.16391	0.250485	-1.9972
CENPF	4.08963	2.90942	5.29996	3.79221	3.49953	4.54608	1.29906	0.377465
CEP170	2.89608	3.33556	3.18463	2.67248	3.11582	2.92855	0.939897	-0.089426
CEP170B	4.80116	3.99665	5.27493	6.53219	4.39891	5.90356	1.34205	0.424439
CEP350	1.61735	2.43275	2.6611	1.74441	2.02505	2.20275	1.08775	0.12135
CEP41	3.64977	3.78079	0.319021	1.73537	3.71528	1.02719	0.276479	-1.85476
CEP55	4.93802	4.41005	3.96642	5.99379	4.67404	4.98011	1.06548	0.0915083
CEP97	1.68934	3.92393	2.22668	1.66877	2.80663	1.94772	0.693972	-0.527051
CERK	7.20953	6.05001	6.3948	5.83577	6.62977	6.11529	0.922398	-0.116539
CFAP20	4.33093	3.86102	2.36675	5.305	4.09597	3.83587	0.936498	-0.0946519
CFAP97	4.60858	4.4837	7.11201	4.73345	4.54614	5.92273	1.3028	0.38162
CGGBP1	4.94373	5.82726	2.9283	4.2518	5.3855	3.59005	0.666614	-0.585076
CHAMP1	1.51053	1.3406	1.9263	1.89358	1.42556	1.90994	1.33978	0.421991
CHD2	1.85863	2.59996	1.83458	2.25489	2.2293	2.04474	0.917211	-0.124675
CHD4	5.5221	4.86655	5.25905	6.57185	5.19433	5.91545	1.13883	0.187551
CHD8	5.24294	3.93565	3.50889	1.96731	4.5893	2.7381	0.596628	-0.745097
CHD9	2.91108	2.12152	2.07936	4.66832	2.5163	3.37384	1.34079	0.423087
CHIC2	3.89149	1.65226	2.07607	2.19272	2.77188	2.1344	0.77002	-0.377033
CHKA	5.36453	4.53041	2.81231	4.34382	4.94747	3.57806	0.72321	-0.467513
CHML	3.42428	5.64939	5.69454	7.01958	4.53684	6.35706	1.40121	0.486673
CHMP1B	4.39011	3.57313	4.2268	3.48148	3.98162	3.85414	0.967982	-0.0469479
CHMP2B	4.26625	7.38315	6.68903	5.63885	5.8247	6.16394	1.05824	0.0816704
CHMP4B	6.71491	7.45454	6.66291	7.24199	7.08473	6.95245	0.981329	-0.0271906
CHMP5	6.29133	6.09842	6.81985	10.6339	6.19488	8.72689	1.40873	0.494392
CHORDC1	5.39444	3.87305	2.27263	3.42372	4.63375	2.84817	0.614659	-0.702142
CHRAC1	4.68067	5.02651	6.2105	4.08593	4.85359	5.14821	1.0607	0.0850203
CHST11	4.42702	5.03519	4.24091	2.70246	4.73111	3.47168	0.733799	-0.446543
CHST14	6.49339	3.40224	5.32456	4.77868	4.94782	5.05162	1.02098	0.029953
CHSY1	4.21945	1.81862	3.90796	3.32124	3.01903	3.6146	1.19727	0.259749
CHTF8	3.10373	3.63875	3.56191	4.54176	3.37124	4.05183	1.20188	0.265297
CHTOP	4.2768	3.08251	3.92658	5.38917	3.67966	4.65788	1.26584	0.340101
CIAO2A	8.03589	6.73857	5.72265	9.95909	7.38723	7.84087	1.06141	0.0859807
CIAO2B	6.98167	6.29253	7.76179	5.92635	6.6371	6.84407	1.03118	0.0443011
CIAPIN1	5.21224	5.66759	5.67746	5.3882	5.43992	5.53283	1.01708	0.0244339
CIRBP	7.53181	5.53854	6.44011	7.38174	6.53517	6.91093	1.0575	0.0806546
CISD2	6.44106	5.40794	10.5826	5.45176	5.9245	8.0172	1.35323	0.436406
CITED2	2.62208	2.13457	2.30877	2.66125	2.37833	2.48501	1.04486	0.0633056
CKAP2	3.2541	2.8682	6.28669	5.43296	3.06115	5.85982	1.91426	0.936783
CKAP2L	3.11262	2.50795	2.19372	3.42632	2.81029	2.81002	0.999906	-0.00013577
CKAP4	7.86643	8.23283	11.0029	12.5323	8.04963	11.7676	1.46188	0.547828
CKS1B	5.96229	5.95712	8.27297	6.65443	5.95971	7.4637	1.25236	0.32465
CKS2	4.65859	3.46481	4.08222	4.59137	4.0617	4.33679	1.06773	0.094546
CLASP1	3.80317	4.3377	2.0561	3.94523	4.07044	3.00067	0.737185	-0.439901
CLIC1	5.95522	9.37225	12.1405	7.93928	7.66374	10.0399	1.31005	0.389626
CLIC4	7.83295	8.84486	10.0288	9.69109	8.3389	9.85996	1.1824	0.241723
CLINT1	3.52745	4.01929	6.85814	6.50583	3.77337	6.68198	1.77083	0.824423
CLK1	1.95683	0.862354	1.85481	0.955326	1.40959	1.40507	0.99679	-0.00463921
CLNS1A	6.66831	6.41347	7.02286	8.58885	6.54089	7.80586	1.19339	0.25507
CLPTM1L	8.05507	9.38654	10.0859	11.656	8.72081	10.871	1.24655	0.317946
CLTA	5.8043	9.13576	12.1492	9.90611	7.47003	11.0277	1.47625	0.561939
CLTC	7.94918	5.93661	7.42033	7.78531	6.9429	7.60282	1.09505	0.130997
CLUH	3.96123	4.87489	6.76054	6.26442	4.41806	6.51248	1.47406	0.559793
CMC2	7.62027	4.89303	7.80219	6.07982	6.25665	6.941	1.10938	0.149754
CMTM6	7.91981	8.46599	6.43285	6.3319	8.1929	6.38238	0.779013	-0.360281
CNBP	5.62812	4.24668	3.66902	5.93583	4.9374	4.80242	0.972662	-0.0399894
CNIH1	4.12783	6.56217	7.1074	8.00043	5.345	7.55391	1.41327	0.499035
CNIH4	6.81168	5.696	5.15933	9.86939	6.25384	7.51436	1.20156	0.264908
CNN2	6.81602	7.1043	8.23814	6.46063	6.96016	7.34939	1.05592	0.0785032
CNN3	8.99735	5.69582	7.34461	7.6276	7.34658	7.48611	1.01899	0.0271417
CNOT1	4.01615	4.45775	5.75651	4.57942	4.23695	5.16797	1.21974	0.28657
CNOT11	3.72518	1.6748	3.42305	7.25671	2.69999	5.33988	1.97774	0.983852
CNOT7	4.50009	5.73831	6.36241	6.6027	5.1192	6.48255	1.26632	0.340644
CNOT8	6.55008	2.73805	3.88118	2.49579	4.64407	3.18848	0.686572	-0.542518
CNOT9	4.50468	3.58309	3.93157	4.1106	4.04388	4.02109	0.994363	-0.00815606
CNPPD1	5.196	4.73048	4.95413	3.8289	4.96324	4.39151	0.884807	-0.176564
CNRIP1	6.24254	5.32088	4.746	4.79709	5.78171	4.77154	0.825283	-0.27704
COA4	6.89321	4.48797	6.13643	6.04527	5.69059	6.09085	1.07034	0.0980654
COA7	4.54547	2.56756	1.86613	1.97858	3.55651	1.92235	0.540516	-0.887592
COL4A1	8.64781	7.04939	8.2049	10.925	7.8486	9.56493	1.21868	0.285319
COL8A1	7.24123	7.13669	8.82979	6.57524	7.18896	7.70252	1.07144	0.0995465
COLGALT1	7.47989	6.4681	11.7325	11.6606	6.97399	11.6966	1.67717	0.746029
COMMD3	4.87611	7.63611	10.5011	7.22035	6.25611	8.86074	1.41633	0.502163
COMT	11.2995	6.5151	11.3595	10.2692	8.90729	10.8143	1.2141	0.279887
COPA	7.91467	8.17367	9.10133	10.7941	8.04417	9.94773	1.23664	0.306422
COPB1	4.60855	4.07202	6.07165	6.22663	4.34029	6.14914	1.41676	0.502595
COPB2	6.68146	8.85103	9.64671	7.52731	7.76624	8.58701	1.10568	0.144938
COPG1	5.79176	7.74645	11.9358	11.2763	6.7691	11.6061	1.71456	0.77784
COPRS	4.99105	5.28105	7.42413	8.94082	5.13605	8.18248	1.59314	0.671877
COPS2	4.82446	4.32304	3.8157	6.9073	4.57375	5.3615	1.17223	0.229258
COPS3	5.08925	6.39784	6.58706	8.06906	5.74355	7.32806	1.27588	0.351489
COPS7A	7.27053	7.40343	11.3087	8.48214	7.33698	9.8954	1.3487	0.43157
COQ2	6.51016	8.14815	0.617485	3.94534	7.32916	2.28141	0.311279	-1.68372
CORO1C	7.18721	6.08663	5.82728	7.79345	6.63692	6.81037	1.02613	0.037219
COTL1	15.769	15.6639	23.8733	17.7374	15.7165	20.8054	1.3238	0.40468
COX20	7.50935	8.63628	4.90155	5.99442	8.07282	5.44799	0.674856	-0.567349
COX6A1	19.7806	26.3813	38.4064	22.4874	23.0809	30.4469	1.31914	0.399594
CPA4	5.75885	7.9121	11.0218	13.0629	6.83548	12.0423	1.76174	0.817003
CPEB4	3.33685	5.04281	4.41904	2.75334	4.18983	3.58619	0.855927	-0.224441
CPNE3	9.40054	5.49296	8.88914	8.46849	7.44675	8.67881	1.16545	0.220887
CPSF6	7.89675	4.97407	5.73408	5.72476	6.43541	5.72942	0.890297	-0.167642
CPSF7	3.21445	2.32992	5.25051	4.70379	2.77218	4.97715	1.79539	0.844297
CREB3L1	5.41086	4.76839	6.4817	5.89154	5.08962	6.18662	1.21554	0.281593
CREB3L2	4.12589	4.16841	4.33277	5.4907	4.14715	4.91173	1.18436	0.244111
CREBZF	2.43175	2.88548	2.74902	3.02114	2.65861	2.88508	1.08518	0.117939
CRIM1	5.80374	5.51386	9.93544	9.14641	5.6588	9.54093	1.68603	0.753633
CRK	4.80962	4.11098	4.38695	6.98068	4.4603	5.68382	1.27431	0.34972
CRTC2	5.3372	2.98586	3.49999	3.61535	4.16153	3.55767	0.854895	-0.226181
CS	11.7814	6.64131	9.84198	6.85544	9.21135	8.34871	0.90635	-0.14186
CSDE1	7.16399	10.2898	12.661	13.7045	8.72691	13.1827	1.51058	0.595107
CSE1L	4.97012	9.15285	9.11684	9.64595	7.06148	9.3814	1.32853	0.409831
CSNK1A1	4.48414	4.0988	4.77818	5.00609	4.29147	4.89214	1.13997	0.188992
CSNK1D	5.04646	2.78575	5.32765	4.63288	3.91611	4.98026	1.27174	0.346802
CSNK1E	3.14279	7.73693	7.183	5.2343	5.43986	6.20865	1.14133	0.190711
CSNK2A1	4.20691	2.78257	2.19572	5.61131	3.49474	3.90352	1.11697	0.159591
CSNK2A2	3.66568	4.40461	3.55859	4.45767	4.03515	4.00813	0.993303	-0.0096938
CSRNP1	1.77323	1.76703	3.21627	4.19102	1.77013	3.70365	2.0923	1.06509
CSRP1	9.78437	8.4486	11.2889	8.66099	9.11648	9.97495	1.09417	0.129832
CSTB	8.41397	10.5092	13.039	13.9849	9.4616	13.5119	1.42808	0.514079
CSTF2T	2.08861	1.80708	2.61285	2.99146	1.94784	2.80216	1.43859	0.52466
CSTF3	4.35409	3.50424	3.57719	7.62021	3.92916	5.5987	1.42491	0.51087
CTBP1	4.80198	4.86284	6.14975	7.49111	4.83241	6.82043	1.41139	0.49712
CTBP2	3.26494	4.23652	3.91376	3.92154	3.75073	3.91765	1.04451	0.0628195
CTDNEP1	5.16893	6.91791	5.17564	6.93689	6.04342	6.05627	1.00213	0.00306375
CTDSP2	3.87847	3.74839	3.35716	3.36798	3.81343	3.36257	0.881771	-0.181525
CTGF	2.2908	1.91986	2.75299	3.07516	2.10533	2.91407	1.38414	0.468991
CTNNA1	7.91606	9.42851	15.7929	8.75975	8.67228	12.2763	1.41558	0.501396
CTNNAL1	11.0132	5.56762	5.59577	8.0636	8.29041	6.82969	0.823806	-0.279624
CTNNB1	5.77296	7.31146	7.24764	7.92893	6.54221	7.58829	1.1599	0.213996
CTNND1	4.18577	6.03421	3.64107	5.64211	5.10999	4.64159	0.908338	-0.1387
CTPS1	4.38079	4.48927	7.60997	7.00394	4.43503	7.30695	1.64755	0.720326
CTSC	9.3	7.53321	9.93558	8.53005	8.41661	9.23282	1.09698	0.133532
CTTN	8.78674	9.38961	11.431	11.8927	9.08817	11.6619	1.28319	0.359737
CTTNBP2NL	2.64516	2.50738	2.83064	6.50498	2.57627	4.66781	1.81184	0.857459
CUEDC1	2.21645	4.67087	2.57976	7.14013	3.44366	4.85994	1.41127	0.496996
CUL4B	7.9635	8.97836	7.48823	7.98504	8.47093	7.73663	0.913315	-0.130815
CUL5	3.297	2.21112	4.2366	3.66551	2.75406	3.95105	1.43463	0.520678
CUX1	2.74634	3.46057	4.41347	5.86313	3.10346	5.1383	1.65567	0.727417
CXXC5	3.0718	3.696	3.58169	4.43705	3.3839	4.00937	1.18484	0.244689
CYB5B	5.59025	7.15873	6.69219	8.72078	6.37449	7.70649	1.20896	0.273763
CYBRD1	6.68548	5.68262	6.57995	10.146	6.18405	8.36299	1.35235	0.435466
CYCS	6.55549	7.44706	8.91984	8.5146	7.00127	8.71722	1.24509	0.31625
CYR61	1.77361	1.67481	1.85058	1.96824	1.72421	1.90941	1.10741	0.14719
CYTH2	4.54285	5.34595	7.78738	2.81855	4.9444	5.30297	1.07252	0.101004
DAB2	4.59175	4.03623	3.35669	4.49158	4.31399	3.92413	0.90963	-0.136647
DAD1	7.88813	10.9071	11.2921	9.71851	9.3976	10.5053	1.11787	0.160756
DAP3	6.97942	4.77146	6.01553	11.7297	5.87544	8.87263	1.51012	0.594665
DAPK3	5.98422	2.36891	2.36733	4.66674	4.17657	3.51704	0.842088	-0.247957
DARS	6.50587	5.15878	7.94313	9.81298	5.83232	8.87805	1.52222	0.606172
DAXX	3.26721	2.20414	6.9067	3.66305	2.73568	5.28488	1.93183	0.949972
DAZAP2	3.61482	5.19596	6.06183	7.56857	4.40539	6.8152	1.54702	0.629488
DBN1	5.181	6.70208	6.25761	6.16939	5.94154	6.2135	1.04577	0.0645699
DCAF12	2.53564	2.8333	4.76297	4.04741	2.68447	4.40519	1.64099	0.714566
DCAF16	3.40422	3.21598	5.17904	4.92271	3.3101	5.05088	1.5259	0.609658
DCAF7	4.47388	4.4067	5.02354	3.8954	4.44029	4.45947	1.00432	0.0062194
DCBLD1	3.22316	3.4932	5.2425	4.17361	3.35818	4.70806	1.40197	0.487451
DCBLD2	4.43894	4.80789	5.81755	6.24323	4.62342	6.03039	1.30431	0.383292
DCTD	5.93056	4.33412	3.54521	6.32138	5.13234	4.9333	0.961217	-0.0570653
DCTN2	5.76454	5.15584	7.24374	7.69608	5.46019	7.46991	1.36807	0.45214
DCTN4	4.69421	6.69134	2.68024	4.28548	5.69277	3.48286	0.611804	-0.708859
DCTPP1	4.69022	5.0517	8.0263	5.00903	4.87096	6.51766	1.33807	0.420149
DCUN1D5	5.80791	3.65483	2.67915	4.77402	4.73137	3.72659	0.787633	-0.344404
DDAH1	5.55157	5.66951	5.25701	7.48444	5.61054	6.37073	1.13549	0.183318
DDB1	7.48846	8.17718	9.85189	9.62133	7.83282	9.73661	1.24305	0.313887
DDR2	4.58551	3.90791	5.27215	6.7758	4.24671	6.02397	1.4185	0.504369
DDX10	6.07537	3.15034	4.55269	6.43384	4.61285	5.49327	1.19086	0.252005
DDX17	3.94875	3.93235	5.6621	4.07412	3.94055	4.86811	1.23539	0.304963
DDX21	3.67155	3.09743	4.12321	4.25669	3.38449	4.18995	1.23798	0.307993
DDX23	4.27478	3.77874	3.10608	6.01814	4.02676	4.56211	1.13295	0.180082
DDX24	4.22848	4.41882	4.15522	5.10776	4.32365	4.63149	1.0712	0.0992268
DDX27	3.44183	3.85452	4.70558	6.87254	3.64817	5.78906	1.58684	0.666155
DDX3X	5.46614	3.64013	3.83089	3.23634	4.55313	3.53362	0.776085	-0.365714
DDX42	3.75423	3.71992	2.75571	6.36562	3.73708	4.56067	1.22038	0.287334
DDX46	7.28239	4.27743	5.36902	7.18469	5.77991	6.27686	1.08598	0.118995
DDX5	6.26282	4.42587	5.75307	5.02603	5.34434	5.38955	1.00846	0.0121514
DDX50	4.10653	4.19016	4.0894	5.09662	4.14835	4.59301	1.10719	0.146902
DDX54	8.89041	4.97302	6.5064	6.72647	6.93171	6.61643	0.954517	-0.0671579
DDX6	5.16736	3.94044	4.00652	4.89524	4.5539	4.45088	0.977378	-0.0330119
DEGS1	3.76104	3.5083	6.74866	4.25065	3.63467	5.49965	1.51311	0.597517
DEK	6.39538	5.41902	6.24542	8.07913	5.9072	7.16227	1.21246	0.277943
DENR	5.88972	4.55418	6.63374	7.17093	5.22195	6.90233	1.32179	0.402495
DEPDC1	3.27192	5.02452	6.51227	4.30539	4.14822	5.40883	1.30389	0.382825
DESI1	6.50994	7.6967	8.57029	7.82643	7.10332	8.19836	1.15416	0.206842
DESI2	6.30614	3.63602	4.33399	3.62785	4.97108	3.98092	0.800817	-0.320456
DEXI	6.08626	4.02053	6.34992	3.7417	5.05339	5.04581	0.998499	-0.00216767
DFFA	6.63998	5.9452	8.04507	6.13148	6.29259	7.08827	1.12645	0.17178
DGKD	2.25289	2.47398	3.72643	4.10966	2.36344	3.91805	1.65778	0.729249
DGUOK	7.38593	8.5065	5.12551	8.16421	7.94621	6.64486	0.83623	-0.258029
DHCR24	6.25587	7.93256	9.86428	14.2894	7.09422	12.0768	1.70235	0.767526
DHFR	10.1759	7.53892	8.45248	12.4034	8.8574	10.428	1.17732	0.235502
DHX15	3.62107	4.70868	4.17299	8.54528	4.16487	6.35914	1.52685	0.610558
DHX40	6.34274	6.68205	6.62095	4.71468	6.51239	5.66781	0.870312	-0.200396
DIMT1	4.19505	7.72884	4.65419	5.13372	5.96195	4.89395	0.820865	-0.284783
DIXDC1	3.71636	4.54426	3.6898	7.99126	4.13031	5.84053	1.41407	0.499849
DKC1	6.34818	5.6487	3.39117	6.07726	5.99844	4.73421	0.789241	-0.341462
DKK1	1.41876	1.89384	2.22587	3.23466	1.6563	2.73026	1.64841	0.721079
DLC1	2.09007	2.30279	3.09393	2.96799	2.19643	3.03096	1.37995	0.464615
DLD	4.8902	4.2092	6.92585	5.85551	4.5497	6.39068	1.40464	0.490198
DLG1	4.37944	5.25068	4.50333	4.43837	4.81506	4.47085	0.928514	-0.107005
DLG5	4.13912	4.49258	3.90388	5.30061	4.31585	4.60224	1.06636	0.092692
DLGAP4	5.14399	3.00501	4.88157	5.93613	4.0745	5.40885	1.32749	0.408698
DLST	7.46282	4.67259	4.58077	7.48824	6.06771	6.0345	0.994528	-0.00791615
DNAJA1	3.98563	4.79341	5.76816	5.42048	4.38952	5.59432	1.27447	0.3499
DNAJB1	3.11696	3.05026	3.52733	4.54741	3.08361	4.03737	1.3093	0.388795
DNAJB6	6.34325	3.48138	4.51379	5.71934	4.91231	5.11657	1.04158	0.0587733
DNAJC21	5.2068	4.64789	3.72857	5.4527	4.92734	4.59064	0.931666	-0.102116
DNAJC5	2.43262	2.20054	3.47418	7.26612	2.31658	5.37015	2.31814	1.21297
DNAJC9	4.49147	2.74568	4.73943	4.74186	3.61857	4.74065	1.31009	0.389663
DNER	10.0585	8.28953	16.8864	13.8447	9.17402	15.3655	1.6749	0.744072
DNMBP	1.39024	2.85525	3.17303	2.52082	2.12274	2.84692	1.34115	0.423475
DNMT1	5.60171	5.38556	3.82955	7.46572	5.49363	5.64763	1.02803	0.0398853
DNTTIP2	4.74765	2.00463	4.62785	2.57568	3.37614	3.60176	1.06683	0.0933282
DOCK5	4.64739	7.79161	5.25876	6.66333	6.2195	5.96104	0.958444	-0.0612335
DONSON	4.99485	3.25592	5.11894	5.18017	4.12539	5.14955	1.24826	0.319918
DPH3	4.71149	3.6629	2.95534	4.63624	4.1872	3.79579	0.906522	-0.141585
DPH7	4.70458	2.34104	4.44605	3.59709	3.52281	4.02157	1.14158	0.191032
DPM1	5.35265	6.67034	5.75704	8.6819	6.01149	7.21947	1.20095	0.264171
DPP8	5.59304	3.79831	5.82629	4.32418	4.69568	5.07524	1.08083	0.112142
DPYSL2	8.09191	9.79926	6.41459	9.55571	8.94559	7.98515	0.892635	-0.163857
DR1	4.3169	3.80532	3.72159	3.91588	4.06111	3.81873	0.940317	-0.0887805
DRAP1	9.28539	16.8401	13.8055	13.2939	13.0628	13.5497	1.03728	0.052801
DSN1	5.21716	1.85015	2.35267	2.89184	3.53366	2.62225	0.742079	-0.430354
DSP	6.18741	3.2487	2.65287	7.18732	4.71806	4.92009	1.04282	0.060492
DST	2.9675	4.68005	5.1896	4.01976	3.82378	4.60468	1.20422	0.268103
DSTYK	4.31232	1.25973	1.33279	3.39332	2.78603	2.36306	0.848182	-0.237554
DTX2	3.13185	2.70296	3.79068	3.78123	2.91741	3.78595	1.29771	0.37597
DTYMK	7.36547	8.58477	7.87215	9.18633	7.97512	8.52924	1.06948	0.0969112
DUSP1	1.6934	1.30899	1.62085	2.2909	1.50119	1.95588	1.30288	0.381705
DUSP12	4.4023	5.39887	4.20608	6.14228	4.90058	5.17418	1.05583	0.0783764
DUSP14	4.01416	3.2134	4.38917	4.36869	3.61378	4.37893	1.21173	0.277072
DUSP3	4.26931	4.04491	3.35947	4.37116	4.15711	3.86532	0.929809	-0.104994
DVL1	5.94132	3.6152	3.43267	6.07005	4.77826	4.75136	0.994369	-0.0081465
DYNC1H1	6.2596	9.32918	5.94932	7.93739	7.79439	6.94336	0.890814	-0.166804
DYNC1I2	7.66122	7.59256	4.82246	8.13848	7.62689	6.48047	0.849687	-0.234996
DYNC1LI2	5.50496	4.76745	5.49542	4.48621	5.13621	4.99082	0.971693	-0.0414277
DYNLL1	6.17588	5.43332	7.55469	7.49313	5.8046	7.52391	1.2962	0.374285
DYNLL2	4.20582	4.79543	7.3726	3.58505	4.50063	5.47883	1.21735	0.283741
DYNLT1	6.40527	5.17479	4.37576	5.39518	5.79003	4.88547	0.843773	-0.245074
DYRK1A	2.12534	2.73122	3.69139	3.57905	2.42828	3.63522	1.49704	0.58211
E2F3	2.80799	2.98126	2.71872	1.75248	2.89463	2.2356	0.772327	-0.372717
E2F4	3.67221	3.234	3.82506	4.45814	3.45311	4.1416	1.19938	0.262294
E2F7	2.36202	3.3838	4.69429	3.73948	2.87291	4.21689	1.46781	0.553663
EBNA1BP2	11.5923	10.5386	9.26454	13.0966	11.0654	11.1806	1.01041	0.0149348
ECD	4.46172	3.58698	5.08785	4.83581	4.02435	4.96183	1.23295	0.302115
ECI2	6.41475	6.17236	6.78508	6.48878	6.29355	6.63693	1.05456	0.0766413
ECPAS	2.47868	3.11103	3.32508	8.57691	2.79485	5.95099	2.12927	1.09036
ECT2	3.98619	3.58933	4.76365	4.39962	3.78776	4.58163	1.20959	0.274517
EDC4	4.65969	8.62557	4.15876	2.20429	6.64263	3.18152	0.478956	-1.06204
EDEM3	3.13782	3.41479	5.75652	4.11057	3.27631	4.93355	1.50582	0.590554
EDN1	1.25377	0.472142	1.4674	2.30665	0.862956	1.88702	2.1867	1.12875
EDRF1	3.21126	4.70977	2.32267	2.50816	3.96052	2.41542	0.609875	-0.713415
EEA1	7.37309	4.81824	3.45331	3.14273	6.09567	3.29802	0.541044	-0.886182
EED	2.263	4.59624	5.37384	2.37438	3.42962	3.87411	1.1296	0.175816
EEF1A1	12.6953	11.5267	15.6003	13.2555	12.111	14.4279	1.19131	0.252545
EEF1E1	7.00995	3.70894	5.97181	9.97993	5.35944	7.97587	1.48819	0.573558
EEF2	8.88526	8.87757	11.1276	10.1066	8.88142	10.6171	1.19543	0.257533
EFCAB14	5.96222	6.52914	8.00411	6.67268	6.24568	7.33839	1.17496	0.232606
EFR3A	4.06185	7.15371	8.70978	9.77101	5.60778	9.24039	1.64778	0.720524
EGFR	2.65118	2.7667	3.52298	3.68034	2.70894	3.60166	1.32954	0.410932
EHBP1	4.70314	2.73334	3.56234	2.65178	3.71824	3.10706	0.835627	-0.259069
EHD1	3.01668	3.68705	3.76419	2.78172	3.35187	3.27295	0.976457	-0.0343722
EI24	5.45323	4.54249	9.0933	9.48386	4.99786	9.28858	1.85851	0.894147
EID1	6.66836	8.72908	6.97657	7.03057	7.69872	7.00357	0.909705	-0.136529
EIF1	4.95326	4.47234	5.6667	5.5035	4.7128	5.5851	1.18509	0.244998
EIF1AX	6.3696	4.42166	5.09274	7.20295	5.39563	6.14784	1.13941	0.188289
EIF2AK2	5.36398	2.66279	5.93568	6.1335	4.01339	6.03459	1.50361	0.588435
EIF2B1	6.22744	4.96795	7.11881	5.1711	5.59769	6.14496	1.09777	0.134571
EIF2B2	6.13043	7.65913	6.76616	5.59043	6.89478	6.1783	0.896083	-0.158296
EIF2S2	5.88026	5.95563	6.23228	5.44507	5.91795	5.83868	0.986606	-0.0194545
EIF3A	3.97178	2.74454	3.76312	4.39223	3.35816	4.07768	1.21426	0.280075
EIF3B	7.19733	6.64854	5.36612	8.29619	6.92294	6.83116	0.986743	-0.0192544
EIF3D	4.57285	5.11232	5.71505	7.48758	4.84259	6.60131	1.36318	0.446975
EIF3E	9.76392	7.68957	11.0984	9.56372	8.72675	10.3311	1.18384	0.243475
EIF3F	10.1133	17.6683	18.7936	15.478	13.8908	17.1358	1.23361	0.302887
EIF3H	9.58278	11.9911	13.1579	10.0415	10.7869	11.5997	1.07535	0.1048
EIF3L	10.1166	8.45665	10.3848	8.28477	9.28662	9.33478	1.00519	0.00746183
EIF3M	6.29552	6.0732	7.47736	6.86333	6.18436	7.17035	1.15943	0.213419
EIF4A2	2.78262	3.40051	3.30468	2.46068	3.09156	2.88268	0.932435	-0.100926
EIF4A3	3.86481	4.41066	5.11894	4.836	4.13773	4.97747	1.20295	0.266571
EIF4B	5.55039	5.60266	6.12651	5.61491	5.57652	5.87071	1.05276	0.0741698
EIF4E	5.01011	3.91812	4.98024	4.05207	4.46412	4.51616	1.01166	0.0167218
EIF4E2	4.27896	5.05868	5.31413	7.91081	4.66882	6.61247	1.4163	0.502131
EIF4EBP2	4.68325	4.19367	4.09847	6.36742	4.43846	5.23294	1.179	0.237564
EIF4G1	7.01701	5.60668	9.33542	6.50491	6.31185	7.92017	1.25481	0.327468
EIF4G2	8.30737	7.46529	9.50725	10.5474	7.88633	10.0273	1.27148	0.346511
EIF4H	7.14066	7.56781	8.69336	9.09616	7.35424	8.89476	1.20947	0.27438
EIF5	3.82312	2.78386	4.13117	3.30744	3.30349	3.7193	1.12587	0.17104
EIF5B	4.69697	4.96255	7.36886	4.36226	4.82976	5.86556	1.21446	0.280317
EIF6	8.39195	7.68492	6.99264	10.6417	8.03843	8.81715	1.09687	0.133399
ELAVL1	5.7823	4.64242	8.75968	5.62902	5.21236	7.19435	1.38025	0.464927
ELF4	4.71678	5.03496	1.96735	4.50736	4.87587	3.23735	0.663954	-0.590845
ELK3	5.09401	3.94289	5.39525	5.32181	4.51845	5.35853	1.18592	0.24601
ELL2	3.50596	3.25264	4.4232	4.1376	3.3793	4.2804	1.26665	0.341019
ELOA	3.97069	4.35603	5.8871	5.23385	4.16336	5.56047	1.33557	0.417459
ELOC	8.89857	11.1018	13.8317	10.4083	10.0002	12.12	1.21198	0.277365
ELOVL5	8.30639	5.37593	6.88633	5.19531	6.84116	6.04082	0.88301	-0.179498
ELP5	2.83518	3.22363	2.56664	5.68907	3.02941	4.12785	1.36259	0.446356
EMC3	8.36586	4.10784	5.47148	3.92815	6.23685	4.69981	0.753555	-0.408214
EMC6	4.83365	4.65298	7.48951	6.3291	4.74332	6.90931	1.45664	0.542645
EMC8	5.47185	3.89813	4.03186	3.0656	4.68499	3.54873	0.757468	-0.400742
EMG1	3.4045	4.34346	7.90547	5.22649	3.87398	6.56598	1.69489	0.761194
EMP1	5.9948	4.72401	2.83097	6.87315	5.35941	4.85206	0.905335	-0.143477
EMP2	4.61704	6.48538	6.23346	9.72927	5.55121	7.98137	1.43777	0.523834
ENAH	5.81942	5.06916	5.5418	6.90297	5.44429	6.22239	1.14292	0.192725
ENC1	2.28109	1.46836	3.28735	2.86898	1.87472	3.07817	1.64193	0.715392
ENO1	14.1346	14.655	24.3029	18.7035	14.3948	21.5032	1.49381	0.579
ENOPH1	9.03463	6.97003	4.2794	7.38931	8.00233	5.83436	0.729082	-0.455847
ENY2	7.96887	7.04988	12.9653	12.1297	7.50938	12.5475	1.67091	0.740638
EP300	2.47313	2.06847	1.7948	3.51985	2.2708	2.65733	1.17022	0.226777
EPB41L2	8.32771	7.64878	10.1774	6.33396	7.98824	8.25566	1.03348	0.0475053
EPC1	1.9273	1.1842	1.7658	3.57519	1.55575	2.67049	1.71653	0.779498
EPHA2	2.42464	3.63005	3.13149	3.55965	3.02734	3.34557	1.10512	0.144199
EPHB2	6.29804	4.36707	4.91298	8.41909	5.33255	6.66604	1.25006	0.322003
EPM2AIP1	2.0654	3.20634	4.37711	4.13535	2.63587	4.25623	1.61473	0.691296
ERBIN	4.27061	2.99656	4.16732	2.96611	3.63359	3.56672	0.981597	-0.0267976
ERC1	6.62626	3.314	3.50827	5.70314	4.97013	4.60571	0.926678	-0.10986
ERGIC1	10.0449	6.04413	15.0255	9.1671	8.0445	12.0963	1.50367	0.58849
ERGIC2	8.46608	5.57325	5.24669	6.87088	7.01967	6.05878	0.863116	-0.212374
ERH	8.20935	9.61439	11.4735	10.4681	8.91187	10.9708	1.23103	0.299867
ERLEC1	5.75871	2.08101	6.11861	6.11511	3.91986	6.11686	1.56048	0.641989
ERLIN1	6.00856	4.93633	4.36528	5.40156	5.47245	4.88342	0.892365	-0.164293
ERRFI1	3.10144	2.33147	0.877252	6.15009	2.71646	3.51367	1.29348	0.371253
ETF1	5.12044	3.79049	6.99818	5.79748	4.45546	6.39783	1.43595	0.522007
ETS1	3.03352	2.7402	3.88777	3.05949	2.88686	3.47363	1.20326	0.266943
ETS2	1.77335	2.37555	1.87229	3.61409	2.07445	2.74319	1.32237	0.403125
EVA1A	4.02957	2.91871	4.10241	4.35967	3.47414	4.23104	1.21787	0.284356
EVI5	7.79265	3.30252	5.93967	6.84823	5.54759	6.39395	1.15256	0.204848
EWSR1	6.71203	9.04782	8.29702	7.45106	7.87993	7.87404	0.999253	-0.00107851
EXOC7	5.38762	4.40492	9.33735	6.65481	4.89627	7.99608	1.63309	0.707609
EXOSC1	4.93542	7.81144	9.93764	9.71755	6.37343	9.82759	1.54196	0.624769
EXOSC3	5.54728	3.04202	5.37328	5.39164	4.29465	5.38246	1.25329	0.325725
EXOSC6	2.7455	3.14116	6.94399	4.47798	2.94333	5.71098	1.94031	0.95629
EXOSC9	4.87057	5.50497	4.57912	7.81709	5.18777	6.19811	1.19475	0.256713
EXT1	3.74288	3.77112	3.54981	3.95539	3.757	3.7526	0.99883	-0.00168903
EXTL3	4.82173	5.29498	5.37563	2.76536	5.05835	4.0705	0.804708	-0.313463
EZR	6.07921	4.63443	7.22172	6.8534	5.35682	7.03756	1.31376	0.393698
F3	2.24818	2.38542	2.64173	3.02977	2.3168	2.83575	1.224	0.291599
FABP5	8.414	10.168	9.82201	10.0248	9.29102	9.92341	1.06806	0.0949983
FADD	1.74243	2.39746	3.35083	4.46715	2.06994	3.90899	1.88845	0.917203
FADS1	4.99068	5.1878	5.86188	10.9644	5.08924	8.41314	1.65312	0.725193
FADS3	5.96884	2.6608	6.77337	6.56705	4.31482	6.67021	1.54588	0.628433
FAF2	3.4866	2.84927	2.87091	3.34674	3.16793	3.10882	0.981342	-0.0271727
FAM104A	3.16838	2.99418	1.38416	2.26465	3.08128	1.8244	0.592092	-0.756106
FAM111A	3.85095	3.61252	2.00432	3.97731	3.73173	2.99081	0.801454	-0.319308
FAM118B	6.26216	1.70818	4.27519	2.52759	3.98517	3.40139	0.853512	-0.228516
FAM120A	8.94375	6.83456	10.2893	9.33799	7.88916	9.81365	1.24394	0.314919
FAM129B	5.92068	4.9406	5.27033	6.43187	5.43064	5.8511	1.07742	0.107585
FAM160B1	4.01134	0.591681	3.42996	5.2604	2.30151	4.34518	1.88797	0.916836
FAM168B	5.48378	3.71401	4.65332	5.07604	4.5989	4.86468	1.05779	0.0810577
FAM171A1	5.18846	3.90773	3.02247	4.91842	4.54809	3.97045	0.872991	-0.195961
FAM177A1	5.17041	6.47869	11.5769	7.61655	5.82455	9.59674	1.64763	0.720397
FAM204A	8.34585	10.3695	6.54205	5.6097	9.35768	6.07587	0.649293	-0.623059
FAM208B	3.08928	3.51974	3.71516	2.57244	3.30451	3.1438	0.951366	-0.0719274
FAM20B	7.09645	5.22407	5.28629	8.73512	6.16026	7.0107	1.13805	0.186569
FAM214B	2.81632	1.71454	2.58217	4.07988	2.26543	3.33102	1.47037	0.556179
FAM216A	4.35153	7.90954	7.88546	5.31322	6.13053	6.59934	1.07647	0.106309
FAM32A	4.5917	3.37187	4.21038	5.14236	3.98179	4.67637	1.17444	0.231972
FAM49B	5.91298	7.2537	3.99903	4.40637	6.58334	4.2027	0.638384	-0.647503
FAM53C	1.59131	2.27134	2.70808	3.61329	1.93132	3.16068	1.63654	0.710647
FAM57A	3.34414	2.16069	3.9377	3.1152	2.75241	3.52645	1.28122	0.357519
FAM83D	3.08001	3.29268	3.00079	1.27536	3.18634	2.13808	0.671013	-0.575588
FAM83G	0.877485	0.717215	3.20333	0.783948	0.79735	1.99364	2.50033	1.32212
FAM98A	5.18243	3.02605	4.61221	6.39177	4.10424	5.50199	1.34056	0.422837
FAR1	5.29403	4.03143	5.02505	2.91213	4.66273	3.96859	0.851131	-0.232547
FAT1	5.20364	3.97494	5.88066	7.81403	4.58929	6.84734	1.49203	0.577273
FBL	14.0938	10.3279	12.1165	11.4529	12.2108	11.7847	0.965102	-0.0512466
FBLIM1	5.95986	3.62221	6.46246	5.48705	4.79103	5.97475	1.24707	0.318542
FBN1	6.67255	6.47325	9.90174	10.2078	6.5729	10.0548	1.52973	0.613276
FBXL3	4.61654	4.37147	1.31044	4.7279	4.49401	3.01917	0.671821	-0.573851
FBXO11	4.46778	2.7835	2.45824	3.09857	3.62564	2.7784	0.766322	-0.383978
FBXO32	4.27472	1.26321	2.86171	3.15553	2.76897	3.00862	1.08655	0.119755
FBXO45	1.67751	3.34444	2.60217	1.83981	2.51098	2.22099	0.884514	-0.177044
FBXO9	6.06577	5.22821	4.82219	5.3227	5.64699	5.07245	0.898257	-0.1548
FBXW11	3.41007	1.82445	3.00104	3.18385	2.61726	3.09245	1.18156	0.240691
FBXW2	6.6837	5.64726	4.49684	5.15762	6.16548	4.82723	0.782944	-0.353019
FDFT1	4.33689	4.42531	8.80079	5.80932	4.3811	7.30505	1.6674	0.737603
FEM1A	4.90091	1.84312	3.31622	1.81522	3.37202	2.56572	0.760885	-0.394249
FEM1B	2.00039	3.06182	1.92891	2.88163	2.53111	2.40527	0.950284	-0.0735693
FEN1	3.11648	1.84132	3.84156	2.8171	2.4789	3.32933	1.34307	0.425531
FERMT2	4.45154	4.15953	3.90803	4.14237	4.30553	4.0252	0.93489	-0.0971313
FEZ2	4.1023	6.53198	4.25013	7.41539	5.31714	5.83276	1.09697	0.133528
FGF2	3.37315	2.62924	3.80532	3.66915	3.00119	3.73724	1.24525	0.316435
FGF5	2.43306	2.83393	2.84581	4.73591	2.63349	3.79086	1.43948	0.525546
FGFR1	4.23215	5.47188	8.75839	8.0042	4.85201	8.3813	1.72739	0.788591
FHL2	3.08952	2.79824	3.39018	3.64752	2.94388	3.51885	1.19531	0.257386
FILIP1L	2.74544	0.583088	3.18197	7.03811	1.66427	5.11004	3.07045	1.61845
FIP1L1	5.26419	3.01438	3.7787	2.70319	4.13929	3.24094	0.782971	-0.352969
FJX1	3.25364	2.87979	2.85117	1.83312	3.06671	2.34215	0.763733	-0.388861
FKBP1A	13.9676	20.1522	34.8747	23.8209	17.0599	29.3478	1.72028	0.782642
FKBP3	8.90765	11.2267	13.0589	9.96477	10.0672	11.5119	1.14351	0.193464
FLII	8.66892	10.0832	10.7346	10.5156	9.37607	10.6251	1.13322	0.180426
FLNA	10.9382	11.5053	14.6733	11.2156	11.2217	12.9444	1.15351	0.206035
FLNB	6.35449	6.36676	8.76635	7.37812	6.36062	8.07224	1.26909	0.3438
FLNC	6.43068	7.26232	8.62897	9.03179	6.8465	8.83038	1.28976	0.367108
FLOT1	7.32683	8.68824	9.44628	8.18803	8.00753	8.81715	1.10111	0.138955
FMNL3	5.39558	2.68206	4.20834	3.34426	4.03882	3.7763	0.935002	-0.0969594
FN1	16.5817	15.1473	16.9632	16.9338	15.8645	16.9485	1.06833	0.0953518
FNDC3B	4.32935	4.73234	3.94675	5.10306	4.53084	4.52491	0.99869	-0.00189179
FNIP1	1.86475	3.77408	1.76533	1.55833	2.81941	1.66183	0.589424	-0.762622
FNIP2	3.64282	4.68399	3.40669	1.85953	4.16341	2.63311	0.63244	-0.660998
FOPNL	5.30489	5.51779	4.21311	4.77665	5.41134	4.49488	0.830641	-0.267703
FOSL1	2.65592	1.96575	3.21651	3.16105	2.31083	3.18878	1.37993	0.464591
FOSL2	2.67511	2.79694	1.91434	2.77877	2.73603	2.34655	0.857649	-0.22154
FOXC2	2.15365	1.45632	2.82189	4.16715	1.80499	3.49452	1.93604	0.953106
FOXD1	2.40463	3.10374	3.78523	3.31729	2.75418	3.55126	1.28941	0.366706
FOXJ3	4.01265	2.40344	2.26572	2.881	3.20805	2.57336	0.802157	-0.318043
FOXK1	2.38088	3.51906	2.14462	2.37409	2.94997	2.25935	0.76589	-0.384791
FOXK2	1.8978	2.03984	5.56807	2.5449	1.96882	4.05648	2.06036	1.0429
FOXM1	8.54664	7.96317	7.27936	6.2372	8.2549	6.75828	0.818699	-0.288595
FOXN3	4.57372	3.38102	4.55521	5.76124	3.97737	5.15822	1.29689	0.375058
FOXO3	2.17869	2.45043	2.33369	3.05452	2.31456	2.6941	1.16398	0.219067
FRMD4A	3.68083	4.0122	3.16724	2.33444	3.84651	2.75084	0.715151	-0.48368
FRMD6	2.75721	3.79378	3.29749	2.85169	3.27549	3.07459	0.938666	-0.0913166
FSCN1	7.34925	6.81883	7.36635	7.78113	7.08404	7.57374	1.06913	0.0964331
FST	3.3308	2.22432	3.76814	4.26048	2.77756	4.01431	1.44526	0.531334
FSTL1	9.63867	8.46166	9.8412	8.69727	9.05017	9.26924	1.02421	0.0345064
FTH1	23.8211	28.5274	64.88	50.5789	26.1743	57.7294	2.20558	1.14116
FTO	4.7962	4.48194	3.22978	6.79598	4.63907	5.01288	1.08058	0.111804
FUBP1	3.4555	4.82151	5.41953	5.52666	4.13851	5.47309	1.32248	0.403245
FUBP3	4.72501	8.16155	8.34604	8.7467	6.44328	8.54637	1.3264	0.407516
FURIN	6.45851	4.86949	10.4227	13.0496	5.664	11.7361	2.07206	1.05106
FUS	9.83985	7.06989	7.4743	7.31481	8.45487	7.39456	0.874591	-0.193319
FXR2	4.6177	3.43012	4.53614	3.54271	4.02391	4.03942	1.00385	0.00554959
FYN	5.44811	4.85036	5.19646	3.97989	5.14924	4.58818	0.89104	-0.166437
FYTTD1	5.24022	4.40735	3.09511	6.66944	4.82378	4.88227	1.01213	0.0173877
FZD2	2.56597	5.12091	3.67486	5.86443	3.84344	4.76965	1.24098	0.311484
G0S2	4.10385	2.93861	3.63058	3.78299	3.52123	3.70679	1.0527	0.07409
G3BP1	5.25127	3.67484	5.44057	4.4858	4.46306	4.96318	1.11206	0.153233
G3BP2	4.40809	5.55854	6.89186	5.72975	4.98331	6.31081	1.26639	0.340719
GADD45B	1.75935	2.18969	1.66406	2.01803	1.97452	1.84104	0.9324	-0.10098
GALNT1	5.94006	8.37208	7.6613	10.2338	7.15607	8.94753	1.25034	0.322322
GALNT10	4.7017	5.45973	6.47527	4.18409	5.08072	5.32968	1.049	0.0690161
GALNT2	6.20394	8.63071	15.9106	10.4664	7.41732	13.1885	1.77807	0.830311
GAN	1.02564	2.21662	3.27488	1.06553	1.62113	2.1702	1.3387	0.42083
GAPDH	18.5364	18.8764	38.0927	20.6451	18.7064	29.3689	1.56999	0.650759
GAR1	4.31282	4.98507	4.77059	3.09382	4.64894	3.9322	0.845827	-0.241565
GARS	4.05011	3.89023	6.22941	5.91879	3.97017	6.0741	1.52994	0.613471
GART	5.69919	6.83552	3.2948	5.5821	6.26736	4.43845	0.708186	-0.497801
GAS2L3	2.63821	2.86967	1.89318	2.71698	2.75394	2.30508	0.837013	-0.256678
GAS6	8.6029	10.0538	12.797	14.6051	9.32834	13.7011	1.46876	0.554598
GATAD2B	3.81763	4.35756	1.91855	1.59457	4.0876	1.75656	0.429729	-1.2185
GBE1	8.7442	8.24747	6.44763	7.06934	8.49583	6.75848	0.795506	-0.330056
GBF1	7.24598	4.30382	5.25658	8.48289	5.7749	6.86973	1.18958	0.250457
GBP1	3.28942	6.95192	5.62843	5.3789	5.12067	5.50366	1.07479	0.104059
GCLM	3.73844	3.06756	6.50889	3.81429	3.403	5.16159	1.51678	0.601009
GCSH	8.96088	10.7426	11.3554	11.8159	9.85174	11.5856	1.176	0.233887
GDI2	6.1205	6.78217	6.89841	9.63846	6.45133	8.26844	1.28166	0.358017
GFOD1	1.18938	2.03243	2.46886	3.00966	1.6109	2.73926	1.70045	0.765918
GGNBP2	2.07686	2.99871	2.16114	2.61702	2.53778	2.38908	0.941406	-0.0871113
GHITM	8.48346	10.9464	14.5974	14.1399	9.71495	14.3686	1.47902	0.564644
GID8	4.2764	3.59378	3.31161	5.13114	3.93509	4.22138	1.07275	0.101317
GINS3	3.3789	4.61094	4.34365	5.30145	3.99492	4.82255	1.20717	0.27163
GIT2	5.92471	4.48063	2.867	2.38806	5.20267	2.62753	0.505035	-0.985543
GJA1	4.8514	3.46442	6.18814	6.38673	4.15791	6.28744	1.51216	0.596613
GJC1	3.28445	2.17079	5.11026	2.95173	2.72762	4.03099	1.47784	0.563492
GLG1	9.08711	7.61035	7.21056	8.98956	8.34873	8.10006	0.970215	-0.0436242
GLIPR1	7.33365	7.84849	12.2642	12.1208	7.59107	12.1925	1.60616	0.683619
GLOD4	3.63582	4.51239	7.37355	3.18943	4.0741	5.28149	1.29636	0.374461
GLRX3	8.14101	10.3653	6.02235	10.1021	9.25315	8.0622	0.871293	-0.19877
GLRX5	7.23778	6.25349	8.68838	6.58077	6.74564	7.63458	1.13178	0.178593
GLS	6.549	4.20825	5.1967	7.2557	5.37862	6.2262	1.15758	0.211115
GLT8D1	5.71363	3.27192	4.40717	3.84309	4.49278	4.12513	0.918169	-0.123169
GLTP	6.39942	7.80944	6.98904	6.3527	7.10443	6.67087	0.938974	-0.0908435
GLUD1	9.16665	6.14955	9.2063	5.85881	7.6581	7.53256	0.983607	-0.0238466
GMFB	2.98701	5.20242	4.17328	6.65737	4.09472	5.41532	1.32251	0.403284
GMNN	4.52743	3.07806	2.86591	3.65558	3.80275	3.26075	0.857471	-0.22184
GNA11	5.81798	6.84519	5.20506	8.28071	6.33158	6.74289	1.06496	0.0907996
GNA12	4.3745	5.27482	5.57121	6.75329	4.82466	6.16225	1.27724	0.35303
GNAI1	6.50658	1.64529	1.78712	1.91566	4.07594	1.85139	0.454225	-1.13852
GNAQ	3.82615	5.00367	5.58196	3.8814	4.41491	4.73168	1.07175	0.0999676
GNB1	9.10064	8.25564	8.39228	9.68505	8.67814	9.03866	1.04154	0.0587231
GNB2	9.44177	9.27316	14.4562	14.5115	9.35746	14.4838	1.54784	0.630256
GNB4	6.21921	4.5475	4.07273	6.4651	5.38336	5.26892	0.978742	-0.0309999
GNG12	6.26812	9.41937	12.719	10.1201	7.84374	11.4195	1.45588	0.541891
GNL3	5.90286	3.59132	5.01288	5.61175	4.74709	5.31232	1.11907	0.162297
GNPDA1	4.51691	4.08279	8.48076	6.28054	4.29985	7.38065	1.71649	0.779461
GNPNAT1	3.99748	4.52382	4.33435	5.57351	4.26065	4.95393	1.16272	0.217502
GOLGA2	4.65749	4.30457	3.76733	5.85956	4.48103	4.81345	1.07418	0.103239
GOLGA3	3.14832	5.87603	4.91089	6.42228	4.51218	5.66659	1.25584	0.328657
GOLGA4	3.47797	6.12478	4.45364	4.85189	4.80137	4.65276	0.969048	-0.0453598
GOLGB1	3.08373	6.24118	5.33635	4.83737	4.66246	5.08686	1.09103	0.125686
GOLPH3	5.86057	2.90062	3.45665	4.77692	4.3806	4.11679	0.939778	-0.0896085
GORASP2	3.57585	2.68071	4.11922	5.78608	3.12828	4.95265	1.58319	0.662832
GOSR1	3.60981	5.95613	3.61153	1.70388	4.78297	2.6577	0.555659	-0.847729
GOT1	5.50766	5.88478	5.5083	6.72417	5.69622	6.11623	1.07374	0.102639
GOT2	7.63298	7.5293	7.65629	9.98411	7.58114	8.8202	1.16344	0.218397
GPATCH4	2.94102	3.82533	5.35825	3.9936	3.38317	4.67592	1.38211	0.466874
GPBP1	2.59185	3.17807	3.2321	3.58032	2.88496	3.40621	1.18068	0.239616
GPBP1L1	4.45802	4.77427	3.85095	3.62458	4.61615	3.73776	0.809715	-0.304514
GPR176	4.80996	5.04354	6.45452	8.58005	4.92675	7.51728	1.52581	0.609575
GPRC5A	3.33793	3.35239	4.34057	4.59311	3.34516	4.46684	1.33532	0.41718
GRB2	4.48772	4.29045	4.33009	3.88071	4.38908	4.1054	0.935366	-0.0963964
GREM1	4.29649	4.07373	5.28472	5.69702	4.18511	5.49087	1.312	0.391769
GRK2	2.34962	4.47413	1.59456	6.6844	3.41187	4.13948	1.21326	0.278885
GRPEL1	2.77108	2.96005	3.32801	4.6429	2.86557	3.98545	1.39081	0.475923
GRSF1	5.31627	5.47512	5.3337	3.95896	5.39569	4.64633	0.861118	-0.215718
GSKIP	5.02776	4.48483	9.68704	4.84667	4.75629	7.26685	1.52784	0.611493
GSPT1	5.79313	5.49934	7.3685	7.3902	5.64623	7.37935	1.30695	0.386205
GTF2A2	4.76186	4.86877	8.8204	7.70471	4.81531	8.26256	1.71589	0.778959
GTF2B	2.87521	1.90959	2.69489	1.75165	2.3924	2.22327	0.929304	-0.105777
GTF2E1	4.82009	2.62648	4.32002	2.21919	3.72329	3.2696	0.878149	-0.187462
GTF2E2	5.21021	6.10536	6.97476	3.61952	5.65778	5.29714	0.936257	-0.0950231
GTF2H3	4.06392	3.94429	5.08097	4.286	4.00411	4.68349	1.16967	0.226103
GTF2I	5.40421	3.8257	5.37789	5.33488	4.61496	5.35638	1.16066	0.214941
GTF3C1	3.32513	3.97347	6.35988	6.62607	3.6493	6.49297	1.77924	0.83126
GTF3C4	2.13106	1.21484	4.12692	3.89884	1.67295	4.01288	2.39868	1.26224
GTPBP2	2.93576	2.49364	5.54067	4.89442	2.7147	5.21754	1.92196	0.942577
GTPBP4	3.3201	3.42576	4.48819	2.47244	3.37293	3.48032	1.03184	0.0452167
GTSE1	4.04518	3.19887	3.63949	3.46219	3.62203	3.55084	0.980346	-0.0286376
GULP1	2.181	3.74871	2.75989	4.13957	2.96486	3.44973	1.16354	0.218519
GXYLT1	2.51981	2.46287	6.06327	5.23721	2.49134	5.65024	2.26795	1.18139
GYG1	5.99979	4.4756	4.61726	8.30965	5.2377	6.46346	1.23403	0.303374
H1FX	5.49936	4.28709	7.43666	4.41673	4.89322	5.92669	1.2112	0.276442
H2AFV	9.73515	9.72444	12.1797	9.86008	9.7298	11.0199	1.13259	0.179626
H2AFX	3.54625	3.05971	4.46022	4.15596	3.30298	4.30809	1.3043	0.38328
H2AFY	8.3548	8.98828	9.23942	6.73682	8.67154	7.98812	0.921188	-0.118432
H2AFZ	7.79636	7.38792	10.2391	10.2045	7.59214	10.2218	1.34637	0.429073
H3F3A	9.23091	10.6292	16.3414	12.9604	9.93003	14.6509	1.47541	0.561117
H3F3B	4.62815	4.6006	4.72836	4.67409	4.61438	4.70123	1.01882	0.0269014
HACD3	5.95513	5.75796	6.53003	4.75375	5.85654	5.64189	0.963348	-0.0538707
HARS	7.1973	4.10043	3.16927	5.25198	5.64886	4.21063	0.745394	-0.423926
HARS2	3.61411	2.20198	2.86121	4.80755	2.90805	3.83438	1.31854	0.398942
HAUS6	4.00557	2.67932	2.42282	2.08122	3.34244	2.25202	0.673764	-0.569684
HAX1	7.53678	10.029	11.9779	9.03316	8.7829	10.5055	1.19613	0.258378
HBEGF	2.30354	2.37536	2.57439	2.97216	2.33945	2.77327	1.18544	0.245421
HCFC1	4.57639	3.94763	5.51233	6.32633	4.26201	5.91933	1.38886	0.4739
HDAC1	8.09472	6.87856	6.28941	8.18711	7.48664	7.23826	0.966824	-0.0486752
HDAC2	5.98887	6.92434	4.9899	9.57556	6.4566	7.28273	1.12795	0.173704
HDAC3	3.86261	5.17232	3.67181	5.44389	4.51747	4.55785	1.00894	0.012839
HDAC7	2.83976	4.24963	3.84266	3.94022	3.5447	3.89144	1.09782	0.134642
HDGF	9.16216	6.00822	10.4358	11.2217	7.58519	10.8288	1.42762	0.513613
HDGFL3	7.27229	8.34879	5.58948	6.06152	7.81054	5.8255	0.745851	-0.42304
HDLBP	9.22697	8.12303	16.645	11.0767	8.675	13.8608	1.59779	0.676078
HEBP1	10.2491	8.44148	9.97198	9.77246	9.34527	9.87222	1.05639	0.079138
HEG1	3.92189	3.73171	4.10452	4.70187	3.8268	4.40319	1.15062	0.202411
HELLS	4.96087	4.69283	5.60194	3.55445	4.82685	4.57819	0.948485	-0.0763032
HELZ	4.44279	3.96295	2.90867	3.08747	4.20287	2.99807	0.713338	-0.487342
HERC4	3.23452	3.38235	4.51327	4.44721	3.30843	4.48024	1.35419	0.437428
HERPUD1	2.46617	2.64264	3.55245	2.42974	2.55441	2.9911	1.17096	0.227687
HEXIM1	3.10253	4.04304	3.50056	3.10748	3.57279	3.30402	0.924774	-0.112827
HGS	5.72673	4.56572	8.16567	6.99289	5.14623	7.57928	1.47278	0.558546
HHIP	4.63246	4.91312	5.88761	4.61007	4.77279	5.24884	1.09974	0.137165
HIF1A	5.33211	4.20157	5.68897	6.27319	4.76684	5.98108	1.25473	0.327373
HINT1	15.5271	11.0843	23.6595	25.6887	13.3057	24.6741	1.8544	0.890955
HIPK1	3.55944	3.10699	3.04354	7.19063	3.33322	5.11708	1.53518	0.618407
HIPK2	3.5893	2.98007	4.06473	4.81091	3.28468	4.43782	1.35106	0.434096
HJURP	2.29887	2.39949	2.74793	3.003	2.34918	2.87546	1.22403	0.29164
HK1	7.22721	5.48239	6.24657	7.05317	6.3548	6.64987	1.04643	0.0654796
HLA-B	23.7956	21.6668	27.5308	23.1907	22.7312	25.3608	1.11568	0.157923
HMCES	3.85232	4.99757	5.29774	3.83594	4.42494	4.56684	1.03207	0.045538
HMGA1	12.9894	10.9045	17.1533	20.4028	11.9469	18.7781	1.57179	0.652409
HMGA2	2.79586	1.46726	2.34749	2.76497	2.13156	2.55623	1.19923	0.262105
HMGB1	8.46008	9.8821	10.6214	13.0481	9.17109	11.8347	1.29044	0.367863
HMGB2	3.16683	3.32464	2.67331	4.31705	3.24573	3.49518	1.07685	0.106823
HMGB3	5.10391	4.78373	4.93544	5.28182	4.94382	5.10863	1.03334	0.0473102
HMGCR	3.1011	0.676719	3.2506	2.12983	1.88891	2.69021	1.42421	0.510166
HMGN2	11.0745	13.4803	16.1119	13.6583	12.2774	14.8851	1.2124	0.277865
HMGXB4	3.92727	3.01966	2.64073	2.40457	3.47346	2.52265	0.726265	-0.461432
HMMR	4.11529	5.2901	4.79252	5.21124	4.70269	5.00188	1.06362	0.0889836
HNRNPA0	4.35355	3.02309	4.48141	4.7585	3.68832	4.61995	1.25259	0.324915
HNRNPA1	8.59586	7.85612	10.6441	9.33731	8.22599	9.9907	1.21453	0.280396
HNRNPA2B1	9.20436	10.9373	10.6453	12.738	10.0708	11.6917	1.16095	0.215304
HNRNPA3	6.2979	7.37131	7.32084	7.33385	6.83461	7.32734	1.07209	0.100432
HNRNPAB	5.33108	4.92071	4.24256	7.01262	5.1259	5.62759	1.09787	0.134713
HNRNPC	7.41627	8.70878	9.21254	9.16737	8.06252	9.18995	1.13984	0.188826
HNRNPD	7.58899	7.08617	7.30296	6.3157	7.33758	6.80933	0.928008	-0.10779
HNRNPDL	5.70299	4.45246	4.31173	5.26976	5.07773	4.79074	0.943482	-0.0839329
HNRNPF	3.62962	3.1809	3.97271	4.09047	3.40526	4.03159	1.18393	0.243583
HNRNPH1	6.36166	7.50275	8.41598	8.87533	6.9322	8.64565	1.24717	0.318661
HNRNPH2	5.41678	6.54588	6.46302	6.50862	5.98133	6.48582	1.08434	0.116822
HNRNPH3	5.3454	6.33366	4.64129	8.51279	5.83953	6.57704	1.1263	0.171586
HNRNPK	7.66978	7.56904	8.4343	9.22733	7.61941	8.83081	1.15899	0.212867
HNRNPL	7.4039	7.46317	7.90986	8.46781	7.43354	8.18884	1.10161	0.13961
HNRNPM	8.97196	8.83843	8.11164	12.6436	8.9052	10.3776	1.16534	0.220754
HNRNPR	6.7702	4.33305	6.14586	5.94737	5.55162	6.04661	1.08916	0.123218
HNRNPU	5.19244	5.29413	6.63451	7.33158	5.24328	6.98305	1.33181	0.413386
HNRNPUL1	7.12972	6.79158	6.9133	12.251	6.96065	9.58215	1.37662	0.461126
HOMER3	8.55665	5.57621	6.63258	6.80344	7.06643	6.71801	0.950694	-0.0729466
HOOK3	3.80799	3.42474	3.00962	5.45922	3.61637	4.23442	1.1709	0.227624
HP1BP3	4.6004	4.74862	6.84346	4.27202	4.67451	5.55774	1.18895	0.249683
HPCAL1	6.45088	4.50078	5.87484	7.89504	5.47583	6.88494	1.25733	0.330367
HPS6	3.00972	1.7701	1.97534	4.58764	2.38991	3.28149	1.37306	0.457393
HSBP1	11.893	7.73111	16.1263	18.6485	9.81208	17.3874	1.77204	0.825412
HSBP1L1	5.17006	4.44311	6.02338	9.94908	4.80658	7.98623	1.66152	0.732502
HSF1	6.64907	5.60093	9.21676	8.73234	6.125	8.97455	1.46523	0.55113
HSP90AA1	6.20281	6.29859	7.15478	8.84969	6.2507	8.00223	1.28021	0.356386
HSP90AB1	6.73385	6.2123	6.597	6.98643	6.47308	6.79172	1.04923	0.0693247
HSP90B1	11.7142	10.6824	14.4515	11.6667	11.1983	13.0591	1.16617	0.22178
HSPA13	7.71523	6.65529	3.14489	4.50611	7.18526	3.8255	0.532409	-0.909392
HSPA1B	2.67762	4.29847	4.36743	4.51794	3.48804	4.44269	1.27369	0.349014
HSPA5	4.77745	4.76671	4.39232	5.08105	4.77208	4.73668	0.992583	-0.0107407
HSPA8	5.20931	4.76878	5.71018	6.5587	4.98904	6.13444	1.22958	0.298169
HSPA9	4.90441	4.19308	4.65204	8.01167	4.54875	6.33185	1.392	0.477159
HSPB1	7.93939	9.02589	10.0306	10.1723	8.48264	10.1014	1.19084	0.251977
HSPB11	8.00388	6.82287	9.44583	8.67087	7.41338	9.05835	1.22189	0.289117
HSPD1	7.90856	5.59174	6.91874	8.56379	6.75015	7.74127	1.14683	0.19765
HSPE1	8.37401	7.10507	7.87424	6.93509	7.73954	7.40467	0.956732	-0.0638138
HSPG2	7.51026	6.94584	13.4879	8.33075	7.22805	10.9093	1.50931	0.593887
HSPH1	6.33002	4.79917	4.53779	4.61098	5.5646	4.57438	0.822051	-0.282701
HTATSF1	7.84475	5.86379	12.2738	11.367	6.85427	11.8204	1.72453	0.786202
HYOU1	8.9931	8.68723	13.5177	10.476	8.84017	11.9969	1.35709	0.440514
IAH1	5.79274	4.60009	4.80152	4.24052	5.19642	4.52102	0.870027	-0.200869
ICMT	6.1778	5.2264	7.995	7.05097	5.7021	7.52298	1.31934	0.399812
ID1	1.34366	1.58443	2.22185	3.39487	1.46405	2.80836	1.91821	0.939764
ID3	1.76592	1.94714	2.59243	2.11385	1.85653	2.35314	1.26749	0.341979
IDH3A	8.04758	8.54069	7.4166	6.57318	8.29414	6.99489	0.843354	-0.24579
IER2	1.78547	0.730524	2.74628	2.48919	1.258	2.61773	2.08087	1.05719
IER3	1.30148	1.09895	1.90916	2.08352	1.20021	1.99634	1.66332	0.734066
IER5	1.81754	2.15741	2.19101	2.25741	1.98748	2.22421	1.11911	0.162356
IFFO1	4.68567	2.73969	4.34998	3.34093	3.71268	3.84546	1.03576	0.0506961
IFI16	6.75018	4.14728	2.85604	4.4614	5.44873	3.65872	0.671481	-0.574581
IFNGR2	6.23829	3.31482	5.81322	7.76819	4.77655	6.7907	1.42167	0.507591
IFRD1	4.8176	4.3078	2.82128	1.1122	4.5627	1.96674	0.431048	-1.21408
IGF2BP2	6.54348	3.57906	4.24281	7.1028	5.06127	5.6728	1.12083	0.164562
IGF2BP3	6.44449	6.12544	2.80886	4.64232	6.28496	3.72559	0.592778	-0.754436
IGF2R	4.71284	8.65846	8.78351	12.4229	6.68565	10.6032	1.58596	0.665358
IGFBP3	6.93696	6.1957	8.81778	7.74822	6.56633	8.283	1.26144	0.335066
IGFBP7	17.6117	25.4074	27.9514	26.3878	21.5096	27.1696	1.26314	0.337015
IK	6.21448	6.9702	5.56736	8.91523	6.59234	7.24129	1.09844	0.135456
IKBIP	6.79904	4.76188	5.66055	8.61874	5.78046	7.13964	1.23513	0.304668
IL11	2.58833	3.19785	3.66833	3.34027	2.89309	3.5043	1.21126	0.276513
IL6ST	4.70513	4.80495	9.23293	6.18982	4.75504	7.71137	1.62173	0.697531
IL7R	4.21556	3.42674	3.51258	5.30996	3.82115	4.41127	1.15443	0.207185
ILF2	7.75313	6.15814	5.27941	7.10775	6.95564	6.19358	0.89044	-0.167409
ILF3	8.27111	7.8173	6.2865	8.56445	8.04421	7.42547	0.923083	-0.115467
IMMP1L	2.85399	6.508	2.52031	5.16231	4.68099	3.84131	0.820618	-0.285217
IMMT	4.50698	4.30581	6.45957	5.76069	4.40639	6.11013	1.38665	0.471606
IMP3	2.93256	2.56435	4.53547	4.20585	2.74846	4.37066	1.59022	0.66923
IMPA1	4.9027	4.36117	3.67976	4.18056	4.63193	3.93016	0.848493	-0.237025
INAVA	1.9525	2.88427	3.533	2.93831	2.41838	3.23565	1.33794	0.420015
INHBA	2.60317	2.78067	2.63707	3.19784	2.69192	2.91746	1.08378	0.116074
INPP1	3.78547	3.0671	1.99356	4.98887	3.42629	3.49121	1.01895	0.0270829
INPPL1	5.58505	5.20271	5.09821	5.70951	5.39388	5.40386	1.00185	0.00266768
IP6K2	2.33267	1.88735	1.46272	4.47125	2.11001	2.96698	1.40615	0.491747
IPO5	6.5535	7.83777	6.74983	5.57455	7.19564	6.16219	0.856379	-0.223678
IPO7	5.37802	4.85191	5.08873	5.23555	5.11496	5.16214	1.00922	0.0132449
IPO8	3.22839	5.43467	6.07533	5.08317	4.33153	5.57925	1.28806	0.365194
IPO9	7.53453	7.31434	6.85231	4.60671	7.42443	5.72951	0.771711	-0.373868
IQGAP1	6.89553	9.74451	8.1646	8.0136	8.32002	8.0891	0.972245	-0.0406078
IREB2	1.89795	2.48919	2.53535	2.96651	2.19357	2.75093	1.25409	0.32664
IRF2BP2	2.86672	1.83265	2.64327	1.76378	2.34969	2.20352	0.937794	-0.0926566
IRF2BPL	1.66583	1.42174	1.95744	1.74656	1.54379	1.852	1.19965	0.26261
IRS2	2.06453	2.06033	1.73314	2.28111	2.06243	2.00713	0.973184	-0.0392151
ISCU	5.05389	6.47991	8.43727	8.71618	5.7669	8.57673	1.48723	0.572632
ISG20L2	2.2183	3.05879	4.6561	1.98246	2.63854	3.31928	1.258	0.331129
IST1	3.15258	2.22972	3.54198	4.50375	2.69115	4.02287	1.49485	0.579998
ISY1	6.68	4.63536	5.5459	6.46221	5.65768	6.00406	1.06122	0.0857271
ITGA5	6.36858	3.76086	7.29363	8.0017	5.06472	7.64767	1.50999	0.594538
ITGB1	12.1303	13.5559	20.5984	18.8773	12.8431	19.7378	1.53684	0.619968
ITPRID2	4.20757	4.88929	2.76583	3.47367	4.54843	3.11975	0.685895	-0.54394
ITPRIP	1.35871	2.60936	3.76717	2.93543	1.98404	3.3513	1.68913	0.756283
JADE1	2.68742	2.04672	2.07599	3.14467	2.36707	2.61033	1.10277	0.141129
JAGN1	4.06432	3.39417	2.81168	2.54437	3.72925	2.67803	0.718115	-0.477713
JARID2	3.09219	2.282	2.10585	3.14305	2.6871	2.62445	0.976687	-0.0340317
JKAMP	5.09161	5.11085	7.2352	5.26426	5.10123	6.24973	1.22514	0.292949
JPT1	6.54396	5.33447	7.32204	7.72683	5.93921	7.52444	1.26691	0.341311
JPT2	3.35009	5.45836	4.77995	6.89644	4.40423	5.83819	1.32559	0.406633
JTB	7.58097	7.1135	10.4999	10.705	7.34724	10.6025	1.44305	0.529124
JUN	1.64384	2.21632	2.37222	1.70294	1.93008	2.03758	1.05569	0.0781929
JUNB	1.81335	2.46282	2.37677	2.40258	2.13808	2.38968	1.11767	0.160497
JUND	4.12925	1.79174	3.01179	4.64262	2.9605	3.8272	1.29276	0.370452
KANK2	5.12963	6.43197	6.27502	5.03469	5.7808	5.65485	0.978213	-0.0317799
KANSL3	5.30607	2.92231	6.25581	3.265	4.11419	4.7604	1.15707	0.210476
KARS	6.6086	7.85133	6.46003	11.13	7.22997	8.79501	1.21647	0.282696
KAT6A	2.60059	2.75337	2.85658	1.87833	2.67698	2.36745	0.884377	-0.177267
KAT7	3.8945	1.12335	1.87418	3.12407	2.50893	2.49913	0.996094	-0.00564596
KATNBL1	5.51571	5.21526	2.31712	5.54007	5.36549	3.92859	0.732196	-0.449697
KCMF1	9.80204	4.4881	7.96959	4.58864	7.14507	6.27912	0.878804	-0.186387
KCNMA1	5.61906	4.02269	9.82076	9.87058	4.82088	9.84567	2.0423	1.03019
KCTD10	2.79003	3.8337	3.75613	2.30622	3.31186	3.03118	0.915247	-0.127766
KCTD20	2.07866	2.86415	3.8962	3.65335	2.47141	3.77477	1.52738	0.611059
KCTD3	4.97922	3.48012	3.53435	6.81602	4.22967	5.17519	1.22354	0.291066
KCTD5	4.78862	2.58307	3.57026	2.52395	3.68584	3.0471	0.826705	-0.274555
KDELR1	9.17296	8.7417	10.8051	11.672	8.95733	11.2386	1.25468	0.327319
KDELR2	9.24188	6.74928	7.39941	11.1746	7.99558	9.28702	1.16152	0.216013
KDM1A	5.84125	4.03889	3.95369	6.56185	4.94007	5.25777	1.06431	0.0899192
KDM2A	2.57371	2.79633	3.96284	2.79897	2.68502	3.3809	1.25917	0.332478
KDM5C	4.35431	3.80629	4.52095	3.59807	4.0803	4.05951	0.994905	-0.00736915
KDSR	5.05075	4.45439	4.63371	4.29222	4.75257	4.46296	0.939063	-0.0907054
KHDRBS1	7.56895	10.303	6.92962	10.3988	8.93598	8.6642	0.969586	-0.0445587
KHNYN	2.77366	3.40417	1.64438	2.32343	3.08891	1.9839	0.642265	-0.63876
KHSRP	6.0427	5.45968	6.02034	5.75853	5.75119	5.88943	1.02404	0.0342679
KIAA1191	6.76474	8.55686	7.54372	6.16487	7.6608	6.85429	0.894723	-0.160487
KIAA2013	5.39118	4.94413	4.38775	4.94862	5.16766	4.66818	0.903346	-0.146649
KIDINS220	3.95122	5.53305	4.9448	5.64539	4.74214	5.29509	1.1166	0.159118
KIF13A	3.5078	2.55107	6.95384	3.08271	3.02944	5.01827	1.6565	0.72814
KIF14	3.12007	3.2317	4.13945	3.32928	3.17589	3.73437	1.17585	0.233704
KIF18B	2.18222	2.95843	2.11673	2.01104	2.57033	2.06388	0.802965	-0.31659
KIF1B	3.443	4.01631	2.45047	6.7871	3.72965	4.61878	1.23839	0.308471
KIF1C	8.0069	6.55347	8.17593	6.70153	7.28019	7.43873	1.02178	0.0310809
KIF20A	5.99579	4.82824	4.2758	6.65225	5.41201	5.46402	1.00961	0.0137981
KIF22	5.63755	4.49708	4.09267	3.97101	5.06731	4.03184	0.795657	-0.329782
KIF23	3.32624	3.32947	2.49114	3.86216	3.32786	3.17665	0.954562	-0.0670887
KIF2C	5.49051	2.3436	3.07805	3.89345	3.91706	3.48575	0.88989	-0.168302
KIF4A	4.62806	3.19725	5.44996	7.71371	3.91266	6.58184	1.68219	0.750342
KIF5B	5.18816	4.31195	6.75062	4.36799	4.75005	5.55931	1.17037	0.226961
KIFC3	4.48071	5.45401	4.70023	5.68417	4.96736	5.1922	1.04526	0.0638654
KLC1	5.36253	4.5865	4.50047	5.30211	4.97451	4.90129	0.98528	-0.0213947
KLF10	1.85755	1.31857	2.69115	2.08244	1.58806	2.38679	1.50296	0.58781
KLF6	1.72691	1.4566	1.84586	1.72861	1.59175	1.78723	1.12281	0.167113
KLF7	2.85005	1.3502	2.08471	2.4098	2.10013	2.24725	1.07006	0.0976865
KLHL21	1.98938	4.34384	2.17907	2.29584	3.16661	2.23745	0.706576	-0.501083
KLHL42	4.2218	3.65653	3.8299	2.26232	3.93916	3.04611	0.773288	-0.370922
KLHL9	1.53438	1.92537	4.16001	3.41712	1.72987	3.78856	2.19008	1.13099
KMT2A	4.12204	1.98978	2.86745	2.11798	3.05591	2.49271	0.815701	-0.293887
KMT2E	2.73576	2.29047	2.11751	2.70712	2.51311	2.41231	0.959892	-0.0590566
KMT5A	3.79082	5.10413	2.99525	2.40612	4.44748	2.70068	0.60724	-0.719662
KNSTRN	2.78728	3.60768	3.16327	3.36231	3.19748	3.26279	1.02042	0.0291696
KPNA1	3.43989	6.10994	3.76494	6.9479	4.77491	5.35642	1.12178	0.165794
KPNA2	4.30459	3.82244	5.66245	5.35269	4.06352	5.50757	1.35537	0.438688
KPNA3	5.06752	5.11436	3.21076	4.66266	5.09094	3.93671	0.773277	-0.370943
KPNA4	5.08807	3.7022	7.97415	3.64214	4.39514	5.80814	1.32149	0.402169
KPNA6	4.59631	4.67252	4.68761	5.7744	4.63442	5.23101	1.12873	0.174701
KPNB1	6.42919	5.731	6.66424	6.45785	6.0801	6.56105	1.0791	0.109831
KRAS	4.66193	4.05839	4.39907	1.76538	4.36016	3.08222	0.706905	-0.500411
KRT10	7.50041	4.42141	5.645	7.49787	5.96091	6.57144	1.10242	0.140677
KRT18	3.99606	6.11406	13.4471	8.83979	5.05506	11.1434	2.20441	1.14039
KRT8	21.3605	12.4298	19.627	9.14505	16.8952	14.386	0.851487	-0.231943
KRT80	4.12774	3.96742	5.21571	2.97091	4.04758	4.09331	1.0113	0.0162082
KTN1	5.31071	11.6396	8.19388	7.7831	8.47515	7.98849	0.942578	-0.085316
LAMB1	7.01629	5.5481	6.13725	9.55564	6.28219	7.84644	1.249	0.320771
LAMC1	6.53881	3.04869	6.54149	9.12663	4.79375	7.83406	1.63422	0.708605
LAMTOR1	8.92398	4.86585	7.84665	5.82816	6.89492	6.83741	0.991659	-0.0120837
LAMTOR5	8.31745	5.11677	11.3606	8.35048	6.71711	9.85555	1.46723	0.553095
LAPTM4A	7.96444	9.96774	16.1423	13.2027	8.96609	14.6725	1.63644	0.710565
LARP1	4.62201	4.12034	4.31873	5.58634	4.37118	4.95253	1.133	0.180145
LARP4	6.28666	3.31078	3.86598	5.47605	4.79872	4.67102	0.973387	-0.0389141
LARP4B	3.27639	4.23207	4.29702	4.57607	3.75423	4.43655	1.18175	0.240922
LARP7	4.11882	3.35393	3.5475	1.17586	3.73638	2.36168	0.632077	-0.661827
LASP1	5.62612	5.76017	7.2168	5.66916	5.69314	6.44298	1.13171	0.178503
LATS2	2.51012	1.47784	3.02539	4.39535	1.99398	3.71037	1.86079	0.895912
LAYN	4.35455	4.8082	4.80363	6.7626	4.58138	5.78312	1.26231	0.336067
LBH	3.32781	3.7122	3.06741	3.52037	3.52	3.29389	0.935763	-0.0957846
LBR	4.82334	3.6847	4.34683	4.35767	4.25402	4.35225	1.02309	0.0329327
LCOR	3.4743	2.62258	2.55388	3.04689	3.04844	2.80039	0.918628	-0.122447
LDHA	14.3876	12.2175	17.4667	17.316	13.3025	17.3913	1.30737	0.386668
LDHB	13.3679	12.8886	36.215	22.2813	13.1283	29.2482	2.22788	1.15567
LEMD3	0.679455	4.1983	2.06538	6.64134	2.43888	4.35336	1.78499	0.835913
LGALS1	29.8767	25.0339	37.6999	30.2275	27.4553	33.9637	1.23705	0.306909
LHFPL2	3.30881	2.27971	2.85942	4.25027	2.79426	3.55485	1.2722	0.347321
LIMA1	5.56305	4.13059	5.15577	5.65313	4.84682	5.40445	1.11505	0.157111
LIMCH1	4.28652	2.77896	5.21242	4.13658	3.53274	4.6745	1.32319	0.404025
LIMS1	6.01514	5.66935	5.49745	4.51466	5.84225	5.00605	0.856871	-0.222851
LIN7C	6.73176	4.68652	6.7999	8.17639	5.70914	7.48815	1.31161	0.391335
LITAF	6.01446	4.75346	8.41659	7.38695	5.38396	7.90177	1.46765	0.553509
LIX1L	7.77881	5.04861	5.91943	9.32289	6.41371	7.62116	1.18826	0.248852
LLPH	5.03063	2.26686	3.25723	4.80944	3.64874	4.03334	1.10541	0.144575
LMNA	7.49542	8.97064	7.39717	7.76791	8.23303	7.58254	0.92099	-0.118743
LMO4	3.65885	3.79936	5.08756	3.07976	3.7291	4.08366	1.09508	0.131033
LMO7	4.17474	4.64661	4.46405	9.26856	4.41068	6.8663	1.55675	0.638534
LOX	7.67659	8.62978	9.37553	13.4561	8.15319	11.4158	1.40016	0.485595
LOXL1	6.32848	5.08059	9.16124	9.0715	5.70454	9.11637	1.59809	0.67635
LPAR1	3.62052	2.95983	4.09659	3.37751	3.29018	3.73705	1.13582	0.183735
LPP	5.3757	4.87641	6.85446	6.64544	5.12606	6.74995	1.31679	0.397028
LRP1	6.91612	8.75147	11.2704	5.77644	7.83379	8.52342	1.08803	0.121722
LRPPRC	4.04851	5.57413	7.0018	6.14864	4.81132	6.57522	1.36662	0.450608
LRRC41	5.21613	4.27117	5.0187	6.94349	4.74365	5.98109	1.26086	0.334411
LRRC47	4.16476	2.92501	3.50776	4.15261	3.54488	3.83019	1.08048	0.111676
LRRC58	4.37878	4.77727	3.41957	3.9343	4.57803	3.67694	0.80317	-0.316222
LRRC59	7.63414	8.37118	6.80631	8.81114	8.00266	7.80872	0.975766	-0.0353931
LRRC8A	3.05201	2.03847	4.71078	3.15993	2.54524	3.93535	1.54616	0.628693
LRRFIP1	5.81514	5.39306	4.51283	5.40456	5.6041	4.9587	0.884833	-0.176523
LRRFIP2	4.86363	2.7629	3.72625	4.08996	3.81326	3.9081	1.02487	0.0354425
LSG1	4.06724	5.28455	1.32558	3.73707	4.6759	2.53133	0.541356	-0.88535
LSM1	4.37554	3.71986	5.70223	5.51353	4.0477	5.60788	1.38545	0.470353
LSM10	3.99703	2.96779	8.53049	5.04966	3.48241	6.79008	1.94982	0.963341
LSM12	5.89	4.37944	4.5629	2.92534	5.13472	3.74412	0.729178	-0.455658
LSM14B	5.5982	4.40309	4.15587	4.56742	5.00064	4.36165	0.872216	-0.197242
LSM2	4.10697	4.11324	4.2736	3.64122	4.11011	3.95741	0.962848	-0.0546196
LSM5	7.31591	6.90808	10.1627	10.9899	7.112	10.5763	1.48711	0.572508
LSM7	8.58814	6.38105	8.56681	7.81465	7.4846	8.19073	1.09435	0.130068
LSM8	3.72002	4.15758	7.19296	5.8203	3.9388	6.50663	1.65193	0.724155
LTA4H	7.85341	10.0317	11.2005	15.5914	8.94254	13.396	1.498	0.583042
LTV1	3.76527	4.33763	2.71699	4.81016	4.05145	3.76358	0.928946	-0.106333
LUC7L3	2.87598	2.29803	3.47333	3.94506	2.587	3.7092	1.43378	0.519824
LUZP1	6.87479	2.46873	6.49801	3.69663	4.67176	5.09732	1.09109	0.125771
LYN	4.45114	4.67827	4.89736	7.97044	4.5647	6.4339	1.40949	0.495172
LYPLA1	5.77951	7.27704	6.76121	7.41114	6.52827	7.08618	1.08546	0.118307
LYPLA2	5.76119	4.31354	4.88465	5.21254	5.03737	5.04859	1.00223	0.00321216
LZTS2	3.75449	2.2446	3.09651	3.28663	2.99955	3.19157	1.06402	0.0895216
MACF1	4.01209	4.05945	4.74595	6.50173	4.03577	5.62384	1.3935	0.47871
MAD2L1BP	2.05753	2.72885	2.46671	3.63366	2.39319	3.05019	1.27453	0.349962
MAEA	3.75097	3.76439	4.31952	5.67237	3.75768	4.99594	1.32953	0.410914
MAFF	2.69212	2.25892	4.26721	2.57261	2.47552	3.41991	1.38149	0.466227
MAFG	2.99215	2.35022	4.33982	4.08859	2.67118	4.2142	1.57765	0.65778
MAFK	2.81964	2.81454	4.09222	4.82166	2.81709	4.45694	1.58211	0.661847
MAGED1	10.4072	9.48137	16.2831	11.757	9.94426	14.0201	1.40987	0.495559
MAGED2	6.44796	12.4092	12.7581	12.956	9.42856	12.857	1.36363	0.447448
MAGI1	1.58068	3.2274	3.32517	2.6578	2.40404	2.99148	1.24436	0.315401
MAGOH	5.651	3.87843	4.85886	3.96936	4.76471	4.41411	0.926417	-0.110266
MAK16	6.31279	2.00635	2.03796	3.78493	4.15957	2.91144	0.699939	-0.5147
MANF	6.3746	3.80666	5.63854	5.44391	5.09063	5.54122	1.08852	0.122362
MAP1B	4.36228	3.9446	4.8489	5.57688	4.15344	5.21289	1.25508	0.327775
MAP1LC3B	7.9397	6.55638	8.37318	9.33533	7.24804	8.85425	1.22161	0.28878
MAP2K1	5.22418	4.01602	4.2348	6.44121	4.6201	5.33801	1.15539	0.208378
MAP2K3	4.70923	4.62667	3.54811	4.51936	4.66795	4.03373	0.864134	-0.210673
MAP3K13	5.68534	3.39085	4.27131	5.93622	4.5381	5.10377	1.12465	0.169475
MAP3K2	4.23732	3.87014	3.50676	2.93423	4.05373	3.22049	0.794451	-0.331969
MAP3K20	5.96407	9.12768	5.52475	8.56242	7.54587	7.04358	0.933435	-0.0993781
MAP4	7.51908	8.79196	7.89782	13.1134	8.15552	10.5056	1.28816	0.365314
MAP4K5	3.17521	2.66254	6.46895	6.02255	2.91887	6.24575	2.13978	1.09746
MAP7D1	4.1809	5.38966	4.6142	5.66101	4.78528	5.13761	1.07363	0.102492
MAPK1	6.11024	4.26497	4.22224	5.09489	5.1876	4.65857	0.898019	-0.155182
MAPK14	3.17552	2.96095	4.85067	3.66769	3.06823	4.25918	1.38815	0.473167
MAPK1IP1L	3.63376	4.17581	4.246	3.51798	3.90479	3.88199	0.994161	-0.00844798
MAPK6	3.92958	2.44364	3.53479	5.40326	3.18661	4.46902	1.40244	0.487938
MAPK9	4.70211	5.02129	4.95258	6.2776	4.8617	5.61509	1.15496	0.207847
MAPKAP1	5.79236	7.14255	5.03042	7.42613	6.46746	6.22827	0.963017	-0.054367
MAPKAPK2	5.67542	5.14836	5.13655	4.45823	5.41189	4.79739	0.886453	-0.173884
MAPKAPK5	5.05556	2.88199	4.60909	7.34103	3.96878	5.97506	1.50552	0.590257
MAPRE1	6.26248	4.90279	6.6015	7.55541	5.58263	7.07845	1.26794	0.342488
2025-03-05	3.93176	5.20378	3.8036	4.67929	4.56777	4.24144	0.92856	-0.106933
2025-03-06	4.68352	2.74107	3.32468	6.38131	3.71229	4.85299	1.30728	0.386566
2025-03-07	1.6367	2.56161	2.97734	3.27044	2.09915	3.12389	1.48816	0.573534
MARCKS	6.28943	5.41053	6.20568	6.92391	5.84998	6.5648	1.12219	0.166318
MARCKSL1	6.61663	7.60015	9.37083	6.92636	7.10839	8.1486	1.14633	0.197029
MARS	6.12557	7.40004	6.31812	6.27693	6.76281	6.29752	0.931199	-0.102838
MARVELD1	4.88745	3.54559	12.1728	5.59219	4.21652	8.88251	2.1066	1.07491
MAT2A	2.82232	2.43969	3.81012	2.14318	2.63101	2.97665	1.13137	0.178075
MAU2	3.16365	2.46375	4.91362	2.44942	2.8137	3.68152	1.30843	0.387835
MAVS	2.04083	6.2238	6.04083	5.50316	4.13231	5.77199	1.39679	0.48212
MAX	3.43589	2.85786	3.27515	4.06255	3.14687	3.66885	1.16587	0.221409
MAZ	5.22875	3.89257	7.02067	3.97954	4.56066	5.50011	1.20599	0.270217
MBD1	4.61461	3.74851	4.83003	4.5429	4.18156	4.68646	1.12075	0.164458
MBD2	6.49461	6.48744	7.78908	9.05527	6.49103	8.42218	1.29751	0.375747
MBD4	5.82417	2.81288	3.22872	3.798	4.31852	3.51336	0.813555	-0.297688
MBNL1	5.66732	5.83802	5.00775	5.93038	5.75267	5.46906	0.9507	-0.0729382
MBNL2	3.26041	1.42926	6.94701	2.0387	2.34483	4.49286	1.91606	0.938146
MCFD2	4.97103	3.98408	6.9421	6.42167	4.47756	6.68189	1.49231	0.577544
MCL1	1.90299	2.60996	1.83747	2.20786	2.25647	2.02267	0.896384	-0.157811
MCM10	4.42939	2.96671	4.52794	1.29573	3.69805	2.91184	0.787398	-0.344834
MCM2	6.52988	4.98125	3.59357	5.07464	5.75557	4.33411	0.753029	-0.409223
MCM4	5.56959	6.10299	5.60533	9.23185	5.83629	7.41859	1.27111	0.346093
MCM6	6.10822	5.85735	4.24717	9.10517	5.98278	6.67617	1.1159	0.158203
MCRS1	8.5715	6.21574	5.35249	6.56189	7.39362	5.95719	0.80572	-0.31165
MCU	6.40971	3.023	5.8985	6.42318	4.71636	6.16084	1.30627	0.385454
MDFIC	6.30696	5.29599	9.39727	6.45184	5.80147	7.92456	1.36596	0.449911
MDM2	3.46943	2.79701	3.20583	3.64244	3.13322	3.42414	1.09285	0.128095
MEA1	4.74196	10.7103	10.5834	16.0224	7.72615	13.3029	1.72181	0.783923
MEAF6	3.76644	3.01798	3.95222	4.17594	3.39221	4.06408	1.19806	0.260704
MED1	2.21526	2.22071	2.87432	5.89517	2.21799	4.38474	1.9769	0.983243
MED13	2.61064	3.92904	3.41074	4.44934	3.26984	3.93004	1.2019	0.265322
MED15	3.32919	4.49021	4.02024	6.31823	3.9097	5.16924	1.32216	0.402894
MED21	4.51333	5.34739	7.60427	4.53733	4.93036	6.0708	1.23131	0.300193
MED27	6.21004	5.40996	5.235	5.09471	5.81	5.16486	0.88896	-0.16981
MED29	7.67501	4.818	2.63143	3.6237	6.2465	3.12757	0.500691	-0.998009
MED31	5.82771	3.28757	3.4526	3.32428	4.55764	3.38844	0.743464	-0.427666
MED4	3.30567	3.95573	2.73176	3.99935	3.6307	3.36556	0.926972	-0.109403
MEF2D	2.52364	2.10129	2.30281	2.97415	2.31247	2.63848	1.14098	0.190274
MELK	4.33083	5.90219	3.72309	3.85923	5.11651	3.79116	0.740966	-0.432521
MEN1	5.60418	1.7569	4.84432	4.75997	3.68054	4.80214	1.30474	0.38376
MESD	5.35946	4.74304	6.28267	7.67392	5.05125	6.9783	1.3815	0.466234
MEST	5.32878	4.33328	5.75434	13.5738	4.83103	9.66408	2.00042	1.0003
MET	5.34304	6.14276	5.76459	4.79083	5.7429	5.27771	0.918997	-0.121867
METAP1	6.83523	4.76853	9.04781	4.52294	5.80188	6.78537	1.16951	0.225908
METAP2	6.46067	6.15524	4.44866	5.51614	6.30795	4.9824	0.78986	-0.340331
METRNL	2.67767	3.74141	2.88556	3.14072	3.20954	3.01314	0.938808	-0.0910973
METTL5	5.54807	8.12754	4.83384	4.23248	6.83781	4.53316	0.662955	-0.593017
METTL9	6.09499	6.15606	4.31545	8.58067	6.12553	6.44806	1.05265	0.0740311
MEX3C	2.48834	3.53518	3.46443	3.93822	3.01176	3.70133	1.22896	0.297435
MFHAS1	3.26289	0.61357	3.4701	1.77768	1.93823	2.62389	1.35376	0.436967
MFN2	5.94664	8.35436	7.37522	7.21129	7.1505	7.29325	1.01996	0.0285189
MFSD14B	6.82894	3.77985	5.94774	5.00553	5.30439	5.47663	1.03247	0.0461015
MGAT4B	8.11806	8.24746	19.6293	11.2845	8.18276	15.4569	1.88896	0.917591
MGST1	8.57299	8.37273	17.8365	15.9031	8.47286	16.8698	1.99104	0.993524
MICAL2	6.32362	6.27138	5.64599	6.18482	6.2975	5.9154	0.939326	-0.0903028
MICB	3.40582	1.73899	2.04879	1.94245	2.5724	1.99562	0.775778	-0.366283
MID1	4.7175	4.62208	3.37419	4.98477	4.66979	4.17948	0.895004	-0.160033
MIDN	1.50503	2.54649	2.603	2.62625	2.02576	2.61463	1.29069	0.368141
MINPP1	3.57283	3.7049	2.40584	3.0633	3.63887	2.73457	0.751489	-0.412176
MIS18A	3.20188	3.26205	1.98205	3.49191	3.23196	2.73698	0.846848	-0.239826
MIS18BP1	3.91446	3.56251	2.22954	2.15757	3.73848	2.19355	0.586749	-0.769184
MKNK2	3.63364	4.89756	2.64501	3.66144	4.2656	3.15323	0.739222	-0.435921
MKRN1	4.09567	2.21754	4.52928	3.49002	3.15661	4.00965	1.27024	0.345102
MLEC	9.42063	9.42823	10.8778	7.69487	9.42443	9.28632	0.985345	-0.0212985
MLF2	7.54402	5.78257	8.42134	8.07235	6.66329	8.24684	1.23765	0.307607
MLXIP	3.87239	2.6832	4.77697	4.1396	3.2778	4.45828	1.36015	0.443763
MMADHC	4.92399	6.08291	5.7328	6.31929	5.50345	6.02605	1.09496	0.130876
MMP14	6.6718	5.18386	8.84256	6.82177	5.92783	7.83216	1.32125	0.401907
MMP2	10.4152	16.1147	19.0467	26.0848	13.2649	22.5658	1.70116	0.766518
MOB1A	3.64637	3.65468	5.95072	5.87487	3.65053	5.9128	1.61971	0.695735
MOGS	3.76683	5.19208	4.34516	3.82858	4.47945	4.08687	0.91236	-0.132326
MOK	3.9951	3.7104	3.69125	3.27415	3.85275	3.4827	0.903952	-0.145682
MORF4L1	5.1193	3.82718	5.92603	5.67602	4.47324	5.80102	1.29683	0.374988
MORF4L2	6.0075	5.1163	5.50302	6.28352	5.5619	5.89327	1.05958	0.0834914
MPHOSPH9	4.57593	3.09716	3.09747	5.65086	3.83654	4.37416	1.14013	0.1892
MPLKIP	5.11645	7.21129	9.343	7.74548	6.16387	8.54424	1.38618	0.471116
MPRIP	5.60876	5.22236	5.28822	7.50155	5.41556	6.39488	1.18083	0.239807
MPZL1	5.34937	9.06814	7.51598	7.5878	7.20875	7.55189	1.0476	0.0670892
MRFAP1	6.04134	6.8272	9.64771	8.46354	6.43427	9.05563	1.40741	0.493038
MRPL14	3.12384	4.9692	7.22474	5.76295	4.04652	6.49384	1.6048	0.682392
MRPL15	4.83498	5.20475	4.9751	4.63397	5.01986	4.80454	0.957105	-0.0632513
MRPL18	4.48861	6.52418	7.2693	8.7304	5.50639	7.99985	1.45283	0.538866
MRPL21	4.84049	7.69433	6.99459	7.61363	6.26741	7.30411	1.16541	0.22084
MRPL33	6.91815	11.2856	8.46687	6.54576	9.10188	7.50632	0.8247	-0.278059
MRPL36	5.30557	6.28514	4.74248	6.16377	5.79536	5.45313	0.940948	-0.0878137
MRPL4	7.05378	4.38991	5.33761	8.27852	5.72184	6.80807	1.18984	0.250765
MRPL43	13.4176	5.22611	8.54002	12.188	9.32188	10.364	1.11179	0.152887
MRPL49	7.67227	4.07121	4.62303	3.8303	5.87174	4.22666	0.719832	-0.474269
MRPL51	8.89511	9.70818	11.9782	8.67492	9.30164	10.3266	1.11019	0.150801
MRPS10	8.08049	6.64162	4.81366	6.29323	7.36105	5.55345	0.754436	-0.406529
MRPS12	4.61271	4.92224	3.92515	5.63988	4.76747	4.78252	1.00315	0.00454446
MRPS14	6.85517	9.12465	10.1393	3.51773	7.98991	6.82851	0.854641	-0.22661
MRPS16	6.03146	6.88056	11.6577	9.37215	6.45601	10.5149	1.6287	0.703721
MRPS18B	4.58982	4.09061	5.54374	5.75198	4.34021	5.64786	1.30129	0.379938
MRPS18C	4.86294	5.13817	5.06285	5.18082	5.00056	5.12184	1.02425	0.0345723
MRPS2	3.85886	2.91309	4.40674	4.80366	3.38597	4.6052	1.36008	0.443693
MRPS22	4.89802	5.71892	6.84525	3.27402	5.30847	5.05964	0.953125	-0.0692623
MRPS23	5.82463	5.24031	5.44493	5.56624	5.53247	5.50559	0.99514	-0.00702824
MRPS34	6.15927	3.86034	8.11996	11.4966	5.0098	9.80829	1.95782	0.969247
MRPS35	6.53465	5.95367	4.90073	6.82439	6.24416	5.86256	0.938887	-0.0909766
MRPS7	4.25643	8.64671	7.31921	6.67242	6.45157	6.99582	1.08436	0.116842
MRPS9	4.467	1.92677	5.3106	4.31649	3.19689	4.81354	1.5057	0.590431
MSH6	4.33051	3.0277	2.93864	2.91364	3.6791	2.92614	0.795341	-0.330355
MSL1	4.15211	2.97909	3.8838	6.09423	3.5656	4.98901	1.39921	0.484609
MSMO1	3.5727	4.30203	6.04759	4.39642	3.93736	5.22201	1.32627	0.407375
MSRB3	8.89292	5.15329	6.05081	5.45122	7.0231	5.75102	0.818871	-0.288292
MT1E	7.20407	6.79513	6.50009	7.05403	6.9996	6.77706	0.968206	-0.046614
MT2A	8.2745	8.09505	8.91053	9.31854	8.18477	9.11453	1.1136	0.155226
MTA1	7.18789	4.81194	3.2256	6.90677	5.99992	5.06618	0.844375	-0.244044
MTA2	6.07298	6.4025	4.75803	5.56411	6.23774	5.16107	0.827393	-0.273355
MTAP	5.24921	2.93446	4.52608	5.44546	4.09184	4.98577	1.21847	0.285067
MTCH1	8.2461	9.10948	10.2684	11.7493	8.67779	11.0089	1.26863	0.343269
MTDH	7.90493	5.62016	7.67876	4.64566	6.76254	6.16221	0.911227	-0.134118
MTHFD2	5.60495	4.96917	6.38386	5.76592	5.28706	6.07489	1.14901	0.200394
MTLN	4.06215	4.97452	5.2431	6.66325	4.51834	5.95317	1.31756	0.397867
MTMR6	4.79244	4.13594	4.15903	5.11609	4.46419	4.63756	1.03884	0.054969
MTPN	8.57464	8.63411	9.38311	11.9598	8.60438	10.6715	1.24024	0.310617
MTRF1L	2.92599	5.33252	10.3725	4.15857	4.12926	7.26551	1.75952	0.815183
MTX2	4.67316	4.90637	7.77879	4.50063	4.78976	6.13971	1.28184	0.358218
MUL1	3.35645	2.1766	1.07835	2.96751	2.76652	2.02293	0.731217	-0.451628
MVB12B	2.38473	1.22038	1.90676	1.00378	1.80256	1.45527	0.807339	-0.308754
MXRA8	7.43039	8.14318	12.2646	10.0973	7.78678	11.1809	1.43589	0.521944
MYADM	4.60371	3.77531	5.44413	5.59573	4.18951	5.51993	1.31756	0.397868
MYBBP1A	5.43533	6.62596	6.68358	7.68887	6.03064	7.18622	1.19162	0.252922
MYBL1	3.90009	3.52704	3.52786	5.58502	3.71357	4.55644	1.22697	0.295101
MYC	0.269366	0.992394	1.39952	4.72299	0.63088	3.06126	4.85236	2.27869
MYH10	7.8317	5.27118	8.18543	13.5131	6.55144	10.8493	1.65601	0.727712
MYH9	8.40328	7.95963	10.8997	9.88057	8.18145	10.3902	1.26996	0.344788
MYL12A	7.15891	7.38734	9.55443	10.1737	7.27313	9.86407	1.35624	0.439608
MYL12B	11.8482	10.9163	17.297	13.2809	11.3823	15.289	1.34323	0.425704
MYL6	16.5226	21.4848	47.9368	29.7346	19.0037	38.8357	2.04359	1.03111
MYLK	8.27395	7.29028	11.9103	11.0602	7.78212	11.4852	1.47585	0.561543
MYO19	6.15514	5.75684	7.98142	5.87767	5.95599	6.92954	1.16346	0.218419
MYO1B	2.82352	3.36865	6.7995	5.75961	3.09609	6.27955	2.02822	1.02022
MYOF	5.14022	6.55186	10.0939	7.93635	5.84604	9.01513	1.54209	0.624889
MZT1	5.67135	3.45737	4.33468	5.09181	4.56436	4.71325	1.03262	0.0463088
NAA15	2.97028	3.20077	5.57426	3.78255	3.08552	4.6784	1.51624	0.600501
NAA20	6.61973	7.82146	7.95438	7.66943	7.22059	7.8119	1.08189	0.113557
NAA50	5.80437	6.2614	6.3543	5.59789	6.03288	5.9761	0.990587	-0.0136438
NABP1	2.60181	1.98615	2.40115	3.97285	2.29398	3.187	1.38929	0.474344
NACA	10.6458	10.786	13.0741	12.3103	10.7159	12.6922	1.18442	0.244187
NACA2	8.04891	12.5774	10.9003	7.42511	10.3131	9.16271	0.88845	-0.170638
NACC2	2.99951	2.39132	5.24529	3.81188	2.69541	4.52859	1.68011	0.748555
NADK	4.82308	7.32606	3.34258	6.2965	6.07457	4.81954	0.793395	-0.333888
NAMPT	4.93691	3.22919	6.24672	5.65622	4.08305	5.95147	1.4576	0.543597
NAP1L1	7.69554	8.86375	10.0839	11.2696	8.27965	10.6767	1.28952	0.366829
NARS	6.88397	5.27747	7.06059	7.50982	6.08072	7.2852	1.19808	0.260727
NASP	5.16885	4.16147	4.50368	4.68415	4.66516	4.59391	0.984727	-0.0222039
NAT10	3.05666	5.18873	5.32182	3.3348	4.12269	4.32831	1.04988	0.0702188
NAV1	4.81656	4.51295	3.27349	3.13239	4.66475	3.20294	0.686626	-0.542404
NAV2	2.52299	2.72552	3.28414	3.15697	2.62426	3.22056	1.22723	0.295403
NAV3	2.34694	1.26508	2.20396	2.50024	1.80601	2.3521	1.30237	0.381144
NBPF1	3.45371	2.44401	3.14037	5.91569	2.94886	4.52803	1.53552	0.618726
NCAPD2	6.1895	5.92978	6.03353	5.90073	6.05964	5.96713	0.984733	-0.0221949
NCAPG	5.25595	4.9414	3.27222	4.83359	5.09868	4.0529	0.794893	-0.331167
NCAPG2	5.42584	5.84659	7.74904	4.57804	5.63622	6.16354	1.09356	0.129033
NCBP2	3.38045	4.68589	4.72172	5.67629	4.03317	5.19901	1.28906	0.366322
NCBP2-AS2	2.22311	4.52339	3.11823	1.55681	3.37325	2.33752	0.692959	-0.529158
NCEH1	7.80097	6.39946	5.0999	9.32757	7.10022	7.21374	1.01599	0.0228833
NCF2	5.871	5.79011	7.81954	12.2517	5.83055	10.0356	1.72122	0.783428
NCK2	3.03771	3.49135	3.25079	4.47617	3.26453	3.86348	1.18347	0.243026
NCKAP1	8.32625	8.32576	6.25854	7.7795	8.32601	7.01902	0.843023	-0.246356
NCL	5.71973	4.95086	6.35662	6.11773	5.3353	6.23717	1.16904	0.225324
NCOA4	4.00101	3.53939	4.33284	5.88038	3.7702	5.10661	1.35447	0.437724
NCOR1	4.84571	5.5722	6.09767	4.9234	5.20896	5.51054	1.0579	0.0811988
NCOR2	4.62524	2.72253	3.90756	4.01404	3.67389	3.9608	1.0781	0.108487
NDC1	6.38528	4.09918	7.00141	6.38842	5.24223	6.69492	1.27711	0.352885
NDEL1	4.01765	1.82939	3.2928	2.8505	2.92352	3.07165	1.05067	0.0713101
NDFIP1	6.26007	8.36596	7.42879	8.66243	7.31301	8.04561	1.10018	0.137736
NDST1	5.33544	6.63824	4.18575	4.79812	5.98684	4.49194	0.750302	-0.414457
NDUFA8	4.70938	8.65129	11.5894	9.44826	6.68033	10.5188	1.5746	0.654985
NDUFA9	13.2671	11.9771	12.8842	16.25	12.6221	14.5671	1.1541	0.206764
NDUFAB1	8.98101	8.3724	11.6713	8.57308	8.6767	10.1222	1.1666	0.222306
NDUFC2	9.35288	10.8363	14.4449	14.1833	10.0946	14.3141	1.418	0.503855
NDUFS1	7.48477	5.8208	6.31586	6.34773	6.65279	6.3318	0.951751	-0.0713438
NEDD1	5.09836	4.02539	3.65263	3.24544	4.56188	3.44904	0.756057	-0.403434
NEDD4L	3.68231	3.20648	3.65895	4.05363	3.44439	3.85629	1.11958	0.162963
NEK6	2.91172	3.06283	3.27883	4.2928	2.98727	3.78581	1.26731	0.341774
NEK7	6.37645	5.82588	6.31711	3.98775	6.10117	5.15243	0.844499	-0.243832
NELFB	3.53598	5.30892	4.12512	3.94973	4.42245	4.03743	0.912938	-0.131411
NELFCD	5.40323	11.5358	14.0213	10.8331	8.4695	12.4272	1.46729	0.553156
NET1	2.25963	1.93177	2.21925	3.47731	2.0957	2.84828	1.3591	0.442656
NETO2	7.9151	5.43434	8.69615	5.8042	6.67472	7.25018	1.08621	0.119309
NEU1	2.952	4.08345	17.5077	7.72813	3.51773	12.6179	3.58696	1.84276
NEXN	3.77755	2.88773	4.85561	6.66351	3.33264	5.75956	1.72823	0.789293
NF1	4.00941	4.71645	1.27233	3.79322	4.36293	2.53278	0.580522	-0.784577
NF2	4.25627	6.21444	6.98394	6.25266	5.23535	6.6183	1.26416	0.338174
NFATC2IP	4.92779	3.03108	2.68088	4.10776	3.97943	3.39432	0.852965	-0.229441
NFATC3	3.38538	3.38046	3.04046	2.09969	3.38292	2.57007	0.75972	-0.396461
NFE2L2	2.78743	3.51965	3.33261	2.38447	3.15354	2.85854	0.906454	-0.141695
NFIB	4.73389	3.96273	5.85597	5.3512	4.34831	5.60359	1.28868	0.365896
NFIC	5.98273	6.30328	5.02855	6.38358	6.143	5.70606	0.928872	-0.106448
NFKB1	3.62781	2.20502	2.53249	5.41899	2.91642	3.97574	1.36323	0.447028
NFKBIA	1.76569	1.66081	2.44109	1.57772	1.71325	2.00941	1.17286	0.230033
NFYB	4.69642	3.28624	1.66837	7.43923	3.99133	4.5538	1.14092	0.190202
NGDN	3.17605	1.2589	3.34692	1.38026	2.21747	2.36359	1.06589	0.0920619
NGF	1.43598	1.41359	2.48676	1.97609	1.42478	2.23142	1.56615	0.64722
NHLRC2	4.68405	3.71879	3.41414	3.87152	4.20142	3.64283	0.867048	-0.205817
NIFK	2.89676	2.1018	2.32974	3.1213	2.49928	2.72552	1.09052	0.12502
NIP7	2.88603	3.09158	3.46477	3.48882	2.9888	3.47679	1.16327	0.21819
NIPA2	5.66534	4.48091	5.62282	9.07887	5.07313	7.35084	1.44898	0.535034
NIPAL3	6.59866	7.47094	7.20559	8.34371	7.0348	7.77465	1.10517	0.144268
NKTR	3.0103	2.31383	3.86777	3.88132	2.66207	3.87455	1.45546	0.541479
NOB1	3.8408	1.32128	4.12567	5.90085	2.58104	5.01326	1.94234	0.957797
NOC2L	7.07946	10.3182	6.01553	10.9161	8.69883	8.46583	0.973215	-0.0391694
NOL11	5.84835	2.74455	4.94672	4.29782	4.29645	4.62227	1.07583	0.105456
NOL6	4.33251	2.48475	4.34057	7.67479	3.40863	6.00768	1.76249	0.817616
NOLC1	4.09514	3.50847	5.55711	5.68716	3.8018	5.62213	1.47881	0.564434
NONO	9.74873	7.82469	9.44535	10.0185	8.78671	9.73193	1.10757	0.147403
NOP10	6.31628	8.68784	9.25943	5.87963	7.50206	7.56953	1.00899	0.0129178
NOP56	4.4224	5.37853	4.23789	5.36339	4.90046	4.80064	0.979631	-0.0296903
NOP58	4.82052	3.98307	4.26845	2.84389	4.40179	3.55617	0.807891	-0.307767
NOTCH2	3.80943	3.77189	6.93943	5.93571	3.79066	6.43757	1.69827	0.764067
NPC1	6.87654	5.30464	4.56897	6.83893	6.09059	5.70395	0.936518	-0.0946214
NPLOC4	6.16	3.5533	5.29868	6.36153	4.85665	5.8301	1.20044	0.26356
NPM1	8.05489	9.58442	10.6165	10.9593	8.81965	10.7879	1.22317	0.290623
NPM3	7.5118	6.66783	8.86622	9.95067	7.08982	9.40844	1.32704	0.408208
NPTN	8.63703	8.31208	12.1625	8.57261	8.47456	10.3675	1.22337	0.290863
NR2F1	2.53825	3.8239	3.32763	3.15943	3.18108	3.24353	1.01963	0.0280503
NR2F2	2.20515	2.53805	2.62258	3.28378	2.3716	2.95318	1.24523	0.31641
NR3C1	2.8315	2.74638	2.62884	3.13675	2.78894	2.8828	1.03365	0.0477519
NRAS	3.80499	6.89075	7.75451	6.2064	5.34787	6.98045	1.30528	0.384356
NRBF2	1.895	2.90444	2.56155	3.16011	2.39972	2.86083	1.19215	0.253567
NRBP1	3.65164	4.70188	4.71368	8.64087	4.17676	6.67727	1.59867	0.676874
NREP	6.78665	3.46096	8.59051	8.44736	5.12381	8.51894	1.66262	0.733457
NRIP3	5.01259	4.92627	6.31486	8.85589	4.96943	7.58537	1.52641	0.610141
NRP1	4.29514	4.50478	6.45204	3.06305	4.39996	4.75754	1.08127	0.112727
NSA2	7.87844	9.75468	8.91967	13.2331	8.81656	11.0764	1.25632	0.329199
NSD2	6.6233	4.2436	6.96222	4.5501	5.43345	5.75616	1.05939	0.0832382
NSFL1C	7.76121	4.97499	6.52784	3.40665	6.3681	4.96725	0.78002	-0.358416
NSUN2	4.47846	4.78509	5.8579	6.62948	4.63178	6.24369	1.34801	0.430833
NT5E	9.04245	7.66419	8.86657	9.03651	8.35332	8.95154	1.07162	0.099787
NTAN1	13.2301	5.5434	4.8494	10.025	9.38677	7.4372	0.792307	-0.335868
NTN4	5.04709	5.19802	4.88701	7.28835	5.12255	6.08768	1.18841	0.24903
NUAK1	2.00669	2.51686	2.39809	5.62092	2.26177	4.0095	1.77272	0.825968
NUCKS1	5.9429	6.58767	6.95249	7.48851	6.26528	7.2205	1.15246	0.204719
NUDC	7.76023	8.29997	7.14021	7.83521	8.0301	7.48771	0.932455	-0.100894
NUDCD3	5.55907	3.97601	4.22424	6.7142	4.76754	5.46922	1.14718	0.19809
NUDT19	6.35897	3.06816	3.18072	5.7077	4.71356	4.44421	0.942855	-0.0848922
NUDT21	5.71149	3.92946	5.10365	8.52646	4.82047	6.81506	1.41377	0.499551
NUDT4	4.58221	3.87743	3.62362	3.68374	4.22982	3.65368	0.863791	-0.211245
NUDT5	8.63021	11.5152	10.9418	6.65828	10.0727	8.80004	0.873652	-0.19487
NUF2	4.56458	3.03524	2.35392	5.02635	3.79991	3.69014	0.971111	-0.0422912
NUMA1	4.31234	3.07216	2.96664	4.90227	3.69225	3.93446	1.0656	0.0916642
NUMB	3.13865	3.78722	2.82609	5.73387	3.46294	4.27998	1.23594	0.30561
NUP107	5.25636	4.00096	6.85463	3.81297	4.62866	5.3338	1.15234	0.204569
NUP153	3.68904	3.34057	2.86887	4.47953	3.5148	3.6742	1.04535	0.063986
NUP205	2.76492	3.12853	3.63623	5.43237	2.94672	4.5343	1.53876	0.621767
NUP35	4.28023	2.22451	0.476559	2.55862	3.25237	1.51759	0.46661	-1.09971
NUP37	7.87539	6.6353	7.117	5.87552	7.25535	6.49626	0.895375	-0.159436
NUP50	3.60594	2.65703	3.26819	4.90807	3.13149	4.08813	1.30549	0.384594
NUP54	2.59707	4.58003	4.53577	3.65924	3.58855	4.0975	1.14183	0.191345
NUP58	3.64347	5.62942	3.20637	3.33434	4.63644	3.27036	0.705359	-0.503571
NUP62	3.10381	2.24608	3.33674	5.56556	2.67494	4.45115	1.66402	0.73467
NUP93	6.49363	6.74995	5.17362	10.349	6.62179	7.76133	1.17209	0.229083
NUP98	5.64673	2.06774	2.68706	3.74787	3.85723	3.21746	0.834138	-0.261642
NUS1	6.12389	4.02967	5.04149	4.87824	5.07678	4.95987	0.976971	-0.0336119
NXF1	5.01149	4.06647	4.74014	3.84216	4.53898	4.29115	0.945401	-0.0810016
NXPE3	7.38382	2.31598	4.93931	4.81936	4.8499	4.87933	1.00607	0.00872967
NXT1	3.71678	3.04796	2.55473	3.10196	3.38237	2.82834	0.836201	-0.258078
OAT	7.70225	5.73985	10.7843	13.353	6.72105	12.0687	1.79565	0.844508
OAZ1	9.0197	11.7845	15.1225	15.6284	10.4021	15.3754	1.47811	0.563753
OAZ2	8.79635	6.18247	7.26109	10.1959	7.48941	8.72849	1.16544	0.220881
OCIAD1	6.77363	6.99067	6.4366	11.412	6.88215	8.92428	1.29673	0.374876
ODC1	5.1047	5.92082	5.1762	5.09981	5.51276	5.13801	0.932021	-0.101566
OGA	2.89435	2.78065	4.0506	3.49593	2.8375	3.77327	1.32979	0.411194
OGFOD1	2.41916	2.53105	2.67957	4.21375	2.4751	3.44666	1.39253	0.477711
OGFR	2.57119	4.34149	2.27612	4.04485	3.45634	3.16049	0.914404	-0.129096
OLA1	7.11108	7.5222	7.66037	10.7571	7.31664	9.20876	1.2586	0.331825
ORC5	3.16579	3.48867	2.88456	3.50502	3.32723	3.19479	0.960197	-0.058598
ORMDL1	5.79626	3.13043	4.05975	4.90823	4.46335	4.48399	1.00463	0.00665805
ORMDL3	5.5388	2.12071	3.2245	5.30254	3.82975	4.26352	1.11326	0.154793
OSBPL8	4.88557	5.64475	7.37823	7.20313	5.26516	7.29068	1.3847	0.469577
OSBPL9	7.76458	3.65171	5.12522	8.51227	5.70815	6.81875	1.19456	0.256485
OSMR	7.13172	4.76179	6.03313	10.7389	5.94675	8.38602	1.41018	0.495883
OSTC	6.17894	5.589	7.11313	9.38469	5.88397	8.24891	1.40193	0.487414
OXSR1	5.80371	3.89334	3.00695	3.20194	4.84852	3.10444	0.640287	-0.64321
OXTR	3.70484	3.82551	3.31071	4.75247	3.76518	4.03159	1.07076	0.0986306
P4HB	20.5746	13.4483	26.0529	12.3912	17.0115	19.2221	1.12995	0.176256
PA2G4	6.01389	4.5537	7.87255	8.13175	5.28379	8.00215	1.51447	0.598813
PABPC1	7.50817	8.43065	9.8554	8.59946	7.96941	9.22743	1.15786	0.211455
PABPC4	9.88548	6.29334	13.5835	14.6524	8.08941	14.118	1.74524	0.803427
PACSIN2	4.12049	2.41306	5.99154	10.1892	3.26678	8.09037	2.47656	1.30834
PAFAH1B1	3.00651	4.70948	3.97521	4.327	3.858	4.15111	1.07598	0.105645
PAFAH1B2	4.6267	4.51811	3.91735	4.85222	4.5724	4.38478	0.958967	-0.0604471
PAICS	8.51322	8.44343	11.0234	7.69504	8.47833	9.35923	1.1039	0.14261
PAIP2	4.23888	5.24109	8.20861	7.17031	4.73999	7.68946	1.62225	0.697999
PALLD	6.35074	5.70904	5.86992	7.10671	6.02989	6.48831	1.07602	0.105712
PAPOLA	5.23293	8.23495	7.19364	6.14055	6.73394	6.6671	0.990074	-0.0143922
PAPSS2	10.3377	6.20684	9.92441	8.69335	8.27226	9.30888	1.12531	0.170325
PARN	5.62381	6.91263	10.6724	5.43431	6.26822	8.05336	1.28479	0.361535
PATL1	3.0468	4.46152	6.67596	4.01762	3.75416	5.34679	1.42423	0.510182
PAWR	4.95308	4.98313	7.08422	5.21528	4.96811	6.14975	1.23785	0.307832
PBDC1	4.92073	3.68558	6.30612	7.24441	4.30316	6.77527	1.57449	0.654883
PBRM1	7.80646	5.15343	6.42237	5.19278	6.47994	5.80758	0.896239	-0.158045
PBX3	4.47324	3.19069	3.91353	4.61827	3.83197	4.2659	1.11324	0.154766
PCBP1	3.80669	3.53549	5.17367	5.02952	3.67109	5.1016	1.38967	0.47474
PCBP2	8.26449	7.71409	9.46018	8.88404	7.98929	9.17211	1.14805	0.199186
PCGF2	5.03282	4.95625	3.91862	5.25502	4.99454	4.58682	0.918368	-0.122855
PCGF3	2.23204	5.18674	2.63624	6.56007	3.70939	4.59816	1.2396	0.309874
PCGF5	8.76406	5.56707	5.37427	7.06181	7.16556	6.21804	0.867767	-0.20462
PCID2	5.94161	4.68241	4.01414	4.12195	5.31201	4.06805	0.765821	-0.384921
PCMT1	6.80419	7.66968	7.425	7.74874	7.23693	7.58687	1.04835	0.0681266
PCNA	4.2183	5.74561	4.62831	6.16181	4.98196	5.39506	1.08292	0.114926
PCNX4	4.44085	2.65421	5.09131	2.79153	3.54753	3.94142	1.11103	0.151899
PDAP1	9.74596	11.7985	10.2798	11.2151	10.7722	10.7475	0.9977	-0.00332238
PDCD10	3.76191	3.26189	6.15722	5.49491	3.5119	5.82606	1.65895	0.73027
PDCD11	5.23125	3.09438	3.27017	3.25464	4.16281	3.26241	0.783702	-0.351622
PDCD2	4.21135	5.08292	3.74758	2.68021	4.64714	3.2139	0.691586	-0.532019
PDCD5	10.9681	8.05531	7.43335	13.9751	9.5117	10.7042	1.12538	0.170407
PDCD6	4.41465	6.58555	5.11239	10.267	5.5001	7.68971	1.3981	0.483472
PDCD6IP	8.52774	6.27355	5.58151	7.78703	7.40065	6.68427	0.903201	-0.146882
PDGFC	3.71816	6.20192	4.49284	3.92329	4.96004	4.20807	0.848394	-0.237194
PDHB	5.70841	3.99478	7.38711	6.81784	4.8516	7.10247	1.46394	0.549861
PDLIM1	9.93124	6.96248	8.02166	10.3448	8.44686	9.18323	1.08718	0.120588
PDLIM5	4.37278	4.68998	4.8066	6.09689	4.53138	5.45174	1.20311	0.266767
PDLIM7	4.70026	4.03425	6.17527	8.38874	4.36726	7.28201	1.66741	0.737609
PDP2	2.99336	3.72095	2.9402	1.86945	3.35716	2.40483	0.716329	-0.481306
PDPR	7.18354	4.89617	7.77088	11.6835	6.03985	9.72721	1.6105	0.687513
PDS5A	6.32988	6.33543	4.43171	6.24012	6.33266	5.33591	0.842603	-0.247075
PDZD8	4.73598	5.49716	4.00356	4.89138	5.11657	4.44747	0.869229	-0.202192
PEA15	7.36613	5.50467	7.94207	9.85843	6.4354	8.90025	1.38301	0.467816
PEAK1	4.93289	2.70246	3.4184	4.99928	3.81768	4.20884	1.10246	0.140729
PEF1	8.75633	5.87741	7.01745	6.95675	7.31687	6.9871	0.95493	-0.0665329
PELP1	2.97748	4.49887	4.28916	5.47054	3.73818	4.87985	1.30541	0.384503
PFAS	5.24576	7.62424	6.18427	5.37567	6.435	5.77997	0.898208	-0.154878
PFDN1	5.3223	4.68203	9.00519	3.55178	5.00217	6.27848	1.25515	0.327863
PFDN2	7.56252	5.43834	7.66032	7.86144	6.50043	7.76088	1.1939	0.255684
PFKP	7.72111	8.5377	11.4279	8.71978	8.12941	10.0739	1.23919	0.309395
PFN1	13.7913	13.4937	30.4193	14.0416	13.6425	22.2304	1.6295	0.704429
PFN2	5.65813	6.88333	8.79881	10.526	6.27073	9.66242	1.54088	0.623752
PGAM1	8.58082	10.6885	18.2777	16.3979	9.63467	17.3378	1.79952	0.847611
PGAM5	5.49613	5.01447	5.55615	5.78552	5.2553	5.67083	1.07907	0.109788
PGM2L1	4.20291	4.73667	6.55695	2.07594	4.46979	4.31644	0.965693	-0.050364
PGRMC1	7.87846	9.10606	10.9233	9.14907	8.49226	10.0362	1.1818	0.240987
PGRMC2	4.50516	4.45294	4.91036	4.02064	4.47905	4.4655	0.996973	-0.00437314
PHB	9.27831	12.0664	21.2752	9.3242	10.6723	15.2997	1.43358	0.519627
PHB2	7.93415	10.0137	9.90153	7.15508	8.97392	8.52831	0.950344	-0.073479
PHC2	2.78832	2.44938	2.25858	1.55424	2.61885	1.90641	0.727957	-0.458075
PHC3	2.75625	2.66777	2.8352	4.25915	2.71201	3.54718	1.30795	0.387308
PHF23	2.24845	1.30211	2.46161	3.60885	1.77528	3.03523	1.70972	0.773759
PHF5A	6.41615	5.87792	2.75559	6.71617	6.14704	4.73588	0.770434	-0.376257
PHLDA1	2.26339	3.71833	1.84613	1.89662	2.99086	1.87138	0.625698	-0.676461
PHLDA2	4.18425	3.59582	5.08506	5.88437	3.89003	5.48472	1.40994	0.495635
PHRF1	2.17899	2.83849	3.18758	4.43156	2.50874	3.80957	1.51852	0.602666
PHTF2	6.9222	5.12163	6.8505	7.74727	6.02192	7.29889	1.21205	0.277453
PICALM	5.21394	4.07841	6.49392	6.53328	4.64618	6.5136	1.40193	0.487411
PIK3CD	5.21876	5.03965	3.51545	6.67567	5.1292	5.09556	0.99344	-0.00949453
PIM3	2.83081	2.622	2.86817	3.24075	2.7264	3.05446	1.12033	0.163919
PIP4K2C	5.91029	5.44368	10.9996	8.13317	5.67699	9.56637	1.68511	0.752846
PIP4P1	5.09468	2.64005	1.89332	2.34652	3.86737	2.11992	0.548156	-0.867343
PIP5K1A	2.30422	4.26146	3.37646	3.06005	3.28284	3.21826	0.980327	-0.028665
PITHD1	2.36872	3.58239	4.52714	7.36134	2.97555	5.94424	1.99769	0.998334
PITPNB	5.68008	3.82059	3.97517	4.91169	4.75034	4.44343	0.935393	-0.0963553
PKD2	3.39717	2.47155	6.61192	5.42827	2.93436	6.02009	2.05158	1.03674
PKM	16.7908	14.161	23.3645	16.4128	15.4759	19.8886	1.28513	0.361919
PKMYT1	4.88429	6.29083	4.34405	5.17414	5.58756	4.7591	0.851731	-0.231531
PKP4	7.58198	3.96379	3.22424	7.58409	5.77289	5.40416	0.936129	-0.0952212
PLAU	4.10786	5.07964	4.6507	3.4513	4.59375	4.051	0.881849	-0.181396
PLAUR	3.41806	4.25679	2.59448	3.74247	3.83743	3.16848	0.825678	-0.27635
PLEKHA2	4.04868	4.28507	3.36849	5.02044	4.16688	4.19447	1.00662	0.00952225
PLEKHB2	7.82613	6.6265	9.7272	6.23932	7.22632	7.98326	1.10475	0.143717
PLEKHM2	5.99831	7.29814	6.13106	5.73986	6.64823	5.93546	0.892788	-0.16361
PLEKHO1	3.60435	3.32674	5.01121	2.60736	3.46555	3.80929	1.09919	0.136438
PLIN2	4.66732	3.23743	7.05151	3.6064	3.95237	5.32896	1.34829	0.431134
PLIN3	5.39805	7.37953	7.61508	7.63483	6.38879	7.62495	1.19349	0.255185
PLK1	4.80892	3.46427	5.73831	4.22976	4.13659	4.98404	1.20487	0.268872
PLK2	1.68427	1.70125	1.82096	2.29615	1.69276	2.05856	1.21609	0.282254
PLOD2	6.40942	7.72945	4.37022	6.81087	7.06944	5.59055	0.790805	-0.338606
PLPP3	0.084865	1.44562	3.83472	2.47095	0.765242	3.15283	4.12005	2.04266
PLRG1	6.69956	5.33747	4.69736	4.59834	6.01852	4.64785	0.772259	-0.372843
PLS3	12.5993	9.50903	9.89562	12.4272	11.0542	11.1614	1.0097	0.0139306
PLXNB2	3.3637	8.63531	6.09173	9.91893	5.9995	8.00533	1.33433	0.416117
PMEPA1	5.65349	3.5769	5.41083	5.44069	4.61519	5.42576	1.17563	0.233433
PMP22	5.38028	1.2339	3.58264	3.17152	3.30709	3.37708	1.02116	0.0302148
PNN	2.32633	2.2257	4.53788	3.06283	2.27601	3.80036	1.66974	0.739625
PNP	3.30782	3.21354	3.68597	3.2122	3.26068	3.44908	1.05778	0.0810424
PNRC1	2.39252	4.6177	3.9938	4.43042	3.50511	4.21211	1.20171	0.265083
PNRC2	2.54924	1.30369	3.02599	3.1187	1.92647	3.07234	1.59481	0.673382
POC1A	2.52162	5.54259	7.07398	2.49809	4.0321	4.78603	1.18698	0.247298
PODXL	5.10294	4.26606	3.75641	3.78921	4.6845	3.77281	0.805381	-0.312256
POGK	1.67163	3.34964	2.45672	4.01472	2.51063	3.23572	1.28881	0.366037
POGZ	3.97845	3.45356	4.11211	4.20602	3.71601	4.15906	1.11923	0.162504
POLDIP2	6.78281	6.05421	7.08469	6.17087	6.41851	6.62778	1.0326	0.046287
POLE3	4.42516	4.10864	5.02928	4.86751	4.2669	4.9484	1.15972	0.213773
POLR1C	2.95641	1.79072	3.5875	3.44855	2.37357	3.51802	1.48217	0.567708
POLR1D	3.22588	3.9989	3.96517	4.28292	3.61239	4.12404	1.14164	0.191107
POLR1E	3.32887	3.10539	4.00356	2.0191	3.21713	3.01133	0.93603	-0.0953737
POLR2B	5.43509	4.86095	4.75938	4.60137	5.14802	4.68037	0.90916	-0.137393
POLR2C	6.00503	7.09214	7.04908	5.34836	6.54859	6.19872	0.946574	-0.0792133
POLR2D	3.24104	4.76373	3.07312	3.73841	4.00238	3.40577	0.850934	-0.23288
POLR2H	6.28404	4.54763	5.08367	5.46649	5.41583	5.27508	0.974011	-0.0379904
POLR2K	7.10651	8.60363	7.10219	7.94619	7.85507	7.52419	0.957877	-0.0620883
POMP	7.48517	10.1192	14.9667	16.2917	8.80217	15.6292	1.77561	0.828313
PPA1	7.12298	5.51581	8.25767	11.0268	6.3194	9.64222	1.52581	0.609579
PPARD	5.21986	3.09188	3.85235	2.34466	4.15587	3.0985	0.745572	-0.42358
PPFIA1	3.72315	2.50168	6.51969	3.29467	3.11241	4.90718	1.57665	0.656861
PPFIBP1	3.28098	4.71973	5.62787	4.20951	4.00035	4.91869	1.22956	0.298147
PPHLN1	3.9139	7.21959	4.81162	4.8956	5.56675	4.85361	0.871893	-0.197776
PPIA	15.2469	15.3628	30.5753	18.524	15.3048	24.5496	1.60405	0.681716
PPIF	3.31554	3.0441	3.83997	3.46203	3.17982	3.651	1.14818	0.199346
PPIP5K2	6.78133	3.95172	4.03233	2.36506	5.36653	3.19869	0.596045	-0.746506
PPM1F	7.40846	2.6266	2.90196	8.01011	5.01753	5.45604	1.08739	0.120876
PPM1G	6.50093	5.08438	6.04392	4.41502	5.79265	5.22947	0.902776	-0.14756
PPP1CB	5.7251	7.41093	5.67699	8.03465	6.56801	6.85582	1.04382	0.0618721
PPP1CC	6.20524	5.7758	6.84513	4.76539	5.99052	5.80526	0.969075	-0.0453202
PPP1R10	2.82296	1.17408	2.30756	1.99217	1.99852	2.14987	1.07573	0.105314
PPP1R12A	2.67369	3.07355	3.9067	3.39272	2.87362	3.64971	1.27007	0.344912
PPP1R13L	4.1024	5.09331	3.7694	4.70122	4.59786	4.23531	0.921148	-0.118495
PPP1R14B	7.11622	9.84628	9.96335	12.888	8.48125	11.4257	1.34717	0.429928
PPP1R15A	2.38165	2.50712	3.41929	2.47279	2.44439	2.94604	1.20523	0.269304
PPP1R18	2.76022	2.76788	2.69127	2.9451	2.76405	2.81819	1.01958	0.0279819
PPP1R35	5.25703	3.66945	2.10382	6.63712	4.46324	4.37047	0.979214	-0.0303033
PPP1R8	2.40714	3.29877	3.16091	1.82948	2.85296	2.4952	0.8746	-0.193305
PPP2CA	4.74514	4.64552	3.78204	5.63801	4.69533	4.71003	1.00313	0.00450884
PPP2CB	5.80258	4.24118	4.50672	6.49627	5.02188	5.50149	1.09551	0.131596
PPP2R1A	5.33636	6.26439	8.47187	14.5739	5.80037	11.5229	1.98658	0.990285
PPP2R2D	4.25289	2.54764	4.22124	3.30923	3.40026	3.76523	1.10734	0.147093
PPP2R5C	5.41435	5.20203	7.61317	6.25499	5.30819	6.93408	1.3063	0.385485
PPP2R5E	4.04744	3.653	5.77291	4.98229	3.85022	5.3776	1.3967	0.482021
PPP3CA	4.51105	6.29623	7.16109	5.871	5.40364	6.51604	1.20586	0.270065
PPP3CB	7.61832	6.16048	6.15544	3.35799	6.8894	4.75671	0.690439	-0.534414
PPP3R1	3.36097	4.29182	6.12857	4.25001	3.82639	5.18929	1.35618	0.439552
PPP4R1	5.34804	3.98081	6.15555	4.17027	4.66442	5.16291	1.10687	0.146486
PPP4R2	2.92569	2.38	3.99951	4.05136	2.65285	4.02544	1.5174	0.601603
PPP6R1	7.19495	5.80263	5.73295	5.75916	6.49879	5.74605	0.884173	-0.1776
PPP6R3	2.47805	3.88325	4.24935	6.95802	3.18065	5.60369	1.76181	0.817055
PQLC1	8.87621	6.40079	3.37458	7.6908	7.6385	5.53269	0.724317	-0.465308
PRDX1	15.8686	12.5319	20.6495	14.533	14.2003	17.5913	1.2388	0.308942
PRDX3	6.36505	6.91989	12.2147	10.6908	6.64247	11.4527	1.72417	0.7859
PRELID1	12.3423	13.1744	13.9667	11.2482	12.7583	12.6075	0.988174	-0.0171629
PRELID3B	5.02045	3.70655	3.86301	5.79143	4.3635	4.82722	1.10627	0.145706
PRKAG1	7.18692	4.80861	5.28907	6.35583	5.99777	5.82245	0.970769	-0.0427995
PRKAR1A	10.9893	8.46046	10.6484	9.27913	9.7249	9.96375	1.02456	0.0350056
PRKAR2A	6.83612	4.28419	5.23788	5.4548	5.56016	5.34634	0.961544	-0.0565746
PRKCA	3.47867	4.11261	4.26487	4.06704	3.79564	4.16596	1.09756	0.134304
PRKCD	2.55088	4.47156	3.69004	4.04218	3.51122	3.86611	1.10107	0.138912
PRKDC	9.37892	5.04357	8.64065	4.80793	7.21125	6.72429	0.932473	-0.100867
PRMT1	8.45267	14.6328	15.0648	12.9203	11.5427	13.9926	1.21224	0.277679
PRMT5	6.58243	3.77662	4.80281	7.69542	5.17953	6.24912	1.2065	0.270832
PRNP	6.22509	5.42522	8.06261	11.6451	5.82515	9.85386	1.69161	0.758393
PRPF38A	5.18649	4.1313	3.95403	0.928199	4.6589	2.44111	0.523969	-0.932448
PRPF40A	6.3837	5.13888	5.97822	6.58631	5.76129	6.28227	1.09043	0.124893
PRPF8	6.49983	6.63423	7.7925	10.8374	6.56703	9.31495	1.41844	0.504307
PRPS1	6.08592	9.45049	8.66641	10.0667	7.7682	9.36654	1.20575	0.269935
PRPSAP1	4.58262	3.77197	7.47151	5.62294	4.1773	6.54722	1.56733	0.648313
PRPSAP2	4.51195	4.65945	4.87609	6.88959	4.5857	5.88284	1.28287	0.359372
PRR11	7.3454	3.9656	5.33551	5.08352	5.6555	5.20952	0.921141	-0.118506
PRR13	10.7496	7.61411	8.32035	9.72571	9.18186	9.02303	0.982702	-0.0251739
PRRC1	6.19445	3.23255	5.60241	4.32932	4.7135	4.96586	1.05354	0.0752461
PRRC2C	3.90678	3.84745	4.10014	5.53526	3.87712	4.8177	1.2426	0.313362
PRSS23	7.01044	7.36024	11.0758	13.167	7.18534	12.1214	1.68697	0.754431
PRXL2A	7.75212	9.40629	8.65541	11.0868	8.57921	9.87112	1.15059	0.20237
PSAP	22.4946	14.3021	22.9398	26.8586	18.3983	24.8992	1.35334	0.436525
PSIP1	6.58636	4.24085	6.37023	6.99827	5.41361	6.68425	1.23471	0.304175
PSMA3	7.95369	8.57382	10.5347	8.97579	8.26376	9.75524	1.18048	0.239379
PSMA4	5.85051	6.36763	6.59112	9.19341	6.10907	7.89226	1.29189	0.369487
PSMA7	15.125	10.1075	15.1993	12.9753	12.6162	14.0873	1.1166	0.159116
PSMB1	10.5236	14.0969	11.9768	9.97812	12.3103	10.9775	0.891732	-0.165318
PSMB2	6.08461	7.21891	10.2469	9.50416	6.65176	9.87551	1.48465	0.57012
PSMB4	14.2277	14.6373	16.7105	9.12918	14.4325	12.9198	0.89519	-0.159734
PSMB5	6.62453	7.23827	8.79796	7.84817	6.9314	8.32306	1.20078	0.263969
PSMC1	8.19401	6.24019	6.00446	9.55365	7.2171	7.77906	1.07786	0.108176
PSMC3IP	5.80663	3.39426	6.02762	4.82277	4.60044	5.4252	1.17928	0.237903
PSMC4	8.33379	8.00355	6.40863	12.4512	8.16867	9.4299	1.1544	0.207141
PSMC5	8.39585	7.46238	7.60256	12.685	7.92911	10.1438	1.27931	0.355364
PSMC6	5.94364	5.80928	6.34574	6.59782	5.87646	6.47178	1.10131	0.139215
PSMD1	7.05051	6.57762	9.70898	8.2685	6.81407	8.98874	1.31914	0.399602
PSMD11	4.67334	4.45503	5.31313	7.00665	4.56418	6.15989	1.34961	0.432547
PSMD12	7.38998	3.85763	4.69223	4.94879	5.62381	4.82051	0.857161	-0.222361
PSMD14	5.90784	9.05591	8.2774	5.17188	7.48187	6.72464	0.898791	-0.153943
PSMD3	7.70951	9.01539	6.13209	7.57585	8.36245	6.85397	0.819613	-0.286986
PSMD4	7.12994	8.13244	8.79672	14.2505	7.63119	11.5236	1.51007	0.594614
PSMD6	3.35252	4.35259	6.27645	8.86007	3.85255	7.56826	1.96448	0.974147
PSMD7	4.60021	5.15426	4.92442	3.43147	4.87724	4.17794	0.856621	-0.223271
PSMD9	9.05331	6.74153	5.60909	6.79967	7.89742	6.20438	0.785621	-0.348094
PSME3	5.70358	5.15078	6.01384	6.12962	5.42718	6.07173	1.11876	0.161905
PSME4	7.91001	4.56433	5.50707	4.29005	6.23717	4.89856	0.785383	-0.348532
PSMG1	7.09811	4.18359	6.01067	8.19877	5.64085	7.10472	1.25951	0.332865
PSMG3	5.14282	2.27164	2.23325	2.37924	3.70723	2.30624	0.622094	-0.684796
PTAR1	5.33231	5.42266	2.95501	2.32837	5.37749	2.64169	0.49125	-1.02547
PTBP1	7.23702	6.60077	7.82011	6.01206	6.91889	6.91609	0.999594	-0.000585524
PTBP3	6.31605	4.51732	6.0693	3.60477	5.41668	4.83704	0.892989	-0.163286
PTDSS1	8.43685	6.84259	9.37347	9.17603	7.63972	9.27475	1.21402	0.279787
PTEN	6.48339	3.85232	4.32518	4.5687	5.16786	4.44694	0.860499	-0.216754
PTGES3	6.31987	6.21531	7.25752	5.56461	6.26759	6.41106	1.02289	0.0326526
PTMA	10.3509	10.1765	13.411	10.8538	10.2637	12.1324	1.18207	0.241314
PTP4A2	7.17499	4.87215	6.46194	6.67723	6.02357	6.56959	1.09065	0.125184
PTPMT1	5.11773	5.40492	6.74531	7.13451	5.26132	6.93991	1.31904	0.399492
PTPN1	4.20995	2.87035	3.78358	3.67195	3.54015	3.72776	1.053	0.0745007
PTPN11	5.22826	6.51177	8.89871	6.17468	5.87001	7.53669	1.28393	0.360568
PTPN12	3.04562	4.16764	4.17884	2.58934	3.60663	3.38409	0.938297	-0.0918827
PTPN14	3.85241	3.65458	3.63735	3.39953	3.75349	3.51844	0.937378	-0.0932979
PTPN21	3.30333	2.94559	0.221974	3.82085	3.12446	2.02141	0.646964	-0.628242
PTPRK	5.37203	3.66354	5.18035	3.32217	4.51778	4.25126	0.941005	-0.0877251
PTTG1	7.68291	7.55977	7.44866	9.20473	7.62134	8.3267	1.09255	0.1277
PTTG1IP	7.46052	8.99211	10.5566	9.00886	8.22632	9.78274	1.1892	0.249992
PTX3	3.68972	4.15377	2.80162	2.65417	3.92175	2.72789	0.695581	-0.523709
PUDP	2.72654	4.59109	4.08803	5.53691	3.65881	4.81247	1.31531	0.395401
PUM1	4.22091	2.83403	2.30957	3.38566	3.52747	2.84762	0.807269	-0.308879
PUM2	2.54077	2.94182	4.32771	2.76087	2.7413	3.54429	1.29292	0.370638
PUM3	3.50477	4.79809	4.10045	3.04934	4.15143	3.5749	0.861124	-0.215706
PURA	2.98021	3.15875	3.03047	2.54302	3.06948	2.78674	0.907889	-0.139413
PUS1	3.80947	2.8113	2.61881	3.44849	3.31038	3.03365	0.916403	-0.125945
PVR	3.88791	2.92153	5.07289	4.11301	3.40472	4.59295	1.349	0.431886
PWP1	4.34157	3.75354	4.96834	4.89647	4.04755	4.9324	1.21861	0.28524
PXDC1	2.90777	3.17016	2.92797	3.31997	3.03896	3.12397	1.02797	0.0398014
PXDN	7.52948	8.98506	12.2009	11.6875	8.25727	11.9442	1.44651	0.532573
PXN	5.71156	4.02337	4.89636	6.01334	4.86747	5.45485	1.12067	0.164368
PYCR2	7.69312	4.15849	7.98897	5.99394	5.9258	6.99145	1.17983	0.238582
QKI	5.34529	5.61987	3.99431	4.16482	5.48258	4.07956	0.744096	-0.42644
QRICH1	1.52372	2.94527	4.80002	4.71932	2.23449	4.75967	2.13009	1.09091
QSOX1	13.2889	11.6298	15.2076	19.4082	12.4593	17.3079	1.38915	0.474208
RAB10	4.90684	6.27542	9.23152	6.51591	5.59113	7.87372	1.40825	0.493905
RAB11A	5.9949	5.92306	10.3263	8.90872	5.95898	9.61751	1.61395	0.690598
RAB11FIP5	3.46285	3.52474	3.52245	4.22133	3.4938	3.87189	1.10822	0.148242
RAB12	1.86549	2.65954	5.19737	4.91599	2.26251	5.05668	2.23498	1.16026
RAB14	3.32207	3.68363	4.26376	5.94035	3.50285	5.10206	1.45654	0.54255
RAB18	5.45363	7.81781	4.62641	5.97271	6.63572	5.29956	0.798641	-0.324381
RAB1A	6.55213	4.05411	5.64641	5.51882	5.30312	5.58261	1.0527	0.0740989
RAB21	4.72691	4.25357	5.02207	8.75952	4.49024	6.8908	1.53462	0.617878
RAB22A	5.06974	3.52424	5.6529	4.53991	4.29699	5.09641	1.18604	0.246154
RAB2A	6.57741	5.24496	5.41652	6.5258	5.91119	5.97116	1.01015	0.0145642
RAB31	4.92747	5.45192	6.72017	6.69593	5.1897	6.70805	1.29257	0.370243
RAB32	4.91432	5.49023	6.88948	7.75565	5.20228	7.32256	1.40757	0.493206
RAB34	9.49915	7.79388	9.62457	8.18559	8.64651	8.90508	1.0299	0.04251
RAB35	3.1122	3.28603	4.38128	4.80475	3.19912	4.59301	1.43571	0.521767
RAB3B	6.20613	6.08896	8.33192	9.18358	6.14754	8.75775	1.42459	0.51055
RAB3GAP1	2.97017	3.71629	5.42084	4.95858	3.34323	5.18971	1.5523	0.634411
RAB3GAP2	4.73068	2.36913	3.3072	3.9464	3.54991	3.6268	1.02166	0.0309149
RAB5A	3.1578	4.67447	6.02978	4.3397	3.91614	5.18474	1.32394	0.40484
RAB5B	6.12569	3.37711	3.94324	6.51333	4.7514	5.22828	1.10037	0.137985
RAB7A	6.99155	5.40342	7.96521	11.3254	6.19749	9.6453	1.55632	0.638142
RAB8A	7.52288	5.33688	6.48506	9.05363	6.42988	7.76934	1.20832	0.273
RABGGTB	4.72517	2.32309	3.65019	4.31689	3.52413	3.98354	1.13036	0.176784
RAC1	6.74883	8.30231	7.81509	7.59872	7.52557	7.7069	1.0241	0.0343509
RACGAP1	4.56679	4.40408	6.72426	4.12179	4.48543	5.42303	1.20903	0.273851
RAD1	4.73592	2.2608	1.91897	5.38337	3.49836	3.65117	1.04368	0.0616787
RAD21	4.77657	4.83008	4.2198	4.52987	4.80333	4.37483	0.910793	-0.134805
RAD23B	6.36969	5.88254	7.48919	5.80914	6.12612	6.64916	1.08538	0.1182
RAF1	4.80239	1.56749	2.64194	5.44568	3.18494	4.04381	1.26967	0.344449
RAI14	4.31183	5.04479	3.78339	4.76761	4.67831	4.2755	0.913898	-0.129896
RALA	6.73643	5.03793	4.62154	6.70527	5.88718	5.6634	0.961989	-0.0559073
RALBP1	5.7841	6.6603	5.13578	8.37566	6.2222	6.75572	1.08574	0.118684
RALGPS2	4.56425	3.8788	5.90245	5.99883	4.22152	5.95064	1.4096	0.495281
RAN	6.53535	6.65998	6.66587	7.66081	6.59767	7.16334	1.08574	0.118677
RANBP1	10.066	9.78348	11.3702	10.0552	9.92474	10.7127	1.07939	0.11022
RANBP3	4.82675	2.60474	3.56327	3.48661	3.71575	3.52494	0.948649	-0.0760543
RANBP9	3.93802	1.94534	4.88979	3.69574	2.94168	4.29276	1.45929	0.545266
RANGAP1	4.78591	4.83462	5.12846	8.61962	4.81026	6.87404	1.42904	0.515042
RAP1A	4.53536	5.57771	6.46886	8.48227	5.05653	7.47557	1.4784	0.564034
RAP1B	5.08484	4.51383	4.9559	5.14842	4.79933	5.05216	1.05268	0.0740654
RAPGEF1	5.35935	2.97621	2.73039	6.699	4.16778	4.71469	1.13123	0.177886
RAPH1	2.90353	2.86623	2.53506	4.98918	2.88488	3.76212	1.30408	0.383034
RARA	1.92801	2.02856	2.33732	4.57053	1.97828	3.45393	1.74592	0.80399
RARB	3.38962	3.02297	2.0003	3.48492	3.20629	2.74261	0.855383	-0.225357
RARS	5.70509	4.61526	5.35426	8.07953	5.16017	6.71689	1.30168	0.380374
RASA1	3.46939	4.65459	1.74142	2.66	4.06199	2.20071	0.541781	-0.884219
RASA2	2.4905	2.3291	2.00974	2.31648	2.4098	2.16311	0.897631	-0.155806
RASA3	4.11774	4.89066	4.79352	3.27605	4.5042	4.03479	0.895783	-0.15878
RB1	5.6967	5.42285	6.03279	7.21828	5.55978	6.62553	1.19169	0.25301
RBBP7	8.1327	8.37809	6.30531	6.87662	8.2554	6.59097	0.798383	-0.324847
RBBP8	3.50955	3.47213	5.0877	3.96355	3.49084	4.52562	1.29643	0.374541
RBFOX2	2.89363	4.5123	4.46964	5.68441	3.70296	5.07703	1.37107	0.455304
RBM12	4.44299	4.31603	4.69603	5.89054	4.37951	5.29328	1.20865	0.273394
RBM14	4.78619	2.78083	3.19232	3.23877	3.78351	3.21554	0.849884	-0.234662
RBM15	3.06013	3.90259	1.11491	2.22387	3.48136	1.66939	0.479523	-1.06033
RBM15B	3.56133	2.62435	3.99572	4.91636	3.09284	4.45604	1.44076	0.526828
RBM17	4.22708	3.552	3.17376	4.92352	3.88954	4.04864	1.04091	0.0578391
RBM22	3.95513	3.51379	2.26442	3.32801	3.73446	2.79621	0.74876	-0.417425
RBM23	3.28862	2.19693	3.74336	4.32311	2.74277	4.03323	1.47049	0.556301
RBM25	3.47589	4.0401	4.09897	5.41789	3.75799	4.75843	1.26621	0.340521
RBM26	3.80231	3.26135	3.0571	4.1953	3.53183	3.6262	1.02672	0.038041
RBM39	3.21765	2.97709	1.54863	3.53304	3.09737	2.54083	0.82032	-0.285742
RBM6	4.85307	7.03849	5.575	4.88627	5.94578	5.23064	0.879722	-0.184881
RBM8A	7.1219	5.78074	5.39651	8.16579	6.45132	6.78115	1.05113	0.0719363
RBMS1	2.97009	2.95839	2.3098	3.05697	2.96424	2.68338	0.905252	-0.143608
RBMS2	4.95351	5.69298	3.24357	8.007	5.32324	5.62529	1.05674	0.0796206
RBMS3	4.21258	3.9978	5.3011	4.11437	4.10519	4.70774	1.14678	0.197586
RBMX	8.92348	5.19006	5.02506	8.04004	7.05677	6.53255	0.925714	-0.111361
RBPJ	4.55039	3.72395	4.18365	4.68586	4.13717	4.43475	1.07193	0.100209
RBPMS	8.00424	6.24365	4.27525	5.99848	7.12395	5.13687	0.72107	-0.471788
RBX1	7.17685	8.15744	7.56822	12.9651	7.66714	10.2666	1.33904	0.421203
RC3H2	5.50975	3.98418	6.24944	6.4886	4.74697	6.36902	1.3417	0.424066
RCC1	4.16393	4.37507	6.49633	2.84662	4.2695	4.67148	1.09415	0.129813
RCC2	4.62515	4.34191	4.68956	4.31662	4.48353	4.50309	1.00436	0.00627885
RDH11	6.0762	4.2417	6.75598	9.54179	5.15895	8.14889	1.57956	0.659525
RDH14	3.12296	2.09397	2.02935	2.97399	2.60847	2.50167	0.959058	-0.0603107
RDX	4.54924	4.6466	6.37067	5.55266	4.59792	5.96167	1.2966	0.374734
RECQL	9.23028	7.60377	6.04184	9.27159	8.41702	7.65672	0.909671	-0.136584
REEP5	8.20877	4.74181	13.8712	15.4831	6.47529	14.6772	2.26664	1.18056
RELA	3.99271	4.37615	4.95808	4.26209	4.18443	4.61008	1.10172	0.139762
REPS1	4.46095	3.02454	5.6272	4.22328	3.74275	4.92524	1.31594	0.396096
RER1	4.37624	6.1641	7.21013	11.7701	5.27017	9.49012	1.80072	0.848578
RETREG2	5.81141	3.31832	7.15523	6.01897	4.56486	6.5871	1.443	0.529072
RETSAT	3.96912	7.11846	11.1424	7.33921	5.54379	9.24081	1.66688	0.737146
REXO2	7.34862	6.38049	6.9891	9.89632	6.86455	8.44271	1.2299	0.29854
RFC1	2.29421	2.5029	5.73515	3.16231	2.39855	4.44873	1.85475	0.891228
RFC5	5.13562	7.58519	4.03898	4.84163	6.36041	4.4403	0.698116	-0.518461
RFK	6.63867	2.95241	3.28542	6.26784	4.79554	4.77663	0.996057	-0.00570048
RFLNB	7.07869	7.97344	8.85082	13.5078	7.52607	11.1793	1.48541	0.57086
RFTN1	4.73344	5.36918	4.90316	5.6052	5.05131	5.25418	1.04016	0.0568064
RFWD3	2.33291	1.87133	4.72949	2.36291	2.10212	3.5462	1.68696	0.754428
RGMB	2.30533	2.47477	1.93846	2.06002	2.39005	1.99924	0.836484	-0.25759
RGP1	3.37177	3.42806	3.51398	3.58987	3.39992	3.55192	1.04471	0.0631015
RGS10	8.20719	6.28807	3.7008	7.1169	7.24763	5.40885	0.746293	-0.422186
RGS4	2.71303	1.80288	3.16069	3.43449	2.25796	3.29759	1.46043	0.546395
RHEB	5.42559	5.00222	6.38307	10.0869	5.21391	8.23501	1.57943	0.659406
RHNO1	3.38621	4.90199	5.03665	3.63796	4.1441	4.3373	1.04662	0.065741
RHOA	12.1479	16.3042	22.8871	21.9917	14.2261	22.4394	1.57735	0.657499
RHOBTB3	4.39449	5.70635	5.63435	5.25435	5.05042	5.44435	1.078	0.108356
RHOQ	11.0072	7.59073	9.06162	11.0596	9.29898	10.0606	1.08191	0.113574
RIC8A	3.92968	4.28327	6.00078	4.80947	4.10647	5.40513	1.31625	0.396429
RILPL2	5.49171	3.09225	8.81715	4.90008	4.29198	6.85862	1.59801	0.676274
RIN2	2.26419	2.57093	3.04228	1.64347	2.41756	2.34288	0.96911	-0.0452677
RIOK3	4.89793	4.12219	3.12127	4.92295	4.51006	4.02211	0.891808	-0.165195
RIOX1	3.26244	2.22527	2.15728	1.59553	2.74386	1.87641	0.683858	-0.548232
RIPK2	2.41981	3.64567	3.83021	6.09981	3.03274	4.96501	1.63714	0.711174
RLIM	2.28152	2.38314	2.36275	2.21514	2.33233	2.28895	0.981399	-0.0270887
RMC1	6.59604	4.7446	8.97666	3.83118	5.67032	6.40392	1.12938	0.175526
RMI1	5.44755	3.77036	2.05558	6.21338	4.60895	4.13448	0.897053	-0.156735
RNASEH1	5.26184	4.34127	4.7334	6.11349	4.80156	5.42344	1.12952	0.175707
RNASEK	13.2403	8.73232	15.4834	12.0744	10.9863	13.7789	1.25419	0.326759
RND3	2.60962	1.68378	2.44832	2.28015	2.1467	2.36424	1.10134	0.139256
RNF114	6.06077	2.50294	2.83018	1.83589	4.28186	2.33303	0.544865	-0.876028
RNF115	3.29879	7.2674	11.0046	2.12879	5.28309	6.56671	1.24297	0.313789
RNF144B	2.86384	4.31385	1.21832	3.53672	3.58884	2.37752	0.662475	-0.594062
RNF145	4.01599	6.23	5.29653	5.55495	5.12299	5.42574	1.0591	0.0828329
RNF169	2.09438	1.78983	2.40293	2.39353	1.94211	2.39823	1.23486	0.304349
RNF187	5.26065	5.51216	5.26308	8.35937	5.38641	6.81123	1.26452	0.338591
RNF19A	2.35749	0.785284	2.49824	2.84517	1.57139	2.67171	1.70022	0.765722
RNF216	2.58776	3.40591	4.7741	3.91057	2.99683	4.34234	1.44898	0.535033
RNF219	1.94926	0.929919	2.28255	1.64464	1.43959	1.96359	1.364	0.447839
RNF26	2.74025	2.3906	5.71517	3.33811	2.56543	4.52664	1.76448	0.819243
RNF4	2.64981	3.34201	2.70618	3.53672	2.99591	3.12145	1.0419	0.0592197
RNH1	8.85445	7.08697	10.0871	12.6553	7.97071	11.3712	1.42662	0.512603
RNPS1	6.06542	3.62796	3.86178	4.87193	4.84669	4.36686	0.900998	-0.150404
ROCK1	3.54028	3.90327	3.16851	5.9036	3.72177	4.53606	1.21879	0.28545
ROCK2	3.20662	5.60244	3.96321	5.56298	4.40453	4.76309	1.08141	0.11291
RPA1	6.36294	4.66673	5.80792	11.8178	5.51483	8.81284	1.59802	0.67629
RPL13	12.2267	10.9222	15.5119	14.0695	11.5744	14.7907	1.27788	0.353747
RPL13A	9.44189	9.29999	14.8966	13.4258	9.37094	14.1612	1.51118	0.595678
RPL15	9.08338	9.59663	15.7408	16.0515	9.34001	15.8961	1.70194	0.767181
RPL18	12.8629	18.6887	19.3698	18.843	15.7758	19.1064	1.21112	0.27634
RPL27A	19.2181	18.2971	47.1424	38.6322	18.7576	42.8873	2.2864	1.19308
RPL31	16.0089	15.1352	36.599	25.9022	15.5721	31.2506	2.00684	1.00492
RPL34	15.1344	14.9366	28.9932	15.6035	15.0355	22.2983	1.48305	0.568564
RPL35A	13.5867	13.2178	25.5528	17.3044	13.4022	21.4286	1.59888	0.677061
RPL36AL	4.87783	4.79287	4.82397	7.0971	4.83535	5.96054	1.2327	0.301823
RPL4	9.29363	12.5075	14.6096	11.2921	10.9006	12.9508	1.18809	0.248642
RPL41	15.1591	16.1806	36.3472	22.2135	15.6698	29.2804	1.86858	0.901943
RPL5	10.7582	9.40983	14.872	11.5153	10.084	13.1937	1.30837	0.387774
RPL6	16.6143	17.5811	24.2376	17.6435	17.0977	20.9405	1.22476	0.292496
RPL7A	18.8276	11.6782	26.9374	18.069	15.2529	22.5032	1.47534	0.561047
RPL7L1	5.23347	5.2572	4.52281	6.79917	5.24533	5.66099	1.07924	0.11002
RPLP0	20.9356	19.8969	57.1172	22.3235	20.4163	39.7203	1.94553	0.96016
RPRD2	1.36028	1.97234	2.08353	2.88042	1.66631	2.48198	1.4895	0.574832
RPS14	17.1513	15.6007	30.9851	22.4944	16.376	26.7398	1.63286	0.707405
RPS15A	14.8513	16.2119	21.6034	15.3724	15.5316	18.4879	1.19034	0.251377
RPS16	17.4449	22.6411	44.6363	23.9741	20.043	34.3052	1.71158	0.775331
RPS19BP1	3.39439	6.08066	6.52069	9.66897	4.73752	8.09483	1.70866	0.772868
RPS23	15.2063	18.4253	45.053	24.6048	16.8158	34.8289	2.0712	1.05047
RPS24	18.8341	22.1714	55.8956	27.3317	20.5027	41.6137	2.02967	1.02124
RPS27L	9.78191	9.45954	16.8777	10.031	9.62072	13.4544	1.39848	0.483857
RPS6	13.0147	15.5983	20.3142	22.3179	14.3065	21.3161	1.48996	0.575272
RPS6KA2	7.21373	6.78131	6.67234	6.37766	6.99752	6.525	0.932473	-0.100866
RPS8	17.1055	18.7146	29.7635	19.8724	17.91	24.8179	1.3857	0.470617
RPUSD3	3.6789	2.65149	4.64765	7.06035	3.1652	5.854	1.84949	0.887128
RRAGA	3.7937	6.13433	7.06969	6.48316	4.96402	6.77642	1.36511	0.449016
RRAGC	4.31563	5.71195	5.5912	5.16281	5.01379	5.37701	1.07244	0.100903
RRAS	4.85818	9.90367	16.019	11.406	7.38093	13.7125	1.85783	0.893617
RRAS2	4.8302	4.2771	3.76008	9.8366	4.55365	6.79834	1.49294	0.57816
RRM1	6.15188	6.0795	5.07299	6.39562	6.11569	5.7343	0.937638	-0.0928968
RRM2	5.23571	4.9114	4.27715	4.92039	5.07355	4.59877	0.90642	-0.141748
RRN3	2.12217	1.34383	6.09525	3.56079	1.733	4.82802	2.78594	1.47816
RRS1	3.99685	2.281	3.96233	1.42166	3.13892	2.692	0.857619	-0.221592
RSL1D1	4.47761	4.64397	5.53247	4.5791	4.56079	5.05579	1.10853	0.148652
RSL24D1	5.44971	7.18576	3.09097	9.2003	6.31774	6.14563	0.972758	-0.0398468
RSPRY1	4.1579	4.29359	3.10866	4.51279	4.22574	3.81073	0.901788	-0.149139
RSRC2	3.27616	2.07634	1.55636	3.5558	2.67625	2.55608	0.955098	-0.0662792
RSRP1	1.56217	2.23665	2.67917	1.92645	1.89941	2.30281	1.21238	0.277845
RSU1	9.41794	8.03792	17.7335	12.3033	8.72793	15.0184	1.72073	0.78302
RTCB	4.61285	6.64437	8.32239	7.24843	5.62861	7.78541	1.38318	0.467994
RTL6	2.64372	2.54081	3.00856	4.52128	2.59226	3.76492	1.45237	0.538408
RTN4	6.85768	6.22388	8.75149	10.674	6.54078	9.71272	1.48495	0.570413
RTRAF	7.37612	6.75417	11.235	9.79318	7.06514	10.5141	1.48816	0.57353
RUVBL1	6.54712	8.02971	6.53535	9.63511	7.28841	8.08523	1.10933	0.149684
RWDD1	5.95552	8.33172	8.62685	4.0195	7.14362	6.32318	0.88515	-0.176006
RXYLT1	3.02746	6.86357	3.07419	5.70791	4.94551	4.39105	0.887886	-0.171554
RYBP	2.98115	2.36429	3.25812	1.14449	2.67272	2.20131	0.82362	-0.279949
S100A11	11.7124	15.4365	27.8228	15.5769	13.5745	21.6999	1.59858	0.676793
S100A16	7.08777	7.27208	6.5952	10.5806	7.17993	8.58792	1.1961	0.258339
SACS	3.74032	2.09501	2.79133	5.00352	2.91767	3.89743	1.3358	0.417707
SAE1	7.94225	6.71534	6.96302	7.38121	7.32879	7.17212	0.978622	-0.0311765
SAFB	4.67175	4.2756	2.4099	2.54144	4.47368	2.47567	0.553386	-0.853643
SAMD1	6.71885	6.99642	5.7974	5.97638	6.85763	5.88689	0.858444	-0.220204
SAMD4B	4.45803	6.42695	5.95869	6.01388	5.44249	5.98629	1.09992	0.137394
SAP18	7.06462	6.62265	9.10581	10.5604	6.84363	9.83312	1.43683	0.522887
SAP30BP	3.33139	3.04087	3.88266	4.43548	3.18613	4.15907	1.30537	0.384457
SAP30L	4.4213	3.79529	5.4693	4.14915	4.10829	4.80922	1.17061	0.227264
SAR1A	5.7587	3.81995	7.89501	7.88952	4.78933	7.89226	1.64789	0.720616
SART3	3.33748	3.40548	6.32435	2.78969	3.37148	4.55702	1.35164	0.434709
SASH1	3.08724	3.0375	2.60101	3.76008	3.06237	3.18055	1.03859	0.0546274
SBDS	4.18444	4.26668	5.91464	7.90204	4.22556	6.90834	1.63489	0.709196
SCAF11	2.44608	3.61821	5.17427	4.1945	3.03215	4.68439	1.54491	0.62752
SCARB2	14.5405	8.61939	9.59578	15.034	11.5799	12.3149	1.06347	0.088777
SCG5	5.1461	4.90671	8.6842	9.17051	5.02641	8.92735	1.77609	0.828705
SCO1	3.26888	5.90588	1.98947	4.69994	4.58738	3.34471	0.72911	-0.455791
SCOC	5.84341	7.28215	9.21714	9.66399	6.56278	9.44057	1.4385	0.524566
SCRN1	6.01797	4.25512	7.29218	9.85319	5.13655	8.57268	1.66896	0.738948
SDAD1	1.76157	1.49631	2.34013	3.90546	1.62894	3.12279	1.91707	0.938901
SDC1	6.15103	6.46614	9.2047	8.84185	6.30858	9.02328	1.43032	0.516335
SDC2	8.59029	8.3777	11.1936	5.89023	8.48399	8.54191	1.00683	0.00981533
SDC4	5.35805	4.24164	5.05992	4.53101	4.79984	4.79546	0.999088	-0.00131694
SDCBP	8.04036	6.12598	7.1688	9.26323	7.08317	8.21602	1.15994	0.214045
SDE2	3.15228	3.16872	4.23945	2.40064	3.1605	3.32005	1.05048	0.0710507
SDHB	7.05912	8.44328	9.45153	8.5813	7.7512	9.01641	1.16323	0.218133
SEC11A	5.98629	7.58536	9.35147	7.99384	6.78583	8.67266	1.27805	0.35395
SEC13	7.19329	7.05781	7.95078	7.54678	7.12555	7.74878	1.08746	0.120967
SEC14L1	3.24547	3.1562	4.56091	3.79179	3.20083	4.17635	1.30477	0.383794
SEC16A	3.31406	3.168	3.69945	4.68098	3.24103	4.19021	1.29286	0.370571
SEC22B	5.25375	5.43798	7.18592	6.31047	5.34586	6.74819	1.26232	0.336079
SEC23A	8.81835	9.23587	9.8833	10.7958	9.02711	10.3396	1.14539	0.19584
SEC24C	5.51945	3.42052	3.02087	6.02435	4.46999	4.52261	1.01177	0.0168848
SEC61B	11.2133	12.0464	18.1881	14.156	11.6298	16.1721	1.39057	0.475674
SEC61G	11.314	10.2056	13.3983	14.2039	10.7598	13.8011	1.28265	0.35913
SEC62	4.95962	3.32641	6.30379	5.94617	4.14302	6.12498	1.47839	0.564023
SEL1L	7.00242	5.35596	7.65084	3.41426	6.17919	5.53255	0.895352	-0.159473
SELENOK	7.46202	7.44089	5.91128	5.97337	7.45145	5.94232	0.797471	-0.326495
SELENOS	6.05607	4.41737	4.69659	5.15834	5.23672	4.92746	0.940944	-0.0878186
SELENOT	8.25135	6.67689	9.98363	8.77791	7.46412	9.38077	1.25678	0.329734
SEM1	20.061	16.2959	19.9661	15.8976	18.1785	17.9319	0.986434	-0.0197063
SEMA3C	5.26308	3.39237	5.90232	7.66457	4.32772	6.78345	1.56744	0.648411
SEMA4B	3.54569	2.11759	2.42533	2.28035	2.83164	2.35284	0.830912	-0.267233
SEMA7A	2.76886	3.13104	6.16134	4.97195	2.94995	5.56665	1.88703	0.916116
SENP1	2.8501	4.96864	5.99262	1.93988	3.90937	3.96625	1.01455	0.0208394
SEPHS2	2.97487	2.55477	4.25196	3.38736	2.76482	3.81966	1.38152	0.46626
2025-09-11	10.2859	12.5773	9.81278	11.9343	11.4316	10.8735	0.951181	-0.0722084
2025-09-02	6.85934	10.8316	17.5217	10.3869	8.84545	13.9543	1.57757	0.657704
2025-09-07	5.79791	7.50003	7.2025	7.21769	6.64897	7.2101	1.08439	0.116888
2025-09-08	5.88457	3.96853	6.78189	6.41179	4.92655	6.59684	1.33904	0.421198
2025-09-09	8.68548	5.76548	7.16668	6.80378	7.22548	6.98523	0.966749	-0.0487862
SERBP1	5.86942	5.20347	5.76462	8.43413	5.53644	7.09937	1.2823	0.358732
SERINC1	6.96298	5.051	9.16644	12.6972	6.00699	10.9318	1.81985	0.863818
SERINC3	8.042	5.53592	11.359	9.49688	6.78896	10.4279	1.53601	0.61919
SERPINE1	3.79896	3.69516	4.0422	4.73723	3.74706	4.38972	1.17151	0.22837
SERPINH1	4.64518	5.30089	4.73266	5.57552	4.97304	5.15409	1.03641	0.05159
SERTAD1	2.42869	2.60495	3.39927	2.30702	2.51682	2.85315	1.13363	0.180952
SERTAD2	3.03378	2.12159	3.53124	2.48484	2.57768	3.00804	1.16696	0.22275
SET	6.63008	6.50501	7.01777	7.27712	6.56754	7.14745	1.0883	0.122074
SETD1B	1.22243	1.06749	3.03203	2.15277	1.14496	2.5924	2.26419	1.17899
SETD5	2.42395	1.91057	2.98302	2.67998	2.16726	2.8315	1.30649	0.385691
SETD7	5.66679	3.39283	5.54245	8.57995	4.52981	7.0612	1.55883	0.640462
SF1	4.21044	4.576	5.54809	4.77433	4.39322	5.16121	1.17481	0.232431
SF3A1	5.77692	5.40989	4.2176	4.56266	5.59341	4.39013	0.784876	-0.349463
SF3A3	7.20866	4.89779	8.0071	5.49818	6.05322	6.75264	1.11554	0.157748
SF3B2	7.19218	6.86685	7.01927	7.60068	7.02951	7.30997	1.0399	0.0564421
SF3B3	3.44296	6.34539	5.686	5.62993	4.89417	5.65796	1.15606	0.209217
SF3B4	4.51157	4.31916	3.74162	5.77416	4.41536	4.75789	1.07758	0.107789
SF3B5	12.5557	9.27992	14.1063	17.911	10.9178	16.0087	1.46629	0.552174
SF3B6	10.1002	8.37897	14.2566	13.5138	9.23956	13.8852	1.5028	0.587653
SFPQ	5.38171	4.01156	5.9659	5.11493	4.69664	5.54041	1.17966	0.238366
SFRP1	15.3817	6.7335	12.0801	9.05611	11.0576	10.5681	0.955733	-0.0653207
SFSWAP	3.15781	1.55299	4.40266	2.25337	2.3554	3.32801	1.41293	0.498686
SFXN3	5.62638	0.341031	8.26066	3.84388	2.98371	6.05227	2.02844	1.02037
SGK1	1.58861	1.6462	1.94947	2.24938	1.6174	2.09943	1.29802	0.376315
SGPL1	9.58885	6.40308	2.53301	7.27964	7.99596	4.90633	0.6136	-0.704629
SH3BGRL3	12.2273	15.7009	21.887	15.2125	13.9641	18.5497	1.32839	0.409675
SH3BP4	2.24537	2.85558	2.76304	4.25092	2.55047	3.50698	1.37503	0.459463
SH3BP5	4.07331	2.33803	5.73796	3.40183	3.20567	4.5699	1.42557	0.511536
SH3BP5L	3.34214	2.82125	2.69713	3.84426	3.0817	3.2707	1.06133	0.0858733
SH3GL1	6.11105	3.94887	7.04917	6.14185	5.02996	6.59551	1.31124	0.390937
SH3GLB1	5.04844	4.19271	6.14416	6.35809	4.62057	6.25113	1.35289	0.436044
SH3KBP1	8.53208	7.81101	8.96225	9.4329	8.17155	9.19758	1.12556	0.170645
SH3RF1	2.60213	1.85287	3.97547	3.72529	2.2275	3.85038	1.72857	0.789575
SHB	2.16458	1.35164	0.471882	3.24481	1.75811	1.85834	1.05701	0.0799885
SHC1	6.95596	7.6509	8.85982	7.87239	7.30343	8.36611	1.1455	0.195983
SHCBP1	4.56541	5.48122	3.10668	10.8982	5.02331	7.00242	1.39399	0.479215
SHISA5	10.5953	7.92739	6.17537	5.9866	9.26133	6.08099	0.656599	-0.606915
SHOC2	2.66106	2.11765	3.55162	7.38203	2.38935	5.46682	2.28799	1.19408
SHROOM3	3.79518	3.02171	2.70938	3.00003	3.40845	2.8547	0.837538	-0.255773
SIGMAR1	14.5598	8.92696	11.1126	8.94916	11.7434	10.0309	0.854171	-0.227403
SIN3A	3.53939	2.80655	2.64559	1.46754	3.17297	2.05656	0.648151	-0.625599
SIN3B	3.27777	2.7887	3.80208	4.66166	3.03324	4.23187	1.39517	0.480437
SINHCAF	4.0516	2.58524	2.50938	3.43983	3.31842	2.9746	0.896391	-0.1578
SIRPA	3.60653	4.24092	5.17597	6.05204	3.92372	5.61401	1.43079	0.516807
SKA3	5.62057	1.98071	4.92272	4.15738	3.80064	4.54005	1.19455	0.256467
SKI	3.26172	3.88584	3.90914	4.30771	3.57378	4.10843	1.1496	0.201134
SKIL	2.64316	3.40578	2.54473	3.30843	3.02447	2.92658	0.967633	-0.0474677
SKP1	13.9932	12.8177	21.7771	19.5683	13.4055	20.6727	1.54211	0.624906
SLBP	4.90315	3.15376	4.01752	1.32638	4.02845	2.67195	0.663269	-0.592334
SLC15A4	3.87121	4.80498	4.34802	5.20375	4.3381	4.77589	1.10092	0.138706
SLC16A3	7.08211	4.83756	8.77717	6.31338	5.95984	7.54528	1.26602	0.340301
SLC16A7	6.21233	4.66467	0.957965	6.54946	5.4385	3.75371	0.690212	-0.534889
SLC1A5	6.21324	4.28531	3.13419	6.56985	5.24927	4.85202	0.924322	-0.113533
SLC20A1	3.13962	2.80939	3.39406	3.32741	2.97451	3.36074	1.12985	0.176126
SLC20A2	4.58936	4.09778	6.53494	3.81263	4.34357	5.17378	1.19114	0.252337
SLC25A3	9.85393	8.2452	10.6845	10.5663	9.04957	10.6254	1.17413	0.231596
SLC25A37	2.50734	2.79964	2.53735	1.78248	2.65349	2.15992	0.813991	-0.296916
SLC25A6	8.9582	6.84077	8.99641	8.22249	7.89949	8.60945	1.08987	0.124162
SLC26A2	6.54072	3.5565	4.38195	7.00197	5.04861	5.69196	1.12743	0.173037
SLC29A1	5.78896	3.99876	8.7275	8.22702	4.89386	8.47726	1.73222	0.792626
SLC2A1	4.75503	3.55659	5.2732	5.08576	4.15581	5.17948	1.24632	0.317677
SLC30A7	4.9079	2.86555	4.41482	6.03965	3.88672	5.22723	1.34489	0.427493
SLC35B2	5.77906	6.38338	9.62825	9.39192	6.08122	9.51008	1.56384	0.645096
SLC35B3	5.47469	6.18244	4.18151	9.05618	5.82856	6.61884	1.13559	0.183439
SLC35D1	5.20831	3.81778	3.08914	4.95169	4.51305	4.02041	0.890842	-0.166759
SLC38A1	5.66078	4.0192	5.16685	6.63468	4.83999	5.90077	1.21917	0.285897
SLC38A2	3.08065	1.8117	2.83631	2.44565	2.44618	2.64098	1.07964	0.110546
SLC39A14	8.7464	3.92247	6.33861	5.24692	6.33444	5.79277	0.914488	-0.128963
SLC39A6	5.58097	8.41059	12.4534	5.76966	6.99578	9.11154	1.30243	0.38121
SLC39A9	5.09566	5.15911	6.3704	5.11929	5.12738	5.74484	1.12042	0.164044
SLC3A2	4.38848	3.12698	3.91976	6.16776	3.75773	5.04376	1.34224	0.424638
SLC4A7	4.6616	3.26168	3.48305	4.37063	3.96164	3.92684	0.991215	-0.0127302
SLC7A1	4.36775	3.84827	3.50518	4.00798	4.10801	3.75658	0.914453	-0.129019
SLC7A11	4.99321	4.47217	5.13409	7.45431	4.73269	6.2942	1.32994	0.411363
SLC7A5	8.87888	3.01812	6.01849	6.07648	5.9485	6.04748	1.01664	0.0238086
SLC9A3R1	3.44143	7.00826	5.60273	5.45588	5.22484	5.52931	1.05827	0.0817111
[truncated: 537 more rows]

## Sheet: PTRE_CCND1_dox_rep1
gene	k	half_life	r_squared	tc_conversion_rate_signal_0_norm	tc_conversion_rate_signal_20_norm	tc_conversion_rate_signal_90_norm	tc_conversion_rate_signal_180_norm	tc_conversion_rate_signal_360_norm	tc_conversion_rate_signal_720_norm	tc_conversion_rate_signal_1440_norm
AAAS	0.00293605	3.93469	0.909456	1	0.769291	0.700409	0.567035	0.516329	0	0
AACS	0.00269512	4.28644	0.683513	1	0.523398	0.990386	0.420128	0.473198	0.171963	0
AAGAB	0.00161147	7.16889	0.753044	1	0.730115	0.802855	1.0553	0.71138	0.0485505	0.0792098
AAK1	0.00471544	2.44992	0.938021	1	0.724359	0.699741	0.459944	0.118401	0.136644	0.00592633
AAMP	0.00180896	6.38623	0.930856	1	1.0411	0.906837	0.947491	0.471567	0.175945	0.00805584
AAR2	0.00452159	2.55495	0.927257	1	1.17801	0.71906	0.507837	0.0249377	0	0
AARS	0.00153829	7.50994	0.688585	1	1.20878	1.48083	1.05421	0.588652	0	0
AASDH	0.134364	0.0859786	0.949341	1	0.0680654	0	0.0923107	0.102862	0.0826085	0.107608
AASDHPPT	0.00325581	3.54826	0.9361	1	1.19347	0.716906	0.473184	0.36353	0.0903838	0
AATF	0.00178865	6.45876	0.67278	1	1.55936	1.42928	0.751812	0.517709	0.0226825	0.006913
ABCC1	0.00262616	4.39899	0.905779	1	0.718242	0.924521	0.71639	0.366615	0.0403128	0.00527188
ABCE1	0.00221911	5.20589	0.909068	1	1.05192	0.979854	0.891138	0.342473	0.0541377	0.018624
ABCF1	0.00267456	4.31938	0.862794	1	1.37505	0.883278	0.702403	0.307106	0.0126236	0.0170888
ABCF2	0.00298481	3.87042	0.832021	1	0.612444	0.738356	0.585502	0.464257	0.0306815	0.0135349
ABHD10	0.00230015	5.02248	0.646505	1	0.457248	1.20782	0.842411	0.343841	0.009027	0.0110055
ABHD11	0.00254441	4.54032	0.636215	1	1.76423	0.475126	0.652269	0.54683	0.0301442	0
ABHD12	0.00279834	4.12832	0.764155	1	0.731183	0.482857	0.853595	0.447312	0	0
ABHD17A	0.00126197	9.15433	0.674779	1	1.03823	1.26555	0.819686	1.10688	0.0435911	0
ABHD2	0.00322557	3.58152	0.743289	1	0.496026	0.784196	0.575162	0.391451	0.0347549	0.00302843
ABHD4	0.00115044	10.0417	0.603966	1	1.47004	1.01703	1.07861	1.16655	0.0369182	0
ABHD5	0.00333158	3.46755	0.87411	1	1.21202	0.641797	0.799799	0.139373	0	0.0226224
ABHD6	0.0225795	0.511636	0.728472	1	0.568714	0.113379	0.353803	0.302501	0	0
ABI1	0.0020859	5.53837	0.611993	1	0.701796	1.63069	0.779936	0.303417	0.00581999	0.00805466
ABI2	0.00183735	6.28755	0.882249	1	0.79264	0.831518	0.807935	0.683534	0.0746735	0.0572749
ABL1	0.00331133	3.48877	0.979796	1	0.900262	0.851968	0.513275	0.320572	0.017773	0.021671
ABL2	0.00631468	1.82946	0.968618	1	0.718694	0.585514	0.360543	0.0945424	0	0
ABLIM3	0.00199621	5.7872	0.840337	1	0.705027	0.720956	0.738832	0.436325	0.362581	0.00728802
ABR	0.00181628	6.36052	0.820273	1	0.776595	1.1149	0.831567	0.676768	0	0
ABRACL	0.00205848	5.61212	0.952356	1	1.0462	0.875445	0.863828	0.420721	0.138433	0.0186812
ABRAXAS2	0.00329007	3.51131	0.80172	1	0.575713	0.885668	0.543825	0.329223	0.0116466	0.0983268
ABT1	0.00425298	2.71632	0.894466	1	0.772888	0.971879	0.411857	0.0983687	0.00046362	0.0275325
ABTB2	0.0151055	0.764785	0.998499	1	0.768643	0.250713	0.0408255	0.00695557	0	0.00508569
AC018523.2	0.00467284	2.47226	0.74967	1	0.547768	1.03043	0.396883	0	0.0192934	0.0120004
AC026954.2	0.00181524	6.36413	0.749084	1	1.1795	1.41966	0.695039	0.606276	0	0
AC078927.1	0.00139636	8.27328	0.70964	1	1.07695	0.906788	1.28908	0.802065	0	0.0190872
AC087721.2	0.00209274	5.52024	0.895797	1	0.866584	1.03166	0.826695	0.500781	0	0.0424637
AC118549.1	0.00238807	4.83758	0.816624	1	1.38523	1.13072	0.703534	0.304944	0.0310217	0.0145097
ACACA	0.00232616	4.96631	0.866307	1	0.999406	0.658731	0.589968	0.346318	0.385338	0.135662
ACAD10	0.605117	0.0190913	0.872778	1	0	0.163859	0.178238	0.194832	0	0
ACADM	0.00181907	6.35073	0.887511	1	0.980847	0.991189	0.865191	0.669254	0.00649023	0.00857418
ACAT1	0.000955717	12.0877	0.659156	1	0.906589	1.03286	1.08985	1.1758	0.234404	0.0661354
ACAT2	0.00100463	11.4992	0.61697	1	0.768873	1.21334	0.867489	1.17133	0.211578	0.0909126
ACBD3	0.00319624	3.61439	0.859857	1	0.66958	0.975083	0.616159	0.183467	0.0940574	0.00989958
ACBD5	0.00532977	2.16753	0.633464	1	0.370041	0.650513	0.49422	0.154681	0	0.0120436
ACBD6	0.00100823	11.4582	0.731305	1	0.841511	0.85039	1.15585	0.969916	0.352869	0.0458756
ACD	0.00387624	2.98032	0.966236	1	0.847384	0.593254	0.566741	0.304255	0	0.0141422
ACIN1	0.0045161	2.55806	0.920456	1	0.67949	0.620684	0.482804	0.266291	0	0.00914285
ACLY	0.00167094	6.91375	0.864927	1	1.23405	1.02868	0.882188	0.656349	0.0802846	0.00601597
ACO1	0.0028357	4.07393	0.615619	1	0.45729	0.823084	0.476366	0.605217	0	0
ACO2	0.00199554	5.78915	0.835275	1	0.724251	0.870019	0.879708	0.589608	0	0.0800311
ACOT13	0.00303231	3.80979	0.854412	1	0.757181	0.563976	0.643716	0.323782	0.259102	0.00268529
ACOT2	0.00200736	5.75504	0.895291	1	0.897352	0.812424	0.859627	0.639371	0	0
ACOT7	0.00205817	5.61298	0.745224	1	0.544654	1.03968	0.756141	0.523672	0.0836446	0.0462751
ACOT9	0.00149468	7.72903	0.919544	1	1.07274	1.01008	0.884762	0.695567	0.200496	0.00692031
ACOX3	0.00352571	3.27663	0.726524	1	0.515785	1.08363	0.60345	0.103213	0	0
ACP1	0.00170347	6.78173	0.811849	1	1.11776	0.734991	0.926944	0.817874	0	0
ACSL1	0.00203211	5.68496	0.704686	1	0.575478	1.12515	0.89578	0.249884	0.258139	0
ACSL3	0.00191649	6.02793	0.776312	1	1.31883	1.25278	0.935712	0.401879	0.00795553	0.010119
ACSL4	0.00147496	7.8324	0.771633	1	0.882892	1.26449	1.04166	0.679684	0.0819023	0
ACTB	0.00103392	11.1735	0.901213	1	1.03564	0.977042	0.971887	0.86034	0.3836	0.105985
ACTG1	0.0015468	7.4686	0.898608	1	1.0536	0.988018	0.905603	0.725092	0.127957	0.0104418
ACTL6A	0.00190437	6.06627	0.907595	1	1.08525	0.892081	0.68296	0.708828	0.0499008	0.036246
ACTN1	0.00158395	7.29345	0.905508	1	1.06273	1.02355	0.903141	0.669746	0.133256	0.0150694
ACTN4	0.00152637	7.56859	0.854186	1	0.814218	0.986925	0.904488	0.76862	0.120969	0.0193121
ACTR10	0.00160431	7.20091	0.851992	1	1.07368	1.12723	0.913963	0.693235	0.0549137	0.0130763
ACTR1B	0.001592	7.25656	0.918672	1	1.10721	1.07764	0.808523	0.454141	0.344502	0.0267702
ACTR2	0.00127406	9.0674	0.928001	1	0.982506	0.993513	0.874776	0.783967	0.316644	0.0273452
ACTR3	0.00192155	6.01204	0.907829	1	0.747961	0.816109	0.793138	0.593362	0.152886	0.0195339
ACTR8	0.00469033	2.46304	0.822472	1	1.33806	0.384481	0.579612	0.146489	0	0.011061
ACVR1	0.00261772	4.41317	0.786708	1	1.46815	0.813635	0.906548	0.190762	0.0180308	0.00196754
ACYP1	0.00258056	4.47672	0.75318	1	0.525804	1.02147	0.673057	0.430523	0	0
ADAM10	0.00165613	6.97557	0.770658	1	0.652343	0.946584	0.996683	0.676355	0.0818203	0.00964257
ADAM12	0.0017228	6.70562	0.905442	1	0.79598	0.974004	0.881187	0.573444	0.150686	0.0560832
ADAM17	0.00353431	3.26866	0.923271	1	0.706238	0.738254	0.625945	0.264836	0	0.0374241
ADAM19	0.00229546	5.03274	0.869635	1	1.2832	0.971345	0.834154	0.278851	0.103849	0.0124328
ADAMTS1	0.010055	1.14893	0.828132	1	0.468686	0.478888	0.274369	0	0.00325236	0
ADAR	0.00240196	4.8096	0.940295	1	0.980514	0.925394	0.804393	0.397404	0	0.00714977
ADAT1	0.00887276	1.30201	0.633892	1	0.514031	0.259661	0.479096	0.246114	0.0121319	0.0165485
ADCK2	0.00499644	2.31214	0.711537	1	0.448233	0.678347	0.457812	0.204654	0.0184168	0.0474134
ADCY9	0.00181355	6.37009	0.773629	1	0.951584	0.874483	1.22177	0.488443	0	0
ADD1	0.00180229	6.40988	0.921027	1	0.974307	1.04844	0.837875	0.564906	0.0946061	0.0454423
ADD3	0.0015538	7.43497	0.832813	1	0.899172	0.840473	1.14457	0.509693	0.236765	0.00678475
ADGRE5	0.002834	4.07638	0.887649	1	1.22046	0.779385	0.825552	0.2172	0.00593937	0.031369
ADGRG6	0.002224	5.19446	0.83334	1	0.866312	1.2182	0.814067	0.349419	0.0128084	0.014085
ADGRL4	0.00151829	7.60888	0.93421	1	0.957366	1.02982	0.915262	0.530935	0.314038	0
ADH5	0.00139729	8.26777	0.813833	1	0.846336	1.0022	1.00949	0.820585	0.111571	0.0316398
ADI1	0.001541	7.49673	0.713585	1	0.665213	1.14176	0.679658	0.828891	0.100629	0.0898437
ADIPOR1	0.00260846	4.42883	0.955482	1	0.943861	0.655349	0.676639	0.48989	0.0586293	0.0356849
ADIPOR2	0.00205338	5.62607	0.749776	1	1.0297	1.40138	0.884301	0.298606	0.00578408	0.041205
ADK	0.0012105	9.54354	0.743249	1	1.13742	1.21154	1.08685	0.891544	0.115264	0.0352504
ADM	0.00532539	2.16931	0.99437	1	0.865003	0.617043	0.404287	0.117748	0.075812	0
ADNP	0.004405	2.62258	0.932769	1	1.17577	0.774871	0.452162	0.0732837	0	0.0180539
ADO	0.00502821	2.29753	0.981494	1	0.831239	0.689258	0.454576	0.0765584	0.0131249	0.0208815
ADORA2B	0.00235799	4.89929	0.870678	1	1.17992	1.08347	0.527513	0.534079	0	0
ADPGK	0.00349095	3.30925	0.964594	1	1.0695	0.630108	0.604331	0.301341	0.00421227	0.00566122
ADPRHL2	0.00475713	2.42845	0.744362	1	0.90451	0.782242	0.291449	0.0588584	0.481276	0
ADRB2	0.00412452	2.80092	0.865191	1	1.04349	0.940962	0.443816	0.0454709	0.0185222	0.236405
ADRM1	0.00306011	3.77518	0.93198	1	0.759351	0.735069	0.686189	0.346625	0	0.0549161
ADSL	0.00240721	4.7991	0.769131	1	0.620155	0.678975	0.719754	0.569881	0.0454682	0.0587177
ADSS	0.0032554	3.54871	0.904978	1	0.965207	0.533395	0.74929	0.257477	0.0886169	0.0678956
ADTRP	0.00145916	7.91721	0.62068	1	0.549565	0.966912	1.08018	0.778032	0.0312133	0.113686
AEBP2	0.00300531	3.84401	0.750526	1	0.582751	0.596489	0.725186	0.434436	0.0115662	0.0186957
AEN	0.00433178	2.6669	0.935642	1	0.722504	0.795267	0.390539	0.254186	0.00152109	0.00700602
AES	0.000956477	12.0781	0.769472	1	1.01905	1.12831	1.1355	0.91235	0.281824	0.156164
AFAP1	0.00294079	3.92834	0.844201	1	0.911184	1.20758	0.576221	0.189773	0.0210803	0.00392121
AFF3	0.00304917	3.78873	0.65179	1	0.495623	1.25155	0.674085	0.0943384	0.0312144	0.00627691
AFF4	0.00433571	2.66449	0.991011	1	0.990304	0.69788	0.480616	0.16701	0.00406445	0.0181353
AFG3L2	0.00279495	4.13334	0.967006	1	0.858418	0.809649	0.694936	0.38171	0.00736966	0.00302838
AFMID	0.00311424	3.70955	0.968406	1	1.08275	0.802799	0.548942	0.36042	0	0.0376405
AFTPH	0.00398287	2.90053	0.964311	1	1.10611	0.710632	0.542979	0.156163	0.0114251	0
AGA	0.00450997	2.56154	0.682057	1	0.602676	0.574512	0.344014	0.479145	0	0.122382
AGAP3	0.00292125	3.95462	0.708296	1	0.470702	0.943127	0.731752	0.285739	0	0.0433768
AGAP6	0.00436099	2.64904	0.950299	1	0.913673	0.578032	0.633529	0.104925	0.0138427	0.0186612
AGFG1	0.00305057	3.78699	0.94296	1	0.848113	0.807519	0.752806	0.241347	0.00373931	0.00826521
AGL	0.00188982	6.11299	0.766943	1	0.641674	0.95116	0.769177	0.732161	0	0.0327079
AGO2	0.00276907	4.17196	0.78085	1	0.572556	0.904195	0.837705	0.267896	0.00319675	0.00422048
AGO3	0.0030664	3.76744	0.962574	1	0.815817	0.807411	0.566584	0.406122	0	0
AGO4	0.00257281	4.4902	0.614441	1	0.471562	1.37276	0.669815	0.253422	0.0181714	0
AGPAT1	0.00134428	8.59381	0.678713	1	0.846875	1.00831	1.35109	0.706876	0.0623224	0.0457251
AGPAT2	0.00140036	8.24964	0.678445	1	1.06567	1.19257	1.33691	0.600063	0	0.0909123
AGPAT3	0.00345108	3.34749	0.79187	1	0.5389	0.74871	0.689438	0.256779	0	0
AGPAT5	0.00208252	5.54733	0.775172	1	0.662746	1.10051	0.960828	0.415018	0.00370426	0.00353432
AGRN	0.00187382	6.16518	0.846142	1	0.770457	0.723246	0.957354	0.581695	0.116916	0.0159453
AGTRAP	0.0054649	2.11394	0.663477	1	0.586903	0.307443	0.598476	0.287724	0	0
AHCYL1	0.00165273	6.98992	0.925481	1	0.904115	0.842613	0.945049	0.612758	0.183548	0.0171209
AHDC1	0.0076605	1.50805	0.648365	1	0.351198	0.668352	0.25177	0.112266	0.0259638	0
AHNAK	0.00217	5.32372	0.921964	1	1.09761	0.828195	0.907386	0.410048	0.0735434	0
AHNAK2	0.0025046	4.6125	0.856126	1	0.809703	1.11614	0.509024	0.491514	0.0159494	0.0189148
AHR	0.00577031	2.00205	0.641504	1	0.382129	0.605228	0.576775	0.00322833	0	0
AHRR	0.00356507	3.24045	0.721161	1	1.54346	1.21245	0.40743	0	0	0
AHSA1	0.00162168	7.12376	0.86758	1	1.10167	1.10453	0.845564	0.707006	0.070511	0.0206079
AIDA	0.00262765	4.3965	0.834592	1	0.618296	0.813028	0.698475	0.475339	0.00355204	0.0215479
AIFM1	0.00259865	4.44556	0.81055	1	0.600911	0.995608	0.55601	0.435819	0.10567	0.00114968
AIFM2	0.00330603	3.49436	0.966356	1	0.774552	0.789452	0.551476	0.323143	0.0605291	0.00460498
AIMP2	0.00230998	5.00111	0.86475	1	0.771804	1.09178	0.685138	0.465288	0	0.0596741
AIP	0.00152674	7.56677	0.701101	1	1.35782	0.77708	0.771585	1.02879	0.00863146	0
AJUBA	0.00345935	3.33948	0.861608	1	0.80242	1.06338	0.49832	0.116773	0.109596	0.0515458
AK2	0.0019405	5.95334	0.914105	1	0.818724	0.938372	0.862998	0.524226	0.0845213	0.0546944
AK3	0.00195387	5.9126	0.786902	1	0.619278	0.995743	0.742151	0.650044	0.0480269	0.0243437
AK5	0.00607427	1.90187	0.706546	1	1.59809	0.429763	0.110136	0.330751	0	0
AK6	0.0026995	4.27948	0.947823	1	1.14974	0.80884	0.695947	0.376265	0.0102142	0.00304163
AKAP1	0.00278072	4.15449	0.739807	1	0.664192	0.77591	1.0358	0.157744	0	0
AKAP12	0.00361893	3.19223	0.91274	1	0.744627	0.615523	0.584498	0.35108	0	0.0831889
AKAP13	0.00804154	1.4366	0.94332	1	1.09909	0.379667	0.266199	0.00859054	0	0.00738316
AKAP8	0.00610736	1.89156	0.967024	1	0.821472	0.457186	0.439089	0.134629	0.0185045	0
AKAP8L	0.00633804	1.82272	0.971601	1	0.979293	0.677046	0.21057	0.0729486	0	0
AKIP1	0.00227264	5.08328	0.81349	1	0.635732	1.07318	0.730028	0.467443	0.0283008	0.0100092
AKIRIN1	0.00478708	2.41326	0.849737	1	0.570856	0.659424	0.533044	0.145876	0	0.00201393
AKIRIN2	0.00533421	2.16573	0.92157	1	0.669357	0.596435	0.497554	0.103045	0.005287	0.0116035
AKR1B1	0.000916428	12.606	0.775729	1	1.04435	1.12801	1.17984	0.877314	0.374586	0.118946
AKR7A2	0.00141254	8.17849	0.770577	1	0.781092	1.00358	0.776991	0.804032	0.0886686	0.242168
AKT1	0.00116943	9.87868	0.885512	1	0.798425	0.824013	0.876989	0.699329	0.512954	0.0520508
AKT1S1	0.00315536	3.66122	0.934218	1	1.08577	0.615695	0.70502	0.314641	0	0.0643895
AKT2	0.00155763	7.41668	0.911094	1	0.764971	0.971292	0.789343	0.656525	0.263672	0.0297659
AKT3	0.00222067	5.20223	0.699298	1	0.531945	1.22197	0.728727	0.382909	0.0902085	0.0148223
AL022238.4	0.00158411	7.29271	0.728098	1	0.893991	1.27915	0.527256	0.856283	0.117349	0.0140913
AL109811.4	0.00378063	3.05569	0.60268	1	0.602802	1.14858	0.0730404	0.463813	0.0320377	0
ALAD	0.00537141	2.15073	0.935685	1	0.932618	0.470803	0.342126	0.334797	0.0333003	0
ALCAM	0.00160274	7.20795	0.94163	1	0.980227	0.997921	0.763572	0.69456	0.204925	0
ALDH18A1	0.00325621	3.54782	0.899454	1	0.663729	0.786264	0.591165	0.35934	0.00213393	0
ALDH1A3	0.00292637	3.94771	0.656386	1	0.530035	0.635521	0.963543	0.249363	0.0039506	0.0199179
ALDH1B1	0.00529217	2.18293	0.950296	1	0.701686	0.688358	0.413254	0.114776	0.00375956	0.00677736
ALDH3A2	0.00101896	11.3375	0.690947	1	1.44448	1.08923	1.21048	0.802235	0.363591	0.0279776
ALDH9A1	0.00157003	7.35813	0.877296	1	1.13391	0.952211	0.989494	0.655456	0.10444	0.0457424
ALG10B	0.00887659	1.30145	0.817921	1	0.524643	0.400942	0.358726	0.14417	0	0
ALG12	0.0121543	0.950484	0.67485	1	0.40267	0.414976	0.235198	0.252305	0	0.00524691
ALG13	0.00257368	4.48869	0.635761	1	0.409967	0.998602	0.724783	0.405286	0	0.0565767
ALG14	0.00170367	6.78093	0.803926	1	1.29267	0.845132	0.797854	0.822788	0	0.0340376
ALG2	0.00206661	5.59006	0.641078	1	0.619217	0.936242	1.26746	0.283796	0	0.0013586
ALG3	0.00151971	7.60175	0.643521	1	1.07503	0.810981	1.48428	0.550393	0.026842	0.0117355
ALG5	0.00364001	3.17374	0.988459	1	0.864261	0.754005	0.506153	0.305925	0.00933573	0.0174281
ALG6	0.00229716	5.02902	0.801193	1	1.24114	1.28743	0.569861	0.411915	0.0155571	0.0163376
ALG8	0.00132807	8.69869	0.84866	1	0.943537	0.87821	0.603166	0.879793	0.373226	0.0185021
ALKBH5	0.00248427	4.65025	0.90633	1	1.03553	1.08215	0.712923	0.320613	0.0156316	0.0489379
ALKBH6	0.00228283	5.06057	0.806805	1	0.929357	0.903929	0.421207	0.726245	0	0.117746
ALMS1	0.00319641	3.61419	0.825323	1	0.767885	0.899232	0.310196	0.543971	0	0.00742869
ALPK2	0.00219923	5.25296	0.895719	1	0.911076	1.11095	0.754446	0.455028	0.012791	0.00419928
ALS2	0.00334671	3.45189	0.939354	1	1.18785	0.764345	0.616741	0.231014	0	0.0128136
ALYREF	0.00131968	8.754	0.890701	1	0.987583	0.985805	0.849515	0.851787	0.220225	0.0479415
AMBRA1	0.00763886	1.51233	0.721431	1	0.464727	0.430059	0.461029	0.0893762	0	0.0420661
AMD1	0.00324218	3.56317	0.905189	1	0.752352	0.920837	0.685519	0.184362	0	0.00420516
AMFR	0.00247817	4.66168	0.953134	1	0.986409	0.752383	0.702229	0.52546	0	0
AMIGO2	0.00404326	2.85721	0.964759	1	0.927592	0.794345	0.573366	0.0864995	0.00760358	0
AMMECR1	0.00296195	3.90028	0.787286	1	0.568572	0.787498	0.806976	0.280143	0.00596816	0.00722929
AMMECR1L	0.00658831	1.75348	0.941039	1	0.708512	0.52635	0.440883	0	0	0
AMN1	0.0136503	0.846312	0.910461	1	0.605754	0.397369	0.0268397	0.20223	0	0
AMOT	0.00517315	2.23316	0.715109	1	0.650662	0.46254	0.321724	0.502537	0	0
AMOTL1	0.00532943	2.16767	0.863609	1	0.568006	0.68356	0.408013	0.165222	0	0
AMOTL2	0.00688371	1.67823	0.956463	1	0.690338	0.606542	0.273814	0.107225	0	0.0216695
AMPD2	0.00322275	3.58466	0.918555	1	0.766616	0.651191	0.697392	0.315187	0.0245175	0.0740496
AMZ2	0.00110873	10.4195	0.740684	1	1.03648	1.36573	1.11577	0.675476	0.336618	0.042401
ANAPC10	0.00285285	4.04945	0.633664	1	0.455668	0.931758	0.949057	0.107878	0.0533423	0
ANAPC11	0.00157722	7.32455	0.948747	1	1.09623	0.747815	0.730752	0.653303	0.290796	0.0982659
ANAPC13	0.00273457	4.2246	0.902799	1	0.830915	0.896557	0.837401	0.24942	0	0.0189833
ANAPC15	0.00109674	10.5335	0.677245	1	1.44954	0.84993	0.979874	1.0358	0.209837	0.0843189
ANAPC16	0.00141649	8.15571	0.872388	1	0.980528	0.701357	0.977696	0.733722	0.243476	0.0625817
ANAPC4	0.00606772	1.90392	0.704329	1	0.49561	0.443847	0.594826	0.0705901	0.01288	0.0159208
ANAPC5	0.00156184	7.39669	0.819761	1	1.00355	0.940472	0.857738	0.866667	0	0.0715501
ANAPC7	0.00291163	3.96769	0.924368	1	0.772035	0.686909	0.745061	0.352287	0.036733	0.0177497
ANKFY1	0.00231497	4.99032	0.697892	1	0.490622	1.07523	0.849602	0.395767	0	0.011857
ANKIB1	0.00213022	5.42312	0.875992	1	1.31346	0.98597	0.755793	0.412463	0.0913628	0.0491117
ANKLE2	0.00293188	3.94029	0.82247	1	0.590915	0.755291	0.696081	0.397614	0.00676759	0.0153176
ANKMY2	0.00295935	3.90371	0.810441	1	0.765533	0.571578	0.921069	0.272946	0.00919753	0
ANKRD1	0.00394169	2.93084	0.953346	1	0.997798	0.899893	0.463225	0.130949	0.0189331	0
ANKRD10	0.0102052	1.13202	0.91116	1	0.557959	0.47394	0.206613	0.042259	0	0
ANKRD11	0.00312752	3.6938	0.905292	1	0.899253	1.07259	0.532692	0.233782	0.018562	0.0159464
ANKRD12	0.00519425	2.22408	0.980838	1	0.956323	0.641355	0.462056	0.0387129	0.00377362	0.0170439
ANKRD13A	0.00200165	5.77148	0.907202	1	1.1683	0.953743	0.843545	0.515294	0.0349795	0.0321199
ANKRD27	0.00690128	1.67396	0.976131	1	1.00434	0.585408	0.194851	0.0923112	0	0
ANKRD28	0.00506601	2.28038	0.676711	1	0.414375	0.732687	0.378702	0.253433	0	0.0147582
ANKRD36B	0.0156367	0.738805	0.924567	1	0.794991	0.217407	0	0.251442	0	0.0606786
ANKRD36C	0.00191899	6.02008	0.794958	1	1.44329	0.958347	0.924295	0.348893	0.148471	0.0669718
ANKRD40	0.0029874	3.86705	0.884373	1	0.814069	1.09364	0.540639	0.284012	0.0136267	0.0107783
ANKRD49	0.0225647	0.51197	0.838187	1	0.465841	0.244345	0.286245	0.0669326	0.00692247	0.0226916
ANKRD54	0.00993813	1.16244	0.678289	1	0.547585	0.252742	0.44589	0.203292	0.0981009	0.0179634
ANKRD9	0.00165827	6.96656	0.727645	1	0.761473	1.35413	0.943247	0.596092	0.0262464	0.0179794
ANKS6	0.00422102	2.73689	0.662288	1	1.57209	1.19975	0	0.184441	0	0
ANLN	0.00220724	5.2339	0.895619	1	0.858173	1.0837	0.785984	0.436917	0.0241336	0
ANO10	0.00153688	7.51684	0.682788	1	0.655334	1.285	0.92612	0.791459	0.00799032	0
ANO6	0.00197072	5.86204	0.905026	1	0.99722	0.873433	0.735933	0.702411	0.00543921	0.0130792
ANO8	0.00248852	4.6423	0.87354	1	1.12329	0.734524	0.959309	0.309481	0	0.00444942
ANP32A	0.00145155	7.95871	0.807819	1	1.05511	1.2459	0.976401	0.694582	0.098915	0.0280837
ANP32B	0.00189572	6.09397	0.919684	1	0.904176	0.920583	0.890786	0.571197	0.0628078	0.0191986
ANP32E	0.00176932	6.52933	0.845758	1	0.706815	0.924095	0.87338	0.656614	0.0988713	0.0116733
ANTXR1	0.00176798	6.53426	0.832057	1	0.985682	0.963806	0.684464	0.8547	0	0
ANTXR2	0.00341356	3.38428	0.968936	1	0.983274	0.642539	0.668287	0.25684	0.0274644	0.0251195
ANXA1	0.00170782	6.76445	0.822566	1	0.937622	1.13869	1.06774	0.49206	0.0765237	0.00250278
ANXA11	0.00241723	4.77922	0.932612	1	0.926396	0.839408	0.577894	0.603878	0.0114323	0.00528779
ANXA2	0.00112955	10.2275	0.937745	1	0.928007	0.943722	0.903559	0.800601	0.394532	0.0840669
ANXA4	0.000816447	14.1497	0.621917	1	0.91526	0.940109	1.3799	1.02894	0.407041	0.0913801
ANXA5	0.0010515	10.9867	0.93388	1	0.842838	0.846522	0.82268	0.769734	0.447989	0.203432
ANXA6	0.00122098	9.46161	0.822593	1	0.977545	1.21903	0.891331	0.849432	0.268999	0
ANXA7	0.00155849	7.4126	0.85689	1	0.905604	1.12931	0.937555	0.677271	0.113938	0
AOX1	0.00143595	8.04519	0.754821	1	0.878851	1.35751	0.860287	0.762314	0.116172	0.00224624
AP1AR	0.00457443	2.52544	0.796139	1	0.521389	0.648991	0.526165	0.218621	0.00933418	0
AP1B1	0.00119462	9.67041	0.895916	1	0.853576	0.914572	1.03037	0.661757	0.408689	0.0638738
AP1G1	0.00367237	3.14577	0.980128	1	0.852136	0.812124	0.539756	0.227596	0.0107824	0.00911863
AP1M1	0.00188077	6.14242	0.823192	1	0.892132	0.928295	1.09905	0.497309	0	0.0186196
AP1M2	0.00178423	6.47477	0.74938	1	1.4015	0.802457	1.06807	0.518096	0	0.14236
AP1S2	0.00120255	9.60662	0.735178	1	1.05128	1.20829	1.04836	0.968561	0.118985	0
AP2M1	0.00087764	13.1631	0.896046	1	0.882751	1.00366	0.868992	0.903244	0.511021	0.172426
AP2S1	0.000847504	13.6312	0.605403	1	1.0827	1.29489	1.36142	0.945019	0.268722	0.158185
AP3B1	0.00233645	4.94444	0.787431	1	0.628055	1.06508	0.607784	0.548338	0.000695439	0.0356705
AP3D1	0.0025414	4.54571	0.797498	1	0.57721	0.76114	0.718827	0.45208	0.0953429	0.0219505
AP3M1	0.00249601	4.62837	0.620066	1	0.418763	1.24177	0.660141	0.384124	0	0
AP3M2	0.00458842	2.51774	0.917049	1	0.759865	0.899655	0.368124	0.11613	0.0100091	0.0154221
AP3S1	0.000699786	16.5085	0.651566	1	1.03642	1.4055	1.01975	0.987703	0.627877	0.114905
AP4E1	0.00698212	1.65458	0.633479	1	0.58603	0.219085	0.599974	0.212617	0.01323	0
AP5S1	0.00137961	8.37374	0.734755	1	0.976137	0.961967	1.10491	0.945883	0	0
AP5Z1	0.00450468	2.56455	0.994394	1	0.948476	0.684723	0.404742	0.233634	0	0
APAF1	0.0036033	3.20608	0.774622	1	0.577224	0.992703	0.368165	0.344635	0.0114949	0
APBA2	0.00395342	2.92214	0.846498	1	1.04929	0.971964	0.170559	0.370469	0	0.0164762
APBA3	0.00594402	1.94354	0.797462	1	0.970506	0.62156	0.0369759	0.487762	0	0
APBB1IP	0.002392	4.82962	0.898614	1	1.30513	0.758836	0.69192	0.401557	0.147165	0.0127047
APBB2	0.00166308	6.94642	0.634447	1	0.747025	1.36778	1.22646	0.36975	0.0215888	0.0665972
APC	0.00587923	1.96496	0.749735	1	0.453524	0.700623	0.45875	0	0.0219666	0
APEX1	0.00194266	5.94671	0.846339	1	1.07955	1.19771	0.870823	0.49057	0	0
APH1A	0.00177863	6.49513	0.941151	1	0.981374	0.909555	0.852375	0.595904	0.0988835	0.0909158
API5	0.00197726	5.84266	0.831075	1	0.700402	1.0114	0.831058	0.589535	0.00971186	0.0345644
APIP	0.00272667	4.23683	0.94175	1	0.896417	0.799953	0.80909	0.321139	0	0
APLP2	0.00099777	11.5783	0.968332	1	0.89202	0.890921	0.902035	0.690538	0.454018	0.259154
APMAP	0.00108347	10.6625	0.850666	1	0.803256	0.985629	0.847396	0.89179	0.345183	0.138644
APOL6	0.0592027	0.195134	0.735897	1	0.299448	0.092732	0.451981	0	0	0.0233033
APOO	0.00147848	7.81373	0.731457	1	0.944263	0.712791	1.11241	0.795275	0.0175959	0.135881
APOOL	0.00166779	6.92681	0.813254	1	1.07689	0.884716	1.15765	0.550695	0.0507807	0.0462237
APP	0.000721307	16.016	0.649473	1	1.10442	1.05767	0.859987	1.24062	0.4012	0.242164
APPBP2	0.00392654	2.94215	0.742791	1	0.691308	0.480939	0.876104	0.0913533	0.00366776	0
APPL2	0.00200587	5.75931	0.704235	1	1.70478	0.994526	0.727183	0.56831	0	0
APTX	0.00176035	6.5626	0.662028	1	0.711117	1.41522	1.08548	0.404985	0.0187772	0.010928
AQR	0.00203543	5.67567	0.774227	1	0.980733	1.16888	1.10521	0.257625	0.024541	0
ARCN1	0.00283816	4.0704	0.97582	1	0.919558	0.823724	0.673639	0.363992	0.0026694	0.0339443
AREL1	0.00184184	6.27222	0.656401	1	0.601359	1.24352	1.08984	0.397834	0.00490574	0.0734196
ARF1	0.00159509	7.24249	0.912435	1	0.96566	1.02561	0.849824	0.700278	0.138525	0.0120762
ARF3	0.00171123	6.75096	0.883588	1	0.861087	0.831187	0.887211	0.707818	0.0788181	0.0523591
ARF4	0.0015834	7.29598	0.904093	1	1.15916	1.01731	0.915068	0.608955	0.182132	0.00300395
ARF5	0.000906701	12.7412	0.786671	1	0.806645	1.01212	0.965976	0.984705	0.384943	0.170014
ARF6	0.00306032	3.77492	0.910025	1	1.19641	0.954114	0.629153	0.190889	0.0267754	0.0105555
ARFGAP2	0.0019815	5.83015	0.771625	1	0.960504	0.662947	1.15966	0.489716	0	0.018275
ARFGAP3	0.00222418	5.19402	0.859298	1	0.917774	0.992825	0.983961	0.322107	0.00339595	0.0292942
ARFGEF1	0.00229041	5.04383	0.675768	1	1.15721	1.54098	0.873877	0.0975825	0	0
ARFGEF2	0.00290395	3.97819	0.93771	1	1.14716	0.691226	0.590019	0.453539	0	0.015929
ARFIP1	0.00421263	2.74234	0.827228	1	0.588001	0.607797	0.626581	0.205246	0.00702829	0.0109198
ARFIP2	0.0028288	4.08387	0.745309	1	0.714746	0.957412	1.0165	0.0486793	0	0
ARGLU1	0.00196276	5.88582	0.780394	1	1.12917	1.28732	0.965001	0.344438	0	0.0447762
ARHGAP1	0.00204775	5.64154	0.796509	1	0.69521	0.844018	1.02519	0.480597	0.0232929	0.00150811
ARHGAP10	0.00370985	3.114	0.686565	1	0.443208	0.752955	0.574746	0.306051	0	0.0476248
ARHGAP11A	0.0031103	3.71426	0.867942	1	1.21162	1.05357	0.562265	0.12756	0.0865074	0.0395403
ARHGAP18	0.00230084	5.02097	0.749522	1	0.912237	1.41086	0.686922	0.302508	0	0.0612441
ARHGAP21	0.00254547	4.53844	0.94491	1	0.85598	0.997018	0.649729	0.371332	0.0754167	0.00517433
ARHGAP22	0.00488559	2.3646	0.876334	1	0.645045	0.555791	0.583763	0.138497	0	0
ARHGAP23	0.00219889	5.25376	0.766722	1	1.52069	1.13815	0.691491	0.307134	0.136982	0
ARHGAP29	0.00415449	2.78071	0.975275	1	0.866818	0.728584	0.568876	0.123328	0.00610912	0.020114
ARHGAP31	0.00197242	5.857	0.63915	1	0.975921	1.57755	0.737825	0.275893	0.0493847	0.188591
ARHGAP32	0.0253042	0.456543	0.892827	1	0.503035	0.1807	0.265082	0.00314469	0.00304712	0.0542173
ARHGAP35	0.00376644	3.06721	0.971725	1	1.06258	0.793415	0.449692	0.252858	0.0196305	0.0497681
ARHGAP5	0.00298232	3.87365	0.935788	1	0.858745	0.724707	0.770102	0.286957	0.00258588	0.0718941
ARHGDIA	0.000865246	13.3516	0.754756	1	1.29665	1.11653	1.11193	0.719512	0.619137	0.0700297
ARHGDIB	0.00131419	8.79056	0.894996	1	0.973211	0.898178	0.951797	0.673247	0.18968	0.244666
ARHGEF1	0.00237006	4.87432	0.892674	1	1.09881	0.899852	0.930453	0.284881	0.0371265	0
ARHGEF10L	0.00152383	7.5812	0.601307	1	1.43234	1.40085	1.37267	0.403928	0	0
ARHGEF11	0.00291269	3.96624	0.657331	1	0.42516	1.09809	0.582704	0.344021	0	0
ARHGEF12	0.00105017	11.0006	0.721101	1	1.37501	1.05883	1.01109	0.997488	0.262276	0.0494958
ARHGEF17	0.00348774	3.31231	0.948263	1	0.758795	0.845342	0.556529	0.267489	0	0.010959
ARHGEF2	0.00439444	2.62888	0.969263	1	0.999452	0.634603	0.574397	0.0973315	0.00789182	0.000352792
ARHGEF28	0.00302416	3.82006	0.897637	1	1.00098	0.688024	0.87457	0.193701	0	0
ARHGEF40	0.00419326	2.755	0.924065	1	0.772589	0.912255	0.387202	0.187503	0.00358317	0
ARHGEF7	0.00237637	4.86139	0.695166	1	0.787076	1.40795	0.903844	0.130288	0	0.00295827
ARID1A	0.00328331	3.51853	0.779802	1	0.684472	1.15166	0.467478	0.20085	0.0445316	0.0924113
ARID1B	0.00495449	2.33171	0.95745	1	0.79035	0.799534	0.350748	0.132236	0	0.0135543
ARID2	0.00313242	3.68802	0.852826	1	1.06102	1.02104	0.793788	0.0195997	0.00169066	0
ARID4B	0.00693396	1.66607	0.967362	1	0.793355	0.659172	0.18614	0.10167	0.0134615	0.0306653
ARID5B	0.00653482	1.76783	0.957457	1	1.10887	0.525371	0.278619	0.0703678	0	0
ARIH1	0.00344356	3.3548	0.738397	1	0.56799	0.547377	0.699026	0.364801	0.0121106	0.00639847
ARIH2	0.00352635	3.27604	0.950548	1	0.769612	0.729738	0.636588	0.251191	0	0.0343176
ARL1	0.00233305	4.95165	0.91399	1	0.731545	0.800557	0.784442	0.449762	0.103432	0
ARL14EP	0.00375175	3.07922	0.917328	1	1.0155	0.959703	0.554597	0.057118	0.00692317	0.024117
ARL15	0.00876515	1.318	0.937591	1	1.05194	0.341673	0.186548	0.156424	0.0252502	0.0328314
ARL16	0.00159313	7.25142	0.675187	1	1.3775	1.31929	1.20785	0.318949	0.134325	0.0078768
ARL2BP	0.00200276	5.76828	0.836218	1	1.29121	0.888574	0.969618	0.435261	0.0136973	0.0845937
ARL3	0.000989307	11.6773	0.867749	1	1.15562	1.14842	0.929999	0.769408	0.478154	0.0970419
ARL4C	0.00529292	2.18262	0.973133	1	0.785711	0.725776	0.37321	0.100266	0	0.0138863
ARL5B	0.00556051	2.07759	0.960326	1	0.899291	0.763501	0.226358	0.154019	0	0
ARL6IP1	0.00233147	4.95501	0.958098	1	0.931348	0.929076	0.761992	0.429079	0.0475692	0.00598914
ARL6IP4	0.000636152	18.1599	0.716562	1	1.10054	1.23776	1.15774	0.934635	0.582596	0.249083
ARL6IP5	0.00193121	5.98198	0.890576	1	0.916458	0.991659	0.901273	0.574477	0.00308833	0.00780442
ARL6IP6	0.00152855	7.55776	0.631027	1	0.795985	1.2239	1.40189	0.505656	0	0
ARL8B	0.00322957	3.57709	0.763357	1	0.500663	0.876959	0.642851	0.284975	0.0170301	0
ARMC1	0.00184884	6.24848	0.864555	1	0.916444	1.03733	0.970756	0.55307	0.0111034	0.0153539
ARMC10	0.00314676	3.67122	0.930035	1	0.728561	0.847188	0.562082	0.367945	0.00714243	0.0142346
ARMC6	0.00146772	7.87103	0.694374	1	1.26018	1.42659	1.04383	0.671274	0	0.0201886
ARMCX1	0.00603477	1.91431	0.921109	1	0.864536	0.560318	0.203861	0.350443	0	0.00912883
ARMCX2	0.00667706	1.73017	0.874937	1	1.09423	0.403665	0.203637	0.354576	0	0.00830142
ARMCX3	0.00237384	4.86658	0.920717	1	0.948768	0.832188	0.890183	0.376586	0.0079804	0.0415121
ARMCX6	0.00471292	2.45123	0.949176	1	0.706894	0.682084	0.471711	0.175691	0	0.0125332
ARMH3	0.00303224	3.80987	0.759052	1	0.578463	1.13048	0.608681	0.231537	0	0.0235716
ARMT1	0.00185054	6.24274	0.740956	1	1.0559	0.544498	1.09618	0.647751	0	0.0458026
ARNT2	0.00159678	7.23486	0.749134	1	1.13886	1.30347	1.10369	0.55746	0.0117244	0
ARNTL2	0.00170217	6.78689	0.626499	1	0.511997	0.725855	0.805538	0.630176	0.293002	0.0272284
ARPC2	0.0014368	8.04042	0.964456	1	0.96436	0.864622	0.850986	0.696945	0.301816	0.0294309
ARPC3	0.000714595	16.1664	0.760376	1	1.06982	1.05654	1.09672	1.04772	0.563711	0.147768
ARPC4	0.000893581	12.9283	0.712566	1	0.991296	1.36484	0.975923	0.960186	0.47195	0.0320148
ARPC5	0.00209818	5.50595	0.953846	1	0.997393	0.968402	0.768488	0.486765	0.07362	0.0355543
ARPC5L	0.00183884	6.28246	0.701008	1	0.81836	1.22179	1.21343	0.33003	0.00545717	0.0183929
ARPP19	0.00294832	3.91832	0.968051	1	0.920106	0.749335	0.722647	0.328418	0	0.00992755
ARRB2	0.00144331	8.00416	0.655669	1	0.635799	1.1511	1.06465	0.727473	0	0.157875
ARRDC1	0.00950543	1.21535	0.736455	1	0.453149	0.65239	0.0470693	0.188365	0	0
ARSJ	0.00299006	3.86362	0.876551	1	0.864508	1.10865	0.628421	0.172842	0.0390797	0.0201751
ARTN	0.00913645	1.26444	0.802632	1	0.462232	0.641131	0.15574	0	0	0.00471874
ARV1	0.00236864	4.87726	0.879395	1	1.03939	0.841559	0.97829	0.309704	0	0.01919
ASAH2B	0.00224869	5.13742	0.694421	1	0.54583	1.19825	0.855085	0.255471	0.126746	0
ASAP1	0.00403551	2.8627	0.947614	1	0.730981	0.735907	0.560095	0.1919	0	0.0121975
ASAP2	0.00389173	2.96846	0.965511	1	0.783235	0.787951	0.448537	0.247779	0.0940531	0.00727495
ASB1	0.00553881	2.08573	0.753342	1	0.451776	0.694083	0.427725	0.126918	0	0
ASB6	0.00599605	1.92668	0.885401	1	0.804651	0.890555	0.138271	0.0621064	0	0
ASB7	0.00314811	3.66965	0.732802	1	0.605353	1.21174	0.63442	0.109933	0.00969095	0.00606567
ASB8	0.00270285	4.27417	0.610948	1	1.99225	0.998898	0.703472	0.161174	0	0
ASCC1	0.00178417	6.47497	0.757107	1	1.12038	1.18196	1.1764	0.398523	0	0.00501496
ASF1A	0.00416778	2.77185	0.967893	1	0.935749	0.830215	0.493536	0.10554	0.00515182	0.0279401
ASF1B	0.00204356	5.65312	0.873209	1	1.03961	1.08191	0.91313	0.415543	0.00606225	0.0549057
ASH1L	0.00624485	1.84992	0.91198	1	0.835097	0.373462	0.534961	0.070657	0.00693504	0.0121596
ASH2L	0.0016393	7.04718	0.731925	1	1.1085	1.43557	0.955696	0.328375	0.227561	0
ASNSD1	0.00272245	4.24341	0.691208	1	1.37345	1.43937	0.714365	0	0	0
ASPH	0.00126614	9.12418	0.86852	1	1.04235	1.12626	0.946359	0.780396	0.245546	0.0333165
ASPM	0.00571073	2.02294	0.891568	1	0.599612	0.611206	0.421331	0.141262	0	0
ASRGL1	0.0904954	0.127658	0.703952	1	0.161028	0.3311	0.175904	0.257744	0	0.00795922
ASXL2	0.00448375	2.57651	0.898378	1	0.632919	0.698613	0.515195	0.182865	0	0.0225494
ATAD1	0.00351434	3.28723	0.970051	1	0.819576	0.692272	0.622101	0.285416	0.00180872	0
ATAD2	0.00307412	3.75797	0.95854	1	0.830639	0.901066	0.605001	0.306027	0.0115516	0.00305927
ATE1	0.00233489	4.94776	0.873139	1	1.06825	0.884036	0.987411	0.295921	0.00758166	0.00196832
ATF2	0.00997099	1.15861	0.717122	1	0.395317	0.483337	0.269106	0.137112	0	0
ATF4	0.00287539	4.01771	0.860088	1	1.34246	0.899013	0.73575	0.183058	0.0254204	0.00772312
ATF5	0.00196433	5.88111	0.82826	1	0.659274	1.01829	0.73175	0.598454	0.0831395	0.0327363
ATF6	0.00253034	4.56557	0.83747	1	0.640258	0.981681	0.762335	0.381724	0.00435072	0.00674259
ATF6B	0.00243635	4.7417	0.688122	1	1.73903	0.650686	0.751167	0.459768	0	0
ATF7IP	0.00967226	1.19439	0.666704	1	0.366396	0.452565	0.376298	0.0241203	0	0.0342865
ATG101	0.00295969	3.90327	0.763895	1	0.621549	1.19308	0.550168	0.27151	0	0
ATG12	0.00237279	4.86873	0.850524	1	0.756841	0.609221	0.755502	0.547348	0.0791697	0.0481774
ATG16L1	0.00686534	1.68272	0.980276	1	1.00485	0.578976	0.230068	0.0498267	0	0
ATG3	0.00223578	5.16707	0.91401	1	0.746623	0.988787	0.677993	0.404599	0.189133	0.017446
ATG4A	0.00443205	2.60657	0.631998	1	0.553425	0.463279	0.884104	0.000514704	0	0
ATG4B	0.00258306	4.47238	0.819029	1	0.682946	0.852099	0.796808	0.286907	0.0809199	0.17982
ATG5	0.00264351	4.37012	0.787362	1	0.635103	1.1421	0.728633	0.277173	0.00478583	0.00565205
ATG7	0.00356625	3.23938	0.707856	1	1.30233	0.276294	0.533664	0.535174	0	0.0299012
ATIC	0.00150131	7.69492	0.835312	1	1.0017	1.06527	0.935037	0.788242	0.0413655	0.056873
ATL2	0.00427554	2.70198	0.829473	1	0.936751	1.14248	0.336858	0	0	0
ATL3	0.00166476	6.93941	0.952842	1	1.07765	0.919381	0.889324	0.543198	0.227956	0.0202314
ATMIN	0.00231155	4.99772	0.858373	1	0.734559	0.903231	0.911865	0.39747	0.00557194	0.00765824
ATN1	0.00200541	5.76066	0.856169	1	1.15858	0.65917	0.893659	0.614231	0.0180587	0.0469705
ATOH8	0.00225274	5.12819	0.860223	1	0.720258	0.808235	0.862135	0.518997	0	0
ATP11A	0.0033572	3.4411	0.796605	1	1.40264	0.755	0.832414	0	0	0
ATP11B	0.00185329	6.23349	0.857045	1	1.16971	0.905635	0.999635	0.571187	0	0.0111734
ATP11C	0.00157523	7.33382	0.767127	1	0.615079	0.922832	0.853048	0.752572	0.166132	0.0175157
ATP13A3	0.00222484	5.19249	0.875239	1	0.809746	1.08032	0.830968	0.401411	0.0219961	0.00357008
ATP1A1	0.000956466	12.0783	0.883753	1	0.928014	0.948615	0.982326	0.901157	0.425085	0.131089
ATP1B1	0.00218082	5.29729	0.917308	1	1.10303	0.984247	0.857238	0.335451	0.110053	0.00402777
ATP1B3	0.00151872	7.60672	0.938047	1	0.975917	1.03009	0.802823	0.690987	0.220582	0.025557
ATP23	0.00131527	8.78332	0.69813	1	1.31394	0.538412	0.712165	0.694776	0.562522	0
ATP2A2	0.00185214	6.23736	0.892339	1	0.934366	1.09299	0.877535	0.542037	0.0667477	0
ATP2B1	0.00184891	6.24826	0.635527	1	0.672552	1.49328	1.00299	0.322186	0.0617424	0.00423785
ATP2B4	0.0024704	4.67634	0.753456	1	0.585762	0.714641	0.892436	0.421883	0.0274377	0.0219151
ATP2C1	0.00137568	8.39764	0.797438	1	0.986037	0.968004	1.03923	0.872266	0.0616547	0.0466084
ATP5F1A	0.00133415	8.65903	0.8844	1	0.981804	1.06644	0.985711	0.725403	0.217516	0.0469515
ATP5F1B	0.00110875	10.4193	0.841596	1	0.899946	0.958067	0.981432	0.918882	0.287941	0.085764
ATP5F1C	0.000980635	11.7806	0.841368	1	1.11437	1.09772	1.08319	0.787846	0.464736	0.055737
ATP5IF1	0.00175256	6.59176	0.929434	1	0.838803	0.968846	0.793733	0.632623	0.147098	0.0252653
ATP5MC1	0.000993076	11.633	0.863263	1	0.894748	1.15209	0.883685	0.845409	0.436954	0.113439
ATP5MC2	0.00116885	9.88365	0.840446	1	1.12141	1.14333	1.00022	0.801407	0.267149	0.0601407
ATP5MC3	0.00107844	10.7122	0.900936	1	0.973612	0.827429	0.963552	0.823751	0.459143	0.0496815
ATP5MD	0.00134089	8.61552	0.972765	1	0.919742	0.952727	0.75837	0.695543	0.319129	0.140626
ATP5ME	0.00105792	10.92	0.777165	1	0.766273	0.741349	0.97562	0.836206	0.392194	0.164484
ATP5MF	0.000735068	15.7162	0.681607	1	0.82876	0.937952	0.943188	1.04189	0.760013	0.0347944
ATP5MG	0.000654188	17.6592	0.88222	1	0.949709	1.04903	0.910343	0.967957	0.583454	0.311655
ATP5MPL	0.000534039	21.6322	0.927092	1	1.00857	0.95248	1.00946	0.904119	0.70533	0.385009
ATP5PB	0.000935064	12.3547	0.846301	1	0.926791	0.939059	1.08839	0.801933	0.564578	0.0461616
ATP5PF	0.00137539	8.39938	0.666372	1	0.623773	0.761691	1.04539	0.807054	0.17187	0.0842721
ATP5PO	0.00085049	13.5833	0.88997	1	0.923981	0.963481	0.984207	0.900899	0.432153	0.241476
ATP6AP1	0.00201401	5.73604	0.835235	1	0.821454	0.702774	0.595428	0.719969	0.119326	0.0991756
ATP6V0A2	0.00202047	5.71772	0.760514	1	0.724347	1.09898	1.06806	0.328629	0.0411974	0.0183987
ATP6V0B	0.00115438	10.0075	0.711254	1	1.082	1.35507	1.11653	0.850526	0.176985	0.0157676
ATP6V0E1	0.00178469	6.47308	0.927113	1	1.10464	1.0165	0.813124	0.585189	0.122876	0.0095221
ATP6V0E2	0.00124595	9.27203	0.922956	1	1.12311	0.909606	0.808109	0.810187	0.339073	0.06298
ATP6V1A	0.00173159	6.67158	0.748218	1	0.614795	1.15429	0.938803	0.550686	0.101671	0.0169984
ATP6V1B2	0.00215471	5.36148	0.883808	1	1.15223	1.00925	0.898882	0.405222	0	0
ATP6V1D	0.00220956	5.22839	0.858891	1	0.657088	0.909194	0.685986	0.554753	0.0885729	0
ATP6V1E1	0.00172197	6.70887	0.842523	1	1.17441	1.14685	0.904995	0.60926	0.0309249	0.00927781
ATP6V1F	0.00175576	6.57973	0.853556	1	1.09688	0.949802	0.739968	0.804449	0	0.0264831
ATP6V1G1	0.00243608	4.74224	0.949988	1	1.08277	0.821304	0.759011	0.437996	0.00793338	0.0359651
ATP6V1H	0.00157808	7.32057	0.656285	1	0.961846	1.39097	1.29167	0.440026	0	0.0106326
ATP8B1	0.00427002	2.70548	0.920106	1	0.756615	0.900721	0.464268	0.0985752	0	0
ATPAF1	0.00158758	7.27678	0.838781	1	0.75774	0.928362	1.03529	0.610444	0.169948	0.00447697
ATRAID	0.000887781	13.0127	0.617081	1	0.945676	1.26421	1.2408	1.09933	0.248491	0.0823436
ATRX	0.00217581	5.30948	0.831582	1	1.11372	1.07564	0.995811	0.282242	0	0.0345845
ATXN10	0.00162391	7.11396	0.901037	1	0.977054	1.02838	0.897579	0.67875	0.112659	0.000450489
ATXN1L	0.00500506	2.30815	0.906531	1	0.681874	0.751517	0.30011	0.25811	0.0117971	0.0117872
ATXN2	0.00363968	3.17403	0.88736	1	0.658961	0.885238	0.558083	0.21231	0	0.022663
ATXN2L	0.00181097	6.37914	0.86046	1	1.17601	1.0159	0.994164	0.357556	0.172924	0.0524369
ATXN3	0.00226829	5.09302	0.620402	1	0.827738	0.718452	1.38381	0.146963	0	0
ATXN7	0.00652174	1.77138	0.717435	1	0.431137	0.680725	0.325756	0.116662	0	0.0780676
ATXN7L3	0.00307514	3.75672	0.90584	1	0.717733	0.930105	0.635848	0.285517	0	0.0179604
ATXN7L3B	0.00742047	1.55683	0.645625	1	0.399821	0.465916	0.42981	0.159635	0	0.0204056
AUP1	0.00179648	6.4306	0.926152	1	0.85093	0.93007	0.875682	0.585384	0.125952	0.0199461
AURKA	0.00318551	3.62656	0.927104	1	1.12793	0.956921	0.593719	0.201508	0	0.0148355
AURKAIP1	0.00117958	9.79368	0.85399	1	0.953159	1.07205	1.00108	0.838706	0.258702	0.0577816
AURKB	0.00279215	4.13748	0.886589	1	1.238	0.976585	0.728573	0.217803	0	0
AUTS2	0.00333504	3.46396	0.967353	1	0.854768	0.852626	0.616109	0.234601	0.00769697	0.00750002
AVL9	0.00408503	2.828	0.671869	1	0.405184	0.833953	0.518198	0.212555	0.0188923	0.0170329
AVPI1	0.00430783	2.68173	0.737095	1	0.46291	0.882215	0.455637	0.182566	0	0.00859403
AXL	0.0014273	8.0939	0.924899	1	0.973596	0.943742	0.926835	0.723701	0.225225	0.0231733
AZI2	0.0027035	4.27314	0.965227	1	0.879976	0.80811	0.633483	0.469927	0.000573147	0.00640969
AZIN1	0.00255307	4.52492	0.954337	1	0.825211	0.889463	0.711241	0.40332	0.0405016	0.0113003
B2M	0.000538839	21.4395	0.904483	1	0.989026	1.10525	0.984002	0.861138	0.640804	0.432681
B3GALT6	0.00204625	5.64566	0.815698	1	0.887567	0.905316	1.07064	0.348079	0.0243508	0.118953
B3GAT3	0.00130876	8.82705	0.655504	1	1.12422	0.419439	1.10675	0.678287	0.427808	0
B4GALNT4	0.00161853	7.13762	0.682927	1	1.02028	1.56222	0.909965	0.590386	0	0
B4GALT1	0.00179798	6.42525	0.921532	1	1.00617	0.93461	0.95122	0.491874	0.12555	0.0599403
B4GALT2	0.00136683	8.45202	0.706539	1	1.23209	1.33399	0.988347	0.855326	0	0.0253376
B4GALT3	0.00196386	5.88252	0.764324	1	0.990158	0.680906	1.15279	0.262871	0.231824	0.0263511
B4GALT4	0.00377333	3.06161	0.857157	1	0.644164	0.889688	0.631989	0.101845	0	0
B4GALT5	0.00247978	4.65866	0.818242	1	0.893517	1.19343	0.851173	0.192865	0.00831816	0.0192213
B4GALT7	0.00215125	5.37012	0.798097	1	1.06657	1.1345	1.05134	0.243928	0	0.0127661
B4GAT1	0.00182257	6.33856	0.655966	1	1.63807	1.37113	0.657144	0.47635	0.0821653	0.067648
B9D1	0.00190062	6.07826	0.61578	1	0.919646	1.1011	1.46402	0.160508	0	0
B9D2	0.00352429	3.27795	0.709862	1	1.74884	0.761514	0.620087	0.0695477	0	0
BABAM1	0.000924385	12.4974	0.903272	1	0.866749	0.983491	1.00573	0.791474	0.438664	0.215321
BABAM2	0.00142479	8.10819	0.642139	1	0.499418	0.996805	1.04234	0.512902	0.368599	0.0118092
BACE1	0.00140362	8.23044	0.629288	1	1.29368	1.5931	0.846617	0.820667	0	0.00509201
BAG1	0.00282853	4.08426	0.961502	1	0.84434	0.764344	0.691405	0.40075	0	0.017119
BAG2	0.00378488	3.05227	0.79518	1	0.644573	1.08364	0.456886	0.122072	0.0217951	0.0499273
BAG3	0.00409649	2.82009	0.862721	1	0.614887	0.822823	0.566148	0.126009	0.00720608	0.0273132
BAG4	0.00279834	4.12832	0.717899	1	1.52327	1.16475	0.643566	0.106164	0.00789779	0.165963
BAG5	0.00391957	2.94738	0.906705	1	0.714466	0.842991	0.606994	0.101783	0	0
BAG6	0.00179794	6.42538	0.920487	1	0.943123	0.740941	0.911758	0.609762	0.153182	0
BAHD1	0.00286189	4.03666	0.790491	1	0.838844	0.887457	1.00411	0.0427018	0.0262514	0.0135295
BAIAP2	0.00572611	2.01751	0.9231	1	1.1976	0.553555	0.402192	0	0	0
BAMBI	0.00480269	2.40541	0.648245	1	1.91386	0.793959	0.227768	0	0	0
BANF1	0.00151226	7.63918	0.850152	1	0.86274	0.964008	0.938659	0.783854	0.0936531	0.0336299
BARD1	0.00432017	2.67407	0.92007	1	0.732124	0.870474	0.478094	0.0967733	0.00689044	0.00495092
BASP1	0.00201103	5.74455	0.877741	1	1.01064	1.01118	0.973034	0.448365	0.00799371	0.00340689
BATF3	0.0019309	5.98295	0.626783	1	1.42658	1.51217	1.08403	0.163052	0.00145873	0.0280088
BAZ1B	0.00295	3.91608	0.909878	1	0.846428	0.903654	0.780832	0.196976	0	0.0520062
BAZ2A	0.00193103	5.98252	0.788063	1	1.04141	1.2513	1.00464	0.341318	0.0195108	0.0500566
BBIP1	0.00250279	4.61582	0.90642	1	0.789881	0.921072	0.558635	0.514019	0.0356476	0.100267
BBS10	0.00668459	1.72822	0.835142	1	0.530544	0.728351	0.302068	0	0	0
BBS4	0.567573	0.0203541	0.745148	1	0	0.252197	0.337602	0	0	0.13695
BBX	0.00249695	4.62663	0.903914	1	1.02743	1.1071	0.685777	0.343699	0.00794879	0.00179144
BCAP29	0.00219943	5.25247	0.740274	1	0.657421	1.20422	0.932799	0.295395	0.0213993	0.0224364
BCAP31	0.00136801	8.44473	0.912671	1	1.08374	0.918859	0.954117	0.737354	0.243345	0.0300966
BCAR1	0.0032947	3.50637	0.89826	1	1.25976	0.866427	0.626854	0.157724	0.00757113	0.0343661
BCAR3	0.00480023	2.40664	0.914117	1	0.76029	0.887723	0.399385	0.0368787	0.00651055	0.000637127
BCAS2	0.00372461	3.10165	0.816113	1	0.571222	0.845281	0.521857	0.256712	0.0120254	0.0849553
BCAT1	0.00179324	6.44222	0.963358	1	0.931537	0.838356	0.739282	0.656632	0.178699	0.0179198
BCCIP	0.00231159	4.99761	0.895373	1	0.726031	0.823136	0.764812	0.520534	0.03497	0.0113359
BCKDHB	0.00147961	7.80775	0.741245	1	0.968558	0.763587	0.986076	0.755563	0	0.284909
BCKDK	0.00444751	2.59751	0.971776	1	0.842874	0.584153	0.44132	0.309536	0.0165496	0.00422294
BCL10	0.00473145	2.44163	0.879598	1	1.29764	0.49966	0.487405	0.149544	0.00917824	0.00937544
BCL2L1	0.0038682	2.98652	0.679853	1	0.628544	0.371928	0.737303	0.338532	0	0
BCL2L11	0.00636419	1.81523	0.944837	1	1.04802	0.480556	0.389444	0	0.129547	0
BCL2L12	0.00177287	6.51623	0.811372	1	1.36744	0.855909	1.03525	0.416652	0.187252	0
BCL2L13	0.00340351	3.39427	0.772472	1	0.509618	0.780438	0.643391	0.289251	0.0161798	0
BCL2L2	0.00178827	6.46011	0.601245	1	1.32949	1.59475	1.17623	0.181574	0.0239341	0.00465907
BCL3	0.00760597	1.51887	0.9355	1	1.14767	0.4411	0.21096	0.059605	0.00863912	0
BCL6	0.0100198	1.15296	0.843751	1	0.519373	0.45576	0.221069	0.169619	0.0164524	0.00634109
BCL7A	0.560482	0.0206116	0.707407	1	0	0.427843	0.208053	0.0980816	0	0
BCL7B	0.00204156	5.65865	0.806792	1	0.72958	0.899489	1.03366	0.472699	0	0.00162441
BCL9L	0.00571979	2.01973	0.994897	1	0.847053	0.578853	0.401674	0.102969	0.0229505	0
BCLAF1	0.00161073	7.17219	0.733327	1	1.33793	1.00382	1.22878	0.431657	0.0827189	0.0652287
BCOR	0.00303967	3.80057	0.81745	1	1.1102	1.21757	0.639988	0.0647683	0.0085881	0.0147005
BDNF	0.00645842	1.78874	0.922438	1	0.645698	0.656526	0.28633	0.117107	0.00918118	0.042268
BDP1	0.00364658	3.16803	0.816707	1	0.692862	1.08644	0.366341	0.247511	0.0134394	0.0125812
BECN1	0.00125744	9.18728	0.79653	1	0.910843	1.06708	1.1103	0.801608	0.153415	0.0679804
BEND3	0.00187629	6.15707	0.607693	1	0.909386	1.58487	1.04339	0.207399	0	0.128376
BEND7	0.0110036	1.04988	0.604872	1	0.278247	0.536103	0.259151	0.00430231	0	0.0213943
BET1	0.00265129	4.3573	0.607553	1	0.414199	1.02481	0.953915	0.171375	0.0161268	0.0154526
BET1L	0.00457917	2.52283	0.958512	1	0.88015	0.594895	0.600595	0.0858956	0.00643305	0
BEX1	0.00151429	7.62894	0.896777	1	0.793357	0.749984	0.749633	0.688046	0.35476	0.0365221
BEX3	0.00139978	8.25308	0.924097	1	0.920524	1.02043	0.783696	0.761099	0.249545	0.0566571
BEX4	0.00493858	2.33923	0.696628	1	0.750221	0.277291	0.500944	0.460864	0	0
BFAR	0.00381529	3.02794	0.918286	1	1.10127	0.949267	0.498809	0.0860966	0	0.010898
BICD2	0.00236792	4.87873	0.798353	1	1.45819	0.870336	0.843995	0.205724	0.172913	0
BICRA	0.138282	0.0835425	0.996266	1	0.0629324	0.0106864	0.054473	0	0	0
BIN1	0.00142095	8.1301	0.603239	1	0.807409	1.2748	1.45414	0.561649	0.00955369	0
BIN3	0.00353408	3.26887	0.682483	1	0.516468	0.971469	0.307404	0.452331	0	0.00478411
BIRC2	0.00301447	3.83234	0.938159	1	1.09347	0.879223	0.695927	0.172954	0.0775283	0.0227575
BIRC3	0.00216007	5.34819	0.619866	1	1.35481	1.02027	1.40527	0	0	0
BIRC5	0.00177772	6.49846	0.89853	1	0.861778	0.928339	0.91931	0.619951	0.0783519	0.0170637
BIVM	0.002928	3.94551	0.945955	1	1.06194	0.90276	0.484702	0.433203	0	0
BLCAP	0.00322976	3.57687	0.625394	1	1.96773	0.879798	0.461221	0.202718	0.011682	0.0151785
BLM	0.00334375	3.45494	0.926933	1	0.821259	0.815559	0.733123	0.153681	0.00765139	0.00709095
BLMH	0.00339376	3.40402	0.636744	1	0.414217	0.926183	0.479232	0.369924	0.00587231	0.05041
BLOC1S2	0.00253017	4.56589	0.792787	1	1.18947	1.30934	0.70302	0.199529	0	0
BLOC1S6	0.00228274	5.06079	0.921107	1	1.12046	0.986605	0.779687	0.425332	0.0081347	0.00635144
BLVRB	0.00153341	7.53385	0.822638	1	1.13775	0.766902	0.837779	0.883409	0.0896676	0.0346306
BLZF1	0.00753908	1.53234	0.962713	1	0.761153	0.651594	0.186417	0	0	0
BMP2K	0.00399271	2.89339	0.851238	1	0.581221	0.798994	0.483767	0.259339	0.0182232	0
BMP4	0.00620874	1.86068	0.721213	1	0.471082	0.578728	0.343354	0.264233	0	0.0414799
BMPR1A	0.00215544	5.35966	0.783316	1	0.959929	1.09596	1.04452	0.230932	0	0.128048
BMPR2	0.00242292	4.76799	0.932379	1	0.799417	0.681301	0.71878	0.468464	0.129996	0.0631358
BMS1	0.00211364	5.46567	0.927449	1	1.13289	0.851151	0.869241	0.435609	0.0780411	0.0384637
BNC2	0.00712191	1.6221	0.790596	1	0.46491	0.672748	0.306845	0.0271296	0	0
BNIP1	0.00276682	4.17536	0.715663	1	1.05809	1.19534	0.830654	0	0	0.273522
BNIP2	0.00363278	3.18006	0.971379	1	0.91606	0.686304	0.658916	0.202688	0	0
BNIP3	0.00215588	5.35858	0.858738	1	0.650197	0.860316	0.720715	0.551165	0.11882	0
BNIP3L	0.00153606	7.52081	0.910254	1	0.903033	0.96867	0.893287	0.719656	0.173807	0
BOD1	0.00331569	3.48418	0.977184	1	0.810377	0.801138	0.577314	0.281122	0.0654158	0
BOD1L1	0.00307725	3.75415	0.838206	1	0.790843	0.930618	0.864585	0.0729206	0.00364563	0.00799359
BOLA3	0.00168642	6.85027	0.813901	1	0.820763	0.628801	0.997724	0.625631	0.209832	0.00110381
BORCS6	0.00263659	4.38159	0.661902	1	0.479884	1.24292	0.675102	0.276287	0.0282038	0
BORCS8	0.00342328	3.37468	0.650298	1	0.496123	0.540492	0.730053	0.357069	0.0145137	0.00716301
BPNT1	0.00188452	6.13018	0.825181	1	0.777348	0.745992	0.966168	0.638552	0.0395647	0.0130241
BPTF	0.0032866	3.51501	0.954201	1	0.956801	0.749025	0.723765	0.170945	0.0487651	0.0308819
BRAP	0.0724473	0.15946	0.792406	1	0.225821	0.319522	0.189104	0.0154317	0.0951654	0.0123926
BRAT1	0.00290509	3.97663	0.781829	1	0.560985	0.715032	0.762057	0.36215	0.0327896	0
BRCA1	0.00219844	5.25485	0.830917	1	0.85561	1.01638	1.01868	0.307381	0.00967114	0.0149399
BRCA2	0.00217189	5.31907	0.611808	1	1.6197	1.39016	1.04307	0	0.0686986	0
BRD2	0.00455456	2.53646	0.972321	1	1.01393	0.763946	0.450466	0.0769588	0.0214982	0
BRD3	0.00283658	4.07267	0.911091	1	0.737071	0.813305	0.763394	0.324317	0.00657905	0.00654278
BRD4	0.00159374	7.24864	0.617807	1	1.64032	1.33513	1.09198	0.443251	0	0.109366
BRD7	0.00297557	3.88243	0.975027	1	0.912306	0.794035	0.688356	0.32561	0	0
BRD8	0.00417863	2.76465	0.97299	1	0.909181	0.788911	0.532998	0.102185	0	0
BRF1	0.00392545	2.94296	0.779235	1	0.792024	1.21424	0.423751	0	0	0.0268013
BRF2	0.0976521	0.118302	0.823101	1	0.140621	0.252359	0.252576	0	0.0233792	0.0398231
BRI3	0.00159892	7.22516	0.924887	1	1.13387	0.919203	0.885742	0.650847	0.176864	0.0176324
BRI3BP	0.00277649	4.16082	0.850481	1	0.645568	0.991964	0.68411	0.324399	0.0176139	0.00196368
BRIP1	0.00282072	4.09557	0.949478	1	0.992847	0.851012	0.760709	0.273111	0	0.0437268
BRIX1	0.00325387	3.55038	0.834977	1	1.12536	1.16374	0.606154	0.04323	0	0
BRK1	0.00134928	8.56195	0.648403	1	0.624125	1.11774	1.06953	0.879139	0.0335202	0.0639137
BRMS1	0.00202222	5.71275	0.730301	1	0.899375	1.46316	0.637329	0.508963	0	0
BROX	0.00201656	5.7288	0.869169	1	1.1646	1.13091	0.781544	0.508732	0.00404986	0.0229789
BRWD3	0.0263132	0.439036	0.87043	1	0.580705	0.0443896	0.347309	0	0	0
BSDC1	0.00455916	2.5339	0.926582	1	0.99013	0.841929	0.247026	0.236446	0.0411084	0.0781491
BTAF1	0.00644417	1.7927	0.922796	1	0.866222	0.395069	0.527353	0	0.00140297	0
BTBD1	0.00105958	10.9029	0.76512	1	1.18786	0.880366	1.09851	0.971895	0.257566	0.0795303
BTBD10	0.00437131	2.64279	0.906085	1	0.726095	0.912725	0.42211	0.114638	0	0
BTBD3	0.00318868	3.62296	0.772213	1	1.05725	1.33669	0.377979	0.180764	0	0
BTBD6	0.00239279	4.82803	0.950292	1	0.928547	0.867946	0.790844	0.423	0.0120422	0.0507129
BTBD7	0.00424892	2.71891	0.873998	1	0.711441	0.574195	0.698597	0.116134	0.00980648	0
BTF3	0.00091016	12.6928	0.817612	1	1.05873	0.966646	1.01844	0.996875	0.466763	0.0553746
BTF3L4	0.00210993	5.47529	0.861947	1	0.684691	1.01155	0.630949	0.445663	0.249391	0.00424118
BTG1	0.00435281	2.65402	0.92929	1	1.17406	0.80246	0.402577	0.0966621	0.0560958	0.023468
BTG3	0.00394414	2.92901	0.966264	1	0.822439	0.810889	0.546246	0.155855	0.00183904	0
BTN2A1	0.00289588	3.98927	0.844825	1	1.2579	1.01265	0.781371	0.0945223	0.0149447	0.00522354
BUB1	0.00190133	6.07599	0.865528	1	1.21789	1.0048	0.914433	0.545398	0.00896826	0.00222116
BUB1B	0.0025968	4.44873	0.828325	1	0.920451	0.882276	1.02085	0.148909	0.0180703	0
BUB3	0.00260687	4.43153	0.928114	1	0.888025	0.935553	0.798492	0.305792	0.0047999	0.0161128
BUD13	0.00403253	2.86481	0.620101	1	0.393014	1.07621	0.447075	0.128885	0	0.047408
BUD23	0.00148447	7.78219	0.853438	1	0.862127	0.723607	0.951751	0.763459	0.221269	0.00680746
BUD31	0.0014467	7.9854	0.846625	1	0.96882	1.08302	1.03639	0.706559	0.132103	0.00752838
BYSL	0.00228268	5.06092	0.76488	1	0.976144	1.32411	0.908775	0.193656	0	0.0142493
BZW1	0.001834	6.29905	0.911424	1	0.937263	1.00461	0.887604	0.572099	0.0652435	0.0245644
BZW2	0.00173301	6.66611	0.903704	1	0.83309	0.895026	0.672181	0.7387	0.17174	0.0162854
C10orf88	0.0023283	4.96176	0.988575	1	0.950483	0.82588	0.728923	0.366697	0.201395	0.0123973
C11orf24	0.00332643	3.47293	0.876622	1	0.83308	1.09393	0.531791	0.173045	0	0.0198278
C11orf54	0.00357407	3.23229	0.823921	1	0.568437	0.806596	0.506111	0.346231	0.00755767	0.0143773
C11orf58	0.0014927	7.73929	0.840688	1	0.782319	0.869787	0.781297	0.846791	0.197802	0.00783467
C11orf68	0.00359115	3.21692	0.71035	1	0.575266	1.1905	0.556356	0.0411618	0	0.0427396
C11orf95	0.00262208	4.40583	0.652143	1	1.71465	0.722526	1.0375	0.0683563	0.0515069	0.0112006
C12orf10	0.00252789	4.57	0.61228	1	1.05396	0.209912	1.01978	0.512747	0	0
C12orf29	0.00372674	3.09988	0.874867	1	0.655254	0.919602	0.559188	0.16461	0	0
C12orf43	0.00643054	1.7965	0.899578	1	0.600116	0.585199	0.373529	0.106398	0.0160313	0.00989365
C12orf45	0.00336894	3.42911	0.887842	1	0.903799	0.83025	0.812403	0.054267	0	0
C12orf49	0.00337512	3.42283	0.850424	1	0.619083	0.746576	0.691785	0.252558	0.0133202	0.0402093
C12orf65	0.00289957	3.9842	0.72127	1	1.6913	0.965596	0.445439	0.347556	8.79705e-05	0.00549187
C12orf66	0.564277	0.020473	0.883907	1	0	0.11308	0.268366	0.0535746	0	0.0486081
C12orf75	0.00105161	10.9855	0.935878	1	0.877331	0.934778	0.891179	0.800628	0.455735	0.113859
C14orf119	0.00217514	5.31112	0.716742	1	1.3074	1.30736	1.03433	0.140568	0	0
C15orf61	0.00347078	3.32849	0.936875	1	0.969288	0.88332	0.669665	0.105549	0	0.00154745
C16orf45	0.00191291	6.03921	0.648396	1	0.592389	0.73776	1.17012	0.54536	0	0
C16orf72	0.00262901	4.39423	0.913852	1	0.870247	1.00505	0.768982	0.292908	0.00162434	0
C16orf74	0.00358417	3.22319	0.726233	1	0.531222	0.791724	0.394521	0.46563	0.00909072	0.0167244
C16orf91	0.00628264	1.83879	0.82023	1	1.43833	0.653446	0.135333	0.0186269	0	0.0103214
C17orf51	0.00289174	3.99498	0.84196	1	0.736212	1.08508	0.469097	0.385401	0.019114	0.054378
C17orf58	0.00321676	3.59133	0.806478	1	0.566871	0.914345	0.520228	0.374626	0	0.010516
C17orf75	0.0019335	5.97488	0.880487	1	1.04763	0.996234	0.6742	0.724693	0	0
C17orf80	0.00444895	2.59667	0.626647	1	0.450527	1.18767	0.362628	0	0	0.0332847
C19orf12	0.00349042	3.30976	0.808761	1	0.622759	1.05098	0.459777	0.249127	0	0.0225042
C19orf25	0.00408648	2.82699	0.923741	1	0.902095	0.550065	0.702466	0.132612	0	0
C19orf53	0.00224526	5.14527	0.828377	1	0.781671	0.632595	0.947551	0.456791	0.0721958	0.0311482
C1D	0.00321348	3.595	0.825451	1	0.644621	0.645151	0.729677	0.327843	0	0.0783938
C1GALT1	0.00408897	2.82527	0.732901	1	0.489178	0.888711	0.588786	0.0819189	0.00473487	0.067842
C1QBP	0.00177799	6.49748	0.898896	1	1.27367	0.901866	0.79674	0.589846	0.154888	0.0212114
C1orf109	0.00578329	1.99756	0.978174	1	0.933008	0.706525	0.250762	0.122913	0	0
C1orf112	0.00310534	3.72019	0.876936	1	0.686856	0.715487	0.764314	0.293031	0	0.00714914
C1orf122	0.00111732	10.3394	0.614691	1	1.03803	0.952635	1.14036	1.19021	0.00514647	0.0761094
C1orf123	0.00145424	7.94398	0.929688	1	0.99747	1.08197	0.880691	0.577132	0.321181	0.00334691
C1orf159	0.00246226	4.69181	0.699269	1	0.466152	1.00434	0.791236	0.407574	0	0
C1orf174	0.00306091	3.77419	0.830415	1	1.1581	1.14923	0.68315	0.054631	0	0.0212566
C1orf198	0.001846	6.25809	0.708905	1	1.35084	1.33499	1.08639	0.326682	0	0
C1orf216	0.0012686	9.10649	0.602891	1	1.15753	1.12314	1.2072	0.113284	0.647862	0.0154958
C1orf35	0.00790517	1.46138	0.840086	1	0.593354	0.38459	0.470311	0.0200578	0	0.0224311
C1orf43	0.00148827	7.76235	0.871568	1	1.18899	1.01944	1.00987	0.59235	0.188319	0.0411977
C1orf52	0.00250428	4.61308	0.799679	1	1.23487	1.28375	0.633539	0.23858	0.0355334	0.0254155
C1orf74	0.00580064	1.99158	0.744181	1	0.711457	0.309734	0.718295	0.0109244	0.0298885	0
C21orf58	0.0097886	1.18019	0.65816	1	0.587276	0.490418	0.215064	0	0	0.442279
C21orf91	0.00480649	2.40351	0.819674	1	0.542435	0.678838	0.555498	0.103916	0.00371458	0.00480409
C2CD2	0.00432886	2.6687	0.906104	1	0.64767	0.763216	0.455862	0.221345	0.0151438	0.0204416
C2CD2L	0.00292131	3.95454	0.861532	1	0.748669	0.782523	0.832202	0.23555	0	0.11298
C2CD5	0.00280032	4.12541	0.867471	1	0.6597	0.943872	0.701702	0.334609	0.00344408	0
C2orf42	0.167305	0.0690504	0.737355	1	0.035205	0.451266	0.0433612	0	0.115564	0
C2orf69	0.00338062	3.41726	0.946916	1	0.940995	0.936884	0.458871	0.213787	0.148139	0.00480314
C3orf38	0.00679729	1.69957	0.780908	1	0.552749	0.405856	0.535709	0.0701279	0.00305507	0
C3orf52	0.0125367	0.921494	0.796654	1	0.490309	0.342299	0.277684	0.181879	0.013142	0.0109402
C3orf58	0.00321724	3.5908	0.855476	1	0.631389	0.915475	0.670002	0.230781	0	0
C4orf3	0.00180818	6.389	0.914112	1	1.0759	0.997145	0.782534	0.63176	0.0563473	0.0766796
C4orf46	0.00293538	3.9356	0.865483	1	1.0917	1.14262	0.645101	0.157518	0	0
C5orf15	0.00223694	5.16441	0.853193	1	0.763646	1.06882	0.613552	0.588926	0	0
C5orf22	0.00245009	4.71511	0.733274	1	0.58457	1.14565	0.849321	0.274629	0	0.0353197
C5orf24	0.00293446	3.93683	0.846631	1	0.746487	1.10955	0.674752	0.203066	0	0
C5orf30	0.00437951	2.63784	0.635583	1	0.390768	0.676887	0.665821	0.119323	0	0
C5orf51	0.00709813	1.62753	0.65753	1	0.404367	0.531487	0.444431	0.0610595	0.00928229	0.0917362
C6orf106	0.00181618	6.36086	0.78481	1	1.39062	1.13085	0.952212	0.523379	0	0
C6orf120	0.00215439	5.36229	0.808667	1	1.20827	1.07427	0.989476	0.259948	0.00707708	0.0938867
C6orf136	0.00363291	3.17995	0.735748	1	0.659126	1.03664	0.552942	0.0995635	0	0.259158
C6orf203	0.00580836	1.98893	0.808036	1	0.561709	0.826272	0.214347	0.173902	0	0.0169336
C6orf48	0.00135152	8.54776	0.893117	1	0.893524	0.970984	0.797404	0.841427	0.273082	0.00282972
C6orf62	0.00247867	4.66074	0.847164	1	0.855177	1.18998	0.746174	0.294198	0	0
C6orf89	0.00229675	5.02992	0.922649	1	0.947406	0.953915	0.850442	0.406116	0	0.0108309
C7orf26	0.00252162	4.58137	0.696705	1	1.03004	1.53399	0.646964	0.141498	0.0160887	0.0135527
C7orf50	0.00179577	6.43316	0.741558	1	1.45161	0.749874	0.730733	0.83952	0.00112527	0.000749578
C8orf33	0.00222849	5.18398	0.939672	1	0.986457	0.902584	0.80319	0.501274	0	0
C8orf59	0.00136845	8.442	0.729264	1	1.47546	1.22606	0.638618	0.727931	0.31529	0.00496346
C8orf76	0.00576935	2.00238	0.74652	1	0.649322	0.317939	0.647145	0.139447	0	0.00441042
C8orf88	0.00147112	7.85284	0.754823	1	0.98393	0.868089	1.15431	0.837351	0.00643867	0
C9orf40	0.00203508	5.67666	0.660199	1	0.622104	0.946631	1.23073	0.3055	0.0188995	0.00734354
CAB39	0.00376014	3.07235	0.922447	1	0.757662	0.904925	0.558359	0.144859	0	0.00412061
CACNG8	0.00443962	2.60213	0.959517	1	0.873234	0.783328	0.530892	0.0456674	0	0
CACTIN	0.00297155	3.88769	0.853201	1	0.725523	0.818406	0.862524	0.183545	0.0120246	0.00945827
CACUL1	0.00264303	4.37092	0.964776	1	1.07116	0.836101	0.694677	0.396384	0.0129515	0
CACYBP	0.00134954	8.56031	0.801694	1	1.07788	1.20931	1.00844	0.783439	0.129073	0.0037024
CALCOCO2	0.00190451	6.06584	0.88802	1	0.926366	1.09499	0.803887	0.596757	0.0274259	0
CALD1	0.00149821	7.71084	0.904445	1	0.899188	0.976542	0.905236	0.730818	0.178559	0.00975093
CALM1	0.00180011	6.41763	0.909363	1	0.893902	1.05041	0.835838	0.597339	0.0948895	0.0063724
CALM2	0.00179123	6.44946	0.898188	1	1.13338	0.962954	0.898558	0.608091	0.0577168	0.0105751
CALM3	0.0015694	7.36105	0.907502	1	1.02767	0.89529	0.98175	0.653993	0.152353	0.0246103
CALR	0.000962373	12.0041	0.846551	1	0.969085	0.983574	1.05225	0.900008	0.471046	0.0394931
CALU	0.00122658	9.41842	0.91771	1	1.11265	1.08812	0.888775	0.684809	0.336034	0.100476
CAMK2G	0.00301296	3.83426	0.874212	1	0.756409	0.972879	0.757709	0.173054	0	0.0168139
CAMK2N1	0.00193152	5.98103	0.975442	1	0.897074	0.941237	0.710845	0.535432	0.176751	0.0554789
CAMKK2	0.00187374	6.16546	0.841108	1	0.755964	0.955034	0.897339	0.649568	0.00704635	0
CAMLG	0.00204206	5.65726	0.798086	1	0.838808	1.23251	0.913737	0.26309	0.146005	0
CAMSAP2	0.00366452	3.15251	0.968808	1	1.05101	0.677134	0.626448	0.189366	0.028935	0.000176407
CAMTA1	0.00156017	7.40463	0.794689	1	1.14088	1.1795	1.05928	0.632628	0.0254924	0.0297351
CAMTA2	0.00354738	3.25662	0.907213	1	1.2457	0.876518	0.425292	0.263499	0	0.00749094
CAND1	0.0021165	5.45829	0.871986	1	0.802846	0.981021	0.943433	0.372099	0.0783764	0.00762932
CANT1	0.00172989	6.67814	0.788608	1	1.06781	1.27699	0.772074	0.263554	0.383344	0.0264207
CANX	0.00158849	7.27259	0.947484	1	0.853246	0.866356	0.802201	0.68146	0.227264	0.0507656
CAP1	0.00145454	7.94237	0.932935	1	0.927247	1.03796	0.898712	0.62484	0.292297	0
CAP2	0.00146997	7.85895	0.833725	1	0.825426	1.04432	1.05336	0.6682	0.156214	0.010685
CAPN15	0.00243941	4.73575	0.834525	1	1.02262	1.16282	0.875155	0.200446	0.00186807	0.0137348
CAPN2	0.00161078	7.17196	0.938064	1	0.953125	0.923632	0.846517	0.696335	0.175949	0
CAPRIN1	0.00213566	5.4093	0.898311	1	0.808265	1.03279	0.737965	0.533569	0.0261924	0.0154706
CAPRIN2	0.00705659	1.63712	0.985731	1	0.764767	0.579113	0.264041	0.0903008	0	0.00416794
CAPZA1	0.00122805	9.40715	0.811844	1	0.961603	1.13208	1.13187	0.732753	0.255602	0.00593545
CAPZA2	0.0020789	5.55701	0.911979	1	0.964602	0.995292	0.855567	0.507353	0.00101406	0.00615954
CAPZB	0.00130945	8.82235	0.845222	1	0.870002	1.01644	0.980061	0.812193	0.172939	0.0752554
CARD10	0.00560571	2.06084	0.828427	1	0.565775	0.820346	0.266518	0.148725	0	0.00583929
CARD19	0.0020058	5.75953	0.855078	1	0.758481	1.05612	0.77651	0.599771	0.0085162	0.00537636
CARHSP1	0.00239334	4.82692	0.81348	1	0.601377	0.895671	0.824582	0.399104	0.0559863	0.0120667
CARM1	0.00222331	5.19607	0.886889	1	0.823644	0.734116	0.749601	0.634976	0	0.0142156
CARS	0.00311506	3.70858	0.941834	1	0.854924	0.90358	0.692502	0.204398	0.0199993	0.00177362
CARS2	0.00173207	6.66974	0.824077	1	0.774204	1.06988	0.871669	0.695307	0.019745	0.0274664
CASC3	0.00304231	3.79726	0.946361	1	0.760928	0.804406	0.66921	0.27821	0.0786059	0.0331868
CASC4	0.000775243	14.9017	0.687748	1	1.18664	1.14566	1.13309	1.08071	0.376084	0.177817
CASP2	0.00353694	3.26623	0.903496	1	1.06314	0.983075	0.597979	0.0655587	0	0.0364785
CASP3	0.00392617	2.94242	0.915929	1	1.25656	0.68311	0.541446	0.166701	0	0.00963858
CASP4	0.00342447	3.3735	0.883067	1	0.825911	0.639597	0.382287	0.445659	0.206044	0.0108084
CAST	0.00160357	7.2042	0.894314	1	1.0797	1.08013	0.894209	0.612013	0.116333	0.0747977
CASZ1	0.00417788	2.76515	0.621406	1	0.405764	0.741123	0.423014	0.370787	0	0.0209634
CAT	0.00262816	4.39564	0.891523	1	0.697687	0.836308	0.560055	0.510457	0.0784889	0
CAV1	0.00149368	7.7342	0.917318	1	0.994597	0.957639	0.911609	0.722585	0.177917	0.0189198
CAV2	0.00250442	4.61283	0.838456	1	0.80208	0.953819	0.963635	0.233647	0	0
CAVIN1	0.00171313	6.74348	0.889546	1	0.992078	0.932767	0.949055	0.667283	0.0571518	0
CBFB	0.0027766	4.16064	0.976702	1	0.93418	0.810054	0.648277	0.415859	0	0.0322338
CBL	0.00426272	2.71011	0.980944	1	0.824586	0.724833	0.521665	0.149148	0.0281828	0.00948113
CBLL1	0.00449183	2.57188	0.730069	1	0.506904	0.807124	0.438604	0.199912	0.00991664	0.154653
CBR1	0.00196131	5.89017	0.881119	1	1.11811	0.929669	0.971959	0.499496	0.0107256	0.0104737
CBR3	0.00336221	3.43597	0.78923	1	0.685299	0.638603	0.897089	0.13599	0	0
CBWD1	0.00219948	5.25235	0.787518	1	0.712451	0.579131	0.878092	0.463554	0.186786	0.0200837
CBX1	0.00182795	6.31988	0.897189	1	0.81024	0.939532	0.782826	0.678485	0.082585	0.0111249
CBX3	0.00204122	5.65958	0.928375	1	0.847775	0.946412	0.858234	0.458325	0.0967705	0.0355084
CBX4	0.00388655	2.97242	0.882849	1	1.11733	1.03155	0.455592	0.045277	0	0
CBX5	0.00231811	4.98356	0.910971	1	0.829584	1.02134	0.767388	0.421404	0.0203351	0.0156824
CBX6	0.00202545	5.70364	0.834242	1	1.25771	1.16022	0.829583	0.43513	0.00647238	0.0406798
CBX8	0.00262832	4.39537	0.679082	1	1.20469	1.5588	0.579347	0.113828	0	0.0255878
CBY1	0.00226673	5.09653	0.84672	1	0.965652	0.770903	1.0511	0.347789	0.00462743	0.0158005
CC2D1B	0.00324238	3.56295	0.630727	1	0.559591	0.444861	0.737935	0.444926	0.0172252	0
CC2D2A	0.575889	0.0200602	0.679406	1	0	0.128832	0.1882	0.456006	0	0
CCAR1	0.00276072	4.18457	0.950862	1	1.00187	0.972631	0.641351	0.321807	0.0142514	0.0323445
CCBE1	0.00218826	5.27928	0.882605	1	0.799994	1.07565	0.786175	0.453577	0.0244621	0.0107771
CCDC107	0.00527203	2.19127	0.765641	1	0.487016	0.602802	0.496103	0.173692	0	0.00569312
CCDC115	0.00164385	7.02768	0.61996	1	1.69901	1.31849	1.09845	0.436245	0.0149368	0.0235043
CCDC117	0.00422496	2.73434	0.936787	1	1.19753	0.619683	0.470597	0.208184	0.0286584	0.00841828
CCDC127	0.00731708	1.57883	0.784862	1	0.732046	0.244154	0.615639	0.00466575	0	0
CCDC130	0.00446421	2.58779	0.937413	1	0.83871	0.689585	0.623937	0.0220255	0	0
CCDC137	0.00316878	3.64571	0.623718	1	0.463948	0.798099	0.505396	0.474258	0	0.116433
CCDC14	0.00360804	3.20187	0.94657	1	0.827228	0.718981	0.693954	0.171437	0	0.00259595
CCDC152	0.106015	0.10897	0.610254	1	0.119953	0.0163255	0.521604	0.124718	0.144894	0
CCDC186	0.00655815	1.76154	0.911088	1	1.03562	0.743493	0.0619002	0.135326	0	0
CCDC22	0.00222644	5.18875	0.789421	1	0.618736	1.06018	0.645327	0.573674	0.0203191	0
CCDC25	0.00304785	3.79037	0.850111	1	0.612428	0.768369	0.63731	0.405205	0	0
CCDC32	0.00656036	1.76095	0.695545	1	0.474788	0.937723	0.0991736	0.0785273	0	0.0059371
CCDC34	0.00137915	8.37648	0.70192	1	1.35961	1.19911	0.843194	0.971473	0.00839022	0.0138389
CCDC43	0.00413839	2.79153	0.90805	1	1.19875	0.534663	0.565053	0.198992	0.0136634	0.0671167
CCDC47	0.0022509	5.13237	0.852647	1	0.832429	1.16221	0.812334	0.305097	0.0852837	0.00126429
CCDC50	0.00219964	5.25198	0.919049	1	0.811615	0.928707	0.781915	0.514763	0.0215523	0.0199578
CCDC51	0.00520121	2.22111	0.891384	1	0.804681	0.937091	0.249622	0.0550102	0.00817577	0.00394913
CCDC58	0.00209274	5.52026	0.901639	1	1.16941	1.01532	0.772341	0.521965	0.00965202	0
CCDC59	0.0027078	4.26636	0.968446	1	0.992601	0.691993	0.71207	0.372869	0.0780971	0.0878663
CCDC6	0.00134351	8.59869	0.692213	1	1.13165	1.5226	1.03055	0.581917	0.194582	0
CCDC71	0.00457892	2.52297	0.898134	1	0.815549	0.952129	0.423204	0	0.000575522	0
CCDC71L	0.0063274	1.82578	0.851797	1	0.540552	0.66428	0.360159	0.0665789	0.0116176	0.00272288
CCDC77	0.00241012	4.79332	0.734783	1	1.62641	1.10163	0.639052	0.339727	0.0119104	0.0250607
CCDC80	0.00117774	9.809	0.699522	1	0.710742	1.23817	1.05035	0.858066	0.189394	0.0634857
CCDC82	0.00635911	1.81668	0.895076	1	1.25317	0.432516	0.349011	0.0586814	0	0
CCDC84	0.00228734	5.0506	0.868191	1	0.993765	0.929359	0.997132	0.308353	0	0.00448681
CCDC85C	0.0025527	4.52558	0.814701	1	1.28749	0.886594	0.974548	0.163381	0	0.0278857
CCDC86	0.00169701	6.80754	0.664572	1	0.998387	1.54047	1.091	0.372796	0.0298029	0
CCDC88A	0.00254199	4.54465	0.71854	1	0.483028	0.881426	0.801754	0.39988	0.0263764	0
CCDC91	0.0022339	5.17142	0.845613	1	0.837827	0.832863	1.02028	0.307842	0.0712488	0.038885
CCDC92	0.0022689	5.09165	0.777092	1	0.664367	1.19691	0.676606	0.461147	0	0.0474199
CCDC93	0.00812815	1.42129	0.827264	1	0.494133	0.520965	0.331596	0.0619276	0	0
CCDC97	0.00248413	4.65051	0.775579	1	1.3714	0.819675	1.04059	0.159533	0.0195691	0
CCDC9B	0.00409009	2.8245	0.961326	1	0.840718	0.857036	0.408148	0.221089	0	0
CCL2	0.00777811	1.48525	0.858813	1	0.550059	0.546042	0.257173	0.177964	0	0.00668241
CCNA2	0.00223228	5.17518	0.831415	1	0.978955	1.19246	0.900952	0.284936	0.00633487	0.0111247
CCNB1	0.00302254	3.82211	0.915317	1	0.744661	0.816893	0.742483	0.265289	0.00949663	0.0218531
CCNB1IP1	0.00251563	4.59227	0.806231	1	0.609748	0.964064	0.744114	0.386331	0.0135433	0.0888427
CCNB2	0.00190783	6.0553	0.859841	1	1.25584	1.0387	0.773234	0.613757	0.00413641	0.0280362
CCNC	0.00140114	8.24502	0.635748	1	1.39624	1.41659	1.23216	0.626884	0	0.00973671
CCND1	0.00320752	3.60167	0.862273	1	1.20775	1.02463	0.665653	0.0730044	0	0.0385733
CCNDBP1	0.0013627	8.47763	0.684243	1	0.87858	1.39961	0.819199	0.880314	0.0354404	0.0822859
CCNF	0.00387909	2.97814	0.840238	1	1.11227	1.12112	0.285577	0.155137	0	0.0116407
CCNG1	0.00145565	7.93631	0.823218	1	1.06293	0.962964	1.18426	0.559548	0.197291	0.008019
CCNG2	0.0157356	0.734159	0.99367	1	0.681357	0.271288	0.067212	0	0.0392945	0.0318364
CCNH	0.00163455	7.06768	0.641812	1	1.49203	1.38016	1.20285	0.403696	0	0
CCNI	0.00113263	10.1997	0.939002	1	1.12156	0.966956	0.92655	0.719422	0.405877	0.104722
CCNK	0.00254314	4.54259	0.919272	1	1.15168	1.02503	0.613189	0.384238	0.0321597	0
CCNL1	0.0048511	2.38141	0.964755	1	0.796302	0.786923	0.373213	0.130151	0.0282816	0
CCNL2	0.00340948	3.38833	0.820227	1	1.44311	0.840051	0.354054	0.355916	0.00952494	0
CCNQ	0.00260773	4.43008	0.966107	1	1.00393	0.785118	0.717888	0.431547	0	0.0264964
CCNT1	0.0058881	1.962	0.98234	1	0.796064	0.658408	0.341634	0.0825761	0.00145586	0.0454593
CCNY	0.00259591	4.45026	0.890053	1	0.747716	1.02281	0.696282	0.366767	0.0067797	0.011294
CCP110	0.00340898	3.38883	0.650418	1	0.453705	1.15293	0.486192	0.196118	0.0322235	0.0341845
CCPG1	0.00170236	6.78612	0.833704	1	0.694389	1.00108	0.807543	0.663212	0.114138	0.0779465
CCS	0.0060713	1.9028	0.604123	1	0.398131	0.468675	0.602817	0.0716826	0	0.0101345
CCSAP	0.00260728	4.43085	0.86679	1	0.993158	1.13384	0.452946	0.475091	0	0
CCSER2	0.00403267	2.86472	0.797391	1	0.61278	0.55741	0.729393	0.175393	0.00294423	0
CCT2	0.00204367	5.6528	0.92448	1	0.804719	0.828843	0.838021	0.536289	0.0926177	0.0242305
CCT3	0.0016041	7.20183	0.956482	1	0.943166	0.926801	0.88083	0.614926	0.226144	0.0104877
CCT4	0.00148717	7.76807	0.891035	1	0.904955	1.00553	0.940687	0.71587	0.15612	0.0309933
CCT5	0.00132774	8.70086	0.884326	1	1.04062	1.04729	0.995424	0.736226	0.232779	0.0185324
CCT6A	0.00190851	6.05311	0.905594	1	1.13321	0.990439	0.884155	0.519963	0.0581001	0.0163996
CCT7	0.00101609	11.3695	0.818899	1	1.03756	1.04653	1.11221	0.885177	0.37701	0.0342588
CCT8	0.00150435	7.67936	0.85398	1	1.11604	1.00228	0.975157	0.749158	0.0803145	0.0283859
CCZ1	0.00201475	5.73395	0.945598	1	0.944305	0.844535	0.780431	0.60655	0.0594416	0.0188254
CCZ1B	0.00259296	4.45532	0.851607	1	0.653556	0.976724	0.741754	0.35866	0.0190314	0.00867544
CD164	0.00184105	6.27494	0.914094	1	1.22603	0.872787	0.744172	0.625233	0.140798	0.00285055
CD274	0.00529042	2.18366	0.982363	1	0.893026	0.737793	0.316208	0.124907	0.00451897	0.00569709
CD276	0.00230828	5.0048	0.844881	1	0.72373	0.910581	0.587064	0.650516	0	0
CD2AP	0.00283324	4.07747	0.903992	1	1.27675	0.884846	0.605996	0.340612	0	0.0267857
CD2BP2	0.00341799	3.37989	0.927332	1	0.722099	0.86744	0.553604	0.279336	0.00542676	0.0255867
CD3EAP	0.00351488	3.28673	0.751288	1	0.716376	0.57498	0.769942	0.168111	0.0971729	0.209921
CD44	0.00186592	6.19128	0.943951	1	0.905533	0.920106	0.78936	0.62005	0.0993046	0.0284176
CD47	0.00149508	7.72696	0.863376	1	0.856091	1.14622	0.779988	0.737969	0.200789	0
CD55	0.00157518	7.33404	0.63427	1	0.645661	1.21454	1.10613	0.478928	0.0288444	0.218784
CD58	0.00153856	7.50864	0.601229	1	1.56363	1.60308	0.878151	0.614882	0	0.0133677
CD63	0.000841449	13.7292	0.821205	1	0.930373	1.04946	1.06334	0.949713	0.432826	0.175166
CD81	0.000958843	12.0483	0.866381	1	0.893552	1.00717	1.00917	0.835383	0.529171	0.0481448
CD82	0.00148794	7.76404	0.914586	1	0.814459	0.89357	0.790174	0.744766	0.243226	0.0521228
CD9	0.00208985	5.5279	0.779523	1	0.674306	0.889903	0.96891	0.255022	0.260712	0
CD99	0.000643633	17.9488	0.739192	1	1.16964	0.847904	0.918765	0.986274	0.429791	0.45753
CD99L2	0.00180205	6.41072	0.923567	1	0.932859	0.849832	0.664534	0.73282	0.142388	0.0230291
CDC123	0.00229955	5.02378	0.868921	1	0.739044	0.727518	0.787886	0.571361	0.0169217	0
CDC16	0.00191546	6.03115	0.744284	1	1.35275	1.30441	0.971321	0.36278	0	0.0049344
CDC20	0.00208168	5.54957	0.813245	1	1.33825	1.07486	0.943663	0.368079	0	0
CDC23	0.00294807	3.91865	0.909152	1	0.763506	0.932788	0.714731	0.252435	0.0030925	0.026279
CDC25A	0.00614985	1.87849	0.941855	1	0.693149	0.702803	0.28636	0.0925479	0.0178364	0.00324001
CDC25B	0.00230097	5.02068	0.855972	1	0.781613	1.06949	0.85848	0.354029	0.0060297	0.025361
CDC25C	0.00478176	2.41594	0.945899	1	0.878909	0.589647	0.605865	0.0371694	0	0.0115929
CDC26	0.0013302	8.68476	0.666542	1	1.3623	1.22659	1.33268	0.574974	0.122392	0.00656377
CDC27	0.00247611	4.66556	0.839193	1	0.748901	0.909902	0.938985	0.285163	0	0.0366783
CDC34	0.00517128	2.23397	0.930873	1	0.714006	0.542114	0.51334	0.158533	0	0.0304132
CDC37	0.00107131	10.7835	0.809403	1	1.02665	1.16799	1.01278	0.893965	0.273642	0.0850388
CDC37L1	0.00410959	2.8111	0.76394	1	1.40275	0.333883	0.536994	0.351371	0	0
CDC40	0.00275051	4.20011	0.827623	1	1.01441	1.24171	0.687427	0.162226	0	0
CDC42BPA	0.00266613	4.33304	0.695631	1	0.481434	1.13872	0.685752	0.325839	0.00475331	0
CDC42BPB	0.00236835	4.87784	0.913912	1	0.779248	0.947601	0.749419	0.46111	0.0121461	0.00536462
CDC42EP1	0.00280932	4.11219	0.809846	1	1.2526	1.24412	0.525894	0.23344	0	0
CDC42EP3	0.00373081	3.0965	0.952496	1	1.05184	0.875429	0.523653	0.126475	0.0421782	0.0220459
CDC42EP4	0.00443092	2.60724	0.954242	1	0.804833	0.6918	0.576121	0.0755573	0.0348843	0.0288864
CDC42SE1	0.00425344	2.71602	0.937302	1	0.723721	0.79399	0.523022	0.131865	0	0
CDC42SE2	0.00314318	3.6754	0.85901	1	0.83589	0.619422	0.888118	0.197825	0.00900811	0.00466757
CDC45	0.00143296	8.06196	0.68768	1	0.528322	0.955547	0.920032	0.765563	0.234338	0.00208265
CDC5L	0.00189077	6.10991	0.682222	1	0.852574	1.4199	1.10336	0.285359	0.0105909	0
CDC6	0.00386539	2.98869	0.911689	1	1.16593	0.9351	0.458715	0.107576	0	0
CDC7	0.0022657	5.09885	0.866206	1	1.14985	1.16827	0.601251	0.468278	0.0219589	0.0090565
CDC73	0.00152827	7.55915	0.731248	1	1.0442	1.27978	1.17803	0.60651	0	0.00341638
CDCA2	0.00260319	4.43781	0.72666	1	1.14558	1.44865	0.707869	0.0937242	0	0
CDCA3	0.00228539	5.05491	0.91514	1	0.971665	0.946933	0.876093	0.385135	0	0.0344918
CDCA4	0.00468021	2.46836	0.939376	1	1.17831	0.665731	0.463998	0.0780601	0	0.00366391
CDCA5	0.00520288	2.22039	0.948436	1	0.710959	0.731337	0.394291	0.112662	0	0.00628254
CDCA7	0.00287278	4.02135	0.741236	1	0.56006	0.928394	0.873601	0.181018	0	0.0361435
CDCA7L	0.00310909	3.7157	0.887843	1	0.681766	0.864981	0.711148	0.249827	0.00574734	0
CDCA8	0.00449322	2.57108	0.97969	1	0.812562	0.753186	0.445348	0.16263	0.0118152	0.0193294
CDCP1	0.00345526	3.34344	0.747354	1	0.497453	0.734624	0.608362	0.345977	0	0.0153806
CDH13	0.00323952	3.5661	0.83608	1	0.642031	0.604575	0.624968	0.394137	0.0865995	0
CDH2	0.0016661	6.93384	0.938089	1	0.920893	0.818728	0.887069	0.65275	0.190218	0.000865966
CDH4	0.00240007	4.81338	0.775855	1	0.57664	1.05234	0.669112	0.493386	0	0.0045102
CDIPT	0.00264769	4.36322	0.610918	1	0.399132	0.81476	0.692516	0.501364	0.00616071	0.0121514
CDK1	0.00313605	3.68377	0.969539	1	0.90153	0.855114	0.655798	0.263022	0	0
CDK12	0.00275207	4.19774	0.873881	1	1.16691	1.12793	0.581509	0.272377	0.0137155	0.0200176
CDK13	0.00256947	4.49605	0.749845	1	0.830049	1.16885	0.971491	0.0711259	0	0.0522623
CDK14	0.00174467	6.62156	0.710367	1	0.620197	0.861697	0.547454	0.75054	0.268931	0.0106005
CDK16	0.00170888	6.76026	0.844873	1	0.802698	1.19045	0.772969	0.460179	0.22561	0.102524
CDK17	0.0033307	3.46848	0.895641	1	1.23384	0.928425	0.61119	0.132388	0	0.0147936
CDK19	0.00264302	4.37094	0.887602	1	0.690522	0.853079	0.745987	0.408359	0	0.000138873
CDK2	0.00219513	5.26276	0.920351	1	0.934866	0.955503	0.854713	0.463616	0	0
CDK2AP1	0.00119861	9.63819	0.853145	1	0.903242	0.853419	0.839811	0.855192	0.217821	0.232594
CDK2AP2	0.00173954	6.64111	0.949704	1	0.981875	0.880993	0.926693	0.490718	0.217568	0.0344839
CDK4	0.00153185	7.54151	0.839035	1	1.12896	1.02182	1.02113	0.722307	0.0659119	0
CDK5R1	0.00325266	3.55169	0.727384	1	1.04237	1.30462	0.494032	0	0.0833789	0.182994
CDK5RAP2	0.00218948	5.27634	0.799542	1	1.17596	1.32436	0.630967	0.433934	0	0.0109089
CDK5RAP3	0.00283645	4.07285	0.83633	1	0.659339	0.99871	0.655552	0.312732	0	0.102001
CDK6	0.00249905	4.62274	0.821483	1	1.10731	1.25571	0.727468	0.214685	0.0158594	0.0222784
CDK7	0.00261313	4.42093	0.7654	1	0.661726	1.24739	0.641947	0.308573	0	0
CDK9	0.0508687	0.227103	0.76812	1	0.337208	0.194109	0.313307	0.159148	0.0150154	0.0177771
CDKAL1	0.00177363	6.51347	0.694478	1	1.39693	1.2572	1.08649	0.3164	0.0158977	0.1366
CDKL5	0.0947248	0.121958	0.841216	1	0.148729	0.280656	0	0.205476	0	0
CDKN1A	0.00426233	2.71036	0.981136	1	1.00176	0.781252	0.434019	0.164883	0.0093797	0.0181205
CDKN1B	0.00704135	1.64066	0.960734	1	0.993554	0.657129	0.164708	0	0	0
CDKN2A	0.000843421	13.6971	0.650297	1	0.983008	1.26141	1.29222	0.904347	0.297797	0.198281
CDKN2AIP	0.0119326	0.96814	0.753457	1	0.539975	0.287329	0.320253	0.277851	0	0.00211189
CDKN2C	0.00319153	3.61973	0.955394	1	0.916153	0.822419	0.715263	0.200406	0.00919285	0.0113543
CDKN2D	0.00395038	2.92439	0.899855	1	0.687449	0.82479	0.600442	0.115831	0.00357411	0.015875
CDKN3	0.00165883	6.96424	0.86272	1	0.925746	0.955755	1.03524	0.631968	0.0748223	0
CDR2	0.00902222	1.28045	0.987705	1	0.944118	0.413415	0.195479	0	0	0
CDR2L	0.00214603	5.38318	0.901408	1	0.931283	0.896984	0.953678	0.405175	0.0371715	0.0157856
CDT1	0.00185712	6.22062	0.736568	1	0.94286	1.46312	0.758405	0.536492	0	0
CDV3	0.00278752	4.14435	0.951697	1	1.07573	0.965793	0.585876	0.319304	0.0645757	0
CEBPB	0.00565846	2.04163	0.978749	1	0.792603	0.676124	0.30463	0.164567	0	0.0102429
CEBPZ	0.00272275	4.24294	0.670105	1	0.543078	0.964546	0.951281	0.146302	0	0.114062
CEBPZOS	0.00186001	6.21098	0.877469	1	1.11562	1.0048	0.91971	0.561685	0	0.0579148
CELF1	0.00254682	4.53603	0.86172	1	0.716139	1.06896	0.704975	0.340894	0.0329091	0.0163778
CENPA	0.00227432	5.07953	0.700879	1	1.03135	1.46302	0.904454	0.113157	0.0191345	0.017303
CENPB	0.00199545	5.78938	0.822134	1	1.12058	1.03948	1.0779	0.368802	0	0
CENPE	0.0062504	1.84828	0.912713	1	0.664743	0.544334	0.476924	0.00880749	0	0.0045431
CENPF	0.00282482	4.08963	0.904856	1	1.20367	0.973623	0.673503	0.223077	0.039776	0.0215527
CENPH	0.000775926	14.8886	0.64926	1	1.00487	0.969912	1.33515	1.03807	0.531111	0.0378138
CENPI	0.012464	0.926867	0.872412	1	0.526992	0.380826	0.197935	0.149939	0.0214066	0.00107126
CENPJ	0.00497442	2.32237	0.77009	1	1.58707	0.618955	0.268858	0.160754	0	0
CENPK	0.0020387	5.66657	0.616536	1	0.436683	1.10485	0.875054	0.393783	0.103199	0.0912572
CENPM	0.00193301	5.9764	0.910233	1	0.934901	0.863004	0.87115	0.62598	0.0231972	0.00939602
CENPN	0.00232715	4.9642	0.655939	1	0.567555	0.60842	0.711747	0.450665	0.29665	0
CENPO	0.00283387	4.07656	0.843408	1	0.868671	0.864754	0.935832	0.120294	0.0146043	0.0539295
CENPP	0.585718	0.0197236	0.722077	1	0	0.444507	0.100126	0.141435	0	0.00506156
CENPQ	0.0100264	1.15221	0.738062	1	0.575702	0.218057	0.507681	0.0941652	0	0
CENPU	0.00186004	6.21087	0.90053	1	1.05162	0.949235	0.956849	0.5397	0.0554017	0
CENPV	0.00202812	5.69614	0.803441	1	0.661448	0.827941	0.55872	0.536576	0.317554	0.0447117
CENPW	0.00101039	11.4337	0.789347	1	1.06178	1.05158	0.855611	1.05642	0.401936	0
CENPX	0.00106712	10.8259	0.783803	1	0.689677	0.950059	1.04978	0.707463	0.420486	0.140471
CEP152	0.00762329	1.51542	0.931764	1	0.700191	0.508707	0.219207	0.239934	0	0
CEP164	0.0023035	5.01516	0.722622	1	1.61554	1.20293	0.657321	0.355064	0	0
CEP170	0.00398899	2.89608	0.958956	1	0.819805	0.844345	0.514736	0.151239	0	0.022309
CEP170B	0.00240618	4.80116	0.899934	1	0.889172	0.672717	0.85851	0.461237	0.0096841	0.0630983
CEP192	0.00459159	2.51601	0.728383	1	0.467696	0.751807	0.629132	0.0255317	0.00218121	0
CEP350	0.00714283	1.61735	0.73997	1	0.417582	0.674633	0.303119	0.0562157	0	0
CEP41	0.00316526	3.64977	0.731674	1	0.552638	0.72053	0.833046	0.162416	0.106411	0.011416
CEP44	0.00818502	1.41141	0.911525	1	0.630222	0.423597	0.342193	0.125896	0.022721	0
CEP55	0.00233949	4.93802	0.922133	1	1.02546	0.951698	0.84998	0.378776	0	0
CEP57	0.00190402	6.06741	0.740518	1	1.15854	1.40907	0.91003	0.255571	0.133739	0.00718873
CEP63	0.00282321	4.09196	0.720614	1	0.502949	0.856122	0.797073	0.305977	0	0.0660949
CEP85	0.0189691	0.609015	0.895872	1	0.544128	0.220285	0.241981	0.11581	0.0240854	0.00608868
CEP85L	0.00672642	1.71747	0.720341	1	1.65449	0.625884	0.0174508	0	0.0620985	0
CEP95	0.00533708	2.16457	0.972686	1	0.875449	0.532913	0.50803	0.0827663	0.0151992	0.00374578
CEP97	0.00683846	1.68934	0.795971	1	0.498803	0.636747	0.299207	0.131918	0.00939565	0.0717187
CEPT1	0.00266973	4.3272	0.625199	1	0.451534	0.721422	0.675968	0.53753	0.0128001	0.0317276
CERK	0.00160239	7.20953	0.750096	1	0.921448	1.41656	0.94076	0.508527	0.124868	0.00329691
CERS2	0.0016006	7.21758	0.8835	1	0.976983	0.865	1.02187	0.651483	0.119522	0.0282597
CERS5	0.00279305	4.13614	0.782946	1	0.578291	0.982227	0.786718	0.2487	0.011109	0.0215857
CES2	0.00239567	4.82222	0.826913	1	0.662803	0.802912	0.896554	0.422274	0.00925883	0
CETN3	0.00186602	6.19097	0.838649	1	0.927175	1.21168	0.85879	0.547942	0.0105853	0.0119361
CFAP20	0.00266743	4.33093	0.936817	1	1.09528	0.867902	0.775378	0.228881	0.105951	0.00500874
CFAP97	0.00250673	4.60858	0.86154	1	0.686488	0.833016	0.806341	0.39672	0.0163164	0.0767785
CFDP1	0.00214925	5.3751	0.861092	1	0.702619	0.875525	0.780909	0.586331	0.0176084	0.0112212
CFL1	0.000871513	13.2556	0.922591	1	1.02999	1.00807	0.908247	0.884455	0.443321	0.232194
CFL2	0.0022472	5.14082	0.894811	1	0.736046	0.8187	0.848947	0.457835	0.0753578	0.00050849
CGGBP1	0.00233679	4.94373	0.940301	1	0.931685	0.974535	0.74801	0.452669	0.00689887	6.94e-05
CHAF1B	0.00212851	5.42749	0.86298	1	0.739583	0.917549	0.877454	0.494437	0.00836364	0.0565784
CHAMP1	0.00764793	1.51053	0.826557	1	0.536863	0.528584	0.300485	0.145183	0.0994499	0.0147934
CHCHD1	0.00177582	6.50542	0.977333	1	1.06866	0.890978	0.745228	0.578245	0.206061	0.054876
CHCHD2	0.000660145	17.4999	0.817098	1	0.972003	1.11189	1.01593	0.98278	0.61816	0.228201
CHCHD4	0.00385874	2.99384	0.831706	1	0.63263	0.969923	0.566714	0.0837058	0.00366035	0.0214037
CHD1	0.00640172	1.80459	0.636091	1	0.420499	0.700967	0.29164	0.168313	0.00285679	0.169988
CHD1L	0.00197126	5.86044	0.793121	1	0.6385	0.831449	0.640482	0.521239	0.258585	0.132294
CHD2	0.00621556	1.85863	0.945547	1	0.730538	0.652164	0.270586	0.155614	0.00499951	0.10481
CHD4	0.00209204	5.5221	0.939552	1	1.04108	0.893679	0.857346	0.485794	0.0537509	0.00270103
CHD7	0.00449997	2.56723	0.743593	1	1.55735	0.766828	0.205362	0.169952	0.157165	0.0409787
CHD8	0.00220343	5.24294	0.750028	1	0.721503	1.22165	0.966737	0.276262	0	0.0101683
CHD9	0.00396845	2.91108	0.916153	1	0.716035	0.83503	0.58118	0.118888	0.000337727	0.00614229
CHEK1	0.00282368	4.09128	0.719196	1	0.515228	0.882062	0.862128	0.207401	0.0526583	0.0161245
CHERP	0.00319991	3.61025	0.867688	1	1.13852	1.08652	0.622787	0.0891614	0.0057876	0.00636606
CHIC1	0.00175068	6.59885	0.7607	1	0.875957	1.22131	1.0901	0.462614	0	0.0582936
CHIC2	0.00296864	3.89149	0.923091	1	1.21584	0.863719	0.515995	0.390102	0	0
CHKA	0.00215349	5.36453	0.864271	1	1.03043	1.1683	0.590277	0.562224	0.0091119	0.0144547
CHML	0.00337369	3.42428	0.752967	1	0.584568	0.825613	0.851751	0.072816	0	0.0227967
CHMP1A	0.00317668	3.63664	0.938879	1	0.766719	0.835346	0.650298	0.279813	0	0.0579526
CHMP1B	0.00263147	4.39011	0.928142	1	0.897681	0.900071	0.81747	0.293181	0.00552915	0.0270704
CHMP2B	0.00270787	4.26625	0.913879	1	0.747373	0.966997	0.671258	0.32924	0.0558669	0.0179288
CHMP4A	0.00222174	5.19974	0.900818	1	0.986378	0.812807	0.948075	0.433367	0	0.0122721
CHMP4B	0.00172042	6.71491	0.910871	1	0.879273	1.11058	0.781318	0.572995	0.180997	0.015905
CHMP5	0.00183625	6.29133	0.925167	1	0.847043	0.930286	0.864345	0.583198	0.112553	0.014623
CHMP7	0.00358225	3.22492	0.941391	1	0.823146	0.651749	0.476409	0.306205	0.226671	0.00789582
CHORDC1	0.00214155	5.39444	0.679315	1	1.69795	0.716783	1.00771	0.353917	0.0476077	0.0070503
CHPF2	0.00229708	5.0292	0.764387	1	1.33505	1.03856	1.02836	0.160638	0.00529466	0.0698799
CHPT1	0.00142192	8.12457	0.917713	1	0.894343	0.974982	0.712886	0.782381	0.293707	0.0213179
CHRAC1	0.00246812	4.68067	0.932959	1	1.15497	0.893074	0.742118	0.403944	0.00186943	0.011535
CHRDL1	0.00100612	11.4821	0.714145	1	1.12205	1.37049	1.09101	0.81628	0.275914	0.127798
CHST11	0.00260953	4.42702	0.857557	1	1.19694	1.00915	0.861491	0.16823	0.0187823	0
CHST14	0.00177911	6.49339	0.829546	1	0.783481	1.11093	0.994266	0.448837	0.136885	0.00158743
CHST3	0.00241023	4.79309	0.74322	1	1.2096	1.38982	0.787075	0.150706	0	0.0223936
CHSY1	0.0027379	4.21945	0.937528	1	0.917584	0.984978	0.551945	0.41554	0	0.0553789
CHTF18	0.00137005	8.43214	0.842229	1	1.18461	1.01691	1.10881	0.5889	0.261005	0.00965639
CHTF8	0.00372213	3.10373	0.987915	1	0.925066	0.764726	0.571187	0.201586	0.00975572	0.00284388
CHTOP	0.00270119	4.2768	0.951087	1	1.11339	0.840898	0.708275	0.35624	0	0.0283006
CHUK	0.00212161	5.44513	0.866211	1	0.769702	1.01101	0.868427	0.482605	0	0.0200514
CIAO1	0.00215734	5.35495	0.679924	1	0.774007	1.51798	0.784712	0.302945	0.000928538	0
CIAO2A	0.00143761	8.03589	0.92277	1	1.10404	0.997588	0.794919	0.485376	0.471352	0.00981841
CIAO2B	0.00165468	6.98167	0.86505	1	0.972682	0.924099	0.812338	0.812174	0.0411493	0.0274273
CIAPIN1	0.00221641	5.21224	0.936848	1	0.881671	1.03014	0.692552	0.473829	0.0787058	0
CIB1	0.00165946	6.96156	0.881975	1	1.08029	0.89902	0.797808	0.786611	0.0641881	0.0355164
CIC	0.00175275	6.59105	0.850363	1	0.962719	1.04927	0.987655	0.62652	0	0
CINP	0.00190212	6.07345	0.694477	1	0.530917	0.903892	0.924798	0.376596	0.257564	0.0514987
CIP2A	0.00369264	3.12851	0.832941	1	0.58196	0.88974	0.549522	0.214873	0.0029206	0.0313206
CIRBP	0.00153382	7.53181	0.820748	1	1.15896	1.14458	0.927454	0.713755	0.0339403	0.073338
CISD2	0.00179356	6.44106	0.824963	1	1.24806	1.06508	0.996491	0.55215	0	0
CISD3	0.00158491	7.28904	0.690103	1	0.977669	1.18365	1.34184	0.457664	0.0143719	0.0157727
CIT	0.00265935	4.34409	0.897071	1	0.847364	0.964361	0.820737	0.22265	0.0407174	0.0386458
CITED2	0.00440583	2.62208	0.933995	1	1.09298	0.878959	0.35129	0.120216	0	0
CIZ1	0.00217787	5.30447	0.988465	1	0.893828	0.810833	0.668003	0.514271	0.167302	0.0381542
CKAP2	0.00355012	3.2541	0.971556	1	0.950108	0.883569	0.49809	0.244634	0	0
CKAP2L	0.00371149	3.11262	0.92575	1	1.24177	0.739117	0.526941	0.208445	0	0
CKAP4	0.00146858	7.86643	0.910102	1	1.00677	0.900172	0.951612	0.723478	0.175066	0.0437746
CKAP5	0.00206756	5.58747	0.816206	1	0.962242	1.09387	1.04651	0.320978	0	0.0365795
CKLF	0.00169273	6.82473	0.851488	1	0.866878	1.19798	0.762589	0.651279	0.118433	0
CKS1B	0.00193759	5.96229	0.939982	1	0.866496	0.886656	0.82565	0.568227	0.0897541	0.0460318
CKS2	0.00247982	4.65859	0.915267	1	0.909629	0.942894	0.844205	0.287093	0.0351975	0.0536669
CLASP1	0.00303758	3.80317	0.898811	1	0.84665	0.899815	0.786394	0.154532	0.00751501	0.0604286
CLASRP	0.00133003	8.68585	0.657063	1	1.05321	1.45749	1.19973	0.731608	0.0244274	0
CLCC1	0.00188282	6.13571	0.63342	1	0.585725	1.35772	1.08904	0.366356	0	0
CLCF1	0.0518042	0.223002	0.650913	1	0.310518	0.374912	0.237607	0.218078	0	0
CLCN3	0.00300566	3.84357	0.82286	1	0.669014	0.79168	0.442918	0.553714	0.0147723	0.00391222
CLDN12	0.00845251	1.36675	0.82378	1	0.479654	0.557819	0.279056	0.046199	0	0.00162396
CLDND1	0.00313832	3.6811	0.905888	1	0.950728	1.06122	0.599591	0.172589	0.0137731	0.01472
CLIC1	0.00193989	5.95522	0.992818	1	0.96225	0.83993	0.762673	0.474313	0.253186	0.013578
CLIC4	0.00147485	7.83295	0.941759	1	0.957754	0.954216	0.926823	0.648102	0.235964	0.0418586
CLINT1	0.00327502	3.52745	0.939515	1	1.00647	0.949051	0.604518	0.144355	0.0669755	0.0066549
CLIP1	0.00307787	3.7534	0.897534	1	1.23122	0.84822	0.735889	0.165841	0	0
CLK1	0.00590364	1.95683	0.844971	1	0.566742	0.574455	0.503407	0.0438636	0	0.00698347
CLK3	0.00797961	1.44775	0.786362	1	0.739852	0.207499	0.491983	0.219444	0.0111029	0.0108998
CLK4	0.0071191	1.62274	0.83756	1	0.56617	0.67879	0.235791	0.081791	0	0.134453
CLN6	0.00180972	6.38356	0.737147	1	0.767859	0.730874	0.752278	0.894038	0	0
CLNS1A	0.00173244	6.66831	0.900622	1	1.0158	0.843521	0.984053	0.607325	0.101079	0.0110269
CLOCK	0.00262136	4.40704	0.958075	1	0.936375	0.867045	0.763305	0.350264	0.0119567	0.0156561
CLP1	0.00709377	1.62853	0.722181	1	0.414554	0.642982	0.31435	0.0960122	0.0323891	0.00864828
CLPB	0.00305335	3.78354	0.791252	1	0.622908	1.04114	0.546772	0.259803	0.0725643	0.111658
CLPP	0.00166522	6.93749	0.800969	1	0.855973	1.18202	0.852889	0.748754	0	0.00172798
CLPTM1L	0.00143418	8.05507	0.86145	1	1.02227	0.997502	0.875401	0.853102	0.13089	0.0062191
CLSTN1	0.00129409	8.92707	0.73554	1	0.80212	0.993194	1.14533	0.783175	0.0835917	0.144266
CLTA	0.00199033	5.8043	0.874912	1	0.687919	0.857149	0.845431	0.445872	0.214557	0.01832
CLTB	0.00115424	10.0087	0.611351	1	0.820985	1.01094	1.26036	0.994633	0	0.137642
CLTC	0.00145329	7.94918	0.853063	1	1.07507	1.14682	0.929997	0.724066	0.128098	0.027068
CLUH	0.00291638	3.96123	0.910734	1	0.963265	0.674032	0.859487	0.260642	0	0.00284478
CMAS	0.00257249	4.49077	0.930901	1	0.9302	0.8955	0.831482	0.317393	0	0
CMC1	0.00155935	7.4085	0.662465	1	0.782778	1.11626	1.3646	0.451439	0.0721717	0.00886422
CMC2	0.00151602	7.62027	0.786504	1	0.993689	1.17142	1.02648	0.755699	0.000832585	0.0133485
CMIP	0.00337522	3.42272	0.830742	1	0.578834	0.785727	0.676987	0.260676	0	0.00221817
CMPK1	0.00145197	7.95638	0.840995	1	0.972491	0.985846	0.925506	0.854988	0.0902975	0.0114894
CMSS1	0.00227652	5.07461	0.878748	1	0.771305	0.852142	0.515471	0.630304	0.119156	0.0173781
CMTM3	0.00229047	5.0437	0.672873	1	0.628066	0.968343	1.16829	0.195069	0.00575275	0.0146134
CMTM4	0.00293087	3.94165	0.890566	1	1.28503	0.650257	0.643802	0.403036	0	0
CMTM6	0.00145868	7.91981	0.877591	1	1.00614	1.12135	0.988712	0.617233	0.203294	0.0149652
CMTM7	0.00262374	4.40304	0.857138	1	1.35244	1.00738	0.570389	0.389197	0	0.000135763
CNBP	0.00205263	5.62812	0.913861	1	1.07801	1.00795	0.810836	0.531036	0.010951	0
CNIH1	0.00279867	4.12783	0.945455	1	0.820364	0.70062	0.705484	0.429796	0.0153608	0
CNIH4	0.00169598	6.81168	0.804799	1	1.33249	1.07525	0.897305	0.685317	0	0.00472979
CNN2	0.0016949	6.81602	0.882562	1	1.02383	0.904725	0.860843	0.751627	0.0370261	0.0312987
CNN3	0.00128398	8.99735	0.921709	1	1.01403	1.04731	0.940258	0.696189	0.335775	0.016779
CNNM4	0.0033923	3.4055	0.604287	1	0.433074	1.26453	0.657656	0	0	0
CNOT1	0.0028765	4.01615	0.962235	1	1.0896	0.767433	0.69999	0.330267	0.0146295	0.00157045
CNOT10	0.00139156	8.30182	0.696506	1	0.630776	1.03966	1.09183	0.407574	0.424697	0.0230717
CNOT11	0.00310118	3.72518	0.897843	1	0.764013	0.939642	0.709086	0.196026	0	0.0422551
CNOT2	0.00341105	3.38677	0.910047	1	1.21245	0.787488	0.684266	0.129796	0	0
CNOT3	0.00206017	5.60753	0.759695	1	1.55192	1.11716	0.750773	0.445384	0.0338681	0.00450296
CNOT4	0.00363579	3.17743	0.819599	1	1.0053	1.21053	0.363336	0.112581	0.0114919	0.00689141
CNOT6	0.00199789	5.78232	0.764392	1	0.689632	1.11901	1.00732	0.400922	0.0140206	0.0351647
CNOT7	0.00256716	4.50009	0.914616	1	0.967729	0.778411	0.901414	0.290077	0.0350524	0
CNOT8	0.00176371	6.55008	0.650745	1	1.62462	1.35145	1.03259	0.398277	0	0
CNOT9	0.00256455	4.50468	0.874437	1	1.02494	1.15109	0.584773	0.353818	0	0.0903868
CNP	0.0023213	4.97671	0.890377	1	0.75783	0.973692	0.743294	0.470484	0	0.0656852
CNPPD1	0.00222334	5.196	0.770617	1	0.574008	0.898035	0.863685	0.509821	0	0
CNPY2	0.00159597	7.23853	0.870329	1	0.789997	1.07391	0.885026	0.650872	0.16371	0.00514643
CNPY3	0.00807194	1.43119	0.733953	1	0.592814	0.254866	0.553191	0.10101	0	0
CNRIP1	0.0018506	6.24254	0.789553	1	0.703445	1.0777	1.02344	0.409989	0.120684	0.0116779
CNTROB	0.00298734	3.86714	0.80961	1	1.39632	1.08972	0.4144	0.298789	0.0243908	0.00354773
COA1	0.00127323	9.07331	0.622877	1	1.57883	1.09839	0.908153	1.06139	0.0221277	0.014366
COA4	0.00167592	6.89321	0.852242	1	1.01017	1.162	0.871177	0.655251	0.0380802	0.0368175
COA5	0.00231147	4.99788	0.786664	1	0.737845	0.569927	0.758047	0.641364	0.0404963	0
COA6	0.00167937	6.87902	0.738468	1	1.26765	1.09902	1.23718	0.417066	0.0461459	0.00368292
COA7	0.00254153	4.54547	0.764481	1	1.20262	1.05425	1.01959	0.00391703	0.0805109	0
COBLL1	0.00311331	3.71067	0.768537	1	1.32771	0.5892	0.630178	0.337114	0	0.304748
COG1	0.00169468	6.81691	0.643566	1	0.773922	1.27998	1.3192	0.377587	0	0
COG2	0.00208096	5.5515	0.604005	1	1.07107	0.806969	1.31656	0	0.182083	0.172267
COIL	0.00987353	1.17004	0.774077	1	0.422773	0.495501	0.273979	0.0502378	0	0
COL13A1	0.00219179	5.27079	0.827302	1	0.813652	1.22404	0.730831	0.440938	0	0.0249444
COL1A1	0.00454062	2.54424	0.966967	1	0.760327	0.625565	0.499707	0.211594	0.0141239	0
COL4A1	0.00133588	8.64781	0.78491	1	1.20875	1.27445	0.89154	0.76518	0.14251	0.0644398
COL4A3BP	0.00279877	4.12769	0.876247	1	1.24578	0.79635	0.835912	0.189873	0.0363099	0.0230535
COL8A1	0.00159537	7.24123	0.95734	1	0.897834	0.934863	0.867163	0.608358	0.237056	0.0268531
COLGALT1	0.00154447	7.47989	0.794482	1	0.975642	1.17538	0.937807	0.796861	0	0
COMMD1	0.00379735	3.04224	0.808289	1	0.644972	0.634972	0.738759	0.158882	0	0.110074
COMMD10	0.00122018	9.46782	0.672236	1	0.878082	1.02348	1.37249	0.802006	0.125559	0.00938156
COMMD2	0.00478944	2.41207	0.78032	1	0.501158	0.850119	0.416694	0.126069	0.00820862	0.00772032
COMMD3	0.0023692	4.87611	0.796662	1	0.621876	0.755336	0.841907	0.510045	0	0.00819531
COMMD4	0.00157921	7.31534	0.856137	1	0.832621	0.656579	0.712316	0.710178	0.332954	0.0517828
COMMD6	0.00115929	9.96512	0.865961	1	1.02647	0.750622	1.07911	0.681077	0.392231	0.114322
COMMD7	0.00174686	6.61325	0.829299	1	0.649068	0.891724	0.690069	0.54783	0.358187	0
COMMD9	0.00144656	7.98617	0.706997	1	1.54933	1.08089	0.96847	0.787458	0.0579402	0.00685958
COMT	0.00102239	11.2995	0.846275	1	1.16456	0.905203	1.02399	0.63437	0.622097	0.0272015
COP1	0.00252118	4.58217	0.818415	1	0.59753	0.771438	0.64357	0.454953	0.172436	0
COPA	0.00145962	7.91467	0.944139	1	0.998945	0.932875	0.938626	0.642951	0.250479	0.0399222
COPB1	0.00250674	4.60855	0.95681	1	0.863393	0.770129	0.756345	0.434543	0.0383558	0.0446794
COPB2	0.00172903	6.68146	0.877612	1	0.99043	1.12091	0.937713	0.545652	0.0961229	0
COPG1	0.00199464	5.79176	0.805448	1	0.750311	0.698183	0.845356	0.690435	0.0115928	0.0449834
COPRS	0.00231463	4.99105	0.885432	1	0.772913	0.775848	0.878304	0.468619	0.0153261	0.00465458
COPS2	0.00239456	4.82446	0.739952	1	0.903803	1.39197	0.834509	0.163217	0.00457319	0
COPS3	0.00226997	5.08925	0.878734	1	0.820905	0.710498	0.902609	0.49326	0.0157544	0.015552
COPS5	0.0021212	5.4462	0.920098	1	0.800971	0.908677	0.673886	0.583721	0.0664781	0.0730555
COPS6	0.000816037	14.1568	0.717914	1	1.32559	1.10701	1.17734	0.879429	0.471672	0.145218
COPS7A	0.00158894	7.27053	0.779762	1	0.651827	0.820054	1.00261	0.50889	0.310098	0.0261727
COPS8	0.0018872	6.12147	0.817797	1	0.713686	1.15984	0.871323	0.454707	0.126328	0.00381922
COPS9	0.00108495	10.6479	0.676248	1	0.715955	1.08108	0.863937	1.08128	0.254812	0.0545802
COQ10B	0.00271045	4.26219	0.940602	1	1.00167	0.915566	0.774957	0.264871	0.0196646	0.0058196
COQ2	0.00177453	6.51016	0.864349	1	1.17166	0.894416	0.893069	0.701817	0.00577838	0.0126453
COQ3	0.00300824	3.84026	0.62171	1	0.427248	0.946316	0.445984	0.488149	0.0319113	0.00898011
COQ4	0.00222239	5.19822	0.710714	1	0.757596	0.537968	0.702564	0.769866	0	0.0082092
COQ5	0.00317829	3.6348	0.638942	1	0.382211	0.893311	0.632335	0.33144	0	0
COQ7	0.0047156	2.44984	0.695207	1	0.478543	0.56611	0.675815	0.103087	0	0.0182555
COQ9	0.00236676	4.88112	0.905777	1	1.09298	0.664446	0.853721	0.476882	0.0144604	0
CORO1C	0.00160736	7.18721	0.830196	1	1.1713	1.10881	0.996208	0.653474	0.0451742	0
CORO2B	0.00233535	4.94679	0.840338	1	0.699788	0.718574	0.815359	0.553131	0.00429334	0
COTL1	0.000732603	15.769	0.881841	1	0.871571	0.961175	0.960458	0.924537	0.573436	0.249938
COX10	0.00347073	3.32853	0.886772	1	0.668589	0.920592	0.508205	0.287066	0	0
COX11	0.0014779	7.81682	0.883841	1	1.20238	0.869617	0.74733	0.802763	0.226992	0.016303
COX14	0.0016218	7.12322	0.773714	1	0.790726	1.29289	0.95696	0.554946	0.110236	0.00634621
COX15	0.00180634	6.39549	0.665398	1	0.641062	0.681026	0.775779	0.832317	0.0453816	0.0593713
COX17	0.00191691	6.02659	0.863063	1	0.701705	0.821688	0.715136	0.664359	0.152148	0
COX18	0.00152136	7.59352	0.673045	1	1.58255	1.26845	0.841684	0.689616	0.0237977	0.0963197
COX20	0.00153841	7.50935	0.81624	1	0.708983	0.738401	0.957308	0.602504	0.296592	0.0488084
COX4I1	0.00112133	10.3024	0.808748	1	0.80632	0.78873	0.818959	0.77644	0.310862	0.3029
COX5A	0.000990359	11.6649	0.743611	1	1.21425	1.27057	1.05863	0.89569	0.381631	0.0138766
COX5B	0.000613231	18.8387	0.660006	1	1.43872	0.983047	0.881873	0.972397	0.671926	0.291884
COX6A1	0.00058403	19.7806	0.683117	1	0.848744	0.939971	0.93291	0.999629	0.445277	0.500487
COX7A2	0.000482724	23.9318	0.836045	1	1.11307	1.14427	0.973708	0.888032	0.730279	0.42324
COX7A2L	0.00214034	5.39747	0.834833	1	0.705661	0.711064	0.824269	0.555404	0.0701355	0.0825233
COX7B	0.000642692	17.9751	0.683076	1	1.27592	1.25715	0.864488	1.01065	0.547844	0.303279
COX7C	0.000668617	17.2781	0.819279	1	0.947124	1.04816	0.987047	1.02184	0.601022	0.229994
COX8A	0.000812011	14.227	0.763851	1	0.861705	1.14553	0.885835	0.884794	0.339841	0.379988
CPA4	0.00200604	5.75885	0.891969	1	0.843764	0.980443	0.840842	0.571535	0	0.0345122
CPEB3	0.00703286	1.64264	0.96234	1	0.874414	0.690592	0.175175	0	0	0.0317634
CPEB4	0.00346208	3.33685	0.766239	1	0.79506	1.28079	0.495497	0.0494554	0	0
CPNE1	0.00183014	6.31233	0.914293	1	0.850801	1.08886	0.777969	0.528065	0.169935	0.00482527
CPNE2	0.00321795	3.59	0.981866	1	1.01807	0.768294	0.474223	0.33186	0.154177	0.00101765
CPNE3	0.00122891	9.40054	0.67646	1	0.822277	1.51062	0.974784	0.628189	0.307684	0.0194125
CPOX	0.00363023	3.18229	0.735648	1	0.545034	0.597316	0.77397	0.217214	0.0106303	0
CPS1	0.00197977	5.83524	0.641154	1	1.19291	1.61222	0.423712	0.404622	0.19382	0
CPSF2	0.0026268	4.39791	0.604253	1	0.559576	0.540063	0.836718	0.440772	0.0646502	0.120517
CPSF3	0.00146225	7.90048	0.611558	1	0.580727	0.980672	1.21722	0.718987	0.00864315	0.0963416
CPSF4	0.00326411	3.53924	0.791491	1	0.615092	1.09237	0.606053	0.162746	0.00771051	0.0065957
CPSF6	0.00146294	7.89675	0.710192	1	0.887533	1.39667	1.06895	0.67135	0.0428658	0
CPSF7	0.00359392	3.21445	0.924833	1	1.08979	0.907145	0.596109	0.0921172	0	0.0434638
CPT1A	0.00184281	6.26893	0.894341	1	0.763938	0.966215	0.602431	0.628385	0.236394	0.0130271
CPT2	0.00167928	6.87939	0.738641	1	0.683648	0.929455	1.07746	0.6808	0	0.03272
CRBN	0.00276773	4.17399	0.809715	1	0.99984	0.686322	1.04974	0.151339	0	0
CRCP	0.0022711	5.08672	0.857029	1	0.986329	1.22062	0.701815	0.403145	0.000302509	0.0125184
CREB1	0.00453249	2.54881	0.917756	1	1.24739	0.715239	0.368842	0.162805	0.00365985	0.00152392
CREB3L1	0.00213505	5.41086	0.846171	1	0.987826	0.836833	1.06977	0.383038	0	0.0107637
CREB3L2	0.00279999	4.12589	0.967316	1	0.851141	0.887351	0.658855	0.343082	0.0411319	0.0111248
CREB3L4	0.00902629	1.27987	0.683176	1	0.366244	0.508476	0.332513	0.0699999	0	0
CREB5	0.0034943	3.30608	0.749419	1	0.483384	0.864343	0.61739	0.235965	0.0189258	0.0077109
CREBBP	0.00374541	3.08443	0.918284	1	0.97543	0.884615	0.652807	0.0232182	0.00810934	0.00337319
CREBL2	0.00188145	6.14017	0.666483	1	0.637468	1.42073	0.924873	0.44618	0.00258619	0.00421798
CREBRF	0.00671355	1.72077	0.745367	1	0.716867	0.221712	0.62423	0.128796	0	0
CREBZF	0.00475068	2.43175	0.729076	1	0.448065	0.735633	0.534568	0.110064	0.0205428	0.00776566
CRIM1	0.00199052	5.80374	0.937777	1	0.984981	0.9405	0.823242	0.561243	0.0515787	0
CRK	0.00240195	4.80962	0.886256	1	0.911532	0.994154	0.901347	0.282305	0.0167848	0.014075
CRKL	0.00268419	4.30389	0.803309	1	1.34862	1.06786	0.74655	0.074728	0.14703	0.0103208
CRLF3	0.00234852	4.91903	0.833384	1	0.641108	0.848679	0.792467	0.513257	0	0.00195205
CRLS1	0.00242017	4.7734	0.871939	1	0.804869	1.08629	0.801452	0.323408	0.0169832	0
CRTAP	0.00117231	9.85442	0.81408	1	1.07324	0.937932	0.995908	0.924512	0.168892	0.129519
CRTC2	0.00216451	5.3372	0.883827	1	0.876071	1.11952	0.710785	0.291287	0.243042	0.0167097
CRY1	0.00266806	4.32991	0.933002	1	1.06985	0.836977	0.813388	0.293595	0.000394885	0.0250341
CRYL1	0.00122688	9.41615	0.684411	1	0.780704	0.926254	1.05002	1.05473	0.118554	0
CRYZ	0.00180356	6.40538	0.90811	1	1.14661	0.993593	0.916627	0.422645	0.187288	0.0361672
CS	0.000980567	11.7814	0.815872	1	1.28271	0.958329	1.02331	0.849124	0.479069	0.046199
CSDE1	0.00161257	7.16399	0.948493	1	1.04877	0.884153	0.872175	0.648374	0.185913	0.0346001
CSE1L	0.00232438	4.97012	0.964354	1	0.857927	0.866877	0.717737	0.487001	0.068255	0.00423117
CSF1	0.00236154	4.89191	0.755874	1	0.913023	1.16858	1.05927	0.118471	0	0
CSGALNACT2	0.0029669	3.89378	0.85909	1	1.16238	1.15543	0.541808	0.2144	0	0
CSK	0.0018755	6.15965	0.637675	1	0.960883	0.67476	1.42737	0.373673	0	0.00977152
CSNK1A1	0.00257629	4.48414	0.977146	1	0.992438	0.822213	0.636031	0.469865	0.0324029	0.015933
CSNK1D	0.00228922	5.04646	0.846068	1	1.27869	1.01116	0.9043	0.305217	0.00143857	0
CSNK1E	0.00367586	3.14279	0.972951	1	0.789935	0.720875	0.563401	0.247401	0.062839	0.0377329
CSNK1G1	0.00684521	1.68767	0.936924	1	0.867551	0.485971	0.214115	0.30761	0	0.0184515
CSNK1G2	0.00212144	5.44557	0.869958	1	0.881911	1.07687	0.907454	0.420229	0	0
CSNK1G3	0.00309765	3.72942	0.700099	1	0.531189	1.07827	0.646789	0.185592	0.0146179	0.138831
CSNK2A1	0.00274607	4.20691	0.975274	1	0.84586	0.780102	0.676525	0.398212	0.0523311	0.0103273
CSNK2A2	0.00315151	3.66568	0.980843	1	0.890537	0.832868	0.583775	0.335001	0	0.00661005
CSNK2B	0.0013207	8.74721	0.867027	1	0.898489	0.861766	0.871203	0.882545	0.24615	0.0210731
CSPG4	0.00182995	6.31298	0.750642	1	0.566612	0.831526	0.731353	0.550096	0.304556	0.0156779
CSPP1	0.00639522	1.80642	0.851899	1	0.718271	0.385463	0.588027	0	0	0.0227191
CSRNP1	0.00651491	1.77323	0.760985	1	0.4468	0.684214	0.351926	0.0628318	0	0.0149377
CSRP1	0.0011807	9.78437	0.845331	1	1.02184	1.11174	1.08236	0.740735	0.328682	0
CSRP2	0.00240611	4.80131	0.878129	1	0.720471	0.840943	0.659843	0.582075	0	0
CSTB	0.00137301	8.41397	0.875653	1	0.938588	1.07404	0.990921	0.716758	0.207662	0.0213311
CSTF1	0.00686288	1.68332	0.913229	1	0.649525	0.467024	0.391149	0.155485	0	0
CSTF2	0.00148536	7.77753	0.657857	1	1.60554	1.22656	1.06954	0.678412	0	0.0197257
CSTF2T	0.00553117	2.08861	0.605561	1	0.385141	0.566133	0.466393	0.242555	0	0.0212371
CSTF3	0.00265324	4.35409	0.880486	1	0.723107	0.828433	0.838041	0.338054	0	0
CTBP1	0.00240577	4.80198	0.954527	1	0.867733	0.800033	0.737039	0.49491	0.0262624	0.0226983
CTBP2	0.00353834	3.26494	0.85643	1	0.638935	0.955311	0.548159	0.195306	0.0275268	0.0133985
CTCF	0.00299482	3.85748	0.7566	1	0.930305	1.37727	0.550223	0.106953	0	0
CTDNEP1	0.00223498	5.16893	0.9439	1	0.984055	0.775414	0.768134	0.562743	0.0203623	0.00385818
CTDP1	0.00396491	2.91367	0.715962	1	0.498454	0.811691	0.750977	0.0102787	0	0.0061794
CTDSP1	0.00198755	5.8124	0.740378	1	0.836477	1.38759	0.901011	0.37547	0	0.016158
CTDSP2	0.00297861	3.87847	0.914355	1	0.893954	1.051	0.599084	0.252993	0.00342928	0.0293017
CTDSPL	0.00186074	6.20853	0.638475	1	0.535827	1.27388	1.07287	0.418672	0.0138397	0.00346151
CTDSPL2	0.00369656	3.12519	0.668946	1	0.447296	1.01926	0.68479	0.0223464	0.002066	0.0140166
CTGF	0.00504297	2.2908	0.973893	1	0.971868	0.764441	0.365153	0.0686329	0.00971004	0
CTNNA1	0.00145937	7.91606	0.954829	1	1.09125	0.882393	0.810792	0.703911	0.263673	0.0605818
CTNNAL1	0.00104896	11.0132	0.825631	1	1.17856	1.18534	0.802963	0.730365	0.577442	0
CTNNB1	0.00200113	5.77296	0.98762	1	0.908933	0.846397	0.709261	0.544496	0.191031	0.0104696
CTNNBL1	0.00190511	6.06392	0.74218	1	0.626479	0.88156	0.979992	0.571376	0.000377257	0.0963097
CTNND1	0.00275994	4.18577	0.887751	1	0.751862	0.936308	0.779082	0.26586	0.00646749	0.0495149
CTPS1	0.00263707	4.38079	0.968525	1	1.02489	0.776567	0.753441	0.362087	0.0468438	0
CTR9	0.0025239	4.57722	0.634109	1	0.504223	1.14805	1.01632	0.125496	0	0
CTSA	0.00117342	9.84513	0.658641	1	0.637279	0.958205	0.765147	0.513056	0.540494	0.213471
CTSB	0.0010436	11.0698	0.829156	1	0.741681	1.06351	0.804125	0.665944	0.432834	0.266642
CTSC	0.0012422	9.3	0.831655	1	0.863638	0.998945	1.03031	0.844883	0.236605	0.0174772
CTSD	0.00104133	11.0939	0.656527	1	1.04285	1.03005	0.975876	0.985369	0.0297077	0.35993
CTSK	0.00339728	3.4005	0.91567	1	0.753447	0.822925	0.427042	0.404237	0.0340206	0.0602478
CTSL	0.00169431	6.81838	0.855925	1	0.994231	1.06865	0.948036	0.668875	0.0154032	0.00905225
CTSO	0.00174368	6.62531	0.633459	1	0.591913	1.45116	0.798817	0.639538	0	0
CTTN	0.00131476	8.78674	0.941345	1	0.924626	1.00439	0.870147	0.711989	0.350518	0.0155097
CTTNBP2NL	0.00436739	2.64516	0.709007	1	0.653001	1.2172	0.218469	0.106389	0.00569601	0.0225006
CTU2	0.00245022	4.71486	0.847421	1	0.811835	0.731993	0.983383	0.344551	0.00866384	0
CUEDC1	0.00521213	2.21645	0.788074	1	0.551799	0.511799	0.500412	0.251169	0	0.00861877
CUEDC2	0.00164741	7.01248	0.651361	1	0.600432	0.81565	0.884207	0.872011	0	0.0596588
CUL2	0.00308897	3.73991	0.80296	1	0.56127	0.956486	0.652033	0.278727	0	0
CUL3	0.00235442	4.9067	0.763646	1	0.960716	1.25619	0.975345	0.137472	0	0.00619611
CUL4A	0.00304504	3.79385	0.943501	1	0.768024	0.730835	0.621872	0.412241	0.00533687	0.00460044
CUL4B	0.00145068	7.9635	0.700429	1	0.74541	1.17998	1.18934	0.673295	0.0372164	0.0396995
CUL5	0.00350393	3.297	0.765324	1	0.511114	0.884708	0.520962	0.313993	0	0.0326947
CUTA	0.00120045	9.62344	0.827256	1	0.82762	1.11014	0.942876	0.831655	0.236649	0.0961646
CUTC	0.00171243	6.74622	0.66784	1	0.914382	1.52766	0.93622	0.387072	0.0440552	0.119466
CUX1	0.00420649	2.74634	0.916496	1	0.694395	0.621718	0.581981	0.221041	0	0.0278742
CWC15	0.00320073	3.60932	0.899535	1	0.752318	0.649521	0.757848	0.291017	0.00420153	0.0196202
CWC22	0.028707	0.402426	0.932923	1	0.472356	0.205617	0.139982	0.0914101	0.00607717	0
CWC25	0.00505135	2.287	0.798573	1	0.515243	0.807921	0.455351	0.0552378	0.00355634	0.00776175
CWF19L1	0.00196846	5.86879	0.728413	1	0.519022	0.991579	0.812837	0.434812	0.227105	0.00806788
CXCL8	0.0048294	2.39211	0.945614	1	1.1621	0.668029	0.419365	0.0880008	0.0174572	0.023898
CXXC1	0.00321114	3.59762	0.912563	1	1.05593	0.527679	0.690393	0.370097	0	0.0404245
CXXC5	0.00376081	3.0718	0.944621	1	0.883753	0.936302	0.499143	0.156388	0	0
CYB561D1	0.569775	0.0202755	0.808304	1	0	0.252516	0.28025	0.0812262	0	0
CYB561D2	0.00276387	4.17982	0.660076	1	0.636308	1.33075	0.402096	0.377079	0	0.100958
CYB5B	0.00206654	5.59025	0.918331	1	0.900022	0.874576	0.834453	0.580477	0.00472579	0.0207547
CYB5D1	0.0246588	0.468492	0.679452	1	0.508993	0.121613	0.536208	0	0	0
CYB5D2	0.592448	0.0194995	0.803637	1	0	0.109042	0.337552	0.166413	0	0
CYB5R1	0.00250692	4.60823	0.625758	1	0.564344	1.20443	0.945246	0.114033	0	0.151651
CYB5R3	0.00097497	11.849	0.880457	1	0.920071	1.12631	1.00632	0.699168	0.497703	0.129882
CYB5RL	0.137585	0.0839661	0.691016	1	0.063737	0.279129	0.35376	0.160206	0	0
CYBRD1	0.00172799	6.68548	0.927432	1	1.17718	0.888422	0.797769	0.63518	0.154087	0.029999
CYC1	0.00204661	5.64469	0.903863	1	0.792636	0.842515	0.894279	0.507384	0.0833388	0.00346366
CYCS	0.00176226	6.55549	0.905873	1	1.08324	0.940775	0.956599	0.548508	0.0929655	0.0411008
CYFIP1	0.0012707	9.09139	0.774756	1	0.735559	0.894544	1.08578	0.802672	0.239389	0.033609
CYLD	0.00310586	3.71956	0.969097	1	0.95128	0.824348	0.687033	0.236701	0.0223636	0.0353585
CYP2R1	0.00506449	2.28107	0.902572	1	0.831105	0.892661	0.20321	0.182813	0.00825355	0.0184253
CYR61	0.00651353	1.77361	0.997826	1	0.870892	0.591589	0.291234	0.0762256	0.0185274	0.0121433
CYTH1	0.00476228	2.42582	0.670443	1	0.39687	0.829586	0.56487	0.00874811	0	0
CYTH2	0.00254299	4.54285	0.93772	1	1.06215	0.958148	0.746544	0.347379	0	0.00909521
CYTH3	0.0025347	4.55771	0.813262	1	0.724873	0.892938	0.970707	0.221975	0.0353876	0.0116125
DAAM1	0.00513597	2.24932	0.72624	1	0.460165	0.607579	0.508647	0.187021	0	0.0194726
DAB2	0.00251592	4.59175	0.875718	1	0.794102	0.89924	0.902837	0.298303	0.00144786	0.0159672
DAD1	0.00146454	7.88813	0.877466	1	0.901282	0.755842	0.864373	0.809622	0.212895	0.0352866
DAG1	0.00196017	5.89359	0.906325	1	1.09642	0.956772	0.822264	0.594831	0	0.0382332
DAGLB	0.00587302	1.96704	0.907356	1	1.04601	0.351586	0.517516	0.105675	0	0
DAP	0.00197815	5.84003	0.928616	1	1.15597	0.773952	0.833861	0.535187	0.112127	0.040893
DAP3	0.00165522	6.97942	0.855727	1	1.15921	1.15777	0.795678	0.668812	0.0794628	0.031008
DAPK3	0.00193049	5.98422	0.668085	1	1.54248	1.3721	1.00065	0.24953	0.0349996	0
DARS	0.0017757	6.50587	0.898191	1	0.808637	1.05073	0.792744	0.609265	0.125375	0.0266888
DARS2	0.00433284	2.66626	0.804701	1	0.600588	0.526919	0.631988	0.218636	0.0441021	0
DAXX	0.00353587	3.26721	0.926152	1	0.78362	0.746409	0.674098	0.192926	0	0.109861
DAZAP2	0.00319586	3.61482	0.884606	1	0.674008	0.666274	0.655701	0.376323	0.0239435	0
DBF4	0.00448026	2.57852	0.858776	1	0.612804	0.610859	0.600012	0.167158	0.00172997	0.00669749
DBI	0.00100473	11.4981	0.783166	1	0.735308	1.01003	0.909748	0.938457	0.403068	0.0982429
DBN1	0.00222977	5.181	0.944191	1	0.892732	0.771675	0.689973	0.601958	0.0591683	0.00281791
DBNDD1	0.00316874	3.64576	0.760555	1	0.739871	1.1753	0.296132	0.404907	0	0.0211649
DBNL	0.00219466	5.2639	0.884913	1	0.775939	0.841439	0.693888	0.644123	0.00888343	0.00338156
DBR1	0.00745592	1.54943	0.813404	1	0.600583	0.841797	0.0695106	0	0	0
DBT	0.014037	0.823003	0.926822	1	0.558973	0.419587	0.044865	0	0.0209627	0.0632628
DCAF1	0.00547521	2.10996	0.886791	1	0.649043	0.811658	0.382948	0	0	0.000120636
DCAF10	0.00379445	3.04456	0.985243	1	0.841476	0.76423	0.521607	0.252245	0	0
DCAF12	0.00455603	2.53564	0.975739	1	0.8175	0.683679	0.527728	0.114655	0.00627679	0.00434772
DCAF13	0.00159382	7.24827	0.752286	1	0.792594	1.00985	1.16592	0.647713	0.0107995	0.0254366
DCAF16	0.00339357	3.40422	0.683155	1	0.51462	1.20233	0.590817	0.0779202	0.0124057	0.00300775
DCAF17	0.0018226	6.33846	0.678194	1	0.580952	0.890031	1.13855	0.571083	0	0
DCAF4	0.00606246	1.90557	0.795604	1	0.570906	0.814132	0.259416	0.0608889	0.0159061	0.149306
DCAF6	0.0025593	4.51391	0.772006	1	0.607628	0.731507	0.540671	0.570042	0.135988	0.00123222
DCAF7	0.0025822	4.47388	0.835803	1	0.747374	1.09839	0.765545	0.204644	0.0940093	0.0370302
DCAKD	0.00170181	6.78832	0.677875	1	1.26345	0.852728	1.39035	0.424893	0	0.0290032
DCBLD1	0.0035842	3.22316	0.921653	1	0.788736	0.965274	0.488748	0.21963	0	0
DCBLD2	0.00260252	4.43894	0.941782	1	0.785808	0.846506	0.695513	0.435749	0.0189743	0.0238439
DCK	0.00136131	8.48628	0.751265	1	1.11143	1.10644	1.21604	0.350578	0.390969	0.00337979
DCLK2	0.00295994	3.90293	0.916207	1	0.757103	0.967465	0.604992	0.329527	0	0
DCLRE1A	0.00293476	3.93643	0.888452	1	1.23885	1.00955	0.630372	0.221603	0	0
DCLRE1B	0.00502138	2.30066	0.906308	1	0.679181	0.829286	0.386789	0.0770647	0	0.0122951
DCLRE1C	0.00279831	4.12837	0.607506	1	0.554514	0.956897	1.10157	0	0	0.0783415
DCP1A	0.0042137	2.74164	0.941548	1	0.779245	0.86727	0.471848	0.126847	0	0
DCTD	0.00194795	5.93056	0.885138	1	1.17808	0.828155	0.891529	0.580276	0.0105165	0.0556654
DCTN2	0.00200405	5.76454	0.941669	1	0.965081	0.90172	0.826746	0.564448	0.0531208	0.00684462
DCTN3	0.000802234	14.4003	0.836562	1	0.955264	1.17943	0.800579	0.909581	0.530807	0.224294
DCTN4	0.002461	4.69421	0.9348	1	0.897835	0.992418	0.71132	0.398336	0.00769682	0.0576176
DCTN5	0.00319367	3.6173	0.665702	1	0.435803	1.03589	0.700566	0.152189	0.0281269	0.0206399
DCTN6	0.00204191	5.65767	0.800933	1	0.926175	1.17252	1.02901	0.329034	0.000379093	0.0155637
DCTPP1	0.00246309	4.69022	0.895539	1	0.71838	0.970477	0.682142	0.427221	0.0475836	0.0351389
DCUN1D1	0.00184211	6.27132	0.654599	1	0.808807	1.59905	0.708469	0.495688	0.0438483	0
DCUN1D4	0.00491296	2.35142	0.625955	1	0.642821	0.247401	0.68464	0.299954	0.00509485	0.001621
DCUN1D5	0.00198909	5.80791	0.672984	1	0.669753	0.82711	1.24693	0.381822	0.00699715	0.00806756
DDAH1	0.00208094	5.55157	0.946071	1	1.04191	0.962476	0.816771	0.451284	0.0841191	0.0300862
DDAH2	0.00143365	8.05806	0.725934	1	1.04437	1.45417	0.615935	0.543733	0.391665	0.00202073
DDB1	0.0015427	7.48846	0.870953	1	0.773005	0.801413	0.680732	0.746757	0.311178	0.0333187
DDHD2	0.00160043	7.21835	0.766118	1	0.848669	0.867151	1.16745	0.684627	0.0205678	0.0178019
DDIAS	0.00198603	5.81685	0.824455	1	0.736717	0.966213	0.655266	0.73327	0.0178621	0
DDIT3	0.00495601	2.331	0.679456	1	0.478381	0.569469	0.71339	0	0.00670171	0.00696132
DDR2	0.00251934	4.58551	0.959833	1	1.04583	0.707976	0.69942	0.485015	0.0447239	0.00934063
DDRGK1	0.00151663	7.6172	0.603848	1	1.42733	1.15195	1.48617	0.417543	0	0.0177966
DDX1	0.00154641	7.47052	0.749409	1	1.42685	1.10105	1.01428	0.703785	0.0188362	0.00645234
DDX10	0.00190152	6.07537	0.768037	1	1.03664	1.39292	0.871744	0.425331	0.0118837	0.0103131
DDX17	0.0029256	3.94875	0.944646	1	0.768831	0.822116	0.685214	0.338336	0.0186813	0.00829301
DDX18	0.00199395	5.79375	0.746017	1	0.795111	1.18809	1.09409	0.313925	0.00583798	0.0228397
DDX19B	0.00309346	3.73447	0.811447	1	0.609375	0.846678	0.548907	0.394525	0.0150765	0.129382
DDX20	0.00618672	1.8673	0.773017	1	0.468822	0.684358	0.419884	0.00975123	0.00973792	0.0157851
DDX21	0.00314648	3.67155	0.939331	1	0.876766	0.895691	0.708941	0.19281	0	0
DDX23	0.00270247	4.27478	0.859273	1	0.987711	1.20028	0.63707	0.250308	0	0.00264067
DDX24	0.00273206	4.22848	0.851179	1	0.882421	1.11246	0.804116	0.161544	0	0
DDX27	0.00335648	3.44183	0.835493	1	0.713908	0.542793	0.765903	0.253268	0.0986231	0
DDX28	0.00881901	1.30995	0.975093	1	0.940713	0.343528	0.27823	0.0411964	0	2.28749e-05
DDX39A	0.00158417	7.29241	0.896177	1	0.972622	1.00343	0.805691	0.76561	0.111521	0.02833
DDX3X	0.00211346	5.46614	0.900171	1	1.18718	0.955843	0.862415	0.438087	0.0326549	0.0200968
DDX42	0.00307718	3.75423	0.936564	1	0.979738	1.01139	0.535037	0.283412	0.00486627	0.00268667
DDX46	0.00158635	7.28239	0.764811	1	0.786698	1.12111	1.12479	0.613472	0.0504733	0
DDX49	0.00264009	4.37578	0.939328	1	1.01084	0.657386	0.742739	0.468351	0	0
DDX5	0.00184461	6.26282	0.896619	1	1.06814	0.979733	0.952256	0.535256	0.0551785	0.00863044
DDX50	0.00281319	4.10653	0.978831	1	0.982016	0.906533	0.565488	0.35477	0.0818655	0.021494
DDX52	0.00301759	3.82837	0.708674	1	0.532649	0.704029	0.881966	0.248403	0	0.03216
DDX54	0.00129943	8.89041	0.755331	1	1.0563	1.20781	1.21704	0.62603	0.168834	0.0435332
DDX55	0.00481916	2.39719	0.601623	1	0.516169	0.422643	0.841357	0	0.0141594	0
DDX6	0.00223566	5.16736	0.894359	1	0.909225	1.07805	0.830298	0.378699	0.0225209	0.020142
DECR1	0.00122568	9.42537	0.728724	1	1.23772	1.07609	1.25713	0.554425	0.198712	0.168219
DEDD	0.00296245	3.89963	0.844774	1	1.21596	1.16295	0.555392	0.192342	0	0
DEDD2	0.00327677	3.52556	0.644442	1	1.53006	0.332779	1.02587	0.0903155	0	0
DEGS1	0.00307161	3.76104	0.948653	1	0.790219	0.817511	0.686798	0.297645	0	0.00354437
DEK	0.00180637	6.39538	0.886089	1	1.07215	1.00089	0.955044	0.571563	0.0415018	0
DENND1B	0.00516545	2.23649	0.755139	1	0.479201	0.78523	0.37969	0.158957	0	0.060193
DENND4B	0.002017	5.72755	0.618513	1	0.751509	1.5209	1.01864	0.195922	0	0.0747144
DENND4C	0.00392468	2.94354	0.786991	1	0.786728	1.20654	0.419995	0.0122853	0	0
DENND5A	0.00295002	3.91606	0.764246	1	0.958499	0.349422	0.641686	0.524786	0.12927	0
DENR	0.00196146	5.88972	0.891424	1	0.920764	0.926374	0.970252	0.50688	0.0317942	0.00149907
DEPDC1	0.00353079	3.27192	0.984763	1	0.892702	0.831449	0.537045	0.234266	0.0417182	0.00617467
DEPDC1B	0.00921859	1.25317	0.85053	1	0.58113	0.371321	0.324848	0.197506	0.00275187	0
DERA	0.00216243	5.34234	0.862401	1	1.2868	0.739347	0.754105	0.612779	0	0
DERL1	0.00271239	4.25914	0.703696	1	0.545941	0.861141	0.97726	0.203431	0	0.0179695
DERL2	0.0018432	6.26762	0.822598	1	1.01282	0.952504	1.12542	0.493649	0	0.00088895
DESI1	0.00177459	6.50994	0.862361	1	0.981647	1.03822	0.773612	0.755644	9.67155e-05	0.00513567
DESI2	0.00183194	6.30614	0.805895	1	1.07683	1.24859	0.979631	0.461833	0.00934889	0.00837068
DEXI	0.00189812	6.08626	0.831042	1	0.781978	0.984918	0.998745	0.537917	0.00494241	0.0196241
DFFA	0.00173983	6.63998	0.68843	1	0.846407	1.42371	0.546765	0.613416	0.0959929	0.138341
DFFB	0.00238444	4.84494	0.701987	1	1.25976	1.17659	1.13507	0	0	0
DGAT2	0.00214234	5.39244	0.696959	1	1.25511	1.52944	0.557973	0.41239	0	0.0185067
DGCR2	0.00215264	5.36666	0.692312	1	0.532796	1.14179	0.950587	0.374919	0	0.0148075
DGKD	0.00512784	2.25289	0.98267	1	0.943057	0.534883	0.405369	0.236254	0.0055968	0
DGKZ	0.00159894	7.22506	0.828825	1	0.680143	0.978849	0.950015	0.514444	0.248323	0.0648965
DGUOK	0.00156412	7.38593	0.810049	1	1.35971	0.965664	0.872944	0.768431	0.0840181	0
DHCR24	0.00184666	6.25587	0.838556	1	0.714075	0.799079	0.903353	0.621527	0.0931819	0.0425523
DHDDS	0.00173576	6.65555	0.633728	1	0.839507	1.6361	0.934902	0.454531	0	0
DHFR	0.00113528	10.1759	0.846092	1	0.94308	0.866396	1.01348	0.902084	0.319966	0.0395972
DHRS1	0.0021794	5.30076	0.904629	1	0.838212	0.926027	0.864884	0.489118	0	0.00137605
DHRSX	0.00291318	3.96558	0.869029	1	1.30876	0.939135	0.444596	0.415604	0	0
DHTKD1	0.0021989	5.25373	0.857456	1	0.699284	0.893535	0.80777	0.541868	0	0.0272603
DHX15	0.00319034	3.62107	0.888298	1	1.03763	1.06026	0.651251	0.10424	0	0
DHX16	0.00254174	4.5451	0.729813	1	0.758869	1.35276	0.444477	0.432311	0.000821463	0
DHX30	0.00275589	4.19192	0.95459	1	0.991468	0.936889	0.687234	0.315192	0.00298803	0.0300804
DHX33	0.00357352	3.2328	0.96494	1	0.881457	0.683723	0.675522	0.212615	0	0
DHX36	0.00311118	3.71321	0.655394	1	0.636389	1.37864	0.417986	0.203659	0.00678653	0.0805409
DHX37	0.0106616	1.08356	0.867774	1	0.601561	0.294749	0.362894	0.108054	0	0.000582734
DHX38	0.00136291	8.4763	0.635705	1	0.95438	1.56639	1.0116	0.801662	0	0.00816631
DHX40	0.00182137	6.34274	0.872737	1	1.1156	0.86994	0.75942	0.764556	0.0105505	0.0225681
DHX57	0.0035798	3.22713	0.648944	1	0.671555	1.26312	0.223258	0.287426	0	0.15098
DHX8	0.0026741	4.32013	0.83903	1	1.34123	1.01497	0.7779	0.196527	0	0
DHX9	0.00172288	6.70532	0.972773	1	1.01989	0.754669	0.780587	0.582062	0.291834	0.0127794
DIAPH1	0.00189561	6.0943	0.800043	1	0.693841	0.862253	0.900556	0.649275	0	0.0679763
DIAPH3	0.00372312	3.10289	0.916238	1	0.674086	0.765652	0.494916	0.301982	0.0524418	0.00726593
DICER1	0.00267801	4.31383	0.822558	1	0.911971	0.900315	1.0015	0.123961	0	0.0362791
DIDO1	0.00326616	3.53702	0.72146	1	0.96463	1.42269	0.334534	0.153494	0	0
DIMT1	0.00275383	4.19505	0.856574	1	1.35866	0.800677	0.785009	0.259649	0	0.0200927
DIO2	0.00294041	3.92886	0.66485	1	0.676068	1.40562	0.7308	0	0	0
DIP2B	0.00421039	2.74379	0.815818	1	0.617039	0.702712	0.352543	0.420663	0	0.00703195
DIRC2	0.00153318	7.53496	0.679776	1	1.05702	0.647879	0.817148	1.06661	0	0.0168998
DIS3	0.00195639	5.905	0.734435	1	1.48551	1.25761	0.860592	0.385792	0.00990219	0.0483747
DIS3L	0.00196867	5.86815	0.697884	1	1.51173	1.20251	1.08968	0.266937	0	0.00107664
DIXDC1	0.00310854	3.71636	0.955296	1	1.08702	0.891377	0.506464	0.348999	0.00354035	0.0106885
DKC1	0.00181981	6.34818	0.828107	1	1.26175	1.22117	0.756373	0.529875	0.0844284	0.027135
DKK1	0.00814266	1.41876	0.895666	1	0.634764	0.639689	0.107391	0.152842	0	0.00312393
DKK3	0.00101493	11.3825	0.807863	1	1.26093	1.03092	1.06026	0.808294	0.302261	0.184886
DLAT	0.00172897	6.68169	0.711722	1	0.750612	1.05334	1.23734	0.460997	0.0168726	0.0261055
DLC1	0.00552731	2.09007	0.988113	1	0.877483	0.695466	0.355959	0.0697487	0	0.0064558
DLD	0.00236237	4.8902	0.930858	1	1.09522	0.905607	0.800048	0.400791	0	0.0553484
DLG1	0.00263788	4.37944	0.868039	1	0.675099	0.97035	0.658651	0.418138	0	0.0213486
DLG4	0.00305617	3.78004	0.933128	1	1.07999	0.722799	0.42545	0.492983	0.0686269	0
DLG5	0.00279104	4.13912	0.908713	1	0.764643	0.921823	0.57085	0.28599	0.190055	0.104233
DLGAP4	0.00224581	5.14399	0.666972	1	1.01053	1.57393	0.867334	0.13307	0	0
DLGAP5	0.00226287	5.10522	0.820389	1	0.695449	1.13333	0.772296	0.43356	0	0.00259506
DLST	0.001548	7.46282	0.750856	1	1.37948	1.2483	0.996973	0.574972	0.0727465	0.0402379
DLX1	0.00691713	1.67012	0.976381	1	0.764	0.492808	0.318681	0.163767	0	0
DMTF1	0.0107029	1.07937	0.849513	1	0.520164	0.393266	0.27845	0.119489	0.0136259	0.0178616
DMXL2	0.00247809	4.66183	0.644621	1	0.435796	0.883501	0.942959	0.344491	0	0
DNAAF2	0.00565481	2.04294	0.901873	1	0.620935	0.696075	0.392175	0.0826867	0.0139006	0.0256851
DNAAF5	0.00167511	6.89652	0.747303	1	0.781562	1.13871	1.14963	0.533662	0.0194674	0.0153635
DNAJA1	0.00289853	3.98563	0.973942	1	0.962006	0.873697	0.665093	0.30587	0.0201386	0.0155809
DNAJA2	0.00180826	6.38871	0.8099	1	1.05057	1.19463	1.03006	0.482987	0	0.0030691
DNAJA3	0.001843	6.2683	0.737815	1	1.07536	1.35967	1.0635	0.345924	0.0119255	0.00961724
DNAJB1	0.00370633	3.11696	0.865455	1	0.725488	1.02521	0.459208	0.170783	0.0167325	0.040528
DNAJB11	0.00119546	9.66359	0.709181	1	1.33134	1.22608	1.11516	0.860545	0.135442	0.023532
DNAJB12	0.00181585	6.36201	0.728084	1	1.32145	1.38063	0.958576	0.382724	0.0269229	0.0242748
DNAJB14	0.00200085	5.77376	0.664616	1	0.55954	1.29131	0.932491	0.389751	0.0108947	0.0487127
DNAJB2	0.00214373	5.38896	0.838883	1	1.30041	1.14989	0.563549	0.427727	0.159014	0.0101755
DNAJB4	0.00317905	3.63393	0.915009	1	0.921638	1.03264	0.569784	0.208127	0	0.0618902
DNAJB6	0.00182122	6.34325	0.80561	1	1.21251	1.02139	1.11831	0.389015	0.0684455	0.0129107
DNAJC10	0.00141147	8.18472	0.829478	1	1.09817	0.960189	1.07803	0.774183	0.117776	0
DNAJC13	0.00199503	5.79063	0.741155	1	1.04373	1.47084	0.784916	0.355598	0.0459216	0.00455743
DNAJC14	0.00373057	3.0967	0.700279	1	0.443716	0.878182	0.66886	0.125325	0	0.0133228
DNAJC15	0.00121384	9.51728	0.711011	1	1.29644	1.16621	0.927508	0.955311	0.053419	0.140095
DNAJC16	0.00284271	4.06388	0.829715	1	0.962609	0.511961	0.935672	0.313565	0	0
DNAJC18	0.00249231	4.63524	0.646884	1	1.30866	1.63323	0.605092	0.121768	0	0
DNAJC19	0.00242347	4.7669	0.962184	1	0.991294	0.804095	0.577401	0.559274	0.0733596	0.00253624
DNAJC2	0.00262681	4.39791	0.720103	1	0.696856	1.34626	0.703061	0.171452	0.0293991	0.0168088
DNAJC21	0.00221872	5.2068	0.766439	1	0.791233	0.884509	1.11324	0.275954	0.00404504	0.0746332
DNAJC25	0.00199305	5.79638	0.634888	1	0.856241	1.30451	1.25081	0.0829226	0.0661722	0.0314783
DNAJC3	0.00171259	6.74559	0.622926	1	0.552623	1.36156	1.01059	0.499726	0.0196635	0.063701
DNAJC30	0.00684377	1.68802	0.66714	1	0.424011	0.468379	0.557353	0	0	0
DNAJC5	0.00474898	2.43262	0.828611	1	0.585518	0.853308	0.512149	0	0	0
DNAJC7	0.00193159	5.98079	0.899789	1	0.830684	0.80327	0.779162	0.672249	0.0621447	0.0440884
DNAJC8	0.0014879	7.76429	0.817884	1	1.14545	1.08911	1.09177	0.647723	0.0925411	0.0181907
DNAJC9	0.00257209	4.49147	0.924873	1	0.853256	0.790602	0.843073	0.365574	0.00331704	0.0117767
DNAL1	0.106499	0.108474	0.805482	1	0.1181	0.283841	0.156874	0.1856	0	0.0024927
DNER	0.00114852	10.0585	0.961054	1	0.891166	0.853729	0.907431	0.695105	0.395039	0.180767
DNLZ	0.00197684	5.84391	0.76656	1	1.47139	0.723269	0.771171	0.620034	0.020131	0.121769
DNM1L	0.00173186	6.67055	0.845352	1	0.750637	1.15813	0.793777	0.450381	0.275013	0.0140434
DNM2	0.0017458	6.61729	0.735796	1	1.59661	0.809965	0.926712	0.451051	0.237556	0.00258662
DNMBP	0.00830971	1.39024	0.977083	1	0.725215	0.462606	0.259478	0.109632	0.0121027	0.0107739
DNMT1	0.00206231	5.60171	0.91631	1	1.17755	0.923669	0.803637	0.520798	0.0380412	0.0214683
DNTTIP1	0.00310897	3.71584	0.663894	1	0.632949	0.615969	1.06802	0.0932943	0	0
DNTTIP2	0.0024333	4.74765	0.792564	1	1.26819	1.08132	0.870095	0.172499	0	0.168787
DOCK1	0.00181544	6.36344	0.826559	1	1.34483	0.773027	0.809494	0.699552	0.0529749	0.0338217
DOCK5	0.0024858	4.64739	0.923958	1	1.21457	0.895001	0.531241	0.441743	0.135709	0.0141555
DOCK7	0.00357058	3.23546	0.62737	1	0.419762	0.81897	0.565497	0.305523	0	0.121457
DOHH	0.00230425	5.01355	0.659842	1	0.793813	0.834633	1.28315	0.0892385	0.0723961	0
DOLK	0.00178085	6.48703	0.783859	1	1.19563	1.26556	0.950765	0.443054	0.0190681	0.0941011
DONSON	0.00231287	4.99485	0.863389	1	1.15763	1.08362	0.873199	0.297583	3.98174e-05	0
DOP1B	0.00283193	4.07936	0.838034	1	0.636606	0.94698	0.736324	0.278442	0.0146076	0.0450799
DOT1L	0.00177227	6.51844	0.67464	1	0.598293	1.34546	0.86031	0.615845	0	0
DPAGT1	0.002344	4.92851	0.768754	1	0.542778	0.940231	0.764943	0.44101	0.065307	0.0280081
DPF2	0.00476941	2.4222	0.96411	1	0.822341	0.652642	0.549012	0.0661601	0	0.00924706
DPH2	0.00289162	3.99515	0.833885	1	0.71766	1.04835	0.424602	0.449158	0.0234676	0.0172226
DPH3	0.00245197	4.71149	0.806681	1	0.804005	1.20855	0.803559	0.229679	0.0224849	0.043942
DPH5	0.00368862	3.13192	0.826259	1	0.628782	0.630281	0.492401	0.441864	0	0
DPH6	0.0505803	0.228398	0.951984	1	0.354932	0.0743912	0.134909	0.112584	0	0.0296972
DPH7	0.00245558	4.70458	0.890818	1	1.28967	0.938481	0.729561	0.365999	0.0233013	0
DPM1	0.00215827	5.35265	0.888125	1	1.04113	0.92376	0.974396	0.381892	0.0181111	0
DPP8	0.0020655	5.59304	0.920259	1	1.18114	0.960845	0.807776	0.448336	0.0858153	0.0343017
DPP9	0.00180192	6.41119	0.856491	1	0.901385	0.938682	0.773378	0.78673	0	0
DPY19L1	0.00184045	6.27698	0.898611	1	1.20153	0.973632	0.635393	0.666462	0.138459	0
DPY30	0.00164972	7.00267	0.833974	1	0.833484	1.19548	0.900318	0.590126	0.10597	0.0318304
DPYSL2	0.00142765	8.09191	0.860446	1	0.77719	1.05323	0.843805	0.758054	0.214473	0.0340776
DPYSL3	0.00156904	7.36277	0.903165	1	1.04084	1.12344	0.902748	0.548043	0.228518	0.00241895
DPYSL4	0.548806	0.0210502	0.613202	1	0	0.504525	0.270272	0.051463	0	0
DR1	0.0026761	4.3169	0.966804	1	0.91548	0.833088	0.721617	0.392126	0.000460841	0.00485738
DRAM1	0.00275127	4.19895	0.942468	1	0.83918	0.896548	0.738671	0.326027	0	0
DRAM2	0.00172913	6.68109	0.663317	1	0.793486	1.5158	1.0165	0.401627	0.0517878	0
DRAP1	0.00124415	9.28539	0.918188	1	0.888327	0.792125	0.903706	0.768857	0.358491	0.081909
DRG1	0.00235099	4.91387	0.927536	1	0.82437	0.810156	0.732643	0.549276	0.00406598	0.00348248
DROSHA	0.0025103	4.60201	0.930055	1	1.02753	1.03562	0.658172	0.400995	0	0
DSCC1	0.00497763	2.32087	0.903821	1	0.681192	0.684061	0.548204	0.0246738	0.0107046	0.0286562
DSE	0.00290673	3.97438	0.897918	1	0.82407	0.587287	0.769687	0.403086	0.00743313	0.00348185
DSN1	0.00221432	5.21716	0.844573	1	1.40143	1.00039	0.725953	0.383618	0.0993839	0
DSP	0.00186709	6.18741	0.812585	1	0.884391	1.17916	0.999462	0.483859	0	0
DST	0.00389299	2.9675	0.972245	1	0.826386	0.671384	0.602916	0.210319	0.00437239	0.0094963
DSTN	0.000946348	12.2074	0.909014	1	0.881164	0.927385	0.941419	0.85763	0.48066	0.142181
DSTYK	0.00267894	4.31232	0.602486	1	0.387914	0.843333	0.654273	0.513405	0	0.00495385
DTD2	0.0019426	5.94691	0.752292	1	0.765765	0.642786	1.09388	0.527594	0.0671195	0.0127628
DTL	0.00392203	2.94553	0.958413	1	0.958777	0.836274	0.570737	0.0911262	0	0
DTNBP1	0.0018613	6.20665	0.642787	1	1.03833	1.62508	1.00873	0.281429	0	0
DTWD1	0.0542171	0.213077	0.73024	1	0.299521	0.386452	0.174857	0.129114	0.0108285	0.00253842
DTX2	0.0036887	3.13185	0.931394	1	0.739684	0.653266	0.642996	0.257674	0	0.0101934
DTX3	0.00180853	6.38778	0.749528	1	1.29996	1.10335	1.1767	0.394611	0	0
DTYMK	0.00156846	7.36547	0.833858	1	0.691785	0.983613	0.915568	0.662183	0.179131	0.0302343
DUS1L	0.0039379	2.93366	0.77594	1	0.505048	0.724513	0.565872	0.261617	0.0139195	0
DUSP1	0.00682205	1.6934	0.986834	1	0.989266	0.509771	0.298434	0.061129	0	0
DUSP11	0.00244784	4.71945	0.608481	1	0.384892	1.17142	0.799999	0.337127	0	0
DUSP12	0.00262419	4.4023	0.905369	1	0.792206	0.899923	0.824675	0.31565	0	0
DUSP14	0.00287793	4.01416	0.900438	1	1.05518	0.976335	0.785647	0.159963	0	0
DUSP16	0.00234265	4.93137	0.923406	1	1.11595	0.66982	0.750053	0.531917	0.0450891	0.0126805
DUSP18	0.098135	0.11772	0.734412	1	0.140479	0	0.432413	0.157692	0	0.0115202
DUSP3	0.00270593	4.26931	0.834875	1	1.15692	1.20302	0.652171	0.19929	0.00241786	0.0505325
DUSP7	0.00213546	5.40981	0.82805	1	1.08043	1.25046	0.788029	0.363247	0.00820764	0.0713026
DUT	0.00110965	10.4109	0.787082	1	1.09001	1.15458	1.11181	0.866534	0.282911	0
DVL1	0.00194442	5.94132	0.854556	1	1.05136	1.15145	0.91909	0.471372	0.00347374	0.00580359
DVL2	0.00336483	3.4333	0.95238	1	0.811157	0.637326	0.588158	0.389233	0.0130781	0
DVL3	0.00596896	1.93542	0.741729	1	0.453504	0.621778	0.393204	0.176072	0.0196603	0.00702149
DYNC1H1	0.00184556	6.2596	0.986485	1	0.941534	0.821276	0.752424	0.579787	0.204923	0.042305
DYNC1I2	0.00150791	7.66122	0.669727	1	0.886749	1.47113	1.11645	0.591034	0.00626272	0.0198211
DYNC1LI1	0.00257444	4.48737	0.603589	1	0.408716	0.941763	0.913007	0.279183	0	0.0760963
DYNC1LI2	0.00209855	5.50496	0.891027	1	1.20757	0.973219	0.88398	0.360841	0.0973754	0.019117
DYNC2H1	0.0020195	5.72044	0.685317	1	0.70271	0.862075	0.690372	0.225102	0.546691	0
DYNLL1	0.00187058	6.17588	0.953587	1	1.03291	0.963469	0.798361	0.563998	0.129191	0
DYNLL2	0.00274678	4.20582	0.92022	1	1.15232	0.948259	0.696689	0.278227	0	0.0614972
DYNLRB1	0.00149984	7.70247	0.927399	1	1.00342	0.991934	0.804382	0.746961	0.213327	0.000225577
DYNLT1	0.00180358	6.40527	0.875946	1	1.22953	1.07303	0.874347	0.50711	0.110275	0.00878099
DYNLT3	0.00266344	4.33742	0.842363	1	1.33373	1.00231	0.751106	0.15788	0.0950392	0
DYRK1A	0.00543558	2.12534	0.892105	1	0.603398	0.69454	0.410085	0.112538	0.0147768	0
DYRK2	0.00274534	4.20803	0.710846	1	0.757285	1.38852	0.720508	0.0857546	0.0148394	0
DYRK4	0.00135269	8.54037	0.743597	1	0.921871	1.20821	1.06669	0.751321	0.0242687	0.148218
DZIP1	0.00228763	5.04997	0.794897	1	0.601791	1.07755	0.763091	0.384821	0.091427	0
DZIP3	0.00248406	4.65064	0.873091	1	0.855494	1.12525	0.551665	0.472649	0	0.00926064
E2F1	0.00231315	4.99425	0.897358	1	0.831376	0.689132	0.89231	0.437954	0.0793459	0
E2F2	0.0029538	3.91105	0.892114	1	1.26342	0.941126	0.623154	0.203362	0.0632462	0.0434549
E2F3	0.00411413	2.80799	0.904243	1	1.12655	0.949803	0.324274	0.166648	0	0.0273404
E2F4	0.00314591	3.67221	0.830072	1	0.713585	0.963126	0.804038	0.0947508	0	0.011163
E2F7	0.00489091	2.36202	0.944443	1	1.11739	0.643186	0.496509	0.0174888	0.013481	0.0109701
EAF1	0.00420218	2.74916	0.889184	1	0.84345	0.992922	0.472813	0.0116854	0.00860815	0.0212978
EBAG9	0.00266262	4.33875	0.827629	1	1.19412	1.12023	0.834041	0.122865	0	0
EBNA1BP2	0.000996565	11.5923	0.763832	1	1.29317	1.08122	0.958135	0.990814	0.365362	0.0377282
EBP	0.00149982	7.70256	0.728397	1	0.629934	0.782319	0.83764	0.778823	0.198252	0.0975455
EBPL	0.0010858	10.6395	0.847956	1	1.0218	1.01672	1.12587	0.776794	0.356465	0.0573549
ECD	0.00258924	4.46172	0.907665	1	1.01986	0.639012	0.868208	0.381646	0.0192473	0.00243643
ECHDC1	0.00153389	7.53149	0.801913	1	0.677167	0.77994	0.903242	0.720438	0.237889	0.0175212
ECHS1	0.00120583	9.58054	0.903346	1	1.05383	1.08875	0.969343	0.70347	0.315335	0.0884624
ECI2	0.00180092	6.41475	0.863627	1	1.16787	1.09867	0.812066	0.639941	0.0191501	0.0147462
ECPAS	0.00466074	2.47868	0.803752	1	0.583887	0.532644	0.633089	0.165799	0	0
ECT2	0.00289812	3.98619	0.827934	1	0.600471	0.903721	0.688292	0.32674	0.00699492	0.0520737
EDC4	0.00247923	4.65969	0.935892	1	1.15497	0.847452	0.761552	0.393482	0.0151047	0.016733
EDEM1	0.00315815	3.65798	0.650147	1	0.503739	0.611606	0.765484	0.351088	0.00366109	0.0943169
EDEM3	0.00368168	3.13782	0.609524	1	0.406992	0.629035	0.697249	0.287872	0	0.0112028
EDIL3	0.000421859	27.3846	0.707644	1	0.926464	1.19208	1.01619	0.991199	0.615294	0.533121
EDN1	0.00921417	1.25377	0.788536	1	0.468553	0.431914	0.36558	0.0525134	0	0.00647795
EDRF1	0.00359748	3.21126	0.790696	1	0.587564	0.925748	0.618335	0.145806	0	0.121465
EEA1	0.00156684	7.37309	0.604077	1	1.10703	1.74907	0.857919	0.548496	0.0172409	0.0383742
EED	0.00510493	2.263	0.91998	1	0.664913	0.728821	0.409844	0.130568	0.00233211	0.0557583
EEF1A1	0.000909981	12.6953	0.877848	1	0.931837	1.01176	1.02705	0.874867	0.449569	0.14705
EEF1AKMT1	0.00449978	2.56734	0.936086	1	0.889443	0.472939	0.592814	0.216801	0	0.00558196
EEF1AKMT3	0.00206574	5.59241	0.89372	1	1.00652	0.826952	0.988286	0.455769	0.0377404	0
EEF1B2	0.000850335	13.5858	0.949053	1	0.964276	0.849512	0.808835	0.839633	0.51259	0.290418
EEF1D	0.000917883	12.586	0.908752	1	0.875593	0.914024	0.938618	0.855892	0.425289	0.233148
EEF1E1	0.00164801	7.00995	0.750253	1	1.16916	1.22233	1.16587	0.508313	0	0
EEF2	0.00130018	8.88526	0.884124	1	0.952107	0.976746	0.908187	0.846772	0.23128	0.0296033
EFCAB14	0.00193761	5.96222	0.83907	1	0.689217	0.8505	0.919977	0.461569	0.14549	0.0837198
EFEMP1	0.00127336	9.07239	0.836292	1	0.796884	0.828617	0.799224	0.883139	0.306204	0.0633394
EFHC1	0.00264526	4.36722	0.728299	1	1.32408	0.884674	1.12471	0	0	0
EFHD2	0.00212871	5.42697	0.875648	1	0.952675	0.668537	0.894516	0.592327	0	0.015343
EFNA4	0.00444076	2.60146	0.789925	1	1.29425	0.382536	0.755765	0.02177	0	0
EFNA5	0.00388586	2.97295	0.836332	1	0.71469	0.5319	0.752586	0.15988	0.0533895	0.01508
EFNB2	0.0032464	3.55854	0.87828	1	1.069	1.10783	0.509434	0.140115	0.055409	0.0116453
EFNB3	0.00522859	2.20948	0.903006	1	1.11415	0.840964	0.174449	0.143329	0	0.0263827
EFR3A	0.00284414	4.06185	0.602223	1	0.474742	0.5837	0.79602	0.444789	0.0149282	0.0359106
EFTUD2	0.0014297	8.08033	0.856177	1	0.903058	0.974892	1.10483	0.503271	0.316837	0.00955766
EGFR	0.00435747	2.65118	0.978868	1	0.880423	0.753951	0.514507	0.106733	0.00202544	0.0152051
EGLN1	0.00213475	5.41161	0.875203	1	1.02829	1.18029	0.734436	0.459865	0.0152045	0.00578658
EHBP1	0.00245633	4.70314	0.925119	1	0.964374	1.04714	0.602237	0.459858	0.0109521	0.014048
EHD1	0.00382952	3.01668	0.786455	1	0.546811	0.761539	0.709019	0.11805	0	0
EHD2	0.00177249	6.51764	0.684759	1	1.65068	1.20595	0.712244	0.666995	0	0
EHD4	0.00303424	3.80737	0.85191	1	1.36416	0.801318	0.759667	0.168239	0	0
EHMT2	0.00197501	5.84933	0.676358	1	0.580275	0.75062	0.979125	0.324148	0.305219	0.0242031
EI24	0.00211846	5.45323	0.922525	1	0.981179	0.982359	0.814925	0.520325	0	0
EID1	0.00173243	6.66836	0.913851	1	0.803571	0.911326	0.876864	0.613393	0.154512	0.0176588
EID2	0.00256975	4.49556	0.791729	1	1.50348	0.947096	0.593033	0.346947	0.040707	0.106891
EID2B	0.0611552	0.188904	0.65737	1	0.272826	0.346356	0.35621	0.070745	0	0
EIF1	0.00233229	4.95326	0.938321	1	0.863309	0.919715	0.801558	0.427522	0.0298704	0.00312015
EIF1AD	0.00267096	4.32521	0.767497	1	0.922249	1.37683	0.628067	0.190807	0	0
EIF1AX	0.00181368	6.3696	0.904561	1	0.952442	1.03021	0.876364	0.595735	0.0577651	0.0145774
EIF1B	0.0026194	4.41035	0.78495	1	1.38598	1.1494	0.791683	0.131102	0.00579577	0.00739135
EIF2A	0.00290543	3.97616	0.913664	1	0.730426	0.69483	0.65035	0.445069	0.0284922	0
EIF2AK1	0.00279211	4.13754	0.866232	1	0.698202	0.757211	0.831772	0.326552	0	0
EIF2AK2	0.00215371	5.36398	0.83843	1	0.755322	1.06744	0.921392	0.367076	0.0443805	0.00293206
EIF2B1	0.00185509	6.22744	0.870879	1	0.83108	0.779505	0.854089	0.693187	0.0476181	0.0423679
EIF2B2	0.00188444	6.13043	0.834377	1	1.32311	1.03004	0.903601	0.534523	0.0114397	0.0147123
EIF2B5	0.00203917	5.66528	0.695734	1	0.871626	0.783577	1.31353	0.307456	0	0
EIF2D	0.00129725	8.90534	0.782508	1	1.22448	0.943347	1.05232	0.865208	0.0961215	0.0820791
EIF2S1	0.00171174	6.74894	0.769436	1	0.912508	1.24079	1.09692	0.391403	0.0981041	0.0283179
EIF2S2	0.00196462	5.88026	0.932243	1	0.928885	0.855785	0.865963	0.572685	0.0589921	0.0195248
EIF2S3	0.0018083	6.38855	0.872704	1	0.956539	0.866245	0.882172	0.729389	0.000315706	0.00148285
EIF3A	0.00290863	3.97178	0.901201	1	1.04037	1.06035	0.682646	0.185791	0.00605092	0
EIF3B	0.0016051	7.19733	0.822648	1	1.18497	1.12717	1.00241	0.644558	0.0438197	0
EIF3D	0.00252631	4.57285	0.901145	1	0.739926	0.840692	0.789942	0.41892	0	0.0184467
EIF3E	0.00118318	9.76392	0.741915	1	1.15421	1.1376	1.23235	0.799259	0.181007	0.0164274
EIF3F	0.00114231	10.1133	0.973132	1	1.01041	0.894862	0.920997	0.686936	0.433135	0.122926
EIF3H	0.00120554	9.58278	0.905482	1	0.819593	0.799434	0.896512	0.731844	0.419066	0.0908108
EIF3I	0.00120215	9.60984	0.857448	1	0.721397	0.892885	0.923706	0.64432	0.399874	0.159712
EIF3J	0.0030103	3.83764	0.697831	1	0.451221	0.805532	0.673432	0.390133	0.00051805	0.000793134
EIF3L	0.00114193	10.1166	0.860211	1	0.982401	1.0876	1.07945	0.605321	0.455583	0.0299902
EIF3M	0.00183503	6.29552	0.944347	1	0.849777	0.89204	0.847175	0.562467	0.145033	0.0424712
EIF4A2	0.00415164	2.78262	0.98971	1	0.974374	0.751045	0.420576	0.232863	0.019467	0.021248
EIF4A3	0.00298914	3.86481	0.970776	1	0.844359	0.795021	0.60365	0.403068	0	0
EIF4B	0.00208138	5.55039	0.935437	1	0.933468	0.90871	0.811416	0.553631	0.023153	0.0176175
EIF4E	0.00230583	5.01011	0.932441	1	0.824705	0.975365	0.731386	0.450995	0.0472388	0.0233842
EIF4E2	0.00269983	4.27896	0.93115	1	0.867298	0.699864	0.80337	0.392961	0	0
EIF4EBP2	0.00246676	4.68325	0.929562	1	1.04132	0.774258	0.866854	0.347558	0.034316	0.0314547
EIF4ENIF1	0.573064	0.0201591	0.739554	1	0	0.107106	0.439914	0.0828231	0.0146428	0.0214974
EIF4G1	0.00164635	7.01701	0.861502	1	1.19202	1.10019	0.92841	0.580595	0.0977247	0.0389986
EIF4G2	0.00139063	8.30737	0.93304	1	0.918519	0.974118	0.896479	0.717888	0.276136	0.0166959
EIF4G3	0.00268447	4.30345	0.841807	1	1.06422	0.652645	0.99809	0.238475	0	0
EIF4H	0.00161784	7.14066	0.927389	1	1.00014	0.938492	0.861771	0.696239	0.135961	0.026533
EIF5	0.00302173	3.82312	0.938465	1	0.74318	0.858623	0.635641	0.323069	0.0310437	0
EIF5A	0.000707144	16.3368	0.856457	1	0.962328	0.950876	1.08582	0.914308	0.586748	0.234762
EIF5B	0.00245955	4.69697	0.949416	1	1.04862	0.838852	0.793179	0.403985	0.00786802	0.00914278
EIF6	0.00137661	8.39195	0.744663	1	1.15935	1.0718	1.07983	0.909404	0	0
EIPR1	0.00210957	5.47622	0.913811	1	0.889066	0.819684	0.791065	0.621497	0	0.0096416
ELAC2	0.00206261	5.60089	0.929049	1	1.031	1.00062	0.860029	0.407627	0.100103	0.0119388
ELAVL1	0.0019979	5.7823	0.850604	1	0.713762	0.947878	0.869603	0.560645	0.028613	0.02525
ELF2	0.00521477	2.21533	0.9362	1	0.798058	0.826927	0.370575	0.0137446	0	0.0324461
ELF4	0.00244922	4.71678	0.750777	1	0.539808	1.04195	0.803471	0.376626	0	0
ELK1	0.00172522	6.69623	0.639381	1	0.713718	1.55086	0.89068	0.527462	0	0.0208216
ELK3	0.00226785	5.09401	0.911078	1	1.20036	0.901766	0.828077	0.31561	0.125776	0.0263834
ELK4	0.00239864	4.81625	0.870775	1	0.856743	0.879674	0.967656	0.275764	0.0440139	0
ELL2	0.00329509	3.50596	0.917627	1	0.805863	0.948249	0.653107	0.167597	0.00261354	0.00611242
ELMO2	0.0110585	1.04467	0.827422	1	0.57157	0.322636	0.332733	0.0823005	0	0.154964
ELMOD2	0.00206781	5.5868	0.76156	1	0.723635	0.89242	1.12515	0.394234	0	0
ELMSAN1	0.00557761	2.07122	0.700362	1	0.477312	1.01062	0.241628	0.00626338	0.00257673	0
ELOA	0.00290943	3.97069	0.871639	1	1.21742	1.08554	0.51871	0.280507	0.00157287	0.0359778
ELOC	0.00129824	8.89857	0.928061	1	0.962224	0.92951	0.998907	0.594827	0.400581	0.0301971
ELOVL1	0.00144141	8.01471	0.799289	1	0.740615	1.00701	1.10721	0.581306	0.23364	0.0226284
ELOVL5	0.00139079	8.30639	0.652167	1	1.61308	1.26029	1.04921	0.727216	0.0626313	0
ELOVL6	0.00157234	7.3473	0.686207	1	1.26045	1.1669	1.30117	0.340848	0.0907391	0.0830136
ELP2	0.00244971	4.71585	0.904709	1	0.760792	1.02799	0.675013	0.341836	0.136388	0
ELP5	0.00407468	2.83518	0.896523	1	0.729539	0.565168	0.63829	0.219438	0.0143302	0.0699755
ELP6	0.00292787	3.94568	0.700899	1	1.74143	0.861358	0.474217	0.277005	0.121707	0.00559707
EMC1	0.00198381	5.82336	0.65049	1	0.612938	0.546928	0.948922	0.596563	0.13902	0.00460048
EMC2	0.00240662	4.80029	0.928794	1	0.844652	0.758694	0.75855	0.516809	0	0.0425775
EMC3	0.0013809	8.36586	0.600343	1	0.683682	1.51321	1.02383	0.806509	0.00483589	0.010883
EMC4	0.00133954	8.62419	0.90897	1	0.795776	0.95235	0.792924	0.718551	0.399803	0
EMC6	0.00239	4.83365	0.908925	1	1.02469	0.847513	0.918401	0.349507	0	0
EMC7	0.00164454	7.02475	0.851458	1	1.17525	1.19395	0.897187	0.531378	0.147849	0.0114584
EMC8	0.00211125	5.47185	0.826574	1	1.28794	1.11244	0.881091	0.363275	0	0.0502473
EMC9	0.00325565	3.54843	0.712018	1	1.70454	0.73456	0.389277	0.398419	0	0
EME1	0.00570888	2.0236	0.908008	1	1.18999	0.504459	0.265844	0.252643	0.00938232	0.000354611
EMG1	0.00339329	3.4045	0.982831	1	1.00282	0.806622	0.579535	0.25737	0	5.73388e-05
EML4	0.0017754	6.50696	0.653739	1	0.642159	1.44756	0.879249	0.525187	0.0041836	0.042642
EMP1	0.00192708	5.9948	0.746964	1	1.38508	1.20025	1.04496	0.302067	0.0427849	0
EMP2	0.00250213	4.61704	0.87191	1	0.677614	0.752956	0.659461	0.51766	0.0761953	0.0323225
EMP3	0.00134305	8.60163	0.70169	1	0.896536	1.20514	0.954983	1.00511	0	0
ENAH	0.00198516	5.81942	0.755263	1	0.701982	0.799573	1.11492	0.455632	0.0406376	0.00491898
ENC1	0.00506445	2.28109	0.912823	1	1.19582	0.781818	0.251561	0.121035	0	0
ENDOG	0.00142334	8.11642	0.685964	1	0.732218	1.22186	1.07321	0.296266	0.446732	0.0127643
ENG	0.00621346	1.85926	0.797785	1	0.680536	0.929295	0.0493769	0.148163	0	0
ENO1	0.000817316	14.1346	0.842359	1	1.00128	0.979904	0.983062	0.999633	0.502543	0.149488
ENO2	0.00175593	6.57911	0.822136	1	0.830269	0.809423	0.839348	0.766984	0.00335915	0.10796
ENOPH1	0.00127869	9.03463	0.715622	1	1.04111	1.15939	1.12894	0.937922	0.0222316	0.016258
ENSA	0.00190489	6.06464	0.990452	1	0.940449	0.874444	0.740039	0.461085	0.237679	0.116025
ENTPD4	0.00422361	2.73521	0.871931	1	0.627734	0.692455	0.604386	0.152723	0	0.0424704
ENTR1	0.00260857	4.42865	0.879674	1	1.20025	1.10276	0.627084	0.323067	0	0
ENY2	0.0014497	7.96887	0.913814	1	1.02701	1.04996	0.764406	0.759018	0.21469	0.0432985
EP300	0.00467119	2.47313	0.887325	1	0.658534	0.75265	0.47741	0.0793712	0.133336	0.0240061
EP400	0.00313601	3.68381	0.942128	1	0.772274	0.884386	0.629375	0.278826	0.0151635	0.0105659
EPAS1	0.000864449	13.364	0.628316	1	0.721453	1.23772	1.21442	0.957163	0.361657	0.124636
EPB41	0.00402536	2.86992	0.864173	1	0.600755	0.699135	0.58014	0.222823	0.0151287	0.00479765
EPB41L1	0.00150785	7.66153	0.830472	1	0.718823	0.743306	0.932867	0.581902	0.342589	0.0550443
EPB41L2	0.00138723	8.32771	0.843571	1	0.741793	1.08759	0.904321	0.535429	0.416423	0
EPB41L3	0.00165214	6.99243	0.823964	1	0.893286	0.762951	0.910894	0.749311	0.0316196	0.146196
EPC1	0.00599411	1.9273	0.828658	1	0.559667	0.821665	0.257998	0.0778373	0	0
EPG5	0.00247765	4.66266	0.859434	1	0.788867	0.888609	0.943712	0.296097	0	0
EPHA2	0.00476461	2.42464	0.977079	1	0.944449	0.780226	0.400483	0.0903322	0.0069054	0.00317456
EPHB2	0.00183429	6.29804	0.654382	1	0.506679	0.973248	1.05539	0.556311	0.0131919	0.0429546
EPHB4	0.00278956	4.14132	0.945429	1	0.969318	0.847352	0.789231	0.266418	0.00987148	0.0118048
EPHX1	0.00117943	9.79491	0.720223	1	0.805614	0.991902	0.807867	1.0752	0.209358	0.0466036
EPM2AIP1	0.00559333	2.0654	0.966727	1	0.758652	0.654292	0.429706	0.044283	0	0
EPN2	0.00414336	2.78819	0.804547	1	1.45157	0.612148	0.612216	0	0.0898855	0.00134722
EPRS	0.00165741	6.9702	0.869964	1	1.00297	0.947535	0.747889	0.821949	0.063289	0.019789
EPS15	0.00157489	7.3354	0.713364	1	1.51376	1.1365	1.04627	0.658794	0	0
EPS15L1	0.00199403	5.79352	0.832498	1	0.912583	1.08136	1.02909	0.40876	0	0.00172052
ERAL1	0.00320592	3.60348	0.911847	1	0.797384	0.897721	0.728903	0.165336	0	0
ERBIN	0.00270511	4.27061	0.901147	1	0.927656	1.04576	0.73261	0.180429	0.103102	0.0100861
ERC1	0.00174344	6.62626	0.74487	1	0.761633	1.16463	1.13313	0.439291	0.0555702	0.0164263
ERCC3	0.00306234	3.77243	0.782183	1	0.688115	1.20852	0.47845	0.274825	0	0
ERCC4	0.00638574	1.8091	0.927449	1	1.08752	0.409727	0.443012	0.0129432	0.0189586	0.0337145
ERCC6	0.00883731	1.30724	0.823512	1	0.547193	0.598563	0.140479	0.110257	0.154621	0
ERCC6L	0.00306404	3.77033	0.778681	1	0.965075	1.30308	0.423323	0.14532	0.117914	0.00526421
ERF	0.00152306	7.58501	0.617529	1	0.93989	1.69236	0.65699	0.652493	0.13744	0
ERG28	0.0020466	5.6447	0.740071	1	0.891612	1.3944	0.750356	0.216217	0.233806	0.00427699
ERGIC1	0.00115008	10.0449	0.844975	1	1.14502	1.13684	0.930993	0.845805	0.320838	0.0195302
ERGIC2	0.00136456	8.46608	0.769519	1	1.05176	0.990571	1.25918	0.679429	0.137985	0
ERH	0.00140723	8.20935	0.916216	1	1.07014	0.925781	0.82082	0.800506	0.224468	0.034876
ERI1	0.00146972	7.86031	0.645384	1	1.28227	1.53114	1.14295	0.373746	0.175046	0
ERLEC1	0.00200609	5.75871	0.877046	1	1.2939	1.01042	0.770549	0.50887	0.0664522	0.00432714
ERLIN1	0.00192267	6.00856	0.866039	1	0.830472	0.942297	0.960966	0.557209	0.0124823	0.010735
ERO1A	0.00239605	4.82146	0.976302	1	0.8939	0.814679	0.725569	0.329545	0.224087	0.0272205
ERP29	0.00108186	10.6783	0.908318	1	0.941378	0.716588	0.855781	0.658659	0.496324	0.222622
ERRFI1	0.00372486	3.10144	0.949828	1	0.904702	0.928215	0.43155	0.228584	0.00874428	0.0241039
ESCO2	0.00703053	1.64318	0.698655	1	0.41561	0.622472	0.281787	0.203582	0	0.0144006
ESD	0.00195229	5.91739	0.664751	1	0.507513	0.744551	0.773432	0.543399	0.265792	0
ESM1	0.00302649	3.81711	0.812629	1	1.35504	0.935591	0.613399	0.0520787	0.252319	0.00643458
ESPL1	0.00469724	2.45941	0.925836	1	0.706707	0.695957	0.555262	0.069929	0	0
ESRRA	0.00358869	3.21913	0.977309	1	0.863453	0.645615	0.577233	0.327271	0.00560872	0
ESS2	0.00536358	2.15387	0.979315	1	0.919257	0.742683	0.306988	0.107119	0	0.00971832
ESYT1	0.00138694	8.32946	0.855889	1	0.794521	1.13427	0.947532	0.575081	0.309418	0.0459932
ESYT2	0.00267305	4.32182	0.717806	1	0.484375	0.809293	0.743831	0.393233	0.0690719	0.0113877
ETAA1	0.00346804	3.33112	0.756669	1	0.602634	1.15061	0.523201	0.118964	0.035125	0
ETF1	0.00225615	5.12044	0.833508	1	0.665106	1.04886	0.814177	0.380971	0.0755537	0.00324047
ETFA	0.00132248	8.73544	0.896426	1	0.885311	0.83473	1.02814	0.667139	0.3297	0.0428811
ETFB	0.00160269	7.20818	0.784295	1	1.10335	0.721414	0.941494	0.750143	0	0.212682
ETHE1	0.001299	8.89331	0.916289	1	1.19946	0.933603	0.707697	0.711703	0.399189	0.0770219
ETS1	0.00380827	3.03352	0.959743	1	1.05852	0.827426	0.535923	0.141077	0.00396857	0.0454238
ETS2	0.00651446	1.77335	0.805749	1	0.554969	0.751085	0.214493	0.107468	0.132345	0.00194523
ETV5	0.00703878	1.64126	0.766815	1	0.48598	0.477075	0.427754	0.143542	0	0
EVA1A	0.00286692	4.02957	0.7385	1	1.49476	0.775531	0.923641	0.0506438	0.0378298	0.0864468
EVC	0.0583564	0.197964	0.959269	1	0.306947	0.0610516	0.109843	0.125313	0	0
EVI5	0.00148248	7.79265	0.629535	1	0.69845	1.5141	1.0358	0.601437	0.0629268	0.0251549
EVI5L	0.00236142	4.89216	0.686824	1	1.48657	0.389576	0.872964	0.558331	0	0
EWSR1	0.00172116	6.71203	0.912845	1	1.05427	0.904531	0.776941	0.73854	0.0968452	0.00306239
EXO1	0.00161793	7.14026	0.613574	1	1.51167	1.6062	0.945441	0.46762	0.0203564	0.0179647
EXOC1	0.00344062	3.35767	0.842992	1	0.593525	0.730244	0.64972	0.294224	0.00606952	0.00976865
EXOC3	0.00256195	4.50923	0.911265	1	0.763391	0.681769	0.697081	0.355492	0.247901	0.0201847
EXOC4	0.00129515	8.91976	0.627481	1	0.835488	1.34714	1.18019	0.256335	0.496204	0
EXOC5	0.00173519	6.65773	0.742526	1	1.26262	1.34141	1.00622	0.454826	0.00603512	0.0328594
EXOC7	0.00214426	5.38762	0.793706	1	0.627747	1.07473	0.848842	0.458378	0.0229174	0
EXOSC1	0.00234073	4.93542	0.976424	1	0.947531	0.741618	0.755377	0.452386	0.10768	0.042235
EXOSC10	0.00356481	3.24069	0.956353	1	1.03573	0.585305	0.545463	0.374359	0	0
EXOSC3	0.00208254	5.54728	0.823906	1	1.15076	1.08634	1.02552	0.324086	0	0
EXOSC6	0.00420778	2.7455	0.674378	1	0.447458	0.631889	0.562523	0.289568	0.00261507	0.0328163
EXOSC7	0.00236124	4.89253	0.876647	1	1.16023	0.601535	0.751357	0.573294	0.0136395	0.0213852
EXOSC8	0.00126049	9.16502	0.8464	1	0.977374	1.16923	1.01552	0.730289	0.265012	0.0130895
EXOSC9	0.00237189	4.87057	0.958105	1	1.01011	0.864166	0.774514	0.444145	0.0221288	0
EXPH5	0.588048	0.0196454	0.72076	1	0	0.305462	0.280877	0.148842	0.0561111	0.0492706
EXT1	0.00308652	3.74288	0.959458	1	1.09708	0.810917	0.66984	0.242556	0.0293978	0.0062665
EXT2	0.00158246	7.30033	0.893327	1	1.1505	0.862463	0.959132	0.465825	0.22557	0.176553
EXTL2	0.00365429	3.16134	0.942289	1	1.14524	0.632591	0.628859	0.205019	0.02284	0
EXTL3	0.00239592	4.82173	0.899906	1	0.740946	0.855829	0.731161	0.514525	0	0.0255294
EYA3	0.00243322	4.7478	0.792442	1	1.36929	1.14523	0.84498	0.197126	0	0
EZH1	0.0116635	0.990476	0.938505	1	0.593092	0.394345	0.184555	0.0863351	0	0
EZH2	0.00392489	2.94338	0.772098	1	0.511085	0.766673	0.643956	0.159554	0	0.0205331
EZR	0.00190032	6.07921	0.907788	1	0.84737	0.974621	0.838266	0.593023	0.0552726	0.0253191
F2R	0.00231168	4.99742	0.773201	1	0.584545	1.04865	0.659652	0.546365	0	0
F2RL2	0.00249975	4.62144	0.941293	1	0.988397	0.81156	0.743675	0.412013	0	0.156316
F3	0.00513858	2.24818	0.980248	1	0.816291	0.728209	0.387149	0.102886	0.00897298	0.00151705
FABP5	0.001373	8.414	0.81682	1	0.76703	0.976612	0.986404	0.786417	0.161615	0.0652562
FADD	0.00663009	1.74243	0.97824	1	0.812276	0.58937	0.229324	0.190886	0	0
FADS1	0.00231481	4.99068	0.745276	1	0.560751	0.749071	0.79659	0.550331	0.0309093	0.0199711
FADS2	0.00214581	5.38372	0.928827	1	1.0684	0.867721	0.649543	0.636803	0.0305539	0.00472434
FADS3	0.00193546	5.96884	0.762714	1	1.11813	1.40344	0.638185	0.56962	0	0
FAF1	0.00184786	6.2518	0.882346	1	1.12897	0.922913	0.872526	0.66703	0	0
FAF2	0.00331339	3.4866	0.859356	1	0.797504	1.09303	0.599668	0.118159	0.00865449	0.0131274
FAHD1	0.00149305	7.73748	0.656509	1	0.636899	1.2942	0.90962	0.850453	0	0.00508002
FAM102A	0.00377303	3.06185	0.946395	1	1.1765	0.668974	0.534906	0.242645	0.00105931	0.00936946
FAM104A	0.00364617	3.16838	0.893975	1	1.27137	0.618589	0.640403	0.192152	0	0.0199374
FAM110A	0.00720273	1.6039	0.948255	1	1.06847	0.622953	0.147975	0	0	0
FAM111A	0.0029999	3.85095	0.948474	1	0.937833	0.938491	0.677514	0.240932	0	0
FAM111B	0.00395295	2.92249	0.940764	1	1.02769	0.90817	0.495401	0.085664	0.0120025	0.00271577
FAM114A1	0.00246136	4.69353	0.64221	1	0.644934	1.39913	0.910142	0.0907783	0	0.0353036
FAM118B	0.0018448	6.26216	0.600052	1	1.02735	1.44058	1.36063	0.125955	0.000625328	0
FAM120A	0.00129168	8.94375	0.892931	1	0.846466	0.910024	0.969165	0.760261	0.285259	0.0525544
FAM120AOS	0.00361795	3.1931	0.874314	1	0.617524	0.815632	0.579746	0.250893	0.004917	0.00361068
FAM122B	0.00186208	6.20407	0.747242	1	0.622548	0.694321	0.914849	0.591997	0.161672	0.0320572
FAM126A	0.00175394	6.58658	0.823461	1	0.872338	0.923529	1.10355	0.459583	0.0861172	0.0906356
FAM129B	0.0019512	5.92068	0.945648	1	1.07929	0.85377	0.88122	0.483744	0.139949	0.000853246
FAM131A	0.00310937	3.71537	0.862649	1	1.163	0.883962	0.822398	0.0608029	0	0.0529398
FAM136A	0.00181723	6.35717	0.846679	1	1.3155	0.915178	0.868404	0.630829	0.0287356	0.0280836
FAM160B1	0.00287995	4.01134	0.798863	1	1.50859	0.98779	0.626462	0.209757	0.0137495	0
FAM162A	0.00143365	8.05807	0.728722	1	1.18781	0.790793	1.06827	0.951413	0	0
FAM167A	0.00310367	3.72219	0.73732	1	0.518133	1.08056	0.541716	0.30514	0	0
FAM168B	0.00210666	5.48378	0.818773	1	1.27407	1.19026	0.860543	0.343039	0.0277209	0
FAM171A1	0.00222657	5.18846	0.833849	1	1.29165	1.00295	0.946822	0.30205	0.0123852	0
FAM171B	0.00179162	6.44806	0.628985	1	0.674965	0.587667	0.838232	0.883628	0.0240855	0.0108015
FAM174A	0.00438084	2.63704	0.777579	1	0.563172	1.01787	0.394224	0.0971225	0	0
FAM177A1	0.00223434	5.17041	0.870638	1	0.915476	1.03321	0.939617	0.300894	0.0417475	0.0183589
FAM189B	0.00290215	3.98065	0.78462	1	0.715156	0.511952	0.602294	0.504128	0.143676	0.0223351
FAM192A	0.00306235	3.77241	0.765608	1	0.540835	0.809231	0.806752	0.241299	3.63514e-05	0
FAM193A	0.00494639	2.33553	0.992073	1	0.923859	0.569576	0.454156	0.184276	0.00828848	0.00536397
FAM200A	0.010879	1.0619	0.842592	1	0.500594	0.422886	0.237068	0.13908	0	0
FAM204A	0.00138421	8.34585	0.83402	1	1.10534	1.0138	1.13756	0.609172	0.185524	0.0608568
FAM208B	0.00373953	3.08928	0.765155	1	0.614852	0.548397	0.728225	0.21167	0.0805313	0.060047
FAM20B	0.00162792	7.09645	0.85159	1	1.18766	1.07089	0.921599	0.682698	0.0587222	0
FAM20C	0.00212241	5.44308	0.808511	1	1.35367	1.09614	0.874608	0.351856	0	0.0726191
FAM210A	0.00392052	2.94667	0.890464	1	1.23194	0.875251	0.529555	0.0310426	0.0298873	0.0353598
FAM214B	0.00410196	2.81632	0.763373	1	1.56262	0.590216	0.654767	0	0	0.00177418
FAM216A	0.0026548	4.35153	0.937165	1	0.771992	0.905592	0.650377	0.419039	0.0304919	0
FAM219A	0.00517675	2.2316	0.78313	1	0.525112	0.833405	0.290065	0.198074	0.0308458	0.00511505
FAM219B	0.00408083	2.83091	0.717828	1	1.54284	0.328782	0.576661	0.288374	0	0.015968
FAM220A	0.00191426	6.03494	0.667516	1	1.69934	1.16811	0.763635	0.456168	0.0114297	0.129057
FAM222B	0.00471834	2.44841	0.711551	1	0.760634	0.38835	0.753231	0.0122736	0.219403	0.0327389
FAM234A	0.00276421	4.17929	0.922827	1	0.809067	0.726741	0.737805	0.270816	0.164118	0.11411
FAM32A	0.00251594	4.5917	0.863693	1	0.71507	0.935957	0.530833	0.563305	0.0307404	0.00111892
FAM3C	0.00134519	8.58798	0.754049	1	1.34361	0.842948	1.19658	0.687104	0.200131	0.00632666
FAM49B	0.00195375	5.91298	0.807495	1	0.770506	0.968174	1.05893	0.47619	0	0.00718362
FAM50A	0.00127785	9.04056	0.744955	1	0.842782	0.817376	1.19395	0.811162	0.179035	0.0428109
FAM53B	0.00383077	3.0157	0.916115	1	0.779761	0.860987	0.350709	0.356258	0	0.0142072
FAM53C	0.00725972	1.59131	0.990829	1	0.927148	0.553052	0.208231	0.0890167	0.00941806	0.0288577
FAM57A	0.00345454	3.34414	0.952007	1	1.13142	0.739243	0.634722	0.206172	0	0
FAM69A	0.00547753	2.10906	0.917608	1	0.768802	0.569093	0.540378	0	0.0382522	0.100205
FAM76A	0.00330383	3.49668	0.677424	1	0.436753	0.996868	0.506587	0.31181	0.0334262	0.00760838
FAM76B	0.00225053	5.13321	0.626798	1	0.858392	0.903786	0.393268	0.683618	0	0.362849
FAM83D	0.00375078	3.08001	0.922699	1	1.00651	0.965324	0.518873	0.0924564	0	0.0466006
FAM83G	0.0131654	0.877485	0.784823	1	0.426536	0.457766	0.129484	0.157224	0	0.000550139
FAM91A1	0.00191183	6.04262	0.675482	1	0.552168	1.12229	1.08414	0.371639	0.0779322	0
FAM92A	0.00353803	3.26522	0.604927	1	0.451059	0.579623	0.591437	0.449425	0	0.00607741
FAM98A	0.00222916	5.18243	0.834112	1	0.680905	1.1021	0.760176	0.407452	0.0760658	0.00707762
FAN1	0.00248548	4.64797	0.840468	1	0.797235	0.960031	0.907441	0.220085	0.0436716	0.105518
FANCC	0.00248928	4.64088	0.74511	1	0.725651	1.17309	0.384866	0.594983	0	0.00620065
FANCE	0.00262212	4.40577	0.795934	1	0.975138	1.26859	0.761102	0.130414	0.0179043	0.0481953
FANCG	0.0014351	8.04994	0.743537	1	1.30416	1.10742	1.13831	0.736892	0.0221461	0.016609
FANCI	0.00243066	4.7528	0.915327	1	0.778168	0.669298	0.757368	0.471331	0.116284	0.00852739
FANCL	0.003457	3.34176	0.90171	1	1.2346	0.839809	0.648953	0.109625	0	0
FAR1	0.00218217	5.29403	0.711617	1	0.608207	0.918705	1.10285	0.332355	0.00948487	0.00258515
FARP1	0.00172787	6.68593	0.922194	1	0.866697	1.08464	0.71056	0.478826	0.280874	0.0827321
FARSA	0.00138756	8.32576	0.629408	1	1.37344	1.12828	0.573039	0.28905	0.735831	0
FAS	0.00378623	3.05117	0.916297	1	0.682956	0.810352	0.57208	0.204461	0	0
FASN	0.00197172	5.85906	0.834119	1	0.916374	0.653042	0.863124	0.71832	0	0.0146261
FASTKD2	0.00230598	5.00979	0.674352	1	0.896233	1.34245	1.08331	0.0199973	0.0341573	0.0117768
FASTKD3	0.00871157	1.3261	0.638461	1	0.376614	0.846345	0	0.0175091	0	0.00743379
FASTKD5	0.00828909	1.39369	0.941897	1	1.09517	0.363613	0.260473	0	0.0039996	0.00623448
FAT1	0.00222007	5.20364	0.81053	1	1.45442	1.00055	0.810272	0.378435	0.0193543	0.0134331
FAU	0.000581885	19.8535	0.855965	1	1.105	0.953722	0.92192	1.01031	0.636224	0.34565
FBH1	0.00256741	4.49966	0.818471	1	1.14483	1.05614	0.948914	0.108345	0.010116	0.0052305
FBL	0.000819684	14.0938	0.78587	1	1.01323	1.0355	1.11588	0.993248	0.485604	0.10804
FBLIM1	0.00193838	5.95986	0.825301	1	1.19272	1.22443	0.864812	0.448898	0.0163163	0.0189027
FBN1	0.00173134	6.67255	0.804357	1	0.629817	0.892693	0.815374	0.634363	0.159113	0.085262
FBRS	0.00292214	3.95343	0.986421	1	1.04767	0.80445	0.594394	0.340436	0.0772917	0.0255151
FBRSL1	0.00444399	2.59957	0.754673	1	0.492212	0.651988	0.575147	0.199417	0	0.0221558
FBXL12	0.00380304	3.03769	0.664067	1	0.590866	1.27413	0.35989	0.0899291	0.0189422	0.082753
FBXL20	0.00434971	2.65592	0.733915	1	0.478622	0.835524	0.597793	0.0311295	0.0476141	0
FBXL3	0.0025024	4.61654	0.781979	1	1.0335	1.32456	0.786	0.1592	0	0.00948495
FBXL5	0.00499293	2.31376	0.894216	1	1.26754	0.731763	0.385794	0	0	0.0431809
FBXL7	0.0026656	4.3339	0.912213	1	1.16097	0.821096	0.50063	0.546653	0	0.00996322
FBXO10	0.142801	0.0808988	0.872593	1	0.0574314	0.318519	0.0331835	0.028623	0	0
FBXO11	0.00258573	4.46778	0.672907	1	0.550539	1.06978	1.00586	0.130945	0.00173618	0.013773
FBXO17	0.00274428	4.20965	0.800328	1	0.701683	0.649376	0.937635	0.307209	0.0103935	0
FBXO22	0.00184557	6.25957	0.80631	1	0.657976	1.10813	0.718089	0.473915	0.220029	0.0894996
FBXO3	0.00245558	4.70456	0.783013	1	0.621387	1.13717	0.621949	0.443957	0.0124769	0.0136549
FBXO32	0.00270251	4.27472	0.753325	1	1.45356	1.25488	0.638183	0.15678	0	0
FBXO38	0.0045178	2.5571	0.935023	1	1.12028	0.585707	0.564276	0.0881337	0	0.0674234
FBXO45	0.00688666	1.67751	0.848626	1	0.536944	0.551935	0.372162	0.113052	0	0.00843704
FBXO46	0.10966	0.105347	0.820026	1	0.111473	0.0409674	0.376509	0.019971	0.0229852	0.00362948
FBXO5	0.00780766	1.47963	0.897429	1	0.58507	0.491179	0.337044	0.0954561	0	0
FBXO8	0.00354572	3.25814	0.72337	1	0.575291	0.974112	0.715171	0.0294537	0.0168588	0.140685
FBXO9	0.00190453	6.06577	0.889507	1	1.0826	0.955765	0.961767	0.308446	0.241087	0.00671018
FBXW11	0.00338774	3.41007	0.930708	1	1.13077	0.623176	0.645039	0.219896	0.104656	0.0887362
FBXW2	0.00172845	6.6837	0.713664	1	0.632673	0.992558	1.14468	0.549368	0.0425239	0
FBXW4	0.00154566	7.47415	0.617214	1	0.504677	1.13994	1.08847	0.729431	0.0101525	0.016914
FBXW5	0.00202367	5.70866	0.719564	1	1.59183	0.860642	0.997586	0.335302	0.0672428	0.0714502
FBXW7	0.0661519	0.174635	0.915533	1	0.257608	0.200814	0.0937747	0.116645	0	0
FCF1	0.00276589	4.17676	0.9598	1	0.865526	0.774437	0.612564	0.484398	0	0
FCHO2	0.00547969	2.10823	0.847886	1	1.37132	0.451939	0.396776	0.114018	0.00956289	0
FCHSD1	0.00675719	1.70965	0.728126	1	0.421023	0.719972	0.33605	0	0	0.0378821
FDFT1	0.00266377	4.33689	0.681005	1	0.52494	0.665887	0.930025	0.369895	0	0
FEM1A	0.0023572	4.90091	0.712963	1	1.54877	1.08554	0.993753	0.127778	0	0.0120648
FEM1B	0.0057751	2.00039	0.979045	1	0.82933	0.70466	0.278196	0.128039	0.00464227	0.00322296
FEM1C	0.0668843	0.172723	0.634107	1	0.242831	0.47192	0.237756	0	0	0.0540541
FEN1	0.00370689	3.11648	0.961214	1	0.819086	0.704128	0.613884	0.225274	0.000347792	0.085636
FERMT2	0.00259516	4.45154	0.923318	1	0.996697	0.978724	0.793504	0.286406	0	0
FEZ2	0.00281609	4.1023	0.775823	1	0.540299	0.925604	0.599302	0.439086	0.00202747	0.0122434
FGD6	0.168714	0.0684738	0.945667	1	0.0342382	0.145973	0.146754	0.00499976	0	0.00355799
FGF2	0.00342483	3.37315	0.922088	1	1.09582	0.97138	0.509109	0.155662	0.0548625	0.0454969
FGF5	0.00474812	2.43306	0.840646	1	0.554884	0.749572	0.468035	0.144771	0.0252983	0.00617469
FGFR1	0.00272969	4.23215	0.982885	1	0.920487	0.77936	0.624372	0.447947	0.0404255	0
FGFR1OP2	0.00272443	4.24032	0.701938	1	0.53518	0.736412	0.76924	0.251852	0.246687	0.00736458
FGFRL1	0.001415	8.1643	0.656736	1	1.08964	1.09939	1.44395	0.610598	0	0.0173726
FH	0.00153785	7.51209	0.859494	1	0.780248	0.781873	0.977458	0.66392	0.23515	0.0135914
FHL2	0.00373924	3.08952	0.973822	1	0.962334	0.814653	0.569271	0.156033	0.00740754	0.032284
FHL3	0.00445896	2.59084	0.923555	1	0.713802	0.640117	0.58444	0.115091	0.0622272	0.00706546
FHOD1	0.00231638	4.98729	0.780894	1	0.741596	1.28688	0.710266	0.375145	0	0
FHOD3	0.00946691	1.2203	0.809303	1	0.462609	0.481451	0.311922	0.00585939	0	0.00843571
FIBP	0.00160125	7.21465	0.68976	1	0.758395	0.867811	0.748839	0.770441	0.0131033	0.31298
FIGNL1	0.00393733	2.93408	0.837848	1	0.606295	0.853407	0.631282	0.0844959	0.0058359	0
FILIP1L	0.00420786	2.74544	0.737552	1	0.501685	0.778862	0.513915	0.202357	0.0209076	0.125727
FIP1L1	0.00219453	5.26419	0.670372	1	1.53555	1.40464	0.80005	0.203078	0	0.0747848
FITM2	0.00248398	4.65078	0.734265	1	0.910787	0.555942	0.483878	0.799404	0	0
FJX1	0.00355063	3.25364	0.843283	1	1.42911	0.674915	0.608125	0.187285	0	0.000246914
FKBP15	0.00240826	4.79701	0.738364	1	1.5214	1.11926	0.905363	0.157537	0	0
FKBP1A	0.000827087	13.9676	0.82271	1	0.866446	0.960202	1.03431	0.943784	0.418471	0.239412
FKBP2	0.00464609	2.48649	0.804698	1	0.922074	0.486205	0.260597	0.548209	0	0
FKBP3	0.00129691	8.90765	0.920972	1	1.00297	0.940005	0.919459	0.784601	0.260971	0.0602618
FKBP5	0.00220437	5.2407	0.897064	1	0.953056	1.11593	0.721145	0.476439	0.00281018	0.0103254
FKBP9	0.00160934	7.17838	0.735374	1	1.45299	1.00491	0.576044	0.570726	0.217536	0.258032
FKTN	0.00945317	1.22207	0.887315	1	0.829047	0.203286	0.417037	0.10652	0	0
FLCN	0.00472879	2.443	0.950154	1	0.853938	0.858019	0.382185	0.0788464	0	0
FLI1	0.00294347	3.92478	0.763191	1	0.74341	1.27047	0.655285	0.113266	0.0165873	0.0153336
FLII	0.00133263	8.66892	0.735301	1	0.883312	0.670234	1.18978	0.769898	0.235733	0
FLNA	0.00105615	10.9382	0.898345	1	0.966911	1.05484	0.969695	0.805657	0.32932	0.166263
FLNB	0.001818	6.35449	0.958481	1	0.82339	0.921431	0.743144	0.488375	0.307576	0.00516247
FLNC	0.00179646	6.43068	0.889413	1	1.07163	0.840121	0.834898	0.729806	0.0324704	0.0123141
FLOT1	0.00157673	7.32683	0.938306	1	0.905072	0.883716	0.76863	0.738043	0.227462	0
FLOT2	0.00137525	8.40023	0.640147	1	0.848472	0.788092	1.311	0.893291	7.76146e-05	0
FLRT2	0.00333879	3.46007	0.669291	1	0.465812	0.867631	0.86012	0.0742836	0	0
FLYWCH2	0.00455059	2.53867	0.805421	1	0.552249	0.816777	0.440264	0.163624	0.0176822	0.095664
FMC1	0.00140345	8.23147	0.816483	1	0.699056	0.857576	0.911007	0.530237	0.476736	0.000338031
FMN2	0.0105041	1.09981	0.867804	1	0.55547	0.356571	0.328336	0.0754846	0	0.0284207
FMNL1	0.00170219	6.78683	0.79525	1	1.01215	1.2799	0.971421	0.565317	0.0131034	0.00620452
FMNL2	0.0019954	5.78953	0.855022	1	0.866698	0.915442	0.996164	0.465097	0	0.0932818
FMNL3	0.00214109	5.39558	0.662157	1	0.482651	0.80944	0.788751	0.414478	0.260382	0.0129675
FN1	0.000696697	16.5817	0.921797	1	1.00057	1.0668	0.983417	0.8337	0.618135	0.275415
FN3KRP	0.00231182	4.99713	0.887466	1	0.952595	1.06208	0.8694	0.333682	0.00284418	0
FNBP1	0.00187479	6.16199	0.757886	1	1.433	0.989104	1.08192	0.41101	0.0115867	0.0352445
FNBP4	0.00688208	1.67863	0.688685	1	0.39347	0.789242	0.261488	0.00460248	0.015134	0.0261346
FNDC3A	0.00558827	2.06727	0.894617	1	0.619883	0.744327	0.350716	0.0946288	0.0320035	0
FNDC3B	0.0026684	4.32935	0.881639	1	0.771714	0.912256	0.853694	0.263821	0.00605923	0.00298901
FNIP1	0.00619519	1.86475	0.744449	1	0.438041	0.754242	0.374742	0	0	0
FNIP2	0.00317129	3.64282	0.708672	1	0.486076	0.765048	0.778059	0.217385	0.0698159	0.0102257
FNTA	0.00219753	5.25701	0.830035	1	0.846892	1.15202	0.895165	0.237949	0.127524	0
FOPNL	0.0021777	5.30489	0.883198	1	1.03326	1.09527	0.850683	0.38527	0.000395386	0.0435873
FOSL1	0.0043497	2.65592	0.948311	1	1.1623	0.713025	0.45052	0.131287	0.0299123	0.0216864
FOSL2	0.00431849	2.67511	0.965967	1	0.896446	0.830308	0.462334	0.106717	0.00380892	0.0458155
FOXC1	0.00399968	2.88834	0.730841	1	0.611409	1.18865	0.457418	0	0	0
FOXC2	0.00536412	2.15365	0.988254	1	0.919879	0.7007	0.363795	0.0743761	0.00830404	0.0156709
FOXD1	0.00480425	2.40463	0.87496	1	0.635125	0.831575	0.434403	0.0764348	0.0168167	0.0503408
FOXF2	0.00377993	3.05626	0.878608	1	1.18656	1.0074	0.481651	0.0491624	0.0161378	0.00382041
FOXJ2	0.00485222	2.38086	0.969411	1	1.01989	0.524592	0.494591	0.170064	0.00770576	0.00321879
FOXJ3	0.00287901	4.01265	0.847156	1	1.2506	0.67808	0.841311	0.135194	0.148101	0.0328075
FOXK1	0.00485219	2.38088	0.974715	1	0.811167	0.763311	0.385027	0.143046	0	0.0067887
FOXK2	0.00608727	1.8978	0.920389	1	0.649552	0.560454	0.435274	0.0899279	0.000870433	0.0243528
FOXM1	0.0013517	8.54664	0.878288	1	1.17824	0.844459	1.02418	0.689383	0.269306	0.0377016
FOXN3	0.00252583	4.57372	0.956866	1	0.869777	0.793689	0.776566	0.406627	0.0372533	0.0155443
FOXO1	0.00437904	2.63812	0.838975	1	0.576117	0.870443	0.453465	0.149123	0.000894796	0
FOXO3	0.00530248	2.17869	0.894158	1	0.815994	0.846261	0.238995	0.081701	0.18362	0.00984713
FOXP4	0.00614143	1.88107	0.905142	1	0.688253	0.79856	0.269657	0	0	0
FOXRED1	0.00159646	7.2363	0.656251	1	1.4568	1.49528	0.983319	0.541533	0	0.00761077
FPGS	0.00207824	5.55876	0.82362	1	0.951374	1.26717	0.825202	0.409672	0	0.0144075
FRA10AC1	0.00756578	1.52693	0.703047	1	0.389264	0.67403	0.296242	0	0.0499634	0
FRG1	0.00155732	7.41817	0.728199	1	1.32816	1.34373	0.807576	0.76189	0.00585695	0.00597211
FRMD4A	0.00313855	3.68083	0.866703	1	0.626642	0.761975	0.637034	0.374111	0.00505165	0
FRMD6	0.00418991	2.75721	0.970321	1	0.917291	0.772331	0.546593	0.0928651	0.00224834	0.0396255
FRMD8	0.00395052	2.92429	0.920161	1	0.960157	0.984333	0.380095	0.167298	0	0.0267639
FRS2	0.0346682	0.333229	0.737264	1	0.466146	0.08727	0.474884	0	0	0
FRYL	0.00297014	3.88954	0.904938	1	1.00032	1.05809	0.643525	0.194354	0.00511006	0.0455311
FSCN1	0.00157192	7.34925	0.934288	1	1.00394	0.930623	0.90065	0.67376	0.186373	0
FST	0.00346837	3.3308	0.83901	1	0.603577	0.910381	0.569087	0.236991	0.0124827	0.0535278
FSTL1	0.00119855	9.63867	0.828037	1	1.08696	1.09728	0.953569	0.893246	0.203581	0.0595778
FSTL3	0.00198393	5.82303	0.776876	1	1.24515	1.26874	0.936731	0.342414	0	0.0507866
FTH1	0.000484966	23.8211	0.875938	1	1.03574	0.968583	1.0459	0.95926	0.711272	0.410291
FTL	0.000582635	19.8279	0.852896	1	0.949591	0.996924	1.02413	0.975245	0.555791	0.394702
FTO	0.00240867	4.7962	0.884492	1	1.28655	1.02132	0.613196	0.395592	0.0756175	0
FTSJ3	0.00171505	6.73595	0.808685	1	0.940406	0.753408	0.884169	0.847956	0	0
FUBP1	0.00334321	3.4555	0.949039	1	0.836078	0.665032	0.519025	0.443455	0.000269616	0.0115864
FUBP3	0.00244496	4.72501	0.936879	1	1.0681	0.928945	0.786212	0.378352	0	0.00369422
FUNDC1	0.001659	6.96352	0.766066	1	1.35212	1.22181	0.783252	0.729476	0	0.0131734
FURIN	0.00178872	6.45851	0.772929	1	1.417	0.83065	1.05067	0.586046	0.00992678	0
FUS	0.00117405	9.83985	0.793753	1	1.26119	1.04616	1.03517	0.872174	0.21994	0.046259
FXN	0.00227908	5.06892	0.702716	1	1.04931	0.696052	1.27966	0.16287	0.0454331	0
FXR1	0.00189498	6.09633	0.823862	1	0.802153	1.12305	0.962021	0.481806	0.0220641	0.0333515
FXR2	0.00250178	4.6177	0.86719	1	1.20286	0.888834	0.92303	0.246573	0	0
FXYD5	0.000933734	12.3723	0.626384	1	1.33856	1.21412	1.28764	1.00481	0.290578	0.0142079
FYN	0.00212045	5.44811	0.798779	1	0.701481	0.887468	1.01413	0.434836	0	0.0305794
FYTTD1	0.00220457	5.24022	0.881894	1	1.25653	0.794212	0.858809	0.484284	0.00657852	0.000731787
FZD2	0.00450217	2.56597	0.914632	1	0.689448	0.758326	0.539799	0.074983	0.0290253	0.0113219
FZD4	0.00199106	5.80217	0.804009	1	1.10863	1.03896	1.1163	0.339126	0	0.014663
FZD6	0.00245512	4.70544	0.754545	1	0.618116	1.17848	0.819673	0.28259	0.0028523	0
FZD8	0.022098	0.522783	0.917058	1	0.568117	0.145632	0.271314	0	0.0214482	0
FZR1	0.00366737	3.15006	0.819029	1	0.61922	0.890839	0.696462	0.0738567	0.000602896	0.0229088
G0S2	0.00281503	4.10385	0.941287	1	1.1218	0.825233	0.743642	0.286949	0.0035065	0.0185242
G2E3	0.00312088	3.70166	0.738646	1	0.538809	1.04578	0.642679	0.150934	0.11409	0.0166485
G3BP1	0.00219993	5.25127	0.935623	1	1.16259	0.899131	0.781659	0.448658	0.0669899	0.0123523
G3BP2	0.00262074	4.40809	0.880788	1	0.72919	0.850408	0.843327	0.335897	0	0
GAB2	0.00280219	4.12265	0.957892	1	0.802079	0.886069	0.604679	0.388555	0.0502197	0.00940153
GABARAPL2	0.0013108	8.81326	0.64526	1	1.63142	1.10388	1.08296	0.812431	0.0701796	0.038369
GADD45A	0.0058234	1.9838	0.983598	1	0.803184	0.579801	0.424594	0.0707719	0	0
GADD45B	0.00656632	1.75935	0.98493	1	0.806318	0.638543	0.281022	0.0493042	0	0.0222222
GAK	0.00333839	3.46048	0.969584	1	1.10366	0.770035	0.545607	0.292537	0.0227268	0.0447716
GALNT1	0.00194484	5.94006	0.639356	1	0.481896	0.874506	0.796989	0.717406	0.00829164	0.0341704
GALNT10	0.00245708	4.7017	0.925081	1	0.844783	0.726026	0.762982	0.518608	0	0
GALNT2	0.00186212	6.20394	0.914234	1	0.863489	0.935577	0.797404	0.641757	0.0588567	0.0555594
GALNT7	0.00132941	8.68991	0.688963	1	1.18087	1.34043	1.13231	0.820475	0	0.0167285
GAMT	0.00216445	5.33736	0.71366	1	1.61113	0.709621	0.62181	0.67811	0	0.0179934
GAN	0.0112637	1.02564	0.869549	1	0.526033	0.409681	0.217951	0.141165	0	0
GANAB	0.000505809	22.8396	0.63446	1	0.793579	1.00438	1.06929	0.788132	0.913139	0.307725
GAPDH	0.000623231	18.5364	0.845336	1	1.09537	1.08777	0.926657	0.9806	0.547015	0.35698
GAR1	0.00267863	4.31282	0.952031	1	0.85221	0.898044	0.736576	0.318317	0.0444457	0.015544
GARS	0.00285238	4.05011	0.920494	1	0.794505	0.993105	0.622851	0.336071	0	0
GART	0.00202704	5.69919	0.807165	1	0.716021	1.1536	0.867107	0.480623	0.0102857	0.00853153
GAS2L1	0.00243483	4.74467	0.895685	1	0.844733	0.8704	0.903949	0.342749	0	0.0244058
GAS2L3	0.00437891	2.63821	0.679103	1	0.4084	0.759032	0.510826	0.218118	0	0.0133488
GAS6	0.00134286	8.6029	0.919643	1	1.06795	0.94703	0.88829	0.77666	0.237728	0.0594031
GATA6	0.601245	0.0192142	0.970586	1	0	0.0383904	0	0.136222	0	0.0605789
GATAD1	0.00262949	4.39341	0.866442	1	1.09656	1.03124	0.865774	0.172173	0	0
GATAD2A	0.00250019	4.62064	0.945846	1	1.1877	0.749228	0.617034	0.433207	0.153307	0
GATAD2B	0.00302608	3.81763	0.872975	1	1.04719	1.11452	0.660669	0.128812	0	0
GATD1	0.0015937	7.24882	0.840997	1	0.718571	0.764643	0.774885	0.731101	0.274164	0
GBA2	0.00360686	3.20291	0.96115	1	0.976276	0.641886	0.598006	0.275728	0	0.134154
GBE1	0.00132116	8.7442	0.701383	1	0.865104	1.35291	1.1035	0.775542	0.0773761	0.0173365
GBF1	0.00159433	7.24598	0.694645	1	1.62902	1.06815	1.0481	0.559343	0.0826754	0.00178465
GBP1	0.003512	3.28942	0.923579	1	0.91575	0.536964	0.634913	0.301794	0.0796567	0.120422
GCC1	0.00467905	2.46897	0.807563	1	1.46384	0.78064	0.209117	0.194829	0	0
GCC2	0.00224434	5.14737	0.802903	1	0.653893	1.02099	0.823512	0.318438	0.118111	0.110161
GCLM	0.00309018	3.73844	0.849761	1	0.636795	0.71034	0.743549	0.327757	0	0.00327004
GCN1	0.00220832	5.23134	0.934393	1	0.972664	0.859186	0.669836	0.623824	0.0100797	0
GCNT1	0.563041	0.0205179	0.852967	1	0	0.100161	0.156029	0.276787	0.0223301	0.0144682
GCNT2	0.00585125	1.97436	0.973968	1	0.762594	0.575954	0.3435	0.200256	0.00785115	0.00907068
GCSH	0.00128921	8.96088	0.880918	1	1.09058	0.939218	0.994107	0.798265	0.243001	0.0231549
GDAP2	0.00283284	4.07805	0.690794	1	0.847239	0.374323	1.02382	0.334683	0	0
GDE1	0.00159749	7.23163	0.81895	1	1.0144	0.846556	0.823051	0.906153	0.0343655	0
GDF11	0.00144043	8.02015	0.682343	1	0.806736	1.11273	1.26279	0.298624	0.342858	0.0318698
GDI1	0.00288266	4.00756	0.849564	1	0.756246	0.85554	0.41203	0.58185	0	0
GDI2	0.0018875	6.1205	0.944612	1	1.09242	0.847921	0.862181	0.546291	0.128567	0.00802057
GEMIN2	0.00267452	4.31945	0.796603	1	0.671611	1.09674	0.676752	0.285475	0.0168168	0.135369
GEMIN5	0.00305681	3.77925	0.826188	1	0.624391	0.996516	0.685066	0.226022	0	0.0187789
GEMIN6	0.00541264	2.13435	0.983269	1	1.0039	0.605712	0.420289	0.0636247	0	0
GEMIN7	0.00342583	3.37216	0.902067	1	0.787814	0.912057	0.690202	0.114124	0	0.0217517
GFER	0.00166577	6.93519	0.780022	1	1.03951	1.33081	0.841386	0.680943	0	0
GFM2	0.00413893	2.79117	0.941864	1	0.807562	0.871753	0.363469	0.245797	0.0118767	0.00836318
GFOD1	0.00971304	1.18938	0.767758	1	0.417472	0.541265	0.239392	0.027933	0.0103762	0.0226092
GFOD2	0.00235165	4.91249	0.685578	1	1.41444	0.506218	1.14474	0.256765	0.0547396	0.0178566
GFPT1	0.00272703	4.23627	0.921346	1	0.776958	0.853716	0.768229	0.263078	0.0936041	0.0468108
GGA1	0.00136486	8.46419	0.685493	1	1.16263	1.38304	0.847433	0.959376	0	0
GGA2	0.0021083	5.47952	0.86338	1	0.790091	1.11668	0.549134	0.5117	0.173347	0.0220457
GGA3	0.00380058	3.03965	0.626352	1	0.473191	0.672674	0.90597	0.00803575	0	0
GGNBP2	0.00556247	2.07686	0.988299	1	0.857883	0.696502	0.329378	0.0984074	0.0201157	0
GGPS1	0.00253963	4.54887	0.926619	1	0.984019	0.926563	0.5164	0.559017	0	0
GHITM	0.00136176	8.48346	0.937834	1	0.818518	0.883139	0.817967	0.712095	0.343612	0.0652216
GID8	0.00270144	4.2764	0.854735	1	1.26934	1.01313	0.790515	0.180982	0.000859323	0.0128898
GIGYF2	0.00588469	1.96314	0.790462	1	0.520076	0.815566	0.262754	0.115448	0.0125168	0.0308806
GINM1	0.00146022	7.91143	0.704286	1	0.781548	1.25692	1.21075	0.553076	0.110416	0.0128294
GINS1	0.00207059	5.57932	0.718085	1	1.5941	1.2087	0.848376	0.341238	0.0169553	0
GINS2	0.00182346	6.33545	0.904792	1	0.958637	0.640421	0.652075	0.630011	0.328927	0
GINS3	0.003419	3.3789	0.933159	1	0.964753	0.961942	0.601659	0.13335	0.00676915	0.0039892
GIPC1	0.0013375	8.63735	0.705083	1	1.4364	1.32427	0.951034	0.76793	0.126755	0
GIT1	0.00365653	3.1594	0.930025	1	0.71574	0.716709	0.611426	0.256579	0	0.0409438
GIT2	0.00194988	5.92471	0.634509	1	0.66943	0.911178	1.28112	0.219532	0.120802	0.0416361
GJA1	0.00238126	4.8514	0.915748	1	0.980674	1.06164	0.730316	0.382867	0.00486166	0.0491581
GJC1	0.00351732	3.28445	0.847534	1	1.42491	0.839679	0.524117	0.171133	0	0.00280682
GLE1	0.00307316	3.75915	0.897282	1	0.6775	0.884188	0.608374	0.308256	0.0465677	0.0436242
GLG1	0.0012713	9.08711	0.7364	1	0.918485	1.22367	1.05169	0.887655	0.0750383	0.0455059
GLI2	0.0037647	3.06862	0.827689	1	0.713623	1.03855	0.606742	0.0114871	0	0.0165824
GLI3	0.00521245	2.21632	0.672306	1	0.395141	0.908309	0.409809	0.0132662	0	0
GLIPR1	0.00157527	7.33365	0.900028	1	0.796369	0.987893	0.875604	0.606416	0.178979	0.119579
GLIS2	0.00470076	2.45757	0.738044	1	1.23667	0.495545	0.142759	0.582444	0	0
GLO1	0.00139735	8.26739	0.859781	1	0.727449	0.956109	0.827447	0.760728	0.290194	0.0183262
GLOD4	0.0031774	3.63582	0.75885	1	0.584384	0.598952	0.712043	0.391956	0.00607907	0.0444388
GLRX	0.00273549	4.22318	0.660055	1	0.546572	0.640714	0.633936	0.569731	0.0076112	0.0859713
GLRX2	0.00179465	6.43715	0.884243	1	0.98183	1.18106	0.761099	0.396594	0.25631	0.0499722
GLRX3	0.00141904	8.14101	0.855334	1	1.04142	1.12219	0.75543	0.83677	0.178651	0.0116922
GLRX5	0.00159613	7.23778	0.955128	1	1.00054	0.8466	0.854609	0.667863	0.198465	0.0490505
GLS	0.001764	6.549	0.766846	1	1.21882	1.29991	1.01255	0.455851	0.0151295	0.00278081
GLT8D1	0.00202191	5.71363	0.845576	1	0.753244	0.827129	0.779603	0.697458	0	0
GLTP	0.00180523	6.39942	0.855573	1	0.967366	1.16688	0.825194	0.609997	0.0129566	0.0443382
GLUD1	0.00126027	9.16665	0.781251	1	0.906992	1.08167	0.964068	0.937129	0.118655	0.0602716
GLUL	0.00244538	4.72419	0.931311	1	1.06451	0.692254	0.786945	0.469677	0.011588	0.050168
[truncated: 3,979 more rows]

## Sheet: PTRE_CCND1_dox_rep2
gene	k	half_life	r_squared	tc_conversion_rate_signal_0_norm	tc_conversion_rate_signal_10_norm	tc_conversion_rate_signal_20_norm	tc_conversion_rate_signal_45_norm	tc_conversion_rate_signal_180_norm	tc_conversion_rate_signal_360_norm	tc_conversion_rate_signal_720_norm	tc_conversion_rate_signal_1440_norm
AAAS	0.00155244	7.44149	0.824959	1	0.769521	0.944783	1.27564	0.803524	0.691877	0.175025	0.0604123
AACS	0.0025824	4.47354	0.614272	1	1.05215	0.641489	1.76083	0.500217	0.271107	0.181116	0.0076007
AAGAB	0.0020525	5.62847	0.806787	1	1.11203	0.558815	1.08937	0.748442	0.573624	0.0894731	0.0287317
AAK1	0.00474442	2.43496	0.848217	1	0.650218	0.705029	0.902708	0.533591	0.0907014	0.0665541	0.00340258
AAMP	0.00135254	8.54133	0.836559	1	1.2255	1.14507	1.23781	0.990108	0.608205	0.316261	0
AAR2	0.00253287	4.56102	0.686006	1	1.61699	1.12575	1.49698	0.830601	0.136766	0.015221	0
AARS	0.00164691	7.01462	0.760895	1	1.39664	1.21248	1.1951	1.02409	0.664602	0	0
AARS2	0.00732648	1.57681	0.631306	1	0.460848	0.581107	0.748357	0.477997	0	0.00342073	0.0566355
AASDH	0.00481196	2.40078	0.762728	1	1.03475	0.987186	1.51789	0.181057	0.0222069	0.0286696	0
AASDHPPT	0.00307613	3.75552	0.94143	1	1.1093	1.01525	0.793573	0.754315	0.20398	0.0610252	0.0417925
AATF	0.0017017	6.78877	0.839071	1	1.08892	1.10566	1.27396	0.989384	0.567605	0.075805	0
ABCB7	0.00140001	8.25168	0.666603	1	1.01094	0.606668	0.787942	1.19366	0.745247	0.173087	0.0013278
ABCC1	0.00172418	6.70027	0.617038	1	1.57241	0.91817	1.40643	1.2511	0.282208	0.0713912	0.0953643
ABCC5	0.0029474	3.91954	0.808721	1	0.766508	0.982436	1.05616	0.88362	0	0.192498	0
ABCD3	0.00215342	5.36471	0.936886	1	0.985279	1.06419	0.847469	0.873878	0.486584	0.049244	0
ABCD4	0.00193635	5.96611	0.680661	1	0.804538	0.690459	0.804045	0.641574	0.873009	0	0.0254934
ABCE1	0.00280597	4.1171	0.917097	1	0.920751	0.877019	0.82809	0.869399	0.273622	0	0
ABCF1	0.00306437	3.76992	0.967339	1	0.949242	0.920182	0.909712	0.728535	0.207871	0.0883768	0
ABCF2	0.00214243	5.39222	0.905232	1	0.88784	0.897993	0.765281	0.858369	0.553285	0.0435115	0.00233883
ABHD10	0.00405404	2.84961	0.929035	1	1.04513	1.11207	1.09214	0.47407	0.0982111	0	0
ABHD12	0.00130311	8.86532	0.696689	1	1.41223	1.52243	1.1542	0.960888	0.591317	0.368007	0
ABHD14B	0.0452931	0.25506	0.848845	1	0.879224	0.306356	0	0.126556	0	0.260866	0
ABHD17A	0.00134983	8.55844	0.92998	1	0.846021	0.885862	1.02746	0.700667	0.69454	0.378155	0.112651
ABHD18	0.00477228	2.42074	0.905863	1	1.09574	1.13826	0.636486	0.585887	0	0.0251612	0.0232337
ABHD2	0.00285397	4.04785	0.971957	1	0.934992	1.10823	0.94197	0.636956	0.30172	0.109205	0
ABHD3	0.00886375	1.30334	0.92164	1	1.12998	1.11999	0.625651	0.0485128	0.0620966	0	0
ABHD4	0.00225672	5.11914	0.964873	1	0.941418	0.965786	0.862418	0.628322	0.367305	0.343315	0
ABHD5	0.00462677	2.49687	0.915942	1	1.21782	0.757594	0.979685	0.487399	0.0497222	0.0175632	0.00631491
ABHD8	0.00420883	2.74481	0.841587	1	1.00328	1.34858	1.19057	0.435996	0	0	0
ABI1	0.00183554	6.29378	0.64493	1	1.61943	1.33901	1.275	1.18186	0.306886	0.0336126	0.0284277
ABI2	0.00379377	3.04511	0.989939	1	0.91326	0.971827	0.91098	0.500282	0.211247	0.0952911	0.0260649
ABL1	0.00420678	2.74615	0.955285	1	1.0344	0.966492	1.00501	0.544526	0.0558138	0.00308421	0
ABL2	0.00560664	2.06049	0.984957	1	0.862819	0.843176	0.799504	0.420257	0.0763546	0.0119592	0.0459984
ABLIM3	0.00252538	4.57455	0.896329	1	0.82971	0.758727	1.05715	0.789289	0.347169	0.0694195	0.0193108
ABRACL	0.00123267	9.37193	0.617669	1	1.07276	1.22037	1.42266	1.46874	0.570232	0.194689	0
ABRAXAS2	0.0080592	1.43345	0.815217	1	0.59765	0.63761	0.699888	0.348207	0.141381	0	0
ABT1	0.00410259	2.81589	0.893943	1	0.73683	0.705949	0.882278	0.539559	0.21705	0.0427996	0.047154
ABTB2	0.00771019	1.49834	0.698796	1	1.79737	0.635767	0.922596	0	0.0661357	0	0
AC005726.1	0.003639	3.17462	0.824274	1	1.36511	1.31767	0.911183	0.697021	0	0	0
AC018523.2	0.0175333	0.658885	0.735401	1	0.696325	1.13874	0.189963	0.0866545	0.222981	0.175708	0.00203869
AC026954.2	0.00220563	5.23771	0.722848	1	0.993455	0.529368	1.123	1.04444	0.291779	0.0777037	0.0224108
AC068831.7	0.00473093	2.4419	0.905614	1	0.787353	0.670702	0.931635	0.497328	0.127658	0.0150023	0.0203014
AC087721.2	0.00377702	3.05862	0.954125	1	0.977793	1.0595	0.731198	0.653815	0.154304	0.0171386	0.0103979
AC093323.1	0.00622393	1.85613	0.688673	1	0.662121	0.413494	0.996131	0.442173	0	0.00916472	0.0267158
AC118549.1	0.00275595	4.19182	0.739083	1	1.03718	1.5363	1.42527	0.580125	0.243587	0.00770825	0.00612327
ACAD8	0.00782793	1.4758	0.874646	1	1.18286	1.00029	0.406493	0.365012	0.00979709	0.112884	0
ACAD9	0.00162255	7.11995	0.808234	1	0.900621	1.24208	0.839212	1.03517	0.725899	0.0437548	0
ACADM	0.00269595	4.28511	0.888225	1	1.11098	1.22582	1.18512	0.662081	0.304219	0.01748	0.00400599
ACADSB	0.00345206	3.34654	0.863322	1	1.01252	0.565985	0.810293	0.635202	0.279454	0.0785448	0
ACADVL	0.00111061	10.4019	0.831075	1	0.876416	0.73624	0.898912	0.770204	0.683382	0.488601	0.2002
ACAT1	0.00217688	5.30689	0.950459	1	0.93997	0.839323	0.828823	0.808336	0.494785	0.116461	0
ACAT2	0.00148857	7.76075	0.876759	1	0.839491	0.942384	0.76345	0.971462	0.599372	0.332572	0
ACBD5	0.0279426	0.413435	0.608376	1	0.432803	0.368146	0.634758	0.253364	0.0572677	0	0
ACBD6	0.00117506	9.83137	0.718431	1	0.84844	0.790579	1.30108	1.1379	0.516548	0.46321	0.0492824
ACD	0.00179694	6.42897	0.828024	1	1.122	0.853629	0.945514	1.12914	0.343156	0.219356	0
ACIN1	0.00319906	3.6112	0.965134	1	1.12678	0.880488	0.831607	0.660205	0.295162	0.00916124	0.00188534
ACLY	0.00188881	6.11626	0.927003	1	0.912959	0.866211	1.0784	0.824059	0.58935	0.108975	0
ACO1	0.00165434	6.98312	0.829126	1	0.9191	0.916664	1.27814	0.998807	0.607855	0.0926644	0
ACO2	0.00178041	6.48863	0.927084	1	1.00255	0.927894	0.92743	0.724563	0.744749	0.115877	0
ACOT2	0.00222881	5.18323	0.923304	1	0.912913	0.762248	0.985417	0.616344	0.584197	0.117163	0
ACOT9	0.00142342	8.11598	0.724361	1	1.22993	0.837693	1.19337	1.1507	0.847181	3.13327e-05	0
ACOX1	0.0015683	7.36621	0.769057	1	1.2806	0.922163	1.30393	1.02819	0.714984	0.02669	0
ACP1	0.00203103	5.68799	0.869864	1	0.846059	0.834461	0.691654	0.810125	0.433856	0.279958	0.0336572
ACP2	0.00194762	5.93156	0.620387	1	0.596602	0.628696	1.31097	1.06998	0.468777	0.0070903	0
ACSL3	0.00230753	5.00641	0.69382	1	1.37733	1.14218	1.6782	0.663354	0.362024	0	0
ACSL4	0.00280025	4.12551	0.949729	1	0.908986	0.776866	0.877126	0.729079	0.347304	0.0573144	0.0168645
ACTA2	0.000709805	16.2755	0.748696	1	1.01546	1.1208	0.734724	0.961329	0.97042	0.691706	0.167122
ACTB	0.000959732	12.0372	0.923943	1	0.977774	1.03144	1.00549	0.977172	0.81205	0.518706	0.0950604
ACTG1	0.00166395	6.94277	0.959851	1	0.99416	0.974345	0.981207	0.883378	0.608356	0.204367	0
ACTL6A	0.00158836	7.27319	0.777005	1	1.12185	0.673956	1.28301	0.980688	0.622855	0.134045	0.026962
ACTN1	0.00153717	7.51543	0.944449	1	0.997081	1.03309	1.01625	0.908071	0.65809	0.22177	0.00404647
ACTN4	0.00142511	8.10637	0.956854	1	1.00428	0.980326	0.99069	0.915854	0.661645	0.301387	0.0137176
ACTR10	0.0019636	5.88331	0.872909	1	1.08872	1.16197	1.14054	0.966223	0.340265	0.155435	0
ACTR1A	0.00138904	8.31688	0.823483	1	0.966643	1.32088	1.04807	0.955321	0.786862	0.159885	0.0315062
ACTR1B	0.00161641	7.14697	0.882524	1	1.07195	1.2252	0.993544	0.688853	0.779107	0.173401	0
ACTR2	0.00104097	11.0978	0.797365	1	0.951105	1.12657	1.23564	1.13772	0.772303	0.405011	0.0410612
ACTR3	0.00177077	6.52398	0.945124	1	0.794238	0.913858	0.914701	0.768568	0.568766	0.274038	0
ACTR6	0.00218464	5.28804	0.778681	1	1.3704	1.41183	0.805249	0.891023	0.436386	0	0.033818
ACVR1	0.00235019	4.91554	0.826712	1	1.39017	1.02156	1.29179	0.689112	0.377028	0.0670462	0
ACVR2A	0.0649694	0.177814	0.873389	1	0.363723	0.309143	0.313722	0.0625576	0.0144961	0	0.0310661
ACVR2B	0.00650784	1.77516	0.916222	1	1.05698	1.123	0.846511	0.136111	0.123274	0	0.159775
ACYP1	0.0023421	4.93251	0.80609	1	1.1301	0.756395	1.23726	0.889963	0.209518	0.115162	0.126298
ADAM12	0.00192797	5.99204	0.975549	1	1.06046	0.973667	1.0442	0.748461	0.495257	0.217887	0.00539733
ADAM15	0.00103229	11.1911	0.838089	1	0.915425	0.945342	0.782325	0.83945	0.911182	0.496654	0.0580078
ADAM17	0.00348248	3.31731	0.940167	1	1.14781	0.896498	0.988794	0.643904	0.120504	0.0822481	0.020311
ADAM19	0.00194375	5.94338	0.868224	1	1.21091	1.24143	1.16701	0.804355	0.496276	0.101216	0.0074705
ADAM9	0.00144825	7.97681	0.814036	1	0.750911	0.831955	0.774365	0.821934	0.72865	0.322451	0.0321636
ADAMTS1	0.0212456	0.543756	0.911962	1	0.670457	0.706977	0.350121	0.280067	0	0	0
ADAMTS15	0.00289853	3.98562	0.735617	1	1.22868	0.689619	1.47435	0.701069	0.11082	0.0939204	0.0399622
ADAMTS6	0.00555789	2.07857	0.685517	1	1.66262	1.57542	1.02538	0	0.0732385	0	0
ADAMTSL1	0.00147678	7.82271	0.696393	1	1.13177	0.936894	1.52686	1.08627	0.725205	0.0195925	0.0150292
ADAR	0.00264611	4.36583	0.954781	1	0.878806	1.03247	0.815247	0.770106	0.357712	0.050705	0.0211181
ADARB1	0.00694912	1.66243	0.792058	1	0.560008	1.11883	0.508482	0.373636	0.150463	0	0
ADAT1	0.00347973	3.31992	0.779171	1	1.24915	0.80066	1.45292	0.557197	0.0784192	0.00814544	0.0267804
ADAT3	0.14403	0.0802088	0.774695	1	0.163049	0.192679	0.314071	0.105975	0.173818	0.00816111	0
ADCY3	0.00227831	5.07062	0.924317	1	0.925494	0.877151	0.844624	0.909343	0.385868	0.0912964	0
ADCY6	0.00223511	5.16864	0.722036	1	1.00308	1.31839	1.35938	1.06741	0.0731922	0.116912	0.0144811
ADCY9	0.00255962	4.51335	0.827378	1	1.17747	1.133	1.26563	0.894652	0.150167	0.034557	0.00236083
ADD1	0.0020857	5.53889	0.891611	1	0.945384	1.02008	1.0327	1.00202	0.395135	0.0469088	0
ADD2	0.0025398	4.54856	0.755835	1	0.602633	0.756272	0.800628	0.807811	0.397245	0.0932898	0.00901659
ADD3	0.0023095	5.00213	0.824417	1	0.737222	0.840954	1.16005	0.891861	0.317547	0.064322	0.0755865
ADGRE5	0.00364257	3.17151	0.933478	1	0.761018	1.03996	0.779471	0.634224	0.178424	0.0854777	0
ADGRL4	0.00139741	8.26706	0.912386	1	1.20898	1.02475	0.88478	0.928965	0.659114	0.334392	0
ADH5	0.00160887	7.18047	0.904645	1	0.998744	0.714751	0.934241	0.765567	0.666563	0.272109	0.0305985
ADIPOR1	0.00179828	6.42416	0.843525	1	1.0885	0.757549	1.00526	1.07094	0.445845	0.157287	0
ADK	0.00155779	7.41595	0.816701	1	0.686449	0.812711	0.908515	0.871513	0.552506	0.311982	0.0941371
ADM	0.0049375	2.33974	0.931038	1	1.12884	0.972679	1.05629	0.267563	0.141293	0.0391497	0
ADNP	0.0039943	2.89223	0.812611	1	1.14936	0.537842	1.09671	0.625583	0.0445612	0.0502201	0.0215922
ADNP2	0.0072133	1.60155	0.965258	1	1.01164	0.690624	0.688219	0.348166	0.0641945	0.000884313	0.0136405
ADO	0.00564869	2.04516	0.952665	1	0.777154	0.891897	0.947855	0.363221	0.0394943	0.00129409	0.00515156
ADORA2B	0.00320993	3.59898	0.947854	1	1.09291	1.11908	0.835726	0.684462	0.193554	0.0709912	0
ADPGK	0.00275396	4.19485	0.863135	1	0.915012	0.86157	0.568497	0.773505	0.38398	0.0918422	0
ADPRHL2	0.00275698	4.19026	0.951118	1	1.01394	0.997363	1.08574	0.715626	0.282946	0.0473738	0
ADPRM	0.00291785	3.95924	0.630729	1	1.92465	0.952129	1.24494	0.884614	0	0	0
ADRM1	0.00149611	7.72167	0.849755	1	1.03931	1.05037	1.03193	1.09041	0.692346	0.0881262	0.0440276
ADSL	0.00133961	8.62375	0.789339	1	1.15756	1.07471	1.32219	0.588159	0.846022	0.323179	0.0174812
ADSS	0.00287239	4.0219	0.847844	1	1.29725	0.766354	0.888642	0.88456	0.205055	0	0
AEN	0.00480028	2.40662	0.962957	1	0.937204	0.952955	0.976595	0.378285	0.116972	0.0374634	0.116995
AES	0.00121494	9.50868	0.841024	1	1.10129	0.897315	0.91425	0.761053	0.968503	0.320141	0.0220138
AFAP1	0.00248425	4.65027	0.823237	1	0.94701	1.31569	1.29783	0.693526	0.252032	0.108494	0.0536368
AFAP1L1	0.00271072	4.26177	0.916224	1	1.05437	1.1449	1.11063	0.509821	0.473385	0	0
AFDN	0.00270703	4.26757	0.831543	1	1.07711	0.609431	1.21055	0.703755	0.359858	0	0.00391167
AFF1	0.00218952	5.27624	0.622907	1	1.37148	1.55298	1.29149	1.20528	0.0408715	0.00393131	0.083342
AFF3	0.00290127	3.98186	0.72931	1	0.849104	1.47922	1.40555	0.386063	0.376594	0	0.0269969
AFF4	0.00430297	2.68476	0.933201	1	0.907751	1.14238	0.872358	0.571026	0.0227265	0.0393525	0.0435236
AFG3L2	0.00221254	5.22135	0.806906	1	1.32582	1.43264	1.07561	0.750728	0.436364	0.037964	0
AFMID	0.00324543	3.55961	0.768264	1	0.670167	1.16626	0.55029	0.711576	0.232711	0.157141	0
AFTPH	0.00515478	2.24111	0.950178	1	0.930042	1.04403	1.00997	0.339307	0.052458	0.00722047	0.0294906
AGAP3	0.00315928	3.65667	0.939857	1	0.828429	0.964966	1.09405	0.501093	0.346723	0.0463952	0
AGFG1	0.00197017	5.86369	0.697523	1	1.3803	1.53549	1.3587	0.927447	0.341636	0.067939	0.00209823
AGGF1	0.00449516	2.56997	0.874693	1	0.691483	1.26592	0.840728	0.461181	0.1255	0.00881309	0
AGK	0.00305978	3.77558	0.845413	1	1.40491	1.01988	1.08313	0.762788	0.122404	0.0090453	0.00325439
AGL	0.00179351	6.44124	0.626425	1	1.37712	0.650716	0.485665	0.764724	0.682346	0.241624	0
AGO2	0.00393275	2.9375	0.963407	1	0.886345	0.900457	1.03531	0.502136	0.190051	0	0
AGO3	0.00324527	3.55978	0.954076	1	0.839375	1.06959	0.91364	0.671655	0.241573	0	0
AGPAT1	0.00165423	6.98359	0.868699	1	0.979849	0.908013	1.2983	0.766607	0.458186	0.363161	0.00221953
AGPAT3	0.00182358	6.33504	0.917929	1	1.01548	1.21997	0.975366	0.865566	0.531207	0.134815	0.0464737
AGPAT5	0.00163656	7.05897	0.728799	1	1.09668	1.29545	1.35832	1.18943	0.425331	0.0984736	0.00122367
AGPS	0.00184586	6.25857	0.678009	1	1.5765	0.882827	1.48295	0.818821	0.434902	0.119291	0.087699
AGRN	0.00119463	9.67035	0.900787	1	0.954632	1.12255	0.840473	0.993726	0.712177	0.410938	0.0398559
AGTRAP	0.0025346	4.5579	0.801629	1	1.17878	1.42397	0.638938	0.618844	0.395335	0.174015	0.0336043
AHCTF1	0.00229953	5.02383	0.805486	1	1.36853	1.36648	1.10688	0.819864	0.35212	0.0152152	0.0101674
AHCYL1	0.00217826	5.30352	0.983334	1	0.948243	0.93582	0.891415	0.758081	0.493178	0.127227	0.00269651
AHDC1	0.00390503	2.95835	0.85189	1	1.15494	0.707924	1.23365	0.390067	0.234114	0	0.0409271
AHI1	0.00282996	4.0822	0.687053	1	0.972312	1.55531	1.54895	0.540492	0.139223	0.106402	0
AHNAK	0.0024675	4.68185	0.984359	1	0.980419	1.00571	0.937918	0.729082	0.394828	0.0909902	0.00553028
AHR	0.00253394	4.55909	0.694283	1	1.20483	1.24792	1.69814	0.582618	0.230438	0.0849365	0.00485927
AHRR	0.00292967	3.94326	0.666096	1	1.20355	1.16919	1.78033	0.674581	0.0153807	0.0172273	0
AHSA1	0.00207804	5.55929	0.892598	1	1.23691	1.20448	0.983612	0.818315	0.495413	0.05961	0
AIDA	0.00163291	7.07477	0.920859	1	1.1803	1.09315	0.899036	0.893118	0.622557	0.203866	0
AIMP1	0.00166625	6.9332	0.721973	1	1.47709	1.18115	1.39976	0.966645	0.567974	0.0674694	0
AIMP2	0.00436673	2.64556	0.922328	1	0.760689	0.938256	0.668698	0.590009	0.143204	0.0732203	0
AJUBA	0.00423596	2.72724	0.952015	1	0.836323	0.975062	1.0386	0.400359	0.202276	0.0181796	0.00252639
AK2	0.0020578	5.614	0.844374	1	0.950293	0.618204	0.8527	0.686306	0.49814	0.288009	0
AK3	0.00208205	5.54859	0.835602	1	0.895102	0.647146	0.910753	0.922274	0.413685	0.168104	0.00320515
AK4	0.00612815	1.88514	0.794687	1	0.940899	1.43557	1.11493	0.034468	0	0.0378579	0
AK5	0.00759097	1.52187	0.797874	1	0.572465	0.980338	1.03452	0	0.174589	0	0.0250197
AK6	0.0042859	2.69545	0.863083	1	0.642972	0.806909	0.867229	0.634193	0.0878615	0.0105003	0.00764699
AKAP10	0.00467075	2.47336	0.889767	1	0.719947	1.20621	0.900506	0.502686	0.0203848	0	0.00225782
AKAP12	0.00223849	5.16083	0.871415	1	0.681461	0.90812	1.0297	0.832004	0.429172	0.0869184	0.00540696
AKAP13	0.0123373	0.936382	0.704629	1	0.553406	1.29906	0.266806	0.238981	0.0627377	0	0
AKAP17A	0.0250768	0.460682	0.739548	1	0.528188	0.557166	0.446327	0.387854	0.0224076	0.000494632	0.00415023
AKAP8	0.00640104	1.80478	0.866715	1	1.2562	1.03286	1.08555	0.0718111	0.0065589	0.0420058	0.0025905
AKAP9	0.00430816	2.68153	0.790294	1	1.60889	1.18775	0.730398	0.483351	0.0925295	0.0295727	0
AKIP1	0.00273254	4.22774	0.894481	1	0.876794	0.673354	0.956439	0.746997	0.364074	0.0423551	0.00054579
AKIRIN1	0.00255271	4.52556	0.764828	1	1.47387	1.35806	1.17444	0.840885	0.199803	0	0
AKIRIN2	0.00405764	2.84708	0.763028	1	0.555027	0.946514	0.769921	0.78365	0	0.0287985	0
AKNA	0.00503586	2.29404	0.91477	1	0.851964	0.786642	0.710691	0.625686	0	0.00756125	0.000359149
AKR1A1	0.0022763	5.0751	0.753178	1	1.31956	0.564884	1.12557	0.861712	0.409716	0	0.101847
AKR1B1	0.000746651	15.4724	0.827975	1	0.980001	1.10298	1.01432	1.05356	0.937525	0.64427	0.126691
AKT1	0.00128106	9.0179	0.829134	1	1.30699	0.922067	1.16552	1.0199	0.580156	0.375374	0.0437144
AKT2	0.00162474	7.11033	0.87987	1	1.04222	0.939663	0.821802	1.06271	0.578621	0.180892	0
AKT3	0.0016588	6.96436	0.775732	1	1.17241	0.912681	1.25313	1.14521	0.311733	0.26066	0.00286643
AKTIP	0.00287962	4.0118	0.711085	1	0.876251	0.529877	0.668516	0.810922	0.32736	0.101448	0
AL031708.1	0.324609	0.0355888	0.972938	1	0.0390441	0	0	0.11364	0	0.0803321	0.052373
AL139011.2	0.0232359	0.497181	0.690852	1	0.471589	0.68474	0.402342	0.386964	0.117747	0	0
AL358113.1	0.0212284	0.544199	0.722044	1	1.32054	0.234119	0.418723	0.215217	0.0174061	0.0223984	0
ALAD	0.0018158	6.36219	0.707636	1	1.09801	1.60282	1.26155	1.006	0.351077	0.13127	0.0185823
ALCAM	0.00159508	7.24255	0.96053	1	0.985976	1.06673	0.920571	0.906389	0.527079	0.296236	0.028205
ALDH18A1	0.00172636	6.69182	0.808304	1	1.10545	1.39128	1.16364	0.964971	0.476886	0.12364	0.0493862
ALDH1B1	0.00290364	3.97862	0.842268	1	0.937471	1.11682	1.32978	0.7379	0.147151	0.0103362	0.00111241
ALDH2	0.0480648	0.240351	0.733905	1	0.746964	0.143705	0.312217	0.31083	0.0640987	0.120044	0.034517
ALDH3A2	0.00179748	6.42702	0.760732	1	0.826324	0.809377	0.632739	0.7945	0.745494	0.136169	0.00771262
ALDH3B1	0.00521898	2.21354	0.950912	1	0.959204	1.04995	0.667427	0.418664	0.105936	0.152776	0.0623176
ALDH9A1	0.00187333	6.16681	0.898863	1	1.03879	0.936291	0.990144	1.02695	0.435898	0.12489	0.0203899
ALG14	0.00297507	3.88309	0.870589	1	0.989064	1.11247	0.786394	0.907462	0.112338	0.0449646	0.0485027
ALG2	0.00498191	2.31888	0.938107	1	1.07765	0.705047	0.95729	0.447412	0.066102	0.0196835	0
ALG3	0.00166961	6.91925	0.698868	1	0.859344	0.852934	0.513225	0.892673	0.71154	0.190624	0.028785
ALG5	0.00223974	5.15794	0.885149	1	1.10596	1.27286	0.820211	0.843784	0.45279	0.0299107	0.0100251
ALG8	0.000883719	13.0725	0.798316	1	1.15358	1.05916	1.07222	1.1127	0.750324	0.673715	0.0102994
ALG9	0.00245663	4.70257	0.664645	1	1.40966	1.26935	0.794416	1.2725	0	0.0273598	0.0270064
ALKBH2	0.00580696	1.98941	0.868306	1	1.03611	0.767614	0.443638	0.505521	0.191498	0.00258717	0
ALKBH3	0.00703911	1.64118	0.889815	1	0.743647	0.904911	0.509685	0.355011	0.240713	0	0
ALKBH4	0.0307251	0.375994	0.804162	1	0.546072	0.354703	0.543917	0.142559	0	0	0.00984843
ALKBH5	0.00215951	5.34957	0.80913	1	1.11017	1.25837	1.14357	1.06454	0.285068	0	0
ALMS1	0.00485034	2.38178	0.752856	1	0.530572	1.15739	0.616634	0.595694	0.0391459	0.0932135	0
ALPK2	0.00202729	5.69847	0.904629	1	1.02226	0.700977	1.01623	0.659424	0.592631	0.164671	0.0126339
ALS2	0.0022279	5.18535	0.629522	1	0.887739	0.671195	1.25602	1.29967	0.111746	0	0.0327677
ALX1	0.00312404	3.69792	0.777789	1	1.01597	1.60828	1.08244	0.446527	0.320265	0	0
ALYREF	0.00108862	10.612	0.869604	1	1.11322	0.972485	0.896373	1.04555	0.840737	0.389812	0.0422483
AMBRA1	0.0264384	0.436957	0.913076	1	0.939554	0.334827	0.427974	0	0	0.00467648	0
AMD1	0.0042671	2.70733	0.960392	1	0.999165	1.05434	0.899109	0.560976	0.0475702	0.0239399	0
AMDHD2	0.00589643	1.95923	0.929591	1	0.839529	0.65039	0.872332	0.410801	0.0659702	0	0
AMFR	0.00215325	5.36512	0.870793	1	0.882231	0.676123	0.840897	0.694375	0.452054	0.264908	0.0529901
AMIGO2	0.00293964	3.92989	0.838151	1	1.23196	0.902944	1.20646	0.853154	0.0905243	0	0
AMN1	0.00366384	3.1531	0.653047	1	1.34738	0.424842	1.52654	0.533422	0.0803633	0	0
AMOTL1	0.0033729	3.42508	0.879901	1	1.33673	0.999982	0.868528	0.729972	0.0856985	0.0773931	0.00401623
AMOTL2	0.00458274	2.52086	0.928754	1	0.954449	0.991477	1.12962	0.394545	0.0663356	0.00475177	0
AMPD2	0.0041816	2.76269	0.873225	1	0.922869	0.950592	0.577248	0.755924	0.0560699	0	0
AMZ2	0.0011622	9.94015	0.919993	1	1.01627	0.881629	1.04555	1.00375	0.667473	0.427683	0.0721741
ANAPC1	0.00258079	4.47632	0.884173	1	1.1392	1.06698	1.20611	0.747798	0.188832	0.152404	0.0160551
ANAPC11	0.000557691	20.7148	0.603749	1	1.0784	0.881645	1.15779	0.83815	1.23282	0.530583	0.36853
ANAPC13	0.00176983	6.52742	0.840832	1	1.08655	1.18743	0.93285	1.05655	0.614349	0	0
ANAPC15	0.000578021	19.9862	0.836489	1	1.21727	1.0657	0.96635	0.901198	0.85966	0.762211	0.32961
ANAPC5	0.00117988	9.79119	0.91875	1	0.998249	0.963673	0.873182	1.01918	0.723594	0.33837	0.121325
ANAPC7	0.00222078	5.20198	0.851506	1	0.804538	0.732164	1.11928	0.854361	0.354045	0.153529	0
ANG	0.01067	1.0827	0.647039	1	0.652982	0.358965	1.06155	0	0.150368	0	0
ANGEL2	0.0045852	2.51951	0.875184	1	0.648517	0.853333	0.696242	0.554499	0.177256	0.0420233	0
ANGPTL2	0.00256591	4.50229	0.79308	1	0.791104	0.679	0.718872	0.825601	0.465099	0.00489786	0.00453122
ANK3	0.00577505	2.00041	0.609035	1	1.18347	0.129577	1.0491	0.433308	0.0531591	0	0
ANKFY1	0.00286478	4.03258	0.915152	1	1.01995	0.967985	1.13848	0.777631	0.211875	0	0
ANKHD1	0.00207616	5.56434	0.797114	1	1.13859	0.932766	1.47315	0.630227	0.533844	0.0784544	0
ANKIB1	0.00330756	3.49274	0.913692	1	0.950348	1.12058	0.698364	0.437202	0.479896	0.0175554	0.0170989
ANKLE2	0.00419453	2.75417	0.928577	1	0.773545	0.751611	0.829787	0.573963	0.171108	0.047998	0
ANKMY1	0.00803433	1.43789	0.891653	1	0.869709	1.20206	0.873954	0	0	0.0251138	0
ANKMY2	0.00286914	4.02645	0.794606	1	1.06482	0.831622	1.4846	0.541335	0.313437	0.00642171	0
ANKRD1	0.00523409	2.20715	0.976176	1	1.00595	0.974004	0.937519	0.343087	0.0811578	0.0257471	0.00352419
ANKRD10	0.00213435	5.41264	0.737759	1	1.35859	1.57213	1.14397	0.814352	0.309765	0.133073	0.000513374
ANKRD11	0.00346145	3.33746	0.973712	1	0.962865	0.94014	0.913761	0.66762	0.18508	0.0100721	0
ANKRD12	0.00479818	2.40767	0.856867	1	1.14604	0.905145	1.27191	0.220195	0.135946	0	0
ANKRD13A	0.00260115	4.44129	0.909871	1	1.05997	1.20167	1.11889	0.72847	0.294899	0.0467732	0
ANKRD17	0.00509571	2.26709	0.774232	1	0.944018	0.460402	1.18847	0.350593	0.121087	0.0104462	0.00541126
ANKRD27	0.00215088	5.37104	0.632355	1	1.21221	1.56549	1.72381	0.710619	0.365944	0	0.00155227
ANKRD28	0.00427299	2.7036	0.816122	1	0.690149	0.675281	0.781612	0.653006	0.103209	0.0899354	0
ANKRD34A	0.00431613	2.67657	0.704319	1	1.66229	1.43387	1.1424	0.137062	0.213011	0	0
ANKRD36C	0.00268081	4.30931	0.786809	1	0.790513	1.20687	0.723889	1.00282	0.145501	0.0823168	0
ANKRD40	0.00373133	3.09607	0.836719	1	0.751713	0.603521	0.863996	0.616557	0.257893	0.0264874	0.000314445
ANKRD44	0.00345329	3.34535	0.648331	1	1.87081	0.767686	0.778705	0.812246	0.0249063	0.0526112	0
ANKRD54	0.00260668	4.43187	0.688603	1	0.680088	1.29154	1.53273	0.760003	0.179598	0.000276418	0.0866052
ANKRD9	0.00268022	4.31026	0.864408	1	1.14179	1.28385	0.771333	0.498899	0.566761	0.000691727	0
ANKS6	0.00371955	3.10588	0.629884	1	0.767405	1.52326	0.3738	0.886976	0.0189689	0.0126781	0
ANLN	0.00285422	4.0475	0.946797	1	0.945211	0.889312	1.02512	0.764264	0.258694	0.0270536	0.00620307
ANO6	0.00166673	6.93121	0.790682	1	1.20774	1.3178	1.32541	0.892467	0.528845	0.13186	0.0512294
ANP32A	0.001839	6.28194	0.894096	1	0.898208	0.782303	0.828999	0.907864	0.568466	0.167018	0
ANP32B	0.00204331	5.65381	0.946693	1	1.0367	0.903667	0.864517	0.869791	0.518286	0.0943308	0
ANP32E	0.00199853	5.78048	0.944715	1	0.907244	0.806125	0.95982	0.792119	0.548987	0.141454	0
ANTXR1	0.00176656	6.53954	0.877557	1	1.2328	1.09258	1.10145	0.952161	0.517619	0.115671	0.0233388
ANTXR2	0.00287658	4.01604	0.882624	1	1.24939	1.02861	1.11628	0.790003	0.177274	0	0
ANXA1	0.00164492	7.02312	0.905287	1	1.00475	1.19023	0.950923	0.950145	0.609443	0.162151	0
ANXA11	0.00136614	8.45626	0.881868	1	1.09981	1.16629	1.02896	1.0031	0.718454	0.243482	0
ANXA2	0.000943415	12.2454	0.933721	1	0.967575	0.984771	0.971436	0.966926	0.811113	0.529743	0.11439
ANXA5	0.000747596	15.4528	0.835927	1	0.962729	0.949861	1.12392	1.023	0.906183	0.653833	0.141429
ANXA6	0.00113753	10.1557	0.925411	1	1.02368	0.881553	1.11267	0.932289	0.726593	0.381283	0.127535
ANXA7	0.00158706	7.27914	0.912755	1	0.933201	0.800511	1.06634	0.852369	0.669565	0.221979	0.00218512
AOX1	0.00134494	8.58954	0.918477	1	1.03943	1.0043	1.16959	0.840507	0.724549	0.32446	0.0113814
AP1AR	0.0044086	2.62043	0.94857	1	1.07837	0.835501	0.949723	0.307974	0.320327	0	0
AP1B1	0.00131533	8.7829	0.939832	1	0.978613	0.882087	1.07418	0.874149	0.550487	0.458215	0.0618074
AP1G1	0.0031373	3.68229	0.859974	1	1.34598	1.00709	1.13355	0.719036	0.113392	0.023241	0
AP1M1	0.00264196	4.37268	0.932123	1	0.981191	0.815754	0.824865	0.831472	0.349985	0.0305501	0
AP1M2	0.00107838	10.7127	0.822073	1	0.961315	1.37951	1.00615	0.9447	0.677176	0.465311	0.115504
AP1S2	0.00247569	4.66636	0.737958	1	1.062	0.578838	0.614018	0.702533	0.438779	0.222775	0.0172789
AP2A1	0.00220336	5.24312	0.645302	1	0.718348	0.942224	0.490425	0.728777	0.401752	0.365583	0
AP2A2	0.00427759	2.70069	0.794789	1	0.854963	0.721641	0.508493	0.506784	0.351119	0.11078	0
AP2B1	0.00169375	6.82065	0.942109	1	1.00571	0.876972	0.852826	0.604046	0.649612	0.3348	0.0324418
AP2M1	0.000881623	13.1036	0.761022	1	1.1695	1.06472	1.32063	1.07949	0.829882	0.533314	0.0792417
AP2S1	0.000829165	13.9326	0.732038	1	1.2202	1.22035	1.21134	1.06742	0.96021	0.521648	0.0818485
AP3B1	0.00154905	7.45776	0.773805	1	1.46177	0.877674	1.17739	0.832991	0.76126	0.133177	0.000584546
AP3D1	0.00308493	3.7448	0.949343	1	0.815998	0.884114	0.755115	0.673171	0.305503	0.10635	0
AP3M1	0.00223429	5.17053	0.871671	1	0.942983	1.11309	1.25024	0.843587	0.406294	0	0
AP3M2	0.00468321	2.46678	0.965206	1	0.954809	1.07863	0.939348	0.421503	0.0857024	0.015061	0.0172497
AP3S1	0.000865828	13.3427	0.739646	1	0.929682	1.0168	1.30178	0.994285	1.00793	0.527678	0.0324585
AP5B1	0.00886707	1.30285	0.818873	1	0.532604	1.13682	0.791074	0.0320582	0.113291	0.0169299	0.00257308
AP5M1	0.0041861	2.75972	0.617627	1	1.4805	0.373476	0.633926	0.832941	0	0.0287993	0
AP5S1	0.00306446	3.76982	0.790941	1	1.19497	1.52511	1.15313	0.435099	0.325319	0.00121512	0
AP5Z1	0.00252201	4.58065	0.896338	1	1.33529	0.926014	0.92053	0.76457	0.292797	0.146529	0
APAF1	0.00652604	1.77021	0.774552	1	0.653272	0.516308	0.982961	0.352332	0.0569631	0	0
APBB1IP	0.00349883	3.3018	0.982949	1	0.942552	0.81981	0.831008	0.586926	0.294548	0.0283528	0.000490769
APBB2	0.00331114	3.48896	0.931348	1	1.19184	0.899833	0.824884	0.733045	0.194676	0	0
APC	0.00193972	5.95574	0.61132	1	1.25875	1.54714	1.75013	0.885362	0.376089	0	0
APEH	0.00120153	9.61482	0.797808	1	1.14269	1.08901	1.33349	0.947304	0.465681	0.494355	0.0981243
APEX1	0.00185217	6.23724	0.880979	1	1.28614	1.04863	0.975533	0.905556	0.576813	0.0665648	0.0128263
APEX2	0.00436419	2.6471	0.974807	1	0.883775	1.01036	0.762088	0.400319	0.302609	0	0
APH1A	0.00164978	7.00244	0.821935	1	1.31516	1.08977	1.03423	1.07105	0.594015	0.0780313	0
API5	0.00154095	7.49697	0.80536	1	1.29335	1.25137	1.15839	1.04823	0.53049	0.196975	0
APIP	0.00195611	5.90582	0.866862	1	1.18398	1.04525	1.29016	0.813269	0.392145	0.187923	0.00434556
APLP2	0.000764866	15.1039	0.837138	1	0.933103	1.21379	1.09077	1.00297	0.887034	0.55667	0.214067
APMAP	0.00109697	10.5312	0.898601	1	1.09093	1.00801	1.13141	0.840336	0.860936	0.362119	0.11316
APOO	0.00139932	8.25574	0.61591	1	1.20229	1.05408	1.74588	0.752262	0.892037	0.0887016	0.00700973
APOOL	0.00273532	4.22344	0.849932	1	1.00059	0.864615	1.34751	0.716589	0.236539	0.042244	0
APP	0.00110241	10.4792	0.617042	1	0.799535	0.698601	0.722405	0.885743	0.681336	0.505397	0.163561
APPBP2	0.0031126	3.71152	0.87222	1	1.07014	0.850351	1.28612	0.658035	0.187945	0	0
APPL2	0.00159283	7.25279	0.693961	1	0.992922	1.27315	1.2725	1.3118	0.347651	0.113724	0.0619579
AQR	0.00312814	3.69307	0.90721	1	1.29342	0.965545	0.999769	0.691245	0.174106	0.0573838	0.00540487
ARAF	0.00251728	4.58927	0.963251	1	0.900172	1.00756	0.898305	0.758151	0.427632	0.0187347	0
ARAP1	0.0020814	5.55032	0.752278	1	1.55645	1.22595	0.726545	0.912019	0.453311	0.07344	0.000122573
ARAP3	0.00179928	6.42061	0.715001	1	1.32468	0.722544	1.3695	1.04126	0.284826	0.245101	0
ARCN1	0.00302788	3.81537	0.985192	1	1.02279	1.01472	0.794468	0.618753	0.346428	0.0623894	0.0126274
AREL1	0.0033233	3.4762	0.930158	1	1.04447	1.01436	1.16489	0.543706	0.201603	0.0559775	0
ARF1	0.00190694	6.0581	0.97362	1	0.937031	0.959781	0.993585	0.799349	0.545347	0.162551	0.00819772
ARF3	0.00122995	9.3926	0.792004	1	1.4044	1.05896	1.1966	0.967301	0.726484	0.35047	0.00116173
ARF4	0.00171192	6.74824	0.918081	1	1.10294	0.910558	1.02154	0.956919	0.572061	0.148231	0.00632261
ARF5	0.00103208	11.1933	0.824257	1	0.973782	0.901312	0.916049	1.10007	0.88699	0.421459	0.0193772
ARF6	0.00377884	3.05714	0.916661	1	1.20333	0.785292	1.01281	0.610214	0.122153	0	0
ARFGAP3	0.0027374	4.22023	0.760907	1	1.50173	1.34031	0.638862	0.650637	0.421671	0	0.0289622
ARFGEF1	0.00332456	3.47488	0.66578	1	0.706803	0.494167	1.27714	0.45229	0.392919	0.0059275	0.0111074
ARFGEF2	0.00482177	2.3959	0.864281	1	0.762688	0.613914	0.852842	0.561932	0.103399	0	0.000100012
ARFGEF3	0.00314335	3.6752	0.739348	1	1.55694	1.36381	0.902731	0.86501	0	0	0
ARFIP1	0.00234599	4.92434	0.911312	1	0.895469	1.24907	0.855443	0.716122	0.495004	0.0447675	0
ARFRP1	0.00310172	3.72453	0.699392	1	0.596771	1.53397	0.971363	0.822571	0.0413369	0.0596751	0.0148896
ARGLU1	0.00300641	3.8426	0.89626	1	1.0672	1.09216	1.24978	0.524408	0.276802	0.0570614	0.00331806
ARHGAP1	0.00171756	6.72609	0.78618	1	1.32771	1.25956	1.21873	1.01572	0.423937	0.14367	0.0387691
ARHGAP10	0.00263277	4.38795	0.844913	1	1.30948	1.32602	1.09641	0.65276	0.269709	0.10324	0.00423216
ARHGAP11A	0.00325022	3.55436	0.945814	1	1.04098	1.03046	1.05554	0.66402	0.162745	0.0384021	0
ARHGAP12	0.00346589	3.33319	0.712891	1	1.72122	1.37367	0.901037	0.7159	0	0	0.00109727
ARHGAP17	0.00279307	4.13611	0.900517	1	1.06146	1.1258	0.780767	0.87736	0.228723	0.0155232	0
ARHGAP18	0.00281188	4.10844	0.94356	1	0.914952	0.8508	1.02161	0.75442	0.261214	0.0618331	0.0320869
ARHGAP19	0.00340786	3.38995	0.932532	1	1.00761	1.24019	0.876296	0.555924	0.200209	0.111715	0.00652602
ARHGAP21	0.00195549	5.90769	0.748985	1	1.39344	1.26713	1.35274	0.974133	0.396969	0.0193605	0
ARHGAP22	0.0057697	2.00226	0.937088	1	0.873686	1.06361	0.574297	0.460608	0.0767186	0	0.00194623
ARHGAP23	0.00278488	4.14828	0.906742	1	1.26325	1.07572	1.08407	0.558832	0.356337	0.0510882	0.0686313
ARHGAP29	0.00461403	2.50376	0.951547	1	1.0369	0.754236	0.836626	0.568124	0.0657813	0.00835821	0.0227287
ARHGAP31	0.00271766	4.25088	0.721405	1	1.133	0.524545	1.40181	0.783952	0.203895	0.0516188	0
ARHGAP32	0.00339041	3.40739	0.895553	1	1.33094	0.826326	0.937365	0.660081	0.195999	0.000811825	0.00341416
ARHGAP35	0.00517586	2.23199	0.874769	1	0.817395	0.637754	0.661886	0.529146	0.176485	0.0171779	0
ARHGDIA	0.00164362	7.02868	0.948651	1	0.96103	0.969578	0.986846	0.910185	0.617159	0.185515	0.0152956
ARHGDIB	0.000921371	12.5383	0.787943	1	1.02073	0.955984	1.26069	1.13349	0.738111	0.559808	0.0603535
ARHGEF1	0.00277267	4.16654	0.785594	1	0.611074	0.723095	0.930559	0.606241	0.407194	0.146728	0.00848155
ARHGEF10	0.00458565	2.51926	0.601529	1	1.42895	1.04873	1.17416	0.16999	0	0.555998	0.212358
ARHGEF10L	0.0158631	0.728261	0.908526	1	0.729853	0.503599	0.666018	0.0994391	0.00711482	0.0198963	0.0159123
ARHGEF11	0.00288209	4.00835	0.831506	1	0.70115	0.829123	0.720486	0.77737	0.292597	0.109332	0.0537206
ARHGEF12	0.00126596	9.12544	0.711509	1	0.985709	1.40335	1.33735	1.15456	0.640214	0.239724	0.0288517
ARHGEF17	0.00513934	2.24785	0.849055	1	0.717223	0.625338	1.0249	0.421839	0.11443	0	0
ARHGEF2	0.00346211	3.33682	0.96127	1	1.03512	0.879437	0.905689	0.689902	0.151176	0.044022	0.00654049
ARHGEF25	0.00323084	3.57569	0.741585	1	1.48013	1.05958	1.3958	0.573936	0	0.180038	0.00617696
ARHGEF28	0.00371751	3.10758	0.930611	1	0.99133	0.722499	1.01374	0.555092	0.160399	0.123635	0.0211394
ARHGEF35	0.116016	0.099576	0.892813	1	0.346843	0.0456144	0	0.280288	0	0	0.0766489
ARHGEF40	0.00390466	2.95863	0.864087	1	1.33375	0.948491	0.580911	0.630854	0.193647	0.0181478	0.0031078
ARHGEF7	0.00271576	4.25386	0.900544	1	0.97463	0.756074	1.1449	0.74588	0.270185	0.0782408	0
ARID1A	0.00261597	4.41613	0.747995	1	1.33541	1.36598	1.3822	0.827646	0.129289	0	0
ARID1B	0.00516173	2.2381	0.960131	1	1.09894	1.06103	0.815797	0.436976	0.0192574	0	0
ARID2	0.00694471	1.66349	0.970201	1	0.775144	0.797861	0.717107	0.348183	0.084166	0	0
ARID3B	0.00726473	1.59021	0.896715	1	0.69267	0.700498	0.83669	0.296173	0.0589455	0.114208	0.00580061
ARID4B	0.00431447	2.6776	0.886905	1	1.33267	0.884315	0.833772	0.618841	0	0.0323613	0
ARID5B	0.00380643	3.03498	0.861803	1	1.164	1.38995	0.981235	0.529311	0.0888326	0.00120781	0
ARIH1	0.00344843	3.35006	0.966685	1	0.914459	0.776241	0.902248	0.610052	0.275178	0.0194663	0
ARIH2	0.00201074	5.74538	0.859623	1	1.2166	1.08851	1.23047	0.901895	0.425711	0.0647192	0
ARL1	0.00175103	6.59753	0.891676	1	0.907109	1.07119	1.10032	1.00055	0.43779	0.195863	0.00950579
ARL13B	0.00339332	3.40446	0.920313	1	1.10446	1.2562	0.829387	0.493284	0.333789	0	0
ARL14EP	0.0026576	4.34695	0.720857	1	1.09845	1.54337	1.24273	0.28555	0.573243	0	0.0257267
ARL16	0.00179906	6.42137	0.796649	1	0.600524	0.968291	0.85069	0.684425	0.594654	0.305545	0.00100039
ARL17A	0.00918451	1.25782	0.827011	1	1.41773	0.543883	0.762444	0.123091	0.00164657	0	0
ARL17B	0.0184336	0.626707	0.68505	1	0.885967	0.152232	0.747207	0.175132	0	0	0
ARL2	0.00102836	11.2338	0.706139	1	0.893402	0.744962	1.21699	1.21978	0.757831	0.456185	0.00316298
ARL2BP	0.002634	4.38589	0.90316	1	0.974282	0.696565	1.09145	0.646196	0.420407	0.0484423	0.0342585
ARL3	0.00141217	8.18065	0.814564	1	0.639296	1.13062	1.00128	0.944635	0.61041	0.344059	0.00754647
ARL4A	0.00634826	1.81978	0.84683	1	0.896908	0.492959	0.879438	0.359478	0.119078	0	0.0710833
ARL4C	0.00415196	2.78241	0.953109	1	0.99479	1.0287	1.00475	0.534055	0.0698122	0.00303714	0.0472818
ARL5B	0.00419031	2.75695	0.832586	1	1.4272	1.23197	1.09799	0.391181	0.072367	0	0
ARL6	0.00552461	2.09109	0.635995	1	1.21782	1.47391	0.122331	0.627024	0	0	0.045531
ARL6IP1	0.00318957	3.62195	0.982999	1	0.924178	0.927723	0.879182	0.663902	0.286789	0.0113705	0
ARL6IP4	0.000878535	13.1497	0.711884	1	1.387	1.29866	1.17672	1.00334	0.811252	0.520924	0.134297
ARL6IP5	0.00246825	4.68041	0.963691	1	0.881514	0.953487	0.851087	0.673843	0.517178	0.0408943	0
ARL6IP6	0.00220743	5.23343	0.629439	1	1.58561	0.763965	1.5285	1.08411	0.168718	0.00656743	0.0011127
ARL8A	0.00391993	2.94711	0.924564	1	0.723024	0.824928	0.836282	0.6037	0.20979	0	0
ARL8B	0.00187491	6.16159	0.727749	1	1.56382	1.02599	1.25671	1.03883	0.379855	0.0802586	0.00978686
ARMC1	0.00368179	3.13773	0.941648	1	0.81617	0.785871	0.821316	0.64468	0.221931	0.0175587	0
ARMC10	0.00348772	3.31232	0.904489	1	0.669116	0.991777	0.811313	0.567916	0.255268	0.135005	0.0113448
ARMC5	0.00423123	2.73028	0.895795	1	1.26394	0.947394	1.09265	0.489162	0.0194315	0.0584874	0
ARMC6	0.00393754	2.93393	0.654918	1	0.596147	0.664537	0.595847	0.706606	0.253006	0	0
ARMC8	0.0053289	2.16789	0.883624	1	0.938721	1.33647	0.702057	0.431339	0	0	0
ARMCX1	0.00398422	2.89955	0.68657	1	1.18725	0.315882	1.1954	0.601371	0.083037	0.0299896	0
ARMCX2	0.00331611	3.48373	0.840053	1	0.580524	0.867715	1.00348	0.639591	0.274281	0	0
ARMCX3	0.00272601	4.23786	0.786128	1	0.852304	1.28956	1.15608	0.937514	0.0347975	0.0818132	0.0141751
ARMCX6	0.00442988	2.60785	0.960397	1	0.881543	1.04516	0.855428	0.549879	0.0484825	0.0492673	0
ARMH3	0.00209541	5.51321	0.747858	1	0.753852	0.717329	1.14776	1.06736	0.317636	0.0912234	0
ARMT1	0.00221509	5.21533	0.910666	1	1.05533	1.21419	0.934983	0.59042	0.613818	0.0548491	0.00758979
ARNT2	0.0036776	3.1413	0.941505	1	0.913733	0.933275	0.643149	0.653726	0.253633	0.00171618	0.0201669
ARNTL2	0.0014328	8.06283	0.762479	1	1.56301	0.985856	1.06845	0.883161	0.698789	0.257098	0
ARPC1A	0.000978831	11.8023	0.86107	1	1.01629	0.986001	1.04835	1.07756	0.862769	0.459472	0.0496591
ARPC2	0.00129829	8.89823	0.959922	1	0.946925	1.07792	0.929337	0.852631	0.702684	0.389425	0.0372701
ARPC3	0.000705555	16.3736	0.639215	1	1.17112	0.947492	1.16443	1.31528	1.02611	0.577023	0.0980013
ARPC4	0.000898433	12.8584	0.656022	1	1.23403	1.24775	1.34418	1.22911	0.902065	0.456546	0.0125679
ARPC5	0.00153802	7.51123	0.783924	1	1.29769	1.16212	1.2979	0.996588	0.653816	0.0900685	0.0211778
ARPC5L	0.00302896	3.81401	0.779534	1	1.56342	1.15288	1.21433	0.618753	0.146836	0.0624762	0
ARPIN	0.00212864	5.42714	0.699741	1	0.875876	0.675859	0.621765	1.03447	0.381962	0.163519	0
ARPP19	0.00266551	4.33405	0.935948	1	0.946558	1.02491	1.14344	0.629401	0.390031	0.0105573	0.0481362
ARRB2	0.00146191	7.90229	0.853648	1	0.995319	1.03076	0.646498	0.932809	0.527628	0.341873	0.141653
ARRDC1	0.00474383	2.43526	0.721836	1	1.12694	0.33364	1.04768	0.591604	0	0	0
ARRDC2	0.00694768	1.66278	0.9202	1	0.842425	0.618939	0.899222	0.30949	0.0324176	0	0
ARRDC3	0.00680664	1.69723	0.981392	1	0.993237	0.736347	0.788046	0.300436	0.0796119	0	0.00621852
ARSJ	0.00369182	3.12921	0.95447	1	1.0995	0.779703	0.943216	0.572029	0.194454	0.0473052	0.049107
ARTN	0.0354957	0.325461	0.875126	1	0.784642	0.406999	0.218607	0.33393	0	0	0
ARV1	0.00230297	5.01632	0.787593	1	0.718463	1.13713	1.20819	1.00764	0.266927	0	0
ASAH1	0.00153666	7.51792	0.648129	1	1.12448	1.04106	0.812798	0.917845	0.131445	0.493643	0.32265
ASAH2B	0.00465374	2.4824	0.6482	1	0.662145	0.414166	1.06236	0.632384	0	0.0250577	0
ASAP1	0.00330256	3.49803	0.953466	1	1.10371	0.917232	1.02987	0.643521	0.206178	0.00659074	0.00484649
ASAP2	0.00539339	2.14196	0.902387	1	1.03241	1.24673	0.635142	0.465562	0	0	0
ASB1	0.00303091	3.81155	0.873432	1	1.31424	1.15434	1.13298	0.56821	0.207429	0.104908	0
ASB6	0.00456009	2.53338	0.720264	1	1.09085	0.364709	0.868433	0.708382	0	0	0
ASB7	0.00317281	3.64108	0.710569	1	0.673132	1.43452	1.37483	0.742176	0	0	0
ASCC1	0.0029152	3.96284	0.859598	1	0.609712	0.960271	0.993716	0.552667	0.348862	0.156139	0.0124674
ASCC2	0.00297428	3.88412	0.864694	1	0.804065	0.689152	0.793771	0.744632	0.367152	0	0
ASF1A	0.0030041	3.84556	0.738332	1	0.961178	0.519813	0.89556	0.964163	0.150022	0	0
ASF1B	0.00479183	2.41086	0.959519	1	0.858567	0.741966	0.908606	0.451063	0.157405	0.00293947	0
ASNA1	0.00165989	6.95978	0.664263	1	0.740311	1.26486	0.883976	0.531801	0.358776	0.653677	0
ASNSD1	0.00231893	4.9818	0.774109	1	1.42586	0.934574	0.554053	0.799998	0.518296	0.0551762	0
ASPH	0.00150351	7.68364	0.958049	1	1.04029	0.982804	0.926848	0.821045	0.717325	0.26301	0.00382127
ASPM	0.00435319	2.65379	0.889753	1	1.15345	1.33625	0.830887	0.432719	0.121452	0	0
ASTE1	0.0243913	0.473631	0.758176	1	0.683615	0.631685	0.321435	0.340948	0.285851	0.0107695	0
ASXL1	0.00571803	2.02036	0.924157	1	1.01128	1.17152	0.8428	0.27542	0.0593823	0.0419384	0.152284
ASXL2	0.0067145	1.72052	0.880143	1	0.629084	0.766867	0.734419	0.443272	6.7661e-05	0.00531331	0
ATAD1	0.00317254	3.64138	0.880227	1	0.846084	0.906406	1.09122	0.813948	0.102509	0	0.0154926
ATAD2	0.00254015	4.54793	0.912439	1	1.1696	0.823728	1.08878	0.776031	0.324693	0.0528393	0.0189964
ATAD5	0.0370577	0.311742	0.761328	1	0.432454	0.338823	0.552203	0.0284007	0.00217892	0	0
ATE1	0.00263447	4.38512	0.804345	1	1.23363	0.756818	1.39016	0.674181	0.310994	0.0262083	0
ATF1	0.00267208	4.32339	0.714913	1	1.65129	1.4809	0.855266	0.691483	0.297021	0.0391961	0
ATF2	0.00262149	4.40683	0.757384	1	1.13725	0.847161	1.01569	1.1411	0.0250349	0.0409496	0.0305735
ATF4	0.0053243	2.16976	0.95425	1	0.805317	0.871817	0.654219	0.496332	0.129942	0	0
ATF6	0.00290601	3.97537	0.86494	1	0.893616	0.738068	0.660351	0.735033	0.30844	0.157907	0.0320691
ATG101	0.00453981	2.5447	0.977769	1	0.996096	0.869254	0.849135	0.548775	0.0769452	0	0
ATG12	0.00281791	4.09966	0.881696	1	1.06179	1.16751	1.05409	0.860392	0.13327	0.0297253	0.00273787
ATG13	0.0023615	4.892	0.919481	1	0.932505	0.953151	1.15674	0.780261	0.275406	0.18326	0.000615473
ATG16L1	0.00419478	2.75401	0.731668	1	0.624275	1.41978	1.28387	0.325022	0.0738342	0.0769334	0
ATG2A	0.00552142	2.0923	0.757249	1	1.26467	1.01672	0.346443	0.307665	0.413788	0.0588126	0.00251637
ATG3	0.00176102	6.56007	0.909435	1	0.9614	1.04113	0.974747	0.941059	0.640309	0.0681956	0
ATG4B	0.00259884	4.44524	0.823247	1	0.725181	0.700444	0.821781	0.740134	0.481165	0.0203959	0.0032823
ATG5	0.00479316	2.4102	0.929686	1	0.733319	0.775314	0.769408	0.473156	0.21636	0.0100287	0
ATIC	0.00178419	6.47489	0.892128	1	0.952372	0.741825	1.00964	0.928214	0.548	0.166102	0.00772992
ATL2	0.00396821	2.91125	0.922703	1	0.958253	1.00271	0.748384	0.724636	0.0288061	0.042325	0
ATL3	0.00214912	5.37544	0.949849	1	0.989822	1.00943	1.14041	0.717006	0.457398	0.131466	0.0130092
ATM	0.00500674	2.30738	0.934108	1	0.91196	0.673712	0.836577	0.362182	0.25353	0.0840938	0.00959095
ATMIN	0.00262787	4.39613	0.876303	1	1.11477	1.0011	1.11143	0.909577	0.187953	0.00486613	0.0359875
ATN1	0.00340544	3.39235	0.954553	1	1.04869	0.977513	0.967787	0.395423	0.387842	0.0475204	0.0865942
ATOH8	0.00509848	2.26586	0.769556	1	0.687853	0.622725	0.646093	0.630432	0.10281	0	0
ATOX1	0.000768821	15.0262	0.603677	1	0.862679	1.41442	1.27581	1.05785	0.742519	0.351851	0.428529
ATP11B	0.00264328	4.3705	0.777135	1	1.4968	1.01025	1.28854	0.612188	0.189624	0.212295	0
ATP11C	0.00264414	4.36907	0.828608	1	0.642575	0.893599	0.89764	0.859823	0.246239	0.123216	0.00312616
ATP13A3	0.00409389	2.82187	0.926572	1	0.876683	0.689649	0.755888	0.571997	0.240626	0.0234702	0.00352047
ATP1A1	0.00116891	9.8831	0.903376	1	0.941619	1.08888	0.923163	0.969312	0.807175	0.380566	0.0220991
ATP1B1	0.00284182	4.06517	0.950415	1	0.932532	0.881283	1.02988	0.739086	0.305546	0	0
ATP1B3	0.0014596	7.91483	0.959448	1	1.00663	1.04286	0.933692	0.833273	0.713332	0.281309	0.0133179
ATP23	0.0123236	0.937422	0.924163	1	0.679235	0.641796	0.639012	0.230007	0	0	0.00120672
ATP2A2	0.00196419	5.88152	0.875194	1	1.16569	1.04782	1.21804	0.896794	0.474805	0.0574411	0.00278618
ATP2B1	0.00410719	2.81274	0.894085	1	0.707556	0.775924	0.770754	0.614803	0.197611	0	0
ATP2B4	0.00219514	5.26273	0.858905	1	1.13465	1.02779	1.22934	0.942374	0.324728	0.0372144	0
ATP2C1	0.00199519	5.79015	0.879898	1	1.01347	0.909119	0.742434	0.920621	0.603751	0.0213243	0.0128602
ATP5F1A	0.00110795	10.4268	0.90773	1	1.08345	1.05282	0.915835	1.01998	0.701292	0.485769	0.0341349
ATP5F1B	0.00109171	10.582	0.934824	1	0.956342	0.93872	0.967391	0.93042	0.775527	0.480139	0.0467002
ATP5F1E	0.000528463	21.8605	0.772159	1	1.18532	1.19524	1.01514	1.01636	0.800788	0.798835	0.356894
ATP5IF1	0.000937229	12.3262	0.798	1	1.02973	0.990583	1.31723	0.941703	0.8912	0.506331	0.0576535
ATP5MC1	0.000750268	15.3978	0.760513	1	1.11836	0.969782	1.02801	1.15915	0.928714	0.675666	0.0674317
ATP5MC2	0.000987605	11.6974	0.89676	1	0.924385	0.95121	0.983385	1.0195	0.80959	0.503695	0.0704355
ATP5MC3	0.00100895	11.4499	0.863649	1	0.905853	0.977333	1.03355	1.09749	0.800302	0.435265	0.0811395
ATP5MD	0.000623933	18.5155	0.745883	1	1.00002	0.985623	1.09507	1.1927	0.979708	0.654187	0.214669
ATP5MF	0.0011883	9.72186	0.793091	1	0.747683	0.816473	0.845452	0.983767	0.655232	0.441808	0.0974125
ATP5MPL	0.00105682	10.9314	0.954495	1	0.992675	0.941386	0.982174	0.888574	0.8125	0.43343	0.122645
ATP5PB	0.00118434	9.75437	0.899135	1	0.966748	0.836057	1.0776	0.973871	0.742728	0.372523	0.0619851
ATP5PD	0.000615632	18.7652	0.652166	1	0.942579	0.740028	1.16169	0.853352	0.74988	0.843828	0.286299
ATP5PF	0.00110488	10.4558	0.942028	1	0.849851	1.00298	0.976355	0.922195	0.634198	0.494267	0.135026
ATP5PO	0.000682548	16.9255	0.762815	1	0.882214	0.946496	0.970191	1.07225	1.01195	0.661509	0.161465
ATP6V0A2	0.00271713	4.25171	0.887713	1	0.856679	1.18516	1.02533	0.836396	0.22755	0.00593975	0.0295611
ATP6V0B	0.00223056	5.17918	0.805427	1	0.831355	0.621392	0.866735	0.878742	0.452465	0.0956593	0.0161455
ATP6V0E1	0.00163665	7.05861	0.919689	1	1.05511	1.01976	1.07163	0.979212	0.53231	0.192127	0.0288861
ATP6V0E2	0.00151948	7.6029	0.685563	1	0.812554	0.819258	0.696148	1.21284	0.520124	0.238846	0.0381823
ATP6V1A	0.00186992	6.17804	0.842968	1	1.20131	1.33834	0.825296	0.912038	0.423855	0.214842	0
ATP6V1B2	0.00248125	4.6559	0.940451	1	0.840365	0.874536	0.971724	0.776537	0.416767	0.0267549	0.0233627
ATP6V1C1	0.00272124	4.24529	0.888063	1	0.930112	0.863557	1.2365	0.531681	0.459576	0.00430336	0
ATP6V1D	0.00187314	6.16741	0.920046	1	0.85065	1.09295	0.895911	0.704732	0.686838	0.119708	0.010958
ATP6V1E1	0.0017601	6.56351	0.821504	1	1.13655	1.26261	1.16989	1.05043	0.387475	0.1667	0
ATP6V1F	0.00136576	8.45863	0.947596	1	1.00904	0.834716	1.01955	0.871659	0.645735	0.374952	0.0344475
ATP6V1G1	0.0024682	4.68051	0.939667	1	1.14043	1.02623	0.81236	0.817336	0.356676	0.073116	0.0224729
ATP6V1H	0.00261866	4.41159	0.884764	1	0.790089	0.770811	0.759003	0.664044	0.455811	0.107893	0.0649264
ATP8B1	0.00407554	2.83458	0.91442	1	0.943425	1.06552	1.17356	0.427239	0.126402	0	0
ATP8B3	0.000982068	11.7634	0.678732	1	0.993687	1.28337	0.912898	1.09514	1.14426	0.297315	0
ATP9A	0.00130946	8.8223	0.719545	1	1.41327	1.07855	0.863924	1.22036	0.433319	0.41956	0.0160762
ATPAF1	0.0021086	5.47872	0.883675	1	1.1595	0.764101	0.987647	0.915042	0.467697	0.0475517	0.0113043
ATRAID	0.00117615	9.82225	0.830583	1	0.942199	1.30373	0.787035	0.956102	0.711245	0.375105	0.118963
ATRN	0.00556783	2.07486	0.852404	1	1.02225	0.55843	1.10598	0.375989	0	0	0
ATRNL1	0.0546303	0.211466	0.793649	1	0.579368	0.295152	0.15442	0.289333	0.255956	0	0.019058
ATRX	0.00246255	4.69125	0.919955	1	1.16303	0.980139	1.14806	0.721345	0.351364	0.0579171	0.0519927
ATXN1	0.00393379	2.93672	0.935762	1	0.928706	1.17236	0.839409	0.613391	0.0850561	0.0291181	0
ATXN10	0.00187148	6.17289	0.948146	1	0.919876	0.928479	0.979015	0.78926	0.638422	0.110776	0
ATXN1L	0.00275976	4.18604	0.681714	1	1.66266	1.4596	1.32713	0.572443	0.239147	0	0.0514887
ATXN2	0.00433259	2.66641	0.941312	1	1.02279	0.733742	0.895445	0.591347	0.0687163	0.0377166	0
ATXN2L	0.00302104	3.824	0.951855	1	1.20651	1.00142	0.898113	0.652699	0.279873	0.0503378	0.0212415
ATXN7	0.00452838	2.55112	0.898703	1	1.2724	1.1522	0.950222	0.474561	0	0	0
ATXN7L3	0.00315572	3.6608	0.855584	1	1.02716	1.14975	1.32581	0.568413	0.153668	0.0615757	0
ATXN7L3B	0.0048694	2.37246	0.941426	1	0.864623	0.82173	0.666794	0.586273	0.0962041	0.00163312	0
AUNIP	0.0184708	0.625444	0.790151	1	0.834606	0.421557	0.543326	0.264012	0.235613	0	0.0249661
AUP1	0.00249689	4.62673	0.945067	1	0.786487	0.901857	0.839249	0.621731	0.493477	0.121387	0.0136356
AURKA	0.00492373	2.34628	0.936215	1	0.787344	0.782227	0.697311	0.529935	0.160538	0	0
AURKAIP1	0.00167663	6.89028	0.916827	1	0.966578	0.793778	1.04748	0.656767	0.68861	0.237467	0.0495286
AURKB	0.00344258	3.35575	0.932109	1	1.08075	1.08765	1.04327	0.654943	0.123006	0	0
AUTS2	0.00401032	2.88068	0.694127	1	1.78846	0.848102	0.849056	0.419604	0.136831	0.233563	0
AVEN	0.00165927	6.96238	0.685893	1	0.798175	1.684	1.05663	0.699662	0.664135	0.200846	0
AVL9	0.00624737	1.84917	0.831816	1	1.03529	0.600646	0.499498	0.486575	0.193127	0.00661163	0.0137131
AVPI1	0.00354876	3.25535	0.678889	1	1.49444	0.767124	1.60853	0.518368	0.0186961	0	0.0403981
AXIN1	0.00324135	3.56408	0.931338	1	0.987896	1.21332	0.818875	0.679252	0.227193	0.00656971	0.00605016
AXL	0.00148127	7.79903	0.906344	1	0.890146	0.850345	0.797824	0.912558	0.637414	0.313798	0.0345672
AZI2	0.00350474	3.29623	0.906045	1	1.28444	0.762384	0.809438	0.596785	0.279258	0.0119136	0.00142233
AZIN1	0.00308968	3.73905	0.977106	1	1.0419	0.941009	0.757746	0.641611	0.349844	0.0355643	0
B2M	0.000586279	19.7047	0.980421	1	0.936607	0.977306	1.00121	0.904593	0.797616	0.687338	0.409531
B3GALNT1	0.00401564	2.87687	0.622027	1	1.6941	1.64444	1.11397	0.326297	0	0.108968	0.204381
B3GALNT2	0.119304	0.0968319	0.991186	1	0.282084	0.127491	0	0.0744922	0	0	0
B3GALT6	0.00241482	4.78398	0.862568	1	1.01948	0.742092	1.24886	0.687276	0.474657	0	0
B3GLCT	0.00149417	7.73171	0.806672	1	1.04469	1.2417	1.33503	0.957026	0.587588	0.169568	0.0692928
B3GNT2	0.0433164	0.266699	0.896046	1	0.629103	0.437425	0.136199	0.307264	9.80169e-05	0	0
B3GNT9	0.00160495	7.19801	0.650702	1	1.34092	1.24383	1.40774	1.2341	0.187602	0.283419	0.0175755
B3GNTL1	0.010246	1.12751	0.867384	1	0.563727	0.750197	0.823804	0.0989625	0.0597086	0	0
B4GALT1	0.00241645	4.78075	0.848282	1	0.835722	0.803925	1.00213	0.96713	0.279366	0.0417244	0.0459264
B4GALT2	0.00141009	8.19268	0.702042	1	1.36803	1.20433	1.529	0.806557	0.707068	0.214916	0.0157077
B4GALT3	0.00220921	5.22922	0.811649	1	1.20999	1.11971	0.915567	1.12599	0.277071	0	0
B4GALT5	0.00294962	3.9166	0.90118	1	0.983214	1.1432	1.12018	0.763247	0.163864	0.0135472	0
B4GALT7	0.00178355	6.47724	0.650638	1	1.27787	0.966918	1.73489	0.998113	0.476613	0.00397761	0
BABAM1	0.00112446	10.2738	0.823549	1	0.776275	0.816104	0.887498	0.781995	0.766453	0.493685	0.105587
BACE1	0.00239026	4.83314	0.859655	1	0.731108	0.712125	0.936418	0.688338	0.466997	0.145995	0
BACH1	0.00557753	2.07125	0.912259	1	1.15481	0.837806	1.09025	0.283444	0.00627751	0	0
BAD	0.00252809	4.56964	0.686153	1	1.63743	0.989066	0.516469	0.598587	0.471613	0.180309	0.0222665
BAG1	0.0021739	5.31416	0.767004	1	0.673596	0.721474	1.25061	0.805102	0.431918	0.107372	0
BAG2	0.00381137	3.03105	0.829045	1	1.09611	1.51165	0.900451	0.521199	0.111614	0	0.00596476
BAG3	0.00403018	2.86649	0.96359	1	0.869823	0.833229	0.991517	0.521045	0.181971	0	0
BAG4	0.0026093	4.42741	0.749823	1	0.703827	0.837098	1.1748	1.02495	0.128733	0.0257507	9.98039e-05
BAG5	0.00357756	3.22914	0.800215	1	0.91435	0.830418	1.43301	0.421616	0.202671	0.0200693	0.030103
BAG6	0.00190163	6.07502	0.862221	1	0.668587	1.00932	0.843903	0.847239	0.471535	0.252423	0.000252367
BAHD1	0.0133009	0.86855	0.807081	1	0.537036	0.640369	0.615686	0.274649	0.0908815	0.00706851	0
BAIAP2	0.00314606	3.67204	0.954295	1	0.989991	0.804886	0.963305	0.702106	0.258762	0	0.008953
BAMBI	0.00582671	1.98267	0.778796	1	1.33018	0.545528	1.22145	0.230159	0	0	0
BANF1	0.00191882	6.02059	0.835562	1	0.710506	0.775312	0.853853	0.74504	0.491746	0.315219	0
BANP	0.00272504	4.23937	0.679573	1	1.51916	1.19455	1.64484	0.63981	0.163803	0	0
BAP1	0.00315046	3.66691	0.943937	1	0.933352	0.789296	0.716213	0.570335	0.407116	0.0904062	0
BARD1	0.00276354	4.18031	0.865895	1	1.28239	1.13011	1.14708	0.758584	0.199241	0.023436	0.0335813
BASP1	0.002564	4.50564	0.953947	1	0.99209	0.989033	0.971994	0.81449	0.331461	0.0274218	0.00232993
BATF3	0.0127826	0.903761	0.678486	1	0.386085	0.857953	0.515892	0.319586	0.0857568	0.058182	0
BAZ1A	0.00241562	4.7824	0.653569	1	1.3251	1.14055	1.73897	0.756678	0.176468	0.0129954	0.109243
BAZ1B	0.00385867	2.99389	0.973638	1	0.901341	0.80191	0.855499	0.586788	0.217849	0.00167637	0
BAZ2A	0.0037258	3.10066	0.935779	1	1.26689	0.900138	0.873019	0.57397	0.197654	0.00415625	0
BAZ2B	0.00585388	1.97347	0.625772	1	2.0214	0.810202	0.939063	0.0414692	0.226656	0.0166004	0
BBIP1	0.0023142	4.99199	0.859553	1	0.927714	0.618946	1.03594	0.697331	0.513582	0.0848483	0.0111034
BBS10	0.0391162	0.295337	0.705034	1	0.712816	0.48186	0.104449	0.327015	0.374552	0.018408	0
BBS2	0.00261753	4.4135	0.74784	1	1.5963	0.700213	0.994922	0.776034	0.260464	0.112767	0.0164557
BBS7	0.00298085	3.87555	0.91284	1	0.724716	1.04481	1.00092	0.706037	0.275227	0.0104045	0.00820664
BBX	0.00275557	4.19241	0.946362	1	1.00525	1.00291	0.682447	0.728296	0.380046	0.0648618	0
BCAP29	0.00231016	5.00071	0.919242	1	0.866969	0.825947	1.00667	0.856743	0.337238	0.134329	0.0122247
BCAP31	0.000918762	12.5739	0.838711	1	1.09054	0.764311	0.929819	0.9142	0.722552	0.653558	0.115712
BCAR1	0.00296171	3.90061	0.730341	1	1.32829	1.53081	1.34895	0.451446	0.203896	0.104109	0
BCAR3	0.00504914	2.288	0.885499	1	0.614157	1.01882	0.972293	0.358904	0.135339	0.00584787	0
BCAS2	0.00320316	3.60658	0.857367	1	0.852071	1.19515	0.662142	0.824128	0.183637	0	0
BCAT1	0.00151944	7.60309	0.913325	1	1.00621	0.81759	1.01184	0.955944	0.637952	0.228994	0.0249576
BCAT2	0.00293694	3.9335	0.81505	1	0.75436	0.840444	0.764257	0.536186	0.283812	0.377934	0
BCCIP	0.00255711	4.51777	0.931051	1	0.923429	1.18546	0.976568	0.766709	0.281818	0.112881	0.00125896
BCDIN3D	0.0043532	2.65379	0.775813	1	1.53405	0.710255	1.20902	0.424488	0.0484828	0	0
BCL10	0.00667057	1.73185	0.998724	1	0.908146	0.873571	0.764654	0.303162	0.0726239	0	0
BCL2	0.010009	1.15421	0.969627	1	0.8176	0.758408	0.791521	0.0849092	0	0	0
BCL2L1	0.00649901	1.77757	0.848519	1	0.731124	0.589809	0.777919	0.32929	0.238843	0	0
BCL2L12	0.00216791	5.32884	0.793151	1	1.00258	0.894483	1.40437	0.946759	0.266615	0.0921739	0
BCL2L13	0.00347845	3.32115	0.941057	1	1.22093	0.930918	0.868416	0.55146	0.200035	0.143848	0.0710771
BCL2L2	0.0033138	3.48616	0.935523	1	1.06263	0.939822	0.775135	0.777788	0.166091	0.0152826	0.00111212
BCL3	0.00403652	2.86198	0.939214	1	1.09498	1.09682	0.678887	0.424936	0.333302	0.00372797	0.0129611
BCL6	0.0122216	0.945253	0.914537	1	0.583466	0.887893	0.602003	0.128825	0.0161212	0.0109766	0
BCL7B	0.00335364	3.44475	0.79772	1	1.20249	1.49597	0.792984	0.586166	0.171884	0.062771	0.124992
BCL9L	0.00508904	2.27007	0.947291	1	0.962551	0.770701	1.02021	0.404947	0.0602868	0.00544044	0.005193
BCLAF1	0.00198067	5.8326	0.913432	1	0.952537	1.13006	1.13917	0.860563	0.454846	0.116491	0
BCOR	0.00479854	2.40749	0.735056	1	0.875381	1.50631	1.35476	0.17577	0.0106842	0	0.0202057
BDH1	0.0026904	4.29396	0.70444	1	1.74957	1.21808	0.819017	0.672443	0.349232	0	0.116189
BDNF	0.00477438	2.41968	0.958564	1	0.996534	0.795606	1.00433	0.418751	0.103486	0.0189458	0.0189865
BECN1	0.00169918	6.79884	0.945563	1	1.0039	1.09711	0.958202	0.912811	0.54124	0.182693	0.0579454
BEND3	0.00308949	3.73927	0.718812	1	1.021	1.42479	0.47213	0.947593	0.125877	0	0
BEND7	0.00716577	1.61217	0.875052	1	0.746431	0.944808	0.471879	0.488315	0.00460228	0	0.00495274
BET1L	0.00297573	3.88223	0.860697	1	1.32671	0.875693	1.16063	0.587695	0.245641	0.0737343	0.111106
BEX1	0.000895288	12.9036	0.85885	1	0.985147	1.05881	1.10075	1.00498	0.787004	0.645168	0.0414361
BEX3	0.000830787	13.9054	0.701839	1	1.22561	1.21873	1.14395	1.12274	1.04016	0.497188	0.0398992
BEX4	0.00196643	5.87483	0.657576	1	0.614337	1.03343	1.02738	1.3046	0.270077	0.0477848	0
BFAR	0.00359283	3.21542	0.959645	1	1.12633	0.931085	1.02867	0.522673	0.217602	0.0267765	0
BHLHB9	0.00550196	2.0997	0.722209	1	1.56372	0.574243	0.66928	0.50066	0	0.168346	0
BHLHE40	0.0242933	0.47554	0.6162	1	0.583118	0.246251	0.714614	0.18319	0.109773	0	0.0116854
BICD1	0.00356342	3.24195	0.881707	1	1.17204	0.89559	1.02078	0.78151	0	0	0
BICD2	0.00980562	1.17815	0.863798	1	1.06497	0.655129	0.412741	0.394203	0.133827	0.00421446	0.00426257
BICRAL	0.00300442	3.84515	0.677332	1	1.19634	1.75192	0.79112	0.925551	0.0078294	0	0
BIN3	0.00432804	2.66921	0.908336	1	1.16192	0.664364	0.964613	0.42332	0.228377	0.00944188	0.0480461
BIRC2	0.00416928	2.77085	0.947095	1	0.78893	0.923324	0.966444	0.562637	0.102406	0.00585612	0
BIRC3	0.0519535	0.222361	0.687556	1	0.451123	0.181892	0.573169	0.0120108	0.0829504	0	0
BIRC5	0.00264462	4.36829	0.928633	1	0.805353	0.793395	0.961969	0.66582	0.450386	0.0407045	0
BIRC6	0.00330733	3.49299	0.944313	1	1.0307	1.05542	0.84254	0.725705	0.124983	0.0951604	0.00936312
BIVM	0.0028653	4.03185	0.887879	1	1.24099	0.773468	1.01916	0.783835	0.231697	0.031899	0.00382504
BLCAP	0.00305293	3.78406	0.883618	1	1.27471	1.09149	0.794247	0.810183	0.180926	0.00414961	0.0034773
BLM	0.00206929	5.58282	0.815549	1	1.0756	0.859021	1.13078	1.11382	0.355382	0	0
BLMH	0.00527584	2.18969	0.868584	1	0.680448	0.741662	0.67664	0.475675	0.203944	0.038347	0.00192731
BLOC1S2	0.0045937	2.51485	0.958481	1	0.873237	0.750555	0.743596	0.498691	0.198445	0.0733649	0
BLOC1S4	0.00426086	2.7113	0.897466	1	1.03749	0.758171	1.16486	0.501878	0.0597118	0.00366983	0
BLOC1S6	0.00220592	5.23702	0.917657	1	0.912086	0.778031	0.926656	0.867874	0.451195	0.0830706	0
BLVRA	0.00131839	8.76255	0.651742	1	0.936669	0.562944	0.977997	0.717248	0.525747	0.599204	0.0552405
BLZF1	0.00337799	3.41992	0.6158	1	1.64969	1.163	1.77965	0.386008	0.0530145	0.00533763	0.0294008
BMI1	0.0041425	2.78876	0.918734	1	0.760129	0.879628	1.08741	0.466885	0.162725	0.0164852	0
BMP1	0.00126036	9.16601	0.657863	1	0.958275	1.25008	0.48723	0.738077	0.678294	0.564809	0.0184796
BMP2K	0.00192866	5.9899	0.683898	1	1.489	1.01016	1.41968	1.15838	0.311671	0	0
BMPER	0.00383767	3.01028	0.888057	1	1.22058	0.656831	0.988165	0.471205	0.246088	0.0620193	0.0318841
BMPR1A	0.00338569	3.41214	0.835212	1	1.29777	0.961214	1.29551	0.625814	0.0717645	0.0106043	0.0101834
BMPR2	0.00430823	2.68148	0.970743	1	0.8758	0.868296	0.70907	0.471603	0.244559	0.122816	0.0071226
BMS1	0.00228017	5.06649	0.946992	1	0.782715	0.981157	0.970909	0.762693	0.422894	0.132795	0
BNC1	0.00382161	3.02293	0.913776	1	1.25482	1.12068	0.897033	0.446706	0.165196	0.162236	0.00286477
BNC2	0.00592887	1.94851	0.714924	1	0.416451	1.11238	0.620969	0.524015	0	0	0
BNIP1	0.00511636	2.25794	0.800498	1	0.985237	0.835545	1.26826	0.165935	0.173103	0	0.224197
BNIP2	0.00376195	3.07087	0.891026	1	0.817856	0.746593	0.939932	0.725746	0.0906537	0	0
BNIP3	0.00177051	6.52491	0.891242	1	1.01045	0.976594	1.1145	1.01849	0.440045	0.164118	0.0204496
BNIP3L	0.0016306	7.08479	0.972729	1	1.0849	0.911995	0.91616	0.802904	0.51958	0.356494	0.020642
BOC	0.00655985	1.76108	0.866031	1	0.878	0.856816	0.419573	0.482105	0.154916	0.0158334	0.0430494
BOD1	0.00196506	5.87894	0.837436	1	1.28438	1.10327	1.24672	0.844454	0.495185	0.0236068	0.0662984
BOD1L1	0.00312704	3.69437	0.868852	1	0.85501	0.664375	1.03473	0.732011	0.208149	0.0591917	0.02346
BOLA3	0.00131597	8.77865	0.896822	1	1.03274	0.964487	1.02206	0.973637	0.803214	0.252356	0
BOP1	0.00154761	7.4647	0.814697	1	1.27578	1.08246	0.995881	1.107	0.661721	0.0799523	0.0103019
BORA	0.00685451	1.68538	0.965746	1	0.761713	0.952659	0.744689	0.334052	0.0030428	0.0287468	0.00562081
BORCS8	0.0034511	3.34747	0.685006	1	0.651703	0.95813	0.490058	0.476302	0.516704	0.0658181	0
BPGM	0.00260896	4.42799	0.942589	1	0.865883	1.10001	0.919736	0.76403	0.383489	0	0
BPNT1	0.00165454	6.98226	0.873731	1	1.03334	0.683895	1.08807	0.720505	0.656476	0.269329	0.0013894
BPTF	0.00326454	3.53876	0.939182	1	1.15475	0.813215	1.04103	0.601926	0.246178	0.036433	0.00698403
BRCA1	0.00251571	4.59213	0.756421	1	1.00157	1.46364	0.934982	1.05777	0.129222	0	0.00802675
BRCA2	0.00898576	1.28564	0.892027	1	1.28126	0.716361	0.848113	0.0238898	0	0	0.0208069
BRD1	0.0039706	2.9095	0.658076	1	1.82597	0.695072	1.34404	0.482795	0	0.00986216	0
BRD2	0.00530432	2.17793	0.990339	1	0.900667	0.893956	0.833943	0.433295	0.0713186	0	0
BRD3	0.00357989	3.22704	0.939931	1	1.08824	0.891055	1.10073	0.563482	0.168375	0.0184387	0.0228104
BRD3OS	0.00183129	6.30838	0.919791	1	1.1035	1.01079	1.01062	0.968358	0.41189	0.207735	0.00427287
BRD4	0.00289562	3.98963	0.90573	1	0.828929	0.939576	0.756653	0.839912	0.26747	0.022662	0.00876768
BRD7	0.00221914	5.20583	0.85887	1	1.24047	1.22371	1.19799	0.790435	0.330761	0.117418	0
BRD8	0.00491995	2.34808	0.8252	1	0.853087	0.523397	1.00165	0.548478	0.0258993	0	0
BRD9	0.00327796	3.52428	0.780546	1	1.55974	0.726607	1.08557	0.469883	0.317215	0.0492479	0.00478515
BRF2	0.00678266	1.70323	0.897009	1	0.81752	1.16204	0.963314	0.13113	0	0	0.0697375
BRI3	0.00166563	6.93577	0.929205	1	1.05695	0.944116	1.07265	0.903308	0.623507	0.1523	0.0118165
BRI3BP	0.00237043	4.87357	0.875279	1	1.07675	0.921869	0.951839	1.01542	0.295031	0.00167594	0
BRIP1	0.00414511	2.78701	0.91349	1	0.929782	0.648081	0.763818	0.578837	0.213628	0.0417356	0.019752
BRIX1	0.00708076	1.63153	0.946784	1	0.945851	0.635501	0.711875	0.377726	0.0600004	0	0
BRK1	0.00124412	9.28563	0.965172	1	0.920758	0.95569	1.01127	0.825421	0.737661	0.381486	0.0820549
BRMS1	0.00200691	5.75635	0.913944	1	1.00341	0.998729	1.20899	0.802616	0.367941	0.227686	0
BRMS1L	0.00239004	4.83358	0.643515	1	1.28691	1.50633	1.61384	0.81022	0.0467609	0.154063	0.0164466
BRPF1	0.00497662	2.32134	0.870812	1	1.37022	1.19572	0.816302	0.323901	0.104366	0.029854	0.0426927
BRSK1	0.00794692	1.4537	0.816031	1	1.30686	0.630994	0.792761	0.0557015	0.310454	0	0.0678716
BRWD1	0.0091967	1.25615	0.827662	1	0.711755	0.663984	0.501217	0.462584	0.0392015	0.00728042	0.00880408
BSDC1	0.00310909	3.71571	0.886681	1	0.863464	1.02258	1.03	0.824665	0.0850268	0.0397368	0.0516076
BSG	0.000602295	19.1807	0.625521	1	0.962228	1.46161	1.10104	0.919641	0.965025	0.750628	0.234207
BTAF1	0.00523681	2.20601	0.969085	1	0.893756	0.931605	0.947292	0.387895	0.0359991	0.072614	0
BTBD1	0.00101607	11.3697	0.631021	1	1.3358	1.49368	1.35082	1.06005	0.600805	0.49716	0.0907662
BTBD10	0.00416413	2.77428	0.921926	1	0.888162	1.21571	0.828184	0.579116	0.0736272	0	0.0140536
BTBD2	0.00166882	6.92253	0.864986	1	0.805512	1.20004	0.832239	0.919409	0.439203	0.340475	0.0162077
BTBD3	0.00291397	3.96451	0.733624	1	0.725347	0.784784	1.01756	1.05065	0.0352295	0.0209481	0
BTBD6	0.00147168	7.84986	0.804311	1	0.967497	0.83676	1.25072	0.959146	0.713356	0.0790126	0.13971
BTBD7	0.00270316	4.27368	0.924273	1	1.11186	0.992687	1.0031	0.841601	0.253085	0.0025736	0
BTBD9	0.0051387	2.24813	0.721815	1	1.19122	0.322099	0.869746	0.441215	0.19156	0.043114	0
BTD	0.00697898	1.65532	0.892579	1	0.923527	0.91626	0.473214	0.458894	0.0153254	0.159294	0.0242684
BTF3	0.00122559	9.42603	0.958613	1	0.92592	0.962337	0.885277	0.866324	0.707158	0.443321	0.0519351
BTF3L4	0.0027013	4.27663	0.942466	1	1.00822	0.98181	1.08088	0.766443	0.256593	0.0614489	0
BTG1	0.00452527	2.55287	0.966996	1	0.943462	0.932199	1.02367	0.38057	0.169193	0.00269437	0
BTG2	0.00839676	1.37582	0.772744	1	1.66676	1.01425	0.520161	0.125547	0	0	0
BTG3	0.00262136	4.40704	0.931083	1	1.07782	1.03178	1.147	0.704128	0.331927	0.0264275	0.0148482
BTN2A1	0.00319468	3.61615	0.883329	1	1.10784	1.05993	1.24955	0.613804	0.146187	0.034702	0.0373977
BTN3A2	0.00600149	1.92493	0.797499	1	0.505614	0.92968	0.788151	0.392564	0.0642547	0.156348	0.00473577
BUB1	0.00383853	3.0096	0.830473	1	0.667467	0.72195	0.835811	0.697317	0.159843	0.0020002	0.0306538
BUB1B	0.0041105	2.81047	0.961839	1	0.810482	0.934716	0.862142	0.594299	0.128944	0	0
BUB3	0.00266891	4.32853	0.944672	1	1.01845	0.957287	1.04114	0.794043	0.285599	0.0266561	0.0105764
BUD13	0.00614662	1.87948	0.943759	1	0.844661	0.740078	0.961161	0.32973	0.0254633	0	5.80866e-05
BUD23	0.00271196	4.25982	0.819951	1	0.680327	0.708448	0.922399	0.576033	0.433125	0.167197	0.013937
BUD31	0.00201046	5.74617	0.910279	1	0.886552	0.769762	0.940737	0.881258	0.492561	0.133309	0.00751903
BX255925.3	0.00648958	1.78015	0.937092	1	1.12015	1.07969	0.598942	0.367062	0	0	0.0158453
BYSL	0.00574876	2.00956	0.934854	1	1.1522	0.741155	0.686945	0.478825	0.0372241	0	0
BZW1	0.00227781	5.07174	0.974401	1	1.04286	0.981342	0.985898	0.765842	0.430126	0.0968722	0.00937394
BZW2	0.00243315	4.74795	0.882057	1	0.783185	0.78735	0.833543	0.825124	0.324402	0.183975	0.0108088
C11orf24	0.00350676	3.29434	0.916791	1	0.917841	1.19022	1.05593	0.580415	0.117431	0.0830415	0
C11orf49	0.0039069	2.95693	0.813047	1	0.827092	1.05116	0.443848	0.56179	0.30118	0.128864	0
C11orf54	0.0621285	0.185944	0.645501	1	0.414083	0.281698	0.316056	0.411671	0.097483	0.00634787	0
C11orf58	0.00188492	6.12887	0.968662	1	0.909942	0.967291	0.981021	0.7467	0.605267	0.160606	0
C11orf68	0.00384728	3.00276	0.978911	1	0.888978	1.04557	0.808126	0.548492	0.190687	0.0802233	0
C12orf10	0.00364303	3.17111	0.79598	1	0.620378	0.808587	0.757852	0.766199	0.137677	0.049022	0
C12orf29	0.00288825	3.99982	0.748569	1	1.18718	0.789473	1.48638	0.401719	0.279867	0.204486	0
C12orf4	0.00231515	4.98993	0.866756	1	1.09111	1.39526	0.960698	0.597523	0.402883	0.20471	0
C12orf45	0.00256827	4.49814	0.763602	1	0.769422	0.579499	1.12782	0.721988	0.291953	0.197861	0.00968788
C12orf49	0.00232925	4.95973	0.898019	1	1.12732	1.13594	1.18487	0.739903	0.433655	0.00377697	0
C12orf65	0.00897969	1.28651	0.914652	1	0.665268	0.772528	0.849465	0.120407	0.0861536	0	0
C12orf73	0.0151297	0.763563	0.818173	1	0.62487	0.662675	0.486504	0.353507	0.126862	0.00939648	0
C12orf75	0.000886648	13.0294	0.926483	1	0.94327	1.0661	1.03426	0.929481	0.826548	0.563243	0.140473
C14orf119	0.00264047	4.37514	0.852796	1	1.02616	0.909229	0.786998	1.01298	0.192445	0.0397644	0
C15orf40	0.00395673	2.9197	0.686496	1	0.536389	0.631584	0.978176	0.415074	0.393713	0	0
C15orf61	0.00337031	3.42772	0.934219	1	0.958764	1.0567	1.12879	0.57672	0.168063	0.0598468	0
C16orf45	0.00678279	1.7032	0.745776	1	0.875958	0.626299	0.877394	0.0572697	0.491209	0.0364515	0.011349
C16orf72	0.00244882	4.71757	0.664082	1	1.77932	1.18946	1.42858	0.731793	0.266129	0.00336314	0
C16orf87	0.00509197	2.26876	0.774201	1	1.61597	1.06525	0.556872	0.475272	0.0570459	0.0122627	0.0186392
C17orf51	0.00550115	2.10001	0.611072	1	0.848563	0.27143	0.811717	0.642809	0	0	0
C17orf53	0.00380324	3.03753	0.906497	1	0.675043	0.960843	1.01863	0.461432	0.274535	0.0116693	0
C17orf58	0.00296427	3.89723	0.813331	1	1.07703	1.41016	1.1839	0.760606	0.0925358	0.013148	0
C17orf75	0.00178371	6.47664	0.831252	1	1.16728	1.1456	1.18701	1.01269	0.294058	0.270034	0
C17orf80	0.00478022	2.41672	0.763819	1	1.32356	0.942787	1.44216	0.145883	0.0919554	0.00835174	0.019915
C18orf21	0.0029382	3.93182	0.7333	1	0.91926	0.715347	1.38223	0.86477	0	0.110954	0.0080347
C18orf25	0.00575439	2.00759	0.681171	1	1.19878	0.326404	0.645043	0.636135	0	0	0
C18orf54	0.00519183	2.22512	0.856729	1	0.781488	0.60917	0.732319	0.567171	0.101221	0	0
C19orf25	0.00208128	5.55064	0.736967	1	1.14767	0.867322	0.832751	1.27401	0.258636	0.0416672	0
C19orf53	0.00118375	9.75923	0.771943	1	1.07469	1.21261	1.27821	1.17082	0.598884	0.359991	0.0321855
C1D	0.00206662	5.59001	0.864501	1	0.93941	1.03934	0.914267	1.06048	0.435191	0	0
C1GALT1	0.00295325	3.91178	0.75307	1	1.51065	1.17435	1.24742	0.584912	0.127548	0.121762	0.155669
C1QBP	0.00152638	7.56853	0.855849	1	1.11829	1.12953	1.21173	1.02661	0.526367	0.232075	0
C1RL	0.0660705	0.174851	0.929858	1	0.363928	0.388348	0.111575	0.124869	0	0	0
C1orf109	0.00598973	1.92871	0.926838	1	0.837744	0.664125	0.942001	0.33094	0.103926	0	0.00234188
C1orf122	0.00117133	9.86265	0.658122	1	1.27474	0.946717	1.22649	0.588581	1.10669	0.162742	0.164844
C1orf131	0.0217046	0.532258	0.91792	1	0.954191	0.418022	0.455114	0.143071	0	0.000876115	0.0315703
C1orf174	0.00556301	2.07665	0.778831	1	0.460048	0.92671	0.777075	0.424926	0.132241	0.0485767	0.00767243
C1orf198	0.00294487	3.92291	0.933207	1	1.07517	0.838571	0.760768	0.537203	0.513961	0.00549513	0.0109756
C1orf21	0.00337614	3.42179	0.875605	1	0.714382	0.766099	1.07121	0.51892	0.338221	0.014921	0.0157549
C1orf35	0.00176508	6.54502	0.693697	1	1.3141	1.25893	1.36141	1.19904	0.226034	0.171382	0.000445879
C1orf43	0.00164378	7.028	0.874693	1	1.0657	1.0753	1.21177	0.858413	0.699668	0.0950992	0
C1orf52	0.00425972	2.71202	0.819194	1	1.3903	0.643481	1.10608	0.359293	0.226767	0	0
C20orf96	0.00282201	4.09369	0.846441	1	0.910128	1.21183	1.27649	0.440537	0.439816	0	0
C21orf91	0.00644699	1.79191	0.93175	1	0.801175	0.738404	0.960614	0.290718	0.0309349	0.0456781	0.0103307
C22orf39	0.00419655	2.75285	0.716755	1	0.933484	0.612562	1.14913	0.392295	0.228506	0.0105695	0.353308
C2CD2	0.0028242	4.09053	0.77004	1	1.0784	0.76348	0.757135	1.08262	0.105542	0.0118325	0.00895317
C2CD2L	0.0272396	0.424105	0.694894	1	0.605391	0.428171	0.476824	0.401312	0.10625	0	0
C2CD3	0.00274995	4.20097	0.710754	1	1.05233	0.418195	0.872225	0.594219	0.563068	0	0
C2CD5	0.00368022	3.13906	0.874444	1	1.19202	0.710257	0.913648	0.73727	0.0506802	0.0587458	0
C2orf49	0.0145678	0.793012	0.863853	1	0.839399	0.411244	0.721029	0.102933	0.0714501	0	0
C2orf68	0.00399291	2.89324	0.606482	1	0.811515	0.383794	1.42325	0.418066	0.179333	0.0593868	0.0545243
C2orf69	0.0108842	1.06139	0.953376	1	0.684813	0.755235	0.658746	0.20271	0	0	0
C3orf38	0.00642369	1.79841	0.880888	1	1.21568	0.947668	0.459755	0.482571	0	0.00412022	0
C3orf58	0.00536585	2.15296	0.965205	1	0.811319	0.827283	0.877288	0.419745	0.085836	0	0.0680007
C4orf3	0.00181446	6.3669	0.881258	1	1.00222	1.27546	1.11731	0.884905	0.499799	0.147931	0
C4orf33	0.00383251	3.01433	0.863004	1	1.33039	1.28074	0.99427	0.393622	0.215995	0	0.000691658
C4orf46	0.00299727	3.85433	0.836407	1	1.01257	0.81497	1.18442	0.890861	0.0729692	0	0
C5orf15	0.0015307	7.54717	0.854522	1	0.935905	1.03163	1.31222	0.925454	0.596288	0.223647	0
C5orf22	0.0114463	1.00927	0.823813	1	0.482657	0.813807	0.628793	0.232275	0.0332252	0.0469669	0.00394784
C5orf24	0.00353324	3.26965	0.911274	1	1.13117	1.0663	0.919075	0.748662	0.0407887	0.0199148	0
C5orf30	0.00432996	2.66803	0.850892	1	1.07125	1.38479	0.712239	0.58362	0	0.0460773	0
C5orf34	0.0126983	0.90976	0.963941	1	0.959304	0.718911	0.459916	0.257087	0.0121724	0.0162	0.00747039
C5orf51	0.00460914	2.50642	0.62094	1	0.74824	0.45589	0.646474	0.779832	0.0481275	0.00279014	0
C6orf106	0.00216401	5.33844	0.9125	1	1.00099	1.20206	1.09103	0.798663	0.460694	0.047805	0
C6orf120	0.00324514	3.55992	0.788283	1	1.21931	1.51778	1.15774	0.601782	0.101135	0.014054	0.0141837
C6orf136	0.00348793	3.31213	0.761496	1	0.776753	0.94424	0.561236	0.929539	0.0858264	0	0.0099269
C6orf203	0.00989812	1.16714	0.789497	1	0.506386	1.04988	0.694186	0.112556	0.0281086	0	0.222404
C6orf47	0.0032459	3.55909	0.636284	1	0.689662	1.42445	1.69996	0.582843	0	0	0.010055
C6orf48	0.00171224	6.74698	0.93224	1	0.853064	0.846312	0.907408	0.843982	0.612225	0.196337	0.0508202
C6orf62	0.00163588	7.0619	0.706221	1	1.38405	1.26678	1.23301	1.2353	0.501308	0.0168895	0
C6orf89	0.00169579	6.81245	0.793225	1	1.06971	1.23005	1.38985	0.942249	0.56555	0.0783675	0
C7orf26	0.0041204	2.80372	0.884026	1	1.03111	1.36674	0.912446	0.426626	0.128636	0.0596994	0.0101561
C7orf50	0.000831677	13.8906	0.771995	1	0.96666	1.01785	0.979283	1.24317	0.88242	0.494894	0.126098
C8orf33	0.0031418	3.67701	0.755672	1	0.735385	0.590128	0.787859	0.587005	0.370458	0.166011	0
C8orf44	0.0853682	0.135325	0.691875	1	0.268577	0.371694	0	0	0	0.453947	0
C8orf58	0.0100246	1.15242	0.727069	1	0.685988	0.45093	0.63445	0.416546	0.0882787	0	0
C8orf59	0.0019863	5.81608	0.838559	1	0.780107	1.1466	0.792246	0.93529	0.306299	0.29644	0.00974979
C8orf88	0.00159025	7.26455	0.645736	1	1.02058	0.711859	1.1513	1.42844	0.40083	0.107557	0
C9orf40	0.00275737	4.18966	0.927965	1	1.11853	0.985302	1.16107	0.536687	0.392841	0.056598	0.00843679
C9orf78	0.00325778	3.54611	0.767831	1	0.774823	0.678469	0.599251	0.708248	0.327187	0.0946941	0
CAAP1	0.0146411	0.789045	0.829189	1	0.781863	0.600877	0.436288	0.43352	0.0568207	0	0.00162307
CAB39	0.00280945	4.112	0.736721	1	1.27923	1.62029	1.24802	0.622263	0.199885	0.020226	0.00777848
CACNB3	0.00202983	5.69135	0.788474	1	1.47007	1.25943	0.88063	0.709794	0.662396	0	0.00417301
CACTIN	0.00228185	5.06276	0.78802	1	0.966471	1.39089	1.29034	0.903268	0.289439	0	0.0023642
CACUL1	0.00283305	4.07775	0.949144	1	1.00459	1.1286	0.973765	0.721425	0.271277	0.030862	0.0305189
CACYBP	0.00173401	6.66228	0.925332	1	0.977138	0.997852	0.900627	0.802868	0.73445	0.105555	0
CAD	0.00228806	5.04902	0.883781	1	1.29066	1.11681	1.07099	0.819581	0.33469	0.0843426	0.0315754
CALD1	0.00129484	8.92188	0.927888	1	1.02119	1.00025	1.07315	0.974027	0.684065	0.342079	0.0184454
CALM1	0.00148114	7.79968	0.904323	1	0.96512	0.935587	1.10592	1.01204	0.58391	0.246175	0.0287149
CALM2	0.00193585	5.96765	0.929836	1	1.05942	1.03284	1.04788	0.908756	0.498466	0.0917563	0
CALM3	0.00149925	7.70551	0.946835	1	1.0344	0.892292	1.0462	0.833414	0.693208	0.264714	0.00688219
CALR	0.00116133	9.94759	0.950464	1	0.879654	0.959883	0.967776	0.905576	0.66378	0.482548	0.077664
CALU	0.00124955	9.24531	0.910104	1	0.867132	0.915862	0.957247	0.982218	0.728546	0.332774	0.0656594
CAMK1D	0.00200346	5.76625	0.812068	1	1.17599	0.785181	1.27991	0.957197	0.477438	0	0
CAMK2D	0.00191921	6.01937	0.798297	1	1.12948	1.46868	1.09627	0.915131	0.500298	0.0347038	0
CAMK2G	0.00284572	4.05958	0.622882	1	1.36356	1.90947	1.19361	0.774888	0.0261229	0.0124065	0.0343477
CAMK2N1	0.00253194	4.5627	0.95833	1	0.977424	1.04729	0.905156	0.790069	0.380093	0.0153247	0.0254169
CAMK4	0.00371767	3.10744	0.865805	1	1.0274	0.691023	1.09463	0.509745	0.206653	0.037451	0.202501
CAMKK1	0.0193249	0.597802	0.689988	1	1.69231	0.498277	0.179384	0	0	0	0
CAMKK2	0.00355823	3.24669	0.667266	1	0.609297	0.521557	1.09663	0.759139	0.110838	0.0126022	0
CAMLG	0.00176861	6.53195	0.739848	1	0.709113	0.816744	1.38434	0.942907	0.459912	0.181515	0
CAMSAP1	0.00186052	6.20927	0.634513	1	1.68412	1.56674	1.08765	0.965409	0.461995	0.00675176	0.0649903
CAMSAP2	0.00298724	3.86727	0.866167	1	0.959701	1.20189	1.21152	0.706005	0.117253	0.075027	0.0180061
CAMTA2	0.00359345	3.21486	0.953442	1	1.10364	0.753613	0.925507	0.505189	0.316054	0.0153486	0
CAND1	0.00245189	4.71166	0.919777	1	0.938205	0.919412	1.06878	0.867092	0.337162	0.0134168	0.00348082
CANT1	0.00552915	2.08937	0.943026	1	0.904798	0.800181	0.597346	0.515053	0.115839	0.00690005	0
CANX	0.00123743	9.33581	0.939539	1	0.949481	0.929863	1.11464	0.898215	0.664795	0.410764	0.0620187
CAP1	0.00146415	7.89019	0.939944	1	0.902826	0.975566	0.981273	0.900578	0.70107	0.256813	0.00705917
CAPN1	0.00101677	11.3619	0.805836	1	0.951525	0.72651	0.983333	0.939935	0.611377	0.635719	0.0960482
CAPN10	0.00174707	6.61247	0.672718	1	0.879108	1.48976	1.36901	1.13603	0.380444	0.0333502	0.0784417
CAPN15	0.00257871	4.47994	0.659835	1	1.32139	1.29174	1.76971	0.534222	0.282784	0	0
CAPN2	0.00160947	7.17781	0.890267	1	0.929808	0.966266	1.21226	0.946369	0.502808	0.257941	0.0020661
CAPN7	0.00256529	4.50337	0.632148	1	1.05928	1.11513	1.80634	0.9271	0	0.00825611	0.00794483
CAPNS1	0.000953448	12.1165	0.616342	1	0.850359	0.703877	0.767026	0.807144	0.825257	0.468557	0.26274
CAPRIN1	0.00250914	4.60414	0.964291	1	1.08129	0.96597	0.87775	0.7768	0.398378	0.0397617	0
CAPRIN2	0.00248341	4.65184	0.679957	1	1.6341	0.735693	1.31983	0.781191	0.126108	0.225679	0
CAPZA1	0.00130501	8.85238	0.887568	1	1.07105	1.18424	1.04484	1.00851	0.689427	0.292898	0.0290886
CAPZA2	0.00262706	4.39749	0.849488	1	0.638429	0.913724	0.819919	0.794768	0.343321	0.100024	0
CAPZB	0.00103877	11.1213	0.879218	1	1.13971	1.12667	1.08602	0.915696	0.834523	0.477071	0.0366741
CARD19	0.00287811	4.0139	0.718936	1	0.634964	0.711002	0.932756	0.405963	0.556558	0.130964	0.000116673
CARD8	0.00295856	3.90476	0.789351	1	1.08991	0.588138	0.687585	0.650166	0.295115	0.266844	0.00164243
CARHSP1	0.00171798	6.72444	0.916454	1	1.18156	1.02078	1.09486	0.826325	0.623221	0.136345	0.0309677
CARM1	0.00222266	5.19758	0.919637	1	0.96736	0.747361	0.837735	0.64945	0.592754	0.122906	0
CARNMT1	0.00256035	4.51205	0.866576	1	0.947963	0.683798	1.10311	0.832985	0.289041	0.0735418	0
CARS	0.00133233	8.67085	0.690915	1	1.42759	1.16424	1.28152	1.1164	0.852753	0.0562925	0
CARS2	0.00208757	5.53393	0.897609	1	0.863488	1.15358	1.02642	0.542856	0.415227	0.311299	0.130702
CASC3	0.00181262	6.37335	0.729951	1	1.60061	1.26438	1.23069	0.688293	0.520035	0.193594	0.0254857
CASC4	0.00126384	9.14079	0.774598	1	0.768918	0.917914	0.988033	0.608852	0.913501	0.410168	0.000859755
CASK	0.00218306	5.29187	0.774549	1	1.16926	0.609741	1.28454	0.601794	0.384831	0.291488	0.000649312
CASKIN2	0.00434546	2.65851	0.639141	1	1.51101	0.377304	1.36564	0.32032	0.163509	0.0146372	0.0497338
CASP2	0.00456513	2.53058	0.956578	1	0.778545	0.943098	0.961072	0.390523	0.202723	0	0
CASP3	0.00302394	3.82034	0.912738	1	0.961849	0.768941	0.98633	0.802748	0.213882	0	0
CASP4	0.00719516	1.60559	0.843948	1	0.697364	0.626878	0.656929	0.408126	0.136582	0.0533326	0
CASP7	0.00342684	3.37116	0.785665	1	1.19645	1.3376	1.36468	0.605811	0	0	0.00192506
CASP8	0.00299131	3.86201	0.91171	1	0.75865	1.10627	0.947039	0.745266	0.250296	0	0.00789421
CAST	0.00140922	8.19777	0.942433	1	1.13199	1.01298	1.06992	0.80405	0.675869	0.351734	0
CAV1	0.00164691	7.0146	0.942811	1	1.01491	1.0432	1.04484	0.916796	0.575688	0.192373	0.0225827
CAV2	0.00327323	3.52938	0.7791	1	0.519054	0.916633	0.933345	0.506429	0.318199	0.179301	0.000677406
CAVIN1	0.00170871	6.76091	0.952364	1	1.00828	1.06636	1.04278	0.880626	0.537867	0.217218	0.00418823
CBARP	0.00328527	3.51644	0.645784	1	1.49679	0.637073	1.49352	0.210155	0.454142	0	0.0301587
CBFB	0.00170322	6.78273	0.769521	1	1.2662	1.29857	1.23688	1.08564	0.473623	0.0729199	0.0162674
CBL	0.00417028	2.77019	0.937418	1	0.828466	0.742599	0.984911	0.50496	0.19283	0.00229395	0.00340596
CBLL1	0.0041568	2.77917	0.928618	1	1.20387	0.737498	0.906368	0.424743	0.270987	0.00810421	0.00130159
CBR1	0.00250875	4.60486	0.898047	1	0.786489	0.898911	0.726911	0.789389	0.417744	0.0767188	0.0411255
CBR3	0.00371688	3.1081	0.894583	1	0.81769	0.772218	1.0999	0.63542	0.121734	0	0
CBWD1	0.00211664	5.45793	0.6657	1	0.583516	0.745983	1.16376	0.502249	0.489605	0.339489	0.00147516
CBX1	0.00185732	6.21996	0.834416	1	1.18697	1.23681	1.28476	0.795411	0.573394	0.0643631	0.0041816
CBX2	0.00709672	1.62786	0.816883	1	0.585981	1.31852	0.762831	0.20721	0	0	0
CBX3	0.00184721	6.25401	0.910826	1	1.07355	1.05434	1.04786	0.981071	0.433616	0.15648	0.00537078
CBX4	0.0036013	3.20786	0.805982	1	1.16473	1.39731	1.25835	0.393649	0.133713	0.0668836	0.021843
CBX5	0.00223238	5.17494	0.952561	1	0.889224	1.04042	0.967732	0.788151	0.489655	0.0472962	0
CBX6	0.00260408	4.43629	0.95627	1	0.929639	1.04791	0.940498	0.790695	0.334224	0.0341155	0
CBY1	0.00180236	6.40961	0.926693	1	0.979429	0.993822	1.07585	0.889548	0.59866	0.0957851	0
CC2D1B	0.00229085	5.04286	0.895486	1	1.04631	1.23469	1.14232	0.696763	0.297005	0.223768	0
CCAR1	0.00228552	5.05463	0.874073	1	1.05436	1.26034	1.18564	0.78189	0.409035	0.00907219	0
CCAR2	0.00498509	2.3174	0.695445	1	0.630992	0.499107	0.840175	0.490677	0.21454	0.0233934	0.0167603
CCBE1	0.00397208	2.90841	0.959417	1	0.848427	0.788914	0.769859	0.491035	0.314301	0.0443368	0
CCDC107	0.020166	0.572867	0.645796	1	0.424442	0.888904	0.314414	0.416749	0.0658631	0	0
CCDC115	0.00532127	2.17099	0.757295	1	0.764949	0.731075	0.53833	0.420508	0.301111	0.205186	0.0062897
CCDC117	0.0051949	2.22381	0.769053	1	0.638219	0.55709	1.0154	0.47473	0.0780773	0	0.00387841
CCDC12	0.0029354	3.93557	0.827288	1	1.12859	0.750883	0.852095	0.968689	0.102279	0.0497338	0
CCDC124	0.00119783	9.64445	0.697861	1	1.11307	0.867145	0.88329	1.09149	1.08403	0.114062	0
CCDC127	0.00527826	2.18869	0.905864	1	0.918513	1.21577	1.02855	0.262785	0.0579858	0	0
CCDC130	0.0091162	1.26724	0.839596	1	0.496388	1.05135	0.68352	0.19609	0	0	0
CCDC136	0.00454122	2.54391	0.7237	1	0.524647	0.807144	0.760536	0.727106	0	0	0.0455622
CCDC137	0.0067812	1.7036	0.928118	1	0.695063	0.787196	0.695291	0.355747	0.145623	0.0190424	0
CCDC14	0.00212651	5.43258	0.754634	1	1.49911	1.15762	1.34268	0.85524	0.300609	0.105572	0
CCDC142	0.00489212	2.36144	0.719606	1	1.03014	1.74766	1.10535	0.202832	0	0.00572221	0
CCDC18	0.0266139	0.434077	0.647634	1	1.50562	0.239851	0.156506	0.269514	0	0	0.0204281
CCDC186	0.00593705	1.94582	0.761212	1	1.08794	0.791835	1.38005	0.0888967	0	0	0.187389
CCDC24	0.00436808	2.64475	0.833462	1	0.634766	0.805145	0.931343	0.673963	0	0	0
CCDC25	0.00206537	5.5934	0.925996	1	0.884874	0.736242	0.924374	0.745986	0.516953	0.191119	0
CCDC28A	0.00150647	7.66856	0.654619	1	1.06638	1.24159	1.093	1.49354	0.520966	0.00257064	0
CCDC34	0.00143053	8.07563	0.643579	1	1.40364	1.39199	1.56033	0.977271	0.497716	0.238343	0.0456115
CCDC43	0.00409673	2.81992	0.892176	1	0.712289	0.973159	0.679335	0.659322	0.1502	0	0
CCDC47	0.00139315	8.2923	0.606696	1	1.31347	1.61874	1.30784	1.26265	0.573202	0.0856811	0.0418856
CCDC50	0.00204823	5.64022	0.918487	1	1.23519	0.925487	0.97623	0.867216	0.401443	0.173368	0
CCDC51	0.00704957	1.63875	0.922263	1	0.895732	1.14846	0.616071	0.294185	0.00487225	0.13883	0.0174584
CCDC58	0.00269627	4.2846	0.864661	1	1.27459	1.13689	1.01297	0.859949	0.161153	0.0571011	0.0185923
CCDC59	0.00225769	5.11695	0.787059	1	1.00043	0.936878	1.38446	0.953824	0.175035	0.129338	0.0124599
CCDC6	0.00273338	4.22643	0.965286	1	0.866731	1.05992	0.995695	0.589595	0.410567	0.0647774	0
CCDC71	0.0173474	0.665947	0.948716	1	0.650765	0.75526	0.453033	0.172549	0	0.00279661	0.00659064
CCDC71L	0.00389954	2.96252	0.736325	1	1.48228	1.14475	1.47145	0.275594	0.124755	0	0.00310878
CCDC80	0.00138079	8.36657	0.82181	1	1.15755	0.959649	1.27788	1.07424	0.544207	0.309892	0
CCDC82	0.00277464	4.16358	0.643228	1	0.642148	1.29104	1.61827	0.834961	0.00443314	0.0451955	0.00464188
CCDC84	0.00173536	6.65709	0.663914	1	1.28725	0.858738	1.24788	1.40086	0.360987	0	0
CCDC85C	0.00173155	6.67173	0.604523	1	1.67787	1.2905	1.18084	1.35532	0.330871	0.0101266	0.00807441
CCDC88A	0.00186848	6.18281	0.813927	1	1.20454	1.29247	1.31512	0.830913	0.498445	0.0947458	0
CCDC90B	0.001682	6.86827	0.867112	1	0.914015	0.740564	1.06391	0.972719	0.546196	0.202305	0
CCDC92	0.00150856	7.65794	0.833827	1	0.956034	1.34063	1.20396	0.781928	0.681144	0.218257	0.0351525
CCDC93	0.0054097	2.13551	0.954721	1	0.919527	0.917355	0.984103	0.36087	0.00253229	0.100699	0.00634892
CCHCR1	0.00417403	2.7677	0.646631	1	1.55629	1.77503	0.604439	0.497754	0.0101089	0.0978095	0
CCL2	0.00402278	2.87176	0.833948	1	1.32307	0.752504	1.19013	0.580894	0	0	0
CCM2	0.00312156	3.70085	0.780466	1	1.03083	0.648022	1.01372	0.973942	0.0297658	0.00520237	0.00948433
CCNA2	0.00293086	3.94166	0.931659	1	1.0539	1.02891	1.09419	0.734117	0.216296	0.0102866	0.00979313
CCNB1	0.00304106	3.79882	0.973006	1	0.880585	0.92048	1.02273	0.585598	0.321928	0.0667271	0
CCNB1IP1	0.00254854	4.53297	0.681546	1	0.716399	0.6791	0.697456	1.02905	0.327109	0	0
CCNB2	0.00165785	6.96835	0.777793	1	1.12791	1.30676	1.17105	1.12818	0.571823	0.0201169	0
CCNC	0.00255153	4.52765	0.927459	1	0.983876	0.831861	0.744378	0.722695	0.511415	0.00541499	0.00429163
[truncated: 5,923 more rows]

## Sheet: PTRE_shCCND1_dox_rep1
gene	k	half_life	r_squared	tc_conversion_rate_signal_0_norm	tc_conversion_rate_signal_45_norm	tc_conversion_rate_signal_180_norm	tc_conversion_rate_signal_360_norm	tc_conversion_rate_signal_720_norm	tc_conversion_rate_signal_1440_norm
[truncated: 6,683 more rows]

[truncated: 1 more sheets: PTRE_shCCND1_dox_rep2]
