# Supplementary material for: Cell size-dependent mRNA transcription drives proteome remodeling
Source: Cell Rep. Author manuscript; Available in PMC 2026 Jul 13. (PMC13363025; doi:10.1016/j.celrep.2026.117488)
Supplement: 7 [file NIHMS2190739-supplement-7.xlsx]

## Sheet: sheet_information
Sheet information	Description
rab7a_rep1	Burst trace data from Hbec-kt3 cells with MS2 loops in RAB7A, Replicate 1
rab7a_rep2	Burst trace data from Hbec-kt3 cells with MS2 loops in RAB7A, Replicate 2
rab7a_rep3	Burst trace data from Hbec-kt3 cells with MS2 loops in RAB7A, Replicate 3
rhoa_rep1	Burst trace data from Hbec-kt3 cells with MS2 loops in RHOA, Replicate 1
rhoa_rep2	Burst trace data from Hbec-kt3 cells with MS2 loops in RHOA, Replicate 2

## Sheet: column_information
Column information	Description
id	Cell identification. Describes where to find the cell for manual inspection if needed
burst_period_id	Burst period identification within the cell
period_avg_nuc_area_um2	Average nuclear area during burst in um2
period_avg_nuc_vol_um3	Estimated average nuclear volume during burst in um3
length_min	Length of the ON time in minutes
auc	Area under the burst intensity curve during burst

## Sheet: rab7a_rep1
id	burst_period_id	period_avg_nuc_area_um2	period_avg_nuc_vol_um3	length_min	auc
col3_row3_field01_out_frame0_y139_x589_track18_len292	1	133.634	1544.82	13.3333	222420
col3_row3_field01_out_frame0_y139_x589_track18_len292	2	135.051	1569.45	21.6667	358350
col3_row3_field01_out_frame0_y139_x589_track18_len292	9	137.924	1619.8	25	359560
col3_row3_field01_out_frame0_y139_x589_track18_len292	29	128.698	1460.02	75	1.61533e+06
col3_row3_field01_out_frame0_y139_x589_track18_len292	104	129.692	1476.96	13.3333	155380
col3_row3_field01_out_frame0_y154_x386_track15_len206	21	124.118	1382.77	36.6667	543800
col3_row3_field01_out_frame0_y154_x386_track15_len206	28	120.813	1327.92	33.3333	337410
col3_row3_field01_out_frame0_y189_x86_track19_len113	3	132.447	1524.28	43.3333	656130
col3_row3_field01_out_frame0_y189_x86_track19_len113	7	137.669	1615.31	43.3333	629440
col3_row3_field01_out_frame0_y189_x86_track19_len113	14	138.549	1630.81	20	411550
col3_row3_field01_out_frame0_y234_x728_track31_len612	9	84.2141	772.818	25	200760
col3_row3_field01_out_frame0_y234_x728_track31_len612	23	86.5282	804.89	16.6667	163380
col3_row3_field01_out_frame0_y234_x728_track31_len612	26	76.6714	671.351	5	25295
col3_row3_field01_out_frame0_y234_x728_track31_len612	32	87.7716	822.301	6.66667	41560
col3_row3_field01_out_frame0_y234_x728_track31_len612	34	87.0278	811.871	21.6667	195390
col3_row3_field01_out_frame0_y234_x728_track31_len612	38	86.1808	800.048	43.3333	687580
col3_row3_field01_out_frame0_y234_x728_track31_len612	45	74.4945	642.963	61.6667	600870
col3_row3_field01_out_frame0_y234_x728_track31_len612	57	92.3136	886.948	8.33333	59270
col3_row3_field01_out_frame0_y234_x728_track31_len612	60	94.2038	914.33	43.3333	946560
col3_row3_field01_out_frame0_y234_x728_track31_len612	72	92.0989	883.857	40	408130
col3_row3_field01_out_frame0_y234_x728_track31_len612	80	95.8781	938.813	6.66667	42300
col3_row3_field01_out_frame0_y234_x728_track31_len612	85	90.6215	862.674	5	23450
col3_row3_field01_out_frame0_y234_x728_track31_len612	86	95.8408	938.265	8.33333	51620
col3_row3_field01_out_frame0_y234_x728_track31_len612	89	98.3508	975.365	56.6667	455240
col3_row3_field01_out_frame0_y234_x728_track31_len612	106	101.582	1023.82	6.66667	35560
col3_row3_field01_out_frame0_y252_x506_track17_len331	4	97.7443	966.356	6.66667	50540
col3_row3_field01_out_frame0_y252_x506_track17_len331	39	105.944	1090.47	13.3333	80150
col3_row3_field01_out_frame0_y252_x506_track17_len331	84	100.611	1009.18	30	247610
col3_row3_field01_out_frame0_y252_x506_track17_len331	93	111.948	1184.47	23.3333	218690
col3_row3_field01_out_frame0_y252_x506_track17_len331	117	122.771	1360.32	16.6667	91720
col3_row3_field01_out_frame0_y252_x506_track17_len331	130	113.95	1216.38	5	20410
col3_row3_field01_out_frame0_y252_x506_track17_len331	139	117.241	1269.47	15	87820
col3_row3_field01_out_frame0_y260_x873_track5_len142	1	136.835	1600.65	21.6667	271400
col3_row3_field01_out_frame0_y260_x873_track5_len142	3	149.563	1829.1	48.3333	565755
col3_row3_field01_out_frame0_y260_x873_track5_len142	14	152.665	1886.3	35	394760
col3_row3_field01_out_frame0_y264_x294_track10_len465	4	122.348	1353.3	10	99890
col3_row3_field01_out_frame0_y264_x294_track10_len465	10	145.483	1754.76	8.33333	61520
col3_row3_field01_out_frame0_y264_x294_track10_len465	20	151.925	1872.6	41.6667	699250
col3_row3_field01_out_frame0_y264_x294_track10_len465	24	150.555	1847.33	21.6667	256660
col3_row3_field01_out_frame0_y264_x294_track10_len465	27	146.101	1765.96	51.6667	783720
col3_row3_field01_out_frame0_y264_x294_track10_len465	31	145.862	1761.63	5	28810
col3_row3_field01_out_frame0_y264_x294_track10_len465	32	155.992	1948.29	18.3333	203790
col3_row3_field01_out_frame0_y264_x294_track10_len465	45	156.559	1958.92	8.33333	68970
col3_row3_field01_out_frame0_y264_x294_track10_len465	54	157.06	1968.34	101.667	1530850
col3_row3_field01_out_frame0_y327_x744_track61_len612	7	158.928	2003.55	93.3333	3.34861e+06
col3_row3_field01_out_frame0_y327_x744_track61_len612	28	162.383	2069.24	11.6667	197410
col3_row3_field01_out_frame0_y327_x744_track61_len612	44	150.379	1844.08	11.6667	239580
col3_row3_field01_out_frame0_y327_x744_track61_len612	59	145.104	1747.91	58.3333	1.28054e+06
col3_row3_field01_out_frame0_y327_x744_track61_len612	62	150.746	1850.83	10	173300
col3_row3_field01_out_frame0_y327_x744_track61_len612	69	144.125	1730.24	73.3333	1.75588e+06
col3_row3_field01_out_frame0_y327_x744_track61_len612	101	142.453	1700.24	18.3333	246170
col3_row3_field01_out_frame0_y327_x744_track61_len612	108	141.184	1677.57	23.3333	403210
col3_row3_field01_out_frame0_y327_x744_track61_len612	139	146.97	1781.73	25	372350
col3_row3_field01_out_frame0_y327_x744_track61_len612	145	141.406	1681.52	18.3333	342980
col3_row3_field01_out_frame0_y327_x744_track61_len612	154	143.729	1723.13	21.6667	322060
col3_row3_field01_out_frame0_y342_x1061_track55_len69	2	124.403	1387.54	35	381700
col3_row3_field01_out_frame0_y353_x253_track33_len612	17	84.1791	772.336	6.66667	41800
col3_row3_field01_out_frame0_y353_x253_track33_len612	57	90.1394	855.799	20	196225
col3_row3_field01_out_frame0_y353_x253_track33_len612	83	104.363	1066.15	11.6667	61990
col3_row3_field01_out_frame0_y353_x253_track33_len612	111	89.1441	841.664	5	28380
col3_row3_field01_out_frame0_y353_x253_track33_len612	120	96.4076	946.601	33.3333	246945
col3_row3_field01_out_frame0_y353_x253_track33_len612	148	101.314	1019.77	6.66667	33640
col3_row3_field01_out_frame0_y353_x253_track33_len612	188	100.51	1007.66	36.6667	271980
col3_row3_field01_out_frame0_y367_x100_track6_len361	6	108.317	1127.31	25	640470
col3_row3_field01_out_frame0_y367_x100_track6_len361	15	112.688	1196.23	11.6667	148730
col3_row3_field01_out_frame0_y367_x100_track6_len361	19	111.76	1181.49	8.33333	76740
col3_row3_field01_out_frame0_y367_x100_track6_len361	26	109.562	1146.8	11.6667	128040
col3_row3_field01_out_frame0_y367_x100_track6_len361	37	109.383	1144	21.6667	285140
col3_row3_field01_out_frame0_y367_x100_track6_len361	46	115.971	1248.89	10	99090
col3_row3_field01_out_frame0_y367_x100_track6_len361	47	114.247	1221.14	16.6667	192770
col3_row3_field01_out_frame0_y456_x326_track24_len368	2	111.897	1183.66	10	117030
col3_row3_field01_out_frame0_y456_x326_track24_len368	7	120.725	1326.46	51.6667	603840
col3_row3_field01_out_frame0_y456_x326_track24_len368	26	117.357	1271.35	53.3333	858920
col3_row3_field01_out_frame0_y456_x326_track24_len368	39	123.234	1368.03	10	59650
col3_row3_field01_out_frame0_y456_x326_track24_len368	48	126.919	1429.84	38.3333	388200
col3_row3_field01_out_frame0_y456_x326_track24_len368	57	128.606	1458.46	45	433690
col3_row3_field01_out_frame0_y456_x326_track24_len368	72	130.952	1498.53	6.66667	33650
col3_row3_field01_out_frame0_y456_x326_track24_len368	73	127.446	1438.77	35	308780
col3_row3_field01_out_frame0_y456_x326_track24_len368	81	131.107	1501.2	93.3333	1.08289e+06
col3_row3_field01_out_frame0_y585_x301_track40_len411	74	114.832	1230.54	6.66667	37590
col3_row3_field01_out_frame0_y585_x301_track40_len411	150	120.281	1319.15	41.6667	383270
col3_row3_field01_out_frame0_y585_x301_track40_len411	185	126.477	1422.38	10	54560
col3_row3_field01_out_frame0_y585_x301_track40_len411	204	132.937	1532.74	45	552340
col3_row3_field01_out_frame0_y585_x615_track25_len238	0	145.154	1748.82	71.6667	1.89925e+06
col3_row3_field01_out_frame0_y585_x615_track25_len238	21	152.362	1880.67	120	2543850
col3_row3_field01_out_frame0_y585_x615_track25_len238	36	146.639	1775.71	68.3333	1.65547e+06
col3_row3_field01_out_frame0_y595_x503_track52_len587	7	108.02	1122.69	6.66667	48280
col3_row3_field01_out_frame0_y595_x503_track52_len587	10	106.096	1092.82	18.3333	208590
col3_row3_field01_out_frame0_y595_x503_track52_len587	26	127.433	1438.54	10	70080
col3_row3_field01_out_frame0_y595_x503_track52_len587	39	124.071	1381.99	80	1.03829e+06
col3_row3_field01_out_frame0_y595_x503_track52_len587	47	129.645	1476.17	6.66667	39520
col3_row3_field01_out_frame0_y595_x503_track52_len587	48	128.353	1454.15	146.667	1.90514e+06
col3_row3_field01_out_frame0_y595_x503_track52_len587	90	136.355	1592.24	35	361030
col3_row3_field01_out_frame0_y595_x503_track52_len587	106	133.483	1542.19	28.3333	283910
col3_row3_field01_out_frame0_y595_x503_track52_len587	120	132.72	1528.99	53.3333	607710
col3_row3_field01_out_frame0_y595_x503_track52_len587	133	134.103	1552.96	33.3333	259610
col3_row3_field01_out_frame0_y595_x503_track52_len587	146	130.958	1498.63	13.3333	114080
col3_row3_field01_out_frame0_y595_x503_track52_len587	149	128.852	1462.64	13.3333	107900
col3_row3_field01_out_frame0_y595_x503_track52_len587	160	138.34	1627.12	51.6667	719690
col3_row3_field01_out_frame0_y621_x911_track11_len58	18	101.119	1016.83	20	212120
col3_row3_field01_out_frame0_y635_x40_track34_len612	1	87.0321	811.931	8.33333	87370
col3_row3_field01_out_frame0_y635_x40_track34_len612	5	104.836	1073.41	21.6667	246210
col3_row3_field01_out_frame0_y635_x40_track34_len612	18	109.96	1153.07	10	110220
col3_row3_field01_out_frame0_y635_x40_track34_len612	22	111.562	1178.35	10	114280
col3_row3_field01_out_frame0_y635_x40_track34_len612	35	103.485	1052.73	36.6667	424250
col3_row3_field01_out_frame0_y635_x40_track34_len612	50	111.741	1181.19	16.6667	168700
col3_row3_field01_out_frame0_y635_x40_track34_len612	64	114.783	1229.75	8.33333	77840
col3_row3_field01_out_frame0_y635_x40_track34_len612	104	115.98	1249.03	33.3333	307220
col3_row3_field01_out_frame0_y635_x40_track34_len612	113	120.823	1328.09	10	80840
col3_row3_field01_out_frame0_y635_x40_track34_len612	119	117.247	1269.55	8.33333	59030
col3_row3_field01_out_frame0_y651_x146_track12_len95	4	119.386	1304.46	11.6667	95170
col3_row3_field01_out_frame0_y651_x146_track12_len95	25	116.253	1253.45	11.6667	73205
col3_row3_field01_out_frame0_y651_x146_track12_len95	41	109.777	1150.19	35	399320
col3_row3_field01_out_frame0_y651_x146_track12_len95	54	105.326	1080.94	10	61520
col3_row3_field01_out_frame0_y664_x408_track58_len274	2	92.4255	888.562	21.6667	243790
col3_row3_field01_out_frame0_y664_x408_track58_len274	17	94.6317	920.566	35	325800
col3_row3_field01_out_frame0_y664_x408_track58_len274	59	98.0896	971.481	16.6667	118200
col3_row3_field01_out_frame0_y664_x408_track58_len274	80	99.2131	988.22	45	538770
col3_row3_field01_out_frame0_y664_x408_track58_len274	91	86.4613	803.957	20	196680
col3_row3_field01_out_frame0_y664_x408_track58_len274	101	99.8722	998.084	38.3333	424960
col3_row3_field01_out_frame0_y728_x245_track28_len556	3	84.7782	780.596	18.3333	370530
col3_row3_field01_out_frame0_y728_x245_track28_len556	8	107.672	1117.25	51.6667	833590
col3_row3_field01_out_frame0_y728_x245_track28_len556	14	97.2259	958.679	15	140670
col3_row3_field01_out_frame0_y728_x245_track28_len556	16	113.326	1206.41	73.3333	1.34353e+06
col3_row3_field01_out_frame0_y728_x245_track28_len556	23	127.205	1434.68	86.6667	1282030
col3_row3_field01_out_frame0_y728_x245_track28_len556	35	122.369	1353.65	55	962855
col3_row3_field01_out_frame0_y728_x245_track28_len556	39	144.055	1728.99	33.3333	344750
col3_row3_field01_out_frame0_y728_x245_track28_len556	45	156.463	1957.13	15	126550
col3_row3_field01_out_frame0_y728_x245_track28_len556	48	132.802	1530.41	20	237570
col3_row3_field01_out_frame0_y728_x245_track28_len556	50	130.146	1484.73	75	990485
col3_row3_field01_out_frame0_y728_x245_track28_len556	61	134.643	1562.34	48.3333	492280
col3_row3_field01_out_frame0_y728_x245_track28_len556	75	138.746	1634.29	8.33333	67030
col3_row3_field01_out_frame0_y749_x654_track23_len168	7	192.409	2668.94	10	119570
col3_row3_field01_out_frame0_y749_x654_track23_len168	15	192.848	2678.07	25	496210
col3_row3_field01_out_frame0_y749_x654_track23_len168	20	209.684	3036.32	80	1.58091e+06
col3_row3_field01_out_frame0_y749_x654_track23_len168	32	218.327	3225.97	10	158640
col3_row3_field01_out_frame0_y761_x435_track37_len73	14	116.753	1261.54	31.6667	511155
col3_row3_field01_out_frame0_y761_x435_track37_len73	31	115.649	1243.68	6.66667	52460
col3_row3_field01_out_frame0_y786_x296_track29_len296	0	110.78	1165.98	25	388970
col3_row3_field01_out_frame0_y786_x296_track29_len296	14	109.048	1138.75	46.6667	498090
col3_row3_field01_out_frame0_y786_x296_track29_len296	66	137.015	1603.81	23.3333	221770
col3_row3_field01_out_frame0_y786_x296_track29_len296	85	135.93	1584.79	15	142960
col3_row3_field01_out_frame0_y786_x296_track29_len296	116	114.468	1224.7	18.3333	162980
col3_row3_field01_out_frame0_y786_x296_track29_len296	128	132.389	1523.27	30	314040
col3_row3_field01_out_frame0_y886_x405_track57_len287	42	144.031	1728.56	78.3333	946180
col3_row3_field01_out_frame0_y886_x405_track57_len287	68	135.848	1583.37	50	622220
col3_row3_field01_out_frame0_y944_x619_track3_len234	2	92.1339	884.361	6.66667	63440
col3_row3_field01_out_frame0_y944_x619_track3_len234	8	103.693	1055.9	10	123060
col3_row3_field01_out_frame0_y944_x619_track3_len234	10	103.446	1052.13	8.33333	90830
col3_row3_field01_out_frame0_y944_x619_track3_len234	11	104.582	1069.5	18.3333	174960
col3_row3_field01_out_frame0_y944_x619_track3_len234	16	103.089	1046.69	15	190305
col3_row3_field01_out_frame0_y944_x619_track3_len234	24	98.0709	971.204	10	103110
col3_row3_field01_out_frame0_y944_x619_track3_len234	26	95.5243	933.621	20	250700
col3_row3_field01_out_frame0_y944_x619_track3_len234	30	102.602	1039.29	13.3333	192830
col3_row3_field01_out_frame104_y109_x583_track266_len89	4	100.03	1000.46	30	480670
col3_row3_field01_out_frame10_y560_x742_track98_len241	7	93.5958	905.492	20	192590
col3_row3_field01_out_frame10_y560_x742_track98_len241	22	98.242	973.746	30	403880
col3_row3_field01_out_frame10_y560_x742_track98_len241	38	104.712	1071.5	30	305430
col3_row3_field01_out_frame10_y560_x742_track98_len241	56	107.92	1121.12	16.6667	153900
col3_row3_field01_out_frame10_y560_x742_track98_len241	59	100.399	1005.98	30	485800
col3_row3_field01_out_frame11_y874_x34_track100_len601	12	118.863	1295.9	48.3333	911030
col3_row3_field01_out_frame11_y874_x34_track100_len601	17	126.137	1416.66	91.6667	3.55504e+06
col3_row3_field01_out_frame11_y874_x34_track100_len601	20	131.644	1510.43	393.333	11529645
col3_row3_field01_out_frame11_y874_x34_track100_len601	61	102.325	1035.08	73.3333	1.6995e+06
col3_row3_field01_out_frame11_y874_x34_track100_len601	75	127.75	1443.91	13.3333	209520
col3_row3_field01_out_frame12_y1044_x783_track104_len108	8	139.808	1653.1	11.6667	118140
col3_row3_field01_out_frame12_y1044_x783_track104_len108	12	137.467	1611.75	8.33333	73090
col3_row3_field01_out_frame12_y1044_x783_track104_len108	21	140.459	1664.65	45	659410
col3_row3_field01_out_frame14_y38_x63_track109_len405	22	150.419	1844.82	8.33333	147600
col3_row3_field01_out_frame14_y38_x63_track109_len405	34	141.4	1681.41	53.3333	1.24671e+06
col3_row3_field01_out_frame14_y38_x63_track109_len405	52	156.981	1966.85	43.3333	702440
col3_row3_field01_out_frame14_y38_x63_track109_len405	59	171.601	2247.91	28.3333	436120
col3_row3_field01_out_frame14_y38_x63_track109_len405	82	162.544	2072.31	26.6667	565230
col3_row3_field01_out_frame14_y38_x63_track109_len405	107	164.982	2119.12	36.6667	529010
col3_row3_field01_out_frame14_y38_x63_track109_len405	115	193.257	2686.6	38.3333	775260
col3_row3_field01_out_frame14_y38_x63_track109_len405	123	202.935	2890.91	8.33333	100780
col3_row3_field01_out_frame14_y38_x63_track109_len405	128	213.42	3117.83	5	44000
col3_row3_field01_out_frame14_y38_x63_track109_len405	142	184.738	2510.93	106.667	2460210
col3_row3_field01_out_frame14_y38_x63_track109_len405	163	174.692	2308.92	6.66667	60750
col3_row3_field01_out_frame154_y594_x26_track326_len186	24	90.9877	867.908	18.3333	116675
col3_row3_field01_out_frame154_y594_x26_track326_len186	28	96.5235	948.308	40	434470
col3_row3_field01_out_frame154_y594_x26_track326_len186	39	96.2641	944.487	18.3333	115770
col3_row3_field01_out_frame16_y706_x27_track115_len596	4	93.9263	910.292	30	542040
col3_row3_field01_out_frame16_y706_x27_track115_len596	9	101.603	1024.14	33.3333	413050
col3_row3_field01_out_frame16_y706_x27_track115_len596	20	104.953	1075.2	10	119730
col3_row3_field01_out_frame16_y706_x27_track115_len596	22	110.59	1162.98	56.6667	912360
col3_row3_field01_out_frame16_y706_x27_track115_len596	31	108.407	1128.72	36.6667	400090
col3_row3_field01_out_frame16_y706_x27_track115_len596	45	112.401	1191.67	71.6667	907680
col3_row3_field01_out_frame16_y706_x27_track115_len596	58	117.687	1276.72	163.333	2627980
col3_row3_field01_out_frame16_y706_x27_track115_len596	70	119.712	1309.8	41.6667	505360
col3_row3_field01_out_frame16_y706_x27_track115_len596	72	111.352	1175.03	10	111250
col3_row3_field01_out_frame16_y706_x27_track115_len596	75	117.381	1271.74	30	542620
col3_row3_field01_out_frame16_y706_x27_track115_len596	84	127.615	1441.62	15	141190
col3_row3_field01_out_frame170_y525_x30_track340_len328	10	147.105	1784.19	55	1.02718e+06
col3_row3_field01_out_frame170_y525_x30_track340_len328	29	172.855	2272.61	15	174070
col3_row3_field01_out_frame170_y525_x30_track340_len328	37	147.641	1793.95	40	979100
col3_row3_field01_out_frame170_y525_x30_track340_len328	42	159.808	2020.21	85	1.70731e+06
col3_row3_field01_out_frame170_y525_x30_track340_len328	49	167.803	2173.71	60	1146560
col3_row3_field01_out_frame170_y525_x30_track340_len328	59	120.67	1325.57	51.6667	822860
col3_row3_field01_out_frame170_y525_x30_track340_len328	71	125.159	1400.22	33.3333	573870
col3_row3_field01_out_frame182_y743_x1125_track359_len186	4	84.8304	781.317	31.6667	492300
col3_row3_field01_out_frame182_y743_x1125_track359_len186	19	88.2457	828.973	28.3333	311100
col3_row3_field01_out_frame182_y743_x1125_track359_len186	28	96.3651	945.974	26.6667	354420
col3_row3_field01_out_frame182_y743_x1125_track359_len186	41	105.1	1077.47	5	24880
col3_row3_field01_out_frame188_y1042_x883_track368_len209	1	138.831	1635.79	13.3333	137510
col3_row3_field01_out_frame188_y1042_x883_track368_len209	7	139.957	1655.74	28.3333	285470
col3_row3_field01_out_frame188_y1042_x883_track368_len209	12	148.57	1810.91	31.6667	577950
col3_row3_field01_out_frame188_y1042_x883_track368_len209	24	164.402	2107.96	35	331690
col3_row3_field01_out_frame188_y1042_x883_track368_len209	48	139.793	1652.83	6.66667	49650
col3_row3_field01_out_frame188_y1042_x883_track368_len209	51	146.5	1773.19	10	82750
col3_row3_field01_out_frame1_y773_x32_track75_len584	12	110.819	1166.59	21.6667	350690
col3_row3_field01_out_frame1_y773_x32_track75_len584	22	106.114	1093.09	21.6667	286380
col3_row3_field01_out_frame1_y773_x32_track75_len584	33	114.826	1230.44	53.3333	602480
col3_row3_field01_out_frame1_y773_x32_track75_len584	53	114.479	1224.86	41.6667	596340
col3_row3_field01_out_frame1_y773_x32_track75_len584	70	115.184	1236.2	8.33333	67330
col3_row3_field01_out_frame1_y773_x32_track75_len584	118	120.875	1328.94	15	155580
col3_row3_field01_out_frame1_y773_x32_track75_len584	121	113.024	1201.59	10	100260
col3_row3_field01_out_frame1_y773_x32_track75_len584	124	116.467	1256.91	28.3333	353700
col3_row3_field01_out_frame1_y773_x32_track75_len584	136	120.718	1326.35	25	297510
col3_row3_field01_out_frame1_y773_x32_track75_len584	148	119.805	1311.34	21.6667	284270
col3_row3_field01_out_frame212_y1039_x759_track393_len161	66	166.476	2147.97	10	56800
col3_row3_field01_out_frame212_y1039_x759_track393_len161	163	143.459	1718.27	18.3333	93980
col3_row3_field01_out_frame212_y1039_x759_track393_len161	189	146.78	1778.28	8.33333	36510
col3_row3_field01_out_frame212_y1039_x759_track393_len161	202	117.797	1278.5	8.33333	49220
col3_row3_field01_out_frame217_y1051_x810_track395_len238	6	125.582	1407.32	5	42710
col3_row3_field01_out_frame217_y1051_x810_track395_len238	23	133.299	1539	31.6667	472270
col3_row3_field01_out_frame217_y1051_x810_track395_len238	48	135.125	1570.73	35	368250
col3_row3_field01_out_frame217_y1051_x810_track395_len238	58	142.583	1702.55	38.3333	475720
col3_row3_field01_out_frame21_y200_x23_track130_len283	5	108.945	1137.14	41.6667	830300
col3_row3_field01_out_frame21_y200_x23_track130_len283	8	131.254	1503.73	35	537540
col3_row3_field01_out_frame21_y200_x23_track130_len283	13	140.061	1657.59	23.3333	314740
col3_row3_field01_out_frame21_y200_x23_track130_len283	15	139.851	1653.86	13.3333	184290
col3_row3_field01_out_frame21_y200_x23_track130_len283	30	153.618	1903.99	23.3333	351360
col3_row3_field01_out_frame21_y955_x608_track131_len506	13	111.033	1169.97	26.6667	332650
col3_row3_field01_out_frame21_y955_x608_track131_len506	28	118.21	1285.23	71.6667	1169470
col3_row3_field01_out_frame21_y955_x608_track131_len506	60	120.173	1317.38	80	1025260
col3_row3_field01_out_frame21_y955_x608_track131_len506	86	107.676	1117.33	13.3333	142760
col3_row3_field01_out_frame21_y955_x608_track131_len506	99	104.027	1061.01	10	73980
col3_row3_field01_out_frame21_y955_x608_track131_len506	101	121.62	1341.24	133.333	1.93279e+06
col3_row3_field01_out_frame21_y955_x608_track131_len506	124	130.363	1488.45	71.6667	803855
col3_row3_field01_out_frame21_y955_x608_track131_len506	139	122.043	1348.24	8.33333	70490
col3_row3_field01_out_frame21_y955_x608_track131_len506	152	127.756	1444.01	6.66667	53400
col3_row3_field01_out_frame242_y537_x27_track411_len240	5	104.178	1063.32	16.6667	238670
col3_row3_field01_out_frame242_y537_x27_track411_len240	9	99.9708	999.563	30	382460
col3_row3_field01_out_frame242_y537_x27_track411_len240	17	106.305	1096.05	51.6667	560425
col3_row3_field01_out_frame242_y537_x27_track411_len240	43	107.494	1114.49	58.3333	571000
col3_row3_field01_out_frame242_y537_x27_track411_len240	68	100.419	1006.3	10	68780
col3_row3_field01_out_frame245_y703_x28_track412_len367	7	127.684	1442.79	28.3333	302860
col3_row3_field01_out_frame245_y703_x28_track412_len367	17	110.18	1156.52	43.3333	671200
col3_row3_field01_out_frame245_y703_x28_track412_len367	31	123.747	1376.59	10	90610
col3_row3_field01_out_frame245_y703_x28_track412_len367	38	115.842	1246.81	31.6667	468130
col3_row3_field01_out_frame245_y703_x28_track412_len367	42	127.775	1444.34	5	30110
col3_row3_field01_out_frame245_y703_x28_track412_len367	46	123.485	1372.21	35	427510
col3_row3_field01_out_frame245_y703_x28_track412_len367	54	121.443	1338.31	56.6667	591870
col3_row3_field01_out_frame245_y703_x28_track412_len367	66	124.292	1385.68	45	381290
col3_row3_field01_out_frame245_y703_x28_track412_len367	81	136.547	1595.6	36.6667	335470
col3_row3_field01_out_frame245_y703_x28_track412_len367	96	142.841	1707.18	40	568990
col3_row3_field01_out_frame246_y1046_x753_track415_len175	15	115.745	1245.24	35	395810
col3_row3_field01_out_frame246_y1046_x753_track415_len175	36	122.376	1353.77	33.3333	401120
col3_row3_field01_out_frame246_y1046_x753_track415_len175	85	122.026	1347.96	26.6667	192020
col3_row3_field01_out_frame246_y1046_x753_track415_len175	114	125.306	1402.68	6.66667	36420
col3_row3_field01_out_frame257_y1055_x814_track423_len164	4	79.8547	713.593	26.6667	298200
col3_row3_field01_out_frame257_y1055_x814_track423_len164	46	94.5538	919.429	21.6667	293250
col3_row3_field01_out_frame281_y1039_x636_track443_len214	12	162.985	2080.76	5	31100
col3_row3_field01_out_frame281_y1039_x636_track443_len214	23	151.115	1857.63	18.3333	182100
col3_row3_field01_out_frame281_y1039_x636_track443_len214	28	161.402	2050.51	8.33333	90290
col3_row3_field01_out_frame283_y460_x1070_track446_len316	5	97.3488	960.496	38.3333	710570
col3_row3_field01_out_frame283_y460_x1070_track446_len316	11	96.9524	954.636	63.3333	1359820
col3_row3_field01_out_frame283_y460_x1070_track446_len316	14	91.1396	870.083	53.3333	994880
col3_row3_field01_out_frame283_y460_x1070_track446_len316	21	95.3726	931.399	10	136940
col3_row3_field01_out_frame283_y460_x1070_track446_len316	22	98.2389	973.7	66.6667	1383660
col3_row3_field01_out_frame283_y460_x1070_track446_len316	28	101.762	1026.55	28.3333	487360
col3_row3_field01_out_frame283_y460_x1070_track446_len316	33	102.06	1031.06	10	121820
col3_row3_field01_out_frame291_y1049_x831_track456_len137	2	102.317	1034.95	16.6667	149520
col3_row3_field01_out_frame291_y1049_x831_track456_len137	13	104.16	1063.04	13.3333	99810
col3_row3_field01_out_frame291_y1049_x831_track456_len137	20	100.27	1004.06	11.6667	89900
col3_row3_field01_out_frame291_y1049_x831_track456_len137	37	94.025	911.727	53.3333	758050
col3_row3_field01_out_frame296_y539_x1241_track458_len184	4	114.895	1231.55	8.33333	70920
col3_row3_field01_out_frame296_y539_x1241_track458_len184	7	105.739	1087.31	33.3333	527430
col3_row3_field01_out_frame2_y511_x28_track81_len408	21	111.971	1184.83	21.6667	317630
col3_row3_field01_out_frame2_y511_x28_track81_len408	37	130.613	1492.73	13.3333	124750
col3_row3_field01_out_frame2_y511_x28_track81_len408	55	137.661	1615.17	26.6667	275180
col3_row3_field01_out_frame2_y511_x28_track81_len408	72	140.742	1669.7	8.33333	77600
col3_row3_field01_out_frame2_y511_x28_track81_len408	82	134.799	1565.05	25	244810
col3_row3_field01_out_frame2_y511_x28_track81_len408	93	138.222	1625.05	20	225400
col3_row3_field01_out_frame2_y511_x28_track81_len408	106	134.396	1558.05	20	247170
col3_row3_field01_out_frame2_y511_x28_track81_len408	123	137.157	1606.3	13.3333	106260
col3_row3_field01_out_frame2_y511_x28_track81_len408	130	138.132	1623.46	33.3333	482890
col3_row3_field01_out_frame2_y511_x28_track81_len408	140	130.686	1493.97	36.6667	458530
col3_row3_field01_out_frame310_y1044_x630_track475_len194	0	120.233	1318.36	35	320160
col3_row3_field01_out_frame310_y1044_x630_track475_len194	19	115.883	1247.46	21.6667	155980
col3_row3_field01_out_frame310_y1044_x630_track475_len194	30	114.446	1224.34	75	650710
col3_row3_field01_out_frame317_y476_x496_track490_len152	18	128.108	1449.99	8.33333	42280
col3_row3_field01_out_frame317_y476_x496_track490_len152	23	134.591	1561.43	6.66667	29720
col3_row3_field01_out_frame317_y476_x496_track490_len152	31	134.089	1552.71	11.6667	62030
col3_row3_field01_out_frame317_y476_x496_track490_len152	55	135.139	1570.98	20	108370
col3_row3_field01_out_frame317_y908_x29_track489_len295	4	99.7272	995.911	13.3333	127180
col3_row3_field01_out_frame317_y908_x29_track489_len295	40	91.749	878.825	10	81860
col3_row3_field01_out_frame317_y908_x29_track489_len295	57	87.931	824.543	10	85220
col3_row3_field01_out_frame317_y908_x29_track489_len295	60	90.4427	860.122	16.6667	168820
col3_row3_field01_out_frame317_y908_x29_track489_len295	63	99.1247	986.899	48.3333	542470
col3_row3_field01_out_frame317_y908_x29_track489_len295	75	96.0025	940.641	20	205365
col3_row3_field01_out_frame328_y1037_x22_track504_len284	10	93.8252	908.823	15	224990
col3_row3_field01_out_frame328_y1037_x22_track504_len284	28	79.0633	703.011	8.33333	106290
col3_row3_field01_out_frame328_y1037_x22_track504_len284	30	88.3198	830.017	8.33333	108920
col3_row3_field01_out_frame328_y1037_x22_track504_len284	43	97.6331	964.707	21.6667	313230
col3_row3_field01_out_frame336_y1053_x461_track515_len276	11	97.5716	963.796	61.6667	1.2888e+06
col3_row3_field01_out_frame336_y1053_x461_track515_len276	28	97.2661	959.273	20	375820
col3_row3_field01_out_frame34_y346_x26_track155_len85	7	100.583	1008.75	10	102680
col3_row3_field01_out_frame34_y346_x26_track155_len85	18	101.675	1025.23	26.6667	398740
col3_row3_field01_out_frame354_y1050_x687_track535_len258	13	108.721	1133.63	18.3333	245440
col3_row3_field01_out_frame354_y1050_x687_track535_len258	24	116.168	1252.07	85	1260660
col3_row3_field01_out_frame354_y1050_x687_track535_len258	28	114.947	1232.39	11.6667	116070
col3_row3_field01_out_frame360_y1052_x355_track545_len231	1	99.2023	988.059	26.6667	572790
col3_row3_field01_out_frame360_y1052_x355_track545_len231	8	118.934	1297.06	10	145570
col3_row3_field01_out_frame360_y1052_x355_track545_len231	12	107.595	1116.06	48.3333	858550
col3_row3_field01_out_frame360_y1052_x355_track545_len231	29	95.6631	935.656	38.3333	818260
col3_row3_field01_out_frame360_y1052_x355_track545_len231	42	115.784	1245.87	28.3333	333060
col3_row3_field01_out_frame360_y1052_x355_track545_len231	45	115.824	1246.52	58.3333	1111740
col3_row3_field01_out_frame360_y1052_x355_track545_len231	55	105.458	1082.98	5	47650
col3_row3_field01_out_frame368_y641_x31_track556_len244	22	106.855	1104.57	80	713230
col3_row3_field01_out_frame368_y641_x31_track556_len244	63	108.811	1135.04	8.33333	47750
col3_row3_field01_out_frame369_y1056_x466_track558_len243	0	103.778	1057.21	5	44450
col3_row3_field01_out_frame369_y1056_x466_track558_len243	9	90.286	857.888	11.6667	99540
col3_row3_field01_out_frame369_y1056_x466_track558_len243	14	101.891	1028.5	26.6667	380120
col3_row3_field01_out_frame369_y1056_x466_track558_len243	22	110.099	1155.25	60	996690
col3_row3_field01_out_frame378_y1052_x788_track573_len156	1	86.2955	801.645	30	621310
col3_row3_field01_out_frame378_y1052_x788_track573_len156	18	100.901	1013.55	5	23480
col3_row3_field01_out_frame378_y1052_x788_track573_len156	21	93.3587	902.053	13.3333	99640
col3_row3_field01_out_frame378_y1052_x788_track573_len156	28	96.5904	949.294	25	239920
col3_row3_field01_out_frame378_y511_x31_track571_len234	3	107.565	1115.6	10	102020
col3_row3_field01_out_frame378_y511_x31_track571_len234	16	119.148	1300.55	98.3333	1349640
col3_row3_field01_out_frame378_y511_x31_track571_len234	39	121.928	1346.35	76.6667	971890
col3_row3_field01_out_frame378_y511_x31_track571_len234	60	128.424	1455.35	26.6667	227610
col3_row3_field01_out_frame378_y511_x31_track571_len234	67	133.042	1534.56	15	130315
col3_row3_field01_out_frame378_y511_x31_track571_len234	84	140.805	1670.8	25	220710
col3_row3_field01_out_frame385_y1047_x691_track584_len227	0	116.635	1259.63	15	220090
col3_row3_field01_out_frame385_y1047_x691_track584_len227	20	124.629	1391.33	48.3333	486540
col3_row3_field01_out_frame385_y1047_x691_track584_len227	29	125.327	1403.03	86.6667	1.0111e+06
col3_row3_field01_out_frame389_y549_x327_track590_len97	0	75.6543	658.037	50	460605
col3_row3_field01_out_frame389_y549_x327_track590_len97	11	72.2532	614.166	18.3333	159200
col3_row3_field01_out_frame393_y1051_x837_track594_len219	3	137.41	1610.75	18.3333	187860
col3_row3_field01_out_frame393_y1051_x837_track594_len219	7	138.306	1626.53	43.3333	477580
col3_row3_field01_out_frame393_y1051_x837_track594_len219	17	143.361	1716.5	11.6667	108950
col3_row3_field01_out_frame393_y1051_x837_track594_len219	18	138.043	1621.89	45	804060
col3_row3_field01_out_frame394_y461_x31_track595_len218	3	102.97	1044.88	6.66667	58250
col3_row3_field01_out_frame394_y461_x31_track595_len218	12	102.582	1038.98	31.6667	547200
col3_row3_field01_out_frame394_y461_x31_track595_len218	15	109.075	1139.17	48.3333	679995
col3_row3_field01_out_frame394_y461_x31_track595_len218	36	113.156	1203.7	10	73330
col3_row3_field01_out_frame397_y362_x190_track597_len215	20	80.7771	725.993	10	64960
col3_row3_field01_out_frame397_y362_x190_track597_len215	41	101.601	1024.11	5	24020
col3_row3_field01_out_frame408_y1053_x602_track611_len204	3	92.8174	894.22	8.33333	75950
col3_row3_field01_out_frame408_y1053_x602_track611_len204	19	95.6915	936.073	13.3333	166720
col3_row3_field01_out_frame408_y1053_x602_track611_len204	22	91.3758	873.467	6.66667	49880
col3_row3_field01_out_frame408_y1053_x602_track611_len204	25	96.6246	949.798	5	29850
col3_row3_field01_out_frame408_y1053_x602_track611_len204	35	108.207	1125.6	6.66667	41650
col3_row3_field01_out_frame408_y1053_x602_track611_len204	52	112.464	1192.67	6.66667	43770
col3_row3_field01_out_frame408_y417_x25_track610_len204	1	84.5465	777.398	13.3333	186110
col3_row3_field01_out_frame408_y417_x25_track610_len204	16	85.806	794.834	41.6667	513690
col3_row3_field01_out_frame408_y417_x25_track610_len204	22	82.3945	747.906	6.66667	38770
col3_row3_field01_out_frame408_y417_x25_track610_len204	30	92.5252	890	36.6667	448360
col3_row3_field01_out_frame414_y561_x27_track618_len160	11	90.937	867.183	35	609180
col3_row3_field01_out_frame414_y561_x27_track618_len160	20	90.4543	860.288	20	243940
col3_row3_field01_out_frame414_y561_x27_track618_len160	25	95.1495	928.132	21.6667	210430
col3_row3_field01_out_frame416_y580_x137_track620_len108	23	80.9171	727.881	5	24940
col3_row3_field01_out_frame416_y580_x137_track620_len108	27	81.0796	730.075	18.3333	186500
col3_row3_field01_out_frame416_y580_x137_track620_len108	36	81.0415	729.56	13.3333	150660
col3_row3_field01_out_frame422_y1054_x705_track629_len133	0	89.5982	848.103	8.33333	86620
col3_row3_field01_out_frame422_y1054_x705_track629_len133	5	81.8676	740.743	56.6667	714260
col3_row3_field01_out_frame435_y999_x27_track646_len177	3	97.6223	964.547	21.6667	344060
col3_row3_field01_out_frame435_y999_x27_track646_len177	20	100.462	1006.94	6.66667	44760
col3_row3_field01_out_frame436_y435_x33_track649_len176	6	126.251	1418.58	8.33333	88420
col3_row3_field01_out_frame436_y435_x33_track649_len176	8	125.365	1403.66	10	134060
col3_row3_field01_out_frame436_y435_x33_track649_len176	14	124.9	1395.86	43.3333	622900
col3_row3_field01_out_frame438_y1057_x650_track656_len174	5	81.8813	740.93	6.66667	38880
col3_row3_field01_out_frame438_y1057_x650_track656_len174	13	81.2125	731.871	10	67810
col3_row3_field01_out_frame438_y1057_x650_track656_len174	15	81.2903	732.923	5	27780
col3_row3_field01_out_frame438_y1057_x650_track656_len174	40	81.3847	734.2	23.3333	190520
col3_row3_field01_out_frame438_y1057_x650_track656_len174	47	84.4567	776.16	8.33333	47520
col3_row3_field01_out_frame439_y1048_x927_track661_len173	1	83.9562	769.271	31.6667	460940
col3_row3_field01_out_frame439_y1048_x927_track661_len173	8	90.6459	863.023	23.3333	247390
col3_row3_field01_out_frame439_y1048_x927_track661_len173	16	95.7985	937.644	28.3333	223010
col3_row3_field01_out_frame439_y1048_x927_track661_len173	23	91.7257	878.489	15	123880
col3_row3_field01_out_frame439_y1048_x927_track661_len173	24	98.8107	982.214	11.6667	105230
col3_row3_field01_out_frame448_y1052_x645_track675_len164	8	91.7115	878.285	38.3333	407980
col3_row3_field01_out_frame448_y1052_x645_track675_len164	41	97.3923	961.14	36.6667	357630
col3_row3_field01_out_frame458_y558_x31_track685_len154	4	79.7079	711.626	20	217560
col3_row3_field01_out_frame458_y558_x31_track685_len154	11	94.5134	918.84	13.3333	123620
col3_row3_field01_out_frame458_y558_x31_track685_len154	15	108.163	1124.91	60	1.15877e+06
col3_row3_field01_out_frame458_y558_x31_track685_len154	22	118.143	1284.14	15	143750
col3_row3_field01_out_frame464_y1047_x680_track696_len148	4	109.433	1144.78	35	553000
col3_row3_field01_out_frame464_y1047_x680_track696_len148	15	110.392	1159.87	56.6667	762160
col3_row3_field01_out_frame464_y1047_x680_track696_len148	26	125.785	1410.72	8.33333	83070
col3_row3_field01_out_frame472_y1047_x791_track712_len140	0	106.273	1095.56	50	600640
col3_row3_field01_out_frame472_y1047_x791_track712_len140	25	101.601	1024.11	43.3333	390710
col3_row3_field01_out_frame473_y1047_x648_track716_len117	2	93.424	902.999	16.6667	184630
col3_row3_field01_out_frame473_y1047_x648_track716_len117	12	105.577	1084.82	15	154920
col3_row3_field01_out_frame473_y1047_x648_track716_len117	28	97.7035	965.751	13.3333	95840
col3_row3_field01_out_frame473_y1047_x648_track716_len117	38	97.811	967.345	11.6667	99530
col3_row3_field01_out_frame476_y523_x29_track725_len136	1	111.05	1170.24	46.6667	661990
col3_row3_field01_out_frame476_y523_x29_track725_len136	11	121.735	1343.14	76.6667	1.10388e+06
col3_row3_field01_out_frame476_y523_x29_track725_len136	26	129.131	1467.4	25	354490
col3_row3_field01_out_frame484_y1041_x532_track742_len128	8	124.154	1383.38	33.3333	295340
col3_row3_field01_out_frame484_y1041_x532_track742_len128	31	127.66	1442.39	8.33333	50190
col3_row3_field01_out_frame484_y1041_x532_track742_len128	39	146.811	1778.84	45	379810
col3_row3_field01_out_frame500_y426_x27_track766_len112	0	83.6017	764.404	13.3333	186860
col3_row3_field01_out_frame500_y426_x27_track766_len112	10	102.56	1038.65	38.3333	518660
col3_row3_field01_out_frame510_y1051_x729_track782_len102	3	121.29	1335.79	5	32600
col3_row3_field01_out_frame510_y1051_x729_track782_len102	8	125.66	1408.63	5	27820
col3_row3_field01_out_frame510_y1051_x729_track782_len102	9	127.39	1437.81	8.33333	71240
col3_row3_field01_out_frame516_y1051_x643_track790_len96	25	110.785	1166.06	26.6667	431690
col3_row3_field01_out_frame516_y1051_x643_track790_len96	34	113.232	1204.9	30	521650
col3_row3_field01_out_frame554_y1010_x559_track853_len56	3	203.331	2899.38	20	246050
col3_row3_field01_out_frame554_y1010_x559_track853_len56	16	204.038	2914.52	55	626850
col3_row3_field01_out_frame558_y767_x36_track859_len54	6	90.085	855.024	10	96980
col3_row3_field01_out_frame6_y83_x31_track90_len219	8	135.302	1573.83	6.66667	93410
col3_row3_field01_out_frame6_y83_x31_track90_len219	14	156.142	1951.1	260	4009230
col3_row3_field01_out_frame6_y83_x31_track90_len219	72	146.677	1776.41	8.33333	84520
col3_row3_field01_out_frame70_y104_x176_track215_len91	1	97.0768	956.474	21.6667	255580
col3_row3_field01_out_frame70_y104_x176_track215_len91	11	113.946	1216.33	31.6667	254880
col3_row3_field01_out_frame70_y104_x176_track215_len91	16	122.717	1359.43	6.66667	37720
col3_row3_field01_out_frame70_y104_x176_track215_len91	19	103.483	1052.7	5	26620
col3_row3_field01_out_frame83_y324_x33_track233_len354	4	113.963	1216.6	13.3333	150730
col3_row3_field01_out_frame83_y324_x33_track233_len354	28	129.657	1476.37	6.66667	44210
col3_row3_field01_out_frame83_y324_x33_track233_len354	51	135.482	1576.97	11.6667	83400
col3_row3_field01_out_frame83_y324_x33_track233_len354	65	151.725	1868.9	8.33333	50410
col3_row3_field01_out_frame83_y324_x33_track233_len354	81	142.286	1697.24	78.3333	911870
col3_row3_field01_out_frame83_y324_x33_track233_len354	107	135.28	1573.44	41.6667	463610
col3_row3_field01_out_frame83_y324_x33_track233_len354	122	140.744	1669.72	31.6667	462090
col3_row3_field01_out_frame86_y969_x730_track239_len509	28	83.387	761.461	36.6667	461470
col3_row3_field01_out_frame86_y969_x730_track239_len509	45	77.7501	685.569	18.3333	186560
col3_row3_field01_out_frame86_y969_x730_track239_len509	63	77.9495	688.208	18.3333	184030
col3_row3_field01_out_frame86_y969_x730_track239_len509	80	79.3253	706.509	38.3333	424300
col3_row3_field01_out_frame86_y969_x730_track239_len509	89	80.746	725.573	45	459490
col3_row3_field01_out_frame86_y969_x730_track239_len509	97	83.044	756.768	85	985520
col3_row3_field01_out_frame86_y969_x730_track239_len509	112	85.8435	795.355	21.6667	198900
col3_row3_field01_out_frame86_y969_x730_track239_len509	119	83.9166	768.727	66.6667	784595
col3_row3_field01_out_frame86_y969_x730_track239_len509	136	83.4831	762.778	5	36250
col3_row3_field01_out_frame88_y529_x26_track241_len460	10	107.729	1118.14	8.33333	90320
col3_row3_field01_out_frame88_y529_x26_track241_len460	15	96.258	944.398	11.6667	165110
col3_row3_field01_out_frame88_y529_x26_track241_len460	20	98.8718	983.125	20	334620
col3_row3_field01_out_frame88_y529_x26_track241_len460	25	90.6598	863.221	21.6667	313960
col3_row3_field01_out_frame88_y529_x26_track241_len460	42	93.0969	898.261	30	359670
col3_row3_field01_out_frame92_y208_x29_track246_len308	4	129.045	1465.93	75	1.24465e+06
col3_row3_field01_out_frame92_y208_x29_track246_len308	82	143.458	1718.25	8.33333	80000
col3_row3_field01_out_frame93_y34_x603_track248_len56	0	125.971	1413.86	5	45250
col3_row3_field01_out_frame93_y34_x603_track248_len56	6	138.796	1635.19	15	191320
col3_row3_field01_out_frame95_y649_x26_track250_len372	0	93.9302	910.349	6.66667	53810
col3_row3_field01_out_frame95_y649_x26_track250_len372	6	109.598	1147.37	26.6667	294140
col3_row3_field01_out_frame95_y649_x26_track250_len372	18	103.063	1046.3	11.6667	80280
col3_row3_field01_out_frame95_y649_x26_track250_len372	24	105.152	1078.27	15	123660
col3_row3_field01_out_frame95_y649_x26_track250_len372	53	112.618	1195.12	25	124760
col3_row3_field01_out_frame95_y649_x26_track250_len372	127	106.953	1106.08	45	373770
col3_row3_field01_out_frame95_y649_x26_track250_len372	164	108.402	1128.64	11.6667	66480
col3_row3_field01_out_frame95_y649_x26_track250_len372	191	117.196	1268.73	21.6667	119730
col3_row3_field02_out_frame0_y221_x327_track22_len147	1	112.215	1188.72	10	125550
col3_row3_field02_out_frame0_y221_x327_track22_len147	12	100.275	1004.13	6.66667	52110
col3_row3_field02_out_frame0_y221_x327_track22_len147	14	98.4022	976.129	16.6667	243030
col3_row3_field02_out_frame0_y221_x327_track22_len147	27	104.836	1073.41	5	35740
col3_row3_field02_out_frame0_y221_x327_track22_len147	42	112.611	1195.01	28.3333	365320
col3_row3_field02_out_frame0_y247_x869_track5_len116	1	111.278	1173.85	46.6667	987100
col3_row3_field02_out_frame0_y247_x869_track5_len116	6	108.895	1136.35	8.33333	90860
col3_row3_field02_out_frame0_y296_x462_track11_len138	9	116.124	1251.36	26.6667	461560
col3_row3_field02_out_frame0_y296_x462_track11_len138	24	121.632	1341.44	23.3333	385170
col3_row3_field02_out_frame0_y296_x462_track11_len138	36	116.145	1251.7	60	1.30854e+06
col3_row3_field02_out_frame0_y35_x156_track14_len343	10	125.878	1412.29	18.3333	491390
col3_row3_field02_out_frame0_y35_x156_track14_len343	41	135.253	1572.97	28.3333	476110
col3_row3_field02_out_frame0_y35_x156_track14_len343	58	145.593	1756.76	11.6667	111680
col3_row3_field02_out_frame0_y35_x156_track14_len343	69	143.474	1718.54	23.3333	262540
col3_row3_field02_out_frame0_y35_x156_track14_len343	71	159.455	2013.53	61.6667	960510
col3_row3_field02_out_frame0_y441_x583_track18_len126	1	86.6377	806.419	31.6667	675600
col3_row3_field02_out_frame0_y441_x583_track18_len126	14	91.4201	874.103	66.6667	823945
col3_row3_field02_out_frame0_y441_x583_track18_len126	26	107.234	1110.45	38.3333	440620
col3_row3_field02_out_frame0_y608_x1207_track31_len82	1	127.295	1436.21	13.3333	122630
col3_row3_field02_out_frame0_y608_x1207_track31_len82	9	140.738	1669.61	10	84310
col3_row3_field02_out_frame112_y984_x98_track225_len164	27	88.4461	831.798	28.3333	253250
col3_row3_field02_out_frame112_y984_x98_track225_len164	37	92.2202	885.604	8.33333	46340
col3_row3_field02_out_frame112_y984_x98_track225_len164	49	97.6616	965.13	36.6667	269820
col3_row3_field02_out_frame124_y32_x271_track234_len105	0	79.7033	711.565	36.6667	384250
col3_row3_field02_out_frame124_y32_x271_track234_len105	12	79.2685	705.751	56.6667	651130
col3_row3_field02_out_frame126_y670_x35_track236_len264	3	134.61	1561.77	10	88100
col3_row3_field02_out_frame126_y670_x35_track236_len264	22	138.449	1629.05	26.6667	342410
col3_row3_field02_out_frame126_y670_x35_track236_len264	35	152.752	1887.9	10	75610
col3_row3_field02_out_frame126_y670_x35_track236_len264	38	138.542	1630.69	231.667	3725740
col3_row3_field02_out_frame127_y792_x30_track237_len185	1	135.271	1573.29	5	32920
col3_row3_field02_out_frame127_y792_x30_track237_len185	6	125.189	1400.71	21.6667	218955
col3_row3_field02_out_frame127_y792_x30_track237_len185	15	125.939	1413.32	43.3333	623990
col3_row3_field02_out_frame127_y792_x30_track237_len185	21	126.126	1416.46	53.3333	762500
col3_row3_field02_out_frame127_y792_x30_track237_len185	36	128.257	1452.52	5	35830
col3_row3_field02_out_frame130_y1041_x155_track242_len223	12	118.266	1286.15	11.6667	98010
col3_row3_field02_out_frame130_y1041_x155_track242_len223	23	131.448	1507.07	76.6667	873140
col3_row3_field02_out_frame130_y1041_x155_track242_len223	56	136.276	1590.86	26.6667	252200
col3_row3_field02_out_frame130_y1041_x155_track242_len223	77	142.977	1709.62	6.66667	34220
col3_row3_field02_out_frame143_y856_x75_track255_len81	10	90.1355	855.744	20	226020
col3_row3_field02_out_frame143_y856_x75_track255_len81	16	80.7755	725.972	16.6667	203760
col3_row3_field02_out_frame14_y490_x657_track89_len303	4	135.399	1575.51	25	409370
col3_row3_field02_out_frame14_y490_x657_track89_len303	18	135.853	1583.45	33.3333	545940
col3_row3_field02_out_frame14_y490_x657_track89_len303	28	146.546	1774.04	5	42790
col3_row3_field02_out_frame14_y490_x657_track89_len303	39	158.259	1990.92	33.3333	436530
col3_row3_field02_out_frame14_y490_x657_track89_len303	45	164.836	2116.3	10	96210
col3_row3_field02_out_frame14_y490_x657_track89_len303	47	171.751	2250.86	15	168630
col3_row3_field02_out_frame14_y490_x657_track89_len303	52	161.232	2047.29	43.3333	511260
col3_row3_field02_out_frame14_y490_x657_track89_len303	61	171.535	2246.63	8.33333	58635
col3_row3_field02_out_frame14_y490_x657_track89_len303	64	160.183	2027.34	46.6667	601790
col3_row3_field02_out_frame156_y841_x752_track269_len84	46	120.143	1316.89	36.6667	330465
col3_row3_field02_out_frame156_y841_x752_track269_len84	74	109.542	1146.5	26.6667	185670
col3_row3_field02_out_frame156_y841_x752_track269_len84	93	111.531	1177.86	6.66667	34510
col3_row3_field02_out_frame163_y522_x31_track271_len97	5	151.994	1873.86	6.66667	77870
col3_row3_field02_out_frame163_y522_x31_track271_len97	6	158.249	1990.72	18.3333	289590
col3_row3_field02_out_frame163_y522_x31_track271_len97	11	161.453	2051.49	13.3333	174620
col3_row3_field02_out_frame163_y522_x31_track271_len97	14	130.652	1493.4	5	42380
col3_row3_field02_out_frame169_y33_x276_track276_len95	1	146.414	1771.64	10	87500
col3_row3_field02_out_frame169_y33_x276_track276_len95	4	149.934	1835.91	38.3333	374670
col3_row3_field02_out_frame169_y33_x276_track276_len95	20	145.503	1755.13	36.6667	447160
col3_row3_field02_out_frame174_y161_x140_track280_len153	6	109.67	1148.51	21.6667	460750
col3_row3_field02_out_frame174_y161_x140_track280_len153	26	129.486	1473.45	5	36660
col3_row3_field02_out_frame187_y502_x507_track291_len142	4	87.7366	821.81	6.66667	40080
col3_row3_field02_out_frame187_y502_x507_track291_len142	16	90.3208	858.385	15	114820
col3_row3_field02_out_frame187_y502_x507_track291_len142	24	107.843	1119.93	61.6667	824840
col3_row3_field02_out_frame187_y502_x507_track291_len142	60	111.726	1180.94	5	31040
col3_row3_field02_out_frame18_y438_x37_track99_len177	11	113.892	1215.46	16.6667	151460
col3_row3_field02_out_frame18_y438_x37_track99_len177	16	110.598	1163.11	16.6667	146120
col3_row3_field02_out_frame18_y438_x37_track99_len177	24	115.794	1246.02	35	332380
col3_row3_field02_out_frame18_y438_x37_track99_len177	43	120.13	1316.67	8.33333	46520
col3_row3_field02_out_frame18_y438_x37_track99_len177	51	127.899	1446.44	26.6667	289060
col3_row3_field02_out_frame18_y438_x37_track99_len177	72	117.134	1267.72	20	177640
col3_row3_field02_out_frame193_y461_x32_track296_len147	12	147.007	1782.42	41.6667	781350
col3_row3_field02_out_frame193_y461_x32_track296_len147	24	137.901	1619.4	28.3333	528240
col3_row3_field02_out_frame193_y461_x32_track296_len147	25	147.462	1790.69	71.6667	1.37322e+06
col3_row3_field02_out_frame193_y461_x32_track296_len147	31	152.003	1874.03	31.6667	489120
col3_row3_field02_out_frame196_y1046_x1041_track299_len55	2	111.224	1173	20	234940
col3_row3_field02_out_frame196_y1046_x1041_track299_len55	20	102.671	1040.33	8.33333	49120
col3_row3_field02_out_frame198_y168_x29_track301_len105	10	103.918	1059.35	25	293690
col3_row3_field02_out_frame198_y168_x29_track301_len105	23	97.5966	964.166	10	91780
col3_row3_field02_out_frame198_y168_x29_track301_len105	28	94.5095	918.784	5	28240
col3_row3_field02_out_frame198_y168_x29_track301_len105	33	113.707	1212.49	26.6667	291820
col3_row3_field02_out_frame199_y914_x28_track304_len138	1	80.3603	720.381	25	211800
col3_row3_field02_out_frame199_y914_x28_track304_len138	7	85.9455	796.774	15	93620
col3_row3_field02_out_frame199_y914_x28_track304_len138	27	93.4426	903.27	16.6667	126560
col3_row3_field02_out_frame199_y914_x28_track304_len138	35	94.8183	923.291	11.6667	69080
col3_row3_field02_out_frame199_y914_x28_track304_len138	51	89.2996	843.867	10	53790
col3_row3_field02_out_frame199_y914_x28_track304_len138	65	103.711	1056.18	31.6667	205915
col3_row3_field02_out_frame19_y284_x48_track104_len263	11	111.853	1182.96	111.667	1323330
col3_row3_field02_out_frame19_y284_x48_track104_len263	71	118.903	1296.55	53.3333	599370
col3_row3_field02_out_frame19_y284_x48_track104_len263	97	115.917	1248.01	6.66667	33930
col3_row3_field02_out_frame19_y284_x48_track104_len263	105	118.898	1296.47	8.33333	46370
col3_row3_field02_out_frame19_y284_x48_track104_len263	113	116.162	1251.97	6.66667	35770
col3_row3_field02_out_frame19_y284_x48_track104_len263	116	118.573	1291.15	11.6667	80170
col3_row3_field02_out_frame203_y651_x1243_track307_len126	4	145.379	1752.88	75	1.09384e+06
col3_row3_field02_out_frame203_y651_x1243_track307_len126	23	147.525	1791.83	88.3333	1.06453e+06
col3_row3_field02_out_frame214_y827_x26_track312_len313	3	80.6776	724.651	8.33333	50560
col3_row3_field02_out_frame214_y827_x26_track312_len313	4	93.3371	901.741	21.6667	174780
col3_row3_field02_out_frame214_y827_x26_track312_len313	8	77.7522	685.598	6.66667	40030
col3_row3_field02_out_frame214_y827_x26_track312_len313	21	89.0819	840.783	10	77430
col3_row3_field02_out_frame214_y827_x26_track312_len313	26	90.4343	860.003	46.6667	441030
col3_row3_field02_out_frame214_y827_x26_track312_len313	53	96.4544	947.291	28.3333	200130
col3_row3_field02_out_frame214_y827_x26_track312_len313	72	87.3214	815.982	8.33333	59060
col3_row3_field02_out_frame216_y270_x26_track316_len117	0	85.3513	788.525	26.6667	300220
col3_row3_field02_out_frame216_y270_x26_track316_len117	35	92.829	894.387	28.3333	260655
col3_row3_field02_out_frame221_y572_x572_track319_len145	44	92.2039	885.369	13.3333	131490
col3_row3_field02_out_frame221_y572_x572_track319_len145	55	91.7831	879.314	21.6667	272980
col3_row3_field02_out_frame221_y572_x572_track319_len145	59	90.186	856.464	6.66667	41970
col3_row3_field02_out_frame226_y261_x263_track327_len79	31	81.0065	729.087	6.66667	31340
col3_row3_field02_out_frame226_y360_x31_track326_len149	15	114.96	1232.6	5	34700
col3_row3_field02_out_frame226_y360_x31_track326_len149	27	124.73	1393.02	33.3333	421150
col3_row3_field02_out_frame228_y524_x30_track329_len200	18	126.516	1423.04	130	1220850
col3_row3_field02_out_frame228_y524_x30_track329_len200	79	119.844	1311.97	5	19750
col3_row3_field02_out_frame228_y524_x30_track329_len200	84	123.764	1376.87	21.6667	221930
col3_row3_field02_out_frame228_y524_x30_track329_len200	105	117.791	1278.4	15	113040
col3_row3_field02_out_frame228_y524_x30_track329_len200	107	118.374	1287.91	10	66860
col3_row3_field02_out_frame243_y197_x34_track343_len210	3	136.635	1597.13	30	506420
col3_row3_field02_out_frame243_y197_x34_track343_len210	9	140.948	1673.35	18.3333	177820
col3_row3_field02_out_frame243_y197_x34_track343_len210	12	148.777	1814.69	8.33333	66040
col3_row3_field02_out_frame243_y197_x34_track343_len210	17	146.756	1777.85	36.6667	415990
col3_row3_field02_out_frame243_y197_x34_track343_len210	26	152.285	1879.26	11.6667	79830
col3_row3_field02_out_frame243_y197_x34_track343_len210	29	153.787	1907.13	35	514730
col3_row3_field02_out_frame243_y197_x34_track343_len210	36	149.071	1820.08	15	178520
col3_row3_field02_out_frame243_y197_x34_track343_len210	49	157.445	1975.58	16.6667	162890
col3_row3_field02_out_frame243_y197_x34_track343_len210	67	146.515	1773.46	41.6667	542740
col3_row3_field02_out_frame249_y809_x362_track353_len139	3	72.3168	614.977	11.6667	103130
col3_row3_field02_out_frame249_y809_x362_track353_len139	11	72.9544	623.128	10	70600
col3_row3_field02_out_frame249_y809_x362_track353_len139	63	79.4052	707.576	23.3333	267670
col3_row3_field02_out_frame261_y1048_x89_track367_len260	22	111.215	1172.85	23.3333	237200
col3_row3_field02_out_frame261_y1048_x89_track367_len260	56	107.978	1122.02	5	25390
col3_row3_field02_out_frame261_y1048_x89_track367_len260	73	104.257	1064.54	25	209170
col3_row3_field02_out_frame261_y1048_x89_track367_len260	111	106.796	1103.65	6.66667	42020
col3_row3_field02_out_frame264_y1045_x286_track368_len102	3	182.483	2465.1	6.66667	52790
col3_row3_field02_out_frame264_y1045_x286_track368_len102	4	167.747	2172.61	8.33333	75710
col3_row3_field02_out_frame264_y1045_x286_track368_len102	8	179.036	2395.58	18.3333	213640
col3_row3_field02_out_frame264_y1045_x286_track368_len102	21	185.919	2535.04	28.3333	380810
col3_row3_field02_out_frame264_y1045_x286_track368_len102	26	175.333	2321.65	8.33333	84550
col3_row3_field02_out_frame283_y1051_x163_track393_len267	11	121.76	1343.57	6.66667	64350
col3_row3_field02_out_frame283_y1051_x163_track393_len267	22	141.414	1681.67	16.6667	149910
col3_row3_field02_out_frame283_y1051_x163_track393_len267	36	144.08	1729.45	11.6667	120730
col3_row3_field02_out_frame283_y1051_x163_track393_len267	47	140.73	1669.48	30	316840
col3_row3_field02_out_frame283_y1051_x163_track393_len267	80	133.444	1541.52	10	74330
col3_row3_field02_out_frame283_y1051_x163_track393_len267	87	136.895	1601.7	25	285540
col3_row3_field02_out_frame283_y1051_x163_track393_len267	94	140.015	1656.76	31.6667	287990
col3_row3_field02_out_frame283_y1051_x163_track393_len267	104	139.249	1643.19	20	143320
col3_row3_field02_out_frame283_y1051_x163_track393_len267	115	142.503	1701.12	45	489490
col3_row3_field02_out_frame285_y281_x391_track395_len327	2	79.6138	710.367	8.33333	119995
col3_row3_field02_out_frame285_y281_x391_track395_len327	20	103.063	1046.3	13.3333	143170
col3_row3_field02_out_frame285_y281_x391_track395_len327	35	99.0549	985.857	18.3333	236610
col3_row3_field02_out_frame289_y305_x211_track402_len213	2	82.2545	746.002	8.33333	136410
col3_row3_field02_out_frame289_y305_x211_track402_len213	13	94.9177	924.743	20	193900
col3_row3_field02_out_frame289_y305_x211_track402_len213	20	101.794	1027.03	8.33333	82650
col3_row3_field02_out_frame291_y356_x441_track403_len321	16	115.551	1242.12	5	32850
col3_row3_field02_out_frame291_y356_x441_track403_len321	26	124.701	1392.53	21.6667	191630
col3_row3_field02_out_frame291_y356_x441_track403_len321	34	111.471	1176.91	40	602900
col3_row3_field02_out_frame336_y1045_x280_track444_len276	10	91.1409	870.102	25	198470
col3_row3_field02_out_frame336_y1045_x280_track444_len276	27	100.133	1002	8.33333	49540
col3_row3_field02_out_frame336_y1045_x280_track444_len276	37	95.0694	926.96	5	20640
col3_row3_field02_out_frame336_y1045_x280_track444_len276	50	98.4753	977.216	5	22130
col3_row3_field02_out_frame336_y1045_x280_track444_len276	63	93.6269	905.944	6.66667	29640
col3_row3_field02_out_frame336_y1045_x280_track444_len276	72	109.372	1143.83	21.6667	146970
col3_row3_field02_out_frame336_y1045_x280_track444_len276	76	111.17	1172.14	6.66667	38570
col3_row3_field02_out_frame349_y35_x682_track460_len249	4	108.646	1132.46	5	29990
col3_row3_field02_out_frame349_y35_x682_track460_len249	9	109.922	1152.46	10	91580
col3_row3_field02_out_frame349_y35_x682_track460_len249	12	101.085	1016.32	25	253460
col3_row3_field02_out_frame349_y35_x682_track460_len249	13	116.397	1255.78	8.33333	59330
col3_row3_field02_out_frame349_y35_x682_track460_len249	24	108.401	1128.62	33.3333	347590
col3_row3_field02_out_frame349_y35_x682_track460_len249	37	108.224	1125.87	13.3333	119780
col3_row3_field02_out_frame349_y35_x682_track460_len249	38	110.217	1157.11	20	179130
col3_row3_field02_out_frame34_y486_x31_track130_len215	15	100.862	1012.95	36.6667	546570
col3_row3_field02_out_frame34_y486_x31_track130_len215	24	105.589	1085	186.667	1843920
col3_row3_field02_out_frame34_y486_x31_track130_len215	69	124.984	1397.28	21.6667	183810
col3_row3_field02_out_frame350_y962_x29_track461_len262	1	100.881	1013.25	41.6667	810070
col3_row3_field02_out_frame350_y962_x29_track461_len262	17	103.725	1056.39	18.3333	225830
col3_row3_field02_out_frame350_y962_x29_track461_len262	22	111.342	1174.87	45	484130
col3_row3_field02_out_frame350_y962_x29_track461_len262	56	111.191	1172.48	38.3333	554580
col3_row3_field02_out_frame351_y1019_x115_track465_len119	6	116.679	1260.34	10	111940
col3_row3_field02_out_frame351_y1019_x115_track465_len119	21	106.507	1099.18	46.6667	489040
col3_row3_field02_out_frame351_y1019_x115_track465_len119	44	95.6533	935.513	18.3333	174180
col3_row3_field02_out_frame357_y1046_x129_track471_len255	13	104.369	1066.25	15	286480
col3_row3_field02_out_frame357_y1046_x129_track471_len255	24	105.34	1081.16	41.6667	631600
col3_row3_field02_out_frame357_y1046_x129_track471_len255	38	105.967	1090.83	20	267110
col3_row3_field02_out_frame357_y1046_x129_track471_len255	42	103.903	1059.11	55	865560
col3_row3_field02_out_frame357_y1046_x129_track471_len255	54	135.227	1572.51	13.3333	100230
col3_row3_field02_out_frame362_y1049_x334_track477_len82	1	80.1433	717.466	6.66667	56420
col3_row3_field02_out_frame362_y1049_x334_track477_len82	17	79.1227	703.804	13.3333	133400
col3_row3_field02_out_frame362_y1049_x334_track477_len82	30	82.5684	750.276	36.6667	315350
col3_row3_field02_out_frame363_y766_x30_track480_len249	0	93.8319	908.92	23.3333	433470
col3_row3_field02_out_frame363_y766_x30_track480_len249	3	99.0585	985.91	10	106480
col3_row3_field02_out_frame363_y766_x30_track480_len249	11	99.0818	986.259	5	35910
col3_row3_field02_out_frame364_y1002_x484_track483_len248	53	83.7592	766.564	6.66667	37375
col3_row3_field02_out_frame364_y1002_x484_track483_len248	70	87.2427	814.879	38.3333	455460
col3_row3_field02_out_frame384_y765_x236_track518_len228	7	87.0266	811.854	53.3333	595640
col3_row3_field02_out_frame384_y765_x236_track518_len228	28	99.0351	985.562	10	123985
col3_row3_field02_out_frame386_y327_x709_track522_len226	1	72.2113	613.632	38.3333	575690
col3_row3_field02_out_frame390_y1039_x72_track526_len222	3	102.223	1033.53	31.6667	361680
col3_row3_field02_out_frame390_y1039_x72_track526_len222	8	83.0577	756.954	23.3333	274120
col3_row3_field02_out_frame390_y1039_x72_track526_len222	13	102.217	1033.44	36.6667	524095
col3_row3_field02_out_frame390_y1039_x72_track526_len222	26	99.1813	987.745	8.33333	59690
col3_row3_field02_out_frame390_y1039_x72_track526_len222	30	106.522	1099.41	23.3333	244230
col3_row3_field02_out_frame390_y1039_x72_track526_len222	50	111.076	1170.66	33.3333	395850
col3_row3_field02_out_frame391_y1050_x642_track528_len180	19	93.0957	898.244	55	559830
col3_row3_field02_out_frame391_y1050_x642_track528_len180	26	87.1576	813.689	18.3333	169600
col3_row3_field02_out_frame392_y1044_x158_track530_len220	8	102.072	1031.24	6.66667	76770
col3_row3_field02_out_frame392_y1044_x158_track530_len220	15	96.3231	945.357	21.6667	365950
col3_row3_field02_out_frame392_y1044_x158_track530_len220	22	100.59	1008.87	5	45200
col3_row3_field02_out_frame393_y375_x346_track533_len170	0	99.9342	999.014	26.6667	327640
col3_row3_field02_out_frame393_y375_x346_track533_len170	13	113.011	1201.39	30	348075
col3_row3_field02_out_frame393_y375_x346_track533_len170	22	113.533	1209.72	28.3333	426880
col3_row3_field02_out_frame397_y625_x32_track539_len215	0	92.6156	891.305	45	880530
col3_row3_field02_out_frame397_y625_x32_track539_len215	14	93.2007	899.765	21.6667	189980
col3_row3_field02_out_frame397_y625_x32_track539_len215	20	97.524	963.091	30	289510
col3_row3_field02_out_frame397_y625_x32_track539_len215	42	91.679	877.819	16.6667	139440
col3_row3_field02_out_frame397_y625_x32_track539_len215	52	97.1502	957.56	25	204430
col3_row3_field02_out_frame397_y625_x32_track539_len215	65	81.3292	733.448	10	54760
col3_row3_field02_out_frame397_y725_x35_track540_len173	2	80.1576	717.657	30	343000
col3_row3_field02_out_frame397_y725_x35_track540_len173	9	67.0419	548.934	28.3333	364330
col3_row3_field02_out_frame397_y725_x35_track540_len173	19	80.5399	722.798	20	165110
col3_row3_field02_out_frame397_y725_x35_track540_len173	27	89.6308	848.567	16.6667	149650
col3_row3_field02_out_frame397_y725_x35_track540_len173	38	90.486	860.74	11.6667	78360
col3_row3_field02_out_frame397_y725_x35_track540_len173	44	89.2063	842.545	8.33333	43110
col3_row3_field02_out_frame399_y1048_x108_track544_len213	3	93.3198	901.489	10	120590
col3_row3_field02_out_frame399_y1048_x108_track544_len213	19	99.7268	995.904	91.6667	1.40335e+06
col3_row3_field02_out_frame399_y1048_x108_track544_len213	63	108.673	1132.88	6.66667	41080
col3_row3_field02_out_frame402_y460_x30_track552_len210	0	87.7629	822.178	26.6667	458850
col3_row3_field02_out_frame402_y460_x30_track552_len210	2	90.3552	858.874	26.6667	491200
col3_row3_field02_out_frame403_y1049_x260_track553_len209	7	107.888	1120.63	43.3333	888490
col3_row3_field02_out_frame403_y1049_x260_track553_len209	19	104.789	1072.69	6.66667	58250
col3_row3_field02_out_frame403_y1049_x260_track553_len209	23	110.958	1168.8	45	880620
col3_row3_field02_out_frame407_y783_x37_track555_len158	34	126.127	1416.48	15	131930
col3_row3_field02_out_frame408_y387_x421_track557_len159	37	105.532	1084.12	21.6667	247190
col3_row3_field02_out_frame408_y387_x421_track557_len159	53	102.939	1044.4	5	33140
col3_row3_field02_out_frame421_y805_x30_track573_len191	5	114.116	1219.04	16.6667	169740
col3_row3_field02_out_frame421_y805_x30_track573_len191	11	111.355	1175.08	25	255840
col3_row3_field02_out_frame421_y805_x30_track573_len191	15	105.176	1078.64	11.6667	87490
col3_row3_field02_out_frame421_y805_x30_track573_len191	17	112.549	1194.02	48.3333	454190
col3_row3_field02_out_frame421_y805_x30_track573_len191	47	125.57	1407.11	8.33333	55720
col3_row3_field02_out_frame422_y113_x1249_track576_len190	10	98.8744	983.164	15	148340
col3_row3_field02_out_frame422_y113_x1249_track576_len190	23	95.0595	926.815	18.3333	141100
col3_row3_field02_out_frame442_y837_x466_track602_len170	23	78.5294	695.903	31.6667	235650
col3_row3_field02_out_frame442_y837_x466_track602_len170	40	69.3541	577.575	10	67700
col3_row3_field02_out_frame44_y680_x35_track147_len111	8	94.3851	916.97	5	26680
col3_row3_field02_out_frame44_y680_x35_track147_len111	15	97.2591	959.169	8.33333	47590
col3_row3_field02_out_frame44_y680_x35_track147_len111	22	95.7416	936.808	45	449590
col3_row3_field02_out_frame45_y360_x562_track154_len139	4	112.502	1193.27	16.6667	172080
col3_row3_field02_out_frame45_y360_x562_track154_len139	24	90.2506	857.384	21.6667	191820
col3_row3_field02_out_frame45_y360_x562_track154_len139	31	84.0352	770.357	10	72040
col3_row3_field02_out_frame45_y360_x562_track154_len139	42	88.6341	834.452	31.6667	367530
col3_row3_field02_out_frame45_y360_x562_track154_len139	69	86.2245	800.657	55	652320
col3_row3_field02_out_frame461_y1037_x889_track635_len85	27	98.7428	981.201	8.33333	61020
col3_row3_field02_out_frame462_y642_x28_track637_len150	1	153.722	1905.92	8.33333	55720
col3_row3_field02_out_frame462_y642_x28_track637_len150	5	179.439	2403.67	6.66667	44750
col3_row3_field02_out_frame462_y642_x28_track637_len150	27	152.814	1889.05	5	31970
col3_row3_field02_out_frame462_y642_x28_track637_len150	75	214.326	3137.71	6.66667	31880
col3_row3_field02_out_frame462_y642_x28_track637_len150	80	192.814	2677.36	5	25160
col3_row3_field02_out_frame463_y1048_x420_track640_len149	0	122.79	1360.65	28.3333	305880
col3_row3_field02_out_frame463_y1048_x420_track640_len149	14	116.063	1250.38	46.6667	540920
col3_row3_field02_out_frame463_y1048_x420_track640_len149	27	118.506	1290.07	46.6667	534360
col3_row3_field02_out_frame463_y1048_x420_track640_len149	41	122.775	1360.4	23.3333	338610
col3_row3_field02_out_frame478_y792_x28_track659_len134	13	96.4224	946.819	10	108780
col3_row3_field02_out_frame478_y792_x28_track659_len134	16	95.7433	936.834	15	147410
col3_row3_field02_out_frame478_y792_x28_track659_len134	19	82.8144	753.631	5	33460
col3_row3_field02_out_frame489_y1045_x463_track677_len123	7	108.429	1129.06	13.3333	155310
col3_row3_field02_out_frame489_y1045_x463_track677_len123	19	111.064	1170.46	38.3333	660360
col3_row3_field02_out_frame489_y1045_x463_track677_len123	26	123.312	1369.33	25	479150
col3_row3_field02_out_frame499_y1046_x386_track695_len113	3	119.906	1312.99	8.33333	104740
col3_row3_field02_out_frame499_y1046_x386_track695_len113	13	118.572	1291.14	68.3333	1025450
col3_row3_field02_out_frame499_y1046_x386_track695_len113	32	107.486	1114.37	8.33333	83420
col3_row3_field02_out_frame4_y341_x153_track66_len359	5	93.6106	905.707	8.33333	118930
col3_row3_field02_out_frame4_y341_x153_track66_len359	13	94.0722	912.414	56.6667	1.88885e+06
col3_row3_field02_out_frame4_y341_x153_track66_len359	23	99.595	993.931	15	228390
col3_row3_field02_out_frame4_y341_x153_track66_len359	27	100.09	1001.35	18.3333	264530
col3_row3_field02_out_frame4_y341_x153_track66_len359	39	95.0791	927.102	26.6667	417930
col3_row3_field02_out_frame4_y341_x153_track66_len359	56	107.573	1115.72	10	97490
col3_row3_field02_out_frame4_y341_x153_track66_len359	62	107.031	1107.3	30	421040
col3_row3_field02_out_frame4_y341_x153_track66_len359	76	109.022	1138.34	36.6667	577200
col3_row3_field02_out_frame500_y680_x29_track696_len112	0	96.5313	948.423	15	257200
col3_row3_field02_out_frame500_y680_x29_track696_len112	20	97.6743	965.319	23.3333	322610
col3_row3_field02_out_frame500_y680_x29_track696_len112	36	106.951	1106.06	5	41730
col3_row3_field02_out_frame509_y1046_x577_track713_len103	9	136.935	1602.41	13.3333	126020
col3_row3_field02_out_frame509_y1046_x577_track713_len103	22	118.794	1294.77	10	83390
col3_row3_field02_out_frame512_y1054_x501_track722_len67	2	106.08	1092.58	5	27770
col3_row3_field02_out_frame512_y1054_x501_track722_len67	12	94.7311	922.017	20	310350
col3_row3_field02_out_frame515_y1050_x349_track728_len97	35	99.9022	998.533	6.66667	42445
col3_row3_field02_out_frame515_y1050_x349_track728_len97	43	90.1238	855.578	10	61895
col3_row3_field02_out_frame522_y918_x30_track742_len90	0	118.731	1293.74	56.6667	751120
col3_row3_field02_out_frame522_y918_x30_track742_len90	8	107.925	1121.19	33.3333	294975
col3_row3_field02_out_frame57_y657_x837_track178_len154	12	125.831	1411.51	10	67630
col3_row3_field02_out_frame57_y657_x837_track178_len154	29	106.562	1100.03	11.6667	77535
col3_row3_field02_out_frame57_y657_x837_track178_len154	52	102.382	1035.94	16.6667	137110
col3_row3_field02_out_frame61_y760_x1086_track187_len289	2	97.7473	966.401	51.6667	1391520
col3_row3_field02_out_frame61_y760_x1086_track187_len289	19	101.987	1029.95	45	912210
col3_row3_field02_out_frame61_y760_x1086_track187_len289	30	98.4442	976.753	20	288080
col3_row3_field02_out_frame61_y760_x1086_track187_len289	35	99.1785	987.703	38.3333	429310
col3_row3_field02_out_frame61_y760_x1086_track187_len289	42	98.5401	978.181	30	289360
col3_row3_field02_out_frame61_y760_x1086_track187_len289	49	113.366	1207.04	46.6667	470880
col3_row3_field02_out_frame61_y760_x1086_track187_len289	60	119.43	1305.17	88.3333	1280330
col3_row3_field02_out_frame63_y700_x32_track189_len233	10	105.979	1091.01	16.6667	136450
col3_row3_field02_out_frame63_y700_x32_track189_len233	22	105.368	1081.59	8.33333	46790
col3_row3_field02_out_frame63_y700_x32_track189_len233	30	104.113	1062.32	10	62230
col3_row3_field02_out_frame63_y700_x32_track189_len233	33	103.796	1057.48	11.6667	70960
col3_row3_field02_out_frame63_y700_x32_track189_len233	40	110.948	1168.64	11.6667	70390
col3_row3_field02_out_frame63_y700_x32_track189_len233	67	108.335	1127.6	25	204190
col3_row3_field02_out_frame66_y950_x923_track193_len87	4	134.153	1553.81	23.3333	233580
col3_row3_field02_out_frame66_y950_x923_track193_len87	38	112.686	1196.2	13.3333	106970
col3_row3_field02_out_frame66_y950_x923_track193_len87	58	111.061	1170.43	23.3333	263000
col3_row3_field02_out_frame69_y833_x29_track196_len62	2	105.139	1078.07	10	159300
col3_row3_field02_out_frame69_y833_x29_track196_len62	9	123.928	1379.6	8.33333	119310
col3_row3_field02_out_frame6_y347_x67_track71_len146	0	96.014	940.81	38.3333	1.05958e+06
col3_row3_field02_out_frame6_y347_x67_track71_len146	19	99.4534	991.812	31.6667	560900
col3_row3_field02_out_frame77_y424_x31_track201_len347	10	90.9014	866.675	10	86390
col3_row3_field02_out_frame77_y424_x31_track201_len347	44	101.903	1028.67	26.6667	224000
col3_row3_field02_out_frame77_y424_x31_track201_len347	60	101.191	1017.91	36.6667	366920
col3_row3_field02_out_frame77_y424_x31_track201_len347	68	124.042	1381.5	41.6667	314750
col3_row3_field02_out_frame77_y424_x31_track201_len347	80	130.619	1492.83	35	277410
col3_row3_field02_out_frame77_y424_x31_track201_len347	91	118.305	1286.78	63.3333	608410
col3_row3_field02_out_frame77_y424_x31_track201_len347	128	123.276	1368.72	15	99650
col3_row3_field02_out_frame81_y392_x243_track207_len172	1	76.7491	672.373	6.66667	74120
col3_row3_field02_out_frame81_y392_x243_track207_len172	4	97.4644	962.208	5	42090
col3_row3_field02_out_frame81_y392_x243_track207_len172	7	88.2198	828.608	11.6667	117550
col3_row3_field02_out_frame81_y392_x243_track207_len172	9	94.4628	918.103	10	85470
col3_row3_field02_out_frame93_y493_x33_track212_len246	11	84.7623	780.376	6.66667	55500
col3_row3_field02_out_frame93_y493_x33_track212_len246	29	107.939	1121.41	6.66667	51240
col3_row3_field02_out_frame95_y1049_x924_track214_len129	0	116.005	1249.45	33.3333	683570
col3_row3_field02_out_frame95_y1049_x924_track214_len129	4	120.844	1328.43	15	193940
col3_row3_field02_out_frame95_y1049_x924_track214_len129	8	112.838	1198.62	10	80740
col3_row3_field02_out_frame95_y1049_x924_track214_len129	12	117.554	1274.56	8.33333	86980
col3_row3_field02_out_frame97_y822_x34_track215_len312	0	119.579	1307.63	5	42400
col3_row3_field02_out_frame97_y822_x34_track215_len312	24	127.214	1434.84	36.6667	445290
col3_row3_field02_out_frame97_y822_x34_track215_len312	38	130.968	1498.82	65	1290800
col3_row3_field02_out_frame97_y822_x34_track215_len312	48	134.373	1557.64	21.6667	228550
col3_row3_field02_out_frame97_y822_x34_track215_len312	55	143.282	1715.08	81.6667	1182940
col3_row3_field02_out_frame97_y822_x34_track215_len312	71	139.455	1646.84	28.3333	274440
col3_row3_field03_out_frame0_y776_x484_track8_len151	11	82.2837	746.398	13.3333	127040
col3_row3_field03_out_frame0_y776_x484_track8_len151	36	99.3171	989.774	51.6667	583860
col3_row3_field03_out_frame0_y776_x484_track8_len151	56	106.516	1099.31	31.6667	282550
col3_row3_field03_out_frame102_y370_x33_track170_len227	0	100.892	1013.41	50	1.0474e+06
col3_row3_field03_out_frame102_y370_x33_track170_len227	12	104.673	1070.9	6.66667	46500
col3_row3_field03_out_frame102_y370_x33_track170_len227	17	107.876	1120.44	10	72040
col3_row3_field03_out_frame102_y370_x33_track170_len227	24	122.642	1358.18	18.3333	169870
col3_row3_field03_out_frame102_y370_x33_track170_len227	31	105.338	1081.12	6.66667	52350
col3_row3_field03_out_frame102_y370_x33_track170_len227	32	111.516	1177.62	20	202950
col3_row3_field03_out_frame102_y370_x33_track170_len227	41	117.042	1266.24	13.3333	124715
col3_row3_field03_out_frame16_y1050_x757_track60_len222	17	107.107	1108.47	20	234090
col3_row3_field03_out_frame16_y1050_x757_track60_len222	29	114.663	1227.82	13.3333	121030
col3_row3_field03_out_frame16_y1050_x757_track60_len222	37	117.84	1279.2	35	402790
col3_row3_field03_out_frame16_y1050_x757_track60_len222	44	120.715	1326.29	10	78810
col3_row3_field03_out_frame16_y1050_x757_track60_len222	49	127.268	1435.75	8.33333	65860
col3_row3_field03_out_frame172_y986_x32_track244_len176	12	141.22	1678.2	10	80300
col3_row3_field03_out_frame172_y986_x32_track244_len176	15	165.287	2124.99	30	328430
col3_row3_field03_out_frame172_y986_x32_track244_len176	44	126.943	1430.26	10	62410
col3_row3_field03_out_frame172_y986_x32_track244_len176	67	151.966	1873.36	10	59560
col3_row3_field03_out_frame173_y1043_x496_track247_len132	1	126.601	1424.48	23.3333	226150
col3_row3_field03_out_frame173_y1043_x496_track247_len132	32	136.15	1588.64	10	73530
col3_row3_field03_out_frame173_y1043_x496_track247_len132	78	178.506	2384.95	20	141950
col3_row3_field03_out_frame173_y1043_x496_track247_len132	98	158.91	2003.22	11.6667	97240
col3_row3_field03_out_frame179_y943_x357_track255_len207	35	89.9294	852.811	6.66667	51880
col3_row3_field03_out_frame179_y943_x357_track255_len207	45	93.14	898.885	26.6667	234860
col3_row3_field03_out_frame179_y943_x357_track255_len207	54	78.3121	693.016	13.3333	130610
col3_row3_field03_out_frame182_y1037_x778_track258_len100	0	113.156	1203.7	25	498180
col3_row3_field03_out_frame182_y1037_x778_track258_len100	15	113.31	1206.15	35	523350
col3_row3_field03_out_frame183_y644_x154_track261_len68	6	125.458	1405.23	8.33333	82130
col3_row3_field03_out_frame183_y644_x154_track261_len68	45	150.462	1845.61	20	164430
col3_row3_field03_out_frame186_y1045_x552_track264_len57	8	128.063	1449.22	30	385840
col3_row3_field03_out_frame186_y1045_x552_track264_len57	19	161.706	2056.32	23.3333	334820
col3_row3_field03_out_frame186_y713_x27_track265_len154	1	111.741	1181.19	28.3333	319870
col3_row3_field03_out_frame186_y713_x27_track265_len154	16	125.887	1412.45	8.33333	63360
col3_row3_field03_out_frame186_y713_x27_track265_len154	19	122.503	1355.88	10	142130
col3_row3_field03_out_frame187_y37_x797_track268_len143	2	150.94	1854.41	10	117170
col3_row3_field03_out_frame187_y37_x797_track268_len143	13	145.737	1759.35	41.6667	545540
col3_row3_field03_out_frame187_y37_x797_track268_len143	30	148.558	1810.69	15	165010
col3_row3_field03_out_frame188_y1047_x1072_track272_len54	3	189.101	2600.4	36.6667	768790
col3_row3_field03_out_frame188_y1047_x1072_track272_len54	7	168.801	2193.13	5	42150
col3_row3_field03_out_frame20_y430_x919_track72_len66	10	106.416	1097.76	11.6667	127610
col3_row3_field03_out_frame20_y430_x919_track72_len66	18	115.075	1234.44	18.3333	229140
col3_row3_field03_out_frame226_y29_x751_track352_len269	42	124.947	1396.66	33.3333	288280
col3_row3_field03_out_frame226_y335_x38_track351_len177	0	123.187	1367.25	5	27950
col3_row3_field03_out_frame226_y335_x38_track351_len177	18	136.585	1596.27	6.66667	34180
col3_row3_field03_out_frame226_y335_x38_track351_len177	28	125.122	1399.59	25	213580
col3_row3_field03_out_frame226_y335_x38_track351_len177	41	137.186	1606.8	18.3333	125220
col3_row3_field03_out_frame226_y335_x38_track351_len177	54	122.407	1354.28	8.33333	42890
col3_row3_field03_out_frame257_y309_x21_track404_len125	8	100.712	1010.69	8.33333	98320
col3_row3_field03_out_frame257_y309_x21_track404_len125	15	97.2871	959.584	8.33333	101730
col3_row3_field03_out_frame257_y309_x21_track404_len125	20	99.1347	987.048	16.6667	191620
col3_row3_field03_out_frame275_y357_x31_track433_len72	0	113.81	1214.14	5	44940
col3_row3_field03_out_frame275_y357_x31_track433_len72	13	118.679	1292.88	38.3333	530760
col3_row3_field03_out_frame276_y272_x30_track435_len106	15	103.565	1053.94	6.66667	47080
col3_row3_field03_out_frame276_y272_x30_track435_len106	17	103.508	1053.09	36.6667	464440
col3_row3_field03_out_frame276_y272_x30_track435_len106	26	101.275	1019.18	15	136635
col3_row3_field03_out_frame276_y272_x30_track435_len106	34	97.8705	968.228	45	479840
col3_row3_field03_out_frame27_y629_x58_track80_len141	6	89.3424	844.474	60	947170
col3_row3_field03_out_frame27_y629_x58_track80_len141	23	93.1254	898.674	43.3333	793570
col3_row3_field03_out_frame289_y704_x172_track455_len323	5	79.3619	706.997	8.33333	50320
col3_row3_field03_out_frame289_y704_x172_track455_len323	44	80.1239	717.205	10	64390
col3_row3_field03_out_frame289_y704_x172_track455_len323	57	79.6884	711.366	6.66667	33260
col3_row3_field03_out_frame289_y704_x172_track455_len323	81	83.5516	763.716	8.33333	38650
col3_row3_field03_out_frame289_y704_x172_track455_len323	109	83.4402	762.19	48.3333	476560
col3_row3_field03_out_frame296_y359_x29_track469_len90	3	100.194	1002.91	36.6667	683200
col3_row3_field03_out_frame296_y359_x29_track469_len90	6	101.212	1018.24	5	48290
col3_row3_field03_out_frame296_y359_x29_track469_len90	7	103.392	1051.3	41.6667	659125
col3_row3_field03_out_frame296_y359_x29_track469_len90	14	95.9189	939.412	13.3333	142310
col3_row3_field03_out_frame368_y1038_x457_track591_len244	5	143.311	1715.61	93.3333	1.59568e+06
col3_row3_field03_out_frame368_y1038_x457_track591_len244	24	146.401	1771.4	30	320100
col3_row3_field03_out_frame368_y1038_x457_track591_len244	38	158.864	2002.34	30	397300
col3_row3_field03_out_frame368_y1038_x457_track591_len244	54	142.589	1702.66	10	65600
col3_row3_field03_out_frame368_y1038_x457_track591_len244	67	154.287	1916.43	88.3333	967760
col3_row3_field03_out_frame369_y840_x943_track592_len141	4	98.9263	983.937	10	87460
col3_row3_field03_out_frame369_y840_x943_track592_len141	15	102.128	1032.08	33.3333	420880
col3_row3_field03_out_frame376_y1006_x177_track601_len236	2	98.2225	973.457	13.3333	129590
col3_row3_field03_out_frame376_y1006_x177_track601_len236	9	98.3742	975.712	10	89350
col3_row3_field03_out_frame387_y1049_x468_track623_len220	12	105.598	1085.14	20	246210
col3_row3_field03_out_frame387_y1049_x468_track623_len220	20	91.979	882.13	11.6667	110510
col3_row3_field03_out_frame387_y1049_x468_track623_len220	24	89.9108	852.546	16.6667	298700
col3_row3_field03_out_frame408_y639_x357_track657_len204	0	77.239	678.821	13.3333	160520
col3_row3_field03_out_frame408_y639_x357_track657_len204	4	87.6872	821.116	71.6667	1.03115e+06
col3_row3_field03_out_frame408_y639_x357_track657_len204	12	93.1332	898.786	10	128130
col3_row3_field03_out_frame408_y639_x357_track657_len204	14	95.9154	939.361	8.33333	98070
col3_row3_field03_out_frame408_y639_x357_track657_len204	17	88.4176	831.396	35	579770
col3_row3_field03_out_frame408_y639_x357_track657_len204	22	98.9998	985.034	18.3333	227290
col3_row3_field03_out_frame408_y639_x357_track657_len204	24	98.4442	976.753	10	85790
col3_row3_field03_out_frame408_y639_x357_track657_len204	33	97.2296	958.734	53.3333	854040
col3_row3_field03_out_frame416_y1043_x628_track674_len196	5	108.403	1128.66	18.3333	227990
col3_row3_field03_out_frame416_y1043_x628_track674_len196	6	106.792	1103.6	25	384830
col3_row3_field03_out_frame427_y404_x29_track701_len130	3	123.37	1370.3	13.3333	139970
col3_row3_field03_out_frame42_y758_x125_track95_len356	13	122.472	1355.36	21.6667	247300
col3_row3_field03_out_frame42_y758_x125_track95_len356	22	119.439	1305.33	11.6667	104490
col3_row3_field03_out_frame42_y758_x125_track95_len356	32	123.827	1377.92	33.3333	276650
col3_row3_field03_out_frame42_y758_x125_track95_len356	39	117.208	1268.92	20	179960
col3_row3_field03_out_frame42_y758_x125_track95_len356	42	110.666	1164.18	31.6667	368230
col3_row3_field03_out_frame42_y758_x125_track95_len356	53	116.012	1249.56	88.3333	1008410
col3_row3_field03_out_frame42_y758_x125_track95_len356	73	128.071	1449.36	70	926740
col3_row3_field03_out_frame445_y1048_x606_track739_len167	7	114.599	1226.79	6.66667	42870
col3_row3_field03_out_frame445_y1048_x606_track739_len167	38	110.831	1166.79	13.3333	95410
col3_row3_field03_out_frame44_y216_x406_track98_len186	2	94.3618	916.63	36.6667	401270
col3_row3_field03_out_frame44_y216_x406_track98_len186	38	113.243	1205.08	36.6667	365180
col3_row3_field03_out_frame44_y216_x406_track98_len186	55	116.803	1262.36	13.3333	103640
col3_row3_field03_out_frame44_y216_x406_track98_len186	74	119.215	1301.66	8.33333	71090
col3_row3_field03_out_frame451_y808_x513_track752_len161	24	113.11	1202.96	5	24300
col3_row3_field03_out_frame451_y808_x513_track752_len161	36	98.3858	975.886	13.3333	74790
col3_row3_field03_out_frame454_y320_x1238_track762_len158	12	106.702	1102.2	8.33333	60840
col3_row3_field03_out_frame454_y320_x1238_track762_len158	16	102.103	1031.71	20	186820
col3_row3_field03_out_frame456_y630_x1050_track768_len124	1	80.8979	727.622	21.6667	258710
col3_row3_field03_out_frame456_y630_x1050_track768_len124	15	84.9357	782.772	25	255240
col3_row3_field03_out_frame472_y1050_x776_track797_len140	1	86.6868	807.105	5	28140
col3_row3_field03_out_frame472_y1050_x776_track797_len140	11	100.772	1011.6	58.3333	615050
col3_row3_field03_out_frame472_y1050_x776_track797_len140	37	108.522	1130.51	11.6667	62530
col3_row3_field03_out_frame472_y1050_x776_track797_len140	44	113.133	1203.33	10	59910
col3_row3_field03_out_frame472_y1050_x776_track797_len140	52	107.421	1113.35	8.33333	40860
col3_row3_field03_out_frame485_y1046_x711_track810_len127	0	112.624	1195.21	38.3333	602680
col3_row3_field03_out_frame485_y1046_x711_track810_len127	7	125.217	1401.19	31.6667	579570
col3_row3_field03_out_frame485_y1046_x711_track810_len127	16	123.607	1374.25	10	69720
col3_row3_field03_out_frame485_y1046_x711_track810_len127	32	93.6328	906.028	13.3333	141520
col3_row3_field03_out_frame485_y1046_x711_track810_len127	39	95.1516	928.162	23.3333	338880
col3_row3_field03_out_frame487_y782_x33_track817_len52	0	104.261	1064.59	5	37800
col3_row3_field03_out_frame487_y782_x33_track817_len52	3	97.8998	968.664	25	341650
col3_row3_field03_out_frame488_y233_x517_track819_len124	61	78.7378	698.675	13.3333	133680
col3_row3_field03_out_frame48_y537_x25_track104_len190	3	103.128	1047.29	8.33333	107740
col3_row3_field03_out_frame48_y537_x25_track104_len190	5	114.231	1220.88	23.3333	351640
col3_row3_field03_out_frame48_y537_x25_track104_len190	9	119.105	1299.85	28.3333	382620
col3_row3_field03_out_frame48_y537_x25_track104_len190	21	128.622	1458.73	28.3333	358980
col3_row3_field03_out_frame48_y537_x25_track104_len190	29	136.728	1598.77	15	159740
col3_row3_field03_out_frame48_y537_x25_track104_len190	38	139.329	1644.61	38.3333	647980
col3_row3_field03_out_frame492_y1048_x912_track826_len120	7	94.5095	918.784	20	158830
col3_row3_field03_out_frame492_y1048_x912_track826_len120	17	101.33	1020.02	48.3333	411810
col3_row3_field03_out_frame49_y451_x191_track106_len164	10	118.521	1290.31	41.6667	671850
col3_row3_field03_out_frame49_y451_x191_track106_len164	40	127.502	1439.72	18.3333	146710
col3_row3_field03_out_frame526_y1051_x774_track884_len86	10	110.259	1157.77	28.3333	325930
col3_row3_field03_out_frame526_y1051_x774_track884_len86	23	108.825	1135.26	13.3333	117220
col3_row3_field03_out_frame534_y1046_x744_track898_len78	1	93.8952	909.84	30	441370
col3_row3_field03_out_frame534_y1046_x744_track898_len78	4	89.1396	841.601	11.6667	102800
col3_row3_field03_out_frame544_y1053_x749_track922_len68	0	81.9435	741.774	5	30570
col3_row3_field03_out_frame544_y1053_x749_track922_len68	6	97.5177	962.998	11.6667	94860
col3_row3_field03_out_frame554_y1037_x593_track949_len58	0	142.338	1698.17	25	469050
col3_row3_field03_out_frame554_y1037_x593_track949_len58	6	141.925	1690.79	31.6667	536480
col3_row3_field03_out_frame558_y1052_x1096_track958_len54	4	131.706	1511.49	18.3333	211650
col3_row3_field03_out_frame558_y1052_x1096_track958_len54	11	133.331	1539.56	13.3333	146670
col3_row3_field03_out_frame60_y913_x28_track116_len233	3	89.7164	849.782	25	308240
col3_row3_field03_out_frame60_y913_x28_track116_len233	13	110.899	1167.85	83.3333	1255030
col3_row3_field03_out_frame60_y913_x28_track116_len233	42	112.457	1192.55	25	337480
col3_row3_field03_out_frame60_y913_x28_track116_len233	49	113.701	1212.4	8.33333	65300
col3_row3_field03_out_frame60_y913_x28_track116_len233	52	107.142	1109.02	11.6667	106740
col3_row3_field03_out_frame60_y913_x28_track116_len233	60	111.228	1173.06	16.6667	187790
col3_row3_field03_out_frame60_y913_x28_track116_len233	62	114.451	1224.41	21.6667	219790
col3_row3_field03_out_frame60_y913_x28_track116_len233	69	124.945	1396.62	28.3333	240780
col3_row3_field03_out_frame65_y222_x24_track125_len114	3	93.9291	910.333	36.6667	428630
col3_row3_field03_out_frame65_y222_x24_track125_len114	25	116.838	1262.93	6.66667	49700
col3_row3_field03_out_frame65_y222_x24_track125_len114	32	114.167	1219.87	20	202725
col3_row3_field03_out_frame65_y222_x24_track125_len114	39	123.589	1373.94	51.6667	485490
col3_row3_field03_out_frame95_y350_x81_track161_len101	2	111.76	1181.49	8.33333	78410
col3_row3_field03_out_frame95_y350_x81_track161_len101	11	95.2975	930.298	15	122460
col3_row3_field04_out_frame0_y186_x549_track4_len140	1	103.407	1051.54	13.3333	154820
col3_row3_field04_out_frame0_y186_x549_track4_len140	18	111.936	1184.27	10	87050
col3_row3_field04_out_frame0_y330_x467_track6_len131	10	120.862	1328.73	6.66667	40600
col3_row3_field04_out_frame0_y330_x467_track6_len131	12	124.268	1385.29	23.3333	309930
col3_row3_field04_out_frame0_y330_x467_track6_len131	26	124.142	1383.17	23.3333	219155
col3_row3_field04_out_frame105_y473_x30_track268_len393	0	100.933	1014.03	38.3333	526320
col3_row3_field04_out_frame105_y473_x30_track268_len393	4	123.519	1372.78	60	959480
col3_row3_field04_out_frame105_y473_x30_track268_len393	16	150.153	1839.93	33.3333	424910
col3_row3_field04_out_frame105_y473_x30_track268_len393	33	137.184	1606.78	10	78180
col3_row3_field04_out_frame105_y473_x30_track268_len393	43	149.544	1828.75	13.3333	111410
col3_row3_field04_out_frame105_y473_x30_track268_len393	59	163.852	2097.39	41.6667	318280
col3_row3_field04_out_frame105_y473_x30_track268_len393	87	149.778	1833.04	83.3333	838420
col3_row3_field04_out_frame105_y473_x30_track268_len393	118	151.557	1865.8	50	472900
col3_row3_field04_out_frame108_y358_x31_track273_len108	9	149.126	1821.08	30	328140
col3_row3_field04_out_frame108_y358_x31_track273_len108	15	141.371	1680.9	41.6667	456290
col3_row3_field04_out_frame108_y525_x45_track274_len218	4	130.009	1482.39	33.3333	485310
col3_row3_field04_out_frame108_y525_x45_track274_len218	8	141.63	1685.51	51.6667	555900
col3_row3_field04_out_frame108_y525_x45_track274_len218	17	146.5	1773.19	8.33333	55630
col3_row3_field04_out_frame108_y525_x45_track274_len218	25	158.472	1994.93	95	1089880
col3_row3_field04_out_frame108_y525_x45_track274_len218	53	168.929	2195.62	38.3333	538480
col3_row3_field04_out_frame120_y34_x560_track290_len176	0	87.62	820.171	30	640860
col3_row3_field04_out_frame120_y34_x560_track290_len176	21	108.335	1127.6	55	863415
col3_row3_field04_out_frame120_y34_x560_track290_len176	35	112.779	1197.69	6.66667	59530
col3_row3_field04_out_frame123_y396_x29_track297_len143	2	131.963	1515.92	20	331870
col3_row3_field04_out_frame123_y396_x29_track297_len143	7	158.745	2000.09	76.6667	1.16828e+06
col3_row3_field04_out_frame123_y396_x29_track297_len143	20	155.772	1944.17	81.6667	1.36484e+06
col3_row3_field04_out_frame124_y376_x1230_track298_len54	2	114.814	1230.24	11.6667	106540
col3_row3_field04_out_frame124_y376_x1230_track298_len54	6	123.786	1377.24	10	90860
col3_row3_field04_out_frame124_y376_x1230_track298_len54	13	117.558	1274.61	15	176650
col3_row3_field04_out_frame125_y1034_x391_track299_len76	2	93.5686	905.097	6.66667	37830
col3_row3_field04_out_frame125_y1034_x391_track299_len76	9	99.9695	999.542	65	831150
col3_row3_field04_out_frame125_y1034_x391_track299_len76	50	106.202	1094.46	11.6667	67560
col3_row3_field04_out_frame132_y796_x1017_track311_len171	4	134.801	1565.08	61.6667	822190
col3_row3_field04_out_frame132_y796_x1017_track311_len171	29	135.769	1581.98	6.66667	60190
col3_row3_field04_out_frame132_y796_x1017_track311_len171	30	136.018	1586.34	43.3333	512510
col3_row3_field04_out_frame150_y28_x515_track333_len91	0	93.3968	902.606	36.6667	579390
col3_row3_field04_out_frame150_y28_x515_track333_len91	8	95.1471	928.097	5	35290
col3_row3_field04_out_frame161_y591_x34_track345_len103	2	91.4436	874.44	36.6667	303200
col3_row3_field04_out_frame161_y591_x34_track345_len103	22	88.051	826.231	35	426490
col3_row3_field04_out_frame161_y591_x34_track345_len103	36	93.6075	905.661	10	62090
col3_row3_field04_out_frame161_y591_x34_track345_len103	42	96.9395	954.446	6.66667	37250
col3_row3_field04_out_frame161_y591_x34_track345_len103	50	86.7148	807.496	8.33333	49090
col3_row3_field04_out_frame173_y678_x377_track361_len78	4	91.3743	873.446	53.3333	380260
col3_row3_field04_out_frame173_y678_x377_track361_len78	64	96.4939	947.873	8.33333	49700
col3_row3_field04_out_frame18_y31_x541_track74_len182	0	85.0539	784.407	5	39360
col3_row3_field04_out_frame18_y31_x541_track74_len182	24	98.8641	983.009	5	33510
col3_row3_field04_out_frame18_y31_x541_track74_len182	37	96.4006	946.498	8.33333	56260
col3_row3_field04_out_frame18_y31_x541_track74_len182	45	109.264	1142.13	18.3333	184940
col3_row3_field04_out_frame1_y418_x1011_track32_len327	2	113.18	1204.07	20	209740
col3_row3_field04_out_frame1_y418_x1011_track32_len327	9	99.9449	999.174	10	120835
col3_row3_field04_out_frame1_y418_x1011_track32_len327	11	96.8268	952.781	10	123905
col3_row3_field04_out_frame1_y418_x1011_track32_len327	16	110.968	1168.95	11.6667	157150
col3_row3_field04_out_frame1_y418_x1011_track32_len327	34	113.186	1204.17	53.3333	886760
col3_row3_field04_out_frame1_y418_x1011_track32_len327	52	129.903	1480.56	56.6667	753030
col3_row3_field04_out_frame1_y418_x1011_track32_len327	73	119.709	1309.75	15	160990
col3_row3_field04_out_frame1_y418_x1011_track32_len327	78	125.877	1412.28	126.667	1733970
col3_row3_field04_out_frame1_y418_x1011_track32_len327	113	137.511	1612.53	38.3333	387660
col3_row3_field04_out_frame21_y27_x708_track81_len314	0	100.135	1002.03	6.66667	52310
col3_row3_field04_out_frame21_y27_x708_track81_len314	12	91.3618	873.267	8.33333	61590
col3_row3_field04_out_frame21_y27_x708_track81_len314	14	97.2953	959.704	26.6667	223320
col3_row3_field04_out_frame21_y27_x708_track81_len314	64	102.824	1042.66	13.3333	129690
col3_row3_field04_out_frame21_y27_x708_track81_len314	75	100.841	1012.64	13.3333	130080
col3_row3_field04_out_frame251_y959_x101_track437_len361	4	74.844	647.494	20	334490
col3_row3_field04_out_frame251_y959_x101_track437_len361	17	94.9566	925.311	33.3333	588670
col3_row3_field04_out_frame251_y959_x101_track437_len361	24	112.068	1186.37	8.33333	102110
col3_row3_field04_out_frame251_y959_x101_track437_len361	25	96.7677	951.909	50	700080
col3_row3_field04_out_frame251_y959_x101_track437_len361	27	99.8198	997.299	58.3333	917030
col3_row3_field04_out_frame251_y959_x101_track437_len361	34	93.7994	908.448	216.667	8.38711e+06
col3_row3_field04_out_frame255_y830_x35_track440_len113	0	156.189	1951.98	5	25800
col3_row3_field04_out_frame255_y830_x35_track440_len113	3	161.051	2043.83	13.3333	107100
col3_row3_field04_out_frame255_y830_x35_track440_len113	31	176.154	2337.96	20	145550
col3_row3_field04_out_frame255_y830_x35_track440_len113	48	146.948	1781.33	8.33333	62420
col3_row3_field04_out_frame255_y830_x35_track440_len113	60	152.099	1875.8	11.6667	115160
col3_row3_field04_out_frame264_y904_x39_track446_len339	119	106.687	1101.96	5	20900
col3_row3_field04_out_frame264_y904_x39_track446_len339	130	108.562	1131.14	11.6667	98500
col3_row3_field04_out_frame264_y904_x39_track446_len339	143	107.241	1110.56	15	126730
col3_row3_field04_out_frame264_y904_x39_track446_len339	145	118.698	1293.2	15	128960
col3_row3_field04_out_frame264_y904_x39_track446_len339	153	106.006	1091.43	21.6667	164460
col3_row3_field04_out_frame264_y904_x39_track446_len339	158	107.397	1112.99	16.6667	149290
col3_row3_field04_out_frame265_y329_x27_track448_len90	0	132.626	1527.37	23.3333	263910
col3_row3_field04_out_frame265_y329_x27_track448_len90	27	138.008	1621.28	6.66667	58455
col3_row3_field04_out_frame284_y1046_x1012_track466_len288	19	120.715	1326.3	58.3333	1.00651e+06
col3_row3_field04_out_frame284_y1046_x1012_track466_len288	30	119.465	1305.75	18.3333	276220
col3_row3_field04_out_frame284_y1046_x1012_track466_len288	36	121.031	1331.52	146.667	2219700
col3_row3_field04_out_frame284_y1046_x1012_track466_len288	54	125.08	1398.89	36.6667	421660
col3_row3_field04_out_frame290_y864_x45_track471_len204	12	147.596	1793.14	6.66667	57270
col3_row3_field04_out_frame290_y864_x45_track471_len204	13	145.189	1749.45	18.3333	195510
col3_row3_field04_out_frame290_y864_x45_track471_len204	17	145.034	1746.64	11.6667	86985
col3_row3_field04_out_frame290_y864_x45_track471_len204	29	151.085	1857.09	11.6667	121400
col3_row3_field04_out_frame290_y864_x45_track471_len204	47	149.054	1819.77	6.66667	54460
col3_row3_field04_out_frame290_y864_x45_track471_len204	48	123.468	1371.94	23.3333	207435
col3_row3_field04_out_frame322_y1042_x1117_track492_len77	0	149.177	1822.02	35	336970
col3_row3_field04_out_frame322_y1042_x1117_track492_len77	19	140.129	1658.79	33.3333	298640
col3_row3_field04_out_frame324_y330_x28_track494_len98	17	123.732	1376.33	28.3333	330000
col3_row3_field04_out_frame324_y330_x28_track494_len98	39	145.108	1747.98	10	60980
col3_row3_field04_out_frame32_y42_x104_track102_len89	39	159.501	2014.4	5	31480
col3_row3_field04_out_frame32_y42_x104_track102_len89	46	173.334	2282.05	11.6667	109810
col3_row3_field04_out_frame32_y42_x104_track102_len89	55	170.274	2221.9	11.6667	106320
col3_row3_field04_out_frame350_y1039_x1103_track533_len209	2	124.976	1397.14	25	801830
col3_row3_field04_out_frame350_y1039_x1103_track533_len209	8	136.78	1599.68	25	430395
col3_row3_field04_out_frame350_y1039_x1103_track533_len209	18	132.629	1527.42	55	1.04917e+06
col3_row3_field04_out_frame350_y1039_x1103_track533_len209	25	152.07	1875.27	35	901270
col3_row3_field04_out_frame350_y1039_x1103_track533_len209	37	149.36	1825.37	73.3333	1.25069e+06
col3_row3_field04_out_frame350_y1039_x1103_track533_len209	42	152.41	1881.56	10	87080
col3_row3_field04_out_frame364_y320_x35_track551_len76	6	115.46	1240.65	23.3333	298960
col3_row3_field04_out_frame364_y320_x35_track551_len76	19	117.396	1271.98	40	541010
col3_row3_field04_out_frame369_y767_x23_track559_len243	29	96.6401	950.028	5	21250
col3_row3_field04_out_frame369_y767_x23_track559_len243	78	102.091	1031.53	10	61390
col3_row3_field04_out_frame369_y767_x23_track559_len243	111	102.037	1030.71	8.33333	42430
col3_row3_field04_out_frame369_y767_x23_track559_len243	127	107.417	1113.29	26.6667	154440
col3_row3_field04_out_frame369_y767_x23_track559_len243	148	102.177	1032.83	10	53660
col3_row3_field04_out_frame370_y218_x78_track562_len93	0	103.125	1047.24	10	109640
col3_row3_field04_out_frame370_y218_x78_track562_len93	7	105.121	1077.8	28.3333	332220
col3_row3_field04_out_frame370_y218_x78_track562_len93	15	100.694	1010.42	38.3333	395520
col3_row3_field04_out_frame395_y588_x828_track602_len68	2	132.55	1526.05	10	46950
col3_row3_field04_out_frame395_y588_x828_track602_len68	10	126.615	1424.72	8.33333	39970
col3_row3_field04_out_frame395_y588_x828_track602_len68	30	135.376	1575.11	11.6667	67320
col3_row3_field04_out_frame410_y1042_x534_track617_len84	3	101.185	1017.83	20	361070
col3_row3_field04_out_frame419_y68_x793_track634_len193	10	98.382	975.828	5	26830
col3_row3_field04_out_frame419_y68_x793_track634_len193	31	102.117	1031.92	11.6667	88485
col3_row3_field04_out_frame419_y68_x793_track634_len193	35	97.7652	966.667	48.3333	526820
col3_row3_field04_out_frame426_y487_x35_track644_len186	3	104.164	1063.11	25	352080
col3_row3_field04_out_frame426_y487_x35_track644_len186	21	106.716	1102.42	33.3333	551990
col3_row3_field04_out_frame426_y487_x35_track644_len186	39	107.104	1108.42	33.3333	523960
col3_row3_field04_out_frame42_y849_x35_track132_len66	4	117.893	1280.07	11.6667	111430
col3_row3_field04_out_frame42_y849_x35_track132_len66	12	105.878	1089.45	30	390730
col3_row3_field04_out_frame43_y273_x229_track134_len569	0	103.903	1059.11	6.66667	51000
col3_row3_field04_out_frame43_y273_x229_track134_len569	9	92.1838	885.078	18.3333	174190
col3_row3_field04_out_frame43_y273_x229_track134_len569	14	91.6524	877.436	11.6667	89230
col3_row3_field04_out_frame43_y273_x229_track134_len569	35	96.9645	954.815	11.6667	97740
col3_row3_field04_out_frame43_y273_x229_track134_len569	42	96.0435	941.243	18.3333	150320
col3_row3_field04_out_frame43_y273_x229_track134_len569	59	98.5922	978.958	38.3333	335220
col3_row3_field04_out_frame43_y273_x229_track134_len569	76	98.4733	977.187	26.6667	258745
col3_row3_field04_out_frame43_y273_x229_track134_len569	81	99.6324	994.491	103.333	1109150
col3_row3_field04_out_frame43_y273_x229_track134_len569	109	104.496	1068.19	23.3333	191160
col3_row3_field04_out_frame43_y273_x229_track134_len569	141	97.3244	960.136	48.3333	521430
col3_row3_field04_out_frame43_y273_x229_track134_len569	160	90.2794	857.793	20	172630
col3_row3_field04_out_frame448_y836_x34_track682_len164	17	118.75	1294.04	23.3333	289240
col3_row3_field04_out_frame448_y836_x34_track682_len164	23	112.538	1193.85	41.6667	406130
col3_row3_field04_out_frame448_y836_x34_track682_len164	27	104.816	1073.1	11.6667	98910
col3_row3_field04_out_frame459_y44_x510_track703_len153	4	157.654	1979.5	26.6667	302410
col3_row3_field04_out_frame459_y44_x510_track703_len153	20	163.084	2082.66	65	1192990
col3_row3_field04_out_frame459_y44_x510_track703_len153	36	163.494	2090.51	35	342280
col3_row3_field04_out_frame459_y44_x510_track703_len153	51	164.581	2111.39	21.6667	254780
col3_row3_field04_out_frame459_y44_x510_track703_len153	57	162.773	2076.71	8.33333	56040
col3_row3_field04_out_frame463_y634_x35_track712_len149	2	95.9092	939.27	10	64790
col3_row3_field04_out_frame463_y634_x35_track712_len149	47	107.076	1107.99	8.33333	61680
col3_row3_field04_out_frame468_y28_x507_track722_len144	12	108.187	1125.28	18.3333	178410
col3_row3_field04_out_frame468_y28_x507_track722_len144	25	113.882	1215.3	15	155090
col3_row3_field04_out_frame488_y270_x34_track760_len124	2	110.746	1165.44	10	96360
col3_row3_field04_out_frame488_y270_x34_track760_len124	12	97.4111	961.418	11.6667	124970
col3_row3_field04_out_frame488_y270_x34_track760_len124	22	116.43	1256.31	6.66667	43400
col3_row3_field04_out_frame499_y1049_x573_track774_len113	11	129.505	1473.78	13.3333	167810
col3_row3_field04_out_frame499_y1049_x573_track774_len113	17	129.245	1469.33	10	115120
col3_row3_field04_out_frame499_y1049_x573_track774_len113	22	125.934	1413.24	40	466410
col3_row3_field04_out_frame499_y1049_x573_track774_len113	31	123.211	1367.64	10	116430
col3_row3_field04_out_frame512_y30_x386_track799_len100	14	125.645	1408.37	6.66667	42580
col3_row3_field04_out_frame512_y30_x386_track799_len100	18	124.66	1391.84	15	123940
col3_row3_field04_out_frame512_y30_x386_track799_len100	27	129.444	1472.74	30	336060
col3_row3_field04_out_frame52_y262_x29_track153_len127	10	111.403	1175.83	6.66667	54560
col3_row3_field04_out_frame52_y262_x29_track153_len127	12	112.852	1198.85	26.6667	460080
col3_row3_field04_out_frame52_y262_x29_track153_len127	16	114.702	1228.44	18.3333	258580
col3_row3_field04_out_frame534_y1043_x1155_track848_len78	1	114.388	1223.4	30	415210
col3_row3_field04_out_frame534_y1043_x1155_track848_len78	9	114.82	1230.35	11.6667	104450
col3_row3_field04_out_frame534_y1043_x1155_track848_len78	13	111.71	1180.7	5	34610
col3_row3_field04_out_frame73_y617_x676_track211_len148	20	116.859	1263.27	61.6667	835190
col3_row3_field04_out_frame84_y324_x32_track229_len141	6	100.338	1005.08	8.33333	156400
col3_row3_field04_out_frame84_y324_x32_track229_len141	20	114.703	1228.46	38.3333	559240
col3_row3_field04_out_frame8_y39_x472_track48_len272	7	105.931	1090.27	43.3333	1.12374e+06
col3_row3_field04_out_frame8_y39_x472_track48_len272	69	121.269	1335.44	46.6667	535990
col3_row3_field04_out_frame8_y39_x472_track48_len272	83	113.727	1212.82	23.3333	240710
col3_row3_field04_out_frame8_y39_x472_track48_len272	89	120.04	1315.18	36.6667	460900
col3_row3_field04_out_frame8_y39_x472_track48_len272	99	135.676	1580.35	5	31790
col3_row3_field05_out_frame0_y119_x984_track7_len278	2	128.755	1460.99	5	62800
col3_row3_field05_out_frame0_y119_x984_track7_len278	15	127.744	1443.81	30	368710
col3_row3_field05_out_frame0_y119_x984_track7_len278	49	129.47	1473.18	28.3333	363740
col3_row3_field05_out_frame0_y119_x984_track7_len278	53	141.349	1680.5	8.33333	70600
col3_row3_field05_out_frame0_y901_x670_track0_len322	14	140.239	1660.74	16.6667	288830
col3_row3_field05_out_frame0_y901_x670_track0_len322	27	142.134	1694.51	20	238905
col3_row3_field05_out_frame0_y901_x670_track0_len322	34	142.307	1697.61	26.6667	400160
col3_row3_field05_out_frame0_y901_x670_track0_len322	39	147.766	1796.23	11.6667	143440
col3_row3_field05_out_frame0_y901_x670_track0_len322	42	144.774	1741.94	8.33333	70255
col3_row3_field05_out_frame0_y901_x670_track0_len322	44	159.517	2014.7	18.3333	225510
col3_row3_field05_out_frame0_y901_x670_track0_len322	52	164.576	2111.31	15	117220
col3_row3_field05_out_frame0_y901_x670_track0_len322	54	155.594	1940.83	56.6667	620490
col3_row3_field05_out_frame0_y901_x670_track0_len322	60	158.667	1998.61	45	920970
col3_row3_field05_out_frame125_y231_x676_track227_len176	3	92.7988	893.95	6.66667	50160
col3_row3_field05_out_frame125_y231_x676_track227_len176	71	114.723	1228.79	20	117660
col3_row3_field05_out_frame125_y231_x676_track227_len176	82	132.983	1533.54	11.6667	92420
col3_row3_field05_out_frame125_y231_x676_track227_len176	129	128.702	1460.08	41.6667	317200
col3_row3_field05_out_frame140_y747_x29_track244_len247	3	105.202	1079.04	21.6667	220680
col3_row3_field05_out_frame140_y747_x29_track244_len247	19	89.5445	847.342	20	185590
col3_row3_field05_out_frame140_y747_x29_track244_len247	28	113.234	1204.94	13.3333	102550
col3_row3_field05_out_frame140_y747_x29_track244_len247	43	117.262	1269.8	10	78740
col3_row3_field05_out_frame140_y747_x29_track244_len247	54	112.848	1198.79	43.3333	489970
col3_row3_field05_out_frame140_y747_x29_track244_len247	90	111.869	1183.22	6.66667	53650
col3_row3_field05_out_frame140_y747_x29_track244_len247	111	120.503	1322.81	8.33333	64550
col3_row3_field05_out_frame140_y747_x29_track244_len247	117	122.799	1360.79	13.3333	137380
col3_row3_field05_out_frame141_y199_x34_track247_len88	5	121.518	1339.55	33.3333	514770
col3_row3_field05_out_frame141_y199_x34_track247_len88	19	125.971	1413.86	6.66667	68570
col3_row3_field05_out_frame147_y329_x34_track254_len171	8	113.239	1205.02	15	155190
col3_row3_field05_out_frame147_y329_x34_track254_len171	19	110.564	1162.57	43.3333	583240
col3_row3_field05_out_frame14_y328_x556_track49_len112	1	95.3649	931.285	5	29580
col3_row3_field05_out_frame14_y328_x556_track49_len112	27	123.186	1367.23	16.6667	117470
col3_row3_field05_out_frame14_y35_x297_track47_len598	1	136.512	1594.98	61.6667	886060
col3_row3_field05_out_frame14_y35_x297_track47_len598	19	123.341	1369.8	21.6667	272500
col3_row3_field05_out_frame14_y35_x297_track47_len598	39	117.198	1268.76	36.6667	379930
col3_row3_field05_out_frame14_y35_x297_track47_len598	49	106.676	1101.79	11.6667	89760
col3_row3_field05_out_frame14_y35_x297_track47_len598	71	123.377	1370.41	8.33333	46490
col3_row3_field05_out_frame14_y35_x297_track47_len598	90	135.369	1574.99	11.6667	66300
col3_row3_field05_out_frame14_y35_x297_track47_len598	112	129.489	1473.5	8.33333	39520
col3_row3_field05_out_frame14_y35_x297_track47_len598	146	124.826	1394.63	21.6667	177070
col3_row3_field05_out_frame14_y35_x297_track47_len598	156	120.886	1329.11	20	228080
col3_row3_field05_out_frame14_y35_x297_track47_len598	177	119.927	1313.33	15	102910
col3_row3_field05_out_frame14_y35_x297_track47_len598	201	118.012	1282	8.33333	52690
col3_row3_field05_out_frame14_y35_x297_track47_len598	208	126.111	1416.22	5	23410
col3_row3_field05_out_frame14_y35_x297_track47_len598	286	138.26	1625.72	8.33333	58220
col3_row3_field05_out_frame160_y640_x40_track268_len452	18	101.236	1018.59	10	111890
col3_row3_field05_out_frame160_y640_x40_track268_len452	21	114.455	1224.48	10	114200
col3_row3_field05_out_frame160_y640_x40_track268_len452	60	148.897	1816.89	13.3333	251620
col3_row3_field05_out_frame160_y640_x40_track268_len452	76	155.232	1934.07	10	175350
col3_row3_field05_out_frame172_y1044_x441_track276_len169	36	128.64	1459.03	8.33333	50710
col3_row3_field05_out_frame172_y1044_x441_track276_len169	55	139.448	1646.72	11.6667	105970
col3_row3_field05_out_frame172_y1044_x441_track276_len169	66	150.38	1844.1	10	80390
col3_row3_field05_out_frame172_y1044_x441_track276_len169	94	142.347	1698.34	10	68980
col3_row3_field05_out_frame184_y513_x1075_track283_len210	11	144.64	1739.54	185	3782020
col3_row3_field05_out_frame184_y513_x1075_track283_len210	41	148.818	1815.44	36.6667	537850
col3_row3_field05_out_frame184_y513_x1075_track283_len210	48	148.774	1814.65	6.66667	67170
col3_row3_field05_out_frame197_y294_x39_track295_len294	17	123.592	1373.99	11.6667	121190
col3_row3_field05_out_frame197_y294_x39_track295_len294	29	114.401	1223.61	16.6667	184010
col3_row3_field05_out_frame197_y294_x39_track295_len294	54	134.752	1564.24	41.6667	303450
col3_row3_field05_out_frame197_y294_x39_track295_len294	71	129.766	1478.23	15	95700
col3_row3_field05_out_frame197_y294_x39_track295_len294	76	133.106	1535.66	21.6667	155650
col3_row3_field05_out_frame197_y294_x39_track295_len294	98	131.113	1501.3	8.33333	57950
col3_row3_field05_out_frame1_y274_x901_track21_len85	6	84.6651	779.034	5	25630
col3_row3_field05_out_frame1_y274_x901_track21_len85	8	84.3074	774.103	6.66667	38570
col3_row3_field05_out_frame1_y274_x901_track21_len85	14	86.2903	801.572	6.66667	40370
col3_row3_field05_out_frame227_y29_x615_track337_len120	8	127.697	1443.02	6.66667	43180
col3_row3_field05_out_frame227_y29_x615_track337_len120	13	133.592	1544.08	5	26580
col3_row3_field05_out_frame227_y29_x615_track337_len120	39	154.145	1913.78	11.6667	87990
col3_row3_field05_out_frame227_y29_x615_track337_len120	49	152.972	1891.98	11.6667	91540
col3_row3_field05_out_frame251_y393_x922_track366_len361	1	103.322	1050.25	15	164890
col3_row3_field05_out_frame251_y393_x922_track366_len361	4	109.879	1151.79	70	850260
col3_row3_field05_out_frame251_y393_x922_track366_len361	26	119.688	1309.41	65	800960
col3_row3_field05_out_frame251_y393_x922_track366_len361	37	121.836	1344.82	45	518250
col3_row3_field05_out_frame251_y393_x922_track366_len361	60	115.089	1234.66	73.3333	779330
col3_row3_field05_out_frame251_y393_x922_track366_len361	70	128.505	1456.74	48.3333	508040
col3_row3_field05_out_frame256_y272_x530_track374_len170	25	94.8516	923.777	6.66667	52460
col3_row3_field05_out_frame256_y272_x530_track374_len170	41	98.0802	971.342	8.33333	59280
col3_row3_field05_out_frame263_y474_x31_track382_len349	1	108.475	1129.78	5	30870
col3_row3_field05_out_frame263_y474_x31_track382_len349	6	122.533	1356.37	33.3333	352990
col3_row3_field05_out_frame263_y474_x31_track382_len349	11	127.542	1440.39	5	22210
col3_row3_field05_out_frame263_y474_x31_track382_len349	39	112.966	1200.66	6.66667	41660
col3_row3_field05_out_frame263_y474_x31_track382_len349	52	115.617	1243.17	23.3333	166280
col3_row3_field05_out_frame263_y474_x31_track382_len349	72	118.46	1289.3	13.3333	100770
col3_row3_field05_out_frame263_y474_x31_track382_len349	87	113.986	1216.96	15	93660
col3_row3_field05_out_frame263_y474_x31_track382_len349	90	110.214	1157.06	18.3333	182960
col3_row3_field05_out_frame263_y474_x31_track382_len349	93	112.962	1200.6	10	81710
col3_row3_field05_out_frame266_y331_x32_track388_len88	14	175.333	2321.65	15	194360
col3_row3_field05_out_frame266_y331_x32_track388_len88	28	165.742	2133.77	31.6667	450455
col3_row3_field05_out_frame342_y1041_x80_track474_len119	2	120.367	1320.58	61.6667	843340
col3_row3_field05_out_frame345_y28_x527_track478_len92	9	151.488	1864.52	38.3333	473160
col3_row3_field05_out_frame345_y28_x527_track478_len92	20	132.856	1531.34	41.6667	949970
col3_row3_field05_out_frame362_y28_x621_track498_len112	2	120.692	1325.92	43.3333	541420
col3_row3_field05_out_frame362_y28_x621_track498_len112	8	132.573	1526.45	46.6667	436625
col3_row3_field05_out_frame368_y380_x590_track503_len244	5	73.8098	634.119	5	32730
col3_row3_field05_out_frame368_y380_x590_track503_len244	12	91.7094	878.255	33.3333	390770
col3_row3_field05_out_frame368_y380_x590_track503_len244	15	95.4348	932.31	10	70170
col3_row3_field05_out_frame368_y380_x590_track503_len244	20	89.4735	846.333	18.3333	198790
col3_row3_field05_out_frame369_y23_x548_track504_len138	7	81.5747	736.772	11.6667	108980
col3_row3_field05_out_frame369_y23_x548_track504_len138	9	95.5343	933.768	31.6667	284620
col3_row3_field05_out_frame369_y23_x548_track504_len138	18	98.8244	982.418	33.3333	340930
col3_row3_field05_out_frame369_y23_x548_track504_len138	26	106.764	1103.16	20	161400
col3_row3_field05_out_frame370_y36_x785_track507_len101	21	114.757	1229.32	31.6667	402250
col3_row3_field05_out_frame370_y36_x785_track507_len101	36	122.323	1352.88	8.33333	87460
col3_row3_field05_out_frame376_y442_x606_track513_len236	1	73.9871	636.405	8.33333	101340
col3_row3_field05_out_frame376_y442_x606_track513_len236	6	73.3152	627.757	8.33333	68870
col3_row3_field05_out_frame376_y442_x606_track513_len236	12	82.7677	752.994	10	98730
col3_row3_field05_out_frame376_y442_x606_track513_len236	16	72.8487	621.774	8.33333	84310
col3_row3_field05_out_frame378_y88_x29_track517_len209	15	119.653	1308.84	28.3333	396450
col3_row3_field05_out_frame378_y88_x29_track517_len209	37	125.942	1413.38	43.3333	771310
col3_row3_field05_out_frame378_y88_x29_track517_len209	46	147.027	1782.78	21.6667	239205
col3_row3_field05_out_frame378_y88_x29_track517_len209	55	126.196	1417.65	66.6667	1.01916e+06
col3_row3_field05_out_frame386_y289_x36_track533_len206	32	102.663	1040.21	11.6667	83720
col3_row3_field05_out_frame386_y289_x36_track533_len206	37	92.3403	887.334	38.3333	275390
col3_row3_field05_out_frame386_y289_x36_track533_len206	46	101.224	1018.42	20	139510
col3_row3_field05_out_frame397_y378_x30_track549_len215	7	99.1467	987.229	28.3333	312360
col3_row3_field05_out_frame397_y378_x30_track549_len215	54	64.6769	520.144	6.66667	36850
col3_row3_field05_out_frame397_y378_x30_track549_len215	73	94.2373	914.818	30	253720
col3_row3_field05_out_frame407_y238_x153_track561_len144	2	72.9078	622.531	5	44130
col3_row3_field05_out_frame407_y238_x153_track561_len144	11	94.0118	911.536	6.66667	61450
col3_row3_field05_out_frame40_y28_x674_track104_len278	6	113.924	1215.96	15	241920
col3_row3_field05_out_frame40_y28_x674_track104_len278	15	108.505	1130.25	46.6667	807070
col3_row3_field05_out_frame40_y28_x674_track104_len278	29	111.834	1182.67	21.6667	183700
col3_row3_field05_out_frame40_y28_x674_track104_len278	33	113.392	1207.46	21.6667	202440
col3_row3_field05_out_frame40_y28_x674_track104_len278	48	111.939	1184.33	13.3333	105310
col3_row3_field05_out_frame40_y28_x674_track104_len278	61	120.755	1326.95	35	315170
col3_row3_field05_out_frame40_y28_x674_track104_len278	68	122.729	1359.64	48.3333	574750
col3_row3_field05_out_frame40_y416_x28_track103_len55	5	122.009	1347.69	40	903740
col3_row3_field05_out_frame40_y416_x28_track103_len55	15	122.532	1356.36	11.6667	233580
col3_row3_field05_out_frame411_y30_x554_track568_len144	2	96.8616	953.295	41.6667	592530
col3_row3_field05_out_frame411_y30_x554_track568_len144	6	91.2191	871.222	11.6667	97500
col3_row3_field05_out_frame411_y30_x554_track568_len144	8	84.4163	775.602	10	84060
col3_row3_field05_out_frame411_y30_x554_track568_len144	18	76.0726	663.502	6.66667	43320
col3_row3_field05_out_frame415_y683_x34_track574_len197	4	127.15	1433.75	25	327540
col3_row3_field05_out_frame415_y683_x34_track574_len197	12	124.092	1382.34	100	1324690
col3_row3_field05_out_frame415_y683_x34_track574_len197	66	119.608	1308.11	13.3333	87670
col3_row3_field05_out_frame415_y683_x34_track574_len197	83	120.462	1322.13	18.3333	199490
col3_row3_field05_out_frame449_y418_x37_track625_len163	3	113.997	1217.14	28.3333	403770
col3_row3_field05_out_frame449_y418_x37_track625_len163	6	118.798	1294.84	31.6667	460890
col3_row3_field05_out_frame449_y418_x37_track625_len163	17	124.739	1393.18	8.33333	68970
col3_row3_field05_out_frame462_y748_x559_track653_len150	13	116.282	1253.92	20	195980
col3_row3_field05_out_frame462_y748_x559_track653_len150	33	119.355	1303.96	16.6667	150770
col3_row3_field05_out_frame462_y748_x559_track653_len150	37	119.373	1304.24	11.6667	94310
col3_row3_field05_out_frame462_y748_x559_track653_len150	44	116.623	1259.44	18.3333	139420
col3_row3_field05_out_frame462_y748_x559_track653_len150	68	119.498	1306.29	6.66667	40010
col3_row3_field05_out_frame481_y1048_x77_track684_len131	7	103.172	1047.95	25	257990
col3_row3_field05_out_frame481_y1048_x77_track684_len131	11	110.062	1154.66	5	35000
col3_row3_field05_out_frame490_y530_x34_track695_len122	8	103.196	1048.32	21.6667	310110
col3_row3_field05_out_frame490_y530_x34_track695_len122	13	63.8837	510.605	6.66667	60900
col3_row3_field05_out_frame490_y530_x34_track695_len122	19	105.94	1090.41	5	33330
col3_row3_field05_out_frame490_y530_x34_track695_len122	28	105.041	1076.56	8.33333	75560
col3_row3_field05_out_frame503_y1048_x700_track714_len109	1	103.413	1051.63	10	105570
col3_row3_field05_out_frame503_y1048_x700_track714_len109	7	118.493	1289.85	23.3333	286480
col3_row3_field05_out_frame514_y1042_x245_track733_len98	1	128.402	1454.98	33.3333	330620
col3_row3_field05_out_frame514_y1042_x245_track733_len98	17	119.645	1308.7	50	578150
col3_row3_field05_out_frame520_y1052_x626_track748_len89	0	101.625	1024.47	10	111750
col3_row3_field05_out_frame520_y1052_x626_track748_len89	4	111.059	1170.39	13.3333	130940
col3_row3_field05_out_frame520_y1052_x626_track748_len89	6	102.643	1039.91	10	96210
col3_row3_field05_out_frame520_y1052_x626_track748_len89	12	106.357	1096.86	38.3333	405950
col3_row3_field05_out_frame527_y1048_x217_track770_len85	6	90.6246	862.719	8.33333	56120
col3_row3_field05_out_frame527_y1048_x217_track770_len85	15	101.202	1018.08	15	152120
col3_row3_field05_out_frame532_y1056_x560_track782_len80	2	88.1332	827.388	10	121970
col3_row3_field05_out_frame532_y1056_x560_track782_len80	7	95.961	940.031	15	165160
col3_row3_field05_out_frame532_y1056_x560_track782_len80	11	104.559	1069.16	26.6667	343160
col3_row3_field05_out_frame537_y1050_x213_track796_len75	0	84.774	780.537	6.66667	42550
col3_row3_field05_out_frame537_y1050_x213_track796_len75	4	86.2514	801.031	5	47220
col3_row3_field05_out_frame61_y405_x36_track138_len65	20	94.2918	915.61	8.33333	50830
col3_row3_field05_out_frame61_y762_x30_track139_len65	6	129.455	1472.91	15	360205
col3_row3_field05_out_frame71_y35_x784_track150_len327	19	117.573	1274.86	5	62740
col3_row3_field05_out_frame71_y35_x784_track150_len327	54	139.636	1650.04	70	1.01124e+06
col3_row3_field05_out_frame71_y35_x784_track150_len327	63	125.903	1412.71	21.6667	302770
col3_row3_field05_out_frame73_y701_x34_track155_len169	8	81.2855	732.858	21.6667	261900
col3_row3_field05_out_frame73_y701_x34_track155_len169	11	88.0193	825.784	71.6667	1059860
col3_row3_field05_out_frame73_y701_x34_track155_len169	23	92.3789	887.89	8.33333	55620
col3_row3_field05_out_frame73_y701_x34_track155_len169	27	84.8916	782.163	38.3333	499015
col3_row3_field05_out_frame73_y701_x34_track155_len169	40	85.4855	790.384	6.66667	48580
col3_row3_field05_out_frame73_y701_x34_track155_len169	45	89.7051	849.622	21.6667	210600
col3_row3_field05_out_frame85_y506_x37_track169_len83	2	108.195	1125.41	11.6667	96320
col3_row3_field05_out_frame85_y506_x37_track169_len83	11	112.654	1195.69	15	131380
col3_row3_field05_out_frame85_y506_x37_track169_len83	15	112.581	1194.53	11.6667	128920
col3_row3_field06_out_frame0_y100_x499_track42_len158	4	133.756	1546.93	11.6667	171420
col3_row3_field06_out_frame0_y100_x499_track42_len158	8	128.548	1457.47	28.3333	537160
col3_row3_field06_out_frame0_y100_x499_track42_len158	21	133.25	1538.15	75	818820
col3_row3_field06_out_frame0_y100_x499_track42_len158	42	131.745	1512.17	26.6667	259360
col3_row3_field06_out_frame0_y100_x499_track42_len158	53	125.33	1403.08	38.3333	362050
col3_row3_field06_out_frame0_y1014_x327_track68_len131	5	95.9756	940.246	55	901770
col3_row3_field06_out_frame0_y1014_x327_track68_len131	23	90.0584	854.646	31.6667	469230
col3_row3_field06_out_frame0_y105_x771_track9_len228	4	126.36	1420.41	5	37260
col3_row3_field06_out_frame0_y105_x771_track9_len228	21	126.916	1429.8	6.66667	52700
col3_row3_field06_out_frame0_y105_x771_track9_len228	29	136.198	1589.48	26.6667	222400
col3_row3_field06_out_frame0_y105_x771_track9_len228	49	142.282	1697.17	8.33333	48900
col3_row3_field06_out_frame0_y105_x771_track9_len228	60	156.921	1965.71	51.6667	572660
col3_row3_field06_out_frame0_y105_x771_track9_len228	78	146.089	1765.73	71.6667	691000
col3_row3_field06_out_frame0_y105_x771_track9_len228	115	142.783	1706.14	15	130870
col3_row3_field06_out_frame0_y146_x265_track58_len166	0	94.0908	912.685	43.3333	488930
col3_row3_field06_out_frame0_y146_x265_track58_len166	20	80.6482	724.256	11.6667	89790
col3_row3_field06_out_frame0_y146_x265_track58_len166	74	105.307	1080.65	18.3333	178980
col3_row3_field06_out_frame0_y197_x479_track40_len405	36	136.052	1586.94	21.6667	185865
col3_row3_field06_out_frame0_y197_x479_track40_len405	89	139.999	1656.49	35	318480
col3_row3_field06_out_frame0_y197_x479_track40_len405	127	142.101	1693.93	11.6667	88070
col3_row3_field06_out_frame0_y197_x479_track40_len405	173	143.929	1726.71	15	98910
col3_row3_field06_out_frame0_y197_x479_track40_len405	203	140.045	1657.3	43.3333	475620
col3_row3_field06_out_frame0_y197_x479_track40_len405	262	141.401	1681.43	11.6667	67930
col3_row3_field06_out_frame0_y224_x274_track25_len118	7	154.892	1927.73	28.3333	336790
col3_row3_field06_out_frame0_y224_x274_track25_len118	10	157.371	1974.18	10	65360
col3_row3_field06_out_frame0_y224_x274_track25_len118	14	155.46	1938.34	30	364580
col3_row3_field06_out_frame0_y224_x274_track25_len118	21	148.618	1811.79	25	256140
col3_row3_field06_out_frame0_y224_x274_track25_len118	27	152.887	1890.42	18.3333	214070
col3_row3_field06_out_frame0_y234_x84_track17_len179	0	109.761	1149.93	15	174710
col3_row3_field06_out_frame0_y234_x84_track17_len179	3	106.568	1100.13	38.3333	515360
col3_row3_field06_out_frame0_y234_x84_track17_len179	17	120.521	1323.1	36.6667	437450
col3_row3_field06_out_frame0_y276_x1012_track45_len612	4	68.9842	572.961	11.6667	289810
col3_row3_field06_out_frame0_y276_x1012_track45_len612	19	113.976	1216.8	16.6667	253630
col3_row3_field06_out_frame0_y276_x1012_track45_len612	38	91.3524	873.133	6.66667	71530
col3_row3_field06_out_frame0_y294_x622_track12_len612	1	106.142	1093.54	6.66667	107090
col3_row3_field06_out_frame0_y294_x622_track12_len612	5	116.374	1255.41	21.6667	389450
col3_row3_field06_out_frame0_y294_x622_track12_len612	8	112.637	1195.42	16.6667	243100
col3_row3_field06_out_frame0_y294_x622_track12_len612	12	115.787	1245.93	18.3333	304330
col3_row3_field06_out_frame0_y294_x622_track12_len612	17	117.635	1275.87	10	146650
col3_row3_field06_out_frame0_y294_x622_track12_len612	19	115.983	1249.08	61.6667	1.50261e+06
col3_row3_field06_out_frame0_y294_x622_track12_len612	26	108.566	1131.2	26.6667	461290
col3_row3_field06_out_frame0_y294_x622_track12_len612	40	113.106	1202.9	51.6667	1.12213e+06
col3_row3_field06_out_frame0_y294_x622_track12_len612	54	118.435	1288.9	228.333	4542850
col3_row3_field06_out_frame0_y294_x622_track12_len612	79	120.103	1316.23	101.667	2.11518e+06
col3_row3_field06_out_frame0_y33_x355_track28_len92	13	157.012	1967.43	63.3333	1.1159e+06
col3_row3_field06_out_frame0_y347_x242_track14_len338	13	154.746	1925	6.66667	70880
col3_row3_field06_out_frame0_y347_x242_track14_len338	30	164.715	2113.97	115	1211370
col3_row3_field06_out_frame0_y347_x242_track14_len338	104	174.003	2295.28	85	876000
col3_row3_field06_out_frame0_y347_x242_track14_len338	172	177.502	2364.86	65	652480
col3_row3_field06_out_frame0_y386_x888_track11_len150	20	122.285	1352.26	13.3333	117400
col3_row3_field06_out_frame0_y386_x888_track11_len150	43	101.366	1020.56	13.3333	136400
col3_row3_field06_out_frame0_y386_x888_track11_len150	55	107.654	1116.98	8.33333	67650
col3_row3_field06_out_frame0_y386_x888_track11_len150	65	111.957	1184.61	13.3333	109240
col3_row3_field06_out_frame0_y386_x888_track11_len150	71	104.076	1061.76	11.6667	76190
col3_row3_field06_out_frame0_y393_x144_track22_len612	5	107.331	1111.95	50	992980
col3_row3_field06_out_frame0_y393_x144_track22_len612	18	94.9139	924.686	5	46120
col3_row3_field06_out_frame0_y393_x144_track22_len612	20	95.9142	939.344	66.6667	1273770
col3_row3_field06_out_frame0_y393_x144_track22_len612	32	110.41	1160.14	46.6667	595090
col3_row3_field06_out_frame0_y393_x144_track22_len612	39	99.275	989.145	43.3333	623570
col3_row3_field06_out_frame0_y393_x144_track22_len612	51	103.33	1050.36	11.6667	113410
col3_row3_field06_out_frame0_y393_x144_track22_len612	60	106.288	1095.79	40	541530
col3_row3_field06_out_frame0_y393_x144_track22_len612	77	105.441	1082.71	41.6667	471020
col3_row3_field06_out_frame0_y393_x144_track22_len612	87	110.954	1168.73	90	1.47076e+06
col3_row3_field06_out_frame0_y393_x144_track22_len612	98	108.137	1124.5	130	1439070
col3_row3_field06_out_frame0_y393_x144_track22_len612	121	108.545	1130.88	16.6667	140380
col3_row3_field06_out_frame0_y393_x144_track22_len612	129	107.099	1108.35	16.6667	159050
col3_row3_field06_out_frame0_y393_x144_track22_len612	133	112.808	1198.15	40	493940
col3_row3_field06_out_frame0_y393_x144_track22_len612	142	112.814	1198.25	10	58140
col3_row3_field06_out_frame0_y393_x144_track22_len612	145	110.803	1166.34	15	91300
col3_row3_field06_out_frame0_y490_x519_track13_len312	6	116.391	1255.68	30	521220
col3_row3_field06_out_frame0_y490_x519_track13_len312	21	132.887	1531.88	41.6667	785150
col3_row3_field06_out_frame0_y490_x519_track13_len312	24	132.799	1530.35	5	43470
col3_row3_field06_out_frame0_y490_x519_track13_len312	31	133.41	1540.93	41.6667	842080
col3_row3_field06_out_frame0_y491_x646_track37_len612	36	133.666	1545.36	20	174650
col3_row3_field06_out_frame0_y491_x646_track37_len612	55	150.134	1839.58	15	117980
col3_row3_field06_out_frame0_y491_x646_track37_len612	69	151.899	1872.12	80	929690
col3_row3_field06_out_frame0_y491_x646_track37_len612	94	154.991	1929.57	11.6667	84260
col3_row3_field06_out_frame0_y491_x646_track37_len612	103	153.214	1896.49	60	649060
col3_row3_field06_out_frame0_y491_x646_track37_len612	165	151.987	1873.75	56.6667	648710
col3_row3_field06_out_frame0_y491_x646_track37_len612	185	154.831	1926.57	15	140130
col3_row3_field06_out_frame0_y491_x646_track37_len612	193	158.86	2002.27	88.3333	1083580
col3_row3_field06_out_frame0_y491_x646_track37_len612	238	151.657	1867.65	135	1723720
col3_row3_field06_out_frame0_y491_x646_track37_len612	276	158.656	1998.42	15	130520
col3_row3_field06_out_frame0_y491_x646_track37_len612	278	156.923	1965.75	8.33333	61730
col3_row3_field06_out_frame0_y491_x646_track37_len612	296	163.984	2099.92	6.66667	50780
col3_row3_field06_out_frame0_y512_x980_track4_len173	0	109.228	1141.56	13.3333	227150
col3_row3_field06_out_frame0_y512_x980_track4_len173	34	117.534	1274.23	10	173650
col3_row3_field06_out_frame0_y512_x980_track4_len173	50	123.292	1368.99	11.6667	136100
col3_row3_field06_out_frame0_y564_x660_track54_len104	2	88.7541	836.147	21.6667	225380
col3_row3_field06_out_frame0_y564_x660_track54_len104	11	92.4605	889.067	26.6667	209910
col3_row3_field06_out_frame0_y564_x660_track54_len104	28	94.1985	914.252	10	63080
col3_row3_field06_out_frame0_y564_x660_track54_len104	34	88.6125	834.146	18.3333	178615
col3_row3_field06_out_frame0_y568_x514_track24_len461	4	149.571	1829.25	20	258570
col3_row3_field06_out_frame0_y568_x514_track24_len461	13	153.018	1892.85	35	533200
col3_row3_field06_out_frame0_y568_x514_track24_len461	20	151.469	1864.17	26.6667	308440
col3_row3_field06_out_frame0_y568_x514_track24_len461	23	152.124	1876.27	61.6667	819590
col3_row3_field06_out_frame0_y568_x514_track24_len461	36	149.268	1823.69	30	343860
col3_row3_field06_out_frame0_y568_x514_track24_len461	43	151.52	1865.11	8.33333	84080
col3_row3_field06_out_frame0_y568_x514_track24_len461	48	153.34	1898.81	8.33333	77140
col3_row3_field06_out_frame0_y568_x514_track24_len461	50	146.407	1771.5	6.66667	59640
col3_row3_field06_out_frame0_y593_x210_track49_len59	1	142.907	1708.37	6.66667	79320
col3_row3_field06_out_frame0_y593_x210_track49_len59	11	138.539	1630.64	13.3333	204710
col3_row3_field06_out_frame0_y593_x210_track49_len59	27	157.039	1967.95	16.6667	200080
col3_row3_field06_out_frame0_y594_x1170_track47_len66	2	110.761	1165.69	13.3333	138760
col3_row3_field06_out_frame0_y594_x1170_track47_len66	5	111.461	1176.75	6.66667	67710
col3_row3_field06_out_frame0_y622_x572_track7_len132	3	120.874	1328.92	13.3333	160730
col3_row3_field06_out_frame0_y622_x572_track7_len132	15	120.578	1324.04	8.33333	98690
col3_row3_field06_out_frame0_y622_x572_track7_len132	18	120.492	1322.63	11.6667	154350
col3_row3_field06_out_frame0_y738_x704_track8_len60	2	118.069	1282.93	45	834710
col3_row3_field06_out_frame0_y738_x704_track8_len60	26	135.991	1585.85	6.66667	60410
col3_row3_field06_out_frame0_y762_x286_track5_len112	1	134.337	1557.03	36.6667	1.09299e+06
col3_row3_field06_out_frame0_y762_x286_track5_len112	4	123.472	1371.99	93.3333	2.08871e+06
col3_row3_field06_out_frame0_y937_x350_track3_len93	1	79.0073	702.264	8.33333	84480
col3_row3_field06_out_frame0_y937_x350_track3_len93	16	89.0601	840.475	25	275950
col3_row3_field06_out_frame0_y937_x350_track3_len93	23	89.7817	850.71	20	220145
col3_row3_field06_out_frame103_y397_x570_track248_len268	1	89.6184	848.39	20	188610
col3_row3_field06_out_frame103_y397_x570_track248_len268	19	99.5039	992.568	11.6667	89600
col3_row3_field06_out_frame103_y397_x570_track248_len268	38	115.243	1237.16	25	291980
col3_row3_field06_out_frame103_y397_x570_track248_len268	41	114.043	1217.88	38.3333	436590
col3_row3_field06_out_frame103_y397_x570_track248_len268	49	120.018	1314.83	8.33333	63480
col3_row3_field06_out_frame103_y397_x570_track248_len268	52	115.156	1235.75	8.33333	55360
col3_row3_field06_out_frame103_y397_x570_track248_len268	55	94.8167	923.266	6.66667	44860
col3_row3_field06_out_frame103_y397_x570_track248_len268	57	95.5165	933.507	13.3333	121880
col3_row3_field06_out_frame103_y397_x570_track248_len268	74	114.233	1220.91	8.33333	56400
col3_row3_field06_out_frame10_y32_x1147_track102_len602	0	121.183	1334.02	45	654100
col3_row3_field06_out_frame10_y32_x1147_track102_len602	10	132.613	1527.15	50	804400
col3_row3_field06_out_frame10_y32_x1147_track102_len602	31	134.993	1568.43	55	852450
col3_row3_field06_out_frame10_y32_x1147_track102_len602	44	137.421	1610.94	53.3333	559120
col3_row3_field06_out_frame10_y32_x1147_track102_len602	52	135.753	1581.7	38.3333	470020
col3_row3_field06_out_frame10_y32_x1147_track102_len602	62	128.22	1451.89	8.33333	69490
col3_row3_field06_out_frame10_y32_x1147_track102_len602	70	134.618	1561.91	60	608080
col3_row3_field06_out_frame10_y32_x1147_track102_len602	76	135.987	1585.8	161.667	2087360
col3_row3_field06_out_frame10_y32_x1147_track102_len602	98	147.198	1785.89	55	840490
col3_row3_field06_out_frame10_y32_x1147_track102_len602	111	136.131	1588.3	6.66667	51030
col3_row3_field06_out_frame10_y32_x1147_track102_len602	116	140.354	1662.79	18.3333	148550
col3_row3_field06_out_frame10_y32_x1147_track102_len602	134	146.58	1774.64	46.6667	413890
col3_row3_field06_out_frame10_y32_x1147_track102_len602	144	149.837	1834.13	71.6667	944030
col3_row3_field06_out_frame10_y32_x1147_track102_len602	161	159.26	2009.84	10	80590
col3_row3_field06_out_frame111_y885_x35_track260_len66	1	146.994	1782.18	8.33333	57600
col3_row3_field06_out_frame111_y885_x35_track260_len66	4	135.209	1572.2	15	159190
col3_row3_field06_out_frame111_y885_x35_track260_len66	13	149.106	1820.72	35	364710
col3_row3_field06_out_frame115_y31_x582_track263_len59	4	118.708	1293.37	5	34440
col3_row3_field06_out_frame115_y31_x582_track263_len59	6	121.25	1335.12	8.33333	57460
col3_row3_field06_out_frame115_y31_x582_track263_len59	13	132.176	1519.61	11.6667	103470
col3_row3_field06_out_frame115_y433_x1122_track264_len380	0	89.1036	841.091	8.33333	62110
col3_row3_field06_out_frame115_y433_x1122_track264_len380	3	91.4364	874.337	8.33333	44230
col3_row3_field06_out_frame115_y433_x1122_track264_len380	15	99.4239	991.371	6.66667	37235
col3_row3_field06_out_frame115_y433_x1122_track264_len380	23	96.7358	951.439	21.6667	241850
col3_row3_field06_out_frame115_y433_x1122_track264_len380	52	107.138	1108.95	20	142930
col3_row3_field06_out_frame115_y433_x1122_track264_len380	61	104.429	1067.17	23.3333	181100
col3_row3_field06_out_frame115_y433_x1122_track264_len380	77	93.452	903.405	11.6667	80250
col3_row3_field06_out_frame115_y433_x1122_track264_len380	82	93.9535	910.688	6.66667	42150
col3_row3_field06_out_frame11_y206_x1244_track106_len601	1	117.723	1277.3	23.3333	432100
col3_row3_field06_out_frame11_y206_x1244_track106_len601	14	123.607	1374.25	20	288600
col3_row3_field06_out_frame11_y206_x1244_track106_len601	28	128.886	1463.22	45	626270
col3_row3_field06_out_frame11_y206_x1244_track106_len601	33	129.969	1481.7	43.3333	591790
col3_row3_field06_out_frame11_y206_x1244_track106_len601	59	134.43	1558.64	21.6667	191650
col3_row3_field06_out_frame11_y206_x1244_track106_len601	71	139.466	1647.04	20	159110
col3_row3_field06_out_frame11_y206_x1244_track106_len601	76	143.285	1715.15	101.667	1169660
col3_row3_field06_out_frame11_y206_x1244_track106_len601	104	134.609	1561.75	103.333	1202650
col3_row3_field06_out_frame11_y206_x1244_track106_len601	137	139.998	1656.47	56.6667	494740
col3_row3_field06_out_frame120_y24_x952_track266_len492	0	117.174	1268.37	26.6667	570480
col3_row3_field06_out_frame120_y24_x952_track266_len492	13	112.361	1191.04	28.3333	360500
col3_row3_field06_out_frame120_y24_x952_track266_len492	21	112.703	1196.47	21.6667	254060
col3_row3_field06_out_frame120_y24_x952_track266_len492	44	104.03	1061.06	18.3333	164840
col3_row3_field06_out_frame120_y24_x952_track266_len492	58	106.718	1102.44	151.667	2468890
col3_row3_field06_out_frame13_y168_x239_track114_len126	1	80.5929	723.51	65	677690
col3_row3_field06_out_frame13_y168_x239_track114_len126	14	76.9396	674.878	20	229370
col3_row3_field06_out_frame153_y434_x1240_track308_len121	5	181.815	2451.56	20	218470
col3_row3_field06_out_frame153_y434_x1240_track308_len121	14	168.685	2190.86	33.3333	409250
col3_row3_field06_out_frame153_y434_x1240_track308_len121	27	171.423	2244.41	18.3333	198160
col3_row3_field06_out_frame15_y145_x1251_track120_len449	17	110.93	1168.36	13.3333	100915
col3_row3_field06_out_frame15_y145_x1251_track120_len449	20	114.955	1232.51	53.3333	592990
col3_row3_field06_out_frame15_y145_x1251_track120_len449	43	121.248	1335.1	21.6667	192440
col3_row3_field06_out_frame15_y145_x1251_track120_len449	48	124.052	1381.67	11.6667	104120
col3_row3_field06_out_frame15_y145_x1251_track120_len449	52	126.033	1414.91	10	84200
col3_row3_field06_out_frame15_y145_x1251_track120_len449	54	129.494	1473.58	6.66667	45980
col3_row3_field06_out_frame15_y145_x1251_track120_len449	65	122.845	1361.56	10	83180
col3_row3_field06_out_frame15_y145_x1251_track120_len449	70	124.737	1393.14	15	129980
col3_row3_field06_out_frame15_y145_x1251_track120_len449	78	125.611	1407.81	11.6667	129045
col3_row3_field06_out_frame15_y145_x1251_track120_len449	84	120.867	1328.81	8.33333	54770
col3_row3_field06_out_frame15_y145_x1251_track120_len449	96	123.172	1367	5	29220
col3_row3_field06_out_frame15_y40_x338_track118_len143	0	163.795	2096.28	70	920910
col3_row3_field06_out_frame15_y40_x338_track118_len143	9	158.254	1990.81	43.3333	569190
col3_row3_field06_out_frame15_y40_x338_track118_len143	21	151.7	1868.44	21.6667	214810
col3_row3_field06_out_frame15_y40_x338_track118_len143	25	170.494	2226.19	18.3333	191250
col3_row3_field06_out_frame15_y40_x338_track118_len143	35	138.82	1635.61	8.33333	55230
col3_row3_field06_out_frame169_y473_x23_track331_len443	7	79.7934	712.772	6.66667	49580
col3_row3_field06_out_frame169_y473_x23_track331_len443	11	101.763	1026.57	11.6667	83620
col3_row3_field06_out_frame169_y473_x23_track331_len443	41	110.233	1157.35	10	69340
col3_row3_field06_out_frame169_y473_x23_track331_len443	43	110.069	1154.78	10	72310
col3_row3_field06_out_frame169_y473_x23_track331_len443	55	107.008	1106.94	18.3333	123450
col3_row3_field06_out_frame169_y473_x23_track331_len443	80	122.526	1356.27	10	61510
col3_row3_field06_out_frame169_y473_x23_track331_len443	81	121.726	1342.99	13.3333	86810
col3_row3_field06_out_frame169_y473_x23_track331_len443	95	116.879	1263.59	65	949530
col3_row3_field06_out_frame169_y473_x23_track331_len443	113	115.8	1246.13	8.33333	59400
col3_row3_field06_out_frame170_y356_x460_track332_len442	12	129.857	1479.78	11.6667	101765
col3_row3_field06_out_frame170_y356_x460_track332_len442	50	100.917	1013.79	25	271470
col3_row3_field06_out_frame170_y356_x460_track332_len442	70	128.231	1452.07	11.6667	79120
col3_row3_field06_out_frame170_y356_x460_track332_len442	90	116.366	1255.28	25	215880
col3_row3_field06_out_frame170_y356_x460_track332_len442	100	118.172	1284.62	53.3333	635350
col3_row3_field06_out_frame170_y356_x460_track332_len442	113	95.0476	926.642	8.33333	68370
col3_row3_field06_out_frame181_y589_x1244_track342_len293	9	159.917	2022.28	55	600830
col3_row3_field06_out_frame181_y589_x1244_track342_len293	32	169.692	2210.51	18.3333	211260
col3_row3_field06_out_frame181_y589_x1244_track342_len293	47	168.226	2181.92	15	137240
col3_row3_field06_out_frame181_y589_x1244_track342_len293	57	158.801	2001.16	5	30300
col3_row3_field06_out_frame181_y589_x1244_track342_len293	59	173.529	2285.91	10	70150
col3_row3_field06_out_frame181_y589_x1244_track342_len293	73	128.701	1460.06	13.3333	114570
col3_row3_field06_out_frame203_y471_x1246_track365_len161	1	111.891	1183.57	23.3333	243320
col3_row3_field06_out_frame203_y471_x1246_track365_len161	15	130.203	1485.7	16.6667	246820
col3_row3_field06_out_frame203_y471_x1246_track365_len161	22	114.019	1217.5	10	89840
col3_row3_field06_out_frame203_y471_x1246_track365_len161	30	116.02	1249.68	11.6667	116830
col3_row3_field06_out_frame203_y471_x1246_track365_len161	34	121.842	1344.92	16.6667	175070
col3_row3_field06_out_frame203_y471_x1246_track365_len161	42	123.172	1367	8.33333	54870
col3_row3_field06_out_frame203_y471_x1246_track365_len161	49	100.275	1004.13	20	191490
col3_row3_field06_out_frame203_y471_x1246_track365_len161	53	108.2	1125.49	16.6667	143640
col3_row3_field06_out_frame203_y471_x1246_track365_len161	58	112.526	1193.66	10	80430
col3_row3_field06_out_frame204_y29_x1093_track366_len408	1	130.583	1492.22	11.6667	107240
col3_row3_field06_out_frame204_y29_x1093_track366_len408	7	118.6	1291.59	16.6667	141740
col3_row3_field06_out_frame204_y29_x1093_track366_len408	14	122.783	1360.53	15	135420
col3_row3_field06_out_frame204_y29_x1093_track366_len408	17	126.294	1419.31	23.3333	210175
col3_row3_field06_out_frame204_y29_x1093_track366_len408	24	124.716	1392.79	31.6667	372200
col3_row3_field06_out_frame204_y29_x1093_track366_len408	32	116.664	1260.1	65	743390
col3_row3_field06_out_frame204_y29_x1093_track366_len408	50	118.016	1282.07	16.6667	122410
col3_row3_field06_out_frame204_y29_x1093_track366_len408	52	122.752	1360.01	13.3333	107180
col3_row3_field06_out_frame204_y29_x1093_track366_len408	54	128.411	1455.14	33.3333	285900
col3_row3_field06_out_frame204_y29_x1093_track366_len408	61	121.302	1335.98	40	379910
col3_row3_field06_out_frame204_y29_x1093_track366_len408	75	117.787	1278.35	45	427710
col3_row3_field06_out_frame204_y29_x1093_track366_len408	88	99.9769	999.653	45	482110
col3_row3_field06_out_frame220_y623_x1250_track377_len298	3	96.9628	954.79	6.66667	57180
col3_row3_field06_out_frame220_y623_x1250_track377_len298	20	91.5329	875.72	50	561010
col3_row3_field06_out_frame220_y623_x1250_track377_len298	33	90.9792	867.787	10	100490
col3_row3_field06_out_frame220_y623_x1250_track377_len298	39	86.8517	809.408	25	265090
col3_row3_field06_out_frame220_y623_x1250_track377_len298	48	91.4095	873.95	15	149170
col3_row3_field06_out_frame220_y623_x1250_track377_len298	51	91.2325	871.413	11.6667	85190
col3_row3_field06_out_frame229_y1050_x689_track390_len122	4	120.223	1318.2	25	257240
col3_row3_field06_out_frame229_y1050_x689_track390_len122	11	126.186	1417.48	135	1947680
col3_row3_field06_out_frame231_y29_x717_track392_len381	1	130.74	1494.9	31.6667	507730
col3_row3_field06_out_frame231_y29_x717_track392_len381	4	132.552	1526.1	83.3333	1.44943e+06
col3_row3_field06_out_frame231_y29_x717_track392_len381	13	133.932	1549.99	18.3333	183260
col3_row3_field06_out_frame231_y29_x717_track392_len381	23	131.57	1509.16	16.6667	140290
col3_row3_field06_out_frame231_y29_x717_track392_len381	24	131.251	1503.68	10	84480
col3_row3_field06_out_frame231_y29_x717_track392_len381	29	129.89	1480.35	25	230035
col3_row3_field06_out_frame231_y29_x717_track392_len381	39	138.091	1622.74	58.3333	623300
col3_row3_field06_out_frame231_y29_x717_track392_len381	71	136.329	1591.77	6.66667	35940
col3_row3_field06_out_frame231_y29_x717_track392_len381	91	133.973	1550.69	10	59470
col3_row3_field06_out_frame231_y29_x717_track392_len381	99	134.731	1563.87	13.3333	112240
col3_row3_field06_out_frame236_y664_x1243_track396_len376	1	79.7911	712.741	25	218060
col3_row3_field06_out_frame236_y664_x1243_track396_len376	9	86.0603	798.37	11.6667	84030
col3_row3_field06_out_frame236_y664_x1243_track396_len376	22	96.1855	943.331	28.3333	258610
col3_row3_field06_out_frame236_y664_x1243_track396_len376	37	91.5886	876.521	26.6667	202380
col3_row3_field06_out_frame236_y664_x1243_track396_len376	54	97.4527	962.035	13.3333	74750
col3_row3_field06_out_frame236_y664_x1243_track396_len376	84	104.89	1074.25	10	64440
col3_row3_field06_out_frame236_y664_x1243_track396_len376	102	101.822	1027.45	8.33333	37030
col3_row3_field06_out_frame236_y664_x1243_track396_len376	108	101.413	1021.26	13.3333	91290
col3_row3_field06_out_frame236_y664_x1243_track396_len376	143	106.757	1103.04	40	289710
col3_row3_field06_out_frame242_y569_x1251_track405_len276	1	98.4354	976.623	26.6667	438410
col3_row3_field06_out_frame242_y569_x1251_track405_len276	8	95.0255	926.318	195	2513560
col3_row3_field06_out_frame242_y569_x1251_track405_len276	64	97.4411	961.862	46.6667	583210
col3_row3_field06_out_frame252_y400_x604_track415_len360	7	81.648	737.765	5	19340
col3_row3_field06_out_frame252_y400_x604_track415_len360	213	103.561	1053.88	15	106780
col3_row3_field06_out_frame257_y394_x35_track421_len355	2	95.8619	938.576	43.3333	743490
col3_row3_field06_out_frame257_y394_x35_track421_len355	14	99.0118	985.214	20	161580
col3_row3_field06_out_frame257_y394_x35_track421_len355	19	101.337	1020.12	31.6667	308910
col3_row3_field06_out_frame257_y394_x35_track421_len355	51	111.829	1182.58	71.6667	761880
col3_row3_field06_out_frame257_y394_x35_track421_len355	80	106.32	1096.28	16.6667	132970
col3_row3_field06_out_frame267_y497_x28_track441_len105	5	103.628	1054.91	31.6667	230810
col3_row3_field06_out_frame267_y497_x28_track441_len105	16	95.5182	933.531	11.6667	70330
col3_row3_field06_out_frame26_y31_x736_track148_len115	3	98.6897	980.41	31.6667	543530
col3_row3_field06_out_frame26_y31_x736_track148_len115	11	107.589	1115.96	6.66667	61720
col3_row3_field06_out_frame26_y31_x736_track148_len115	22	123.265	1368.55	6.66667	54500
col3_row3_field06_out_frame272_y645_x35_track448_len152	1	116.279	1253.87	25	489220
col3_row3_field06_out_frame272_y645_x35_track448_len152	8	120.624	1324.8	98.3333	1.80773e+06
col3_row3_field06_out_frame274_y588_x1250_track451_len338	12	96.1845	943.317	73.3333	869140
col3_row3_field06_out_frame274_y588_x1250_track451_len338	21	84.9839	783.439	23.3333	330590
col3_row3_field06_out_frame274_y588_x1250_track451_len338	25	101.532	1023.06	28.3333	369350
col3_row3_field06_out_frame274_y588_x1250_track451_len338	35	109.116	1139.81	50	500740
col3_row3_field06_out_frame274_y588_x1250_track451_len338	43	108.24	1126.11	33.3333	305910
col3_row3_field06_out_frame274_y588_x1250_track451_len338	54	109.758	1149.89	10	70090
col3_row3_field06_out_frame274_y588_x1250_track451_len338	71	130.366	1488.5	8.33333	60650
col3_row3_field06_out_frame275_y63_x1247_track452_len101	1	111.321	1174.54	51.6667	656400
col3_row3_field06_out_frame275_y63_x1247_track452_len101	11	130.051	1483.09	26.6667	348340
col3_row3_field06_out_frame282_y80_x24_track458_len330	1	88.3898	831.004	6.66667	106430
col3_row3_field06_out_frame282_y80_x24_track458_len330	2	79.6262	710.533	10	109030
col3_row3_field06_out_frame282_y80_x24_track458_len330	10	105.746	1087.41	10	117610
col3_row3_field06_out_frame282_y80_x24_track458_len330	27	115.054	1234.1	33.3333	343980
col3_row3_field06_out_frame282_y80_x24_track458_len330	41	107.178	1109.58	8.33333	72610
col3_row3_field06_out_frame297_y457_x38_track466_len262	0	107.107	1108.48	31.6667	354800
col3_row3_field06_out_frame297_y457_x38_track466_len262	14	105.647	1085.88	26.6667	287360
col3_row3_field06_out_frame297_y457_x38_track466_len262	31	108.195	1125.41	26.6667	197360
col3_row3_field06_out_frame297_y457_x38_track466_len262	56	104.616	1070.03	23.3333	192120
col3_row3_field06_out_frame297_y457_x38_track466_len262	74	96.6076	949.548	36.6667	429960
col3_row3_field06_out_frame297_y457_x38_track466_len262	82	101.485	1022.35	30	211930
col3_row3_field06_out_frame297_y457_x38_track466_len262	98	114.89	1231.48	23.3333	140060
col3_row3_field06_out_frame297_y457_x38_track466_len262	108	106.928	1105.7	10	69700
col3_row3_field06_out_frame309_y1046_x776_track482_len66	23	134.302	1556.41	15	116850
col3_row3_field06_out_frame309_y1046_x776_track482_len66	27	128.098	1449.82	20	162510
col3_row3_field06_out_frame321_y267_x154_track508_len291	26	95.7941	937.58	8.33333	62790
col3_row3_field06_out_frame321_y267_x154_track508_len291	34	84.1908	772.497	16.6667	122340
col3_row3_field06_out_frame321_y267_x154_track508_len291	40	88.2125	828.505	16.6667	142140
col3_row3_field06_out_frame330_y362_x1166_track516_len172	25	97.5344	963.244	10	66590
col3_row3_field06_out_frame330_y362_x1166_track516_len172	29	92.8432	894.593	35	277770
col3_row3_field06_out_frame330_y362_x1166_track516_len172	55	90.361	858.957	6.66667	34150
col3_row3_field06_out_frame332_y32_x564_track520_len280	1	115.077	1234.48	13.3333	428565
col3_row3_field06_out_frame332_y32_x564_track520_len280	4	127.342	1437	71.6667	1.88863e+06
col3_row3_field06_out_frame332_y32_x564_track520_len280	14	136.939	1602.47	90	2.12326e+06
col3_row3_field06_out_frame332_y32_x564_track520_len280	28	119.747	1310.38	41.6667	1.08713e+06
col3_row3_field06_out_frame335_y447_x1247_track524_len277	3	95.5048	933.336	6.66667	52890
col3_row3_field06_out_frame335_y447_x1247_track524_len277	8	111.155	1171.91	15	95300
col3_row3_field06_out_frame335_y447_x1247_track524_len277	17	109.424	1144.64	25	259670
col3_row3_field06_out_frame335_y447_x1247_track524_len277	29	117.783	1278.28	6.66667	36500
col3_row3_field06_out_frame335_y447_x1247_track524_len277	33	109.898	1152.09	20	148580
col3_row3_field06_out_frame335_y447_x1247_track524_len277	36	113.228	1204.85	26.6667	247630
col3_row3_field06_out_frame335_y447_x1247_track524_len277	52	118.133	1283.98	21.6667	174960
col3_row3_field06_out_frame335_y447_x1247_track524_len277	63	116.113	1251.18	33.3333	413150
col3_row3_field06_out_frame337_y234_x1002_track530_len162	4	81.1814	731.451	5	28490
col3_row3_field06_out_frame337_y234_x1002_track530_len162	9	78.1799	691.262	10	79660
col3_row3_field06_out_frame337_y234_x1002_track530_len162	17	88.4909	832.43	10	74480
col3_row3_field06_out_frame337_y234_x1002_track530_len162	18	85.9676	797.08	20	206060
col3_row3_field06_out_frame337_y234_x1002_track530_len162	26	121.259	1335.27	8.33333	62400
col3_row3_field06_out_frame347_y170_x1128_track546_len114	1	81.169	731.283	25	341650
col3_row3_field06_out_frame347_y170_x1128_track546_len114	6	95.006	926.033	21.6667	270350
col3_row3_field06_out_frame353_y128_x1139_track552_len152	3	95.6448	935.389	5	34260
col3_row3_field06_out_frame353_y128_x1139_track552_len152	12	117.923	1280.55	6.66667	51160
col3_row3_field06_out_frame359_y212_x29_track556_len204	6	95.6915	936.073	10	102460
col3_row3_field06_out_frame359_y212_x29_track556_len204	15	104.23	1064.11	33.3333	603460
col3_row3_field06_out_frame359_y212_x29_track556_len204	28	103.341	1050.53	35	343450
col3_row3_field06_out_frame359_y212_x29_track556_len204	43	113.846	1214.73	13.3333	95930
col3_row3_field06_out_frame359_y212_x29_track556_len204	46	106.133	1093.39	8.33333	48760
col3_row3_field06_out_frame360_y1053_x802_track558_len82	48	97.3555	960.596	10	77210
col3_row3_field06_out_frame369_y630_x1244_track570_len234	1	127.614	1441.61	80	1.82312e+06
col3_row3_field06_out_frame369_y630_x1244_track570_len234	14	137.739	1616.54	123.333	2200580
col3_row3_field06_out_frame369_y630_x1244_track570_len234	34	140.777	1670.31	10	114620
col3_row3_field06_out_frame370_y340_x28_track572_len242	40	112.91	1199.78	28.3333	320070
col3_row3_field06_out_frame370_y340_x28_track572_len242	50	99.7272	995.911	13.3333	121730
col3_row3_field06_out_frame370_y340_x28_track572_len242	64	127.686	1442.83	13.3333	141870
col3_row3_field06_out_frame373_y534_x1249_track573_len162	0	115.086	1234.62	21.6667	251450
col3_row3_field06_out_frame373_y534_x1249_track573_len162	4	118.631	1292.1	5	24020
col3_row3_field06_out_frame373_y534_x1249_track573_len162	11	125.015	1397.79	6.66667	42740
col3_row3_field06_out_frame375_y899_x1243_track576_len64	5	152.721	1887.32	5	39540
col3_row3_field06_out_frame375_y899_x1243_track576_len64	10	169.07	2198.36	20	201680
col3_row3_field06_out_frame378_y127_x1249_track577_len234	10	101.808	1027.24	33.3333	552600
col3_row3_field06_out_frame378_y127_x1249_track577_len234	18	93.5639	905.03	8.33333	66480
col3_row3_field06_out_frame42_y1016_x486_track171_len143	7	160.772	2038.53	18.3333	205220
col3_row3_field06_out_frame42_y1016_x486_track171_len143	18	170.045	2217.4	150	3220100
col3_row3_field06_out_frame42_y72_x42_track172_len90	8	125.853	1411.87	21.6667	230910
col3_row3_field06_out_frame42_y72_x42_track172_len90	21	136.002	1586.06	13.3333	100780
col3_row3_field06_out_frame430_y784_x719_track643_len182	4	62.7134	496.639	10	64890
col3_row3_field06_out_frame430_y784_x719_track643_len182	25	84.0663	770.785	10	66570
col3_row3_field06_out_frame430_y784_x719_track643_len182	38	90.4349	860.011	5	22710
col3_row3_field06_out_frame430_y784_x719_track643_len182	44	93.8812	909.637	8.33333	56650
col3_row3_field06_out_frame430_y784_x719_track643_len182	47	90.6371	862.896	10	58530
col3_row3_field06_out_frame430_y784_x719_track643_len182	59	89.5951	848.059	10	56765
col3_row3_field06_out_frame430_y784_x719_track643_len182	64	91.6091	876.814	13.3333	93920
col3_row3_field06_out_frame435_y728_x247_track652_len177	15	77.239	678.821	16.6667	175240
col3_row3_field06_out_frame435_y728_x247_track652_len177	39	80.9015	727.671	8.33333	44030
col3_row3_field06_out_frame435_y728_x247_track652_len177	57	87.2001	814.283	21.6667	225880
col3_row3_field06_out_frame43_y181_x1248_track173_len228	4	95.0383	926.505	6.66667	74550
col3_row3_field06_out_frame43_y181_x1248_track173_len228	6	116.488	1257.26	53.3333	701210
col3_row3_field06_out_frame43_y181_x1248_track173_len228	21	123.877	1378.76	81.6667	1480280
col3_row3_field06_out_frame43_y181_x1248_track173_len228	32	126.228	1418.18	20	210370
col3_row3_field06_out_frame492_y492_x34_track724_len120	17	105.054	1076.76	10	69730
col3_row3_field06_out_frame492_y492_x34_track724_len120	21	114.231	1220.89	13.3333	131800
col3_row3_field06_out_frame495_y567_x30_track730_len117	2	90.6234	862.702	13.3333	170190
col3_row3_field06_out_frame495_y567_x30_track730_len117	10	105.715	1086.94	55	2.03286e+06
col3_row3_field06_out_frame495_y567_x30_track730_len117	35	103.659	1055.39	30	424510
col3_row3_field06_out_frame495_y567_x30_track730_len117	39	102.571	1038.81	15	141260
col3_row3_field06_out_frame495_y567_x30_track730_len117	41	106.578	1100.27	5	36330
col3_row3_field06_out_frame496_y777_x332_track735_len116	2	166.826	2154.75	10	59960
col3_row3_field06_out_frame496_y777_x332_track735_len116	16	80.2646	719.095	71.6667	1144820
col3_row3_field06_out_frame496_y777_x332_track735_len116	30	94.0244	911.719	43.3333	592255
col3_row3_field06_out_frame497_y434_x34_track737_len115	7	113.794	1213.89	38.3333	426920
col3_row3_field06_out_frame498_y83_x31_track739_len114	19	97.143	957.452	15	196050
col3_row3_field06_out_frame498_y83_x31_track739_len114	25	101.682	1025.34	8.33333	71720
col3_row3_field06_out_frame49_y26_x605_track181_len264	5	112.561	1194.22	20	184480
col3_row3_field06_out_frame49_y26_x605_track181_len264	42	99.8905	998.358	8.33333	50220
col3_row3_field06_out_frame49_y26_x605_track181_len264	71	108.626	1132.13	15	99640
col3_row3_field06_out_frame51_y34_x492_track183_len210	10	108.281	1126.75	10	69750
col3_row3_field06_out_frame51_y34_x492_track183_len210	13	104.931	1074.87	50	500140
col3_row3_field06_out_frame51_y34_x492_track183_len210	31	114.979	1232.89	30	259970
col3_row3_field06_out_frame51_y34_x492_track183_len210	37	109.192	1141	23.3333	270010
col3_row3_field06_out_frame51_y34_x492_track183_len210	44	105.518	1083.9	35	554140
col3_row3_field06_out_frame51_y34_x492_track183_len210	49	106.827	1104.13	5	30330
col3_row3_field06_out_frame525_y51_x38_track781_len87	4	129.351	1471.15	48.3333	541350
col3_row3_field06_out_frame525_y51_x38_track781_len87	23	133.262	1538.37	18.3333	180560
col3_row3_field06_out_frame67_y671_x1034_track204_len155	4	120.769	1327.19	90	914890
col3_row3_field06_out_frame67_y671_x1034_track204_len155	19	116.131	1251.47	40	440720
col3_row3_field06_out_frame6_y446_x540_track92_len111	5	102.206	1033.28	36.6667	472220
col3_row3_field06_out_frame6_y446_x540_track92_len111	23	112.558	1194.16	36.6667	300130
col3_row3_field06_out_frame73_y1053_x372_track211_len303	5	101.539	1023.17	20	163560
col3_row3_field06_out_frame73_y1053_x372_track211_len303	24	110.522	1161.91	51.6667	506530
col3_row3_field06_out_frame73_y1053_x372_track211_len303	37	111.21	1172.78	26.6667	227680
col3_row3_field06_out_frame73_y1053_x372_track211_len303	48	113.802	1214.01	10	81590
col3_row3_field06_out_frame74_y717_x346_track213_len153	10	107.973	1121.95	56.6667	862280
col3_row3_field06_out_frame74_y717_x346_track213_len153	22	112.495	1193.17	10	92730
col3_row3_field06_out_frame74_y717_x346_track213_len153	27	111.809	1182.26	15	94820
col3_row3_field06_out_frame74_y717_x346_track213_len153	53	118.034	1282.37	15	190780
col3_row3_field06_out_frame74_y717_x346_track213_len153	59	117.987	1281.59	48.3333	697790
col3_row3_field06_out_frame77_y274_x1243_track215_len535	2	135.032	1569.11	8.33333	190460
col3_row3_field06_out_frame77_y274_x1243_track215_len535	4	185.727	2531.11	50	1.48767e+06
col3_row3_field06_out_frame77_y274_x1243_track215_len535	7	197.262	2770.54	8.33333	164910
col3_row3_field06_out_frame77_y274_x1243_track215_len535	14	184.433	2504.72	158.333	3757290
col3_row3_field06_out_frame77_y274_x1243_track215_len535	44	170.734	2230.91	291.667	8.19642e+06
col3_row3_field06_out_frame77_y274_x1243_track215_len535	91	192.503	2670.88	15	245180
col3_row3_field06_out_frame77_y274_x1243_track215_len535	94	192.325	2667.18	80	2154140
col3_row3_field06_out_frame92_y746_x413_track232_len166	5	109.004	1138.06	5	24620
col3_row3_field06_out_frame92_y746_x413_track232_len166	16	115.277	1237.7	31.6667	227310
col3_row3_field06_out_frame92_y746_x413_track232_len166	32	121.729	1343.04	23.3333	226850
col3_row3_field06_out_frame92_y746_x413_track232_len166	41	124.478	1388.8	36.6667	373970
col3_row3_field06_out_frame92_y746_x413_track232_len166	83	116.536	1258.02	35	415310
col3_row3_field07_out_frame0_y220_x214_track42_len82	1	83.9264	768.861	10	75640
col3_row3_field07_out_frame0_y220_x214_track42_len82	9	76.5905	670.289	8.33333	65210
col3_row3_field07_out_frame0_y262_x977_track1_len592	1	121.441	1338.29	18.3333	614255
col3_row3_field07_out_frame0_y262_x977_track1_len592	2	136.314	1591.52	31.6667	726430
col3_row3_field07_out_frame0_y262_x977_track1_len592	9	148.179	1803.77	13.3333	197940
col3_row3_field07_out_frame102_y25_x583_track263_len311	4	99.8532	997.798	8.33333	63030
col3_row3_field07_out_frame102_y25_x583_track263_len311	17	117.097	1267.12	31.6667	400160
col3_row3_field07_out_frame102_y25_x583_track263_len311	26	109.767	1150.03	48.3333	514210
col3_row3_field07_out_frame102_y25_x583_track263_len311	43	104.213	1063.85	18.3333	134410
col3_row3_field07_out_frame102_y25_x583_track263_len311	69	108.18	1125.17	35	400570
col3_row3_field07_out_frame102_y25_x583_track263_len311	75	109.715	1149.21	11.6667	111790
col3_row3_field07_out_frame102_y25_x583_track263_len311	77	113.919	1215.89	56.6667	690370
col3_row3_field07_out_frame109_y917_x34_track267_len113	0	119.859	1312.22	5	38070
col3_row3_field07_out_frame112_y24_x489_track269_len480	20	94.3384	916.29	30	343040
col3_row3_field07_out_frame112_y24_x489_track269_len480	31	106.962	1106.23	11.6667	63180
col3_row3_field07_out_frame112_y24_x489_track269_len480	64	96.6868	950.716	10	60330
col3_row3_field07_out_frame112_y24_x489_track269_len480	74	96.4348	947.002	25	179390
col3_row3_field07_out_frame112_y24_x489_track269_len480	105	103.327	1050.33	10	56530
col3_row3_field07_out_frame112_y24_x489_track269_len480	143	107.252	1110.73	15	108680
col3_row3_field07_out_frame112_y24_x489_track269_len480	153	108.784	1134.62	13.3333	85290
col3_row3_field07_out_frame112_y24_x489_track269_len480	175	105.1	1077.47	10	73800
col3_row3_field07_out_frame112_y271_x32_track268_len181	17	118.873	1296.07	38.3333	418630
col3_row3_field07_out_frame112_y271_x32_track268_len181	31	130.886	1497.4	15	124450
col3_row3_field07_out_frame112_y271_x32_track268_len181	37	127.344	1437.04	11.6667	81810
col3_row3_field07_out_frame112_y271_x32_track268_len181	46	135.618	1579.35	21.6667	144090
col3_row3_field07_out_frame112_y271_x32_track268_len181	53	133.261	1538.35	26.6667	201660
col3_row3_field07_out_frame112_y271_x32_track268_len181	71	114.54	1225.85	18.3333	135650
col3_row3_field07_out_frame128_y30_x220_track279_len402	8	91.5772	876.358	18.3333	176590
col3_row3_field07_out_frame128_y30_x220_track279_len402	19	94.3453	916.391	45	345580
col3_row3_field07_out_frame128_y30_x220_track279_len402	52	98.0942	971.55	6.66667	33010
col3_row3_field07_out_frame128_y30_x220_track279_len402	95	103.383	1051.16	43.3333	378350
col3_row3_field07_out_frame128_y30_x220_track279_len402	108	107.293	1111.37	5	17850
col3_row3_field07_out_frame128_y30_x220_track279_len402	129	102.773	1041.88	23.3333	153810
col3_row3_field07_out_frame128_y30_x220_track279_len402	135	108.619	1132.02	23.3333	237480
col3_row3_field07_out_frame128_y30_x220_track279_len402	155	110.593	1163.04	16.6667	129570
col3_row3_field07_out_frame14_y129_x334_track148_len155	2	150.504	1846.39	76.6667	1.14685e+06
col3_row3_field07_out_frame14_y129_x334_track148_len155	16	148.912	1817.16	16.6667	217270
col3_row3_field07_out_frame14_y129_x334_track148_len155	23	150.19	1840.61	18.3333	267510
col3_row3_field07_out_frame14_y129_x334_track148_len155	31	153.993	1910.96	8.33333	75730
col3_row3_field07_out_frame14_y197_x260_track187_len313	4	81.2317	732.13	21.6667	173570
col3_row3_field07_out_frame14_y197_x260_track187_len313	9	74.0369	637.048	25	193490
col3_row3_field07_out_frame14_y197_x260_track187_len313	22	76.0698	663.465	68.3333	799250
col3_row3_field07_out_frame14_y245_x923_track144_len125	2	134.29	1556.2	78.3333	954020
col3_row3_field07_out_frame14_y245_x923_track144_len125	17	122.686	1358.91	40	395670
col3_row3_field07_out_frame14_y245_x923_track144_len125	33	114.465	1224.64	13.3333	121550
col3_row3_field07_out_frame14_y353_x301_track186_len304	0	128.636	1458.95	31.6667	495560
col3_row3_field07_out_frame14_y353_x301_track186_len304	4	136.375	1592.59	11.6667	117500
col3_row3_field07_out_frame14_y353_x301_track186_len304	16	136.385	1592.76	8.33333	62630
col3_row3_field07_out_frame14_y353_x301_track186_len304	25	135.886	1584.02	36.6667	417535
col3_row3_field07_out_frame14_y353_x301_track186_len304	41	137.309	1608.97	15	134420
col3_row3_field07_out_frame14_y353_x301_track186_len304	49	140.699	1668.92	5	28980
col3_row3_field07_out_frame14_y353_x301_track186_len304	52	145.572	1756.37	15	194180
col3_row3_field07_out_frame14_y353_x301_track186_len304	63	137.915	1619.64	20	163500
col3_row3_field07_out_frame14_y353_x301_track186_len304	97	122.106	1349.29	21.6667	166700
col3_row3_field07_out_frame14_y353_x301_track186_len304	102	115.505	1241.37	5	23550
col3_row3_field07_out_frame14_y362_x415_track182_len315	12	101.124	1016.9	11.6667	103810
col3_row3_field07_out_frame14_y362_x415_track182_len315	32	104.958	1075.29	21.6667	211080
col3_row3_field07_out_frame14_y362_x415_track182_len315	46	121.952	1346.74	35	367480
col3_row3_field07_out_frame14_y362_x415_track182_len315	63	115.597	1242.85	78.3333	590170
col3_row3_field07_out_frame14_y362_x415_track182_len315	124	126.149	1416.85	128.333	1589850
col3_row3_field07_out_frame14_y362_x415_track182_len315	164	118.837	1295.47	20	244920
col3_row3_field07_out_frame14_y396_x695_track184_len301	39	133.827	1548.16	40	467380
col3_row3_field07_out_frame14_y396_x695_track184_len301	54	130.733	1494.79	73.3333	898930
col3_row3_field07_out_frame14_y396_x695_track184_len301	72	147.457	1790.6	76.6667	795380
col3_row3_field07_out_frame14_y396_x695_track184_len301	99	133.203	1537.34	46.6667	306260
col3_row3_field07_out_frame14_y409_x466_track172_len161	0	133.025	1534.26	36.6667	605310
col3_row3_field07_out_frame14_y409_x466_track172_len161	9	135.659	1580.06	23.3333	255910
col3_row3_field07_out_frame14_y409_x466_track172_len161	19	136.627	1597.01	8.33333	85340
col3_row3_field07_out_frame14_y410_x1064_track155_len109	0	108.828	1135.31	11.6667	127950
col3_row3_field07_out_frame14_y410_x1064_track155_len109	4	101.788	1026.94	5	36080
col3_row3_field07_out_frame14_y441_x851_track160_len491	1	118.001	1281.82	68.3333	1100590
col3_row3_field07_out_frame14_y441_x851_track160_len491	21	121.753	1343.45	16.6667	197440
col3_row3_field07_out_frame14_y441_x851_track160_len491	27	118.604	1291.67	81.6667	1.36534e+06
col3_row3_field07_out_frame14_y441_x851_track160_len491	36	124.644	1391.58	30	485680
col3_row3_field07_out_frame14_y441_x851_track160_len491	44	122.774	1360.38	45	625250
col3_row3_field07_out_frame14_y441_x851_track160_len491	56	130.401	1489.09	28.3333	329210
col3_row3_field07_out_frame14_y441_x851_track160_len491	57	135.891	1584.12	13.3333	124580
col3_row3_field07_out_frame14_y456_x766_track174_len244	0	102.762	1041.72	30	429870
col3_row3_field07_out_frame14_y456_x766_track174_len244	8	98.1766	972.774	81.6667	1.13152e+06
col3_row3_field07_out_frame14_y456_x766_track174_len244	18	102.587	1039.06	33.3333	442840
col3_row3_field07_out_frame14_y456_x766_track174_len244	27	106.562	1100.03	5	40160
col3_row3_field07_out_frame14_y458_x227_track181_len385	2	135.887	1584.04	28.3333	409400
col3_row3_field07_out_frame14_y458_x227_track181_len385	18	131.685	1511.13	40	439350
col3_row3_field07_out_frame14_y458_x227_track181_len385	23	137.122	1605.69	5	24560
col3_row3_field07_out_frame14_y458_x227_track181_len385	34	138.639	1632.4	85	1.00942e+06
col3_row3_field07_out_frame14_y458_x227_track181_len385	55	144.494	1736.89	8.33333	57580
col3_row3_field07_out_frame14_y458_x227_track181_len385	56	151.075	1856.91	25	247220
col3_row3_field07_out_frame14_y458_x227_track181_len385	61	148.943	1817.73	23.3333	249000
col3_row3_field07_out_frame14_y458_x227_track181_len385	73	145.389	1753.07	8.33333	67870
col3_row3_field07_out_frame14_y458_x227_track181_len385	76	151.592	1866.45	33.3333	538300
col3_row3_field07_out_frame14_y466_x158_track180_len382	0	144.882	1743.91	20	199280
col3_row3_field07_out_frame14_y466_x158_track180_len382	10	144.579	1738.44	10	82940
col3_row3_field07_out_frame14_y466_x158_track180_len382	18	136.023	1586.42	15	153520
col3_row3_field07_out_frame14_y466_x158_track180_len382	21	122.783	1360.53	5	38210
col3_row3_field07_out_frame14_y466_x158_track180_len382	23	133.828	1548.18	33.3333	541360
col3_row3_field07_out_frame14_y466_x158_track180_len382	32	128.843	1462.49	30	398150
col3_row3_field07_out_frame14_y466_x158_track180_len382	42	139.653	1650.34	81.6667	1.27693e+06
col3_row3_field07_out_frame14_y466_x158_track180_len382	58	139.717	1651.48	70	1.09175e+06
col3_row3_field07_out_frame14_y466_x158_track180_len382	70	145.546	1755.9	30	317680
col3_row3_field07_out_frame14_y466_x158_track180_len382	74	147.364	1788.9	41.6667	506290
col3_row3_field07_out_frame14_y466_x158_track180_len382	75	146.113	1766.17	56.6667	860210
col3_row3_field07_out_frame14_y505_x384_track159_len370	1	112.15	1187.68	41.6667	567810
col3_row3_field07_out_frame14_y505_x384_track159_len370	8	113.864	1215.01	30	386750
col3_row3_field07_out_frame14_y505_x384_track159_len370	22	98.1837	972.879	20	214100
col3_row3_field07_out_frame14_y505_x384_track159_len370	42	105.932	1090.29	33.3333	376510
col3_row3_field07_out_frame14_y529_x924_track152_len149	0	94.749	922.278	16.6667	180510
col3_row3_field07_out_frame14_y529_x924_track152_len149	8	85.3307	788.239	25	342765
col3_row3_field07_out_frame14_y529_x924_track152_len149	12	95.9364	939.669	6.66667	55250
col3_row3_field07_out_frame14_y560_x315_track191_len346	37	113.996	1217.13	5	25030
col3_row3_field07_out_frame14_y560_x315_track191_len346	60	121.313	1336.17	10	45770
col3_row3_field07_out_frame14_y560_x315_track191_len346	141	134.127	1553.36	8.33333	50690
col3_row3_field07_out_frame14_y560_x315_track191_len346	155	125.719	1409.62	8.33333	44410
col3_row3_field07_out_frame14_y560_x315_track191_len346	179	125.411	1404.45	5	21350
col3_row3_field07_out_frame14_y560_x315_track191_len346	190	129.058	1466.15	10	67320
col3_row3_field07_out_frame14_y560_x315_track191_len346	199	130.8	1495.93	6.66667	36630
col3_row3_field07_out_frame14_y595_x822_track141_len172	21	104.94	1075.01	21.6667	231580
col3_row3_field07_out_frame14_y595_x822_track141_len172	25	102.265	1034.16	15	163490
col3_row3_field07_out_frame14_y595_x822_track141_len172	34	107.974	1121.96	6.66667	44625
col3_row3_field07_out_frame14_y595_x822_track141_len172	43	112.083	1186.62	15	143550
col3_row3_field07_out_frame14_y637_x1021_track168_len82	0	115.573	1242.47	51.6667	834150
col3_row3_field07_out_frame14_y637_x1021_track168_len82	10	127.919	1446.78	6.66667	40850
col3_row3_field07_out_frame14_y637_x1021_track168_len82	11	120.431	1321.62	6.66667	46060
col3_row3_field07_out_frame14_y640_x238_track157_len274	5	105.365	1081.54	10	97900
col3_row3_field07_out_frame14_y640_x238_track157_len274	16	108.183	1125.22	18.3333	154000
col3_row3_field07_out_frame14_y640_x238_track157_len274	33	111.447	1176.52	26.6667	230180
col3_row3_field07_out_frame14_y640_x238_track157_len274	39	108.522	1130.51	10	84440
col3_row3_field07_out_frame14_y640_x238_track157_len274	52	113.819	1214.3	18.3333	152500
col3_row3_field07_out_frame14_y640_x238_track157_len274	72	114.034	1217.73	23.3333	356740
col3_row3_field07_out_frame14_y640_x238_track157_len274	91	111.376	1175.4	48.3333	554135
col3_row3_field07_out_frame14_y649_x669_track147_len108	5	109.548	1146.59	5	24390
col3_row3_field07_out_frame14_y693_x820_track169_len249	5	143.252	1714.55	105	2554480
col3_row3_field07_out_frame14_y693_x820_track169_len249	41	138.16	1623.95	81.6667	1.72916e+06
col3_row3_field07_out_frame14_y693_x820_track169_len249	49	148.376	1807.36	155	2.84691e+06
col3_row3_field07_out_frame14_y713_x612_track165_len280	6	118.497	1289.92	26.6667	263720
col3_row3_field07_out_frame14_y713_x612_track165_len280	28	125.543	1406.66	18.3333	169570
col3_row3_field07_out_frame14_y713_x612_track165_len280	31	123.214	1367.7	18.3333	247010
col3_row3_field07_out_frame14_y713_x612_track165_len280	42	124.229	1384.63	38.3333	569210
col3_row3_field07_out_frame14_y713_x612_track165_len280	53	131.414	1506.48	20	204490
col3_row3_field07_out_frame14_y713_x612_track165_len280	57	136.662	1597.61	85	1075550
col3_row3_field07_out_frame14_y713_x612_track165_len280	66	137.483	1612.04	91.6667	1148660
col3_row3_field07_out_frame14_y714_x44_track163_len199	5	117.779	1278.21	20	215440
col3_row3_field07_out_frame14_y714_x44_track163_len199	7	119.482	1306.03	53.3333	811580
col3_row3_field07_out_frame14_y714_x44_track163_len199	12	120.213	1318.03	31.6667	384460
col3_row3_field07_out_frame14_y714_x44_track163_len199	26	120.948	1330.14	5	32660
col3_row3_field07_out_frame14_y714_x490_track153_len291	3	98.4196	976.388	31.6667	454230
col3_row3_field07_out_frame14_y714_x490_track153_len291	23	102.961	1044.74	26.6667	189240
col3_row3_field07_out_frame14_y714_x490_track153_len291	42	105.939	1090.39	91.6667	920650
col3_row3_field07_out_frame14_y714_x490_track153_len291	65	108.492	1130.05	45	510080
col3_row3_field07_out_frame14_y730_x981_track183_len141	15	131.366	1505.66	18.3333	177850
col3_row3_field07_out_frame14_y730_x981_track183_len141	19	134.999	1568.54	6.66667	50040
col3_row3_field07_out_frame14_y734_x356_track149_len267	12	113.911	1215.76	10	104630
col3_row3_field07_out_frame14_y734_x356_track149_len267	40	120.951	1330.19	8.33333	52830
col3_row3_field07_out_frame14_y734_x356_track149_len267	93	120.484	1322.49	21.6667	179640
col3_row3_field07_out_frame14_y734_x356_track149_len267	110	120.859	1328.67	11.6667	88220
col3_row3_field07_out_frame14_y734_x356_track149_len267	113	125.225	1401.32	106.667	1136460
col3_row3_field07_out_frame14_y734_x356_track149_len267	146	128.104	1449.92	46.6667	804020
col3_row3_field07_out_frame14_y73_x384_track178_len294	0	100.526	1007.9	21.6667	261690
col3_row3_field07_out_frame14_y73_x384_track178_len294	14	108.911	1136.59	5	32450
col3_row3_field07_out_frame14_y73_x384_track178_len294	16	114.405	1223.68	18.3333	206330
col3_row3_field07_out_frame14_y73_x384_track178_len294	21	107.062	1107.78	11.6667	116910
col3_row3_field07_out_frame14_y73_x384_track178_len294	40	107.18	1109.62	13.3333	90250
col3_row3_field07_out_frame14_y73_x384_track178_len294	44	118.605	1291.67	30	393040
col3_row3_field07_out_frame14_y73_x384_track178_len294	53	119.898	1312.86	10	58260
col3_row3_field07_out_frame14_y73_x384_track178_len294	96	132.56	1526.23	15	111520
col3_row3_field07_out_frame14_y754_x216_track170_len110	15	114.73	1228.9	25	291610
col3_row3_field07_out_frame14_y754_x216_track170_len110	26	118.81	1295.02	10	57420
col3_row3_field07_out_frame14_y754_x216_track170_len110	41	112.516	1193.49	16.6667	107980
col3_row3_field07_out_frame14_y754_x216_track170_len110	55	107.953	1121.63	8.33333	48100
col3_row3_field07_out_frame14_y802_x1067_track177_len198	0	73.9591	636.044	8.33333	74340
col3_row3_field07_out_frame14_y819_x79_track145_len111	2	118.028	1282.26	6.66667	50060
col3_row3_field07_out_frame14_y819_x79_track145_len111	6	116.696	1260.63	40	490490
col3_row3_field07_out_frame14_y819_x79_track145_len111	17	122.532	1356.35	71.6667	977850
col3_row3_field07_out_frame14_y836_x767_track193_len156	15	76.6364	670.892	20	161340
col3_row3_field07_out_frame14_y836_x767_track193_len156	23	74.3075	640.543	10	70620
col3_row3_field07_out_frame14_y836_x767_track193_len156	28	90.1511	855.965	13.3333	92200
col3_row3_field07_out_frame14_y902_x387_track173_len163	13	101.035	1015.56	35	402925
col3_row3_field07_out_frame14_y902_x387_track173_len163	58	102.956	1044.67	11.6667	67680
col3_row3_field07_out_frame14_y902_x387_track173_len163	93	95.0538	926.732	5	20710
col3_row3_field07_out_frame14_y919_x531_track196_len160	55	97.8324	967.664	15	114340
col3_row3_field07_out_frame14_y92_x1179_track166_len118	0	113.663	1211.8	8.33333	67440
col3_row3_field07_out_frame14_y92_x1179_track166_len118	6	109.321	1143.02	26.6667	367280
col3_row3_field07_out_frame14_y93_x1076_track171_len79	1	131.897	1514.78	6.66667	89900
col3_row3_field07_out_frame14_y93_x1076_track171_len79	7	133.934	1550.01	5	53790
col3_row3_field07_out_frame14_y943_x270_track150_len117	0	128.775	1461.33	48.3333	831510
col3_row3_field07_out_frame14_y943_x270_track150_len117	7	129.377	1471.59	10	97610
col3_row3_field07_out_frame14_y943_x270_track150_len117	10	126.799	1427.83	6.66667	62870
col3_row3_field07_out_frame154_y163_x1250_track288_len229	7	145.753	1759.66	11.6667	120840
col3_row3_field07_out_frame154_y163_x1250_track288_len229	10	136.733	1598.86	30	345070
col3_row3_field07_out_frame154_y163_x1250_track288_len229	21	133.926	1549.88	10	61720
col3_row3_field07_out_frame154_y163_x1250_track288_len229	27	136.304	1591.34	28.3333	386670
col3_row3_field07_out_frame154_y163_x1250_track288_len229	39	132.695	1528.56	30	299470
col3_row3_field07_out_frame154_y34_x1171_track289_len173	5	132.836	1531	11.6667	151110
col3_row3_field07_out_frame154_y34_x1171_track289_len173	10	132.788	1530.16	16.6667	173530
col3_row3_field07_out_frame154_y34_x1171_track289_len173	20	156.795	1963.36	10	90400
col3_row3_field07_out_frame158_y847_x38_track291_len114	5	134.68	1562.99	5	36510
col3_row3_field07_out_frame158_y847_x38_track291_len114	16	140.597	1667.1	60	913410
col3_row3_field07_out_frame164_y127_x34_track294_len345	18	142.402	1699.31	20	262590
col3_row3_field07_out_frame164_y127_x34_track294_len345	30	130.346	1488.16	60	907300
col3_row3_field07_out_frame164_y127_x34_track294_len345	40	105.34	1081.16	8.33333	75580
col3_row3_field07_out_frame164_y127_x34_track294_len345	46	127.702	1443.1	16.6667	171920
col3_row3_field07_out_frame164_y127_x34_track294_len345	56	151.372	1862.38	11.6667	103940
col3_row3_field07_out_frame164_y127_x34_track294_len345	66	149.019	1819.13	8.33333	70770
col3_row3_field07_out_frame16_y739_x1243_track206_len75	2	154.741	1924.89	58.3333	1.04686e+06
col3_row3_field07_out_frame16_y739_x1243_track206_len75	7	163.42	2089.1	20	231750
col3_row3_field07_out_frame16_y739_x1243_track206_len75	12	153.236	1896.88	13.3333	181430
col3_row3_field07_out_frame170_y181_x1257_track300_len180	8	90.6393	862.928	11.6667	124230
col3_row3_field07_out_frame170_y181_x1257_track300_len180	14	86.2469	800.969	11.6667	107010
col3_row3_field07_out_frame178_y37_x254_track313_len313	1	122.37	1353.67	18.3333	332910
col3_row3_field07_out_frame178_y37_x254_track313_len313	4	119.002	1298.17	13.3333	134500
col3_row3_field07_out_frame178_y37_x254_track313_len313	5	125.334	1403.14	10	98760
col3_row3_field07_out_frame178_y37_x254_track313_len313	7	132.531	1525.73	105	1177300
col3_row3_field07_out_frame178_y37_x254_track313_len313	28	134.703	1563.39	86.6667	1.1229e+06
col3_row3_field07_out_frame178_y37_x254_track313_len313	48	137.014	1603.79	36.6667	364350
col3_row3_field07_out_frame178_y37_x254_track313_len313	59	140.491	1665.23	38.3333	497210
col3_row3_field07_out_frame19_y563_x27_track210_len201	6	92.9108	895.569	25	383550
col3_row3_field07_out_frame19_y563_x27_track210_len201	11	100.363	1005.45	26.6667	245580
col3_row3_field07_out_frame19_y563_x27_track210_len201	22	98.0336	970.649	16.6667	127340
col3_row3_field07_out_frame19_y563_x27_track210_len201	30	94.4551	917.99	13.3333	124990
col3_row3_field07_out_frame19_y563_x27_track210_len201	46	104.355	1066.03	21.6667	204970
col3_row3_field07_out_frame19_y563_x27_track210_len201	68	95.2949	930.26	16.6667	142860
col3_row3_field07_out_frame201_y299_x1241_track336_len103	4	139.472	1647.15	13.3333	139500
col3_row3_field07_out_frame201_y299_x1241_track336_len103	11	139.186	1642.08	35	512640
col3_row3_field07_out_frame201_y299_x1241_track336_len103	14	134.43	1558.64	21.6667	244370
col3_row3_field07_out_frame204_y21_x1219_track339_len235	7	88.0289	825.92	28.3333	250110
col3_row3_field07_out_frame204_y21_x1219_track339_len235	9	91.4285	874.223	45	473180
col3_row3_field07_out_frame204_y21_x1219_track339_len235	20	104.959	1075.29	13.3333	98370
col3_row3_field07_out_frame204_y21_x1219_track339_len235	39	105.25	1079.78	13.3333	81590
col3_row3_field07_out_frame206_y35_x547_track341_len386	4	116.558	1258.39	6.66667	43720
col3_row3_field07_out_frame206_y35_x547_track341_len386	8	112.332	1190.57	5	27560
col3_row3_field07_out_frame206_y35_x547_track341_len386	15	104.984	1075.68	68.3333	930440
col3_row3_field07_out_frame206_y35_x547_track341_len386	31	129.778	1478.44	8.33333	57190
col3_row3_field07_out_frame206_y35_x547_track341_len386	34	132.68	1528.3	16.6667	156450
col3_row3_field07_out_frame206_y35_x547_track341_len386	36	126.187	1417.5	26.6667	382280
col3_row3_field07_out_frame206_y35_x547_track341_len386	39	126.575	1424.03	25	287360
col3_row3_field07_out_frame206_y35_x547_track341_len386	71	125.105	1399.3	11.6667	115910
col3_row3_field07_out_frame209_y302_x299_track347_len383	2	70.8653	596.555	15	182280
col3_row3_field07_out_frame209_y302_x299_track347_len383	6	89.0488	840.315	13.3333	146440
col3_row3_field07_out_frame209_y302_x299_track347_len383	18	96.0492	941.327	40	691290
col3_row3_field07_out_frame209_y302_x299_track347_len383	22	107.49	1114.42	26.6667	374850
col3_row3_field07_out_frame209_y302_x299_track347_len383	29	105.233	1079.51	10	86410
col3_row3_field07_out_frame209_y302_x299_track347_len383	30	102.809	1042.43	15	175900
col3_row3_field07_out_frame209_y302_x299_track347_len383	44	100.052	1000.78	21.6667	194680
col3_row3_field07_out_frame209_y302_x299_track347_len383	49	99.4906	992.369	11.6667	110690
col3_row3_field07_out_frame209_y302_x299_track347_len383	53	107.976	1121.99	16.6667	156780
col3_row3_field07_out_frame209_y302_x299_track347_len383	62	106.077	1092.53	8.33333	58730
col3_row3_field07_out_frame209_y302_x299_track347_len383	65	105.448	1082.82	28.3333	336510
col3_row3_field07_out_frame209_y302_x299_track347_len383	71	103.483	1052.7	23.3333	320240
col3_row3_field07_out_frame20_y23_x497_track211_len334	11	107.805	1119.32	13.3333	143380
col3_row3_field07_out_frame20_y23_x497_track211_len334	25	106.691	1102.02	6.66667	39390
col3_row3_field07_out_frame20_y23_x497_track211_len334	33	113.187	1204.2	70	791110
col3_row3_field07_out_frame20_y23_x497_track211_len334	56	121.338	1336.57	58.3333	630630
col3_row3_field07_out_frame20_y23_x497_track211_len334	68	121.028	1331.47	85	852080
col3_row3_field07_out_frame20_y23_x497_track211_len334	101	115.905	1247.83	6.66667	43770
col3_row3_field07_out_frame20_y23_x497_track211_len334	104	119.246	1302.16	33.3333	350950
col3_row3_field07_out_frame210_y484_x746_track349_len285	0	75.0695	650.422	8.33333	62380
col3_row3_field07_out_frame210_y484_x746_track349_len285	10	79.9427	714.773	33.3333	292430
col3_row3_field07_out_frame210_y484_x746_track349_len285	44	80.8922	727.545	16.6667	155910
col3_row3_field07_out_frame210_y484_x746_track349_len285	56	91.7646	879.048	10	119690
col3_row3_field07_out_frame210_y484_x746_track349_len285	70	90.9512	867.387	8.33333	61970
col3_row3_field07_out_frame210_y484_x746_track349_len285	86	89.9115	852.556	43.3333	455880
col3_row3_field07_out_frame210_y484_x746_track349_len285	99	94.7661	922.528	10	82730
col3_row3_field07_out_frame214_y357_x686_track355_len270	63	91.735	878.623	8.33333	52990
col3_row3_field07_out_frame214_y357_x686_track355_len270	95	87.924	824.444	51.6667	374490
col3_row3_field07_out_frame214_y357_x686_track355_len270	133	91.9123	881.172	8.33333	45940
col3_row3_field07_out_frame217_y313_x474_track358_len375	7	85.3383	788.344	35	428260
col3_row3_field07_out_frame217_y313_x474_track358_len375	8	95.9196	939.422	15	169150
col3_row3_field07_out_frame217_y313_x474_track358_len375	17	93.312	901.377	8.33333	69940
col3_row3_field07_out_frame217_y313_x474_track358_len375	19	93.452	903.405	13.3333	126110
col3_row3_field07_out_frame217_y313_x474_track358_len375	20	96.158	942.927	45	592100
col3_row3_field07_out_frame217_y313_x474_track358_len375	28	105.581	1084.88	188.333	2840980
col3_row3_field07_out_frame228_y134_x1240_track370_len102	3	120.026	1314.96	11.6667	130930
col3_row3_field07_out_frame228_y134_x1240_track370_len102	13	130.31	1487.54	11.6667	119660
col3_row3_field07_out_frame229_y641_x62_track373_len153	20	96.8978	953.83	11.6667	93880
col3_row3_field07_out_frame229_y641_x62_track373_len153	22	104.004	1060.66	10	67700
col3_row3_field07_out_frame229_y641_x62_track373_len153	50	98.6655	980.05	85	1.00396e+06
col3_row3_field07_out_frame22_y37_x903_track215_len407	20	138.42	1628.54	28.3333	564910
col3_row3_field07_out_frame22_y37_x903_track215_len407	36	137.533	1612.91	61.6667	1229110
col3_row3_field07_out_frame22_y37_x903_track215_len407	43	136.318	1591.58	50	697050
col3_row3_field07_out_frame22_y37_x903_track215_len407	51	137.049	1604.41	71.6667	984600
col3_row3_field07_out_frame22_y37_x903_track215_len407	58	138.634	1632.31	86.6667	1152760
col3_row3_field07_out_frame231_y308_x191_track375_len246	13	75.414	654.905	21.6667	239555
col3_row3_field07_out_frame231_y308_x191_track375_len246	20	64.0995	513.195	13.3333	122080
col3_row3_field07_out_frame240_y35_x430_track385_len124	2	132.463	1524.55	11.6667	97090
col3_row3_field07_out_frame240_y35_x430_track385_len124	9	134.48	1559.51	35	392790
col3_row3_field07_out_frame240_y35_x430_track385_len124	16	132.693	1528.52	25	215370
col3_row3_field07_out_frame272_y230_x1250_track426_len266	4	116.206	1252.68	53.3333	561290
col3_row3_field07_out_frame272_y230_x1250_track426_len266	22	120.728	1326.52	26.6667	379980
col3_row3_field07_out_frame278_y23_x590_track434_len314	2	91.9279	881.395	35	795065
col3_row3_field07_out_frame278_y23_x590_track434_len314	25	95.9953	940.535	68.3333	945080
col3_row3_field07_out_frame278_y23_x590_track434_len314	29	82.4936	749.257	26.6667	416230
col3_row3_field07_out_frame291_y525_x26_track447_len160	0	117.794	1278.45	25	439060
col3_row3_field07_out_frame291_y525_x26_track447_len160	4	120.516	1323.02	45	1.01544e+06
col3_row3_field07_out_frame291_y525_x26_track447_len160	12	118.444	1289.05	40	485870
col3_row3_field07_out_frame300_y21_x431_track459_len292	3	94.8458	923.692	13.3333	186730
[truncated: 4,669 more rows]

## Sheet: rab7a_rep2
id	burst_period_id	period_avg_nuc_area_um2	period_avg_nuc_vol_um3	length_min	auc
col5_row3_field01_out_frame0_y127_x598_track30_len364	3	105.128	1077.89	6.66667	57930
col5_row3_field01_out_frame0_y127_x598_track30_len364	27	115.181	1236.15	25	336340
col5_row3_field01_out_frame0_y127_x598_track30_len364	62	124.338	1386.46	5	24370
col5_row3_field01_out_frame0_y127_x598_track30_len364	94	113.691	1212.25	8.33333	56770
col5_row3_field01_out_frame0_y160_x832_track40_len514	1	107.221	1110.25	13.3333	128760
col5_row3_field01_out_frame0_y160_x832_track40_len514	5	111.544	1178.06	21.6667	201350
col5_row3_field01_out_frame0_y160_x832_track40_len514	13	127.015	1431.47	13.3333	118090
col5_row3_field01_out_frame0_y160_x832_track40_len514	32	120.264	1318.87	15	119390
col5_row3_field01_out_frame0_y160_x832_track40_len514	71	124.859	1395.18	10	66990
col5_row3_field01_out_frame0_y160_x832_track40_len514	78	124.319	1386.14	65	880100
col5_row3_field01_out_frame0_y160_x832_track40_len514	92	128.351	1454.11	13.3333	102680
col5_row3_field01_out_frame0_y160_x832_track40_len514	94	128.164	1450.94	5	26430
col5_row3_field01_out_frame0_y160_x832_track40_len514	99	128.977	1464.76	31.6667	425370
col5_row3_field01_out_frame0_y200_x515_track4_len423	0	92.3789	887.89	10	121560
col5_row3_field01_out_frame0_y200_x515_track4_len423	12	106.904	1105.32	36.6667	458040
col5_row3_field01_out_frame0_y200_x515_track4_len423	26	125.086	1398.99	56.6667	691700
col5_row3_field01_out_frame0_y200_x515_track4_len423	63	128.741	1460.75	13.3333	112770
col5_row3_field01_out_frame0_y200_x515_track4_len423	68	136.749	1599.13	15	115160
col5_row3_field01_out_frame0_y200_x515_track4_len423	79	136.8	1600.03	18.3333	143960
col5_row3_field01_out_frame0_y200_x515_track4_len423	101	115.256	1237.36	5	27250
col5_row3_field01_out_frame0_y210_x1200_track37_len108	0	119.21	1301.57	21.6667	299740
col5_row3_field01_out_frame0_y210_x1200_track37_len108	6	130.346	1488.16	66.6667	1.22104e+06
col5_row3_field01_out_frame0_y217_x652_track45_len251	17	99.3965	990.961	28.3333	382380
col5_row3_field01_out_frame0_y217_x652_track45_len251	37	90.0128	853.996	46.6667	539460
col5_row3_field01_out_frame0_y217_x652_track45_len251	45	94.7583	922.415	13.3333	117410
col5_row3_field01_out_frame0_y217_x652_track45_len251	58	96.2928	944.911	60	518500
col5_row3_field01_out_frame0_y232_x220_track12_len61	1	117.891	1280.03	26.6667	516250
col5_row3_field01_out_frame0_y232_x220_track12_len61	5	123.724	1376.19	48.3333	941720
col5_row3_field01_out_frame0_y288_x444_track27_len475	23	92.7988	893.95	25	185280
col5_row3_field01_out_frame0_y288_x444_track27_len475	39	93.5569	904.928	6.66667	40880
col5_row3_field01_out_frame0_y288_x444_track27_len475	79	98.8027	982.094	31.6667	291900
col5_row3_field01_out_frame0_y288_x444_track27_len475	109	104.12	1062.43	28.3333	276540
col5_row3_field01_out_frame0_y288_x444_track27_len475	143	102.424	1036.58	16.6667	115470
col5_row3_field01_out_frame0_y288_x444_track27_len475	148	104.017	1060.86	18.3333	138220
col5_row3_field01_out_frame0_y357_x691_track14_len142	5	134.935	1567.43	13.3333	200690
col5_row3_field01_out_frame0_y357_x691_track14_len142	10	141.157	1677.07	31.6667	587460
col5_row3_field01_out_frame0_y357_x691_track14_len142	36	141.708	1686.91	16.6667	194480
col5_row3_field01_out_frame0_y357_x691_track14_len142	40	141.951	1691.25	10	103460
col5_row3_field01_out_frame0_y395_x1065_track51_len426	23	120.172	1317.36	16.6667	221380
col5_row3_field01_out_frame0_y395_x1065_track51_len426	36	128.117	1450.15	8.33333	56170
col5_row3_field01_out_frame0_y395_x1065_track51_len426	38	141.173	1677.36	18.3333	192420
col5_row3_field01_out_frame0_y395_x1065_track51_len426	48	147.928	1799.18	16.6667	161430
col5_row3_field01_out_frame0_y395_x1065_track51_len426	53	146.658	1776.07	16.6667	141230
col5_row3_field01_out_frame0_y395_x1065_track51_len426	72	143.464	1718.35	43.3333	420310
col5_row3_field01_out_frame0_y395_x1065_track51_len426	88	148.33	1806.52	68.3333	735440
col5_row3_field01_out_frame0_y395_x1065_track51_len426	110	145.557	1756.11	8.33333	65830
col5_row3_field01_out_frame0_y395_x1065_track51_len426	113	147.297	1787.69	18.3333	214390
col5_row3_field01_out_frame0_y395_x1065_track51_len426	131	153.505	1901.88	11.6667	110700
col5_row3_field01_out_frame0_y395_x1065_track51_len426	142	154.303	1916.73	6.66667	42630
col5_row3_field01_out_frame0_y400_x858_track19_len127	1	105.622	1085.5	41.6667	587775
col5_row3_field01_out_frame0_y400_x858_track19_len127	12	116.045	1250.09	118.333	1569180
col5_row3_field01_out_frame0_y400_x858_track19_len127	39	112.721	1196.76	18.3333	262200
col5_row3_field01_out_frame0_y431_x564_track28_len212	9	112.272	1189.61	31.6667	372210
col5_row3_field01_out_frame0_y431_x564_track28_len212	20	115.116	1235.1	30	496470
col5_row3_field01_out_frame0_y431_x564_track28_len212	29	113.892	1215.45	18.3333	246850
col5_row3_field01_out_frame0_y432_x270_track6_len171	2	111.866	1183.16	5	47350
col5_row3_field01_out_frame0_y432_x270_track6_len171	5	117.184	1268.54	10	95730
col5_row3_field01_out_frame0_y432_x270_track6_len171	15	112.447	1192.4	25	290850
col5_row3_field01_out_frame0_y432_x270_track6_len171	25	119.13	1300.27	13.3333	128455
col5_row3_field01_out_frame0_y432_x270_track6_len171	40	119.977	1314.15	41.6667	588970
col5_row3_field01_out_frame0_y432_x270_track6_len171	54	126.569	1423.93	60	568330
col5_row3_field01_out_frame0_y432_x270_track6_len171	78	116.593	1258.96	5	32070
col5_row3_field01_out_frame0_y467_x672_track44_len223	1	75.6679	658.215	38.3333	510170
col5_row3_field01_out_frame0_y467_x672_track44_len223	10	107.999	1122.36	8.33333	61730
col5_row3_field01_out_frame0_y467_x672_track44_len223	16	106.081	1092.59	58.3333	957720
col5_row3_field01_out_frame0_y467_x672_track44_len223	31	90.0274	854.205	8.33333	72380
col5_row3_field01_out_frame0_y467_x672_track44_len223	36	106.386	1097.3	23.3333	218270
col5_row3_field01_out_frame0_y467_x672_track44_len223	49	107.797	1119.2	21.6667	256695
col5_row3_field01_out_frame0_y497_x1081_track47_len147	0	110.257	1157.74	8.33333	82850
col5_row3_field01_out_frame0_y497_x1081_track47_len147	6	101.258	1018.92	71.6667	903610
col5_row3_field01_out_frame0_y497_x1081_track47_len147	56	101.885	1028.41	20	187890
col5_row3_field01_out_frame0_y497_x1081_track47_len147	71	112.139	1187.51	53.3333	554000
col5_row3_field01_out_frame0_y500_x171_track9_len217	9	94.3142	915.937	41.6667	729940
col5_row3_field01_out_frame0_y500_x171_track9_len217	18	96.3846	946.263	11.6667	83770
col5_row3_field01_out_frame0_y500_x171_track9_len217	28	94.0118	911.536	28.3333	314055
col5_row3_field01_out_frame0_y500_x171_track9_len217	56	97.2985	959.752	15	121020
col5_row3_field01_out_frame0_y500_x171_track9_len217	57	102.97	1044.88	11.6667	113250
col5_row3_field01_out_frame0_y573_x127_track10_len511	4	122.139	1349.83	11.6667	153260
col5_row3_field01_out_frame0_y573_x127_track10_len511	19	97.9636	969.61	16.6667	272210
col5_row3_field01_out_frame0_y573_x127_track10_len511	27	127.348	1437.1	10	104560
col5_row3_field01_out_frame0_y573_x127_track10_len511	39	131.005	1499.45	15	185100
col5_row3_field01_out_frame0_y573_x127_track10_len511	41	126.606	1424.56	41.6667	827250
col5_row3_field01_out_frame0_y573_x127_track10_len511	54	131.452	1507.13	28.3333	315190
col5_row3_field01_out_frame0_y573_x127_track10_len511	74	148.408	1807.95	65	938250
col5_row3_field01_out_frame0_y573_x127_track10_len511	82	134.362	1557.44	10	101360
col5_row3_field01_out_frame0_y573_x127_track10_len511	84	140.195	1659.96	23.3333	275610
col5_row3_field01_out_frame0_y573_x127_track10_len511	102	139.565	1648.78	23.3333	202370
col5_row3_field01_out_frame0_y573_x127_track10_len511	138	144.437	1735.88	56.6667	718830
col5_row3_field01_out_frame0_y573_x127_track10_len511	160	135.079	1569.93	103.333	1326760
col5_row3_field01_out_frame0_y573_x127_track10_len511	175	137.411	1610.77	8.33333	65970
col5_row3_field01_out_frame0_y573_x127_track10_len511	178	133.803	1547.74	11.6667	110840
col5_row3_field01_out_frame0_y573_x127_track10_len511	184	122.325	1352.93	11.6667	132380
col5_row3_field01_out_frame0_y591_x56_track18_len612	13	117.704	1276.98	8.33333	66790
col5_row3_field01_out_frame0_y591_x56_track18_len612	88	128.895	1463.37	30	403420
col5_row3_field01_out_frame0_y591_x56_track18_len612	103	136.158	1588.79	38.3333	353780
col5_row3_field01_out_frame0_y591_x56_track18_len612	150	132.591	1526.76	28.3333	300350
col5_row3_field01_out_frame0_y591_x56_track18_len612	161	119.756	1310.53	63.3333	949400
col5_row3_field01_out_frame0_y620_x704_track8_len92	4	129.706	1477.21	31.6667	896660
col5_row3_field01_out_frame0_y65_x497_track17_len436	1	116.739	1261.32	13.3333	154730
col5_row3_field01_out_frame0_y65_x497_track17_len436	5	119.33	1303.55	45	628370
col5_row3_field01_out_frame0_y65_x497_track17_len436	13	122.845	1361.56	11.6667	115440
col5_row3_field01_out_frame0_y65_x497_track17_len436	18	120.871	1328.88	60	861520
col5_row3_field01_out_frame0_y65_x497_track17_len436	26	129.354	1471.2	91.6667	1.2847e+06
col5_row3_field01_out_frame0_y65_x497_track17_len436	41	129.419	1472.3	15	132550
col5_row3_field01_out_frame0_y65_x497_track17_len436	50	135.377	1575.13	36.6667	550240
col5_row3_field01_out_frame0_y65_x497_track17_len436	56	125.382	1403.96	13.3333	114220
col5_row3_field01_out_frame0_y65_x497_track17_len436	62	141.618	1685.31	26.6667	297240
col5_row3_field01_out_frame0_y65_x497_track17_len436	73	142.41	1699.45	20	243010
col5_row3_field01_out_frame0_y65_x497_track17_len436	77	146.981	1781.93	43.3333	466370
col5_row3_field01_out_frame0_y65_x497_track17_len436	82	141.13	1676.6	18.3333	151310
col5_row3_field01_out_frame0_y65_x497_track17_len436	84	134.392	1557.97	48.3333	514960
col5_row3_field01_out_frame0_y65_x497_track17_len436	99	127.962	1447.51	10	87830
col5_row3_field01_out_frame0_y711_x653_track50_len222	11	88.9885	839.462	5	33480
col5_row3_field01_out_frame0_y711_x653_track50_len222	19	91.173	870.561	21.6667	169560
col5_row3_field01_out_frame0_y711_x653_track50_len222	41	104.536	1068.81	23.3333	181040
col5_row3_field01_out_frame0_y711_x653_track50_len222	68	98.8461	982.742	86.6667	1.01678e+06
col5_row3_field01_out_frame0_y711_x653_track50_len222	100	99.2062	988.117	25	190480
col5_row3_field01_out_frame0_y711_x653_track50_len222	118	100.948	1014.25	5	26320
col5_row3_field01_out_frame0_y711_x653_track50_len222	128	107.295	1111.39	33.3333	402890
col5_row3_field01_out_frame0_y732_x757_track5_len304	12	109.113	1139.76	10	134210
col5_row3_field01_out_frame0_y732_x757_track5_len304	28	115.584	1242.65	26.6667	323870
col5_row3_field01_out_frame0_y732_x757_track5_len304	51	113.113	1203.01	8.33333	80530
col5_row3_field01_out_frame0_y732_x757_track5_len304	57	118.612	1291.79	70	960390
col5_row3_field01_out_frame0_y732_x757_track5_len304	110	120.601	1324.41	30	407250
col5_row3_field01_out_frame0_y732_x757_track5_len304	122	126.928	1429.99	6.66667	41200
col5_row3_field01_out_frame0_y732_x757_track5_len304	127	118.991	1298	8.33333	58290
col5_row3_field01_out_frame0_y732_x757_track5_len304	133	121.543	1339.97	53.3333	817520
col5_row3_field01_out_frame0_y732_x757_track5_len304	149	125.171	1400.42	35	421260
col5_row3_field01_out_frame0_y732_x757_track5_len304	150	132	1516.57	30	273120
col5_row3_field01_out_frame0_y792_x1002_track2_len612	7	116.117	1251.25	125	1.91464e+06
col5_row3_field01_out_frame0_y792_x1002_track2_len612	34	118.299	1286.68	96.6667	1.61166e+06
col5_row3_field01_out_frame0_y792_x1002_track2_len612	50	123.295	1369.04	50	698400
col5_row3_field01_out_frame0_y792_x1002_track2_len612	58	121.504	1339.32	320	5506445
col5_row3_field01_out_frame0_y792_x1002_track2_len612	131	126.486	1422.54	76.6667	1.4028e+06
col5_row3_field01_out_frame0_y792_x1002_track2_len612	137	128.478	1456.27	60	757140
col5_row3_field01_out_frame0_y870_x767_track38_len84	25	91.3151	872.598	8.33333	45630
col5_row3_field01_out_frame0_y870_x767_track38_len84	31	87.5173	818.731	8.33333	49380
col5_row3_field01_out_frame0_y912_x888_track0_len126	2	131.652	1510.56	13.3333	221320
col5_row3_field01_out_frame0_y912_x888_track0_len126	10	142.833	1707.04	36.6667	727170
col5_row3_field01_out_frame0_y912_x888_track0_len126	15	136.589	1596.34	88.3333	1.62712e+06
col5_row3_field01_out_frame106_y256_x580_track332_len252	13	77.7289	685.289	21.6667	278360
col5_row3_field01_out_frame106_y256_x580_track332_len252	24	87.4333	817.552	8.33333	56880
col5_row3_field01_out_frame106_y256_x580_track332_len252	32	87.4022	817.116	10	85060
col5_row3_field01_out_frame106_y256_x580_track332_len252	33	94.4201	917.48	13.3333	114120
col5_row3_field01_out_frame106_y256_x580_track332_len252	45	94.1216	913.133	56.6667	909220
col5_row3_field01_out_frame106_y256_x580_track332_len252	59	98.1427	972.27	21.6667	238920
col5_row3_field01_out_frame106_y256_x580_track332_len252	69	85.4471	789.853	11.6667	126310
col5_row3_field01_out_frame106_y322_x545_track331_len364	5	97.2428	958.928	20	237170
col5_row3_field01_out_frame106_y322_x545_track331_len364	19	93.7348	907.51	26.6667	329370
col5_row3_field01_out_frame106_y322_x545_track331_len364	23	81.4427	734.985	16.6667	158310
col5_row3_field01_out_frame106_y322_x545_track331_len364	31	104.907	1074.51	28.3333	273870
col5_row3_field01_out_frame112_y30_x200_track339_len143	5	114.634	1227.35	10	75990
col5_row3_field01_out_frame112_y30_x200_track339_len143	11	113.85	1214.78	8.33333	71830
col5_row3_field01_out_frame112_y30_x200_track339_len143	12	118.329	1287.17	8.33333	77680
col5_row3_field01_out_frame118_y31_x309_track349_len225	3	94.2031	914.32	16.6667	240005
col5_row3_field01_out_frame118_y31_x309_track349_len225	9	96.9418	954.48	8.33333	72000
col5_row3_field01_out_frame118_y31_x309_track349_len225	25	104.096	1062.06	25	294600
col5_row3_field01_out_frame131_y377_x1243_track370_len183	4	116.803	1262.36	40	568000
col5_row3_field01_out_frame131_y377_x1243_track370_len183	17	127.051	1432.08	11.6667	93430
col5_row3_field01_out_frame131_y377_x1243_track370_len183	30	120.394	1321.02	28.3333	356010
col5_row3_field01_out_frame131_y377_x1243_track370_len183	37	128.242	1452.26	5	24100
col5_row3_field01_out_frame131_y377_x1243_track370_len183	42	112.371	1191.19	36.6667	464190
col5_row3_field01_out_frame143_y357_x1248_track387_len102	1	117.335	1270.99	16.6667	211900
col5_row3_field01_out_frame143_y357_x1248_track387_len102	4	119.089	1299.6	40	719980
col5_row3_field01_out_frame147_y32_x755_track392_len111	5	95.9434	939.772	8.33333	58640
col5_row3_field01_out_frame147_y32_x755_track392_len111	25	99.3166	989.767	16.6667	121580
col5_row3_field01_out_frame155_y204_x1255_track398_len55	1	115.385	1239.44	31.6667	530210
col5_row3_field01_out_frame155_y204_x1255_track398_len55	13	108.118	1124.2	10	108310
col5_row3_field01_out_frame189_y155_x1253_track469_len86	0	112.457	1192.55	5	48430
col5_row3_field01_out_frame189_y155_x1253_track469_len86	9	136.739	1598.97	8.33333	81750
col5_row3_field01_out_frame189_y155_x1253_track469_len86	24	130.87	1497.13	10	99290
col5_row3_field01_out_frame191_y27_x651_track473_len324	8	83.8525	767.846	6.66667	46450
col5_row3_field01_out_frame191_y27_x651_track473_len324	37	92.6122	891.255	10	81910
col5_row3_field01_out_frame191_y27_x651_track473_len324	48	99.2062	988.117	5	25560
col5_row3_field01_out_frame237_y255_x668_track557_len112	8	63.1807	502.2	18.3333	159030
col5_row3_field01_out_frame237_y255_x668_track557_len112	25	78.4715	695.133	40	351565
col5_row3_field01_out_frame237_y255_x668_track557_len112	50	77.1327	677.42	15	134530
col5_row3_field01_out_frame238_y1006_x1243_track559_len299	6	106.088	1092.7	10	80820
col5_row3_field01_out_frame238_y1006_x1243_track559_len299	12	100.09	1001.36	11.6667	133460
col5_row3_field01_out_frame238_y1006_x1243_track559_len299	53	112.103	1186.93	13.3333	102110
col5_row3_field01_out_frame238_y1006_x1243_track559_len299	73	133.2	1537.29	26.6667	275270
col5_row3_field01_out_frame238_y1006_x1243_track559_len299	152	123.374	1370.36	5	20940
col5_row3_field01_out_frame238_y1006_x1243_track559_len299	181	126.215	1417.97	15	95150
col5_row3_field01_out_frame244_y160_x1246_track569_len354	8	123.508	1372.59	8.33333	91550
col5_row3_field01_out_frame244_y160_x1246_track569_len354	10	113.12	1203.12	15	193410
col5_row3_field01_out_frame244_y160_x1246_track569_len354	16	130.698	1494.19	36.6667	437225
col5_row3_field01_out_frame244_y160_x1246_track569_len354	22	135.063	1569.66	105	1.88135e+06
col5_row3_field01_out_frame244_y160_x1246_track569_len354	40	141.245	1678.64	60	1.43044e+06
col5_row3_field01_out_frame244_y160_x1246_track569_len354	71	131.863	1514.2	36.6667	855120
col5_row3_field01_out_frame251_y1054_x1246_track576_len361	3	91.9823	882.178	6.66667	70220
col5_row3_field01_out_frame251_y1054_x1246_track576_len361	15	83.5209	763.296	23.3333	333410
col5_row3_field01_out_frame251_y1054_x1246_track576_len361	16	88.2032	828.374	26.6667	404970
col5_row3_field01_out_frame251_y1054_x1246_track576_len361	20	88.7864	836.603	16.6667	170900
col5_row3_field01_out_frame251_y1054_x1246_track576_len361	23	91.3524	873.133	10	85320
col5_row3_field01_out_frame251_y1054_x1246_track576_len361	29	103.197	1048.34	13.3333	160650
col5_row3_field01_out_frame252_y803_x40_track579_len104	1	130.861	1496.97	8.33333	66190
col5_row3_field01_out_frame252_y803_x40_track579_len104	11	125.691	1409.15	25	344740
col5_row3_field01_out_frame252_y803_x40_track579_len104	21	123.887	1378.92	20	196530
col5_row3_field01_out_frame252_y803_x40_track579_len104	28	131.108	1501.21	18.3333	166550
col5_row3_field01_out_frame252_y803_x40_track579_len104	43	146.992	1782.13	21.6667	195790
col5_row3_field01_out_frame255_y1056_x523_track588_len155	4	91.7232	878.454	31.6667	579440
col5_row3_field01_out_frame255_y1056_x523_track588_len155	13	94.1853	914.061	53.3333	861330
col5_row3_field01_out_frame273_y1048_x1007_track628_len276	10	94.5717	919.691	6.66667	39900
col5_row3_field01_out_frame273_y1048_x1007_track628_len276	13	91.0632	868.989	16.6667	129530
col5_row3_field01_out_frame273_y1048_x1007_track628_len276	19	94.0678	912.35	8.33333	72770
col5_row3_field01_out_frame273_y1048_x1007_track628_len276	24	87.5655	819.407	10	66330
col5_row3_field01_out_frame273_y1048_x1007_track628_len276	42	86.5096	804.63	8.33333	62590
col5_row3_field01_out_frame273_y1048_x1007_track628_len276	43	96.6614	950.341	31.6667	436040
col5_row3_field01_out_frame273_y1048_x1007_track628_len276	74	97.4836	962.492	28.3333	290060
col5_row3_field01_out_frame273_y1048_x1007_track628_len276	76	104.292	1065.06	5	25350
col5_row3_field01_out_frame292_y1050_x1095_track674_len320	1	99.6261	994.397	15	216040
col5_row3_field01_out_frame292_y1050_x1095_track674_len320	22	70.4972	591.913	11.6667	140570
col5_row3_field01_out_frame292_y1050_x1095_track674_len320	37	96.5429	948.595	26.6667	294150
col5_row3_field01_out_frame292_y1050_x1095_track674_len320	46	101.601	1024.11	10	86215
col5_row3_field01_out_frame292_y1050_x1095_track674_len320	48	106.79	1103.57	15	168190
col5_row3_field01_out_frame292_y1050_x1095_track674_len320	76	92.4442	888.832	8.33333	63840
col5_row3_field01_out_frame292_y941_x810_track676_len320	23	103.356	1050.77	11.6667	83430
col5_row3_field01_out_frame292_y941_x810_track676_len320	64	97.3555	960.596	5	23100
col5_row3_field01_out_frame292_y941_x810_track676_len320	110	91.4423	874.421	45	576940
col5_row3_field01_out_frame292_y941_x810_track676_len320	179	105.786	1088.04	18.3333	125310
col5_row3_field01_out_frame292_y941_x810_track676_len320	188	105.365	1081.54	15	101500
col5_row3_field01_out_frame292_y941_x810_track676_len320	196	103.719	1056.29	33.3333	411600
col5_row3_field01_out_frame309_y1049_x1053_track719_len303	8	102.391	1036.08	8.33333	75660
col5_row3_field01_out_frame309_y1049_x1053_track719_len303	14	106.5	1099.07	5	31140
col5_row3_field01_out_frame309_y1049_x1053_track719_len303	21	110.95	1168.67	35	505590
col5_row3_field01_out_frame309_y1049_x1053_track719_len303	70	101.659	1024.98	31.6667	288210
col5_row3_field01_out_frame309_y1049_x1053_track719_len303	114	111.298	1174.17	6.66667	38290
col5_row3_field01_out_frame309_y1049_x1053_track719_len303	116	117.091	1267.03	10	74220
col5_row3_field01_out_frame309_y1049_x1053_track719_len303	120	118.25	1285.88	10	97990
col5_row3_field01_out_frame312_y693_x750_track728_len102	0	78.0039	688.929	31.6667	388590
col5_row3_field01_out_frame312_y693_x750_track728_len102	23	99.4119	991.191	51.6667	647610
col5_row3_field01_out_frame317_y1047_x764_track743_len295	0	101.067	1016.05	30	399340
col5_row3_field01_out_frame317_y1047_x764_track743_len295	18	90.9046	866.719	8.33333	59170
col5_row3_field01_out_frame317_y1047_x764_track743_len295	28	79.6068	710.273	6.66667	47990
col5_row3_field01_out_frame317_y1047_x764_track743_len295	38	83.7072	765.851	36.6667	475120
col5_row3_field01_out_frame317_y1047_x764_track743_len295	54	95.8552	938.476	91.6667	1290550
col5_row3_field01_out_frame317_y1047_x764_track743_len295	66	82.2808	746.359	26.6667	322470
col5_row3_field01_out_frame317_y1047_x764_track743_len295	86	95.2116	929.04	46.6667	543070
col5_row3_field01_out_frame317_y1047_x764_track743_len295	104	91.4258	874.184	11.6667	79390
col5_row3_field01_out_frame317_y1047_x764_track743_len295	110	85.8004	794.756	5	30250
col5_row3_field01_out_frame327_y122_x1249_track765_len202	5	72.76	620.639	6.66667	82340
col5_row3_field01_out_frame327_y122_x1249_track765_len202	14	103.26	1049.3	15	154130
col5_row3_field01_out_frame327_y29_x933_track764_len149	2	132.92	1532.45	26.6667	454470
col5_row3_field01_out_frame327_y29_x933_track764_len149	7	121.012	1331.19	16.6667	197070
col5_row3_field01_out_frame327_y29_x933_track764_len149	13	125.98	1414.01	35	447330
col5_row3_field01_out_frame327_y29_x933_track764_len149	21	128.449	1455.78	15	138440
col5_row3_field01_out_frame345_y1043_x911_track809_len267	19	108.736	1133.87	8.33333	69975
col5_row3_field01_out_frame345_y1043_x911_track809_len267	66	112.359	1191.01	26.6667	423985
col5_row3_field01_out_frame34_y549_x43_track182_len304	0	130.572	1492.02	21.6667	393940
col5_row3_field01_out_frame34_y549_x43_track182_len304	5	138.249	1625.52	53.3333	815380
col5_row3_field01_out_frame34_y549_x43_track182_len304	31	149.306	1824.39	33.3333	495700
col5_row3_field01_out_frame34_y549_x43_track182_len304	35	141.309	1679.79	118.333	2.01572e+06
col5_row3_field01_out_frame34_y549_x43_track182_len304	56	131.545	1508.74	35	474100
col5_row3_field01_out_frame374_y1044_x941_track865_len238	0	111.967	1184.77	53.3333	978690
col5_row3_field01_out_frame374_y1044_x941_track865_len238	7	112.593	1194.72	20	258400
col5_row3_field01_out_frame374_y1044_x941_track865_len238	12	120.932	1329.88	5	42840
col5_row3_field01_out_frame374_y1044_x941_track865_len238	18	115.749	1245.3	16.6667	179980
col5_row3_field01_out_frame374_y1044_x941_track865_len238	22	138.482	1629.63	11.6667	105680
col5_row3_field01_out_frame374_y1044_x941_track865_len238	28	130.071	1483.45	28.3333	313680
col5_row3_field01_out_frame375_y203_x1253_track869_len106	6	116.936	1264.51	33.3333	705560
col5_row3_field01_out_frame376_y671_x74_track874_len57	4	71.5488	605.206	21.6667	201080
col5_row3_field01_out_frame376_y671_x74_track874_len57	22	68.8709	571.549	11.6667	122690
col5_row3_field01_out_frame385_y592_x1249_track884_len227	3	95.8102	937.816	18.3333	134870
col5_row3_field01_out_frame385_y592_x1249_track884_len227	33	101.995	1030.07	31.6667	260770
col5_row3_field01_out_frame385_y592_x1249_track884_len227	67	108.395	1128.54	11.6667	85915
col5_row3_field01_out_frame3_y644_x936_track95_len176	13	132.242	1520.73	8.33333	99890
col5_row3_field01_out_frame3_y644_x936_track95_len176	17	125.866	1412.09	6.66667	43500
col5_row3_field01_out_frame3_y644_x936_track95_len176	42	135.617	1579.33	6.66667	37300
col5_row3_field01_out_frame3_y644_x936_track95_len176	50	112.313	1190.26	20	159930
col5_row3_field01_out_frame3_y644_x936_track95_len176	70	112.027	1185.73	25	292720
col5_row3_field01_out_frame3_y644_x936_track95_len176	99	106.749	1102.92	10	70130
col5_row3_field01_out_frame3_y644_x936_track95_len176	112	117.317	1270.69	23.3333	191210
col5_row3_field01_out_frame405_y27_x208_track903_len72	0	80.0461	716.161	5	33090
col5_row3_field01_out_frame405_y27_x208_track903_len72	3	75.327	653.772	41.6667	464705
col5_row3_field01_out_frame405_y27_x208_track903_len72	12	85.0451	784.286	26.6667	221660
col5_row3_field01_out_frame417_y1045_x76_track911_len66	4	120.295	1319.38	5	25790
col5_row3_field01_out_frame417_y1045_x76_track911_len66	15	109.175	1140.74	8.33333	77300
col5_row3_field01_out_frame417_y1045_x76_track911_len66	33	117.536	1274.25	25	231790
col5_row3_field01_out_frame419_y191_x332_track913_len58	0	94.8672	924.005	10	80780
col5_row3_field01_out_frame419_y191_x332_track913_len58	10	110.784	1166.04	38.3333	536510
col5_row3_field01_out_frame420_y1052_x1119_track916_len134	0	94.9014	924.504	25	184020
col5_row3_field01_out_frame420_y1052_x1119_track916_len134	3	118.043	1282.51	70	611810
col5_row3_field01_out_frame420_y1052_x1119_track916_len134	42	106.407	1097.62	5	22760
col5_row3_field01_out_frame422_y25_x492_track920_len160	13	71.9969	610.9	11.6667	74330
col5_row3_field01_out_frame422_y25_x492_track920_len160	15	73.1158	625.197	13.3333	105640
col5_row3_field01_out_frame422_y25_x492_track920_len160	21	79.1348	703.965	25	221540
col5_row3_field01_out_frame429_y1050_x1001_track928_len183	8	107.812	1119.43	15	199110
col5_row3_field01_out_frame429_y1050_x1001_track928_len183	26	118.004	1281.87	71.6667	1199140
col5_row3_field01_out_frame433_y1044_x767_track935_len177	2	120.788	1327.51	18.3333	276240
col5_row3_field01_out_frame433_y1044_x767_track935_len177	16	122.624	1357.88	6.66667	59110
col5_row3_field01_out_frame433_y1044_x767_track935_len177	24	128.363	1454.32	31.6667	444980
col5_row3_field01_out_frame438_y280_x475_track941_len174	7	100.001	1000.02	40	690440
col5_row3_field01_out_frame438_y280_x475_track941_len174	21	100.952	1014.31	6.66667	56740
col5_row3_field01_out_frame440_y25_x760_track943_len172	10	110.884	1167.62	26.6667	428540
col5_row3_field01_out_frame440_y25_x760_track943_len172	23	114.361	1222.97	11.6667	120315
col5_row3_field01_out_frame440_y25_x760_track943_len172	24	108.858	1135.77	16.6667	230190
col5_row3_field01_out_frame440_y25_x760_track943_len172	28	113.156	1203.7	10	98200
col5_row3_field01_out_frame44_y33_x375_track205_len79	6	106.522	1099.41	11.6667	90245
col5_row3_field01_out_frame44_y33_x375_track205_len79	19	127.725	1443.5	8.33333	48460
col5_row3_field01_out_frame44_y33_x375_track205_len79	25	139.906	1654.83	15	174600
col5_row3_field01_out_frame460_y181_x541_track971_len152	3	68.9342	572.338	23.3333	247590
col5_row3_field01_out_frame460_y181_x541_track971_len152	17	86.3813	802.84	33.3333	315980
col5_row3_field01_out_frame470_y30_x798_track986_len142	3	111.364	1175.21	18.3333	123430
col5_row3_field01_out_frame470_y30_x798_track986_len142	15	103.013	1045.54	25	154580
col5_row3_field01_out_frame470_y30_x798_track986_len142	22	109.432	1144.76	6.66667	30930
col5_row3_field01_out_frame472_y33_x400_track990_len63	4	96.6999	950.91	21.6667	236440
col5_row3_field01_out_frame476_y841_x986_track999_len136	3	76.9224	674.651	58.3333	793940
col5_row3_field01_out_frame476_y841_x986_track999_len136	8	86.8408	809.256	16.6667	218230
col5_row3_field01_out_frame477_y1045_x1035_track1001_len94	5	111.739	1181.16	43.3333	370690
col5_row3_field01_out_frame500_y496_x1243_track1025_len89	2	107.989	1122.19	46.6667	671340
col5_row3_field01_out_frame500_y496_x1243_track1025_len89	22	113.401	1207.6	11.6667	129640
col5_row3_field01_out_frame504_y1056_x1031_track1029_len108	9	83.452	762.352	5	31420
col5_row3_field01_out_frame504_y1056_x1031_track1029_len108	18	85.028	784.048	15	182980
col5_row3_field01_out_frame51_y344_x150_track224_len514	7	106.557	1099.95	30	283650
col5_row3_field01_out_frame51_y344_x150_track224_len514	16	100.404	1006.06	56.6667	882960
col5_row3_field01_out_frame51_y344_x150_track224_len514	33	107.935	1121.35	56.6667	496740
col5_row3_field01_out_frame51_y344_x150_track224_len514	68	104.238	1064.24	55	653930
col5_row3_field01_out_frame51_y344_x150_track224_len514	77	108.612	1131.92	45	513340
col5_row3_field01_out_frame51_y344_x150_track224_len514	92	104.542	1068.9	55	595140
col5_row3_field01_out_frame51_y344_x150_track224_len514	117	104.827	1073.27	41.6667	296385
col5_row3_field01_out_frame51_y344_x150_track224_len514	130	100.875	1013.15	36.6667	306960
col5_row3_field01_out_frame51_y344_x150_track224_len514	143	102.879	1043.49	63.3333	642000
col5_row3_field01_out_frame51_y344_x150_track224_len514	156	111.36	1175.15	20	188370
col5_row3_field01_out_frame528_y35_x893_track1052_len84	2	99.125	986.904	45	604840
col5_row3_field01_out_frame528_y35_x893_track1052_len84	9	95.0966	927.358	6.66667	61970
col5_row3_field01_out_frame536_y1044_x1081_track1064_len76	12	121.64	1341.57	10	138000
col5_row3_field01_out_frame69_y659_x719_track258_len230	15	79.0119	702.326	6.66667	68370
col5_row3_field01_out_frame69_y659_x719_track258_len230	26	99.5931	993.902	13.3333	118070
col5_row3_field01_out_frame69_y659_x719_track258_len230	33	106.895	1105.18	26.6667	295490
col5_row3_field01_out_frame69_y659_x719_track258_len230	39	115.099	1234.83	58.3333	971500
col5_row3_field01_out_frame69_y659_x719_track258_len230	57	115.044	1233.95	8.33333	90000
col5_row3_field01_out_frame69_y659_x719_track258_len230	62	116.295	1254.12	8.33333	76370
col5_row3_field01_out_frame83_y739_x732_track281_len346	2	83.8758	768.166	6.66667	130750
col5_row3_field01_out_frame83_y739_x732_track281_len346	58	115.879	1247.4	31.6667	357130
col5_row3_field01_out_frame83_y739_x732_track281_len346	67	109.107	1139.68	48.3333	934410
col5_row3_field01_out_frame83_y739_x732_track281_len346	97	92.6461	891.745	18.3333	182800
col5_row3_field01_out_frame86_y159_x184_track288_len239	11	77.6511	684.261	20	282910
col5_row3_field01_out_frame86_y159_x184_track288_len239	20	88.6231	834.296	10	77510
col5_row3_field01_out_frame86_y159_x184_track288_len239	21	100.269	1004.04	30	296650
col5_row3_field01_out_frame86_y159_x184_track288_len239	42	91.482	874.991	30	334650
col5_row3_field01_out_frame86_y159_x184_track288_len239	51	85.8428	795.345	18.3333	165340
col5_row3_field01_out_frame86_y159_x184_track288_len239	55	81.4031	734.448	6.66667	39400
col5_row3_field01_out_frame8_y31_x550_track114_len63	11	143.63	1721.35	6.66667	77940
col5_row3_field02_out_frame0_y131_x918_track72_len59	13	136.644	1597.29	6.66667	46160
col5_row3_field02_out_frame0_y131_x918_track72_len59	19	132.447	1524.28	25	295220
col5_row3_field02_out_frame0_y172_x89_track37_len612	9	115.3	1238.06	18.3333	517890
col5_row3_field02_out_frame0_y172_x89_track37_len612	15	103.589	1054.32	60	3.19082e+06
col5_row3_field02_out_frame0_y172_x89_track37_len612	32	123.145	1366.55	63.3333	1.58563e+06
col5_row3_field02_out_frame0_y172_x89_track37_len612	42	130.838	1496.58	60	1.13299e+06
col5_row3_field02_out_frame0_y172_x89_track37_len612	63	127.124	1433.31	353.333	10706970
col5_row3_field02_out_frame0_y172_x89_track37_len612	111	139.211	1642.51	50	852500
col5_row3_field02_out_frame0_y172_x89_track37_len612	123	122.612	1357.69	10	88980
col5_row3_field02_out_frame0_y259_x912_track24_len170	4	149.886	1835.02	11.6667	177260
col5_row3_field02_out_frame0_y259_x912_track24_len170	11	149.939	1836	60	1.12793e+06
col5_row3_field02_out_frame0_y259_x912_track24_len170	18	159.437	2013.18	41.6667	635470
col5_row3_field02_out_frame0_y318_x858_track78_len111	3	133.235	1537.9	55	1.00899e+06
col5_row3_field02_out_frame0_y318_x858_track78_len111	16	131.005	1499.46	16.6667	185770
col5_row3_field02_out_frame0_y352_x767_track12_len103	1	100.606	1009.1	20	285480
col5_row3_field02_out_frame0_y352_x767_track12_len103	5	99.3124	989.703	38.3333	525950
col5_row3_field02_out_frame0_y380_x373_track3_len331	0	92.1689	884.865	16.6667	265840
col5_row3_field02_out_frame0_y380_x373_track3_len331	12	100.975	1014.66	20	262840
col5_row3_field02_out_frame0_y380_x373_track3_len331	17	107.853	1120.08	5	37500
col5_row3_field02_out_frame0_y380_x373_track3_len331	19	109.939	1152.73	13.3333	128290
col5_row3_field02_out_frame0_y380_x373_track3_len331	30	118.466	1289.41	11.6667	98060
col5_row3_field02_out_frame0_y380_x373_track3_len331	31	122.67	1358.65	6.66667	45330
col5_row3_field02_out_frame0_y380_x373_track3_len331	40	118.222	1285.42	16.6667	187050
col5_row3_field02_out_frame0_y380_x373_track3_len331	51	129.788	1478.6	16.6667	149970
col5_row3_field02_out_frame0_y380_x373_track3_len331	55	126.142	1416.74	35	355240
col5_row3_field02_out_frame0_y419_x220_track41_len612	9	114.61	1226.98	60	1.18183e+06
col5_row3_field02_out_frame0_y419_x220_track41_len612	18	116.956	1264.84	38.3333	622620
col5_row3_field02_out_frame0_y419_x220_track41_len612	29	115.573	1242.47	25	471700
col5_row3_field02_out_frame0_y419_x220_track41_len612	42	110.738	1165.32	6.66667	62730
col5_row3_field02_out_frame0_y419_x220_track41_len612	43	118.418	1288.62	16.6667	190980
col5_row3_field02_out_frame0_y419_x220_track41_len612	52	124.336	1386.41	58.3333	915060
col5_row3_field02_out_frame0_y419_x220_track41_len612	58	119.843	1311.96	101.667	1470490
col5_row3_field02_out_frame0_y419_x220_track41_len612	67	114.189	1220.21	21.6667	238835
col5_row3_field02_out_frame0_y419_x220_track41_len612	72	120.054	1315.42	20	222230
col5_row3_field02_out_frame0_y419_x220_track41_len612	82	130.32	1487.71	46.6667	514940
col5_row3_field02_out_frame0_y419_x220_track41_len612	85	130.887	1497.42	23.3333	283990
col5_row3_field02_out_frame0_y499_x345_track29_len187	1	211.996	3086.67	25	496020
col5_row3_field02_out_frame0_y499_x345_track29_len187	8	204.518	2924.8	38.3333	726310
col5_row3_field02_out_frame0_y499_x345_track29_len187	12	200.193	2832.53	41.6667	944110
col5_row3_field02_out_frame0_y499_x345_track29_len187	20	223.928	3350.91	30	620640
col5_row3_field02_out_frame0_y499_x345_track29_len187	45	217.429	3206.09	33.3333	1.12207e+06
col5_row3_field02_out_frame0_y532_x1069_track4_len202	1	106.492	1098.95	10	154350
col5_row3_field02_out_frame0_y532_x1069_track4_len202	8	101.21	1018.21	11.6667	147450
col5_row3_field02_out_frame0_y532_x1069_track4_len202	13	115.31	1238.23	13.3333	146490
col5_row3_field02_out_frame0_y532_x1069_track4_len202	19	113.537	1209.79	20	277520
col5_row3_field02_out_frame0_y532_x1069_track4_len202	23	102.882	1043.54	28.3333	508430
col5_row3_field02_out_frame0_y547_x472_track22_len83	1	86.1876	800.143	16.6667	179060
col5_row3_field02_out_frame0_y547_x472_track22_len83	15	80.4038	720.967	10	79760
col5_row3_field02_out_frame0_y547_x472_track22_len83	29	95.8781	938.813	13.3333	105450
col5_row3_field02_out_frame0_y54_x820_track45_len65	1	121.212	1334.5	5	25520
col5_row3_field02_out_frame0_y54_x820_track45_len65	3	111.436	1176.35	36.6667	324220
col5_row3_field02_out_frame0_y54_x820_track45_len65	20	134.566	1561.01	15	148270
col5_row3_field02_out_frame0_y552_x302_track49_len97	4	88.9885	839.462	5	25430
col5_row3_field02_out_frame0_y552_x302_track49_len97	44	84.1474	771.9	11.6667	85600
col5_row3_field02_out_frame0_y621_x1007_track19_len612	3	121.319	1336.26	65	1.3967e+06
col5_row3_field02_out_frame0_y621_x1007_track19_len612	24	135.222	1572.44	46.6667	744420
col5_row3_field02_out_frame0_y621_x1007_track19_len612	36	125.455	1405.18	101.667	1630690
col5_row3_field02_out_frame0_y621_x1007_track19_len612	47	118.681	1292.92	6.66667	43100
col5_row3_field02_out_frame0_y621_x1007_track19_len612	53	123.72	1376.13	13.3333	129500
col5_row3_field02_out_frame0_y621_x1007_track19_len612	72	123.121	1366.16	61.6667	970260
col5_row3_field02_out_frame0_y621_x1007_track19_len612	80	120.054	1315.42	20	209330
col5_row3_field02_out_frame0_y621_x1007_track19_len612	93	121.834	1344.79	30	340400
col5_row3_field02_out_frame0_y621_x1007_track19_len612	96	127.896	1446.39	13.3333	205630
col5_row3_field02_out_frame0_y628_x203_track57_len150	1	97.0678	956.341	13.3333	110450
col5_row3_field02_out_frame0_y628_x203_track57_len150	21	109.097	1139.52	15	116800
col5_row3_field02_out_frame0_y628_x203_track57_len150	27	115.181	1236.15	30	269290
col5_row3_field02_out_frame0_y628_x203_track57_len150	40	106.967	1106.3	25	247610
col5_row3_field02_out_frame0_y642_x318_track21_len58	2	137.931	1619.91	15	179030
col5_row3_field02_out_frame0_y642_x318_track21_len58	5	143.094	1711.72	6.66667	77250
col5_row3_field02_out_frame0_y642_x318_track21_len58	10	136.615	1596.8	11.6667	139280
col5_row3_field02_out_frame0_y642_x318_track21_len58	12	119.451	1305.52	6.66667	66680
col5_row3_field02_out_frame0_y656_x125_track31_len396	18	90.3167	858.325	16.6667	157640
col5_row3_field02_out_frame0_y656_x125_track31_len396	38	99.2301	988.474	21.6667	231110
col5_row3_field02_out_frame0_y656_x125_track31_len396	51	102.927	1044.22	41.6667	397520
col5_row3_field02_out_frame0_y656_x125_track31_len396	63	102.667	1040.26	6.66667	33150
col5_row3_field02_out_frame0_y656_x125_track31_len396	77	114.854	1230.89	11.6667	68560
col5_row3_field02_out_frame0_y656_x125_track31_len396	85	114.586	1226.59	80	790170
col5_row3_field02_out_frame0_y656_x125_track31_len396	107	112.547	1193.99	43.3333	539660
col5_row3_field02_out_frame0_y656_x125_track31_len396	117	106.205	1094.51	76.6667	955490
col5_row3_field02_out_frame0_y656_x125_track31_len396	156	115.287	1237.86	8.33333	63770
col5_row3_field02_out_frame0_y670_x817_track43_len612	3	148.162	1803.45	40	1.4218e+06
col5_row3_field02_out_frame0_y670_x817_track43_len612	13	140.345	1662.63	40	689640
col5_row3_field02_out_frame0_y670_x817_track43_len612	23	165.992	2138.61	156.667	2918190
col5_row3_field02_out_frame0_y670_x817_track43_len612	61	156.646	1960.55	71.6667	1.27628e+06
col5_row3_field02_out_frame0_y670_x817_track43_len612	69	166.56	2149.59	43.3333	722040
col5_row3_field02_out_frame0_y670_x817_track43_len612	72	158.968	2004.3	21.6667	230570
col5_row3_field02_out_frame0_y670_x817_track43_len612	74	174.956	2314.15	18.3333	197090
col5_row3_field02_out_frame0_y670_x817_track43_len612	76	170.781	2231.81	43.3333	623250
col5_row3_field02_out_frame0_y670_x817_track43_len612	85	178.471	2384.24	123.333	1579670
col5_row3_field02_out_frame0_y670_x817_track43_len612	113	166.11	2140.88	43.3333	522560
col5_row3_field02_out_frame0_y686_x269_track38_len178	2	67.9078	559.602	6.66667	48450
col5_row3_field02_out_frame0_y686_x269_track38_len178	7	71.9635	610.476	35	429560
col5_row3_field02_out_frame0_y686_x269_track38_len178	19	82.7211	752.358	28.3333	384630
col5_row3_field02_out_frame0_y686_x269_track38_len178	32	82.272	746.24	13.3333	103910
col5_row3_field02_out_frame0_y686_x269_track38_len178	65	82.2412	745.82	11.6667	131560
col5_row3_field02_out_frame0_y706_x933_track16_len612	1	110.611	1163.31	36.6667	586100
col5_row3_field02_out_frame0_y706_x933_track16_len612	10	121.924	1346.27	20	207530
col5_row3_field02_out_frame0_y706_x933_track16_len612	13	112.385	1191.42	35	648555
col5_row3_field02_out_frame0_y706_x933_track16_len612	21	114.927	1232.06	11.6667	127390
col5_row3_field02_out_frame0_y706_x933_track16_len612	31	121.094	1332.55	25	395430
col5_row3_field02_out_frame0_y706_x933_track16_len612	46	124.26	1385.16	35	521660
col5_row3_field02_out_frame0_y706_x933_track16_len612	54	125.24	1401.57	50	935330
col5_row3_field02_out_frame0_y706_x933_track16_len612	63	117.065	1266.6	15	178270
col5_row3_field02_out_frame0_y706_x933_track16_len612	67	119.991	1314.39	30	446430
col5_row3_field02_out_frame0_y706_x933_track16_len612	79	137.466	1611.72	36.6667	500510
col5_row3_field02_out_frame0_y706_x933_track16_len612	81	131.344	1505.28	135	2598220
col5_row3_field02_out_frame0_y706_x933_track16_len612	96	128.843	1462.49	26.6667	323820
col5_row3_field02_out_frame0_y706_x933_track16_len612	102	132.42	1523.8	31.6667	455830
col5_row3_field02_out_frame0_y706_x933_track16_len612	108	139.418	1646.19	23.3333	303030
col5_row3_field02_out_frame0_y706_x933_track16_len612	111	130.662	1493.57	18.3333	294530
col5_row3_field02_out_frame0_y771_x318_track28_len75	24	155.586	1940.69	13.3333	257820
col5_row3_field02_out_frame0_y771_x318_track28_len75	41	166.725	2152.79	10	230830
col5_row3_field02_out_frame0_y788_x897_track32_len101	15	88.0959	826.862	8.33333	54635
col5_row3_field02_out_frame0_y788_x897_track32_len101	16	91.4633	874.722	13.3333	101775
col5_row3_field02_out_frame0_y799_x693_track2_len161	2	86.4705	804.085	18.3333	192170
col5_row3_field02_out_frame0_y799_x693_track2_len161	7	66.2315	539.01	11.6667	111960
col5_row3_field02_out_frame0_y799_x693_track2_len161	13	78.9686	701.749	11.6667	114820
col5_row3_field02_out_frame0_y799_x693_track2_len161	16	118.537	1290.57	15	127400
col5_row3_field02_out_frame0_y935_x1042_track9_len612	2	104.08	1061.82	16.6667	231385
col5_row3_field02_out_frame0_y935_x1042_track9_len612	17	108.715	1133.53	36.6667	631365
col5_row3_field02_out_frame0_y935_x1042_track9_len612	35	109.842	1151.2	11.6667	112990
col5_row3_field02_out_frame0_y935_x1042_track9_len612	43	95.1803	928.582	38.3333	1.28545e+06
col5_row3_field02_out_frame0_y935_x1042_track9_len612	56	118.685	1292.99	10	81180
col5_row3_field02_out_frame0_y935_x1042_track9_len612	72	102.293	1034.6	6.66667	54150
col5_row3_field02_out_frame0_y935_x1042_track9_len612	75	92.2128	885.496	41.6667	469675
col5_row3_field02_out_frame0_y935_x1042_track9_len612	84	103.597	1054.44	41.6667	408530
col5_row3_field02_out_frame0_y935_x1042_track9_len612	90	113.286	1205.77	113.333	1348080
col5_row3_field02_out_frame0_y935_x1042_track9_len612	123	106.371	1097.08	36.6667	358680
col5_row3_field02_out_frame0_y935_x1042_track9_len612	132	100.423	1006.35	28.3333	214190
col5_row3_field02_out_frame0_y935_x1042_track9_len612	160	99.104	986.59	11.6667	104290
col5_row3_field02_out_frame107_y926_x28_track377_len192	7	104.463	1067.68	6.66667	53330
col5_row3_field02_out_frame107_y926_x28_track377_len192	11	104.956	1075.25	26.6667	378560
col5_row3_field02_out_frame107_y926_x28_track377_len192	20	102.254	1034.01	15	157840
col5_row3_field02_out_frame107_y926_x28_track377_len192	28	111.286	1173.98	6.66667	62600
col5_row3_field02_out_frame113_y714_x355_track394_len499	11	89.6389	848.682	18.3333	232410
col5_row3_field02_out_frame113_y714_x355_track394_len499	22	91.8501	880.277	5	32520
col5_row3_field02_out_frame113_y714_x355_track394_len499	28	97.8656	968.156	8.33333	69665
col5_row3_field02_out_frame113_y714_x355_track394_len499	38	92.761	893.405	35	531770
col5_row3_field02_out_frame113_y714_x355_track394_len499	55	92.17	884.881	35	574100
col5_row3_field02_out_frame123_y772_x1248_track420_len386	2	105.909	1089.93	13.3333	160950
col5_row3_field02_out_frame123_y772_x1248_track420_len386	6	108.405	1128.69	20	369390
col5_row3_field02_out_frame123_y772_x1248_track420_len386	17	108.096	1123.86	38.3333	927400
col5_row3_field02_out_frame123_y772_x1248_track420_len386	24	116.562	1258.44	51.6667	928770
col5_row3_field02_out_frame123_y772_x1248_track420_len386	35	112.511	1193.42	6.66667	74680
col5_row3_field02_out_frame123_y772_x1248_track420_len386	37	121.557	1340.2	38.3333	772940
col5_row3_field02_out_frame123_y772_x1248_track420_len386	39	115.742	1245.18	58.3333	928440
col5_row3_field02_out_frame123_y772_x1248_track420_len386	44	116.449	1256.62	71.6667	1.5119e+06
col5_row3_field02_out_frame123_y772_x1248_track420_len386	55	118.343	1287.4	10	129810
col5_row3_field02_out_frame123_y772_x1248_track420_len386	59	116.317	1254.48	21.6667	297760
col5_row3_field02_out_frame123_y772_x1248_track420_len386	63	122.348	1353.3	55	835260
col5_row3_field02_out_frame123_y772_x1248_track420_len386	74	120.118	1316.48	15	198700
col5_row3_field02_out_frame123_y772_x1248_track420_len386	77	121.059	1331.97	11.6667	105870
col5_row3_field02_out_frame129_y715_x482_track436_len152	15	87.5807	819.62	31.6667	218560
col5_row3_field02_out_frame129_y715_x482_track436_len152	30	89.1316	841.488	8.33333	67720
col5_row3_field02_out_frame129_y715_x482_track436_len152	72	95.1782	928.553	6.66667	28640
col5_row3_field02_out_frame15_y414_x901_track166_len541	3	96.6479	950.142	6.66667	84450
col5_row3_field02_out_frame15_y414_x901_track166_len541	10	100.882	1013.26	6.66667	67410
col5_row3_field02_out_frame15_y414_x901_track166_len541	16	110.461	1160.96	35	611900
col5_row3_field02_out_frame15_y414_x901_track166_len541	21	110.508	1161.69	11.6667	142905
col5_row3_field02_out_frame15_y414_x901_track166_len541	22	113.394	1207.49	20	196610
col5_row3_field02_out_frame15_y414_x901_track166_len541	31	112.892	1199.48	20	206200
col5_row3_field02_out_frame15_y414_x901_track166_len541	41	111.854	1182.99	46.6667	596060
col5_row3_field02_out_frame15_y414_x901_track166_len541	48	114.898	1231.6	10	82830
col5_row3_field02_out_frame15_y414_x901_track166_len541	53	114.04	1217.83	41.6667	956990
col5_row3_field02_out_frame15_y414_x901_track166_len541	62	96.4812	947.684	45	992750
col5_row3_field02_out_frame15_y414_x901_track166_len541	68	101.741	1026.23	20	195320
col5_row3_field02_out_frame15_y414_x901_track166_len541	76	112.168	1187.97	126.667	1596290
col5_row3_field02_out_frame15_y414_x901_track166_len541	101	110.268	1157.92	91.6667	1408060
col5_row3_field02_out_frame15_y606_x114_track164_len102	4	84.1908	772.497	13.3333	206160
col5_row3_field02_out_frame15_y606_x114_track164_len102	28	104.09	1061.97	23.3333	387510
col5_row3_field02_out_frame15_y606_x114_track164_len102	29	110.461	1160.94	15	224160
col5_row3_field02_out_frame15_y606_x114_track164_len102	35	101.635	1024.63	25	507950
col5_row3_field02_out_frame166_y349_x540_track520_len446	51	75.6947	658.564	8.33333	48220
col5_row3_field02_out_frame166_y349_x540_track520_len446	74	79.3619	706.997	6.66667	25840
col5_row3_field02_out_frame166_y349_x540_track520_len446	93	76.9898	675.538	31.6667	230850
col5_row3_field02_out_frame166_y349_x540_track520_len446	113	83.1037	757.583	8.33333	40670
col5_row3_field02_out_frame166_y349_x540_track520_len446	138	74.3963	641.693	23.3333	156370
col5_row3_field02_out_frame168_y743_x1244_track523_len93	1	130.86	1496.96	15	423350
col5_row3_field02_out_frame168_y743_x1244_track523_len93	6	139.152	1641.47	10	243210
col5_row3_field02_out_frame170_y683_x1237_track536_len103	5	149.306	1824.38	11.6667	352810
col5_row3_field02_out_frame170_y683_x1237_track536_len103	9	144.57	1738.27	50	1.42366e+06
col5_row3_field02_out_frame170_y936_x974_track537_len442	25	94.2964	915.678	16.6667	121160
col5_row3_field02_out_frame170_y936_x974_track537_len442	49	101.51	1022.73	28.3333	247290
col5_row3_field02_out_frame170_y936_x974_track537_len442	66	84.7873	780.721	23.3333	168590
col5_row3_field02_out_frame170_y936_x974_track537_len442	78	89.3662	844.812	35	338280
col5_row3_field02_out_frame170_y936_x974_track537_len442	121	102.56	1038.65	45	327060
col5_row3_field02_out_frame170_y936_x974_track537_len442	153	110.957	1168.78	8.33333	41230
col5_row3_field02_out_frame170_y936_x974_track537_len442	176	112.002	1185.33	8.33333	43810
col5_row3_field02_out_frame170_y936_x974_track537_len442	206	105.687	1086.51	41.6667	347900
col5_row3_field02_out_frame170_y936_x974_track537_len442	231	106.953	1106.08	18.3333	109440
col5_row3_field02_out_frame170_y936_x974_track537_len442	249	105.776	1087.88	11.6667	67510
col5_row3_field02_out_frame170_y936_x974_track537_len442	261	105.905	1089.87	38.3333	283720
col5_row3_field02_out_frame170_y936_x974_track537_len442	270	109.064	1138.99	30	199495
col5_row3_field02_out_frame170_y936_x974_track537_len442	283	114.727	1228.85	6.66667	45680
col5_row3_field02_out_frame177_y1048_x986_track551_len270	0	70.7305	594.854	11.6667	110710
col5_row3_field02_out_frame177_y1048_x986_track551_len270	30	75.991	662.434	6.66667	42840
col5_row3_field02_out_frame177_y1048_x986_track551_len270	63	75.0662	650.379	23.3333	207360
col5_row3_field02_out_frame183_y155_x444_track568_len429	15	102.277	1034.35	21.6667	393830
col5_row3_field02_out_frame183_y155_x444_track568_len429	23	109.643	1148.08	46.6667	691700
col5_row3_field02_out_frame185_y253_x1235_track573_len86	0	130.858	1496.92	31.6667	570970
col5_row3_field02_out_frame185_y253_x1235_track573_len86	14	133.941	1550.13	53.3333	1.31414e+06
col5_row3_field02_out_frame193_y786_x972_track594_len154	1	73.11	625.122	13.3333	106800
col5_row3_field02_out_frame193_y786_x972_track594_len154	20	82.931	755.224	10	59390
col5_row3_field02_out_frame193_y786_x972_track594_len154	29	83.1876	758.732	11.6667	74950
col5_row3_field02_out_frame195_y698_x860_track601_len417	6	88.9546	838.982	55	816975
col5_row3_field02_out_frame195_y698_x860_track601_len417	22	105.303	1080.58	11.6667	102970
col5_row3_field02_out_frame195_y698_x860_track601_len417	40	100.795	1011.94	35	622040
col5_row3_field02_out_frame195_y698_x860_track601_len417	68	102.27	1034.24	15	137890
col5_row3_field02_out_frame195_y698_x860_track601_len417	86	108.132	1124.43	43.3333	468890
col5_row3_field02_out_frame195_y698_x860_track601_len417	105	107.171	1109.47	35	286640
col5_row3_field02_out_frame195_y698_x860_track601_len417	120	109.192	1141	23.3333	186950
col5_row3_field02_out_frame195_y698_x860_track601_len417	127	111.795	1182.05	85	1.06821e+06
col5_row3_field02_out_frame195_y698_x860_track601_len417	149	108.934	1136.96	10	70010
col5_row3_field02_out_frame199_y627_x817_track609_len236	25	92.2815	886.486	38.3333	543200
col5_row3_field02_out_frame199_y627_x817_track609_len236	31	76.1794	664.9	31.6667	444540
col5_row3_field02_out_frame199_y627_x817_track609_len236	39	94.0553	912.168	48.3333	565880
col5_row3_field02_out_frame199_y627_x817_track609_len236	42	97.9431	969.306	38.3333	556410
col5_row3_field02_out_frame19_y814_x256_track184_len241	1	82.0446	743.147	13.3333	206330
col5_row3_field02_out_frame19_y814_x256_track184_len241	5	70.573	592.868	13.3333	159010
col5_row3_field02_out_frame19_y814_x256_track184_len241	8	105.106	1077.56	23.3333	293910
col5_row3_field02_out_frame19_y814_x256_track184_len241	44	98.7358	981.096	13.3333	131570
col5_row3_field02_out_frame19_y814_x256_track184_len241	64	91.7024	878.154	6.66667	42120
col5_row3_field02_out_frame19_y814_x256_track184_len241	72	95.7192	936.48	53.3333	900890
col5_row3_field02_out_frame19_y814_x256_track184_len241	94	97.4488	961.978	30	374270
col5_row3_field02_out_frame19_y814_x256_track184_len241	108	84.9547	783.036	13.3333	99830
col5_row3_field02_out_frame1_y242_x551_track91_len404	1	81.3136	733.238	20	385030
col5_row3_field02_out_frame1_y242_x551_track91_len404	18	103.841	1058.16	5	29805
col5_row3_field02_out_frame1_y242_x551_track91_len404	23	113.757	1213.3	70	798070
col5_row3_field02_out_frame1_y242_x551_track91_len404	65	110.318	1158.7	6.66667	33185
col5_row3_field02_out_frame1_y242_x551_track91_len404	80	110.79	1166.14	38.3333	307660
col5_row3_field02_out_frame1_y242_x551_track91_len404	100	120.59	1324.24	35	380050
col5_row3_field02_out_frame211_y1050_x1008_track635_len112	0	99.1548	987.348	21.6667	419360
col5_row3_field02_out_frame211_y1050_x1008_track635_len112	3	98.7872	981.864	28.3333	429600
col5_row3_field02_out_frame211_y1050_x1008_track635_len112	6	105.568	1084.67	53.3333	2775000
col5_row3_field02_out_frame211_y1050_x1008_track635_len112	18	112.002	1185.33	8.33333	478790
col5_row3_field02_out_frame231_y1054_x703_track664_len161	3	104.587	1069.59	5	32850
col5_row3_field02_out_frame231_y1054_x703_track664_len161	18	114.034	1217.73	23.3333	225680
col5_row3_field02_out_frame231_y1054_x703_track664_len161	28	111.921	1184.04	23.3333	228850
col5_row3_field02_out_frame236_y1044_x1000_track671_len259	20	121.657	1341.85	35	366180
col5_row3_field02_out_frame236_y1044_x1000_track671_len259	31	116.822	1262.66	16.6667	133900
col5_row3_field02_out_frame236_y1044_x1000_track671_len259	32	123.563	1373.51	43.3333	349000
col5_row3_field02_out_frame236_y1044_x1000_track671_len259	52	122.668	1358.61	60	533990
col5_row3_field02_out_frame236_y1044_x1000_track671_len259	71	153.627	1904.14	13.3333	99390
col5_row3_field02_out_frame236_y1044_x1000_track671_len259	92	151.832	1870.88	11.6667	69060
col5_row3_field02_out_frame238_y1044_x607_track679_len374	12	89.5717	847.728	10	111850
col5_row3_field02_out_frame238_y1044_x607_track679_len374	21	111.002	1169.49	98.3333	1397470
col5_row3_field02_out_frame238_y1044_x607_track679_len374	42	96.8798	953.564	28.3333	370210
col5_row3_field02_out_frame238_y1044_x607_track679_len374	48	90.6785	863.489	15	269570
col5_row3_field02_out_frame238_y1044_x607_track679_len374	52	102.339	1035.29	45	752980
col5_row3_field02_out_frame238_y1044_x607_track679_len374	68	110.769	1165.81	20	219520
col5_row3_field02_out_frame238_y1044_x607_track679_len374	77	113.707	1212.5	11.6667	94100
col5_row3_field02_out_frame238_y1044_x607_track679_len374	96	100.559	1008.4	5	35010
col5_row3_field02_out_frame242_y44_x518_track685_len370	1	97.651	964.973	8.33333	62680
col5_row3_field02_out_frame242_y44_x518_track685_len370	9	84.8722	781.894	31.6667	371980
col5_row3_field02_out_frame242_y44_x518_track685_len370	17	83.5376	763.524	10	70940
col5_row3_field02_out_frame242_y44_x518_track685_len370	22	84.9547	783.036	13.3333	102140
col5_row3_field02_out_frame242_y44_x518_track685_len370	25	87.7599	822.137	6.66667	27860
col5_row3_field02_out_frame242_y44_x518_track685_len370	65	84.7117	779.678	5	18130
col5_row3_field02_out_frame242_y44_x518_track685_len370	111	88.0505	826.224	36.6667	267690
col5_row3_field02_out_frame243_y25_x238_track686_len369	0	102.923	1044.17	20	296980
col5_row3_field02_out_frame243_y25_x238_track686_len369	12	110.072	1154.81	46.6667	827670
col5_row3_field02_out_frame243_y25_x238_track686_len369	20	122.654	1358.38	16.6667	227720
col5_row3_field02_out_frame243_y25_x238_track686_len369	27	114.354	1222.86	23.3333	240270
col5_row3_field02_out_frame244_y945_x1249_track688_len368	3	101.707	1025.71	25	202610
col5_row3_field02_out_frame244_y945_x1249_track688_len368	15	96.7769	952.045	88.3333	1.20418e+06
col5_row3_field02_out_frame244_y945_x1249_track688_len368	25	111.592	1178.82	65	835410
col5_row3_field02_out_frame244_y945_x1249_track688_len368	40	110.556	1162.45	8.33333	68460
col5_row3_field02_out_frame244_y945_x1249_track688_len368	46	116.585	1258.82	36.6667	453310
col5_row3_field02_out_frame244_y945_x1249_track688_len368	51	108.226	1125.9	5	28520
col5_row3_field02_out_frame244_y945_x1249_track688_len368	53	116.517	1257.72	18.3333	149980
col5_row3_field02_out_frame244_y945_x1249_track688_len368	62	121.529	1339.73	146.667	2231540
col5_row3_field02_out_frame24_y34_x557_track200_len196	38	109.308	1142.83	11.6667	71330
col5_row3_field02_out_frame24_y34_x557_track200_len196	41	112.413	1191.86	16.6667	130540
col5_row3_field02_out_frame261_y32_x268_track709_len351	7	99.5306	992.967	11.6667	165430
col5_row3_field02_out_frame261_y32_x268_track709_len351	19	103.286	1049.69	15	210590
col5_row3_field02_out_frame261_y32_x268_track709_len351	38	105.222	1079.34	18.3333	212830
col5_row3_field02_out_frame261_y32_x268_track709_len351	50	108.195	1125.41	15	140230
col5_row3_field02_out_frame265_y26_x548_track715_len347	7	94.1891	914.116	8.33333	81470
col5_row3_field02_out_frame265_y26_x548_track715_len347	17	98.9162	983.787	28.3333	279440
col5_row3_field02_out_frame265_y26_x548_track715_len347	24	96.0764	941.727	6.66667	37280
col5_row3_field02_out_frame265_y26_x548_track715_len347	60	106.012	1091.52	8.33333	58260
col5_row3_field02_out_frame265_y26_x548_track715_len347	68	105.238	1079.6	66.6667	797180
col5_row3_field02_out_frame265_y26_x548_track715_len347	90	104.426	1067.12	31.6667	324540
col5_row3_field02_out_frame265_y26_x548_track715_len347	92	109.564	1146.83	5	36060
col5_row3_field02_out_frame270_y844_x1250_track724_len208	9	90.0861	855.04	11.6667	80950
col5_row3_field02_out_frame270_y844_x1250_track724_len208	24	96.3213	945.33	16.6667	124660
col5_row3_field02_out_frame270_y844_x1250_track724_len208	42	95.8497	938.396	38.3333	391725
col5_row3_field02_out_frame270_y844_x1250_track724_len208	78	102.55	1038.49	23.3333	162050
col5_row3_field02_out_frame270_y844_x1250_track724_len208	91	104.03	1061.06	25	182510
col5_row3_field02_out_frame270_y844_x1250_track724_len208	101	117.97	1281.31	6.66667	30680
col5_row3_field02_out_frame270_y844_x1250_track724_len208	112	104.369	1066.25	28.3333	228940
col5_row3_field02_out_frame272_y29_x269_track727_len319	7	89.013	839.808	11.6667	137680
col5_row3_field02_out_frame272_y29_x269_track727_len319	11	96.1207	942.378	8.33333	73510
col5_row3_field02_out_frame272_y29_x269_track727_len319	14	103.458	1052.31	21.6667	368320
col5_row3_field02_out_frame272_y29_x269_track727_len319	30	108.335	1127.6	11.6667	104020
col5_row3_field02_out_frame272_y29_x269_track727_len319	31	115.485	1241.05	40	516060
col5_row3_field02_out_frame272_y29_x269_track727_len319	44	116.204	1252.65	28.3333	326690
col5_row3_field02_out_frame272_y29_x269_track727_len319	54	117.62	1275.62	10	76485
col5_row3_field02_out_frame272_y29_x269_track727_len319	55	121.634	1341.48	38.3333	414830
col5_row3_field02_out_frame280_y917_x1245_track746_len332	16	185.328	2522.97	45	472930
col5_row3_field02_out_frame280_y917_x1245_track746_len332	36	178.032	2375.45	10	77160
col5_row3_field02_out_frame280_y917_x1245_track746_len332	48	176.943	2353.69	6.66667	39430
col5_row3_field02_out_frame280_y917_x1245_track746_len332	86	180.885	2432.79	10	77610
col5_row3_field02_out_frame280_y917_x1245_track746_len332	103	183.514	2486.01	15	113600
col5_row3_field02_out_frame295_y24_x341_track790_len317	1	95.847	938.356	5	32440
col5_row3_field02_out_frame295_y24_x341_track790_len317	5	100.069	1001.03	18.3333	207680
col5_row3_field02_out_frame295_y24_x341_track790_len317	9	94.3244	916.086	16.6667	195640
col5_row3_field02_out_frame295_y24_x341_track790_len317	14	94.6417	920.712	10	128140
col5_row3_field02_out_frame295_y24_x341_track790_len317	16	105.977	1090.98	55	757580
col5_row3_field02_out_frame295_y24_x341_track790_len317	25	106.936	1105.82	5	41350
col5_row3_field02_out_frame295_y24_x341_track790_len317	28	116.397	1255.78	8.33333	85440
col5_row3_field02_out_frame295_y24_x341_track790_len317	35	98.0914	971.509	41.6667	571520
col5_row3_field02_out_frame295_y24_x341_track790_len317	44	107.003	1106.87	33.3333	533215
col5_row3_field02_out_frame295_y83_x33_track789_len207	0	125.985	1414.09	68.3333	1319520
col5_row3_field02_out_frame295_y83_x33_track789_len207	8	119.109	1299.92	43.3333	520160
col5_row3_field02_out_frame295_y83_x33_track789_len207	16	121.088	1332.45	10	78320
col5_row3_field02_out_frame295_y83_x33_track789_len207	18	122.344	1353.23	6.66667	42630
col5_row3_field02_out_frame295_y83_x33_track789_len207	22	123.468	1371.93	51.6667	715180
col5_row3_field02_out_frame295_y83_x33_track789_len207	33	122.425	1354.59	6.66667	31080
col5_row3_field02_out_frame2_y350_x484_track101_len610	1	76.2266	665.518	8.33333	80160
col5_row3_field02_out_frame2_y350_x484_track101_len610	5	90.9675	867.62	13.3333	168650
col5_row3_field02_out_frame2_y350_x484_track101_len610	7	90.6203	862.657	21.6667	295160
col5_row3_field02_out_frame2_y350_x484_track101_len610	12	118.731	1293.73	26.6667	298800
col5_row3_field02_out_frame2_y350_x484_track101_len610	29	117.499	1273.65	36.6667	483090
col5_row3_field02_out_frame2_y350_x484_track101_len610	36	110.995	1169.37	30	416045
col5_row3_field02_out_frame2_y350_x484_track101_len610	41	119.364	1304.09	48.3333	772000
col5_row3_field02_out_frame2_y350_x484_track101_len610	45	119.035	1298.71	88.3333	1101970
col5_row3_field02_out_frame2_y350_x484_track101_len610	69	125.054	1398.45	43.3333	440040
col5_row3_field02_out_frame2_y350_x484_track101_len610	84	125.722	1409.66	38.3333	447330
col5_row3_field02_out_frame2_y350_x484_track101_len610	113	122.12	1349.52	33.3333	340300
col5_row3_field02_out_frame2_y350_x484_track101_len610	123	129.395	1471.9	110	1554680
col5_row3_field02_out_frame2_y350_x484_track101_len610	143	132.721	1529	15	141170
col5_row3_field02_out_frame2_y378_x1024_track100_len563	2	94.7894	922.869	5	39990
col5_row3_field02_out_frame2_y378_x1024_track100_len563	11	99.039	985.62	6.66667	65440
col5_row3_field02_out_frame2_y378_x1024_track100_len563	27	96.3291	945.445	15	138290
col5_row3_field02_out_frame2_y378_x1024_track100_len563	30	100.71	1010.66	15	105290
col5_row3_field02_out_frame2_y378_x1024_track100_len563	34	105.732	1087.2	16.6667	146140
col5_row3_field02_out_frame2_y378_x1024_track100_len563	49	100.544	1008.17	5	29190
col5_row3_field02_out_frame2_y378_x1024_track100_len563	50	111.861	1183.09	11.6667	100650
col5_row3_field02_out_frame2_y378_x1024_track100_len563	57	114.844	1230.72	30	299470
col5_row3_field02_out_frame2_y378_x1024_track100_len563	74	107.2	1109.92	10	78650
col5_row3_field02_out_frame2_y378_x1024_track100_len563	86	102.446	1036.91	21.6667	165610
col5_row3_field02_out_frame2_y378_x1024_track100_len563	112	116.278	1253.86	6.66667	42520
col5_row3_field02_out_frame2_y378_x1024_track100_len563	118	121.225	1334.71	18.3333	182740
col5_row3_field02_out_frame2_y378_x1024_track100_len563	131	115.178	1236.1	35	411740
col5_row3_field02_out_frame2_y378_x1024_track100_len563	141	108.164	1124.93	5	29520
col5_row3_field02_out_frame2_y378_x1024_track100_len563	155	126.479	1422.41	13.3333	109640
col5_row3_field02_out_frame2_y378_x1024_track100_len563	167	124.467	1388.62	56.6667	652310
col5_row3_field02_out_frame2_y378_x1024_track100_len563	180	122.591	1357.34	15	154180
col5_row3_field02_out_frame2_y758_x1242_track98_len53	3	201.445	2859.14	10	159000
col5_row3_field02_out_frame2_y758_x1242_track98_len53	12	213.608	3121.96	31.6667	544060
col5_row3_field02_out_frame303_y807_x1248_track808_len88	2	118.315	1286.94	33.3333	357210
col5_row3_field02_out_frame303_y807_x1248_track808_len88	12	118.203	1285.12	23.3333	231380
col5_row3_field02_out_frame307_y31_x391_track815_len212	30	123.934	1379.7	25	309080
col5_row3_field02_out_frame307_y31_x391_track815_len212	36	110.16	1156.21	41.6667	523100
col5_row3_field02_out_frame307_y31_x391_track815_len212	46	123.4	1370.8	31.6667	314880
col5_row3_field02_out_frame307_y31_x391_track815_len212	58	126.794	1427.74	18.3333	205180
col5_row3_field02_out_frame335_y27_x927_track856_len68	7	115.882	1247.45	20	239880
col5_row3_field02_out_frame335_y27_x927_track856_len68	10	123.25	1368.29	10	112600
col5_row3_field02_out_frame335_y27_x927_track856_len68	15	121.446	1338.36	20	213450
col5_row3_field02_out_frame335_y744_x1245_track859_len71	2	128.388	1454.74	8.33333	62230
col5_row3_field02_out_frame335_y744_x1245_track859_len71	7	124.26	1385.16	20	178420
col5_row3_field02_out_frame335_y744_x1245_track859_len71	15	129.255	1469.5	13.3333	133760
col5_row3_field02_out_frame336_y37_x583_track861_len130	4	153.404	1900	131.667	2474120
col5_row3_field02_out_frame336_y37_x583_track861_len130	26	137.89	1619.2	25	326840
col5_row3_field02_out_frame338_y25_x309_track864_len142	1	62.5377	494.553	8.33333	59880
col5_row3_field02_out_frame338_y25_x309_track864_len142	17	71.2739	601.722	28.3333	309960
col5_row3_field02_out_frame33_y472_x867_track223_len403	7	112.131	1187.38	36.6667	399230
col5_row3_field02_out_frame33_y472_x867_track223_len403	22	118.419	1288.65	36.6667	475020
col5_row3_field02_out_frame33_y472_x867_track223_len403	29	112.009	1185.45	6.66667	63880
col5_row3_field02_out_frame33_y472_x867_track223_len403	30	100.711	1010.69	28.3333	460730
col5_row3_field02_out_frame340_y112_x1245_track867_len272	3	86.7802	808.408	10	111050
col5_row3_field02_out_frame340_y112_x1245_track867_len272	7	87.1401	813.443	11.6667	162890
col5_row3_field02_out_frame340_y112_x1245_track867_len272	11	85.0272	784.038	11.6667	165880
col5_row3_field02_out_frame340_y112_x1245_track867_len272	17	116.236	1253.17	30	374450
col5_row3_field02_out_frame340_y112_x1245_track867_len272	21	121.296	1335.89	56.6667	712490
col5_row3_field02_out_frame340_y112_x1245_track867_len272	27	121.48	1338.93	90	1.63491e+06
col5_row3_field02_out_frame340_y112_x1245_track867_len272	41	112.276	1189.67	18.3333	225330
col5_row3_field02_out_frame340_y112_x1245_track867_len272	47	128.873	1463	16.6667	275530
col5_row3_field02_out_frame342_y968_x491_track870_len270	0	107.805	1119.34	23.3333	510850
col5_row3_field02_out_frame342_y968_x491_track870_len270	3	134.62	1561.93	128.333	4.29325e+06
col5_row3_field02_out_frame342_y968_x491_track870_len270	11	141.101	1676.08	60	1.03314e+06
col5_row3_field02_out_frame342_y968_x491_track870_len270	22	143.965	1727.37	45	877040
col5_row3_field02_out_frame342_y968_x491_track870_len270	31	138.524	1630.37	38.3333	543870
col5_row3_field02_out_frame358_y28_x431_track900_len247	14	111.152	1171.86	13.3333	204260
col5_row3_field02_out_frame358_y28_x431_track900_len247	25	120.383	1320.83	15	137750
col5_row3_field02_out_frame358_y28_x431_track900_len247	51	111.282	1173.92	30	318280
col5_row3_field02_out_frame371_y1047_x1116_track915_len69	1	94.7078	921.677	20	165920
col5_row3_field02_out_frame371_y1047_x1116_track915_len69	8	110.295	1158.33	8.33333	57010
col5_row3_field02_out_frame371_y1047_x1116_track915_len69	12	96.7925	952.276	8.33333	58070
col5_row3_field02_out_frame37_y30_x528_track231_len202	11	107.318	1111.75	26.6667	630540
col5_row3_field02_out_frame37_y30_x528_track231_len202	20	117.414	1272.28	8.33333	87860
col5_row3_field02_out_frame37_y30_x528_track231_len202	21	117.363	1271.45	6.66667	65050
col5_row3_field02_out_frame37_y30_x528_track231_len202	22	110.75	1165.5	40	495830
col5_row3_field02_out_frame405_y1052_x169_track956_len67	2	100.847	1012.73	6.66667	58580
col5_row3_field02_out_frame405_y1052_x169_track956_len67	4	103.92	1059.38	13.3333	147335
col5_row3_field02_out_frame405_y1052_x169_track956_len67	10	114.268	1221.49	10	88320
col5_row3_field02_out_frame407_y342_x29_track961_len52	11	86.8268	809.06	18.3333	136200
col5_row3_field02_out_frame408_y821_x1249_track964_len88	1	113.295	1205.92	26.6667	231680
col5_row3_field02_out_frame408_y821_x1249_track964_len88	14	99.6572	994.863	23.3333	222820
col5_row3_field02_out_frame409_y953_x738_track966_len150	26	71.9669	610.519	6.66667	30150
col5_row3_field02_out_frame409_y953_x738_track966_len150	30	86.9108	810.234	8.33333	44640
col5_row3_field02_out_frame416_y920_x1127_track975_len95	2	71.4348	603.76	35	1.19497e+06
col5_row3_field02_out_frame416_y920_x1127_track975_len95	12	100.515	1007.73	13.3333	183410
col5_row3_field02_out_frame425_y928_x1244_track986_len139	9	101.096	1016.48	10	104630
col5_row3_field02_out_frame425_y928_x1244_track986_len139	17	97.6754	965.334	38.3333	474330
col5_row3_field02_out_frame425_y928_x1244_track986_len139	25	98.4042	976.158	11.6667	91970
col5_row3_field02_out_frame425_y928_x1244_track986_len139	39	80.5749	723.269	16.6667	108940
col5_row3_field02_out_frame425_y928_x1244_track986_len139	46	87.3867	816.898	6.66667	40470
col5_row3_field02_out_frame436_y117_x29_track1002_len110	10	124.278	1385.46	11.6667	179670
col5_row3_field02_out_frame436_y117_x29_track1002_len110	12	118.102	1283.47	15	208040
col5_row3_field02_out_frame436_y117_x29_track1002_len110	15	109.39	1144.1	8.33333	95810
col5_row3_field02_out_frame43_y694_x1247_track238_len73	1	96.298	944.987	8.33333	78930
col5_row3_field02_out_frame43_y694_x1247_track238_len73	11	96.7112	951.076	11.6667	110850
col5_row3_field02_out_frame441_y993_x1251_track1014_len145	11	90.5593	861.786	16.6667	143630
col5_row3_field02_out_frame441_y993_x1251_track1014_len145	16	106.293	1095.87	28.3333	354750
col5_row3_field02_out_frame447_y1056_x1221_track1022_len131	3	103.859	1058.44	31.6667	428390
col5_row3_field02_out_frame447_y1056_x1221_track1022_len131	14	103.626	1054.88	23.3333	377855
col5_row3_field02_out_frame447_y1056_x1221_track1022_len131	22	106.409	1097.66	11.6667	114945
col5_row3_field02_out_frame45_y897_x1248_track241_len57	23	138.388	1627.98	11.6667	110010
col5_row3_field02_out_frame474_y275_x1251_track1064_len138	1	85.1192	785.31	8.33333	129520
col5_row3_field02_out_frame474_y275_x1251_track1064_len138	16	115.769	1245.63	10	128210
col5_row3_field02_out_frame474_y275_x1251_track1064_len138	18	104.556	1069.11	15	188300
col5_row3_field02_out_frame48_y790_x1242_track248_len116	0	137.788	1617.4	18.3333	231970
col5_row3_field02_out_frame48_y790_x1242_track248_len116	9	133.417	1541.05	80	1557450
col5_row3_field02_out_frame499_y31_x198_track1103_len113	7	170.866	2233.49	13.3333	219330
col5_row3_field02_out_frame499_y31_x198_track1103_len113	10	194.919	2721.34	8.33333	80510
col5_row3_field02_out_frame516_y172_x39_track1129_len96	22	107.247	1110.64	10	93440
col5_row3_field02_out_frame516_y172_x39_track1129_len96	28	118.213	1285.28	23.3333	275200
col5_row3_field02_out_frame516_y172_x39_track1129_len96	31	123.925	1379.55	25	299290
col5_row3_field02_out_frame58_y345_x684_track269_len132	3	73.04	624.225	13.3333	138805
col5_row3_field02_out_frame58_y345_x684_track269_len132	15	83.4443	762.245	40	608830
col5_row3_field02_out_frame71_y716_x23_track298_len541	12	94.9543	925.277	25	387330
col5_row3_field02_out_frame71_y716_x23_track298_len541	17	93.5495	904.82	18.3333	144520
col5_row3_field02_out_frame71_y716_x23_track298_len541	22	84.4824	776.513	6.66667	40550
col5_row3_field02_out_frame71_y716_x23_track298_len541	24	93.4131	902.842	10	70920
col5_row3_field02_out_frame71_y716_x23_track298_len541	37	95.3124	930.516	13.3333	92140
col5_row3_field02_out_frame71_y716_x23_track298_len541	42	97.6977	965.665	5	21540
col5_row3_field02_out_frame71_y716_x23_track298_len541	65	110.419	1160.29	10	63290
col5_row3_field02_out_frame71_y716_x23_track298_len541	67	107.086	1108.15	15	132920
col5_row3_field02_out_frame71_y716_x23_track298_len541	77	105.894	1089.69	20	191350
col5_row3_field02_out_frame71_y716_x23_track298_len541	106	99.27	989.07	16.6667	127270
col5_row3_field02_out_frame71_y716_x23_track298_len541	107	108.271	1126.59	21.6667	129810
col5_row3_field02_out_frame71_y716_x23_track298_len541	119	118.226	1285.5	11.6667	107075
col5_row3_field02_out_frame71_y716_x23_track298_len541	128	110.397	1159.95	8.33333	43840
col5_row3_field02_out_frame71_y716_x23_track298_len541	131	115.1	1234.85	80	881090
col5_row3_field02_out_frame71_y716_x23_track298_len541	154	125.958	1413.64	11.6667	87650
col5_row3_field02_out_frame82_y741_x24_track323_len530	16	83.66	765.204	26.6667	295350
col5_row3_field02_out_frame82_y741_x24_track323_len530	55	93.4286	903.067	16.6667	96990
col5_row3_field02_out_frame82_y741_x24_track323_len530	75	95.4698	932.823	6.66667	41480
col5_row3_field02_out_frame82_y741_x24_track323_len530	88	93.5657	905.056	95	988820
col5_row3_field02_out_frame82_y741_x24_track323_len530	124	97.9683	969.679	8.33333	39240
col5_row3_field02_out_frame82_y741_x24_track323_len530	152	95.6178	934.992	31.6667	378740
col5_row3_field02_out_frame82_y741_x24_track323_len530	155	94.4686	918.187	31.6667	288980
col5_row3_field02_out_frame90_y603_x1252_track343_len168	25	131.063	1500.44	13.3333	85860
col5_row3_field02_out_frame90_y603_x1252_track343_len168	44	123.485	1372.21	11.6667	119960
col5_row3_field03_out_frame0_y127_x712_track64_len342	3	123.001	1364.16	58.3333	980360
col5_row3_field03_out_frame0_y127_x712_track64_len342	27	112.768	1197.5	11.6667	77990
col5_row3_field03_out_frame0_y127_x712_track64_len342	30	112.768	1197.5	8.33333	56120
col5_row3_field03_out_frame0_y127_x712_track64_len342	33	110.96	1168.82	13.3333	107690
col5_row3_field03_out_frame0_y127_x712_track64_len342	38	105.038	1076.52	30	315930
col5_row3_field03_out_frame0_y127_x712_track64_len342	77	120.637	1325.01	5	22170
col5_row3_field03_out_frame0_y127_x712_track64_len342	94	114.135	1219.36	36.6667	394405
col5_row3_field03_out_frame0_y127_x712_track64_len342	115	111.671	1180.08	13.3333	91140
col5_row3_field03_out_frame0_y127_x712_track64_len342	121	111.598	1178.92	26.6667	278160
col5_row3_field03_out_frame0_y127_x712_track64_len342	133	112.27	1189.58	35	294200
col5_row3_field03_out_frame0_y127_x712_track64_len342	164	109.686	1148.75	33.3333	362950
col5_row3_field03_out_frame0_y147_x489_track57_len612	0	86.7802	808.408	41.6667	671800
col5_row3_field03_out_frame0_y147_x489_track57_len612	7	90.6493	863.071	23.3333	314190
col5_row3_field03_out_frame0_y147_x489_track57_len612	14	89.1946	842.38	13.3333	150830
col5_row3_field03_out_frame0_y147_x489_track57_len612	18	86.9709	811.074	133.333	2.55338e+06
col5_row3_field03_out_frame0_y147_x489_track57_len612	35	83.6825	765.512	55	1.8975e+06
col5_row3_field03_out_frame0_y147_x489_track57_len612	46	86.0599	798.365	26.6667	334300
col5_row3_field03_out_frame0_y147_x489_track57_len612	50	82.8086	753.551	13.3333	163320
col5_row3_field03_out_frame0_y147_x489_track57_len612	51	73.183	626.059	38.3333	544220
col5_row3_field03_out_frame0_y147_x489_track57_len612	60	80.457	721.682	31.6667	433900
col5_row3_field03_out_frame0_y147_x489_track57_len612	62	86.2091	800.441	90	1439650
col5_row3_field03_out_frame0_y147_x489_track57_len612	72	79.6029	710.221	30	309510
col5_row3_field03_out_frame0_y175_x563_track38_len405	0	111.411	1175.96	66.6667	1.64059e+06
col5_row3_field03_out_frame0_y175_x563_track38_len405	43	132.374	1523.02	70	1084470
col5_row3_field03_out_frame0_y175_x563_track38_len405	55	142.207	1695.84	10	91750
col5_row3_field03_out_frame0_y175_x563_track38_len405	67	142.068	1693.33	15	173290
col5_row3_field03_out_frame0_y175_x563_track38_len405	73	132.235	1520.61	6.66667	43910
col5_row3_field03_out_frame0_y189_x360_track14_len145	5	111.699	1180.52	16.6667	213090
col5_row3_field03_out_frame0_y189_x360_track14_len145	20	115.389	1239.49	28.3333	327540
col5_row3_field03_out_frame0_y189_x360_track14_len145	28	117.594	1275.2	75	737280
col5_row3_field03_out_frame0_y189_x360_track14_len145	48	117.795	1278.46	6.66667	40830
col5_row3_field03_out_frame0_y319_x347_track35_len70	0	121.414	1337.84	10	123310
col5_row3_field03_out_frame0_y319_x347_track35_len70	24	114.578	1226.45	8.33333	60460
col5_row3_field03_out_frame0_y331_x1039_track27_len171	1	115.773	1245.69	20	345870
col5_row3_field03_out_frame0_y331_x1039_track27_len171	9	146.178	1767.36	133.333	2604850
col5_row3_field03_out_frame0_y331_x1039_track27_len171	37	138.612	1631.93	58.3333	1339550
col5_row3_field03_out_frame0_y407_x88_track70_len104	15	95.3999	931.798	6.66667	49410
col5_row3_field03_out_frame0_y407_x88_track70_len104	27	101.321	1019.88	5	25700
col5_row3_field03_out_frame0_y413_x803_track25_len612	2	127.418	1438.28	33.3333	733360
col5_row3_field03_out_frame0_y413_x803_track25_len612	16	130.338	1488.01	45	790920
col5_row3_field03_out_frame0_y413_x803_track25_len612	23	140.548	1666.24	53.3333	903890
col5_row3_field03_out_frame0_y413_x803_track25_len612	24	145.917	1762.61	10	104970
col5_row3_field03_out_frame0_y413_x803_track25_len612	30	142.411	1699.48	18.3333	270180
col5_row3_field03_out_frame0_y413_x803_track25_len612	34	143.156	1712.84	123.333	1.79577e+06
col5_row3_field03_out_frame0_y413_x803_track25_len612	47	148.759	1814.37	11.6667	106300
col5_row3_field03_out_frame0_y413_x803_track25_len612	62	144.332	1733.98	68.3333	699000
col5_row3_field03_out_frame0_y413_x803_track25_len612	81	149.967	1836.51	26.6667	267010
col5_row3_field03_out_frame0_y413_x803_track25_len612	90	148.856	1816.14	6.66667	40560
col5_row3_field03_out_frame0_y445_x866_track48_len112	13	119.638	1308.58	6.66667	52690
col5_row3_field03_out_frame0_y445_x866_track48_len112	15	121.581	1340.59	31.6667	507890
col5_row3_field03_out_frame0_y466_x288_track6_len184	1	92.1923	885.201	6.66667	83450
col5_row3_field03_out_frame0_y466_x288_track6_len184	5	105.657	1086.04	45	719110
col5_row3_field03_out_frame0_y466_x288_track6_len184	18	90.695	863.724	18.3333	219550
col5_row3_field03_out_frame0_y466_x288_track6_len184	26	96.9601	954.749	35	324180
col5_row3_field03_out_frame0_y466_x288_track6_len184	41	94.382	916.925	25	221540
col5_row3_field03_out_frame0_y520_x615_track67_len96	8	95.5015	933.287	23.3333	399040
col5_row3_field03_out_frame0_y520_x615_track67_len96	21	104.349	1065.95	11.6667	150675
col5_row3_field03_out_frame0_y520_x615_track67_len96	24	102.597	1039.2	25	561400
col5_row3_field03_out_frame0_y557_x766_track3_len84	2	79.4976	708.812	18.3333	433240
col5_row3_field03_out_frame0_y557_x766_track3_len84	22	97.9932	970.049	5	56450
col5_row3_field03_out_frame0_y560_x348_track68_len108	27	83.4365	762.139	5	27180
col5_row3_field03_out_frame0_y560_x348_track68_len108	33	101.617	1024.35	13.3333	109820
col5_row3_field03_out_frame0_y560_x348_track68_len108	40	92.2972	886.713	6.66667	39760
col5_row3_field03_out_frame0_y583_x851_track31_len71	2	113.817	1214.26	10	97260
col5_row3_field03_out_frame0_y583_x851_track31_len71	6	116.34	1254.86	31.6667	595570
col5_row3_field03_out_frame0_y621_x926_track21_len137	4	79.0726	703.135	8.33333	84390
col5_row3_field03_out_frame0_y621_x926_track21_len137	14	73.9342	635.723	10	60440
col5_row3_field03_out_frame0_y640_x718_track34_len63	3	108.514	1130.39	10	104320
col5_row3_field03_out_frame0_y662_x193_track52_len174	20	106.298	1095.94	10	67390
col5_row3_field03_out_frame0_y662_x193_track52_len174	27	101.813	1027.31	8.33333	61810
col5_row3_field03_out_frame0_y662_x193_track52_len174	35	98.0709	971.204	20	178760
col5_row3_field03_out_frame0_y662_x193_track52_len174	45	91.3291	872.798	33.3333	329800
col5_row3_field03_out_frame0_y662_x193_track52_len174	53	99.7785	996.68	16.6667	146810
col5_row3_field03_out_frame0_y662_x193_track52_len174	71	89.8711	851.982	6.66667	42370
col5_row3_field03_out_frame0_y676_x860_track18_len197	2	82.9824	755.925	8.33333	79410
col5_row3_field03_out_frame0_y676_x860_track18_len197	7	92.4722	889.235	16.6667	247200
col5_row3_field03_out_frame0_y676_x860_track18_len197	15	94.5282	919.056	25	348980
col5_row3_field03_out_frame0_y676_x860_track18_len197	23	95.1994	928.863	18.3333	252480
col5_row3_field03_out_frame0_y830_x151_track46_len112	1	99.8364	997.547	41.6667	731625
col5_row3_field03_out_frame0_y830_x151_track46_len112	12	114.531	1225.7	8.33333	55490
col5_row3_field03_out_frame0_y90_x315_track53_len108	3	89.4692	846.273	18.3333	140670
col5_row3_field03_out_frame0_y90_x315_track53_len108	10	88.973	839.242	6.66667	36700
col5_row3_field03_out_frame0_y95_x852_track40_len122	6	119.684	1309.35	6.66667	56340
col5_row3_field03_out_frame104_y26_x766_track308_len216	2	119.136	1300.36	6.66667	57490
col5_row3_field03_out_frame104_y26_x766_track308_len216	6	125.345	1403.33	11.6667	96100
col5_row3_field03_out_frame104_y26_x766_track308_len216	26	113.354	1206.86	46.6667	489270
col5_row3_field03_out_frame104_y26_x766_track308_len216	46	108.942	1137.08	6.66667	36140
col5_row3_field03_out_frame108_y40_x228_track320_len504	5	151.417	1863.21	80	1.49388e+06
col5_row3_field03_out_frame108_y40_x228_track320_len504	14	157.917	1984.47	46.6667	669550
col5_row3_field03_out_frame108_y40_x228_track320_len504	27	156.305	1954.15	33.3333	461860
col5_row3_field03_out_frame108_y40_x228_track320_len504	36	152.854	1889.8	8.33333	75150
col5_row3_field03_out_frame108_y40_x228_track320_len504	38	154.444	1919.35	38.3333	462355
col5_row3_field03_out_frame108_y40_x228_track320_len504	52	162.677	2074.86	155	2218510
col5_row3_field03_out_frame108_y40_x228_track320_len504	85	166.415	2146.78	345	4637360
col5_row3_field03_out_frame111_y853_x1245_track324_len216	27	97.7956	967.118	16.6667	181180
col5_row3_field03_out_frame111_y853_x1245_track324_len216	51	101.698	1025.58	6.66667	35180
col5_row3_field03_out_frame114_y117_x25_track331_len58	0	100.253	1003.8	15	152920
col5_row3_field03_out_frame12_y46_x711_track117_len214	15	189.435	2607.29	68.3333	1152470
col5_row3_field03_out_frame12_y46_x711_track117_len214	43	184.067	2497.26	61.6667	1.1116e+06
col5_row3_field03_out_frame12_y46_x711_track117_len214	52	153.829	1907.92	16.6667	169350
col5_row3_field03_out_frame12_y46_x711_track117_len214	66	183.023	2476.04	36.6667	562020
col5_row3_field03_out_frame12_y46_x711_track117_len214	82	184.136	2498.66	25	239310
col5_row3_field03_out_frame139_y34_x862_track366_len259	2	68.6443	568.731	11.6667	97980
col5_row3_field03_out_frame139_y34_x862_track366_len259	5	100.653	1009.8	5	24840
col5_row3_field03_out_frame139_y34_x862_track366_len259	47	84.2701	773.589	8.33333	49050
col5_row3_field03_out_frame139_y34_x862_track366_len259	86	97.903	968.71	8.33333	53090
col5_row3_field03_out_frame139_y34_x862_track366_len259	89	95.6588	935.594	16.6667	123380
col5_row3_field03_out_frame139_y34_x862_track366_len259	100	101.803	1027.17	5	19750
col5_row3_field03_out_frame143_y236_x201_track374_len185	4	215.817	3170.51	11.6667	232440
col5_row3_field03_out_frame143_y236_x201_track374_len185	7	217.841	3215.21	20	364180
col5_row3_field03_out_frame143_y236_x201_track374_len185	16	209.983	3042.82	30	758840
col5_row3_field03_out_frame143_y236_x201_track374_len185	26	211.179	3068.86	21.6667	465710
col5_row3_field03_out_frame143_y236_x201_track374_len185	29	194.571	2714.05	5	77460
col5_row3_field03_out_frame143_y236_x201_track374_len185	36	210.507	3054.21	30	987270
col5_row3_field03_out_frame143_y236_x201_track374_len185	40	195.502	2733.55	23.3333	589130
col5_row3_field03_out_frame143_y78_x30_track373_len374	7	89.0588	840.457	41.6667	948000
col5_row3_field03_out_frame143_y78_x30_track373_len374	26	98.5095	977.726	33.3333	470420
col5_row3_field03_out_frame143_y78_x30_track373_len374	36	101.467	1022.09	41.6667	590450
col5_row3_field03_out_frame143_y78_x30_track373_len374	44	90.7555	864.589	56.6667	658430
col5_row3_field03_out_frame143_y78_x30_track373_len374	48	82.2093	745.387	53.3333	767760
col5_row3_field03_out_frame143_y78_x30_track373_len374	54	96.4753	947.598	25	281670
col5_row3_field03_out_frame143_y78_x30_track373_len374	60	96.0927	941.967	16.6667	175110
col5_row3_field03_out_frame143_y78_x30_track373_len374	63	97.0824	956.557	26.6667	301665
col5_row3_field03_out_frame159_y32_x639_track394_len453	1	109.559	1146.75	15	218070
col5_row3_field03_out_frame159_y32_x639_track394_len453	9	105.967	1090.83	6.66667	60240
col5_row3_field03_out_frame159_y32_x639_track394_len453	14	105.336	1081.1	11.6667	115950
col5_row3_field03_out_frame159_y32_x639_track394_len453	20	111.125	1171.44	8.33333	70780
col5_row3_field03_out_frame159_y32_x639_track394_len453	25	111.959	1184.64	15	137600
col5_row3_field03_out_frame159_y32_x639_track394_len453	28	117.962	1281.19	5	29270
col5_row3_field03_out_frame15_y28_x175_track129_len597	0	104.165	1063.12	21.6667	327600
col5_row3_field03_out_frame15_y28_x175_track129_len597	6	108.252	1126.3	23.3333	425510
col5_row3_field03_out_frame15_y28_x175_track129_len597	15	108.032	1122.87	26.6667	406580
col5_row3_field03_out_frame15_y28_x175_track129_len597	22	116.237	1253.19	63.3333	922060
col5_row3_field03_out_frame15_y28_x175_track129_len597	44	122.512	1356.03	11.6667	133670
col5_row3_field03_out_frame15_y28_x175_track129_len597	47	120.224	1318.21	35	645010
col5_row3_field03_out_frame15_y28_x175_track129_len597	54	119.393	1304.57	51.6667	956740
col5_row3_field03_out_frame15_y28_x175_track129_len597	60	123.245	1368.21	26.6667	342250
col5_row3_field03_out_frame15_y28_x175_track129_len597	69	121.685	1342.32	50	1.02285e+06
col5_row3_field03_out_frame15_y28_x175_track129_len597	79	115.974	1248.93	53.3333	818990
col5_row3_field03_out_frame15_y28_x175_track129_len597	86	129.024	1465.57	38.3333	564720
col5_row3_field03_out_frame15_y28_x175_track129_len597	93	118.642	1292.28	36.6667	552750
col5_row3_field03_out_frame15_y28_x175_track129_len597	94	112.779	1197.68	28.3333	568310
col5_row3_field03_out_frame15_y28_x175_track129_len597	96	116.568	1258.54	51.6667	1.17416e+06
col5_row3_field03_out_frame16_y30_x948_track132_len269	1	111.864	1183.14	31.6667	456400
col5_row3_field03_out_frame16_y30_x948_track132_len269	15	118.866	1295.95	11.6667	115750
col5_row3_field03_out_frame16_y30_x948_track132_len269	25	111.581	1178.65	26.6667	245310
col5_row3_field03_out_frame16_y30_x948_track132_len269	39	116.288	1254.01	18.3333	167810
col5_row3_field03_out_frame16_y30_x948_track132_len269	52	117.813	1278.76	25	195660
col5_row3_field03_out_frame16_y30_x948_track132_len269	69	113.233	1204.92	58.3333	632540
col5_row3_field03_out_frame16_y37_x584_track133_len144	0	98.9788	984.721	40	357870
col5_row3_field03_out_frame16_y37_x584_track133_len144	33	104.627	1070.2	76.6667	935250
col5_row3_field03_out_frame16_y37_x584_track133_len144	69	114.465	1224.64	13.3333	101815
col5_row3_field03_out_frame183_y33_x141_track419_len168	0	132.003	1516.62	23.3333	388980
col5_row3_field03_out_frame183_y33_x141_track419_len168	11	143.003	1710.08	35	455305
col5_row3_field03_out_frame183_y33_x141_track419_len168	17	132.38	1523.12	18.3333	310270
col5_row3_field03_out_frame183_y33_x141_track419_len168	21	135.565	1578.42	50	891190
col5_row3_field03_out_frame183_y33_x141_track419_len168	34	170.761	2231.43	11.6667	222820
col5_row3_field03_out_frame185_y32_x194_track421_len188	7	133.799	1547.68	23.3333	432660
col5_row3_field03_out_frame185_y32_x194_track421_len188	16	125.267	1402.02	18.3333	277290
col5_row3_field03_out_frame185_y32_x194_track421_len188	19	130.863	1497.01	41.6667	683490
col5_row3_field03_out_frame19_y27_x326_track143_len176	0	133.478	1542.1	15	173310
col5_row3_field03_out_frame19_y27_x326_track143_len176	10	138.168	1624.1	23.3333	182640
col5_row3_field03_out_frame19_y27_x326_track143_len176	69	143.71	1722.78	16.6667	127400
col5_row3_field03_out_frame19_y27_x326_track143_len176	81	152.925	1891.12	30	282080
col5_row3_field03_out_frame19_y728_x1248_track142_len593	0	81.142	730.917	21.6667	456290
col5_row3_field03_out_frame19_y728_x1248_track142_len593	2	107.834	1119.79	25	433745
col5_row3_field03_out_frame19_y728_x1248_track142_len593	10	94.0015	911.385	30	646870
col5_row3_field03_out_frame19_y728_x1248_track142_len593	12	103.158	1047.75	75	1257520
col5_row3_field03_out_frame19_y728_x1248_track142_len593	29	108.015	1122.61	23.3333	395110
col5_row3_field03_out_frame19_y728_x1248_track142_len593	37	119.253	1302.27	11.6667	133180
col5_row3_field03_out_frame19_y728_x1248_track142_len593	41	117.44	1272.69	93.3333	1687650
col5_row3_field03_out_frame19_y728_x1248_track142_len593	62	119.06	1299.12	13.3333	158560
col5_row3_field03_out_frame19_y728_x1248_track142_len593	66	117.756	1277.84	21.6667	264600
col5_row3_field03_out_frame19_y728_x1248_track142_len593	74	113.153	1203.65	143.333	3746730
col5_row3_field03_out_frame1_y624_x628_track80_len72	1	159.871	2021.42	8.33333	116330
col5_row3_field03_out_frame1_y624_x628_track80_len72	9	155.257	1934.54	90	1.68166e+06
col5_row3_field03_out_frame1_y664_x589_track83_len65	0	147.073	1783.61	40	766960
col5_row3_field03_out_frame1_y664_x589_track83_len65	6	146.434	1771.99	20	248370
col5_row3_field03_out_frame1_y664_x589_track83_len65	14	138.532	1630.52	21.6667	347820
col5_row3_field03_out_frame1_y804_x481_track81_len557	2	90.9139	866.853	8.33333	101355
col5_row3_field03_out_frame1_y804_x481_track81_len557	16	90.6448	863.008	20	368580
col5_row3_field03_out_frame1_y804_x481_track81_len557	18	95.2086	928.996	33.3333	627620
col5_row3_field03_out_frame1_y804_x481_track81_len557	46	107.816	1119.5	80	1.5949e+06
col5_row3_field03_out_frame1_y804_x481_track81_len557	70	119.533	1306.86	8.33333	84710
col5_row3_field03_out_frame1_y804_x481_track81_len557	82	116.335	1254.77	18.3333	243890
col5_row3_field03_out_frame1_y804_x481_track81_len557	88	124.972	1397.08	36.6667	493220
col5_row3_field03_out_frame1_y804_x481_track81_len557	94	120.122	1316.53	13.3333	149430
col5_row3_field03_out_frame1_y804_x481_track81_len557	95	123.156	1366.74	20	218450
col5_row3_field03_out_frame1_y804_x481_track81_len557	99	129.605	1475.49	31.6667	315800
col5_row3_field03_out_frame1_y804_x481_track81_len557	109	127.184	1434.33	16.6667	179810
col5_row3_field03_out_frame1_y804_x481_track81_len557	112	129.343	1471.01	18.3333	174850
col5_row3_field03_out_frame203_y191_x1075_track452_len409	9	93.8771	909.576	15	268430
col5_row3_field03_out_frame203_y191_x1075_track452_len409	24	92.2256	885.681	11.6667	155790
col5_row3_field03_out_frame203_y191_x1075_track452_len409	28	92.3889	888.034	23.3333	432370
col5_row3_field03_out_frame203_y191_x1075_track452_len409	44	96.8765	953.516	8.33333	76120
col5_row3_field03_out_frame203_y191_x1075_track452_len409	47	93.763	907.919	15	241040
col5_row3_field03_out_frame203_y191_x1075_track452_len409	58	92.2127	885.495	26.6667	510610
col5_row3_field03_out_frame203_y191_x1075_track452_len409	66	101.142	1017.19	10	153460
col5_row3_field03_out_frame203_y191_x1075_track452_len409	77	96.4263	946.876	6.66667	58810
col5_row3_field03_out_frame223_y719_x720_track492_len389	6	88.3156	829.958	18.3333	209520
col5_row3_field03_out_frame223_y719_x720_track492_len389	14	96.1798	943.248	25	292500
col5_row3_field03_out_frame223_y719_x720_track492_len389	20	96.3658	945.986	18.3333	168850
col5_row3_field03_out_frame223_y719_x720_track492_len389	25	93.7638	907.931	31.6667	305100
col5_row3_field03_out_frame223_y719_x720_track492_len389	30	85.5059	790.667	26.6667	412540
col5_row3_field03_out_frame223_y719_x720_track492_len389	39	85.9043	796.2	36.6667	440840
col5_row3_field03_out_frame224_y896_x30_track494_len388	18	85.8767	795.817	18.3333	157450
col5_row3_field03_out_frame224_y896_x30_track494_len388	37	83.6822	765.508	16.6667	124680
col5_row3_field03_out_frame224_y896_x30_track494_len388	65	79.1441	704.09	10	76030
col5_row3_field03_out_frame224_y896_x30_track494_len388	81	82.3634	747.483	5	25395
col5_row3_field03_out_frame224_y896_x30_track494_len388	84	71.8456	608.976	16.6667	143650
col5_row3_field03_out_frame22_y790_x453_track156_len109	34	154.815	1926.29	21.6667	147690
col5_row3_field03_out_frame22_y790_x453_track156_len109	49	155.383	1936.89	8.33333	44520
col5_row3_field03_out_frame232_y257_x28_track499_len114	7	97.3555	960.596	5	48460
col5_row3_field03_out_frame232_y257_x28_track499_len114	9	102.538	1038.31	6.66667	70590
col5_row3_field03_out_frame232_y257_x28_track499_len114	12	103.916	1059.32	35	523040
col5_row3_field03_out_frame245_y743_x32_track512_len114	1	107.214	1110.13	40	736560
col5_row3_field03_out_frame245_y743_x32_track512_len114	5	102.861	1043.22	15	227160
col5_row3_field03_out_frame245_y743_x32_track512_len114	9	103.195	1048.3	56.6667	846160
col5_row3_field03_out_frame246_y605_x36_track514_len366	3	113.856	1214.88	10	119840
col5_row3_field03_out_frame246_y605_x36_track514_len366	7	118.786	1294.64	8.33333	81850
col5_row3_field03_out_frame246_y605_x36_track514_len366	9	119.73	1310.1	80	1402760
col5_row3_field03_out_frame246_y605_x36_track514_len366	18	116.873	1263.49	6.66667	65870
col5_row3_field03_out_frame246_y605_x36_track514_len366	31	120.101	1316.19	36.6667	566500
col5_row3_field03_out_frame246_y605_x36_track514_len366	38	125.934	1413.23	16.6667	167200
col5_row3_field03_out_frame246_y605_x36_track514_len366	42	106.939	1105.87	25	348630
col5_row3_field03_out_frame246_y605_x36_track514_len366	46	116.285	1253.97	16.6667	199310
col5_row3_field03_out_frame246_y605_x36_track514_len366	50	114.483	1224.93	43.3333	1.21343e+06
col5_row3_field03_out_frame257_y693_x30_track528_len123	0	118.325	1287.1	31.6667	385500
col5_row3_field03_out_frame257_y693_x30_track528_len123	10	111.348	1174.97	63.3333	939890
col5_row3_field03_out_frame25_y507_x597_track167_len157	0	78.3406	693.395	15	106280
col5_row3_field03_out_frame25_y507_x597_track167_len157	37	92.8254	894.336	11.6667	102210
col5_row3_field03_out_frame25_y507_x597_track167_len157	51	97.3244	960.136	5	21830
col5_row3_field03_out_frame261_y488_x29_track536_len194	0	75.7227	658.93	8.33333	59130
col5_row3_field03_out_frame261_y488_x29_track536_len194	17	77.8182	686.47	58.3333	703530
col5_row3_field03_out_frame261_y488_x29_track536_len194	28	75.1442	651.393	8.33333	52180
col5_row3_field03_out_frame261_y488_x29_track536_len194	44	82.4072	748.08	18.3333	121570
col5_row3_field03_out_frame261_y488_x29_track536_len194	50	77.8129	686.4	8.33333	50040
col5_row3_field03_out_frame275_y566_x28_track561_len246	4	100.054	1000.81	10	104990
col5_row3_field03_out_frame275_y566_x28_track561_len246	25	103.856	1058.4	6.66667	59720
col5_row3_field03_out_frame275_y674_x25_track562_len270	14	99.7039	995.561	25	294530
col5_row3_field03_out_frame275_y674_x25_track562_len270	30	84.4007	775.388	10	71180
col5_row3_field03_out_frame275_y674_x25_track562_len270	64	94.8409	923.62	21.6667	200830
col5_row3_field03_out_frame276_y104_x30_track565_len102	4	146.655	1776.02	10	150240
col5_row3_field03_out_frame276_y104_x30_track565_len102	9	142.637	1703.52	8.33333	96290
col5_row3_field03_out_frame276_y29_x905_track566_len141	7	129.95	1481.38	35	369510
col5_row3_field03_out_frame276_y29_x905_track566_len141	12	128.918	1463.77	10	57080
col5_row3_field03_out_frame276_y29_x905_track566_len141	16	126.57	1423.95	10	70390
col5_row3_field03_out_frame276_y29_x905_track566_len141	19	126.107	1416.15	20	246670
col5_row3_field03_out_frame280_y442_x22_track573_len124	7	96.0997	942.07	13.3333	145190
col5_row3_field03_out_frame280_y442_x22_track573_len124	13	95.5515	934.02	5	34890
col5_row3_field03_out_frame289_y1046_x895_track587_len323	11	105.389	1081.92	81.6667	1.32914e+06
col5_row3_field03_out_frame289_y1046_x895_track587_len323	25	97.4644	962.208	13.3333	145450
col5_row3_field03_out_frame289_y1046_x895_track587_len323	27	116.76	1261.66	11.6667	113040
col5_row3_field03_out_frame289_y1046_x895_track587_len323	31	117.873	1279.75	26.6667	277900
col5_row3_field03_out_frame289_y1046_x895_track587_len323	44	110.549	1162.33	15	133750
col5_row3_field03_out_frame289_y1046_x895_track587_len323	46	116.36	1255.18	16.6667	157470
col5_row3_field03_out_frame289_y1046_x895_track587_len323	54	129.804	1478.87	11.6667	100690
col5_row3_field03_out_frame289_y1046_x895_track587_len323	56	131.036	1499.98	15	137300
col5_row3_field03_out_frame2_y262_x245_track89_len133	2	95.6033	934.78	15	366340
col5_row3_field03_out_frame2_y262_x245_track89_len133	27	115.606	1243	10	131550
col5_row3_field03_out_frame2_y262_x245_track89_len133	34	109.928	1152.56	11.6667	142180
col5_row3_field03_out_frame2_y262_x245_track89_len133	35	111.146	1171.77	20	328750
col5_row3_field03_out_frame303_y1046_x910_track611_len221	18	94.7023	921.597	25	366880
col5_row3_field03_out_frame303_y1046_x910_track611_len221	23	94.4131	917.378	50	557440
col5_row3_field03_out_frame303_y1046_x910_track611_len221	48	95.407	931.902	51.6667	616250
col5_row3_field03_out_frame303_y1046_x910_track611_len221	65	100.373	1005.59	10	73390
col5_row3_field03_out_frame30_y684_x1249_track178_len582	8	105.04	1076.55	40	964640
col5_row3_field03_out_frame30_y684_x1249_track178_len582	12	107.029	1107.26	15	206110
col5_row3_field03_out_frame30_y684_x1249_track178_len582	15	117.174	1268.36	38.3333	523870
col5_row3_field03_out_frame30_y684_x1249_track178_len582	20	118.777	1294.49	16.6667	183080
col5_row3_field03_out_frame30_y684_x1249_track178_len582	33	121.395	1337.53	21.6667	226750
col5_row3_field03_out_frame30_y684_x1249_track178_len582	43	124.719	1392.84	40	653530
col5_row3_field03_out_frame30_y684_x1249_track178_len582	46	138.606	1631.83	18.3333	208010
col5_row3_field03_out_frame30_y684_x1249_track178_len582	55	136.019	1586.34	185	3548110
col5_row3_field03_out_frame30_y684_x1249_track178_len582	67	126.429	1421.57	68.3333	962900
col5_row3_field03_out_frame318_y383_x25_track628_len108	1	88.868	837.757	6.66667	67570
col5_row3_field03_out_frame318_y383_x25_track628_len108	3	85.867	795.682	11.6667	161600
col5_row3_field03_out_frame318_y497_x24_track629_len158	7	85.5516	791.301	15	157100
col5_row3_field03_out_frame318_y497_x24_track629_len158	13	87.4115	817.246	53.3333	881000
col5_row3_field03_out_frame318_y497_x24_track629_len158	30	90.834	865.711	30	541770
col5_row3_field03_out_frame319_y257_x351_track631_len183	4	73.6783	632.426	18.3333	183285
col5_row3_field03_out_frame319_y257_x351_track631_len183	17	78.6114	696.993	78.3333	867920
col5_row3_field03_out_frame319_y257_x351_track631_len183	44	76.8281	673.411	21.6667	173660
col5_row3_field03_out_frame31_y31_x172_track181_len177	7	104.803	1072.9	11.6667	182140
col5_row3_field03_out_frame31_y31_x172_track181_len177	10	104.653	1070.59	25	456210
col5_row3_field03_out_frame31_y31_x172_track181_len177	17	115.334	1238.61	10	134230
col5_row3_field03_out_frame31_y31_x172_track181_len177	21	110.003	1153.74	13.3333	270550
col5_row3_field03_out_frame329_y311_x26_track647_len76	1	90.0772	854.914	30	598260
col5_row3_field03_out_frame329_y311_x26_track647_len76	12	84.732	779.957	16.6667	243120
col5_row3_field03_out_frame329_y311_x26_track647_len76	16	84.4785	776.46	15	187560
col5_row3_field03_out_frame32_y578_x1244_track184_len580	1	111.098	1171.01	15	245170
col5_row3_field03_out_frame32_y578_x1244_track184_len580	5	111.897	1183.66	5	38900
col5_row3_field03_out_frame32_y578_x1244_track184_len580	25	126.018	1414.65	5	36975
col5_row3_field03_out_frame32_y578_x1244_track184_len580	34	131.489	1507.77	18.3333	172110
col5_row3_field03_out_frame32_y578_x1244_track184_len580	41	130.69	1494.05	23.3333	278760
col5_row3_field03_out_frame32_y578_x1244_track184_len580	49	131.747	1512.21	91.6667	1369540
col5_row3_field03_out_frame32_y578_x1244_track184_len580	55	124.589	1390.65	116.667	1675480
col5_row3_field03_out_frame32_y578_x1244_track184_len580	80	128.605	1458.44	18.3333	171930
col5_row3_field03_out_frame32_y578_x1244_track184_len580	82	139.526	1648.09	86.6667	1.06872e+06
col5_row3_field03_out_frame32_y578_x1244_track184_len580	105	147.946	1799.52	21.6667	257720
col5_row3_field03_out_frame335_y1054_x137_track656_len277	2	82.1962	745.208	13.3333	115440
col5_row3_field03_out_frame335_y1054_x137_track656_len277	6	78.0322	689.303	20	240990
col5_row3_field03_out_frame335_y1054_x137_track656_len277	14	87.48	818.207	15	243750
col5_row3_field03_out_frame335_y1054_x137_track656_len277	22	86.0803	798.649	41.6667	522040
col5_row3_field03_out_frame335_y1054_x137_track656_len277	31	83.0788	757.243	5	27230
col5_row3_field03_out_frame338_y545_x28_track658_len116	3	102.417	1036.47	11.6667	137790
col5_row3_field03_out_frame338_y545_x28_track658_len116	19	105.676	1086.33	23.3333	230980
col5_row3_field03_out_frame338_y545_x28_track658_len116	32	106.889	1105.09	6.66667	50310
col5_row3_field03_out_frame338_y545_x28_track658_len116	37	126.99	1431.05	10	83070
col5_row3_field03_out_frame351_y737_x28_track683_len261	0	102.025	1030.53	66.6667	2.73692e+06
col5_row3_field03_out_frame351_y737_x28_track683_len261	7	100.935	1014.06	21.6667	394525
col5_row3_field03_out_frame355_y1048_x961_track688_len172	1	102.944	1044.49	58.3333	1003450
col5_row3_field03_out_frame355_y1048_x961_track688_len172	9	104.971	1075.49	31.6667	448695
col5_row3_field03_out_frame355_y1048_x961_track688_len172	17	116.92	1264.25	18.3333	224090
col5_row3_field03_out_frame356_y497_x41_track690_len94	0	110.892	1167.75	16.6667	165840
col5_row3_field03_out_frame356_y497_x41_track690_len94	14	113.969	1216.69	13.3333	111450
col5_row3_field03_out_frame357_y1040_x421_track692_len255	7	82.55	750.025	15	598680
col5_row3_field03_out_frame357_y1040_x421_track692_len255	24	77.9022	687.582	11.6667	202620
col5_row3_field03_out_frame357_y1040_x421_track692_len255	42	102.643	1039.91	8.33333	64215
col5_row3_field03_out_frame357_y1040_x421_track692_len255	56	115.377	1239.3	21.6667	219160
col5_row3_field03_out_frame357_y1040_x421_track692_len255	64	109.634	1147.93	20	216920
col5_row3_field03_out_frame357_y1040_x421_track692_len255	75	110.589	1162.96	16.6667	140940
col5_row3_field03_out_frame357_y1040_x421_track692_len255	76	110.36	1159.36	8.33333	65230
col5_row3_field03_out_frame358_y165_x358_track694_len59	1	56.7301	427.288	43.3333	368290
col5_row3_field03_out_frame358_y165_x358_track694_len59	11	72.8218	621.43	28.3333	281910
col5_row3_field03_out_frame35_y32_x372_track193_len144	1	132.433	1524.03	20	316560
col5_row3_field03_out_frame35_y32_x372_track193_len144	4	131.668	1510.84	33.3333	620980
col5_row3_field03_out_frame35_y32_x372_track193_len144	12	136.299	1591.26	63.3333	1.1752e+06
col5_row3_field03_out_frame367_y1054_x560_track700_len245	1	100.719	1010.8	13.3333	201600
col5_row3_field03_out_frame367_y1054_x560_track700_len245	15	95.4323	932.272	15	217750
col5_row3_field03_out_frame367_y1054_x560_track700_len245	41	96.158	942.927	10	109170
col5_row3_field03_out_frame367_y1054_x560_track700_len245	43	95.1316	927.87	5	51780
col5_row3_field03_out_frame370_y1042_x676_track704_len242	5	104.074	1061.73	5	42860
col5_row3_field03_out_frame370_y1042_x676_track704_len242	7	106.46	1098.44	8.33333	86740
col5_row3_field03_out_frame370_y1042_x676_track704_len242	21	113.479	1208.85	40	520810
col5_row3_field03_out_frame370_y1042_x676_track704_len242	25	120.627	1324.86	21.6667	238490
col5_row3_field03_out_frame370_y1042_x676_track704_len242	40	112.949	1200.39	15	166760
col5_row3_field03_out_frame370_y1042_x676_track704_len242	57	123.47	1371.97	50	635480
col5_row3_field03_out_frame370_y1042_x676_track704_len242	68	121.57	1340.42	20	198150
col5_row3_field03_out_frame372_y878_x43_track707_len240	3	77.5516	682.946	8.33333	71160
col5_row3_field03_out_frame372_y878_x43_track707_len240	22	85.4619	790.057	71.6667	646750
col5_row3_field03_out_frame372_y878_x43_track707_len240	64	88.7708	836.383	20	127080
col5_row3_field03_out_frame372_y878_x43_track707_len240	89	94.6339	920.598	10	52910
col5_row3_field03_out_frame378_y743_x680_track714_len234	6	60.0743	465.621	25	207760
col5_row3_field03_out_frame378_y743_x680_track714_len234	19	60.6595	472.441	11.6667	56340
col5_row3_field03_out_frame378_y743_x680_track714_len234	76	69.4313	578.539	21.6667	144980
col5_row3_field03_out_frame385_y1047_x970_track721_len102	6	126.414	1421.33	40	531430
col5_row3_field03_out_frame385_y1047_x970_track721_len102	15	139.009	1638.95	18.3333	230970
col5_row3_field03_out_frame391_y24_x607_track726_len140	1	87.7133	821.482	6.66667	40580
col5_row3_field03_out_frame391_y24_x607_track726_len140	18	100.003	1000.05	28.3333	310860
col5_row3_field03_out_frame391_y24_x607_track726_len140	40	95.6728	935.799	8.33333	46490
col5_row3_field03_out_frame391_y24_x607_track726_len140	45	96.8184	952.657	21.6667	220790
col5_row3_field03_out_frame391_y24_x607_track726_len140	50	99.8863	998.294	18.3333	133540
col5_row3_field03_out_frame392_y530_x28_track729_len118	5	113.397	1207.55	20	318940
col5_row3_field03_out_frame392_y530_x28_track729_len118	12	102.643	1039.91	6.66667	96600
col5_row3_field03_out_frame401_y414_x1247_track741_len103	0	145.971	1763.6	15	322280
col5_row3_field03_out_frame401_y414_x1247_track741_len103	9	139.087	1640.33	26.6667	497620
col5_row3_field03_out_frame403_y1050_x497_track748_len209	3	89.3511	844.597	48.3333	692410
col5_row3_field03_out_frame403_y1050_x497_track748_len209	15	86.5681	805.447	18.3333	273440
col5_row3_field03_out_frame403_y1050_x497_track748_len209	22	92.0406	883.018	26.6667	360780
col5_row3_field03_out_frame403_y1050_x497_track748_len209	39	81.5454	736.375	8.33333	58980
col5_row3_field03_out_frame411_y1035_x790_track761_len201	15	155.557	1940.15	50	617530
col5_row3_field03_out_frame411_y1035_x790_track761_len201	51	183.264	2480.94	138.333	2348250
col5_row3_field03_out_frame411_y1035_x790_track761_len201	104	197.716	2780.12	40	528980
col5_row3_field03_out_frame418_y364_x28_track774_len67	1	77.7889	686.082	11.6667	115220
col5_row3_field03_out_frame418_y364_x28_track774_len67	8	81.9443	741.785	33.3333	389740
col5_row3_field03_out_frame427_y686_x1250_track787_len111	2	91.449	874.517	48.3333	695720
col5_row3_field03_out_frame427_y686_x1250_track787_len111	12	97.4008	961.266	18.3333	214840
col5_row3_field03_out_frame427_y686_x1250_track787_len111	20	98.4234	976.445	15	164270
col5_row3_field03_out_frame429_y1045_x433_track789_len183	0	82.9077	754.905	16.6667	319840
col5_row3_field03_out_frame429_y1045_x433_track789_len183	11	87.9217	824.411	25	306200
col5_row3_field03_out_frame429_y1045_x433_track789_len183	23	100.962	1014.46	41.6667	540790
col5_row3_field03_out_frame429_y1045_x433_track789_len183	32	106.586	1100.39	6.66667	54110
col5_row3_field03_out_frame431_y507_x24_track792_len160	8	78.9933	702.078	16.6667	219480
col5_row3_field03_out_frame431_y507_x24_track792_len160	11	92.3835	887.957	16.6667	186800
col5_row3_field03_out_frame437_y1054_x614_track801_len67	10	95.2382	929.431	11.6667	132120
col5_row3_field03_out_frame43_y549_x1244_track206_len569	0	106.998	1106.78	25	460700
col5_row3_field03_out_frame43_y549_x1244_track206_len569	6	109.35	1143.49	41.6667	553730
col5_row3_field03_out_frame43_y549_x1244_track206_len569	13	115.434	1240.23	21.6667	231510
col5_row3_field03_out_frame43_y549_x1244_track206_len569	21	125.933	1413.21	28.3333	434735
col5_row3_field03_out_frame43_y549_x1244_track206_len569	28	124.352	1386.68	11.6667	102220
col5_row3_field03_out_frame43_y549_x1244_track206_len569	36	125.175	1400.47	45	685860
col5_row3_field03_out_frame43_y549_x1244_track206_len569	48	129.122	1467.25	58.3333	935350
col5_row3_field03_out_frame43_y549_x1244_track206_len569	57	124.338	1386.46	16.6667	199370
col5_row3_field03_out_frame43_y549_x1244_track206_len569	62	128.372	1454.47	40	541580
col5_row3_field03_out_frame43_y549_x1244_track206_len569	70	132.047	1517.37	131.667	1665300
col5_row3_field03_out_frame444_y536_x1244_track807_len106	16	124.408	1387.63	16.6667	162790
col5_row3_field03_out_frame444_y536_x1244_track807_len106	21	131.293	1504.39	30	246700
col5_row3_field03_out_frame461_y944_x326_track838_len134	2	75.2888	653.274	16.6667	318250
col5_row3_field03_out_frame461_y944_x326_track838_len134	26	106.755	1103.01	68.3333	1069360
col5_row3_field03_out_frame468_y453_x24_track849_len144	7	78.3704	693.79	6.66667	50870
col5_row3_field03_out_frame482_y291_x31_track862_len77	1	87.1068	812.976	33.3333	534480
col5_row3_field03_out_frame482_y291_x31_track862_len77	5	95.7727	937.266	51.6667	648410
col5_row3_field03_out_frame482_y387_x30_track861_len130	6	72.1302	612.598	8.33333	55980
col5_row3_field03_out_frame482_y387_x30_track861_len130	18	76.1115	664.011	10	81285
col5_row3_field03_out_frame482_y387_x30_track861_len130	21	78.6599	697.638	36.6667	313170
col5_row3_field03_out_frame482_y387_x30_track861_len130	28	82.2924	746.517	26.6667	255450
col5_row3_field03_out_frame48_y625_x235_track214_len127	3	86.227	800.69	23.3333	403100
col5_row3_field03_out_frame48_y625_x235_track214_len127	11	94.0691	912.369	36.6667	522170
col5_row3_field03_out_frame48_y625_x235_track214_len127	14	106.713	1102.37	28.3333	429330
col5_row3_field03_out_frame48_y625_x235_track214_len127	18	110.283	1158.14	31.6667	331650
col5_row3_field03_out_frame4_y748_x1252_track99_len482	12	96.0336	941.098	10	126820
col5_row3_field03_out_frame4_y748_x1252_track99_len482	15	103.483	1052.7	5	39700
col5_row3_field03_out_frame4_y748_x1252_track99_len482	17	99.5359	993.047	16.6667	204180
col5_row3_field03_out_frame4_y748_x1252_track99_len482	26	103.114	1047.07	56.6667	1.21924e+06
col5_row3_field03_out_frame4_y748_x1252_track99_len482	32	99.5989	993.989	6.66667	52010
col5_row3_field03_out_frame4_y748_x1252_track99_len482	37	102.684	1040.53	110	1.88914e+06
col5_row3_field03_out_frame4_y748_x1252_track99_len482	45	102.287	1034.51	66.6667	1.19126e+06
col5_row3_field03_out_frame508_y741_x234_track887_len104	0	74.7962	646.874	11.6667	126080
col5_row3_field03_out_frame508_y741_x234_track887_len104	6	104.369	1066.25	13.3333	165600
col5_row3_field03_out_frame517_y328_x24_track896_len87	8	110.691	1164.58	16.6667	196660
col5_row3_field03_out_frame537_y637_x29_track914_len75	0	90.3353	858.591	33.3333	295800
col5_row3_field03_out_frame537_y637_x29_track914_len75	8	93.2653	900.701	21.6667	241090
col5_row3_field03_out_frame537_y637_x29_track914_len75	19	99.9558	999.337	8.33333	64160
col5_row3_field03_out_frame54_y30_x264_track226_len366	1	137.329	1609.32	11.6667	238275
col5_row3_field03_out_frame54_y30_x264_track226_len366	5	144.644	1739.6	15	300280
col5_row3_field03_out_frame54_y30_x264_track226_len366	7	153.997	1911.03	31.6667	615340
col5_row3_field03_out_frame54_y30_x264_track226_len366	15	139.473	1647.17	8.33333	120240
col5_row3_field03_out_frame54_y30_x264_track226_len366	18	140.658	1668.19	23.3333	445020
col5_row3_field03_out_frame54_y30_x264_track226_len366	20	139.651	1650.31	8.33333	121550
col5_row3_field03_out_frame54_y30_x264_track226_len366	24	151.547	1865.61	46.6667	1.10693e+06
col5_row3_field03_out_frame560_y282_x551_track943_len52	4	141.15	1676.95	5	20160
col5_row3_field03_out_frame560_y282_x551_track943_len52	16	162.888	2078.9	6.66667	41730
col5_row3_field03_out_frame60_y474_x37_track235_len183	5	87.4489	817.771	5	27300
col5_row3_field03_out_frame60_y474_x37_track235_len183	15	112.931	1200.1	6.66667	38330
col5_row3_field03_out_frame60_y474_x37_track235_len183	22	110.52	1161.87	36.6667	535900
col5_row3_field03_out_frame60_y474_x37_track235_len183	29	119.719	1309.92	10	80080
col5_row3_field03_out_frame63_y856_x1078_track245_len206	14	108.715	1133.54	11.6667	192910
col5_row3_field03_out_frame63_y856_x1078_track245_len206	17	108.04	1122.99	20	353750
col5_row3_field03_out_frame63_y856_x1078_track245_len206	30	118.145	1284.18	125	2291255
col5_row3_field03_out_frame6_y35_x324_track104_len74	15	90.4706	860.521	16.6667	150510
col5_row3_field03_out_frame73_y889_x1018_track267_len70	0	61.3604	480.654	10	147310
col5_row3_field03_out_frame73_y889_x1018_track267_len70	6	83.3976	761.606	10	97630
col5_row3_field03_out_frame79_y30_x496_track275_len533	2	96.8812	953.584	10	98530
col5_row3_field03_out_frame79_y30_x496_track275_len533	10	82.8646	754.317	21.6667	166790
col5_row3_field03_out_frame79_y30_x496_track275_len533	15	83.9466	769.139	25	216460
col5_row3_field03_out_frame79_y30_x496_track275_len533	27	85.987	797.35	6.66667	34990
col5_row3_field03_out_frame79_y30_x496_track275_len533	40	83.6775	765.444	16.6667	115350
col5_row3_field03_out_frame79_y30_x496_track275_len533	45	84.8712	781.88	20	165060
col5_row3_field03_out_frame79_y30_x496_track275_len533	64	90.7788	864.921	73.3333	665260
col5_row3_field03_out_frame79_y30_x496_track275_len533	90	92.4162	888.428	16.6667	130245
col5_row3_field03_out_frame79_y30_x496_track275_len533	97	99.4753	992.139	16.6667	111380
col5_row3_field03_out_frame79_y30_x496_track275_len533	110	102.107	1031.77	10	58740
col5_row3_field03_out_frame79_y30_x496_track275_len533	114	93.9652	910.858	20	155410
col5_row3_field03_out_frame79_y30_x496_track275_len533	124	96.5644	948.911	126.667	1454080
col5_row3_field03_out_frame79_y30_x496_track275_len533	163	101.707	1025.71	45	334810
col5_row3_field03_out_frame80_y540_x1247_track276_len532	17	97.9333	969.16	33.3333	586120
col5_row3_field03_out_frame80_y540_x1247_track276_len532	20	92.9142	895.619	31.6667	559780
col5_row3_field03_out_frame80_y540_x1247_track276_len532	23	104.413	1066.91	45	604210
col5_row3_field03_out_frame80_y540_x1247_track276_len532	33	102.923	1044.17	21.6667	217820
col5_row3_field03_out_frame80_y540_x1247_track276_len532	41	107.085	1108.14	56.6667	820960
col5_row3_field03_out_frame80_y540_x1247_track276_len532	60	103.868	1058.58	58.3333	773740
col5_row3_field03_out_frame80_y540_x1247_track276_len532	74	104.443	1067.38	55	617690
col5_row3_field03_out_frame80_y540_x1247_track276_len532	85	109.91	1152.27	78.3333	1.07708e+06
col5_row3_field03_out_frame80_y540_x1247_track276_len532	94	108.763	1134.28	10	80620
col5_row3_field03_out_frame80_y540_x1247_track276_len532	97	108.315	1127.29	35	390940
col5_row3_field03_out_frame82_y658_x791_track277_len134	18	103.915	1059.29	6.66667	37530
col5_row3_field03_out_frame82_y658_x791_track277_len134	27	89.5982	848.103	8.33333	43940
col5_row3_field03_out_frame82_y658_x791_track277_len134	35	87.3984	817.062	6.66667	39180
col5_row3_field03_out_frame82_y658_x791_track277_len134	45	94.0439	912.003	26.6667	270010
col5_row3_field03_out_frame83_y429_x887_track279_len529	6	104.253	1064.47	10	121720
col5_row3_field03_out_frame83_y429_x887_track279_len529	13	108.37	1128.15	13.3333	217665
col5_row3_field03_out_frame83_y429_x887_track279_len529	21	111.163	1172.04	30	565450
col5_row3_field03_out_frame83_y429_x887_track279_len529	30	100.318	1004.77	43.3333	762060
col5_row3_field03_out_frame83_y429_x887_track279_len529	35	109.741	1149.62	50	846340
col5_row3_field03_out_frame83_y429_x887_track279_len529	48	109.802	1150.57	11.6667	119810
col5_row3_field03_out_frame83_y429_x887_track279_len529	50	112.803	1198.06	66.6667	1.1932e+06
col5_row3_field03_out_frame83_y429_x887_track279_len529	57	114.307	1222.11	8.33333	82610
col5_row3_field03_out_frame83_y429_x887_track279_len529	66	112.752	1197.25	5	39260
col5_row3_field03_out_frame83_y486_x876_track278_len529	1	68.631	568.565	8.33333	83570
col5_row3_field03_out_frame83_y486_x876_track278_len529	57	98.5468	978.281	8.33333	59440
col5_row3_field03_out_frame83_y486_x876_track278_len529	59	99.8872	998.308	23.3333	174290
col5_row3_field03_out_frame83_y486_x876_track278_len529	81	110.303	1158.45	50	583590
col5_row3_field03_out_frame83_y486_x876_track278_len529	92	99.8293	997.44	26.6667	308080
col5_row3_field03_out_frame83_y486_x876_track278_len529	112	106.951	1106.06	10	68420
col5_row3_field03_out_frame83_y486_x876_track278_len529	117	109.579	1147.08	10	64960
col5_row3_field03_out_frame83_y486_x876_track278_len529	121	115.322	1238.42	6.66667	34370
col5_row3_field04_out_frame0_y121_x86_track30_len52	7	119.635	1308.55	8.33333	96250
col5_row3_field04_out_frame0_y142_x801_track23_len286	0	119.486	1306.1	8.33333	120500
col5_row3_field04_out_frame0_y142_x801_track23_len286	1	122.603	1357.53	8.33333	105020
col5_row3_field04_out_frame0_y142_x801_track23_len286	5	143.13	1712.36	56.6667	1.03884e+06
col5_row3_field04_out_frame0_y142_x801_track23_len286	26	152.798	1888.77	41.6667	689540
col5_row3_field04_out_frame0_y142_x801_track23_len286	38	141.436	1682.05	21.6667	187010
col5_row3_field04_out_frame0_y142_x801_track23_len286	52	151.638	1867.3	86.6667	984220
col5_row3_field04_out_frame0_y249_x112_track0_len612	0	144.42	1735.56	20	514730
col5_row3_field04_out_frame0_y249_x112_track0_len612	6	148.725	1813.75	55	1.04944e+06
col5_row3_field04_out_frame0_y249_x112_track0_len612	10	159.797	2020	6.66667	63190
col5_row3_field04_out_frame0_y249_x112_track0_len612	14	149.377	1825.68	25	370640
col5_row3_field04_out_frame0_y249_x112_track0_len612	18	154.84	1926.75	35	473170
col5_row3_field04_out_frame0_y249_x112_track0_len612	26	160.609	2035.42	98.3333	1.71086e+06
col5_row3_field04_out_frame0_y249_x112_track0_len612	44	155.546	1939.93	85	2.62762e+06
col5_row3_field04_out_frame0_y249_x112_track0_len612	60	150.758	1851.06	31.6667	506650
col5_row3_field04_out_frame0_y282_x1043_track28_len130	3	105.459	1082.99	38.3333	577200
col5_row3_field04_out_frame0_y282_x1043_track28_len130	14	110.755	1165.58	11.6667	122130
col5_row3_field04_out_frame0_y282_x1043_track28_len130	17	110.804	1166.37	21.6667	210970
col5_row3_field04_out_frame0_y282_x1043_track28_len130	26	110.855	1167.16	10	91220
col5_row3_field04_out_frame0_y301_x136_track38_len513	5	102.643	1039.91	16.6667	166540
col5_row3_field04_out_frame0_y301_x136_track38_len513	18	105.575	1084.78	10	86750
col5_row3_field04_out_frame0_y301_x136_track38_len513	22	101.26	1018.95	48.3333	679710
col5_row3_field04_out_frame0_y301_x136_track38_len513	29	97.3886	961.085	13.3333	133640
col5_row3_field04_out_frame0_y301_x136_track38_len513	32	102.952	1044.61	58.3333	803520
col5_row3_field04_out_frame0_y301_x136_track38_len513	47	104.418	1067	36.6667	425630
col5_row3_field04_out_frame0_y301_x136_track38_len513	77	101.194	1017.97	56.6667	1.06214e+06
col5_row3_field04_out_frame0_y301_x136_track38_len513	89	95.1744	928.497	163.333	1630210
col5_row3_field04_out_frame0_y301_x136_track38_len513	136	100.25	1003.75	16.6667	141050
col5_row3_field04_out_frame0_y301_x136_track38_len513	143	95.8854	938.92	53.3333	652740
col5_row3_field04_out_frame0_y323_x869_track27_len408	0	137.26	1608.1	33.3333	797350
col5_row3_field04_out_frame0_y323_x869_track27_len408	25	141.29	1679.45	15	325780
col5_row3_field04_out_frame0_y323_x869_track27_len408	40	150.681	1849.65	13.3333	246390
col5_row3_field04_out_frame0_y323_x869_track27_len408	45	156.1	1950.31	56.6667	854110
col5_row3_field04_out_frame0_y323_x869_track27_len408	59	167.587	2169.5	55	755790
col5_row3_field04_out_frame0_y323_x869_track27_len408	72	171.554	2246.99	26.6667	268880
col5_row3_field04_out_frame0_y323_x869_track27_len408	80	165.453	2128.2	70	1.38482e+06
col5_row3_field04_out_frame0_y323_x869_track27_len408	90	165.282	2124.9	11.6667	116530
col5_row3_field04_out_frame0_y323_x869_track27_len408	96	170.559	2227.48	98.3333	1553360
col5_row3_field04_out_frame0_y323_x869_track27_len408	107	166.114	2140.96	46.6667	740590
col5_row3_field04_out_frame0_y323_x869_track27_len408	110	159.488	2014.15	35	650650
col5_row3_field04_out_frame0_y329_x708_track16_len90	1	113.491	1209.04	6.66667	56150
col5_row3_field04_out_frame0_y329_x708_track16_len90	2	112.705	1196.51	5	31930
col5_row3_field04_out_frame0_y329_x708_track16_len90	13	113.225	1204.79	16.6667	214360
col5_row3_field04_out_frame0_y329_x708_track16_len90	21	109.439	1144.88	15	94260
col5_row3_field04_out_frame0_y329_x708_track16_len90	29	114.655	1227.69	18.3333	172430
col5_row3_field04_out_frame0_y356_x1052_track22_len71	0	108.699	1133.29	16.6667	315800
col5_row3_field04_out_frame0_y420_x859_track44_len114	11	105.139	1078.07	13.3333	201070
col5_row3_field04_out_frame0_y420_x859_track44_len114	16	109.236	1141.7	26.6667	382130
col5_row3_field04_out_frame0_y420_x859_track44_len114	27	113.219	1204.69	5	44600
col5_row3_field04_out_frame0_y435_x1214_track52_len304	12	106.674	1101.77	8.33333	81600
col5_row3_field04_out_frame0_y435_x1214_track52_len304	20	97.2311	958.755	6.66667	65700
col5_row3_field04_out_frame0_y435_x1214_track52_len304	24	108.014	1122.59	13.3333	207690
col5_row3_field04_out_frame0_y435_x1214_track52_len304	35	113.957	1216.5	10	113000
col5_row3_field04_out_frame0_y435_x1214_track52_len304	40	116.395	1255.75	26.6667	327975
col5_row3_field04_out_frame0_y435_x1214_track52_len304	57	127.262	1435.65	25	262630
col5_row3_field04_out_frame0_y470_x1027_track20_len321	2	124.464	1388.57	33.3333	519350
col5_row3_field04_out_frame0_y470_x1027_track20_len321	29	123.189	1367.28	81.6667	1355360
col5_row3_field04_out_frame0_y470_x1027_track20_len321	42	141.033	1674.86	36.6667	431910
col5_row3_field04_out_frame0_y470_x1027_track20_len321	68	135.727	1581.25	31.6667	340660
col5_row3_field04_out_frame0_y470_x1027_track20_len321	85	136.848	1600.88	38.3333	646000
col5_row3_field04_out_frame0_y470_x1027_track20_len321	99	146.476	1772.76	143.333	1848750
col5_row3_field04_out_frame0_y494_x575_track34_len612	2	104.066	1061.61	20	291760
col5_row3_field04_out_frame0_y494_x575_track34_len612	17	116.663	1260.09	36.6667	484260
col5_row3_field04_out_frame0_y494_x575_track34_len612	28	117.757	1277.84	75	1143140
col5_row3_field04_out_frame0_y494_x575_track34_len612	43	124.943	1396.59	48.3333	709280
col5_row3_field04_out_frame0_y494_x575_track34_len612	68	131.627	1510.14	75	990260
col5_row3_field04_out_frame0_y494_x575_track34_len612	87	133.27	1538.5	23.3333	182420
col5_row3_field04_out_frame0_y494_x575_track34_len612	97	135	1568.56	98.3333	2138220
col5_row3_field04_out_frame0_y494_x575_track34_len612	112	136.311	1591.47	13.3333	137350
col5_row3_field04_out_frame0_y494_x575_track34_len612	116	140.105	1658.36	75	1.03231e+06
col5_row3_field04_out_frame0_y494_x575_track34_len612	131	137.215	1607.33	8.33333	63135
col5_row3_field04_out_frame0_y494_x575_track34_len612	133	131.306	1504.62	91.6667	1.75906e+06
col5_row3_field04_out_frame0_y494_x575_track34_len612	145	137.491	1612.17	200	3219180
col5_row3_field04_out_frame0_y512_x925_track37_len202	6	112.744	1197.13	6.66667	46880
col5_row3_field04_out_frame0_y512_x925_track37_len202	28	112.078	1186.54	36.6667	359290
col5_row3_field04_out_frame0_y512_x925_track37_len202	39	114.82	1230.35	5	31870
col5_row3_field04_out_frame0_y512_x925_track37_len202	48	105.536	1084.18	6.66667	43020
col5_row3_field04_out_frame0_y550_x837_track3_len612	0	113.219	1204.69	5	58960
col5_row3_field04_out_frame0_y550_x837_track3_len612	8	109.079	1139.23	51.6667	792140
col5_row3_field04_out_frame0_y550_x837_track3_len612	18	113.329	1206.46	80	1205590
col5_row3_field04_out_frame0_y550_x837_track3_len612	42	119.048	1298.92	30	358930
col5_row3_field04_out_frame0_y550_x837_track3_len612	52	120.688	1325.86	43.3333	497460
col5_row3_field04_out_frame0_y550_x837_track3_len612	56	126.215	1417.97	93.3333	1272310
col5_row3_field04_out_frame0_y550_x837_track3_len612	66	125.24	1401.57	50	787500
col5_row3_field04_out_frame0_y550_x837_track3_len612	81	122.711	1359.33	93.3333	1.13833e+06
col5_row3_field04_out_frame0_y550_x837_track3_len612	98	130.53	1491.3	11.6667	121620
col5_row3_field04_out_frame0_y550_x837_track3_len612	100	136.084	1587.49	206.667	3153590
col5_row3_field04_out_frame0_y574_x536_track70_len105	0	123.352	1369.99	23.3333	629100
col5_row3_field04_out_frame0_y574_x536_track70_len105	9	109.066	1139.03	10	54510
col5_row3_field04_out_frame0_y574_x536_track70_len105	22	124.966	1396.97	33.3333	292360
col5_row3_field04_out_frame0_y581_x1062_track21_len274	2	105.811	1088.42	31.6667	563890
col5_row3_field04_out_frame0_y581_x1062_track21_len274	7	118.495	1289.88	46.6667	552050
col5_row3_field04_out_frame0_y581_x1062_track21_len274	19	119.412	1304.89	43.3333	631210
col5_row3_field04_out_frame0_y581_x1062_track21_len274	30	118.817	1295.14	83.3333	1136440
col5_row3_field04_out_frame0_y581_x1062_track21_len274	53	124.966	1396.98	21.6667	218330
col5_row3_field04_out_frame0_y581_x1062_track21_len274	63	124.179	1383.8	28.3333	323480
col5_row3_field04_out_frame0_y654_x560_track59_len69	3	76.5547	669.82	10	75690
col5_row3_field04_out_frame0_y654_x560_track59_len69	10	74.3697	641.348	6.66667	35730
col5_row3_field04_out_frame0_y654_x560_track59_len69	15	81.5236	736.08	5	21440
col5_row3_field04_out_frame0_y661_x1093_track53_len67	6	122.705	1359.24	11.6667	71350
col5_row3_field04_out_frame0_y661_x1093_track53_len67	7	127.767	1444.21	6.66667	40990
col5_row3_field04_out_frame0_y721_x29_track24_len327	11	101.563	1023.54	21.6667	243650
col5_row3_field04_out_frame0_y721_x29_track24_len327	19	112.481	1192.94	11.6667	69970
col5_row3_field04_out_frame0_y721_x29_track24_len327	27	120.039	1315.18	11.6667	68040
col5_row3_field04_out_frame0_y721_x29_track24_len327	34	112.723	1196.79	36.6667	352510
col5_row3_field04_out_frame0_y721_x29_track24_len327	48	117.793	1278.44	83.3333	814470
col5_row3_field04_out_frame0_y721_x29_track24_len327	78	122.767	1360.27	45	562680
col5_row3_field04_out_frame0_y721_x29_track24_len327	100	127.77	1444.26	38.3333	351060
col5_row3_field04_out_frame0_y721_x29_track24_len327	115	121.142	1333.35	20	153520
col5_row3_field04_out_frame0_y721_x29_track24_len327	125	121.729	1343.04	23.3333	220600
col5_row3_field04_out_frame0_y721_x29_track24_len327	135	113.953	1216.44	40	464640
col5_row3_field04_out_frame0_y751_x512_track5_len55	2	132.871	1531.6	43.3333	630740
col5_row3_field04_out_frame0_y758_x756_track32_len91	0	123.936	1379.73	13.3333	448115
col5_row3_field04_out_frame0_y758_x756_track32_len91	4	137.087	1605.07	13.3333	473070
col5_row3_field04_out_frame0_y758_x756_track32_len91	7	134.346	1557.17	6.66667	210210
col5_row3_field04_out_frame0_y767_x639_track9_len140	1	155.819	1945.06	6.66667	208410
col5_row3_field04_out_frame0_y767_x639_track9_len140	8	173.611	2287.53	73.3333	3.67335e+06
col5_row3_field04_out_frame0_y797_x931_track29_len78	1	114.64	1227.45	25	396440
col5_row3_field04_out_frame0_y797_x931_track29_len78	8	124.478	1388.8	6.66667	51090
col5_row3_field04_out_frame0_y88_x457_track55_len424	138	84.7666	780.436	31.6667	249940
col5_row3_field04_out_frame0_y88_x457_track55_len424	174	95.5468	933.952	16.6667	82720
col5_row3_field04_out_frame0_y88_x457_track55_len424	199	92.4166	888.434	35	280720
col5_row3_field04_out_frame0_y88_x457_track55_len424	219	84.2374	773.139	13.3333	94850
col5_row3_field04_out_frame0_y88_x457_track55_len424	239	88.7397	835.944	16.6667	130270
col5_row3_field04_out_frame0_y88_x457_track55_len424	255	76.4381	668.29	5	25010
col5_row3_field04_out_frame102_y690_x36_track265_len116	19	96.3498	945.75	15	124010
col5_row3_field04_out_frame103_y27_x581_track269_len169	2	108.254	1126.32	80	789270
col5_row3_field04_out_frame103_y27_x581_track269_len169	35	123.31	1369.29	38.3333	429810
col5_row3_field04_out_frame103_y27_x581_track269_len169	60	121.781	1343.92	8.33333	59890
col5_row3_field04_out_frame107_y22_x1063_track274_len396	4	76.1892	665.029	13.3333	311670
col5_row3_field04_out_frame107_y22_x1063_track274_len396	10	79.7071	711.616	8.33333	92370
col5_row3_field04_out_frame107_y22_x1063_track274_len396	36	102.928	1044.24	15	178750
col5_row3_field04_out_frame107_y22_x1063_track274_len396	41	99.5359	993.047	8.33333	74790
col5_row3_field04_out_frame107_y22_x1063_track274_len396	53	100.919	1013.82	33.3333	406150
col5_row3_field04_out_frame109_y569_x28_track279_len503	4	104.889	1074.22	13.3333	267355
col5_row3_field04_out_frame109_y569_x28_track279_len503	7	99.4056	991.097	55	1.45228e+06
col5_row3_field04_out_frame109_y569_x28_track279_len503	38	110.977	1169.1	58.3333	1.17704e+06
col5_row3_field04_out_frame109_y569_x28_track279_len503	56	106.908	1105.39	28.3333	409470
col5_row3_field04_out_frame109_y569_x28_track279_len503	64	108.045	1123.07	15	138760
col5_row3_field04_out_frame109_y569_x28_track279_len503	68	109.698	1148.95	100	974940
col5_row3_field04_out_frame109_y569_x28_track279_len503	88	119.275	1302.63	78.3333	938050
col5_row3_field04_out_frame109_y569_x28_track279_len503	103	118.187	1284.85	55	523170
col5_row3_field04_out_frame10_y468_x1109_track107_len126	24	91.0286	868.494	28.3333	258450
col5_row3_field04_out_frame10_y468_x1109_track107_len126	53	93.9302	910.349	6.66667	31540
col5_row3_field04_out_frame113_y377_x27_track285_len151	14	100.398	1005.98	28.3333	297110
col5_row3_field04_out_frame113_y377_x27_track285_len151	27	100.442	1006.63	45	759710
col5_row3_field04_out_frame115_y34_x942_track287_len291	9	97.3244	960.136	5	48590
col5_row3_field04_out_frame115_y34_x942_track287_len291	19	102.223	1033.53	10	125460
col5_row3_field04_out_frame115_y34_x942_track287_len291	26	108.306	1127.14	13.3333	193480
col5_row3_field04_out_frame115_y34_x942_track287_len291	30	107.765	1118.71	15	243540
col5_row3_field04_out_frame115_y34_x942_track287_len291	37	110.186	1156.62	25	362140
col5_row3_field04_out_frame118_y29_x624_track292_len494	60	87.4508	817.798	13.3333	113510
col5_row3_field04_out_frame118_y29_x624_track292_len494	71	90.0524	854.561	36.6667	497160
col5_row3_field04_out_frame118_y29_x624_track292_len494	79	87.0679	812.432	10	60350
col5_row3_field04_out_frame118_y29_x624_track292_len494	91	86.9872	811.303	26.6667	253900
col5_row3_field04_out_frame118_y29_x624_track292_len494	105	89.494	846.624	10	74830
col5_row3_field04_out_frame118_y29_x624_track292_len494	110	86.239	800.857	8.33333	45900
col5_row3_field04_out_frame118_y29_x624_track292_len494	134	85.9092	796.269	5	19210
col5_row3_field04_out_frame118_y29_x624_track292_len494	143	76.4808	668.85	6.66667	41040
col5_row3_field04_out_frame131_y32_x410_track319_len182	5	93.5313	904.556	16.6667	142100
col5_row3_field04_out_frame131_y32_x410_track319_len182	12	83.8455	767.75	16.6667	137780
col5_row3_field04_out_frame131_y32_x410_track319_len182	54	94.6858	921.355	15	140760
col5_row3_field04_out_frame136_y35_x500_track324_len476	1	139.273	1643.61	16.6667	275270
col5_row3_field04_out_frame136_y35_x500_track324_len476	18	131.925	1515.26	16.6667	191380
col5_row3_field04_out_frame136_y35_x500_track324_len476	25	147.923	1799.09	13.3333	158720
col5_row3_field04_out_frame136_y35_x500_track324_len476	30	127.291	1436.14	23.3333	319910
col5_row3_field04_out_frame136_y35_x500_track324_len476	49	134.29	1556.2	38.3333	523480
col5_row3_field04_out_frame136_y35_x500_track324_len476	54	138.579	1631.35	63.3333	1.05112e+06
col5_row3_field04_out_frame136_y35_x500_track324_len476	71	144.26	1732.69	58.3333	1.21093e+06
col5_row3_field04_out_frame136_y35_x500_track324_len476	75	149.531	1828.51	105	2347285
col5_row3_field04_out_frame138_y97_x989_track326_len359	1	115.548	1242.06	88.3333	1608190
col5_row3_field04_out_frame138_y97_x989_track326_len359	12	103.605	1054.57	13.3333	170680
col5_row3_field04_out_frame138_y97_x989_track326_len359	14	122.202	1350.88	23.3333	323030
col5_row3_field04_out_frame138_y97_x989_track326_len359	17	132.655	1527.86	33.3333	589030
col5_row3_field04_out_frame138_y97_x989_track326_len359	25	125.861	1412.01	36.6667	759220
col5_row3_field04_out_frame138_y97_x989_track326_len359	35	133.233	1537.86	106.667	2.19474e+06
col5_row3_field04_out_frame138_y97_x989_track326_len359	44	115.458	1240.61	5	38350
col5_row3_field04_out_frame138_y97_x989_track326_len359	46	131.817	1513.4	35	521200
col5_row3_field04_out_frame140_y186_x1187_track337_len368	4	82.0679	743.464	6.66667	50690
col5_row3_field04_out_frame140_y186_x1187_track337_len368	16	88.1404	827.489	21.6667	197720
col5_row3_field04_out_frame140_y186_x1187_track337_len368	26	81.848	740.477	23.3333	232305
col5_row3_field04_out_frame140_y186_x1187_track337_len368	27	76.2159	665.378	11.6667	65420
col5_row3_field04_out_frame140_y186_x1187_track337_len368	30	77.4465	681.558	31.6667	269510
col5_row3_field04_out_frame140_y186_x1187_track337_len368	62	76.6908	671.607	6.66667	33310
col5_row3_field04_out_frame140_y186_x1187_track337_len368	83	84.6128	778.312	36.6667	246290
col5_row3_field04_out_frame140_y186_x1187_track337_len368	131	83.493	762.914	18.3333	161100
col5_row3_field04_out_frame141_y1047_x611_track338_len52	1	146.651	1775.94	48.3333	881080
col5_row3_field04_out_frame141_y1047_x611_track338_len52	15	151.977	1873.56	16.6667	169440
col5_row3_field04_out_frame143_y102_x914_track344_len401	2	91.3291	872.798	30	232880
col5_row3_field04_out_frame143_y102_x914_track344_len401	7	81.7056	738.547	28.3333	392360
col5_row3_field04_out_frame143_y102_x914_track344_len401	11	70.4124	590.845	36.6667	458530
col5_row3_field04_out_frame143_y102_x914_track344_len401	23	77.9077	687.656	10	82520
col5_row3_field04_out_frame143_y102_x914_track344_len401	27	74.8649	647.765	43.3333	734775
col5_row3_field04_out_frame143_y102_x914_track344_len401	33	89.2617	843.33	26.6667	350140
col5_row3_field04_out_frame156_y28_x307_track365_len131	0	93.7138	907.204	30	299360
col5_row3_field04_out_frame156_y28_x307_track365_len131	21	83.3836	761.414	16.6667	153540
col5_row3_field04_out_frame165_y234_x672_track387_len329	8	89.5229	847.034	23.3333	176520
col5_row3_field04_out_frame165_y234_x672_track387_len329	37	107.381	1112.74	15	97440
col5_row3_field04_out_frame165_y234_x672_track387_len329	45	96.403	946.533	6.66667	33080
col5_row3_field04_out_frame165_y234_x672_track387_len329	93	96.7094	951.049	18.3333	146805
col5_row3_field04_out_frame165_y234_x672_track387_len329	107	95.6552	935.541	15	113060
col5_row3_field04_out_frame165_y234_x672_track387_len329	109	91.9745	882.067	5	32150
col5_row3_field04_out_frame166_y45_x191_track388_len102	17	192.829	2677.68	13.3333	250600
col5_row3_field04_out_frame166_y45_x191_track388_len102	38	191.358	2647.1	25	810820
col5_row3_field04_out_frame171_y1020_x662_track401_len369	24	94.7817	922.755	6.66667	30890
col5_row3_field04_out_frame171_y1020_x662_track401_len369	33	98.7849	981.828	71.6667	959480
col5_row3_field04_out_frame171_y1020_x662_track401_len369	69	110.505	1161.64	16.6667	133120
col5_row3_field04_out_frame171_y1020_x662_track401_len369	81	104.224	1064.02	40	496450
col5_row3_field04_out_frame171_y1020_x662_track401_len369	95	112.23	1188.95	38.3333	664770
col5_row3_field04_out_frame171_y1020_x662_track401_len369	122	109.25	1141.91	90	921970
col5_row3_field04_out_frame171_y1020_x662_track401_len369	172	109.171	1140.67	75	602255
col5_row3_field04_out_frame171_y1020_x662_track401_len369	206	113.589	1210.61	16.6667	124140
col5_row3_field04_out_frame174_y591_x24_track404_len97	3	80.3572	720.339	10	122110
col5_row3_field04_out_frame174_y591_x24_track404_len97	12	90.0647	854.736	8.33333	99980
col5_row3_field04_out_frame179_y29_x500_track411_len286	0	93.9357	910.429	31.6667	506850
col5_row3_field04_out_frame179_y29_x500_track411_len286	11	100.474	1007.11	6.66667	47580
col5_row3_field04_out_frame179_y29_x500_track411_len286	14	100.478	1007.18	8.33333	74020
col5_row3_field04_out_frame179_y29_x500_track411_len286	18	98.6145	979.29	110	1.39882e+06
col5_row3_field04_out_frame179_y29_x500_track411_len286	29	103.343	1050.56	13.3333	109740
col5_row3_field04_out_frame179_y29_x500_track411_len286	33	101.185	1017.83	13.3333	128450
col5_row3_field04_out_frame179_y29_x500_track411_len286	46	95.5373	933.812	38.3333	521070
col5_row3_field04_out_frame183_y1051_x850_track418_len53	1	90.7553	864.585	8.33333	48630
col5_row3_field04_out_frame183_y1051_x850_track418_len53	6	100.45	1006.76	5	24420
col5_row3_field04_out_frame18_y38_x423_track121_len78	5	124.723	1392.9	33.3333	265110
col5_row3_field04_out_frame18_y38_x423_track121_len78	13	124.378	1387.13	11.6667	65880
col5_row3_field04_out_frame196_y251_x22_track426_len118	8	115.73	1245	6.66667	97060
col5_row3_field04_out_frame19_y25_x1172_track123_len88	0	106.741	1102.8	10	121150
col5_row3_field04_out_frame19_y25_x1172_track123_len88	10	109.48	1145.52	25	725280
col5_row3_field04_out_frame19_y25_x1172_track123_len88	21	120.486	1322.52	11.6667	161400
col5_row3_field04_out_frame1_y40_x1033_track75_len149	1	81.5116	735.918	21.6667	323200
col5_row3_field04_out_frame1_y40_x1033_track75_len149	8	90.356	858.886	23.3333	236920
col5_row3_field04_out_frame1_y40_x1033_track75_len149	21	89.4022	845.323	8.33333	67300
col5_row3_field04_out_frame1_y40_x1033_track75_len149	42	73.6543	632.116	15	136240
col5_row3_field04_out_frame1_y44_x1167_track73_len234	6	110.097	1155.22	21.6667	230790
col5_row3_field04_out_frame1_y44_x1167_track73_len234	17	103.791	1057.4	41.6667	560395
col5_row3_field04_out_frame1_y771_x569_track72_len61	9	85.882	795.891	13.3333	161470
col5_row3_field04_out_frame1_y771_x569_track72_len61	12	99.0574	985.894	11.6667	112820
col5_row3_field04_out_frame200_y30_x160_track431_len197	3	143.281	1715.07	10	84180
col5_row3_field04_out_frame200_y30_x160_track431_len197	9	130.784	1495.66	21.6667	284810
col5_row3_field04_out_frame200_y30_x160_track431_len197	14	142.573	1702.37	28.3333	385890
col5_row3_field04_out_frame200_y30_x160_track431_len197	19	140.143	1659.04	33.3333	311270
col5_row3_field04_out_frame200_y30_x160_track431_len197	22	143.914	1726.45	11.6667	109860
col5_row3_field04_out_frame200_y30_x160_track431_len197	30	140.612	1667.37	41.6667	836450
col5_row3_field04_out_frame200_y30_x160_track431_len197	33	149.105	1820.71	21.6667	264750
col5_row3_field04_out_frame208_y1036_x550_track442_len52	1	137.049	1604.41	26.6667	335190
col5_row3_field04_out_frame208_y1036_x550_track442_len52	8	148.053	1801.47	33.3333	514360
col5_row3_field04_out_frame209_y27_x505_track445_len403	4	102.08	1031.36	25	287270
col5_row3_field04_out_frame209_y27_x505_track445_len403	8	89.7661	850.489	10	86520
col5_row3_field04_out_frame209_y27_x505_track445_len403	13	104.337	1065.76	38.3333	454970
col5_row3_field04_out_frame209_y27_x505_track445_len403	27	97.5505	963.484	21.6667	200595
col5_row3_field04_out_frame209_y27_x505_track445_len403	39	93.9852	911.148	11.6667	96485
col5_row3_field04_out_frame209_y27_x505_track445_len403	74	98.1975	973.085	23.3333	180840
col5_row3_field04_out_frame209_y27_x505_track445_len403	83	103.465	1052.43	35	321290
col5_row3_field04_out_frame210_y438_x561_track447_len263	0	82.6374	751.217	96.6667	1263030
col5_row3_field04_out_frame210_y438_x561_track447_len263	21	89.8672	851.926	10	95320
col5_row3_field04_out_frame210_y438_x561_track447_len263	34	100.303	1004.56	45	444550
col5_row3_field04_out_frame210_y438_x561_track447_len263	48	97.1119	956.992	15	129760
col5_row3_field04_out_frame210_y438_x561_track447_len263	56	99.9631	999.446	15	126050
col5_row3_field04_out_frame210_y438_x561_track447_len263	60	109.301	1142.71	83.3333	1.20831e+06
col5_row3_field04_out_frame213_y32_x415_track452_len381	2	84.0446	770.487	31.6667	380500
col5_row3_field04_out_frame213_y32_x415_track452_len381	9	95.5068	933.364	40	612150
col5_row3_field04_out_frame213_y32_x415_track452_len381	20	104.715	1071.56	48.3333	517950
col5_row3_field04_out_frame213_y32_x415_track452_len381	34	96.1373	942.622	60	642490
col5_row3_field04_out_frame213_y32_x415_track452_len381	43	102.227	1033.59	20	172690
col5_row3_field04_out_frame213_y32_x415_track452_len381	54	97.6777	965.368	11.6667	100030
col5_row3_field04_out_frame213_y32_x415_track452_len381	60	102.02	1030.46	33.3333	317990
col5_row3_field04_out_frame213_y32_x415_track452_len381	66	106.096	1092.82	21.6667	147200
col5_row3_field04_out_frame213_y32_x415_track452_len381	71	101.669	1025.13	136.667	1.44003e+06
col5_row3_field04_out_frame219_y455_x632_track462_len377	7	89.4248	845.643	31.6667	274040
col5_row3_field04_out_frame219_y455_x632_track462_len377	14	92.8784	895.101	85	1261650
col5_row3_field04_out_frame219_y455_x632_track462_len377	34	94.3291	916.154	58.3333	560690
col5_row3_field04_out_frame219_y455_x632_track462_len377	54	89.7595	850.395	35	423180
col5_row3_field04_out_frame219_y455_x632_track462_len377	60	95.5082	933.385	23.3333	310430
col5_row3_field04_out_frame219_y455_x632_track462_len377	67	98.4487	976.821	51.6667	822900
col5_row3_field04_out_frame21_y480_x1245_track128_len155	5	157.948	1985.04	105	1.96505e+06
col5_row3_field04_out_frame21_y480_x1245_track128_len155	13	150.162	1840.1	20	253360
col5_row3_field04_out_frame21_y480_x1245_track128_len155	16	161.02	2043.25	73.3333	752690
col5_row3_field04_out_frame222_y614_x39_track466_len159	1	134.043	1551.9	8.33333	63180
col5_row3_field04_out_frame222_y614_x39_track466_len159	5	128.735	1460.64	21.6667	301590
col5_row3_field04_out_frame222_y614_x39_track466_len159	8	129.904	1480.58	11.6667	139080
col5_row3_field04_out_frame222_y614_x39_track466_len159	17	132.073	1517.83	23.3333	175000
col5_row3_field04_out_frame232_y21_x440_track477_len380	23	85.5471	791.24	11.6667	87110
col5_row3_field04_out_frame232_y21_x440_track477_len380	37	78.9632	701.676	18.3333	123860
col5_row3_field04_out_frame232_y21_x440_track477_len380	55	76.9451	674.949	8.33333	46270
col5_row3_field04_out_frame232_y21_x440_track477_len380	66	75.5294	656.408	23.3333	222100
col5_row3_field04_out_frame232_y21_x440_track477_len380	87	79.1649	704.367	15	98570
col5_row3_field04_out_frame232_y21_x440_track477_len380	100	76.0833	663.643	61.6667	670520
col5_row3_field04_out_frame237_y967_x760_track480_len114	23	85.4085	789.317	8.33333	63260
col5_row3_field04_out_frame237_y967_x760_track480_len114	37	98.4442	976.753	25	174570
col5_row3_field04_out_frame237_y967_x760_track480_len114	47	94.8089	923.153	20	190030
col5_row3_field04_out_frame244_y553_x36_track487_len165	3	94.5147	918.859	15	148870
col5_row3_field04_out_frame244_y553_x36_track487_len165	12	84.3668	774.921	36.6667	423610
col5_row3_field04_out_frame244_y553_x36_track487_len165	27	90.2094	856.796	16.6667	105960
col5_row3_field04_out_frame244_y553_x36_track487_len165	43	93.6745	906.634	21.6667	184290
col5_row3_field04_out_frame244_y553_x36_track487_len165	53	94.0118	911.536	8.33333	52720
col5_row3_field04_out_frame251_y30_x505_track500_len298	20	120.757	1327	33.3333	701935
col5_row3_field04_out_frame251_y30_x505_track500_len298	35	124.589	1390.66	26.6667	460210
col5_row3_field04_out_frame251_y30_x505_track500_len298	37	121.56	1340.24	15	172190
col5_row3_field04_out_frame251_y30_x505_track500_len298	45	128.737	1460.68	23.3333	339010
col5_row3_field04_out_frame251_y30_x505_track500_len298	53	129.224	1468.98	30	356450
col5_row3_field04_out_frame251_y30_x505_track500_len298	58	112.178	1188.13	31.6667	454080
col5_row3_field04_out_frame251_y30_x505_track500_len298	65	122.528	1356.29	8.33333	77910
col5_row3_field04_out_frame251_y30_x505_track500_len298	68	125.225	1401.31	18.3333	206270
col5_row3_field04_out_frame251_y30_x505_track500_len298	78	115.007	1233.35	8.33333	81440
col5_row3_field04_out_frame255_y1047_x766_track510_len81	5	110.318	1158.7	10	126980
col5_row3_field04_out_frame255_y1047_x766_track510_len81	12	95.0009	925.959	8.33333	132450
col5_row3_field04_out_frame265_y31_x279_track524_len262	3	125.243	1401.62	46.6667	653680
col5_row3_field04_out_frame265_y31_x279_track524_len262	8	129.545	1474.46	38.3333	580560
col5_row3_field04_out_frame265_y31_x279_track524_len262	11	124.126	1382.91	55	907140
col5_row3_field04_out_frame265_y31_x279_track524_len262	25	115.654	1243.77	23.3333	262870
col5_row3_field04_out_frame265_y31_x279_track524_len262	29	131.033	1499.94	6.66667	56940
col5_row3_field04_out_frame265_y31_x279_track524_len262	30	131.374	1505.8	35	588180
col5_row3_field04_out_frame268_y24_x440_track528_len251	1	80.1877	718.061	16.6667	191360
col5_row3_field04_out_frame268_y24_x440_track528_len251	21	97.1707	957.862	28.3333	263110
col5_row3_field04_out_frame268_y24_x440_track528_len251	34	94.605	920.177	11.6667	88890
col5_row3_field04_out_frame268_y24_x440_track528_len251	37	93.706	907.091	30	311750
col5_row3_field04_out_frame268_y24_x440_track528_len251	58	86.9583	810.899	18.3333	223650
col5_row3_field04_out_frame268_y24_x440_track528_len251	63	78.7687	699.085	11.6667	89920
col5_row3_field04_out_frame268_y24_x440_track528_len251	79	92.0643	883.359	51.6667	476280
col5_row3_field04_out_frame268_y30_x567_track526_len344	9	135.151	1571.19	6.66667	47000
col5_row3_field04_out_frame268_y30_x567_track526_len344	13	137.361	1609.89	38.3333	582810
col5_row3_field04_out_frame268_y30_x567_track526_len344	34	139.243	1643.08	36.6667	334210
col5_row3_field04_out_frame268_y30_x567_track526_len344	43	136.152	1588.68	23.3333	212910
col5_row3_field04_out_frame268_y30_x567_track526_len344	55	133.012	1534.04	35	249450
col5_row3_field04_out_frame268_y30_x567_track526_len344	94	144.35	1734.3	96.6667	987780
col5_row3_field04_out_frame268_y30_x567_track526_len344	147	144.039	1728.7	13.3333	91610
col5_row3_field04_out_frame268_y30_x567_track526_len344	156	146.578	1774.6	10	68320
col5_row3_field04_out_frame27_y691_x1248_track135_len151	3	100.534	1008.03	16.6667	151620
col5_row3_field04_out_frame27_y691_x1248_track135_len151	15	104.386	1066.5	48.3333	591370
col5_row3_field04_out_frame286_y861_x534_track546_len90	6	82.9159	755.018	28.3333	329860
col5_row3_field04_out_frame286_y861_x534_track546_len90	31	88.4481	831.827	26.6667	184380
col5_row3_field04_out_frame288_y131_x32_track547_len99	3	130.97	1498.84	25	300830
col5_row3_field04_out_frame288_y131_x32_track547_len99	12	129.831	1479.34	18.3333	185300
col5_row3_field04_out_frame290_y24_x543_track550_len235	8	115.192	1236.32	73.3333	1086230
col5_row3_field04_out_frame290_y24_x543_track550_len235	29	117.769	1278.04	35	396080
col5_row3_field04_out_frame290_y24_x543_track550_len235	46	115.1	1234.85	5	26330
col5_row3_field04_out_frame305_y38_x428_track560_len174	3	101.607	1024.21	8.33333	82750
col5_row3_field04_out_frame305_y38_x428_track560_len174	7	101.529	1023.03	13.3333	165330
col5_row3_field04_out_frame305_y38_x428_track560_len174	20	106.126	1093.29	43.3333	540930
col5_row3_field04_out_frame305_y38_x428_track560_len174	43	107.607	1116.25	25	296670
col5_row3_field04_out_frame305_y38_x428_track560_len174	53	127.155	1433.84	13.3333	98740
col5_row3_field04_out_frame329_y35_x544_track583_len283	2	98.3275	975.018	10	69380
col5_row3_field04_out_frame329_y35_x544_track583_len283	42	106.547	1099.79	15	126550
col5_row3_field04_out_frame329_y35_x544_track583_len283	91	108.712	1133.49	20	233260
col5_row3_field04_out_frame332_y606_x34_track590_len223	5	114.421	1223.93	11.6667	102960
col5_row3_field04_out_frame332_y606_x34_track590_len223	8	108.343	1127.72	10	75420
col5_row3_field04_out_frame332_y606_x34_track590_len223	26	123.006	1364.24	66.6667	732170
col5_row3_field04_out_frame332_y606_x34_track590_len223	38	124.258	1385.12	11.6667	71540
col5_row3_field04_out_frame332_y606_x34_track590_len223	43	135.372	1575.05	6.66667	38540
col5_row3_field04_out_frame332_y606_x34_track590_len223	47	129.259	1469.57	78.3333	1.3594e+06
col5_row3_field04_out_frame332_y606_x34_track590_len223	66	128.506	1456.75	5	30550
col5_row3_field04_out_frame334_y24_x209_track593_len70	1	79.9626	715.039	13.3333	241390
col5_row3_field04_out_frame334_y24_x209_track593_len70	8	87.9116	824.269	6.66667	95810
col5_row3_field04_out_frame337_y35_x635_track597_len275	8	130.623	1492.9	11.6667	146580
col5_row3_field04_out_frame337_y35_x635_track597_len275	14	136.788	1599.82	10	97580
col5_row3_field04_out_frame337_y35_x635_track597_len275	16	125.861	1412	81.6667	1210170
col5_row3_field04_out_frame337_y35_x635_track597_len275	37	131.574	1509.22	86.6667	943690
col5_row3_field04_out_frame337_y35_x635_track597_len275	61	144.006	1728.11	55	602350
col5_row3_field04_out_frame337_y35_x635_track597_len275	85	140.995	1674.19	148.333	1750560
col5_row3_field04_out_frame340_y30_x868_track601_len263	1	91.3524	873.133	35	395120
col5_row3_field04_out_frame340_y30_x868_track601_len263	6	94.5717	919.691	43.3333	607060
col5_row3_field04_out_frame340_y30_x868_track601_len263	12	100.758	1011.4	16.6667	168160
col5_row3_field04_out_frame340_y30_x868_track601_len263	18	117.338	1271.04	46.6667	700630
col5_row3_field04_out_frame340_y30_x868_track601_len263	30	104.031	1061.07	13.3333	124970
col5_row3_field04_out_frame340_y30_x868_track601_len263	35	107.88	1120.5	13.3333	104730
col5_row3_field04_out_frame341_y1040_x896_track602_len140	1	134.575	1561.15	8.33333	115100
col5_row3_field04_out_frame341_y1040_x896_track602_len140	6	132.62	1527.26	10	112130
col5_row3_field04_out_frame341_y1040_x896_track602_len140	9	137.519	1612.66	10	101960
col5_row3_field04_out_frame341_y1040_x896_track602_len140	16	137.606	1614.2	13.3333	146095
col5_row3_field04_out_frame341_y1040_x896_track602_len140	24	134.556	1560.82	20	242520
col5_row3_field04_out_frame341_y1040_x896_track602_len140	40	140.505	1665.47	43.3333	464330
col5_row3_field04_out_frame352_y263_x30_track614_len241	1	123.187	1367.25	10	82630
col5_row3_field04_out_frame352_y263_x30_track614_len241	16	91.3156	872.605	31.6667	496290
col5_row3_field04_out_frame352_y263_x30_track614_len241	21	101.304	1019.62	23.3333	249800
col5_row3_field04_out_frame352_y263_x30_track614_len241	27	110.062	1154.66	30	310460
col5_row3_field04_out_frame352_y263_x30_track614_len241	48	113.218	1204.68	51.6667	565860
col5_row3_field04_out_frame352_y263_x30_track614_len241	60	105.835	1088.79	20	168640
col5_row3_field04_out_frame365_y33_x772_track635_len247	10	108.153	1124.76	35	452280
col5_row3_field04_out_frame365_y33_x772_track635_len247	20	116.71	1260.85	66.6667	710380
col5_row3_field04_out_frame365_y33_x772_track635_len247	25	114.229	1220.86	71.6667	795070
col5_row3_field04_out_frame365_y33_x772_track635_len247	38	123.412	1371	43.3333	404910
col5_row3_field04_out_frame366_y30_x573_track636_len246	3	119.875	1312.48	45	1.5089e+06
col5_row3_field04_out_frame366_y30_x573_track636_len246	9	124.152	1383.34	31.6667	604290
col5_row3_field04_out_frame366_y30_x573_track636_len246	12	131.213	1503.02	28.3333	477300
col5_row3_field04_out_frame366_y30_x573_track636_len246	21	147.833	1797.45	11.6667	145070
col5_row3_field04_out_frame366_y30_x573_track636_len246	27	143.118	1712.15	61.6667	1149610
col5_row3_field04_out_frame366_y30_x573_track636_len246	43	138.746	1634.29	83.3333	2.08295e+06
col5_row3_field04_out_frame373_y1048_x971_track651_len65	1	135.473	1576.82	20	383250
col5_row3_field04_out_frame373_y1048_x971_track651_len65	4	135.194	1571.93	30	516390
col5_row3_field04_out_frame380_y144_x30_track666_len232	9	97.2457	958.971	26.6667	291910
col5_row3_field04_out_frame380_y144_x30_track666_len232	18	96.5779	949.11	8.33333	62630
col5_row3_field04_out_frame380_y144_x30_track666_len232	31	94.4868	918.452	65	571710
col5_row3_field04_out_frame380_y144_x30_track666_len232	47	102.194	1033.09	53.3333	823515
col5_row3_field04_out_frame380_y144_x30_track666_len232	70	93.8216	908.771	43.3333	735810
col5_row3_field04_out_frame380_y31_x729_track667_len198	0	106.893	1105.15	20	188900
col5_row3_field04_out_frame380_y31_x729_track667_len198	4	108.824	1135.24	48.3333	687510
col5_row3_field04_out_frame380_y31_x729_track667_len198	10	113.869	1215.09	165	2666930
col5_row3_field04_out_frame388_y32_x948_track678_len98	0	96.3949	946.414	21.6667	247760
col5_row3_field04_out_frame388_y32_x948_track678_len98	3	92.6018	891.105	30	389760
col5_row3_field04_out_frame388_y32_x948_track678_len98	6	98.2389	973.7	8.33333	77165
col5_row3_field04_out_frame391_y954_x28_track682_len111	5	101.644	1024.76	20	244420
col5_row3_field04_out_frame391_y954_x28_track682_len111	24	98.9436	984.195	45	658670
col5_row3_field04_out_frame396_y26_x572_track689_len216	6	87.491	818.361	28.3333	271320
col5_row3_field04_out_frame396_y26_x572_track689_len216	19	74.0379	637.061	15	148590
col5_row3_field04_out_frame396_y26_x572_track689_len216	33	95.4115	931.968	23.3333	211080
col5_row3_field04_out_frame396_y26_x572_track689_len216	38	90.6234	862.702	13.3333	94570
col5_row3_field04_out_frame396_y26_x572_track689_len216	51	94.1052	912.893	10	64535
col5_row3_field04_out_frame396_y26_x572_track689_len216	60	92.0523	883.185	16.6667	118240
col5_row3_field04_out_frame396_y26_x572_track689_len216	66	94.0935	912.724	6.66667	36550
col5_row3_field04_out_frame396_y420_x1014_track690_len90	5	81.9435	741.774	5	21350
col5_row3_field04_out_frame396_y420_x1014_track690_len90	12	97.9403	969.264	16.6667	131010
col5_row3_field04_out_frame398_y33_x717_track691_len108	3	145.427	1753.75	18.3333	172780
col5_row3_field04_out_frame398_y33_x717_track691_len108	15	162.554	2072.5	18.3333	131560
col5_row3_field04_out_frame398_y33_x717_track691_len108	24	150.026	1837.59	11.6667	86760
col5_row3_field04_out_frame408_y1046_x960_track700_len204	13	141.228	1678.34	5	41070
col5_row3_field04_out_frame408_y1046_x960_track700_len204	32	144.884	1743.94	13.3333	129390
col5_row3_field04_out_frame408_y1046_x960_track700_len204	38	150.081	1838.6	13.3333	98960
col5_row3_field04_out_frame412_y741_x29_track704_len200	13	124.209	1384.3	35	804140
col5_row3_field04_out_frame412_y741_x29_track704_len200	21	116.386	1255.6	30	496640
col5_row3_field04_out_frame412_y741_x29_track704_len200	26	120.645	1325.14	10	112530
col5_row3_field04_out_frame412_y741_x29_track704_len200	28	116.158	1251.91	10	96080
col5_row3_field04_out_frame412_y741_x29_track704_len200	29	118.469	1289.46	8.33333	68880
col5_row3_field04_out_frame412_y741_x29_track704_len200	31	114.261	1221.36	6.66667	66000
col5_row3_field04_out_frame414_y23_x936_track708_len198	2	97.8656	968.156	8.33333	51590
col5_row3_field04_out_frame414_y23_x936_track708_len198	12	103.824	1057.9	21.6667	191810
col5_row3_field04_out_frame414_y23_x936_track708_len198	18	103.182	1048.1	65	667870
col5_row3_field04_out_frame42_y34_x391_track161_len114	3	111.918	1184	8.33333	83410
col5_row3_field04_out_frame42_y34_x391_track161_len114	9	112.108	1187	56.6667	849880
col5_row3_field04_out_frame42_y34_x391_track161_len114	18	99.032	985.516	8.33333	74835
col5_row3_field04_out_frame42_y34_x391_track161_len114	21	121.212	1334.5	5	31500
col5_row3_field04_out_frame433_y98_x150_track730_len179	11	101.407	1021.18	53.3333	652000
col5_row3_field04_out_frame433_y98_x150_track730_len179	23	100.756	1011.36	15	114200
col5_row3_field04_out_frame441_y774_x1004_track744_len129	1	82.1353	744.38	45	727730
col5_row3_field04_out_frame441_y774_x1004_track744_len129	7	93.6116	905.721	31.6667	338010
col5_row3_field04_out_frame447_y826_x1042_track749_len105	2	90.0647	854.736	8.33333	59440
col5_row3_field04_out_frame447_y826_x1042_track749_len105	7	89.6884	849.384	5	30260
col5_row3_field04_out_frame464_y31_x776_track775_len148	2	83.141	758.094	15	138530
col5_row3_field04_out_frame464_y31_x776_track775_len148	15	85.6086	792.093	30	384300
col5_row3_field04_out_frame468_y1048_x974_track780_len144	0	91.889	880.836	6.66667	63830
col5_row3_field04_out_frame468_y1048_x974_track780_len144	3	97.1658	957.789	50	638080
col5_row3_field04_out_frame468_y1048_x974_track780_len144	10	84.6962	779.464	10	94050
col5_row3_field04_out_frame468_y1048_x974_track780_len144	19	105.13	1077.92	51.6667	697040
col5_row3_field04_out_frame468_y1048_x974_track780_len144	30	100.964	1014.49	6.66667	52480
col5_row3_field04_out_frame493_y528_x604_track813_len119	8	74.0197	636.827	30	601070
col5_row3_field04_out_frame493_y528_x604_track813_len119	21	84.4474	776.031	8.33333	88660
col5_row3_field04_out_frame493_y528_x604_track813_len119	32	90.256	857.461	26.6667	391990
col5_row3_field04_out_frame504_y598_x620_track833_len108	3	80.0034	715.587	53.3333	895980
col5_row3_field04_out_frame504_y598_x620_track833_len108	13	94.3758	916.834	8.33333	108530
col5_row3_field04_out_frame511_y28_x932_track846_len101	2	109.739	1149.58	20	346610
col5_row3_field04_out_frame511_y28_x932_track846_len101	10	108.486	1129.95	15	154400
col5_row3_field04_out_frame522_y1049_x101_track868_len90	5	103.229	1048.82	15	149490
col5_row3_field04_out_frame522_y1049_x101_track868_len90	15	106.922	1105.61	11.6667	84910
col5_row3_field04_out_frame522_y1049_x101_track868_len90	22	100.693	1010.42	56.6667	864280
col5_row3_field04_out_frame52_y174_x1244_track179_len99	7	128.631	1458.87	8.33333	71910
col5_row3_field04_out_frame52_y174_x1244_track179_len99	15	124.323	1386.2	10	110690
col5_row3_field04_out_frame534_y34_x296_track886_len78	4	119.845	1311.99	50	865215
col5_row3_field04_out_frame555_y28_x479_track909_len57	14	92.9321	895.877	35	335630
col5_row3_field04_out_frame558_y1051_x837_track912_len54	0	111.797	1182.08	16.6667	225620
col5_row3_field04_out_frame55_y461_x1234_track184_len147	0	136.857	1601.03	26.6667	313670
col5_row3_field04_out_frame55_y461_x1234_track184_len147	20	145.007	1746.15	6.66667	41070
col5_row3_field04_out_frame55_y461_x1234_track184_len147	27	150.699	1849.97	16.6667	117915
col5_row3_field04_out_frame55_y461_x1234_track184_len147	47	157.277	1972.42	25	225040
col5_row3_field04_out_frame68_y22_x538_track207_len194	1	106.889	1105.09	36.6667	494320
col5_row3_field04_out_frame68_y22_x538_track207_len194	29	108.275	1126.65	45	593520
col5_row3_field04_out_frame68_y22_x538_track207_len194	40	93.4732	903.713	18.3333	223610
col5_row3_field04_out_frame68_y22_x538_track207_len194	55	116.873	1263.49	18.3333	209680
col5_row3_field04_out_frame68_y22_x538_track207_len194	64	112.958	1200.54	41.6667	606190
col5_row3_field04_out_frame69_y29_x930_track210_len286	3	98.6483	979.793	13.3333	144150
col5_row3_field04_out_frame69_y29_x930_track210_len286	17	104.544	1068.94	6.66667	39760
col5_row3_field04_out_frame69_y29_x930_track210_len286	25	105.638	1085.75	18.3333	204450
col5_row3_field04_out_frame69_y29_x930_track210_len286	37	112.936	1200.19	21.6667	192420
col5_row3_field04_out_frame69_y29_x930_track210_len286	56	112.547	1193.99	25	266730
col5_row3_field04_out_frame92_y32_x514_track247_len232	1	126.916	1429.8	6.66667	63070
col5_row3_field04_out_frame92_y32_x514_track247_len232	8	136.331	1591.82	121.667	1788830
col5_row3_field04_out_frame92_y32_x514_track247_len232	48	143.442	1717.96	191.667	3159230
col5_row3_field04_out_frame97_y591_x30_track255_len515	8	118.292	1286.56	33.3333	729195
col5_row3_field04_out_frame97_y591_x30_track255_len515	31	123.293	1369.02	8.33333	93785
col5_row3_field04_out_frame97_y591_x30_track255_len515	32	126.633	1425.02	35	430200
col5_row3_field04_out_frame97_y591_x30_track255_len515	38	119.668	1309.08	63.3333	1.24336e+06
col5_row3_field04_out_frame97_y591_x30_track255_len515	43	122.915	1362.73	40	733270
col5_row3_field04_out_frame97_y591_x30_track255_len515	51	136.696	1598.21	25	283180
col5_row3_field04_out_frame97_y591_x30_track255_len515	56	140.969	1673.73	18.3333	198530
col5_row3_field04_out_frame97_y591_x30_track255_len515	57	138.859	1636.3	106.667	1.74624e+06
col5_row3_field05_out_frame0_y167_x267_track7_len67	1	144.962	1745.35	41.6667	686490
col5_row3_field05_out_frame0_y167_x267_track7_len67	12	154.38	1918.16	31.6667	384540
col5_row3_field05_out_frame0_y169_x434_track16_len140	0	202.604	2883.84	6.66667	89520
col5_row3_field05_out_frame0_y169_x434_track16_len140	14	217.583	3209.5	15	251900
col5_row3_field05_out_frame0_y169_x434_track16_len140	29	205.742	2951.11	21.6667	475240
col5_row3_field05_out_frame0_y169_x434_track16_len140	37	195.059	2724.27	8.33333	160740
col5_row3_field05_out_frame0_y226_x1005_track34_len71	2	146.381	1771.04	18.3333	301640
col5_row3_field05_out_frame0_y226_x1005_track34_len71	3	145.643	1757.66	70	1.33118e+06
col5_row3_field05_out_frame0_y241_x64_track40_len113	7	118.757	1294.17	21.6667	461790
col5_row3_field05_out_frame0_y241_x64_track40_len113	17	115.401	1239.69	26.6667	540210
col5_row3_field05_out_frame0_y241_x64_track40_len113	26	118.567	1291.06	48.3333	989130
col5_row3_field05_out_frame0_y287_x312_track19_len71	7	127.18	1434.26	38.3333	1.04647e+06
col5_row3_field05_out_frame0_y287_x312_track19_len71	14	120.66	1325.4	10	198200
col5_row3_field05_out_frame0_y28_x566_track50_len435	4	101.792	1027	6.66667	55840
col5_row3_field05_out_frame0_y28_x566_track50_len435	21	101.324	1019.92	35	843770
col5_row3_field05_out_frame0_y28_x566_track50_len435	25	100.217	1003.26	35	443240
col5_row3_field05_out_frame0_y28_x566_track50_len435	34	103.312	1050.09	10	81640
col5_row3_field05_out_frame0_y28_x566_track50_len435	41	108.666	1132.76	20	196050
col5_row3_field05_out_frame0_y28_x566_track50_len435	50	107.402	1113.06	13.3333	96230
col5_row3_field05_out_frame0_y28_x566_track50_len435	53	109.401	1144.28	41.6667	369670
col5_row3_field05_out_frame0_y28_x566_track50_len435	67	114.774	1229.6	18.3333	197960
col5_row3_field05_out_frame0_y28_x566_track50_len435	89	114.651	1227.62	41.6667	882800
col5_row3_field05_out_frame0_y426_x487_track10_len98	19	88.0679	826.468	8.33333	45040
col5_row3_field05_out_frame0_y426_x487_track10_len98	26	90.6713	863.385	8.33333	63000
col5_row3_field05_out_frame0_y438_x302_track14_len141	1	97.974	969.765	43.3333	692210
col5_row3_field05_out_frame0_y438_x302_track14_len141	10	94.6671	921.083	36.6667	615360
col5_row3_field05_out_frame0_y438_x302_track14_len141	24	107.919	1121.1	23.3333	232390
col5_row3_field05_out_frame0_y438_x302_track14_len141	25	112.614	1195.05	16.6667	178660
col5_row3_field05_out_frame0_y520_x1135_track23_len324	7	107.01	1106.97	8.33333	91305
col5_row3_field05_out_frame0_y520_x1135_track23_len324	20	115.363	1239.09	18.3333	223320
col5_row3_field05_out_frame0_y520_x1135_track23_len324	31	118.575	1291.19	56.6667	922130
col5_row3_field05_out_frame0_y520_x1135_track23_len324	44	125.971	1413.86	8.33333	65480
col5_row3_field05_out_frame0_y520_x1135_track23_len324	47	134.043	1551.9	28.3333	297050
col5_row3_field05_out_frame0_y631_x460_track21_len612	9	101.242	1018.68	45	558670
col5_row3_field05_out_frame0_y631_x460_track21_len612	21	109.388	1144.08	23.3333	237820
col5_row3_field05_out_frame0_y631_x460_track21_len612	30	108.297	1127	36.6667	463540
col5_row3_field05_out_frame0_y631_x460_track21_len612	33	120.283	1319.2	90	1182490
col5_row3_field05_out_frame0_y631_x460_track21_len612	60	133.708	1546.1	10	87540
col5_row3_field05_out_frame0_y631_x460_track21_len612	69	126.718	1426.45	8.33333	66020
col5_row3_field05_out_frame0_y631_x460_track21_len612	79	132.265	1521.13	15	141080
col5_row3_field05_out_frame0_y631_x460_track21_len612	91	142.095	1693.82	80	928790
col5_row3_field05_out_frame0_y631_x460_track21_len612	105	137.545	1613.12	71.6667	666270
col5_row3_field05_out_frame0_y631_x460_track21_len612	117	139.961	1655.82	11.6667	86610
col5_row3_field05_out_frame0_y631_x460_track21_len612	119	136.982	1603.23	28.3333	235730
col5_row3_field05_out_frame0_y631_x460_track21_len612	130	119.056	1299.06	126.667	1.46055e+06
col5_row3_field05_out_frame0_y637_x666_track6_len371	4	95.3698	931.357	31.6667	522600
col5_row3_field05_out_frame0_y637_x666_track6_len371	11	94.0567	912.189	43.3333	571340
col5_row3_field05_out_frame0_y637_x666_track6_len371	22	95.3963	931.745	163.333	1998940
col5_row3_field05_out_frame0_y637_x666_track6_len371	76	98.1036	971.689	200	2937330
col5_row3_field05_out_frame0_y637_x666_track6_len371	120	103.118	1047.14	18.3333	170830
col5_row3_field05_out_frame0_y722_x567_track25_len150	1	97.015	955.561	31.6667	296130
col5_row3_field05_out_frame0_y722_x567_track25_len150	11	94.5276	919.048	30	612860
col5_row3_field05_out_frame0_y767_x792_track36_len578	2	99.2023	988.059	20	174350
col5_row3_field05_out_frame0_y767_x792_track36_len578	36	108.698	1133.27	23.3333	278530
col5_row3_field05_out_frame0_y767_x792_track36_len578	54	103.915	1059.29	26.6667	225170
col5_row3_field05_out_frame0_y767_x792_track36_len578	79	102.993	1045.23	63.3333	1.01534e+06
col5_row3_field05_out_frame0_y767_x792_track36_len578	112	115.763	1245.53	8.33333	46420
col5_row3_field05_out_frame0_y767_x792_track36_len578	118	121.274	1335.53	76.6667	1.13703e+06
col5_row3_field05_out_frame0_y767_x792_track36_len578	133	117.799	1278.54	45	460400
col5_row3_field05_out_frame0_y767_x792_track36_len578	143	118.273	1286.26	26.6667	190820
col5_row3_field05_out_frame0_y767_x792_track36_len578	149	124.602	1390.87	76.6667	1.03156e+06
col5_row3_field05_out_frame0_y767_x792_track36_len578	171	124.446	1388.26	26.6667	322120
col5_row3_field05_out_frame0_y767_x792_track36_len578	184	123.314	1369.37	31.6667	285100
col5_row3_field05_out_frame0_y767_x792_track36_len578	196	119.443	1305.39	66.6667	729340
col5_row3_field05_out_frame0_y767_x792_track36_len578	219	127.852	1445.64	141.667	1499560
col5_row3_field05_out_frame0_y791_x402_track28_len316	3	106.398	1097.48	28.3333	376360
col5_row3_field05_out_frame0_y791_x402_track28_len316	11	107.955	1121.66	53.3333	1.16169e+06
col5_row3_field05_out_frame0_y791_x402_track28_len316	16	128.022	1448.53	80	1322390
col5_row3_field05_out_frame0_y791_x402_track28_len316	38	135.179	1571.67	96.6667	1621885
col5_row3_field05_out_frame0_y791_x402_track28_len316	73	142.128	1694.42	16.6667	183020
col5_row3_field05_out_frame0_y812_x1039_track32_len155	7	139.694	1651.07	13.3333	194310
col5_row3_field05_out_frame0_y812_x1039_track32_len155	15	127.303	1436.34	18.3333	288380
col5_row3_field05_out_frame0_y812_x1039_track32_len155	27	131.355	1505.46	21.6667	335700
col5_row3_field05_out_frame0_y842_x1145_track43_len198	0	89.4551	846.073	10	201260
col5_row3_field05_out_frame0_y842_x1145_track43_len198	9	90.0577	854.637	26.6667	585810
col5_row3_field05_out_frame0_y842_x1145_track43_len198	14	89.2179	842.71	6.66667	77400
col5_row3_field05_out_frame0_y842_x1145_track43_len198	19	89.4964	846.658	38.3333	756200
col5_row3_field05_out_frame0_y842_x1145_track43_len198	31	97.4061	961.344	20	414325
col5_row3_field05_out_frame0_y842_x673_track29_len214	1	114.858	1230.95	16.6667	257820
col5_row3_field05_out_frame0_y842_x673_track29_len214	12	119.967	1313.99	21.6667	285520
col5_row3_field05_out_frame0_y842_x673_track29_len214	20	112.309	1190.2	61.6667	1.04329e+06
col5_row3_field05_out_frame0_y842_x673_track29_len214	32	116.612	1259.26	8.33333	72580
col5_row3_field05_out_frame0_y842_x673_track29_len214	35	125.097	1399.17	38.3333	417180
col5_row3_field05_out_frame0_y842_x673_track29_len214	49	132.662	1527.99	36.6667	529680
col5_row3_field05_out_frame0_y857_x877_track49_len133	9	79.0619	702.993	11.6667	61750
col5_row3_field05_out_frame0_y878_x175_track27_len293	3	104.662	1070.74	61.6667	775830
col5_row3_field05_out_frame0_y878_x175_track27_len293	25	104.373	1066.31	63.3333	881410
col5_row3_field05_out_frame0_y878_x175_track27_len293	86	115.376	1239.29	36.6667	362160
col5_row3_field05_out_frame0_y878_x318_track38_len203	0	122.653	1358.36	53.3333	638930
col5_row3_field05_out_frame0_y878_x318_track38_len203	20	128.889	1463.26	25	210235
col5_row3_field05_out_frame0_y878_x318_track38_len203	24	132.404	1523.53	13.3333	117260
col5_row3_field05_out_frame0_y928_x1067_track42_len195	2	94.6125	920.286	13.3333	125140
col5_row3_field05_out_frame0_y928_x1067_track42_len195	14	96.3835	946.246	10	64970
col5_row3_field05_out_frame0_y941_x1199_track13_len181	8	139.589	1649.22	28.3333	277780
col5_row3_field05_out_frame0_y941_x1199_track13_len181	21	144.024	1728.43	25	183670
col5_row3_field05_out_frame0_y941_x1199_track13_len181	59	139.28	1643.74	53.3333	709720
col5_row3_field05_out_frame0_y941_x1199_track13_len181	98	140.273	1661.35	21.6667	241650
col5_row3_field05_out_frame0_y983_x724_track2_len283	3	92.3229	887.083	16.6667	184760
col5_row3_field05_out_frame0_y983_x724_track2_len283	13	95.4033	931.848	28.3333	306440
col5_row3_field05_out_frame0_y983_x724_track2_len283	29	94.1295	913.248	38.3333	452830
col5_row3_field05_out_frame0_y983_x724_track2_len283	49	93.2	899.755	8.33333	53100
col5_row3_field05_out_frame0_y983_x724_track2_len283	54	91.3317	872.835	15	119890
col5_row3_field05_out_frame0_y983_x724_track2_len283	83	97.8186	967.458	45	717340
col5_row3_field05_out_frame0_y983_x724_track2_len283	97	107.914	1121.03	58.3333	644720
col5_row3_field05_out_frame138_y1048_x783_track259_len173	33	94.6588	920.962	25	264110
col5_row3_field05_out_frame138_y1048_x783_track259_len173	43	102.954	1044.64	25	258300
col5_row3_field05_out_frame139_y805_x201_track260_len278	1	51.8232	373.066	6.66667	60920
col5_row3_field05_out_frame139_y805_x201_track260_len278	5	83.3334	760.727	13.3333	134830
col5_row3_field05_out_frame139_y805_x201_track260_len278	18	97.483	962.484	25	222910
col5_row3_field05_out_frame139_y805_x201_track260_len278	46	105.387	1081.89	18.3333	133550
col5_row3_field05_out_frame139_y805_x201_track260_len278	55	101.615	1024.32	35	492690
col5_row3_field05_out_frame139_y805_x201_track260_len278	75	98.1789	972.808	58.3333	643410
col5_row3_field05_out_frame143_y299_x1242_track261_len102	7	92.6402	891.659	8.33333	95940
col5_row3_field05_out_frame143_y299_x1242_track261_len102	14	105.872	1089.36	8.33333	70730
col5_row3_field05_out_frame144_y987_x227_track262_len468	41	91.8237	879.897	33.3333	203760
col5_row3_field05_out_frame144_y987_x227_track262_len468	93	97.1145	957.031	23.3333	148760
col5_row3_field05_out_frame144_y987_x227_track262_len468	126	101.41	1021.23	11.6667	72870
col5_row3_field05_out_frame144_y987_x227_track262_len468	140	87.48	818.207	48.3333	429540
col5_row3_field05_out_frame144_y987_x227_track262_len468	153	93.4597	903.518	30	251560
col5_row3_field05_out_frame144_y987_x227_track262_len468	160	69.0322	573.559	16.6667	164130
col5_row3_field05_out_frame156_y1043_x125_track271_len119	14	122.398	1354.13	28.3333	543240
col5_row3_field05_out_frame156_y1043_x125_track271_len119	16	131.028	1499.84	40	611880
col5_row3_field05_out_frame169_y1052_x193_track284_len337	42	104.875	1074	58.3333	780500
col5_row3_field05_out_frame169_y1052_x193_track284_len337	59	109.707	1149.09	56.6667	568000
col5_row3_field05_out_frame169_y1052_x193_track284_len337	81	115.287	1237.86	26.6667	261020
col5_row3_field05_out_frame169_y1052_x193_track284_len337	100	117.414	1272.28	8.33333	52000
col5_row3_field05_out_frame169_y1052_x193_track284_len337	102	113.553	1210.03	10	72800
col5_row3_field05_out_frame169_y1052_x193_track284_len337	105	118.51	1290.13	18.3333	152480
col5_row3_field05_out_frame169_y1052_x193_track284_len337	118	121.525	1339.67	60	518690
col5_row3_field05_out_frame169_y1052_x193_track284_len337	140	124.855	1395.11	41.6667	383370
col5_row3_field05_out_frame16_y393_x29_track94_len153	12	165.564	2130.33	63.3333	1.29518e+06
col5_row3_field05_out_frame16_y393_x29_track94_len153	24	179.377	2402.44	36.6667	501460
col5_row3_field05_out_frame16_y393_x29_track94_len153	45	172.649	2268.54	25	326330
col5_row3_field05_out_frame173_y24_x991_track289_len56	3	93.5336	904.59	26.6667	506360
col5_row3_field05_out_frame173_y24_x991_track289_len56	8	96.5468	948.652	5	38240
col5_row3_field05_out_frame176_y1049_x727_track292_len69	23	145.781	1760.16	8.33333	65580
col5_row3_field05_out_frame177_y1053_x142_track296_len96	0	104.883	1074.13	18.3333	190160
col5_row3_field05_out_frame177_y1053_x142_track296_len96	3	110.883	1167.6	8.33333	71180
col5_row3_field05_out_frame177_y1053_x142_track296_len96	6	112.182	1188.18	30	312850
col5_row3_field05_out_frame196_y860_x581_track311_len255	11	86.4679	804.049	21.6667	368680
col5_row3_field05_out_frame196_y860_x581_track311_len255	77	102.913	1044.02	40	419150
col5_row3_field05_out_frame196_y860_x581_track311_len255	134	89.0484	840.309	21.6667	204750
col5_row3_field05_out_frame197_y1048_x90_track315_len193	4	104.665	1070.78	5	32180
col5_row3_field05_out_frame197_y1048_x90_track315_len193	10	114.303	1222.05	240	3069240
col5_row3_field05_out_frame197_y122_x982_track318_len108	12	116.285	1253.96	21.6667	414130
col5_row3_field05_out_frame197_y122_x982_track318_len108	18	117.083	1266.9	10	154140
col5_row3_field05_out_frame1_y217_x592_track61_len611	19	95.6292	935.16	5	27680
col5_row3_field05_out_frame1_y217_x592_track61_len611	48	117.396	1271.98	8.33333	59300
col5_row3_field05_out_frame1_y217_x592_track61_len611	50	116.329	1254.68	20	289200
col5_row3_field05_out_frame1_y217_x592_track61_len611	61	116.005	1249.45	8.33333	47960
col5_row3_field05_out_frame1_y217_x592_track61_len611	88	119.253	1302.27	21.6667	208450
col5_row3_field05_out_frame1_y217_x592_track61_len611	99	135.116	1570.58	11.6667	75940
col5_row3_field05_out_frame1_y217_x592_track61_len611	112	132.265	1521.13	30	271120
col5_row3_field05_out_frame1_y217_x592_track61_len611	158	123.258	1368.43	31.6667	272740
col5_row3_field05_out_frame1_y217_x592_track61_len611	168	128.996	1465.09	10	65410
col5_row3_field05_out_frame1_y217_x592_track61_len611	173	120.372	1320.66	8.33333	58940
col5_row3_field05_out_frame1_y217_x592_track61_len611	177	104.664	1070.77	91.6667	898480
col5_row3_field05_out_frame1_y217_x592_track61_len611	233	136.58	1596.18	93.3333	933695
col5_row3_field05_out_frame200_y445_x1237_track320_len96	0	122.099	1349.17	8.33333	137880
col5_row3_field05_out_frame200_y445_x1237_track320_len96	5	121.317	1336.24	13.3333	199470
col5_row3_field05_out_frame200_y445_x1237_track320_len96	8	126.444	1421.84	46.6667	832350
col5_row3_field05_out_frame207_y31_x1185_track324_len109	8	136.649	1597.38	11.6667	131040
col5_row3_field05_out_frame207_y31_x1185_track324_len109	9	152.099	1875.8	20	257660
col5_row3_field05_out_frame207_y31_x1185_track324_len109	23	148.922	1817.36	21.6667	298670
col5_row3_field05_out_frame20_y778_x28_track100_len592	12	102.101	1031.68	48.3333	885680
col5_row3_field05_out_frame20_y778_x28_track100_len592	21	120.004	1314.61	15	106830
col5_row3_field05_out_frame20_y778_x28_track100_len592	25	118.78	1294.53	11.6667	116620
col5_row3_field05_out_frame20_y778_x28_track100_len592	40	114.421	1223.93	11.6667	126620
col5_row3_field05_out_frame20_y778_x28_track100_len592	42	117.247	1269.55	21.6667	267430
col5_row3_field05_out_frame20_y778_x28_track100_len592	44	114.491	1225.06	63.3333	811890
col5_row3_field05_out_frame20_y778_x28_track100_len592	53	111.144	1171.73	8.33333	61240
col5_row3_field05_out_frame20_y778_x28_track100_len592	55	118.617	1291.88	13.3333	100760
col5_row3_field05_out_frame20_y778_x28_track100_len592	66	116.702	1260.72	5	32250
col5_row3_field05_out_frame211_y1048_x595_track327_len401	1	92.6459	891.742	30	563700
col5_row3_field05_out_frame211_y1048_x595_track327_len401	9	96.0058	940.689	31.6667	391820
col5_row3_field05_out_frame211_y1048_x595_track327_len401	23	95.2728	929.937	121.667	1509530
col5_row3_field05_out_frame211_y1048_x595_track327_len401	50	89.9358	852.902	36.6667	403630
col5_row3_field05_out_frame211_y1048_x595_track327_len401	57	86.7223	807.6	41.6667	592210
col5_row3_field05_out_frame211_y1048_x595_track327_len401	89	87.9159	824.33	58.3333	804200
col5_row3_field05_out_frame211_y1048_x595_track327_len401	96	89.9489	853.088	20	138770
col5_row3_field05_out_frame211_y1048_x595_track327_len401	107	99.5406	993.117	10	70520
col5_row3_field05_out_frame238_y451_x201_track352_len374	6	86.2573	801.113	48.3333	671520
col5_row3_field05_out_frame238_y451_x201_track352_len374	27	91.7094	878.256	71.6667	797070
col5_row3_field05_out_frame238_y451_x201_track352_len374	56	86.7964	808.635	76.6667	868890
col5_row3_field05_out_frame238_y451_x201_track352_len374	86	94.4317	917.65	16.6667	163450
col5_row3_field05_out_frame238_y451_x201_track352_len374	97	94.0868	912.626	55	526900
col5_row3_field05_out_frame238_y451_x201_track352_len374	105	95.1549	928.211	20	172500
col5_row3_field05_out_frame240_y1049_x638_track355_len372	1	95.297	930.291	18.3333	146550
col5_row3_field05_out_frame240_y1049_x638_track355_len372	10	92.6917	892.404	28.3333	292500
col5_row3_field05_out_frame240_y1049_x638_track355_len372	39	78.4194	694.441	8.33333	62240
col5_row3_field05_out_frame240_y1049_x638_track355_len372	47	71.2904	601.93	36.6667	340300
col5_row3_field05_out_frame240_y1049_x638_track355_len372	55	66.5004	542.295	5	30180
col5_row3_field05_out_frame243_y383_x224_track359_len369	1	82.8895	754.656	38.3333	652150
col5_row3_field05_out_frame243_y383_x224_track359_len369	19	83.7786	766.831	5	26800
col5_row3_field05_out_frame243_y383_x224_track359_len369	27	90.0362	854.329	78.3333	883160
col5_row3_field05_out_frame243_y383_x224_track359_len369	40	97.2218	958.617	16.6667	170230
col5_row3_field05_out_frame243_y383_x224_track359_len369	46	92.7606	893.399	18.3333	224340
col5_row3_field05_out_frame243_y383_x224_track359_len369	57	88.798	836.768	13.3333	121990
col5_row3_field05_out_frame243_y383_x224_track359_len369	61	89.6903	849.412	13.3333	146100
col5_row3_field05_out_frame243_y383_x224_track359_len369	63	96.0898	941.925	21.6667	225690
col5_row3_field05_out_frame243_y383_x224_track359_len369	69	93.6956	906.941	15	149460
col5_row3_field05_out_frame244_y835_x28_track360_len368	0	100.73	1010.97	8.33333	109060
col5_row3_field05_out_frame244_y835_x28_track360_len368	4	94.4745	918.273	20	228400
col5_row3_field05_out_frame244_y835_x28_track360_len368	7	103.296	1049.85	10	81820
col5_row3_field05_out_frame244_y835_x28_track360_len368	19	103.084	1046.62	33.3333	507710
col5_row3_field05_out_frame244_y835_x28_track360_len368	25	108.564	1131.17	51.6667	872660
col5_row3_field05_out_frame244_y835_x28_track360_len368	30	111.509	1177.51	55	462690
col5_row3_field05_out_frame244_y835_x28_track360_len368	48	112.278	1189.71	16.6667	134570
col5_row3_field05_out_frame244_y835_x28_track360_len368	53	106.313	1096.18	15	152390
col5_row3_field05_out_frame248_y1050_x114_track366_len364	17	74.7429	646.182	8.33333	70860
col5_row3_field05_out_frame248_y1050_x114_track366_len364	48	72.97	623.328	10	62220
col5_row3_field05_out_frame248_y1050_x114_track366_len364	74	75.866	660.801	23.3333	167100
col5_row3_field05_out_frame248_y1050_x114_track366_len364	109	63.5046	506.067	13.3333	89650
col5_row3_field05_out_frame248_y1050_x114_track366_len364	115	63.3122	503.769	11.6667	68090
col5_row3_field05_out_frame248_y1050_x114_track366_len364	127	73.2499	626.918	6.66667	36650
col5_row3_field05_out_frame269_y41_x1080_track386_len104	1	138.343	1627.18	76.6667	1.66756e+06
col5_row3_field05_out_frame269_y41_x1080_track386_len104	17	139.952	1655.66	5	44790
col5_row3_field05_out_frame273_y842_x31_track393_len172	1	91.158	870.347	20	355545
col5_row3_field05_out_frame273_y842_x31_track393_len172	5	75.3339	653.861	5	34340
col5_row3_field05_out_frame273_y842_x31_track393_len172	24	115.68	1244.2	11.6667	97990
col5_row3_field05_out_frame273_y842_x31_track393_len172	28	112.632	1195.35	16.6667	179000
col5_row3_field05_out_frame273_y842_x31_track393_len172	37	110.551	1162.38	50	814790
col5_row3_field05_out_frame27_y258_x893_track107_len229	2	87.7113	821.453	38.3333	1.22277e+06
col5_row3_field05_out_frame27_y258_x893_track107_len229	31	95.4621	932.709	40	632560
col5_row3_field05_out_frame27_y258_x893_track107_len229	37	93.9244	910.264	13.3333	172140
col5_row3_field05_out_frame27_y258_x893_track107_len229	48	113.626	1211.2	16.6667	190100
col5_row3_field05_out_frame281_y702_x1250_track403_len331	6	97.2031	958.341	8.33333	68780
col5_row3_field05_out_frame281_y702_x1250_track403_len331	20	104.836	1073.41	10	103540
col5_row3_field05_out_frame281_y702_x1250_track403_len331	22	109.066	1139.03	5	34510
col5_row3_field05_out_frame281_y702_x1250_track403_len331	26	99.9887	999.831	31.6667	462870
col5_row3_field05_out_frame281_y702_x1250_track403_len331	42	83.5609	763.844	5	31300
col5_row3_field05_out_frame281_y702_x1250_track403_len331	45	93.0943	898.224	35	569310
col5_row3_field05_out_frame281_y702_x1250_track403_len331	52	105.971	1090.89	10	87980
col5_row3_field05_out_frame281_y702_x1250_track403_len331	56	98.4024	976.132	31.6667	390260
col5_row3_field05_out_frame281_y702_x1250_track403_len331	60	107.173	1109.5	18.3333	263460
col5_row3_field05_out_frame284_y982_x31_track406_len283	1	102.345	1035.37	8.33333	94890
col5_row3_field05_out_frame284_y982_x31_track406_len283	12	101.838	1027.7	6.66667	69080
col5_row3_field05_out_frame28_y176_x724_track109_len153	5	101.104	1016.6	8.33333	95230
col5_row3_field05_out_frame28_y176_x724_track109_len153	7	95.7226	936.529	5	36570
col5_row3_field05_out_frame293_y823_x1246_track416_len319	42	90.316	858.316	23.3333	191280
[truncated: 4,646 more rows]

## Sheet: rab7a_rep3
id	burst_period_id	period_avg_nuc_area_um2	period_avg_nuc_vol_um3	length_min	auc
col5_row3_field01_out_frame0_y157_x623_track4_len212	3	108.876	1136.06	195	5245640
col5_row3_field01_out_frame0_y157_x623_track4_len212	28	115.797	1246.08	25	536920
col5_row3_field01_out_frame0_y159_x33_track33_len197	7	114.296	1221.92	6.66667	58360
col5_row3_field01_out_frame0_y159_x33_track33_len197	8	116.607	1259.18	16.6667	165850
col5_row3_field01_out_frame0_y159_x33_track33_len197	13	116.488	1257.26	33.3333	669150
col5_row3_field01_out_frame0_y168_x388_track7_len139	6	105.499	1083.6	8.33333	84130
col5_row3_field01_out_frame0_y168_x388_track7_len139	26	132.333	1522.3	61.6667	744200
col5_row3_field01_out_frame0_y168_x388_track7_len139	73	138.914	1637.26	50	566950
col5_row3_field01_out_frame0_y273_x854_track21_len268	1	99.8322	997.484	6.66667	59240
col5_row3_field01_out_frame0_y273_x854_track21_len268	8	101.61	1024.25	11.6667	124450
col5_row3_field01_out_frame0_y273_x854_track21_len268	39	99.0585	985.91	20	207780
col5_row3_field01_out_frame0_y273_x854_track21_len268	53	101.502	1022.62	36.6667	429680
col5_row3_field01_out_frame0_y273_x854_track21_len268	59	106.142	1093.54	18.3333	266090
col5_row3_field01_out_frame0_y273_x854_track21_len268	76	116.698	1260.66	6.66667	43740
col5_row3_field01_out_frame0_y384_x353_track9_len57	4	108.628	1132.17	18.3333	246190
col5_row3_field01_out_frame0_y384_x353_track9_len57	20	104.556	1069.11	16.6667	169180
col5_row3_field01_out_frame0_y399_x1000_track0_len273	10	119.043	1298.84	6.66667	95420
col5_row3_field01_out_frame0_y399_x1000_track0_len273	17	107.219	1110.22	21.6667	396880
col5_row3_field01_out_frame0_y399_x1000_track0_len273	22	109.21	1141.28	6.66667	77240
col5_row3_field01_out_frame0_y425_x757_track26_len173	44	127.944	1447.21	35	1.19039e+06
col5_row3_field01_out_frame0_y425_x757_track26_len173	58	128.808	1461.9	26.6667	573760
col5_row3_field01_out_frame0_y47_x856_track27_len161	1	82.6658	751.603	45	804020
col5_row3_field01_out_frame0_y47_x856_track27_len161	14	80.9415	728.21	11.6667	89530
col5_row3_field01_out_frame0_y47_x856_track27_len161	19	79.818	713.102	15	107990
col5_row3_field01_out_frame0_y47_x856_track27_len161	27	84.0456	770.5	30	474990
col5_row3_field01_out_frame0_y47_x856_track27_len161	43	91.679	877.819	11.6667	89310
col5_row3_field01_out_frame0_y586_x432_track2_len96	8	93.7397	907.581	20	206050
col5_row3_field01_out_frame0_y586_x432_track2_len96	12	91.9229	881.324	36.6667	733020
col5_row3_field01_out_frame0_y588_x289_track1_len720	1	86.8268	809.06	40	1.50422e+06
col5_row3_field01_out_frame0_y588_x289_track1_len720	5	96.046	941.281	16.6667	442870
col5_row3_field01_out_frame0_y588_x289_track1_len720	8	84.7098	779.651	40	2.15969e+06
col5_row3_field01_out_frame0_y588_x289_track1_len720	24	99.509	992.644	28.3333	1.19978e+06
col5_row3_field01_out_frame0_y588_x289_track1_len720	38	105.792	1088.13	16.6667	236025
col5_row3_field01_out_frame0_y588_x289_track1_len720	59	107.698	1117.66	150	2568810
col5_row3_field01_out_frame0_y588_x289_track1_len720	67	113.559	1210.12	73.3333	1.54129e+06
col5_row3_field01_out_frame0_y588_x289_track1_len720	75	121.236	1334.89	106.667	1.80771e+06
col5_row3_field01_out_frame0_y751_x69_track10_len63	10	146.977	1781.85	38.3333	1.61486e+06
col5_row3_field01_out_frame0_y751_x69_track10_len63	21	148.296	1805.9	10	145240
col5_row3_field01_out_frame0_y833_x867_track22_len128	14	149.555	1828.95	86.6667	2.98158e+06
col5_row3_field01_out_frame0_y839_x709_track34_len232	6	92.3789	887.89	18.3333	211990
col5_row3_field01_out_frame0_y839_x709_track34_len232	8	107.647	1116.87	13.3333	177230
col5_row3_field01_out_frame0_y839_x709_track34_len232	16	107.098	1108.33	38.3333	558750
col5_row3_field01_out_frame0_y839_x709_track34_len232	24	110.464	1161	13.3333	90620
col5_row3_field01_out_frame0_y839_x709_track34_len232	33	110.336	1158.98	15	107330
col5_row3_field01_out_frame0_y839_x709_track34_len232	47	99.8812	998.218	16.6667	143540
col5_row3_field01_out_frame0_y839_x709_track34_len232	50	100.655	1009.84	30	294870
col5_row3_field01_out_frame0_y85_x201_track11_len108	3	121.53	1339.75	8.33333	104430
col5_row3_field01_out_frame0_y85_x201_track11_len108	5	114.018	1217.47	25	454490
col5_row3_field01_out_frame0_y85_x201_track11_len108	14	122.499	1355.8	23.3333	522420
col5_row3_field01_out_frame0_y964_x980_track8_len103	3	132.298	1521.7	55	1.09813e+06
col5_row3_field01_out_frame109_y23_x157_track224_len583	4	104.701	1071.34	15	246070
col5_row3_field01_out_frame109_y23_x157_track224_len583	13	114.918	1231.92	18.3333	397320
col5_row3_field01_out_frame109_y23_x157_track224_len583	38	117.023	1265.91	8.33333	95800
col5_row3_field01_out_frame109_y23_x157_track224_len583	52	115.257	1237.37	23.3333	328470
col5_row3_field01_out_frame109_y23_x157_track224_len583	67	119.559	1307.3	11.6667	135600
col5_row3_field01_out_frame109_y23_x157_track224_len583	71	106.825	1104.1	31.6667	367910
col5_row3_field01_out_frame109_y23_x157_track224_len583	93	109.425	1144.66	23.3333	275030
col5_row3_field01_out_frame109_y23_x157_track224_len583	101	122.58	1357.15	81.6667	1467680
col5_row3_field01_out_frame109_y23_x157_track224_len583	119	126.65	1425.3	40	439710
col5_row3_field01_out_frame109_y23_x157_track224_len583	126	137.888	1619.17	35	439510
col5_row3_field01_out_frame109_y23_x157_track224_len583	137	143.006	1710.15	13.3333	115865
col5_row3_field01_out_frame109_y23_x157_track224_len583	141	134.792	1564.93	31.6667	469200
col5_row3_field01_out_frame109_y23_x157_track224_len583	149	139.948	1655.58	55	610380
col5_row3_field01_out_frame109_y23_x157_track224_len583	162	132.581	1526.58	15	142420
col5_row3_field01_out_frame109_y23_x157_track224_len583	168	135.972	1585.53	271.667	3.93799e+06
col5_row3_field01_out_frame109_y23_x157_track224_len583	207	125.788	1410.78	23.3333	310270
col5_row3_field01_out_frame109_y23_x157_track224_len583	213	128.187	1451.34	10	88850
col5_row3_field01_out_frame133_y36_x372_track252_len95	9	139.198	1642.29	13.3333	210280
col5_row3_field01_out_frame153_y30_x363_track269_len83	0	112.846	1198.76	53.3333	1.6174e+06
col5_row3_field01_out_frame153_y30_x363_track269_len83	3	117.349	1271.21	51.6667	1.03972e+06
col5_row3_field01_out_frame173_y765_x677_track288_len63	4	77.8991	687.54	28.3333	546850
col5_row3_field01_out_frame173_y765_x677_track288_len63	12	82.1612	744.732	5	36520
col5_row3_field01_out_frame180_y34_x168_track295_len153	12	139.636	1650.04	28.3333	418100
col5_row3_field01_out_frame180_y34_x168_track295_len153	16	124.937	1396.49	10	158590
col5_row3_field01_out_frame191_y38_x105_track304_len70	0	165.366	2126.53	26.6667	584330
col5_row3_field01_out_frame191_y38_x105_track304_len70	8	166.935	2156.86	5	52640
col5_row3_field01_out_frame193_y812_x34_track305_len112	3	127.21	1434.77	70	808880
col5_row3_field01_out_frame193_y812_x34_track305_len112	25	115.976	1248.97	21.6667	224870
col5_row3_field01_out_frame199_y529_x916_track310_len99	0	103.539	1053.55	8.33333	50520
col5_row3_field01_out_frame199_y529_x916_track310_len99	40	111.379	1175.45	35	322480
col5_row3_field01_out_frame1_y668_x738_track49_len62	2	109.598	1147.37	26.6667	339290
col5_row3_field01_out_frame1_y668_x738_track49_len62	19	83.7631	766.618	10	70270
col5_row3_field01_out_frame200_y29_x683_track311_len115	8	111.671	1180.08	6.66667	57470
col5_row3_field01_out_frame200_y29_x683_track311_len115	14	95.3882	931.627	6.66667	56930
col5_row3_field01_out_frame200_y29_x683_track311_len115	25	115.116	1235.1	20	235690
col5_row3_field01_out_frame200_y29_x683_track311_len115	45	105.101	1077.48	51.6667	867110
col5_row3_field01_out_frame200_y29_x683_track311_len115	63	121.236	1334.89	10	129140
col5_row3_field01_out_frame211_y31_x934_track323_len66	5	122.285	1352.26	5	55340
col5_row3_field01_out_frame211_y31_x934_track323_len66	8	131.069	1500.55	31.6667	559910
col5_row3_field01_out_frame211_y31_x934_track323_len66	16	122.738	1359.78	28.3333	585230
col5_row3_field01_out_frame218_y30_x749_track331_len106	14	117.798	1278.52	38.3333	502410
col5_row3_field01_out_frame21_y27_x1172_track95_len123	2	94.4784	918.33	18.3333	332930
col5_row3_field01_out_frame21_y27_x1172_track95_len123	8	95.8781	938.813	6.66667	43380
col5_row3_field01_out_frame21_y27_x1172_track95_len123	17	103.27	1049.44	11.6667	101370
col5_row3_field01_out_frame220_y38_x656_track335_len227	8	70.7305	594.854	8.33333	341790
col5_row3_field01_out_frame220_y38_x656_track335_len227	13	65.465	529.681	11.6667	219970
col5_row3_field01_out_frame220_y38_x656_track335_len227	23	98.0942	971.55	10	83850
col5_row3_field01_out_frame220_y38_x656_track335_len227	25	95.5702	934.294	8.33333	69110
col5_row3_field01_out_frame220_y38_x656_track335_len227	29	96.1447	942.731	11.6667	137140
col5_row3_field01_out_frame227_y60_x42_track340_len493	3	100.077	1001.16	41.6667	632550
col5_row3_field01_out_frame227_y60_x42_track340_len493	12	103.884	1058.83	8.33333	73310
col5_row3_field01_out_frame227_y60_x42_track340_len493	13	105.705	1086.79	50	787770
col5_row3_field01_out_frame227_y60_x42_track340_len493	26	109.803	1150.6	25	279100
col5_row3_field01_out_frame227_y60_x42_track340_len493	50	105.097	1077.42	183.333	2987090
col5_row3_field01_out_frame227_y60_x42_track340_len493	82	109.791	1150.41	118.333	3.1418e+06
col5_row3_field01_out_frame227_y60_x42_track340_len493	95	116.92	1264.25	51.6667	738990
col5_row3_field01_out_frame227_y60_x42_track340_len493	109	114.288	1221.8	73.3333	1182510
col5_row3_field01_out_frame227_y60_x42_track340_len493	117	122.208	1350.98	5	37990
col5_row3_field01_out_frame227_y783_x38_track341_len121	1	152.254	1878.68	20	376710
col5_row3_field01_out_frame227_y783_x38_track341_len121	11	153.825	1907.83	71.6667	1480060
col5_row3_field01_out_frame227_y783_x38_track341_len121	28	152.738	1887.65	11.6667	133910
col5_row3_field01_out_frame227_y783_x38_track341_len121	36	157.993	1985.89	5	38460
col5_row3_field01_out_frame227_y783_x38_track341_len121	39	137.99	1620.95	8.33333	102580
col5_row3_field01_out_frame227_y783_x38_track341_len121	43	150.948	1854.56	5	41350
col5_row3_field01_out_frame232_y177_x31_track349_len157	5	114.361	1222.97	11.6667	112100
col5_row3_field01_out_frame232_y177_x31_track349_len157	11	111.763	1181.54	28.3333	331200
col5_row3_field01_out_frame232_y177_x31_track349_len157	22	122.307	1352.63	28.3333	386620
col5_row3_field01_out_frame233_y403_x873_track350_len105	12	110.491	1161.43	46.6667	441000
col5_row3_field01_out_frame233_y403_x873_track350_len105	21	111.676	1180.15	8.33333	48730
col5_row3_field01_out_frame244_y41_x586_track359_len56	2	152.034	1874.62	40	722230
col5_row3_field01_out_frame244_y41_x586_track359_len56	29	125.046	1398.31	10	163270
col5_row3_field01_out_frame249_y624_x1249_track363_len60	0	117.438	1272.66	50	1.18045e+06
col5_row3_field01_out_frame249_y624_x1249_track363_len60	9	123.226	1367.89	21.6667	292890
col5_row3_field01_out_frame24_y33_x643_track100_len64	19	127.863	1445.84	30	265180
col5_row3_field01_out_frame255_y33_x738_track371_len326	7	104.21	1063.81	20	237670
col5_row3_field01_out_frame255_y33_x738_track371_len326	10	101.057	1015.9	5	31750
col5_row3_field01_out_frame255_y33_x738_track371_len326	22	106.848	1104.46	26.6667	311340
col5_row3_field01_out_frame255_y33_x738_track371_len326	36	112.322	1190.41	51.6667	543095
col5_row3_field01_out_frame255_y33_x738_track371_len326	47	109.804	1150.61	51.6667	448090
col5_row3_field01_out_frame255_y33_x738_track371_len326	57	114.471	1224.74	48.3333	774090
col5_row3_field01_out_frame256_y244_x36_track374_len55	13	109.88	1151.8	16.6667	213410
col5_row3_field01_out_frame256_y244_x36_track374_len55	26	108.185	1125.26	23.3333	417700
col5_row3_field01_out_frame258_y26_x505_track377_len126	1	79.9853	715.345	18.3333	194310
col5_row3_field01_out_frame258_y26_x505_track377_len126	8	89.5585	847.54	33.3333	538970
col5_row3_field01_out_frame258_y26_x505_track377_len126	10	105.074	1077.08	15	169890
col5_row3_field01_out_frame258_y26_x505_track377_len126	14	85.2999	787.812	18.3333	231040
col5_row3_field01_out_frame25_y31_x910_track101_len343	0	131.226	1503.24	13.3333	240560
col5_row3_field01_out_frame25_y31_x910_track101_len343	22	133.355	1539.98	61.6667	1.42315e+06
col5_row3_field01_out_frame25_y31_x910_track101_len343	46	130.072	1483.46	16.6667	299070
col5_row3_field01_out_frame25_y31_x910_track101_len343	65	131.999	1516.55	8.33333	92270
col5_row3_field01_out_frame25_y31_x910_track101_len343	74	138.188	1624.44	63.3333	1.00391e+06
col5_row3_field01_out_frame25_y31_x910_track101_len343	82	134.914	1567.05	10	97130
col5_row3_field01_out_frame25_y31_x910_track101_len343	83	142.167	1695.12	35	454750
col5_row3_field01_out_frame25_y31_x910_track101_len343	91	139.719	1651.52	10	79170
col5_row3_field01_out_frame25_y31_x910_track101_len343	100	140.582	1666.85	10	85980
col5_row3_field01_out_frame25_y31_x910_track101_len343	101	143.54	1719.73	26.6667	296880
col5_row3_field01_out_frame25_y31_x910_track101_len343	115	149.452	1827.07	11.6667	79930
col5_row3_field01_out_frame25_y31_x910_track101_len343	126	137.556	1613.31	85	1219290
col5_row3_field01_out_frame275_y765_x1251_track394_len235	8	123.568	1373.6	6.66667	59050
col5_row3_field01_out_frame275_y765_x1251_track394_len235	31	125.141	1399.92	61.6667	810670
col5_row3_field01_out_frame275_y765_x1251_track394_len235	57	121.71	1342.73	10	67660
col5_row3_field01_out_frame275_y765_x1251_track394_len235	76	125.539	1406.58	36.6667	358480
col5_row3_field01_out_frame299_y497_x261_track430_len122	4	84.0224	770.18	91.6667	2.01087e+06
col5_row3_field01_out_frame299_y497_x261_track430_len122	6	103.374	1051.04	5	39770
col5_row3_field01_out_frame299_y497_x261_track430_len122	8	108.841	1135.5	10	111010
col5_row3_field01_out_frame299_y497_x261_track430_len122	10	96.438	947.048	8.33333	85390
col5_row3_field01_out_frame29_y573_x1246_track105_len152	6	86.9108	810.234	8.33333	106590
col5_row3_field01_out_frame29_y573_x1246_track105_len152	14	89.5706	847.712	35	617220
col5_row3_field01_out_frame29_y573_x1246_track105_len152	25	103.128	1047.28	43.3333	1.11142e+06
col5_row3_field01_out_frame29_y573_x1246_track105_len152	38	110.248	1157.6	6.66667	77380
col5_row3_field01_out_frame29_y761_x450_track106_len63	3	93.172	899.349	46.6667	671145
col5_row3_field01_out_frame29_y761_x450_track106_len63	20	109.203	1141.17	8.33333	63110
col5_row3_field01_out_frame29_y761_x450_track106_len63	30	107.978	1122.02	5	28660
col5_row3_field01_out_frame303_y113_x39_track439_len136	28	122.946	1363.23	21.6667	488780
col5_row3_field01_out_frame303_y113_x39_track439_len136	45	121.762	1343.59	45	984730
col5_row3_field01_out_frame303_y113_x39_track439_len136	56	149.775	1832.99	8.33333	74950
col5_row3_field01_out_frame306_y37_x324_track445_len191	0	107.825	1119.64	25	352600
col5_row3_field01_out_frame306_y37_x324_track445_len191	13	110.492	1161.44	36.6667	376850
col5_row3_field01_out_frame306_y37_x324_track445_len191	26	118.697	1293.19	35	407850
col5_row3_field01_out_frame306_y37_x324_track445_len191	50	120.702	1326.09	25	254110
col5_row3_field01_out_frame306_y37_x324_track445_len191	73	113.479	1208.85	6.66667	48220
col5_row3_field01_out_frame307_y31_x502_track448_len289	8	119.217	1301.69	21.6667	423560
col5_row3_field01_out_frame307_y31_x502_track448_len289	19	122.208	1350.98	35	571910
col5_row3_field01_out_frame307_y31_x502_track448_len289	31	115.98	1249.03	45	687640
col5_row3_field01_out_frame307_y31_x502_track448_len289	47	129.635	1475.98	90	1390270
col5_row3_field01_out_frame307_y31_x502_track448_len289	58	136.219	1589.84	18.3333	230470
col5_row3_field01_out_frame307_y31_x502_track448_len289	64	142.507	1701.2	43.3333	508770
col5_row3_field01_out_frame307_y31_x502_track448_len289	69	142.42	1699.64	15	103890
col5_row3_field01_out_frame307_y31_x502_track448_len289	74	132.841	1531.09	6.66667	43380
col5_row3_field01_out_frame308_y486_x328_track451_len138	1	77.8844	687.347	35	526280
col5_row3_field01_out_frame308_y486_x328_track451_len138	6	90.8639	866.138	28.3333	446730
col5_row3_field01_out_frame308_y486_x328_track451_len138	12	105.023	1076.28	33.3333	672800
col5_row3_field01_out_frame308_y486_x328_track451_len138	19	98.8641	983.009	8.33333	134970
col5_row3_field01_out_frame317_y28_x571_track460_len396	3	86.6602	806.732	11.6667	173530
col5_row3_field01_out_frame317_y28_x571_track460_len396	9	69.2686	576.507	20	272030
col5_row3_field01_out_frame317_y28_x571_track460_len396	17	115.835	1246.7	13.3333	103160
col5_row3_field01_out_frame317_y28_x571_track460_len396	32	124.076	1382.07	45	636330
col5_row3_field01_out_frame317_y28_x571_track460_len396	38	112.763	1197.43	36.6667	554260
col5_row3_field01_out_frame317_y28_x571_track460_len396	51	136.181	1589.19	10	70190
col5_row3_field01_out_frame317_y28_x571_track460_len396	52	123.889	1378.95	26.6667	316300
col5_row3_field01_out_frame317_y28_x571_track460_len396	59	110.799	1166.29	26.6667	311580
col5_row3_field01_out_frame317_y28_x571_track460_len396	69	114.929	1232.1	5	26540
col5_row3_field01_out_frame317_y28_x571_track460_len396	73	125.699	1409.28	10	77840
col5_row3_field01_out_frame317_y28_x571_track460_len396	76	122.455	1355.07	26.6667	283220
col5_row3_field01_out_frame317_y28_x571_track460_len396	81	125.898	1412.63	50	583330
col5_row3_field01_out_frame318_y34_x409_track463_len118	2	112.511	1193.42	10	151850
col5_row3_field01_out_frame318_y34_x409_track463_len118	15	113.638	1211.4	10	80540
col5_row3_field01_out_frame318_y34_x409_track463_len118	20	115.682	1244.22	43.3333	471200
col5_row3_field01_out_frame318_y34_x409_track463_len118	31	119.253	1302.27	10	61350
col5_row3_field01_out_frame318_y34_x409_track463_len118	39	120.977	1330.63	45	541710
col5_row3_field01_out_frame347_y36_x526_track483_len255	7	131.887	1514.61	23.3333	349270
col5_row3_field01_out_frame347_y36_x526_track483_len255	14	145.973	1763.64	11.6667	110740
col5_row3_field01_out_frame347_y36_x526_track483_len255	15	131.98	1516.23	8.33333	78860
col5_row3_field01_out_frame347_y36_x526_track483_len255	19	142.012	1692.34	43.3333	489230
col5_row3_field01_out_frame347_y36_x526_track483_len255	31	135.866	1583.68	38.3333	638370
col5_row3_field01_out_frame359_y444_x820_track494_len189	22	127.009	1431.37	6.66667	37430
col5_row3_field01_out_frame359_y444_x820_track494_len189	25	120.979	1330.65	6.66667	37080
col5_row3_field01_out_frame367_y512_x691_track502_len353	13	107.309	1111.61	18.3333	144845
col5_row3_field01_out_frame367_y512_x691_track502_len353	25	114.727	1228.85	13.3333	111780
col5_row3_field01_out_frame367_y512_x691_track502_len353	28	115.643	1243.59	40	441780
col5_row3_field01_out_frame367_y512_x691_track502_len353	36	120.614	1324.63	116.667	1475420
col5_row3_field01_out_frame392_y24_x484_track527_len66	0	98.8407	982.662	16.6667	206600
col5_row3_field01_out_frame392_y33_x833_track526_len158	1	126.236	1418.31	10	83410
col5_row3_field01_out_frame392_y33_x833_track526_len158	9	128.831	1462.27	75	948640
col5_row3_field01_out_frame392_y33_x833_track526_len158	29	137.67	1615.32	70	998570
col5_row3_field01_out_frame392_y33_x833_track526_len158	44	137.547	1613.15	16.6667	129280
col5_row3_field01_out_frame393_y857_x413_track529_len119	1	101.799	1027.11	105	1.04617e+06
col5_row3_field01_out_frame393_y857_x413_track529_len119	40	105.311	1080.72	26.6667	347980
col5_row3_field01_out_frame409_y40_x747_track544_len165	4	101.076	1016.18	28.3333	439220
col5_row3_field01_out_frame409_y40_x747_track544_len165	25	110.775	1165.9	11.6667	79580
col5_row3_field01_out_frame409_y40_x747_track544_len165	37	108.813	1135.07	33.3333	412080
col5_row3_field01_out_frame439_y72_x747_track557_len211	27	78.6387	697.356	6.66667	36700
col5_row3_field01_out_frame439_y72_x747_track557_len211	38	90.5098	861.08	81.6667	844940
col5_row3_field01_out_frame439_y72_x747_track557_len211	58	83.225	759.242	8.33333	59200
col5_row3_field01_out_frame460_y740_x1250_track566_len260	33	88.6397	834.531	11.6667	77760
col5_row3_field01_out_frame460_y740_x1250_track566_len260	40	88.6697	834.955	13.3333	88630
col5_row3_field01_out_frame460_y740_x1250_track566_len260	45	88.7433	835.994	21.6667	153700
col5_row3_field01_out_frame460_y740_x1250_track566_len260	60	91.0451	868.73	28.3333	230340
col5_row3_field01_out_frame460_y740_x1250_track566_len260	71	91.3408	872.966	20	194120
col5_row3_field01_out_frame466_y605_x154_track568_len254	3	81.5625	736.606	10	119640
col5_row3_field01_out_frame466_y605_x154_track568_len254	12	90.3754	859.163	56.6667	765270
col5_row3_field01_out_frame466_y605_x154_track568_len254	32	96.7062	951.002	40	503650
col5_row3_field01_out_frame466_y605_x154_track568_len254	37	94.4667	918.16	20	256720
col5_row3_field01_out_frame466_y605_x154_track568_len254	40	100.767	1011.53	31.6667	508210
col5_row3_field01_out_frame466_y605_x154_track568_len254	51	103.664	1055.46	43.3333	449360
col5_row3_field01_out_frame466_y605_x154_track568_len254	62	111.309	1174.35	45	570430
col5_row3_field01_out_frame469_y366_x1246_track574_len218	1	88.3081	829.853	6.66667	41470
col5_row3_field01_out_frame469_y366_x1246_track574_len218	5	83.9633	769.368	13.3333	121900
col5_row3_field01_out_frame469_y366_x1246_track574_len218	7	78.1138	690.386	13.3333	146550
col5_row3_field01_out_frame469_y366_x1246_track574_len218	12	89.0803	840.761	33.3333	553110
col5_row3_field01_out_frame469_y366_x1246_track574_len218	19	84.4407	775.939	11.6667	138760
col5_row3_field01_out_frame474_y63_x34_track576_len246	14	95.5223	933.592	26.6667	333300
col5_row3_field01_out_frame474_y63_x34_track576_len246	21	128.083	1449.56	31.6667	446650
col5_row3_field01_out_frame474_y63_x34_track576_len246	29	112.2	1188.48	31.6667	440840
col5_row3_field01_out_frame474_y63_x34_track576_len246	38	123.845	1378.22	26.6667	259390
col5_row3_field01_out_frame474_y63_x34_track576_len246	55	129.494	1473.58	6.66667	39220
col5_row3_field01_out_frame478_y814_x39_track579_len242	0	125.813	1411.19	8.33333	178710
col5_row3_field01_out_frame478_y814_x39_track579_len242	1	126.894	1429.43	53.3333	1.99766e+06
col5_row3_field01_out_frame478_y814_x39_track579_len242	5	132.259	1521.02	35	1.31223e+06
col5_row3_field01_out_frame478_y814_x39_track579_len242	13	130.606	1492.6	20	655455
col5_row3_field01_out_frame486_y122_x35_track584_len166	3	92.3478	887.441	10	82840
col5_row3_field01_out_frame486_y122_x35_track584_len166	12	91.5857	876.479	10	71870
col5_row3_field01_out_frame486_y122_x35_track584_len166	28	96.4904	947.821	13.3333	94730
col5_row3_field01_out_frame489_y43_x434_track587_len231	14	104.839	1073.45	28.3333	590130
col5_row3_field01_out_frame489_y43_x434_track587_len231	30	109.605	1147.49	45	802350
col5_row3_field01_out_frame489_y43_x434_track587_len231	43	127.324	1436.7	21.6667	335215
col5_row3_field01_out_frame489_y43_x434_track587_len231	49	138.428	1628.69	18.3333	197550
col5_row3_field01_out_frame489_y43_x434_track587_len231	55	141.128	1676.56	11.6667	117860
col5_row3_field01_out_frame489_y43_x434_track587_len231	58	149.63	1830.33	33.3333	551570
col5_row3_field01_out_frame489_y43_x434_track587_len231	60	146.249	1768.64	53.3333	755040
col5_row3_field01_out_frame494_y32_x88_track593_len103	1	125.79	1410.81	30	574900
col5_row3_field01_out_frame495_y1042_x698_track595_len225	5	98.0276	970.56	23.3333	326020
col5_row3_field01_out_frame495_y1042_x698_track595_len225	25	115.054	1234.1	90	1149180
col5_row3_field01_out_frame495_y1042_x698_track595_len225	45	123.772	1376.99	46.6667	513450
col5_row3_field01_out_frame495_y1042_x698_track595_len225	56	128.571	1457.86	18.3333	203080
col5_row3_field01_out_frame4_y38_x605_track57_len170	1	78.9674	701.733	36.6667	474750
col5_row3_field01_out_frame4_y38_x605_track57_len170	13	66.5688	543.133	8.33333	62870
col5_row3_field01_out_frame4_y38_x605_track57_len170	17	77.1854	678.113	33.3333	358690
col5_row3_field01_out_frame4_y38_x605_track57_len170	36	85.1896	786.285	18.3333	144590
col5_row3_field01_out_frame4_y38_x605_track57_len170	44	77.7911	686.112	10	101360
col5_row3_field01_out_frame501_y472_x27_track600_len211	5	83.4294	762.042	18.3333	260540
col5_row3_field01_out_frame501_y472_x27_track600_len211	19	95.8003	937.671	15	100460
col5_row3_field01_out_frame501_y472_x27_track600_len211	34	87.8591	823.531	13.3333	93990
col5_row3_field01_out_frame501_y472_x27_track600_len211	40	72.7065	619.955	28.3333	238710
col5_row3_field01_out_frame501_y472_x27_track600_len211	51	88.405	831.219	38.3333	400230
col5_row3_field01_out_frame50_y250_x203_track136_len74	9	144.323	1733.81	5	63990
col5_row3_field01_out_frame50_y250_x203_track136_len74	25	143.45	1718.1	13.3333	240330
col5_row3_field01_out_frame521_y174_x32_track631_len108	1	100.124	1001.86	6.66667	104590
col5_row3_field01_out_frame521_y174_x32_track631_len108	10	110.488	1161.38	11.6667	155020
col5_row3_field01_out_frame540_y36_x511_track656_len132	18	150.475	1845.85	8.33333	76040
col5_row3_field01_out_frame540_y36_x511_track656_len132	27	156.413	1956.18	25	327520
col5_row3_field01_out_frame540_y36_x511_track656_len132	36	168.327	2183.9	51.6667	769480
col5_row3_field01_out_frame540_y36_x511_track656_len132	56	161.724	2056.66	48.3333	1.11348e+06
col5_row3_field01_out_frame543_y223_x34_track662_len177	0	111.745	1181.26	53.3333	640000
col5_row3_field01_out_frame543_y223_x34_track662_len177	15	130.279	1487	5	27820
col5_row3_field01_out_frame543_y223_x34_track662_len177	23	115.683	1244.23	41.6667	467870
col5_row3_field01_out_frame543_y223_x34_track662_len177	42	98.9263	983.937	5	30360
col5_row3_field01_out_frame560_y1037_x765_track687_len107	3	109.743	1149.65	28.3333	427050
col5_row3_field01_out_frame560_y1037_x765_track687_len107	12	106.733	1102.68	5	31510
col5_row3_field01_out_frame570_y1045_x930_track702_len150	11	98.6308	979.532	6.66667	46860
col5_row3_field01_out_frame570_y1045_x930_track702_len150	24	107.839	1119.86	45	502300
col5_row3_field01_out_frame570_y1045_x930_track702_len150	46	100.505	1007.58	10	65690
col5_row3_field01_out_frame570_y1051_x306_track703_len150	1	92.5024	889.671	28.3333	375820
col5_row3_field01_out_frame570_y1051_x306_track703_len150	11	92.3573	887.579	86.6667	1.39624e+06
col5_row3_field01_out_frame573_y646_x529_track710_len147	0	80.8548	727.041	35	365500
col5_row3_field01_out_frame573_y646_x529_track710_len147	54	81.6655	738.003	13.3333	89400
col5_row3_field01_out_frame573_y646_x529_track710_len147	56	83.8128	767.301	25	256850
col5_row3_field01_out_frame575_y901_x340_track716_len145	0	111.834	1182.67	5	25840
col5_row3_field01_out_frame575_y901_x340_track716_len145	6	107.981	1122.07	8.33333	45390
col5_row3_field01_out_frame575_y901_x340_track716_len145	13	106.461	1098.47	70	687030
col5_row3_field01_out_frame575_y901_x340_track716_len145	38	118.594	1291.49	78.3333	868850
col5_row3_field01_out_frame579_y880_x88_track723_len141	5	112.511	1193.42	10	123080
col5_row3_field01_out_frame579_y880_x88_track723_len141	15	112.943	1200.29	20	163230
col5_row3_field01_out_frame579_y880_x88_track723_len141	34	127.817	1445.06	35	517790
col5_row3_field01_out_frame579_y880_x88_track723_len141	58	121.586	1340.67	25	304130
col5_row3_field01_out_frame583_y991_x204_track730_len137	13	92.0678	883.409	5	27160
col5_row3_field01_out_frame583_y991_x204_track730_len137	48	83.3649	761.159	8.33333	58570
col5_row3_field01_out_frame583_y991_x204_track730_len137	54	94.705	921.636	11.6667	126930
col5_row3_field01_out_frame58_y579_x1249_track149_len106	0	98.1026	971.675	41.6667	457100
col5_row3_field01_out_frame58_y579_x1249_track149_len106	11	98.8476	982.764	28.3333	277170
col5_row3_field01_out_frame592_y133_x1246_track744_len128	3	113.627	1211.22	11.6667	164080
col5_row3_field01_out_frame592_y133_x1246_track744_len128	13	128.176	1451.14	13.3333	248870
col5_row3_field01_out_frame608_y883_x34_track759_len112	4	104.735	1071.86	10	87660
col5_row3_field01_out_frame608_y883_x34_track759_len112	9	126.911	1429.71	35	357220
col5_row3_field01_out_frame608_y883_x34_track759_len112	25	142.718	1704.98	65	992980
col5_row3_field01_out_frame609_y205_x1249_track761_len75	1	135.345	1574.57	55	779100
col5_row3_field01_out_frame609_y205_x1249_track761_len75	20	136.662	1597.61	23.3333	599250
col5_row3_field01_out_frame627_y155_x1242_track793_len71	4	193.118	2683.7	45	619330
col5_row3_field01_out_frame627_y155_x1242_track793_len71	19	195.64	2736.45	20	218340
col5_row3_field01_out_frame627_y155_x1242_track793_len71	21	167.392	2165.73	8.33333	93555
col5_row3_field01_out_frame634_y427_x1249_track804_len86	14	84.5407	777.318	5	43190
col5_row3_field01_out_frame634_y427_x1249_track804_len86	21	94.235	914.783	76.6667	1.01489e+06
col5_row3_field01_out_frame635_y1045_x785_track805_len85	4	100.443	1006.65	40	603780
col5_row3_field01_out_frame656_y30_x1133_track841_len64	0	110.901	1167.9	13.3333	138840
col5_row3_field01_out_frame656_y30_x1133_track841_len64	4	98.693	980.459	10	86160
col5_row3_field01_out_frame665_y1051_x896_track859_len55	6	105.862	1089.21	5	28060
col5_row3_field01_out_frame665_y1051_x896_track859_len55	13	127.848	1445.57	15	120330
col5_row3_field01_out_frame70_y640_x206_track170_len278	5	142.652	1703.79	38.3333	1.1089e+06
col5_row3_field01_out_frame70_y640_x206_track170_len278	33	146.257	1768.78	31.6667	550510
col5_row3_field01_out_frame70_y640_x206_track170_len278	52	141.534	1683.81	11.6667	158650
col5_row3_field01_out_frame70_y640_x206_track170_len278	59	150.095	1838.87	75	2.29885e+06
col5_row3_field01_out_frame70_y640_x206_track170_len278	87	148.226	1804.63	56.6667	1.2343e+06
col5_row3_field01_out_frame70_y640_x206_track170_len278	117	149.648	1830.66	100	2486530
col5_row3_field01_out_frame70_y640_x206_track170_len278	159	146.824	1779.09	40	951560
col5_row3_field01_out_frame70_y640_x206_track170_len278	213	146.593	1774.89	20	436170
col5_row3_field01_out_frame7_y1024_x379_track66_len77	11	118.763	1294.26	10	130880
col5_row3_field01_out_frame7_y1024_x379_track66_len77	29	145.692	1758.55	60	579110
col5_row3_field01_out_frame83_y32_x496_track189_len166	39	177.255	2359.91	101.667	2.06602e+06
col5_row3_field01_out_frame85_y565_x858_track196_len126	7	85.5593	791.409	30	406560
col5_row3_field01_out_frame85_y565_x858_track196_len126	23	92.0236	882.772	21.6667	136600
col5_row3_field01_out_frame85_y565_x858_track196_len126	34	78.1675	691.097	8.33333	53130
col5_row3_field01_out_frame85_y565_x858_track196_len126	38	100.388	1005.83	5	26290
col5_row3_field01_out_frame9_y565_x602_track68_len145	2	104.134	1062.65	40	543480
col5_row3_field01_out_frame9_y565_x602_track68_len145	31	110.736	1165.29	40	471600
col5_row3_field01_out_frame9_y565_x602_track68_len145	55	119.674	1309.18	50	593350
col5_row3_field01_out_frame9_y565_x602_track68_len145	97	121.341	1336.62	26.6667	330190
col5_row3_field02_out_frame0_y274_x850_track4_len65	1	89.2996	843.867	8.33333	131330
col5_row3_field02_out_frame0_y274_x850_track4_len65	11	99.7785	996.68	8.33333	137950
col5_row3_field02_out_frame0_y283_x359_track37_len65	0	110.995	1169.37	8.33333	89540
col5_row3_field02_out_frame0_y283_x359_track37_len65	10	86.1294	799.332	31.6667	441700
col5_row3_field02_out_frame0_y320_x259_track12_len216	4	89.5095	846.845	10	89880
col5_row3_field02_out_frame0_y320_x259_track12_len216	12	95.3347	930.843	28.3333	379050
col5_row3_field02_out_frame0_y320_x259_track12_len216	36	86.9326	810.539	25	249340
col5_row3_field02_out_frame0_y320_x259_track12_len216	52	97.0445	955.996	10	81680
col5_row3_field02_out_frame0_y320_x259_track12_len216	59	91.4551	874.605	16.6667	213670
col5_row3_field02_out_frame0_y320_x259_track12_len216	68	106.84	1104.33	30	332710
col5_row3_field02_out_frame0_y320_x259_track12_len216	84	99.9605	999.407	6.66667	44420
col5_row3_field02_out_frame0_y392_x381_track27_len108	14	110.703	1164.77	6.66667	53750
col5_row3_field02_out_frame0_y392_x381_track27_len108	25	111.95	1184.5	25	365550
col5_row3_field02_out_frame0_y431_x790_track16_len213	2	118.257	1286	5	112220
col5_row3_field02_out_frame0_y431_x790_track16_len213	6	123.334	1369.7	135	4750660
col5_row3_field02_out_frame0_y431_x790_track16_len213	39	134.601	1561.62	63.3333	1.53332e+06
col5_row3_field02_out_frame0_y431_x790_track16_len213	62	133.136	1536.19	11.6667	161940
col5_row3_field02_out_frame0_y459_x1075_track28_len261	6	107.591	1116	31.6667	602760
col5_row3_field02_out_frame0_y459_x1075_track28_len261	14	110.318	1158.7	20	207920
col5_row3_field02_out_frame0_y459_x1075_track28_len261	20	105.2	1079	16.6667	146600
col5_row3_field02_out_frame0_y459_x1075_track28_len261	25	107.192	1109.8	33.3333	430640
col5_row3_field02_out_frame0_y459_x1075_track28_len261	37	111.948	1184.47	26.6667	201460
col5_row3_field02_out_frame0_y459_x1075_track28_len261	53	110.546	1162.3	46.6667	663940
col5_row3_field02_out_frame0_y459_x1075_track28_len261	68	117.428	1272.51	50	618510
col5_row3_field02_out_frame0_y459_x1075_track28_len261	95	111.347	1174.94	113.333	1578730
col5_row3_field02_out_frame0_y491_x230_track13_len328	18	154.644	1923.09	15	273500
col5_row3_field02_out_frame0_y491_x230_track13_len328	51	151.085	1857.09	23.3333	414770
col5_row3_field02_out_frame0_y491_x230_track13_len328	64	159.415	2012.76	53.3333	775190
col5_row3_field02_out_frame0_y491_x230_track13_len328	73	155.668	1942.22	10	107500
col5_row3_field02_out_frame0_y491_x230_track13_len328	76	156.724	1962.02	11.6667	128370
col5_row3_field02_out_frame0_y491_x230_track13_len328	80	157.959	1985.25	8.33333	65880
col5_row3_field02_out_frame0_y491_x230_track13_len328	85	166.165	2141.96	10	88240
col5_row3_field02_out_frame0_y491_x230_track13_len328	90	172.689	2269.33	10	87680
col5_row3_field02_out_frame0_y491_x230_track13_len328	92	172.283	2261.33	35	502440
col5_row3_field02_out_frame0_y491_x230_track13_len328	101	176.306	2341	11.6667	122660
col5_row3_field02_out_frame0_y497_x923_track8_len324	2	132.68	1528.3	8.33333	119170
col5_row3_field02_out_frame0_y497_x923_track8_len324	8	113.918	1215.88	15	251900
col5_row3_field02_out_frame0_y497_x923_track8_len324	10	131.956	1515.81	23.3333	349735
col5_row3_field02_out_frame0_y497_x923_track8_len324	12	154.269	1916.09	68.3333	1035100
col5_row3_field02_out_frame0_y497_x923_track8_len324	26	142.476	1700.64	6.66667	58390
col5_row3_field02_out_frame0_y497_x923_track8_len324	28	144.963	1745.37	50	767390
col5_row3_field02_out_frame0_y497_x923_track8_len324	38	157.783	1981.94	41.6667	580400
col5_row3_field02_out_frame0_y497_x923_track8_len324	50	152.437	1882.07	216.667	4239320
col5_row3_field02_out_frame0_y502_x587_track21_len169	0	109.199	1141.12	38.3333	481865
col5_row3_field02_out_frame0_y502_x587_track21_len169	10	115.178	1236.1	10	87770
col5_row3_field02_out_frame0_y502_x587_track21_len169	17	109.018	1138.28	18.3333	179610
col5_row3_field02_out_frame0_y502_x587_track21_len169	25	115.884	1247.49	16.6667	145590
col5_row3_field02_out_frame0_y502_x587_track21_len169	44	127.736	1443.68	10	135630
col5_row3_field02_out_frame0_y525_x736_track25_len152	0	113.055	1202.09	10	255370
col5_row3_field02_out_frame0_y525_x736_track25_len152	4	129.928	1480.99	8.33333	149320
col5_row3_field02_out_frame0_y593_x494_track3_len100	0	119.082	1299.47	5	31130
col5_row3_field02_out_frame0_y593_x494_track3_len100	13	128.343	1453.98	10	74510
col5_row3_field02_out_frame0_y593_x494_track3_len100	59	121.035	1331.58	25	225520
col5_row3_field02_out_frame0_y593_x494_track3_len100	71	140.683	1668.65	5	21230
col5_row3_field02_out_frame0_y647_x724_track19_len67	11	124.749	1393.33	50	599680
col5_row3_field02_out_frame0_y660_x1055_track9_len105	1	117.279	1270.07	26.6667	983545
col5_row3_field02_out_frame0_y660_x1055_track9_len105	8	112.978	1200.85	16.6667	366320
col5_row3_field02_out_frame0_y734_x382_track20_len93	7	82.3478	747.271	16.6667	325160
col5_row3_field02_out_frame0_y734_x382_track20_len93	23	85.867	795.682	11.6667	90190
col5_row3_field02_out_frame0_y734_x382_track20_len93	30	88.3431	830.346	23.3333	322570
col5_row3_field02_out_frame0_y796_x1138_track6_len143	1	136.899	1601.77	23.3333	415420
col5_row3_field02_out_frame0_y796_x1138_track6_len143	14	151.632	1867.18	15	294560
col5_row3_field02_out_frame0_y796_x1138_track6_len143	22	117.558	1274.61	15	329495
col5_row3_field02_out_frame0_y796_x1138_track6_len143	29	105.046	1076.64	13.3333	323365
col5_row3_field02_out_frame0_y823_x359_track30_len551	6	101.748	1026.34	18.3333	207320
col5_row3_field02_out_frame0_y823_x359_track30_len551	17	118.037	1282.41	28.3333	343670
col5_row3_field02_out_frame0_y823_x359_track30_len551	35	120.532	1323.29	11.6667	100240
col5_row3_field02_out_frame0_y823_x359_track30_len551	42	134.826	1565.53	55	710030
col5_row3_field02_out_frame0_y823_x359_track30_len551	46	137.822	1617.99	6.66667	50510
col5_row3_field02_out_frame0_y823_x359_track30_len551	48	135.84	1583.22	48.3333	508180
col5_row3_field02_out_frame0_y823_x359_track30_len551	60	134.097	1552.84	108.333	1401060
col5_row3_field02_out_frame0_y823_x359_track30_len551	78	133.669	1545.43	26.6667	245390
col5_row3_field02_out_frame0_y823_x359_track30_len551	87	141.013	1674.51	115	1563710
col5_row3_field02_out_frame0_y823_x359_track30_len551	111	148.844	1815.92	96.6667	1.46297e+06
col5_row3_field02_out_frame0_y823_x359_track30_len551	143	152.024	1874.42	8.33333	62080
col5_row3_field02_out_frame0_y823_x359_track30_len551	147	154.921	1928.26	16.6667	166760
col5_row3_field02_out_frame0_y823_x359_track30_len551	149	154.338	1917.39	13.3333	99230
col5_row3_field02_out_frame0_y945_x402_track32_len180	19	117.394	1271.95	30	416520
col5_row3_field02_out_frame0_y945_x402_track32_len180	28	122.69	1358.98	10	133910
col5_row3_field02_out_frame106_y312_x33_track239_len88	0	95.4348	932.31	6.66667	42200
col5_row3_field02_out_frame106_y312_x33_track239_len88	3	87.1319	813.328	21.6667	165790
col5_row3_field02_out_frame106_y312_x33_track239_len88	7	81.7031	738.513	18.3333	118290
col5_row3_field02_out_frame106_y312_x33_track239_len88	18	85.495	790.517	18.3333	156470
col5_row3_field02_out_frame106_y312_x33_track239_len88	27	100.016	1000.25	16.6667	154390
col5_row3_field02_out_frame10_y645_x1245_track83_len96	1	134.439	1558.8	63.3333	920530
col5_row3_field02_out_frame10_y645_x1245_track83_len96	18	123.337	1369.74	28.3333	263880
col5_row3_field02_out_frame10_y645_x1245_track83_len96	22	129.595	1475.3	10	98390
col5_row3_field02_out_frame113_y1033_x737_track247_len72	17	112.342	1190.73	13.3333	134210
col5_row3_field02_out_frame113_y1033_x737_track247_len72	24	112.776	1197.64	36.6667	427500
col5_row3_field02_out_frame113_y1033_x737_track247_len72	47	113.393	1207.47	8.33333	63860
col5_row3_field02_out_frame122_y1042_x119_track257_len202	8	139.484	1647.35	26.6667	487460
col5_row3_field02_out_frame122_y1042_x119_track257_len202	12	138.052	1622.06	58.3333	1049040
col5_row3_field02_out_frame122_y1042_x119_track257_len202	18	148.211	1804.34	5	40300
col5_row3_field02_out_frame122_y1042_x119_track257_len202	32	140.358	1662.86	56.6667	923270
col5_row3_field02_out_frame122_y1042_x119_track257_len202	48	147.821	1797.24	46.6667	768990
col5_row3_field02_out_frame13_y1046_x276_track93_len267	8	113.94	1216.22	13.3333	232370
col5_row3_field02_out_frame13_y1046_x276_track93_len267	14	132.516	1525.46	18.3333	310650
col5_row3_field02_out_frame13_y1046_x276_track93_len267	26	136.5	1594.77	5	45970
col5_row3_field02_out_frame13_y1046_x276_track93_len267	35	144.593	1738.69	38.3333	906340
col5_row3_field02_out_frame13_y1046_x276_track93_len267	46	138.741	1634.2	43.3333	650330
col5_row3_field02_out_frame13_y1046_x276_track93_len267	58	143.626	1721.27	8.33333	59400
col5_row3_field02_out_frame13_y1046_x276_track93_len267	61	138.444	1628.96	35	395040
col5_row3_field02_out_frame13_y1046_x276_track93_len267	70	145.599	1756.85	36.6667	426610
col5_row3_field02_out_frame13_y605_x37_track94_len124	26	100.306	1004.59	48.3333	444770
col5_row3_field02_out_frame13_y651_x199_track95_len158	0	98.1736	972.729	8.33333	70570
col5_row3_field02_out_frame13_y651_x199_track95_len158	52	130.404	1489.13	11.6667	117810
col5_row3_field02_out_frame161_y778_x75_track279_len85	10	147.666	1794.41	10	74540
col5_row3_field02_out_frame161_y778_x75_track279_len85	28	144.067	1729.21	11.6667	79420
col5_row3_field02_out_frame171_y1047_x542_track290_len86	12	124.187	1383.93	35	347840
col5_row3_field02_out_frame171_y1047_x542_track290_len86	52	126.263	1418.77	20	145630
col5_row3_field02_out_frame185_y502_x875_track310_len99	1	135.402	1575.58	23.3333	262260
col5_row3_field02_out_frame185_y502_x875_track310_len99	34	138.008	1621.28	8.33333	53320
col5_row3_field02_out_frame194_y1042_x157_track320_len170	35	115.194	1236.35	10	78800
col5_row3_field02_out_frame194_y1042_x157_track320_len170	54	127.455	1438.91	33.3333	446040
col5_row3_field02_out_frame194_y1042_x157_track320_len170	63	114.394	1223.51	38.3333	321150
col5_row3_field02_out_frame194_y1042_x157_track320_len170	91	120.452	1321.97	28.3333	300040
col5_row3_field02_out_frame194_y1042_x157_track320_len170	107	120.813	1327.92	15	127520
col5_row3_field02_out_frame194_y1042_x157_track320_len170	110	127.169	1434.07	5	32470
col5_row3_field02_out_frame199_y109_x27_track330_len66	11	79.9528	714.909	10	91110
col5_row3_field02_out_frame241_y1046_x647_track388_len121	7	168.046	2178.42	8.33333	80420
col5_row3_field02_out_frame255_y876_x26_track398_len57	7	93.7786	908.145	5	26980
col5_row3_field02_out_frame255_y876_x26_track398_len57	13	86.6402	806.453	5	30960
col5_row3_field02_out_frame256_y380_x1244_track400_len112	2	110.248	1157.6	5	32450
col5_row3_field02_out_frame256_y380_x1244_track400_len112	17	108.464	1129.61	41.6667	550240
col5_row3_field02_out_frame282_y1045_x682_track432_len104	0	119.279	1302.71	23.3333	200380
col5_row3_field02_out_frame282_y1045_x682_track432_len104	26	116.424	1256.21	31.6667	288690
col5_row3_field02_out_frame285_y634_x140_track436_len156	1	100.201	1003.02	63.3333	973190
col5_row3_field02_out_frame285_y634_x140_track436_len156	13	90.1161	855.467	13.3333	107540
col5_row3_field02_out_frame285_y634_x140_track436_len156	18	89.0196	839.902	18.3333	168640
col5_row3_field02_out_frame285_y634_x140_track436_len156	21	98.8574	982.91	11.6667	108380
col5_row3_field02_out_frame285_y634_x140_track436_len156	24	98.9652	984.518	20	183290
col5_row3_field02_out_frame285_y634_x140_track436_len156	28	98.7448	981.232	15	114790
col5_row3_field02_out_frame285_y705_x715_track434_len176	1	108.755	1134.16	13.3333	132000
col5_row3_field02_out_frame285_y705_x715_track434_len176	8	123.061	1365.16	50	553410
col5_row3_field02_out_frame285_y705_x715_track434_len176	25	111.624	1179.34	80	1.04574e+06
col5_row3_field02_out_frame289_y32_x882_track443_len141	4	98.0476	970.857	26.6667	648440
col5_row3_field02_out_frame289_y32_x882_track443_len141	17	112.315	1190.3	45	701705
col5_row3_field02_out_frame289_y32_x882_track443_len141	23	121.654	1341.8	93.3333	1452420
col5_row3_field02_out_frame289_y32_x882_track443_len141	40	120.827	1328.15	13.3333	272875
col5_row3_field02_out_frame28_y203_x45_track126_len392	3	101.798	1027.08	13.3333	156600
col5_row3_field02_out_frame28_y203_x45_track126_len392	26	101.122	1016.87	60	786725
col5_row3_field02_out_frame28_y203_x45_track126_len392	52	108.792	1134.74	66.6667	975590
col5_row3_field02_out_frame28_y203_x45_track126_len392	66	112.122	1187.24	20	325960
col5_row3_field02_out_frame28_y203_x45_track126_len392	72	110.166	1156.3	28.3333	448080
col5_row3_field02_out_frame28_y203_x45_track126_len392	83	113.105	1202.87	15	245330
col5_row3_field02_out_frame304_y448_x1244_track463_len102	6	109.377	1143.91	5	35950
col5_row3_field02_out_frame304_y448_x1244_track463_len102	10	100.41	1006.15	13.3333	131830
col5_row3_field02_out_frame304_y448_x1244_track463_len102	15	107.42	1113.34	21.6667	233670
col5_row3_field02_out_frame314_y26_x280_track477_len254	4	101.798	1027.09	15	108490
col5_row3_field02_out_frame314_y26_x280_track477_len254	20	95.6581	935.584	11.6667	70520
col5_row3_field02_out_frame314_y26_x280_track477_len254	24	94.1052	912.893	8.33333	55550
col5_row3_field02_out_frame314_y26_x280_track477_len254	33	89.564	847.618	5	21860
col5_row3_field02_out_frame314_y26_x280_track477_len254	39	96.6712	950.486	26.6667	193630
col5_row3_field02_out_frame314_y26_x280_track477_len254	63	109.346	1143.42	5	18520
col5_row3_field02_out_frame314_y26_x280_track477_len254	86	117.229	1269.26	48.3333	691910
col5_row3_field02_out_frame314_y26_x280_track477_len254	105	106.578	1100.28	81.6667	871710
col5_row3_field02_out_frame316_y30_x894_track479_len218	11	111.015	1169.69	23.3333	236110
col5_row3_field02_out_frame316_y30_x894_track479_len218	27	113.487	1208.99	23.3333	245200
col5_row3_field02_out_frame316_y30_x894_track479_len218	33	116.585	1258.82	18.3333	139020
col5_row3_field02_out_frame316_y30_x894_track479_len218	55	117.158	1268.11	33.3333	293710
col5_row3_field02_out_frame322_y32_x820_track488_len246	5	142.029	1692.65	318.333	4524590
col5_row3_field02_out_frame322_y32_x820_track488_len246	112	142.361	1698.59	28.3333	247740
col5_row3_field02_out_frame322_y32_x820_track488_len246	126	146.391	1771.22	5	22100
col5_row3_field02_out_frame323_y525_x1230_track490_len159	4	70.6631	594.004	15	206060
col5_row3_field02_out_frame323_y525_x1230_track490_len159	11	90.0315	854.263	26.6667	328720
col5_row3_field02_out_frame323_y525_x1230_track490_len159	16	81.9085	741.299	20	266550
[truncated: 5,630 more rows]

## Sheet: rhoa_rep1
id	burst_period_id	period_avg_nuc_area_um2	period_avg_nuc_vol_um3	length_min	auc
[truncated: 7,178 more rows]

[truncated: 1 more sheets: rhoa_rep2]
