# Supplementary material for: Cell size-dependent mRNA transcription drives proteome remodeling
Source: Cell Rep. Author manuscript; Available in PMC 2026 Jul 13. (PMC13363025; doi:10.1016/j.celrep.2026.117488)
Supplement: 8 [file NIHMS2190739-supplement-8.xlsx]

## Sheet: sheet_information
Sheet information	Description
rab7a_rep1	OFF time data from Hbec-kt3 cells with MS2 loops in RAB7A, Replicate 1
rab7a_rep2	OFF time data from Hbec-kt3 cells with MS2 loops in RAB7A, Replicate 2
rab7a_rep3	OFF time data from Hbec-kt3 cells with MS2 loops in RAB7A, Replicate 3
rhoa_rep1	OFF time data from Hbec-kt3 cells with MS2 loops in RHOA, Replicate 1
rhoa_rep2	OFF time data from Hbec-kt3 cells with MS2 loops in RHOA, Replicate 2

## Sheet: column_information
Column information	Description
id	Cell identification. Describes where to find the cell for manual inspection if needed
OFF_time_id	OFF time period identification within the cell
period_avg_nuc_area_um2	Average nuclear area during OFF time in um2
period_avg_nuc_vol_um3	Estimated average nuclear volume during OFF time in um3
length_min	Length of the OFF time in minutes

## Sheet: rab7a_rep1
id	OFF_time_id	period_avg_nuc_area_um2	period_avg_nuc_vol_um3	length_min
col3_row3_field01_out_frame0_y139_x589_track18_len292	-4	135.559	1578.31	20
col3_row3_field01_out_frame0_y139_x589_track18_len292	-3	137.843	1618.36	15
col3_row3_field01_out_frame0_y139_x589_track18_len292	-2	130.035	1482.83	15
col3_row3_field01_out_frame0_y139_x589_track18_len292	-1	134.765	1564.46	123.333
col3_row3_field01_out_frame0_y154_x386_track15_len206	-1	120.233	1318.36	5
col3_row3_field01_out_frame0_y189_x86_track19_len113	-2	130.543	1491.53	5
col3_row3_field01_out_frame0_y189_x86_track19_len113	-1	148.039	1801.22	13.3333
col3_row3_field01_out_frame0_y234_x728_track31_len612	-14	86.3536	802.455	81.6667
col3_row3_field01_out_frame0_y234_x728_track31_len612	-13	81.5528	736.475	81.6667
col3_row3_field01_out_frame0_y234_x728_track31_len612	-12	78.0252	689.212	61.6667
col3_row3_field01_out_frame0_y234_x728_track31_len612	-11	85.5671	791.517	6.66667
col3_row3_field01_out_frame0_y234_x728_track31_len612	-10	86.7335	807.756	3.33333
col3_row3_field01_out_frame0_y234_x728_track31_len612	-9	84.8755	781.941	103.333
col3_row3_field01_out_frame0_y234_x728_track31_len612	-8	84.3302	774.417	75
col3_row3_field01_out_frame0_y234_x728_track31_len612	-7	94.3644	916.668	30
col3_row3_field01_out_frame0_y234_x728_track31_len612	-6	93.7008	907.016	40
col3_row3_field01_out_frame0_y234_x728_track31_len612	-5	94.411	917.348	15
col3_row3_field01_out_frame0_y234_x728_track31_len612	-4	92.1414	884.468	55
col3_row3_field01_out_frame0_y234_x728_track31_len612	-3	93.48	903.811	33.3333
col3_row3_field01_out_frame0_y234_x728_track31_len612	-2	93.9885	911.197	10
col3_row3_field01_out_frame0_y234_x728_track31_len612	-1	104.836	1073.41	3.33333
col3_row3_field01_out_frame0_y252_x506_track17_len331	-6	102.235	1033.71	80
col3_row3_field01_out_frame0_y252_x506_track17_len331	-5	103.284	1049.67	226.667
col3_row3_field01_out_frame0_y252_x506_track17_len331	-4	104.125	1062.5	6.66667
col3_row3_field01_out_frame0_y252_x506_track17_len331	-3	126.972	1430.74	33.3333
col3_row3_field01_out_frame0_y252_x506_track17_len331	-2	117.662	1276.3	16.6667
col3_row3_field01_out_frame0_y252_x506_track17_len331	-1	114.54	1225.85	13.3333
col3_row3_field01_out_frame0_y260_x873_track5_len142	-2	138.032	1621.69	6.66667
col3_row3_field01_out_frame0_y260_x873_track5_len142	-1	153.498	1901.76	5
col3_row3_field01_out_frame0_y264_x294_track10_len465	-9	139.774	1652.5	110
col3_row3_field01_out_frame0_y264_x294_track10_len465	-8	135.766	1581.93	56.6667
col3_row3_field01_out_frame0_y264_x294_track10_len465	-7	156.006	1948.55	116.667
col3_row3_field01_out_frame0_y264_x294_track10_len465	-6	150.886	1853.41	20
col3_row3_field01_out_frame0_y264_x294_track10_len465	-5	149.867	1834.67	10
col3_row3_field01_out_frame0_y264_x294_track10_len465	-4	143.393	1717.08	8.33333
col3_row3_field01_out_frame0_y264_x294_track10_len465	-3	152.166	1877.05	26.6667
col3_row3_field01_out_frame0_y264_x294_track10_len465	-2	156.082	1949.98	61.6667
col3_row3_field01_out_frame0_y264_x294_track10_len465	-1	157.088	1968.85	75
col3_row3_field01_out_frame0_y327_x744_track61_len612	-10	157.955	1985.18	73.3333
col3_row3_field01_out_frame0_y327_x744_track61_len612	-9	153.894	1909.12	58.3333
col3_row3_field01_out_frame0_y327_x744_track61_len612	-8	150.206	1840.9	53.3333
col3_row3_field01_out_frame0_y327_x744_track61_len612	-7	142.754	1705.62	35
col3_row3_field01_out_frame0_y327_x744_track61_len612	-6	150.61	1848.34	16.6667
col3_row3_field01_out_frame0_y327_x744_track61_len612	-5	146.684	1776.54	35
col3_row3_field01_out_frame0_y327_x744_track61_len612	-4	140.675	1668.49	11.6667
col3_row3_field01_out_frame0_y327_x744_track61_len612	-3	142.951	1709.16	56.6667
col3_row3_field01_out_frame0_y327_x744_track61_len612	-2	148.514	1809.88	20
col3_row3_field01_out_frame0_y327_x744_track61_len612	-1	139.178	1641.93	53.3333
col3_row3_field01_out_frame0_y342_x1061_track55_len69	-1	117.086	1266.94	33.3333
col3_row3_field01_out_frame0_y353_x253_track33_len612	-6	90.5685	861.917	211.667
col3_row3_field01_out_frame0_y353_x253_track33_len612	-5	92.3748	887.831	95
col3_row3_field01_out_frame0_y353_x253_track33_len612	-4	93.0083	896.98	91.6667
col3_row3_field01_out_frame0_y353_x253_track33_len612	-3	97.7203	966	55
col3_row3_field01_out_frame0_y353_x253_track33_len612	-2	100.386	1005.79	35
col3_row3_field01_out_frame0_y353_x253_track33_len612	-1	97.5366	963.278	103.333
col3_row3_field01_out_frame0_y367_x100_track6_len361	-7	111.327	1174.63	55
col3_row3_field01_out_frame0_y367_x100_track6_len361	-6	110.228	1157.28	55
col3_row3_field01_out_frame0_y367_x100_track6_len361	-5	115.891	1247.6	98.3333
col3_row3_field01_out_frame0_y367_x100_track6_len361	-4	116.31	1254.38	78.3333
col3_row3_field01_out_frame0_y367_x100_track6_len361	-3	120.843	1328.4	43.3333
col3_row3_field01_out_frame0_y367_x100_track6_len361	-2	114.214	1220.61	3.33333
col3_row3_field01_out_frame0_y367_x100_track6_len361	-1	121.119	1332.96	6.66667
col3_row3_field01_out_frame0_y456_x326_track24_len368	-8	126.933	1430.09	13.3333
col3_row3_field01_out_frame0_y456_x326_track24_len368	-7	115.269	1237.57	43.3333
col3_row3_field01_out_frame0_y456_x326_track24_len368	-6	126.956	1430.48	15
col3_row3_field01_out_frame0_y456_x326_track24_len368	-5	125.097	1399.17	45
col3_row3_field01_out_frame0_y456_x326_track24_len368	-4	124.649	1391.66	10
col3_row3_field01_out_frame0_y456_x326_track24_len368	-3	133.449	1541.6	25
col3_row3_field01_out_frame0_y456_x326_track24_len368	-2	125.302	1402.62	10
col3_row3_field01_out_frame0_y456_x326_track24_len368	-1	129.47	1473.18	3.33333
col3_row3_field01_out_frame0_y585_x301_track40_len411	-3	121.657	1341.86	143.333
col3_row3_field01_out_frame0_y585_x301_track40_len411	-2	120.671	1325.57	38.3333
col3_row3_field01_out_frame0_y585_x301_track40_len411	-1	129.552	1474.57	98.3333
col3_row3_field01_out_frame0_y585_x615_track25_len238	-2	147.662	1794.33	35
col3_row3_field01_out_frame0_y585_x615_track25_len238	-1	151.912	1872.35	16.6667
col3_row3_field01_out_frame0_y595_x503_track52_len587	-12	108.466	1129.64	8.33333
col3_row3_field01_out_frame0_y595_x503_track52_len587	-11	112.619	1195.13	70
col3_row3_field01_out_frame0_y595_x503_track52_len587	-10	122.779	1360.45	93.3333
col3_row3_field01_out_frame0_y595_x503_track52_len587	-9	129.626	1475.83	5
col3_row3_field01_out_frame0_y595_x503_track52_len587	-8	130.917	1497.93	6.66667
col3_row3_field01_out_frame0_y595_x503_track52_len587	-7	125.445	1405.01	11.6667
col3_row3_field01_out_frame0_y595_x503_track52_len587	-6	142.324	1697.92	10
col3_row3_field01_out_frame0_y595_x503_track52_len587	-5	128.687	1459.82	8.33333
col3_row3_field01_out_frame0_y595_x503_track52_len587	-4	139.548	1648.49	6.66667
col3_row3_field01_out_frame0_y595_x503_track52_len587	-3	135.856	1583.5	36.6667
col3_row3_field01_out_frame0_y595_x503_track52_len587	-2	134.892	1566.67	16.6667
col3_row3_field01_out_frame0_y595_x503_track52_len587	-1	140.537	1666.04	26.6667
col3_row3_field01_out_frame0_y621_x911_track11_len58	-1	95.6798	935.902	26.6667
col3_row3_field01_out_frame0_y635_x40_track34_len612	-9	96.784	952.15	20
col3_row3_field01_out_frame0_y635_x40_track34_len612	-8	107.499	1114.57	43.3333
col3_row3_field01_out_frame0_y635_x40_track34_len612	-7	112.695	1196.35	15
col3_row3_field01_out_frame0_y635_x40_track34_len612	-6	109.908	1152.25	65
col3_row3_field01_out_frame0_y635_x40_track34_len612	-5	108.744	1133.99	56.6667
col3_row3_field01_out_frame0_y635_x40_track34_len612	-4	112.019	1185.6	83.3333
col3_row3_field01_out_frame0_y635_x40_track34_len612	-3	112.78	1197.7	185
col3_row3_field01_out_frame0_y635_x40_track34_len612	-2	121.72	1342.9	15
col3_row3_field01_out_frame0_y635_x40_track34_len612	-1	118.792	1294.73	26.6667
col3_row3_field01_out_frame0_y651_x146_track12_len95	-3	114.332	1222.51	28.3333
col3_row3_field01_out_frame0_y651_x146_track12_len95	-2	102.621	1039.58	28.3333
col3_row3_field01_out_frame0_y651_x146_track12_len95	-1	110.139	1155.88	5
col3_row3_field01_out_frame0_y664_x408_track58_len274	-5	88.833	837.263	3.33333
col3_row3_field01_out_frame0_y664_x408_track58_len274	-4	96.1194	942.359	48.3333
col3_row3_field01_out_frame0_y664_x408_track58_len274	-3	94.0461	912.035	56.6667
col3_row3_field01_out_frame0_y664_x408_track58_len274	-2	90.7194	864.073	61.6667
col3_row3_field01_out_frame0_y664_x408_track58_len274	-1	98.9598	984.438	31.6667
col3_row3_field01_out_frame0_y728_x245_track28_len556	-11	99.1907	987.884	53.3333
col3_row3_field01_out_frame0_y728_x245_track28_len556	-10	94.4201	917.48	6.66667
col3_row3_field01_out_frame0_y728_x245_track28_len556	-9	111.271	1173.75	23.3333
col3_row3_field01_out_frame0_y728_x245_track28_len556	-8	119.241	1302.08	66.6667
col3_row3_field01_out_frame0_y728_x245_track28_len556	-7	123.755	1376.72	3.33333
col3_row3_field01_out_frame0_y728_x245_track28_len556	-6	129.16	1467.89	70
col3_row3_field01_out_frame0_y728_x245_track28_len556	-5	151.947	1873	6.66667
col3_row3_field01_out_frame0_y728_x245_track28_len556	-4	140.157	1659.29	30
col3_row3_field01_out_frame0_y728_x245_track28_len556	-3	131.43	1506.75	5
col3_row3_field01_out_frame0_y728_x245_track28_len556	-2	132.82	1530.72	8.33333
col3_row3_field01_out_frame0_y728_x245_track28_len556	-1	131.887	1514.61	78.3333
col3_row3_field01_out_frame0_y749_x654_track23_len168	-4	178.028	2375.37	6.66667
col3_row3_field01_out_frame0_y749_x654_track23_len168	-3	191.207	2643.97	71.6667
col3_row3_field01_out_frame0_y749_x654_track23_len168	-2	196.095	2746	21.6667
col3_row3_field01_out_frame0_y749_x654_track23_len168	-1	221.557	3297.83	31.6667
col3_row3_field01_out_frame0_y761_x435_track37_len73	-1	115.689	1244.34	13.3333
col3_row3_field01_out_frame0_y786_x296_track29_len296	-5	110.495	1161.48	11.6667
col3_row3_field01_out_frame0_y786_x296_track29_len296	-4	124.987	1397.33	95
col3_row3_field01_out_frame0_y786_x296_track29_len296	-3	130.764	1495.31	18.3333
col3_row3_field01_out_frame0_y786_x296_track29_len296	-2	128.351	1454.11	60
col3_row3_field01_out_frame0_y786_x296_track29_len296	-1	118.114	1283.67	8.33333
col3_row3_field01_out_frame0_y886_x405_track57_len287	-1	132.399	1523.44	28.3333
col3_row3_field01_out_frame0_y944_x619_track3_len234	-7	97.3594	960.654	13.3333
col3_row3_field01_out_frame0_y944_x619_track3_len234	-6	103.231	1048.86	16.6667
col3_row3_field01_out_frame0_y944_x619_track3_len234	-5	107.464	1114.03	15
col3_row3_field01_out_frame0_y944_x619_track3_len234	-4	110.117	1155.54	16.6667
col3_row3_field01_out_frame0_y944_x619_track3_len234	-3	106.818	1103.99	35
col3_row3_field01_out_frame0_y944_x619_track3_len234	-2	100.054	1000.81	3.33333
col3_row3_field01_out_frame0_y944_x619_track3_len234	-1	89.1851	842.245	55
col3_row3_field01_out_frame104_y109_x583_track266_len89	-1	81.4232	734.721	18.3333
col3_row3_field01_out_frame10_y560_x742_track98_len241	-4	90.0636	854.72	13.3333
col3_row3_field01_out_frame10_y560_x742_track98_len241	-3	102.372	1035.79	63.3333
col3_row3_field01_out_frame10_y560_x742_track98_len241	-2	106.851	1104.51	35
col3_row3_field01_out_frame10_y560_x742_track98_len241	-1	102.04	1030.75	100
col3_row3_field01_out_frame11_y874_x34_track100_len601	-5	118.756	1294.15	23.3333
col3_row3_field01_out_frame11_y874_x34_track100_len601	-4	129.742	1477.81	26.6667
col3_row3_field01_out_frame11_y874_x34_track100_len601	-3	109.754	1149.82	16.6667
col3_row3_field01_out_frame11_y874_x34_track100_len601	-2	123.345	1369.88	46.6667
col3_row3_field01_out_frame11_y874_x34_track100_len601	-1	129.626	1475.83	5
col3_row3_field01_out_frame12_y1044_x783_track104_len108	-2	136.157	1588.76	21.6667
col3_row3_field01_out_frame12_y1044_x783_track104_len108	-1	133.199	1537.27	20
col3_row3_field01_out_frame14_y38_x63_track109_len405	-10	133.873	1548.96	18.3333
col3_row3_field01_out_frame14_y38_x63_track109_len405	-9	139.496	1647.56	13.3333
col3_row3_field01_out_frame14_y38_x63_track109_len405	-8	153.116	1894.65	8.33333
col3_row3_field01_out_frame14_y38_x63_track109_len405	-7	168.377	2184.87	38.3333
col3_row3_field01_out_frame14_y38_x63_track109_len405	-6	156.701	1961.59	43.3333
col3_row3_field01_out_frame14_y38_x63_track109_len405	-5	169.814	2212.89	16.6667
col3_row3_field01_out_frame14_y38_x63_track109_len405	-4	177.646	2367.73	53.3333
col3_row3_field01_out_frame14_y38_x63_track109_len405	-3	208.375	3007.94	8.33333
col3_row3_field01_out_frame14_y38_x63_track109_len405	-2	194.155	2705.34	53.3333
col3_row3_field01_out_frame14_y38_x63_track109_len405	-1	172.394	2263.51	3.33333
col3_row3_field01_out_frame154_y594_x26_track326_len186	-3	93.9562	910.726	103.333
col3_row3_field01_out_frame154_y594_x26_track326_len186	-2	92.8921	895.299	5
col3_row3_field01_out_frame154_y594_x26_track326_len186	-1	107.635	1116.69	5
col3_row3_field01_out_frame16_y706_x27_track115_len596	-11	88.1099	827.059	6.66667
col3_row3_field01_out_frame16_y706_x27_track115_len596	-10	102.23	1033.64	43.3333
col3_row3_field01_out_frame16_y706_x27_track115_len596	-9	101.039	1015.63	101.667
col3_row3_field01_out_frame16_y706_x27_track115_len596	-8	108.38	1128.3	46.6667
col3_row3_field01_out_frame16_y706_x27_track115_len596	-7	111.919	1184.01	35
col3_row3_field01_out_frame16_y706_x27_track115_len596	-6	121.432	1338.14	58.3333
col3_row3_field01_out_frame16_y706_x27_track115_len596	-5	112.937	1200.21	18.3333
col3_row3_field01_out_frame16_y706_x27_track115_len596	-4	107.353	1112.3	63.3333
col3_row3_field01_out_frame16_y706_x27_track115_len596	-3	109.325	1143.09	15
col3_row3_field01_out_frame16_y706_x27_track115_len596	-2	113.514	1209.41	5
col3_row3_field01_out_frame16_y706_x27_track115_len596	-1	124.582	1390.54	43.3333
col3_row3_field01_out_frame170_y525_x30_track340_len328	-7	151.623	1867.01	8.33333
col3_row3_field01_out_frame170_y525_x30_track340_len328	-6	172.291	2261.49	16.6667
col3_row3_field01_out_frame170_y525_x30_track340_len328	-5	157.604	1978.57	21.6667
col3_row3_field01_out_frame170_y525_x30_track340_len328	-4	150.806	1851.94	35
col3_row3_field01_out_frame170_y525_x30_track340_len328	-3	168.125	2179.96	3.33333
col3_row3_field01_out_frame170_y525_x30_track340_len328	-2	154.376	1918.1	18.3333
col3_row3_field01_out_frame170_y525_x30_track340_len328	-1	124.031	1381.33	31.6667
col3_row3_field01_out_frame182_y743_x1125_track359_len186	-3	91.9356	881.507	50
col3_row3_field01_out_frame182_y743_x1125_track359_len186	-2	90.8247	865.577	53.3333
col3_row3_field01_out_frame182_y743_x1125_track359_len186	-1	97.2334	958.789	68.3333
col3_row3_field01_out_frame188_y1042_x883_track368_len209	-5	137.148	1606.14	41.6667
col3_row3_field01_out_frame188_y1042_x883_track368_len209	-4	142.172	1695.21	20
col3_row3_field01_out_frame188_y1042_x883_track368_len209	-3	156.857	1964.53	8.33333
col3_row3_field01_out_frame188_y1042_x883_track368_len209	-2	153.022	1892.92	58.3333
col3_row3_field01_out_frame188_y1042_x883_track368_len209	-1	139.725	1651.63	8.33333
col3_row3_field01_out_frame1_y773_x32_track75_len584	-9	105.654	1085.99	35
col3_row3_field01_out_frame1_y773_x32_track75_len584	-8	110.884	1167.63	36.6667
col3_row3_field01_out_frame1_y773_x32_track75_len584	-7	112.441	1192.3	41.6667
col3_row3_field01_out_frame1_y773_x32_track75_len584	-6	111.486	1177.14	31.6667
col3_row3_field01_out_frame1_y773_x32_track75_len584	-5	115.729	1244.98	320
col3_row3_field01_out_frame1_y773_x32_track75_len584	-4	119.472	1305.87	40
col3_row3_field01_out_frame1_y773_x32_track75_len584	-3	116.632	1259.58	28.3333
col3_row3_field01_out_frame1_y773_x32_track75_len584	-2	119.083	1299.49	41.6667
col3_row3_field01_out_frame1_y773_x32_track75_len584	-1	120.499	1322.74	51.6667
col3_row3_field01_out_frame212_y1039_x759_track393_len161	-3	155.403	1937.26	83.3333
col3_row3_field01_out_frame212_y1039_x759_track393_len161	-2	147.44	1790.28	23.3333
col3_row3_field01_out_frame212_y1039_x759_track393_len161	-1	127.212	1434.81	8.33333
col3_row3_field01_out_frame217_y1051_x810_track395_len238	-3	128.491	1456.49	90
col3_row3_field01_out_frame217_y1051_x810_track395_len238	-2	134.744	1564.1	110
col3_row3_field01_out_frame217_y1051_x810_track395_len238	-1	133.723	1546.36	33.3333
col3_row3_field01_out_frame21_y200_x23_track130_len283	-4	124.884	1395.6	60
col3_row3_field01_out_frame21_y200_x23_track130_len283	-3	134.929	1567.32	5
col3_row3_field01_out_frame21_y200_x23_track130_len283	-2	143.447	1718.06	46.6667
col3_row3_field01_out_frame21_y200_x23_track130_len283	-1	143.342	1716.16	190
col3_row3_field01_out_frame21_y955_x608_track131_len506	-8	90.2143	856.866	63.3333
col3_row3_field01_out_frame21_y955_x608_track131_len506	-7	118.912	1296.69	65
col3_row3_field01_out_frame21_y955_x608_track131_len506	-6	118.053	1282.67	60
col3_row3_field01_out_frame21_y955_x608_track131_len506	-5	115.605	1242.99	65
col3_row3_field01_out_frame21_y955_x608_track131_len506	-4	115.902	1247.78	18.3333
col3_row3_field01_out_frame21_y955_x608_track131_len506	-3	108.664	1132.74	58.3333
col3_row3_field01_out_frame21_y955_x608_track131_len506	-2	135.956	1585.24	10
col3_row3_field01_out_frame21_y955_x608_track131_len506	-1	130.428	1489.56	31.6667
col3_row3_field01_out_frame242_y537_x27_track411_len240	-4	99.2892	989.356	15
col3_row3_field01_out_frame242_y537_x27_track411_len240	-3	112.351	1190.88	21.6667
col3_row3_field01_out_frame242_y537_x27_track411_len240	-2	107.144	1109.05	60
col3_row3_field01_out_frame242_y537_x27_track411_len240	-1	104.098	1062.1	35
col3_row3_field01_out_frame245_y703_x28_track412_len367	-9	113.261	1205.37	31.6667
col3_row3_field01_out_frame245_y703_x28_track412_len367	-8	114.292	1221.86	35
col3_row3_field01_out_frame245_y703_x28_track412_len367	-7	125.061	1398.57	26.6667
col3_row3_field01_out_frame245_y703_x28_track412_len367	-6	124.327	1386.26	13.3333
col3_row3_field01_out_frame245_y703_x28_track412_len367	-5	130.602	1492.53	6.66667
col3_row3_field01_out_frame245_y703_x28_track412_len367	-4	127.382	1437.67	21.6667
col3_row3_field01_out_frame245_y703_x28_track412_len367	-3	121.492	1339.13	15
col3_row3_field01_out_frame245_y703_x28_track412_len367	-2	129.326	1470.71	33.3333
col3_row3_field01_out_frame245_y703_x28_track412_len367	-1	137.169	1606.51	5
col3_row3_field01_out_frame246_y1046_x753_track415_len175	-3	122.285	1352.26	6.66667
col3_row3_field01_out_frame246_y1046_x753_track415_len175	-2	126.048	1415.16	33.3333
col3_row3_field01_out_frame246_y1046_x753_track415_len175	-1	124.182	1383.84	93.3333
col3_row3_field01_out_frame257_y1055_x814_track423_len164	-1	85.2938	787.727	165
col3_row3_field01_out_frame281_y1039_x636_track443_len214	-2	154.408	1918.69	3.33333
col3_row3_field01_out_frame281_y1039_x636_track443_len214	-1	155.541	1939.84	113.333
col3_row3_field01_out_frame283_y460_x1070_track446_len316	-7	87.6869	821.112	141.667
col3_row3_field01_out_frame283_y460_x1070_track446_len316	-6	96.6129	949.626	6.66667
col3_row3_field01_out_frame283_y460_x1070_track446_len316	-5	91.3658	873.324	11.6667
col3_row3_field01_out_frame283_y460_x1070_track446_len316	-4	95.6668	935.711	28.3333
col3_row3_field01_out_frame283_y460_x1070_track446_len316	-3	98.0576	971.006	11.6667
col3_row3_field01_out_frame283_y460_x1070_track446_len316	-2	104.299	1065.18	3.33333
col3_row3_field01_out_frame283_y460_x1070_track446_len316	-1	103.387	1051.23	28.3333
col3_row3_field01_out_frame291_y1049_x831_track456_len137	-3	109.502	1145.86	5
col3_row3_field01_out_frame291_y1049_x831_track456_len137	-2	103.405	1051.51	5
col3_row3_field01_out_frame291_y1049_x831_track456_len137	-1	96.4943	947.878	48.3333
col3_row3_field01_out_frame296_y539_x1241_track458_len184	-2	119.202	1301.45	21.6667
col3_row3_field01_out_frame296_y539_x1241_track458_len184	-1	108.397	1128.57	20
col3_row3_field01_out_frame2_y511_x28_track81_len408	-9	129.006	1465.26	33.3333
col3_row3_field01_out_frame2_y511_x28_track81_len408	-8	130.323	1487.75	18.3333
col3_row3_field01_out_frame2_y511_x28_track81_len408	-7	139.548	1648.49	3.33333
col3_row3_field01_out_frame2_y511_x28_track81_len408	-6	140.717	1669.25	28.3333
col3_row3_field01_out_frame2_y511_x28_track81_len408	-5	133.558	1543.49	30
col3_row3_field01_out_frame2_y511_x28_track81_len408	-4	134.452	1559.02	30
col3_row3_field01_out_frame2_y511_x28_track81_len408	-3	133.596	1544.14	20
col3_row3_field01_out_frame2_y511_x28_track81_len408	-2	148.953	1817.92	40
col3_row3_field01_out_frame2_y511_x28_track81_len408	-1	132.561	1526.25	46.6667
col3_row3_field01_out_frame310_y1044_x630_track475_len194	-2	118.628	1292.05	8.33333
col3_row3_field01_out_frame310_y1044_x630_track475_len194	-1	114.494	1225.1	3.33333
col3_row3_field01_out_frame317_y476_x496_track490_len152	-3	128.817	1462.05	3.33333
col3_row3_field01_out_frame317_y476_x496_track490_len152	-2	134.556	1560.82	8.33333
col3_row3_field01_out_frame317_y476_x496_track490_len152	-1	128.948	1464.26	48.3333
col3_row3_field01_out_frame317_y908_x29_track489_len295	-6	92.2428	885.929	20
col3_row3_field01_out_frame317_y908_x29_track489_len295	-5	94.107	912.92	255
col3_row3_field01_out_frame317_y908_x29_track489_len295	-4	87.0904	812.747	61.6667
col3_row3_field01_out_frame317_y908_x29_track489_len295	-3	89.4551	846.073	10
col3_row3_field01_out_frame317_y908_x29_track489_len295	-2	95.1083	927.529	3.33333
col3_row3_field01_out_frame317_y908_x29_track489_len295	-1	95.8594	938.539	8.33333
col3_row3_field01_out_frame328_y1037_x22_track504_len284	-4	84.578	777.833	83.3333
col3_row3_field01_out_frame328_y1037_x22_track504_len284	-3	86.7078	807.397	115
col3_row3_field01_out_frame328_y1037_x22_track504_len284	-2	86.8535	809.433	11.6667
col3_row3_field01_out_frame328_y1037_x22_track504_len284	-1	92.1707	884.89	108.333
col3_row3_field01_out_frame336_y1053_x461_track515_len276	-1	88.073	826.541	75
col3_row3_field01_out_frame34_y346_x26_track155_len85	-1	96.6619	950.349	33.3333
col3_row3_field01_out_frame354_y1050_x687_track535_len258	-2	110.362	1159.39	145
col3_row3_field01_out_frame354_y1050_x687_track535_len258	-1	119.999	1314.52	15
col3_row3_field01_out_frame360_y1052_x355_track545_len231	-6	99.6805	995.212	3.33333
col3_row3_field01_out_frame360_y1052_x355_track545_len231	-5	117.348	1271.2	28.3333
col3_row3_field01_out_frame360_y1052_x355_track545_len231	-4	87.6094	820.024	51.6667
col3_row3_field01_out_frame360_y1052_x355_track545_len231	-3	108.732	1133.8	43.3333
col3_row3_field01_out_frame360_y1052_x355_track545_len231	-2	112	1185.29	21.6667
col3_row3_field01_out_frame360_y1052_x355_track545_len231	-1	112.082	1186.59	16.6667
col3_row3_field01_out_frame368_y641_x31_track556_len244	-1	106.297	1095.93	88.3333
col3_row3_field01_out_frame369_y1056_x466_track558_len243	-3	91.4989	875.234	83.3333
col3_row3_field01_out_frame369_y1056_x466_track558_len243	-2	96.9588	954.73	71.6667
col3_row3_field01_out_frame369_y1056_x466_track558_len243	-1	107.129	1108.82	56.6667
col3_row3_field01_out_frame378_y1052_x788_track573_len156	-3	94.3724	916.784	36.6667
col3_row3_field01_out_frame378_y1052_x788_track573_len156	-2	90.3893	859.361	23.3333
col3_row3_field01_out_frame378_y1052_x788_track573_len156	-1	94.665	921.052	5
col3_row3_field01_out_frame378_y511_x31_track571_len234	-5	113.362	1206.98	38.3333
col3_row3_field01_out_frame378_y511_x31_track571_len234	-4	120.647	1325.17	26.6667
col3_row3_field01_out_frame378_y511_x31_track571_len234	-3	128.428	1455.43	10
col3_row3_field01_out_frame378_y511_x31_track571_len234	-2	124.851	1395.05	5
col3_row3_field01_out_frame378_y511_x31_track571_len234	-1	143.249	1714.51	10
col3_row3_field01_out_frame385_y1047_x691_track584_len227	-2	115.835	1246.69	111.667
col3_row3_field01_out_frame385_y1047_x691_track584_len227	-1	122.28	1352.17	26.6667
col3_row3_field01_out_frame389_y549_x327_track590_len97	-1	71.3681	602.916	5
col3_row3_field01_out_frame393_y1051_x837_track594_len219	-3	135.613	1579.26	5
col3_row3_field01_out_frame393_y1051_x837_track594_len219	-2	142.536	1701.72	101.667
col3_row3_field01_out_frame393_y1051_x837_track594_len219	-1	136.422	1593.41	8.33333
col3_row3_field01_out_frame394_y461_x31_track595_len218	-3	105.6	1085.17	21.6667
col3_row3_field01_out_frame394_y461_x31_track595_len218	-2	106.773	1103.3	31.6667
col3_row3_field01_out_frame394_y461_x31_track595_len218	-1	117.13	1267.66	66.6667
col3_row3_field01_out_frame397_y362_x190_track597_len215	-1	94.3678	916.718	121.667
col3_row3_field01_out_frame408_y1053_x602_track611_len204	-5	99.6773	995.164	85
col3_row3_field01_out_frame408_y1053_x602_track611_len204	-4	89.1969	842.413	8.33333
col3_row3_field01_out_frame408_y1053_x602_track611_len204	-3	98.8474	982.761	23.3333
col3_row3_field01_out_frame408_y1053_x602_track611_len204	-2	98.652	979.848	73.3333
col3_row3_field01_out_frame408_y1053_x602_track611_len204	-1	109.028	1138.44	70
col3_row3_field01_out_frame408_y417_x25_track610_len204	-3	87.4818	818.232	128.333
col3_row3_field01_out_frame408_y417_x25_track610_len204	-2	80.3727	720.548	5
col3_row3_field01_out_frame408_y417_x25_track610_len204	-1	88.6406	834.543	26.6667
col3_row3_field01_out_frame414_y561_x27_track618_len160	-2	89.7486	850.241	40
col3_row3_field01_out_frame414_y561_x27_track618_len160	-1	90.4427	860.122	6.66667
col3_row3_field01_out_frame416_y580_x137_track620_len108	-2	71.4206	603.581	40
col3_row3_field01_out_frame416_y580_x137_track620_len108	-1	83.6147	764.582	21.6667
col3_row3_field01_out_frame422_y1054_x705_track629_len133	-1	80.7108	725.1	38.3333
col3_row3_field01_out_frame435_y999_x27_track646_len177	-1	93.8252	908.823	25
col3_row3_field01_out_frame436_y435_x33_track649_len176	-2	127.16	1433.92	41.6667
col3_row3_field01_out_frame436_y435_x33_track649_len176	-1	128.998	1465.13	28.3333
col3_row3_field01_out_frame438_y1057_x650_track656_len174	-4	79.1986	704.816	10
col3_row3_field01_out_frame438_y1057_x650_track656_len174	-3	70.8174	595.951	36.6667
col3_row3_field01_out_frame438_y1057_x650_track656_len174	-2	77.5453	682.862	51.6667
col3_row3_field01_out_frame438_y1057_x650_track656_len174	-1	85.0928	784.945	20
col3_row3_field01_out_frame439_y1048_x927_track661_len173	-4	85.4671	790.13	11.6667
col3_row3_field01_out_frame439_y1048_x927_track661_len173	-3	86.007	797.629	81.6667
col3_row3_field01_out_frame439_y1048_x927_track661_len173	-2	95.6644	935.677	31.6667
col3_row3_field01_out_frame439_y1048_x927_track661_len173	-1	93.9431	910.536	31.6667
col3_row3_field01_out_frame448_y1052_x645_track675_len164	-1	97.7238	966.053	136.667
col3_row3_field01_out_frame458_y558_x31_track685_len154	-3	81.8113	739.98	13.3333
col3_row3_field01_out_frame458_y558_x31_track685_len154	-2	107.318	1111.76	48.3333
col3_row3_field01_out_frame458_y558_x31_track685_len154	-1	113.768	1213.47	45
col3_row3_field01_out_frame464_y1047_x680_track696_len148	-2	114.585	1226.56	33.3333
col3_row3_field01_out_frame464_y1047_x680_track696_len148	-1	112.17	1188	41.6667
col3_row3_field01_out_frame472_y1047_x791_track712_len140	-1	111.735	1181.1	53.3333
col3_row3_field01_out_frame473_y1047_x648_track716_len117	-3	86.6009	805.905	31.6667
col3_row3_field01_out_frame473_y1047_x648_track716_len117	-2	101.58	1023.79	40
col3_row3_field01_out_frame473_y1047_x648_track716_len117	-1	101.098	1016.52	45
col3_row3_field01_out_frame476_y523_x29_track725_len136	-2	116.811	1262.48	5
col3_row3_field01_out_frame476_y523_x29_track725_len136	-1	126.669	1425.63	50
col3_row3_field01_out_frame484_y1041_x532_track742_len128	-2	130.393	1488.95	51.6667
col3_row3_field01_out_frame484_y1041_x532_track742_len128	-1	131.309	1504.68	20
col3_row3_field01_out_frame500_y426_x27_track766_len112	-2	91.9368	881.524	101.667
col3_row3_field01_out_frame500_y426_x27_track766_len112	-1	104.432	1067.21	15
col3_row3_field01_out_frame510_y1051_x729_track782_len102	-2	124.315	1386.07	16.6667
col3_row3_field01_out_frame510_y1051_x729_track782_len102	-1	125.489	1405.75	50
col3_row3_field01_out_frame516_y1051_x643_track790_len96	-1	109.105	1139.64	3.33333
col3_row3_field01_out_frame554_y1010_x559_track853_len56	-1	187.064	2558.5	11.6667
col3_row3_field01_out_frame558_y767_x36_track859_len54	-1	98.8623	982.983	43.3333
col3_row3_field01_out_frame6_y83_x31_track90_len219	-2	142.207	1695.84	15
col3_row3_field01_out_frame6_y83_x31_track90_len219	-1	152.91	1890.83	21.6667
col3_row3_field01_out_frame70_y104_x176_track215_len91	-3	83.0584	756.965	21.6667
col3_row3_field01_out_frame70_y104_x176_track215_len91	-2	118.917	1296.78	8.33333
col3_row3_field01_out_frame70_y104_x176_track215_len91	-1	105.497	1083.58	20
col3_row3_field01_out_frame83_y324_x33_track233_len354	-6	124.39	1387.32	126.667
col3_row3_field01_out_frame83_y324_x33_track233_len354	-5	133.226	1537.74	98.3333
col3_row3_field01_out_frame83_y324_x33_track233_len354	-4	135.655	1579.99	56.6667
col3_row3_field01_out_frame83_y324_x33_track233_len354	-3	143.744	1723.4	28.3333
col3_row3_field01_out_frame83_y324_x33_track233_len354	-2	136.935	1602.41	18.3333
col3_row3_field01_out_frame83_y324_x33_track233_len354	-1	128.194	1451.44	18.3333
col3_row3_field01_out_frame86_y969_x730_track239_len509	-8	81.9513	741.88	3.33333
col3_row3_field01_out_frame86_y969_x730_track239_len509	-7	74.0792	637.594	51.6667
col3_row3_field01_out_frame86_y969_x730_track239_len509	-6	72.5729	618.247	81.6667
col3_row3_field01_out_frame86_y969_x730_track239_len509	-5	74.634	644.771	30
col3_row3_field01_out_frame86_y969_x730_track239_len509	-4	81.5496	736.432	106.667
col3_row3_field01_out_frame86_y969_x730_track239_len509	-3	77.678	684.616	18.3333
col3_row3_field01_out_frame86_y969_x730_track239_len509	-2	88.2732	829.36	10
col3_row3_field01_out_frame86_y969_x730_track239_len509	-1	85.4738	790.223	3.33333
col3_row3_field01_out_frame88_y529_x26_track241_len460	-4	103.836	1058.09	50
col3_row3_field01_out_frame88_y529_x26_track241_len460	-3	99.6945	995.422	16.6667
col3_row3_field01_out_frame88_y529_x26_track241_len460	-2	94.8357	923.544	63.3333
col3_row3_field01_out_frame88_y529_x26_track241_len460	-1	98.6952	980.491	298.333
col3_row3_field01_out_frame92_y208_x29_track246_len308	-1	137.754	1616.79	205
col3_row3_field01_out_frame93_y34_x603_track248_len56	-1	135.295	1573.71	21.6667
col3_row3_field01_out_frame95_y649_x26_track250_len372	-7	93.6697	906.564	35
col3_row3_field01_out_frame95_y649_x26_track250_len372	-6	95.5538	934.054	66.6667
col3_row3_field01_out_frame95_y649_x26_track250_len372	-5	98.9107	983.705	5
col3_row3_field01_out_frame95_y649_x26_track250_len372	-4	104.691	1071.19	48.3333
col3_row3_field01_out_frame95_y649_x26_track250_len372	-3	110.241	1157.48	158.333
col3_row3_field01_out_frame95_y649_x26_track250_len372	-2	105.529	1084.06	53.3333
col3_row3_field01_out_frame95_y649_x26_track250_len372	-1	114.324	1222.38	41.6667
col3_row3_field02_out_frame0_y221_x327_track22_len147	-4	106.251	1095.22	30
col3_row3_field02_out_frame0_y221_x327_track22_len147	-3	97.2778	959.446	6.66667
col3_row3_field02_out_frame0_y221_x327_track22_len147	-2	100.824	1012.38	6.66667
col3_row3_field02_out_frame0_y221_x327_track22_len147	-1	106.168	1093.92	43.3333
col3_row3_field02_out_frame0_y247_x869_track5_len116	-1	110.198	1156.8	21.6667
col3_row3_field02_out_frame0_y296_x462_track11_len138	-3	113.645	1211.5	8.33333
col3_row3_field02_out_frame0_y296_x462_track11_len138	-2	119.291	1302.9	18.3333
col3_row3_field02_out_frame0_y296_x462_track11_len138	-1	123.388	1370.59	53.3333
col3_row3_field02_out_frame0_y35_x156_track14_len343	-4	132.039	1517.23	68.3333
col3_row3_field02_out_frame0_y35_x156_track14_len343	-3	138.719	1633.82	123.333
col3_row3_field02_out_frame0_y35_x156_track14_len343	-2	144.823	1742.84	100
col3_row3_field02_out_frame0_y35_x156_track14_len343	-1	146.205	1767.85	26.6667
col3_row3_field02_out_frame0_y441_x583_track18_len126	-2	94.6784	921.247	11.6667
col3_row3_field02_out_frame0_y441_x583_track18_len126	-1	94.8465	923.702	30
col3_row3_field02_out_frame0_y608_x1207_track31_len82	-1	136.794	1599.93	51.6667
col3_row3_field02_out_frame112_y984_x98_track225_len164	-2	88.3781	830.84	6.66667
col3_row3_field02_out_frame112_y984_x98_track225_len164	-1	92.1199	884.159	33.3333
col3_row3_field02_out_frame124_y32_x271_track234_len105	-1	81.3723	734.032	18.3333
col3_row3_field02_out_frame126_y670_x35_track236_len264	-3	138.606	1631.82	43.3333
col3_row3_field02_out_frame126_y670_x35_track236_len264	-2	153.156	1895.4	15
col3_row3_field02_out_frame126_y670_x35_track236_len264	-1	148.576	1811.02	6.66667
col3_row3_field02_out_frame127_y792_x30_track237_len185	-4	139.836	1653.59	20
col3_row3_field02_out_frame127_y792_x30_track237_len185	-3	122.608	1357.62	20
col3_row3_field02_out_frame127_y792_x30_track237_len185	-2	129.17	1468.06	11.6667
col3_row3_field02_out_frame127_y792_x30_track237_len185	-1	130.217	1485.94	8.33333
col3_row3_field02_out_frame130_y1041_x155_track242_len223	-3	126.467	1422.22	31.6667
col3_row3_field02_out_frame130_y1041_x155_track242_len223	-2	135.993	1585.91	26.6667
col3_row3_field02_out_frame130_y1041_x155_track242_len223	-1	140.903	1672.55	41.6667
col3_row3_field02_out_frame143_y856_x75_track255_len81	-1	77.089	676.845	35
col3_row3_field02_out_frame14_y490_x657_track89_len303	-8	128.377	1454.56	11.6667
col3_row3_field02_out_frame14_y490_x657_track89_len303	-7	150.298	1842.59	8.33333
col3_row3_field02_out_frame14_y490_x657_track89_len303	-6	156.372	1955.41	73.3333
col3_row3_field02_out_frame14_y490_x657_track89_len303	-5	153.892	1909.09	48.3333
col3_row3_field02_out_frame14_y490_x657_track89_len303	-4	175.555	2326.05	13.3333
col3_row3_field02_out_frame14_y490_x657_track89_len303	-3	158.581	1996.99	28.3333
col3_row3_field02_out_frame14_y490_x657_track89_len303	-2	165.088	2121.15	8.33333
col3_row3_field02_out_frame14_y490_x657_track89_len303	-1	161.767	2057.48	43.3333
col3_row3_field02_out_frame156_y841_x752_track269_len84	-2	111.041	1170.11	8.33333
col3_row3_field02_out_frame156_y841_x752_track269_len84	-1	108.942	1137.08	5
col3_row3_field02_out_frame163_y522_x31_track271_len97	-3	155.038	1930.44	5
col3_row3_field02_out_frame163_y522_x31_track271_len97	-2	154.886	1927.61	13.3333
col3_row3_field02_out_frame163_y522_x31_track271_len97	-1	144.666	1740	26.6667
col3_row3_field02_out_frame169_y33_x276_track276_len95	-2	145.987	1763.88	3.33333
col3_row3_field02_out_frame169_y33_x276_track276_len95	-1	141.103	1676.12	25
col3_row3_field02_out_frame174_y161_x140_track280_len153	-2	118.03	1282.29	130
col3_row3_field02_out_frame174_y161_x140_track280_len153	-1	114.024	1217.57	76.6667
col3_row3_field02_out_frame187_y502_x507_track291_len142	-3	93.152	899.06	11.6667
col3_row3_field02_out_frame187_y502_x507_track291_len142	-2	100.932	1014.02	55
col3_row3_field02_out_frame187_y502_x507_track291_len142	-1	112.642	1195.51	58.3333
col3_row3_field02_out_frame18_y438_x37_track99_len177	-6	111.547	1178.11	40
col3_row3_field02_out_frame18_y438_x37_track99_len177	-5	112.091	1186.74	3.33333
col3_row3_field02_out_frame18_y438_x37_track99_len177	-4	111.741	1181.19	5
col3_row3_field02_out_frame18_y438_x37_track99_len177	-3	118.483	1289.68	6.66667
col3_row3_field02_out_frame18_y438_x37_track99_len177	-2	121.199	1334.29	53.3333
col3_row3_field02_out_frame18_y438_x37_track99_len177	-1	121.237	1334.91	31.6667
col3_row3_field02_out_frame193_y461_x32_track296_len147	-4	153.358	1899.16	3.33333
col3_row3_field02_out_frame193_y461_x32_track296_len147	-3	135.524	1577.7	6.66667
col3_row3_field02_out_frame193_y461_x32_track296_len147	-2	143.169	1713.06	8.33333
col3_row3_field02_out_frame193_y461_x32_track296_len147	-1	151.399	1862.87	8.33333
col3_row3_field02_out_frame196_y1046_x1041_track299_len55	-1	92.861	894.849	15
col3_row3_field02_out_frame198_y168_x29_track301_len105	-3	97.5344	963.244	10
col3_row3_field02_out_frame198_y168_x29_track301_len105	-2	94.8413	923.626	15
col3_row3_field02_out_frame198_y168_x29_track301_len105	-1	100.548	1008.24	33.3333
col3_row3_field02_out_frame199_y914_x28_track304_len138	-5	82.9744	755.816	11.6667
col3_row3_field02_out_frame199_y914_x28_track304_len138	-4	83.0757	757.2	8.33333
col3_row3_field02_out_frame199_y914_x28_track304_len138	-3	93.1565	899.124	10
col3_row3_field02_out_frame199_y914_x28_track304_len138	-2	93.846	909.124	15
col3_row3_field02_out_frame199_y914_x28_track304_len138	-1	93.6347	906.056	20
col3_row3_field02_out_frame19_y284_x48_track104_len263	-5	120.466	1322.2	18.3333
col3_row3_field02_out_frame19_y284_x48_track104_len263	-4	117.433	1272.58	35
col3_row3_field02_out_frame19_y284_x48_track104_len263	-3	116.033	1249.9	18.3333
col3_row3_field02_out_frame19_y284_x48_track104_len263	-2	121.444	1338.33	43.3333
col3_row3_field02_out_frame19_y284_x48_track104_len263	-1	121.809	1344.38	8.33333
col3_row3_field02_out_frame203_y651_x1243_track307_len126	-1	145.786	1760.25	28.3333
col3_row3_field02_out_frame214_y827_x26_track312_len313	-6	81.0788	730.064	8.33333
col3_row3_field02_out_frame214_y827_x26_track312_len313	-5	91.5724	876.288	58.3333
col3_row3_field02_out_frame214_y827_x26_track312_len313	-4	88.2706	829.323	60
col3_row3_field02_out_frame214_y827_x26_track312_len313	-3	88.7941	836.713	40
col3_row3_field02_out_frame214_y827_x26_track312_len313	-2	92.7783	893.654	110
col3_row3_field02_out_frame214_y827_x26_track312_len313	-1	89.3416	844.463	83.3333
col3_row3_field02_out_frame216_y270_x26_track316_len117	-1	90.7428	864.406	98.3333
col3_row3_field02_out_frame221_y572_x572_track319_len145	-2	89.4302	845.72	8.33333
col3_row3_field02_out_frame221_y572_x572_track319_len145	-1	91.4458	874.471	5
col3_row3_field02_out_frame226_y261_x263_track327_len79	-1	84.4998	776.755	13.3333
col3_row3_field02_out_frame226_y360_x31_track326_len149	-1	116.208	1252.71	68.3333
col3_row3_field02_out_frame228_y524_x30_track329_len200	-4	126.271	1418.91	11.6667
col3_row3_field02_out_frame228_y524_x30_track329_len200	-3	105.862	1089.21	3.33333
col3_row3_field02_out_frame228_y524_x30_track329_len200	-2	120.144	1316.9	33.3333
col3_row3_field02_out_frame228_y524_x30_track329_len200	-1	114.432	1224.11	5
col3_row3_field02_out_frame243_y197_x34_track343_len210	-8	147.953	1799.64	23.3333
col3_row3_field02_out_frame243_y197_x34_track343_len210	-7	147.315	1788.01	28.3333
col3_row3_field02_out_frame243_y197_x34_track343_len210	-6	145.273	1750.97	11.6667
col3_row3_field02_out_frame243_y197_x34_track343_len210	-5	154.291	1916.52	3.33333
col3_row3_field02_out_frame243_y197_x34_track343_len210	-4	148.584	1811.16	10
col3_row3_field02_out_frame243_y197_x34_track343_len210	-3	159.447	2013.37	3.33333
col3_row3_field02_out_frame243_y197_x34_track343_len210	-2	150.266	1842.01	30
col3_row3_field02_out_frame243_y197_x34_track343_len210	-1	147.55	1792.28	6.66667
col3_row3_field02_out_frame249_y809_x362_track353_len139	-2	83.443	762.228	31.6667
col3_row3_field02_out_frame249_y809_x362_track353_len139	-1	76.142	664.41	130
col3_row3_field02_out_frame261_y1048_x89_track367_len260	-3	108.423	1128.97	75
col3_row3_field02_out_frame261_y1048_x89_track367_len260	-2	106.111	1093.06	30
col3_row3_field02_out_frame261_y1048_x89_track367_len260	-1	106.382	1097.23	146.667
col3_row3_field02_out_frame264_y1045_x286_track368_len102	-4	172.254	2260.76	5
col3_row3_field02_out_frame264_y1045_x286_track368_len102	-3	177.993	2374.67	8.33333
col3_row3_field02_out_frame264_y1045_x286_track368_len102	-2	172.337	2262.4	23.3333
col3_row3_field02_out_frame264_y1045_x286_track368_len102	-1	177.456	2363.94	10
col3_row3_field02_out_frame283_y1051_x163_track393_len267	-8	135.482	1576.96	21.6667
col3_row3_field02_out_frame283_y1051_x163_track393_len267	-7	146.998	1782.23	5
col3_row3_field02_out_frame283_y1051_x163_track393_len267	-6	147.534	1792	10
col3_row3_field02_out_frame283_y1051_x163_track393_len267	-5	134.457	1559.1	26.6667
col3_row3_field02_out_frame283_y1051_x163_track393_len267	-4	134.089	1552.71	6.66667
col3_row3_field02_out_frame283_y1051_x163_track393_len267	-3	134.805	1565.16	10
col3_row3_field02_out_frame283_y1051_x163_track393_len267	-2	141.309	1679.8	13.3333
col3_row3_field02_out_frame283_y1051_x163_track393_len267	-1	134.061	1552.23	8.33333
col3_row3_field02_out_frame285_y281_x391_track395_len327	-2	95.5434	933.901	153.333
col3_row3_field02_out_frame285_y281_x391_track395_len327	-1	102.515	1037.97	171.667
col3_row3_field02_out_frame289_y305_x211_track402_len213	-2	91.0329	868.555	133.333
col3_row3_field02_out_frame289_y305_x211_track402_len213	-1	98.4506	976.85	60
col3_row3_field02_out_frame291_y356_x441_track403_len321	-2	118.213	1285.28	121.667
col3_row3_field02_out_frame291_y356_x441_track403_len321	-1	113.242	1205.07	28.3333
col3_row3_field02_out_frame336_y1045_x280_track444_len276	-6	90.4127	859.694	23.3333
col3_row3_field02_out_frame336_y1045_x280_track444_len276	-5	96.6755	950.549	18.3333
col3_row3_field02_out_frame336_y1045_x280_track444_len276	-4	96.7255	951.286	61.6667
col3_row3_field02_out_frame336_y1045_x280_track444_len276	-3	97.2178	958.558	23.3333
col3_row3_field02_out_frame336_y1045_x280_track444_len276	-2	96.18	943.251	116.667
col3_row3_field02_out_frame336_y1045_x280_track444_len276	-1	105.074	1077.08	15
col3_row3_field02_out_frame349_y35_x682_track460_len249	-6	105.522	1083.96	90
col3_row3_field02_out_frame349_y35_x682_track460_len249	-5	108.106	1124.02	56.6667
col3_row3_field02_out_frame349_y35_x682_track460_len249	-4	104.354	1066.01	25
col3_row3_field02_out_frame349_y35_x682_track460_len249	-3	115.836	1246.71	36.6667
col3_row3_field02_out_frame349_y35_x682_track460_len249	-2	107.668	1117.2	33.3333
col3_row3_field02_out_frame349_y35_x682_track460_len249	-1	110.89	1167.71	6.66667
col3_row3_field02_out_frame34_y486_x31_track130_len215	-2	96.2513	944.3	3.33333
col3_row3_field02_out_frame34_y486_x31_track130_len215	-1	121.269	1335.44	38.3333
col3_row3_field02_out_frame350_y962_x29_track461_len262	-3	103.483	1052.7	5
col3_row3_field02_out_frame350_y962_x29_track461_len262	-2	105.613	1085.37	93.3333
col3_row3_field02_out_frame350_y962_x29_track461_len262	-1	111.72	1180.85	76.6667
col3_row3_field02_out_frame351_y1019_x115_track465_len119	-2	111.686	1180.32	36.6667
col3_row3_field02_out_frame351_y1019_x115_track465_len119	-1	106.463	1098.5	40
col3_row3_field02_out_frame357_y1046_x129_track471_len255	-5	109.711	1149.15	65
col3_row3_field02_out_frame357_y1046_x129_track471_len255	-4	109.873	1151.7	55
col3_row3_field02_out_frame357_y1046_x129_track471_len255	-3	93.7552	907.806	3.33333
col3_row3_field02_out_frame357_y1046_x129_track471_len255	-2	126.4	1421.09	33.3333
col3_row3_field02_out_frame357_y1046_x129_track471_len255	-1	117.757	1277.85	28.3333
col3_row3_field02_out_frame362_y1049_x334_track477_len82	-2	83.1954	758.838	40
col3_row3_field02_out_frame362_y1049_x334_track477_len82	-1	82.5345	749.813	3.33333
col3_row3_field02_out_frame363_y766_x30_track480_len249	-2	99.2714	989.091	43.3333
col3_row3_field02_out_frame363_y766_x30_track480_len249	-1	99.5226	992.848	86.6667
col3_row3_field02_out_frame364_y1002_x484_track483_len248	-1	83.9392	769.037	153.333
col3_row3_field02_out_frame384_y765_x236_track518_len228	-2	84.3774	775.067	16.6667
col3_row3_field02_out_frame384_y765_x236_track518_len228	-1	91.587	876.497	253.333
col3_row3_field02_out_frame386_y327_x709_track522_len226	-1	92.3184	887.018	298.333
col3_row3_field02_out_frame390_y1039_x72_track526_len222	-5	97.5421	963.36	25
col3_row3_field02_out_frame390_y1039_x72_track526_len222	-4	93.4502	903.38	45
col3_row3_field02_out_frame390_y1039_x72_track526_len222	-3	93.4586	903.502	23.3333
col3_row3_field02_out_frame390_y1039_x72_track526_len222	-2	105.808	1088.37	10
col3_row3_field02_out_frame390_y1039_x72_track526_len222	-1	115.116	1235.1	65
col3_row3_field02_out_frame391_y1050_x642_track528_len180	-2	90.9828	867.838	86.6667
col3_row3_field02_out_frame391_y1050_x642_track528_len180	-1	92.6168	891.322	50
col3_row3_field02_out_frame392_y1044_x158_track530_len220	-2	102.535	1038.26	71.6667
col3_row3_field02_out_frame392_y1044_x158_track530_len220	-1	99.4668	992.013	61.6667
col3_row3_field02_out_frame393_y375_x346_track533_len170	-2	117.548	1274.45	25
col3_row3_field02_out_frame393_y375_x346_track533_len170	-1	116.912	1264.12	10
col3_row3_field02_out_frame397_y625_x32_track539_len215	-5	92.3141	886.956	30
col3_row3_field02_out_frame397_y625_x32_track539_len215	-4	95.8812	938.858	25
col3_row3_field02_out_frame397_y625_x32_track539_len215	-3	93.5362	904.628	51.6667
col3_row3_field02_out_frame397_y625_x32_track539_len215	-2	93.7226	907.332	8.33333
col3_row3_field02_out_frame397_y625_x32_track539_len215	-1	84.2996	773.995	20
col3_row3_field02_out_frame397_y725_x35_track540_len173	-5	69.0276	573.5	3.33333
col3_row3_field02_out_frame397_y725_x35_track540_len173	-4	68.8812	571.678	18.3333
col3_row3_field02_out_frame397_y725_x35_track540_len173	-3	82.5345	749.813	15
col3_row3_field02_out_frame397_y725_x35_track540_len173	-2	90.326	858.458	5
col3_row3_field02_out_frame397_y725_x35_track540_len173	-1	90.7459	864.452	50
col3_row3_field02_out_frame399_y1048_x108_track544_len213	-2	100.493	1007.4	51.6667
col3_row3_field02_out_frame399_y1048_x108_track544_len213	-1	97.766	966.677	115
col3_row3_field02_out_frame402_y460_x30_track552_len210	-1	88.8291	837.208	20
col3_row3_field02_out_frame403_y1049_x260_track553_len209	-2	106.641	1101.25	153.333
col3_row3_field02_out_frame403_y1049_x260_track553_len209	-1	105.496	1083.56	11.6667
col3_row3_field02_out_frame407_y783_x37_track555_len158	-1	112.914	1199.83	65
col3_row3_field02_out_frame408_y387_x421_track557_len159	-1	107.771	1118.8	66.6667
col3_row3_field02_out_frame421_y805_x30_track573_len191	-4	114.144	1219.49	10
col3_row3_field02_out_frame421_y805_x30_track573_len191	-3	107.076	1107.99	3.33333
col3_row3_field02_out_frame421_y805_x30_track573_len191	-2	97.819	967.464	8.33333
col3_row3_field02_out_frame421_y805_x30_track573_len191	-1	124.501	1389.18	81.6667
col3_row3_field02_out_frame422_y113_x1249_track576_len190	-1	95.6783	935.88	118.333
col3_row3_field02_out_frame442_y837_x466_track602_len170	-1	72.4568	616.763	3.33333
col3_row3_field02_out_frame44_y680_x35_track147_len111	-2	94.8083	923.145	23.3333
col3_row3_field02_out_frame44_y680_x35_track147_len111	-1	91.5764	876.345	8.33333
col3_row3_field02_out_frame45_y360_x562_track154_len139	-4	105.971	1090.89	15
col3_row3_field02_out_frame45_y360_x562_track154_len139	-3	80.7382	725.469	3.33333
col3_row3_field02_out_frame45_y360_x562_track154_len139	-2	88.0865	826.731	16.6667
col3_row3_field02_out_frame45_y360_x562_track154_len139	-1	91.7888	879.396	28.3333
col3_row3_field02_out_frame461_y1037_x889_track635_len85	-1	89.7848	850.755	8.33333
col3_row3_field02_out_frame462_y642_x28_track637_len150	-4	181.865	2452.58	3.33333
col3_row3_field02_out_frame462_y642_x28_track637_len150	-3	159.681	2017.81	66.6667
col3_row3_field02_out_frame462_y642_x28_track637_len150	-2	162.125	2064.31	128.333
col3_row3_field02_out_frame462_y642_x28_track637_len150	-1	210.307	3049.86	8.33333
col3_row3_field02_out_frame463_y1048_x420_track640_len149	-3	122.475	1355.4	30
col3_row3_field02_out_frame463_y1048_x420_track640_len149	-2	124.673	1392.06	20
col3_row3_field02_out_frame463_y1048_x420_track640_len149	-1	119.408	1304.82	5
col3_row3_field02_out_frame478_y792_x28_track659_len134	-2	95.7281	936.611	93.3333
col3_row3_field02_out_frame478_y792_x28_track659_len134	-1	92.2856	886.545	11.6667
col3_row3_field02_out_frame489_y1045_x463_track677_len123	-2	107.493	1114.47	26.6667
col3_row3_field02_out_frame489_y1045_x463_track677_len123	-1	121.954	1346.77	31.6667
col3_row3_field02_out_frame499_y1046_x386_track695_len113	-2	111.984	1185.04	25
col3_row3_field02_out_frame499_y1046_x386_track695_len113	-1	117.446	1272.79	48.3333
col3_row3_field02_out_frame4_y341_x153_track66_len359	-7	91.3836	873.579	5
col3_row3_field02_out_frame4_y341_x153_track66_len359	-6	98.4125	976.282	46.6667
col3_row3_field02_out_frame4_y341_x153_track66_len359	-5	95.7055	936.278	33.3333
col3_row3_field02_out_frame4_y341_x153_track66_len359	-4	100.254	1003.81	78.3333
col3_row3_field02_out_frame4_y341_x153_track66_len359	-3	99.2599	988.919	103.333
col3_row3_field02_out_frame4_y341_x153_track66_len359	-2	106.687	1101.96	5
col3_row3_field02_out_frame4_y341_x153_track66_len359	-1	109.964	1153.12	56.6667
col3_row3_field02_out_frame500_y680_x29_track696_len112	-2	90.8249	865.58	65
col3_row3_field02_out_frame500_y680_x29_track696_len112	-1	109.305	1142.77	30
col3_row3_field02_out_frame509_y1046_x577_track713_len103	-1	120.426	1321.55	21.6667
col3_row3_field02_out_frame512_y1054_x501_track722_len67	-1	101.755	1026.44	41.6667
col3_row3_field02_out_frame515_y1050_x349_track728_len97	-1	84.8539	781.642	11.6667
col3_row3_field02_out_frame522_y918_x30_track742_len90	-1	106.365	1096.98	51.6667
col3_row3_field02_out_frame57_y657_x837_track178_len154	-2	120.587	1324.19	36.6667
col3_row3_field02_out_frame57_y657_x837_track178_len154	-1	109.46	1145.2	65
col3_row3_field02_out_frame61_y760_x1086_track187_len289	-6	110.341	1159.07	20
col3_row3_field02_out_frame61_y760_x1086_track187_len289	-5	97.4644	962.208	5
col3_row3_field02_out_frame61_y760_x1086_track187_len289	-4	99.8542	997.814	15
col3_row3_field02_out_frame61_y760_x1086_track187_len289	-3	100.676	1010.16	20
col3_row3_field02_out_frame61_y760_x1086_track187_len289	-2	108.023	1122.72	61.6667
col3_row3_field02_out_frame61_y760_x1086_track187_len289	-1	117.757	1277.86	31.6667
col3_row3_field02_out_frame63_y700_x32_track189_len233	-5	107.178	1109.58	16.6667
col3_row3_field02_out_frame63_y700_x32_track189_len233	-4	104.608	1069.91	15
col3_row3_field02_out_frame63_y700_x32_track189_len233	-3	106.042	1091.99	11.6667
col3_row3_field02_out_frame63_y700_x32_track189_len233	-2	109.984	1153.43	15
col3_row3_field02_out_frame63_y700_x32_track189_len233	-1	104.956	1075.25	96.6667
col3_row3_field02_out_frame66_y950_x923_track193_len87	-2	116.907	1264.04	30
col3_row3_field02_out_frame66_y950_x923_track193_len87	-1	115.415	1239.91	25
col3_row3_field02_out_frame69_y833_x29_track196_len62	-1	105.865	1089.26	26.6667
col3_row3_field02_out_frame6_y347_x67_track71_len146	-1	101.159	1017.43	133.333
col3_row3_field02_out_frame77_y424_x31_track201_len347	-6	101.533	1023.08	158.333
col3_row3_field02_out_frame77_y424_x31_track201_len347	-5	107.237	1110.5	25
col3_row3_field02_out_frame77_y424_x31_track201_len347	-4	101.632	1024.58	10
col3_row3_field02_out_frame77_y424_x31_track201_len347	-3	143.626	1721.27	8.33333
col3_row3_field02_out_frame77_y424_x31_track201_len347	-2	114.872	1231.18	30
col3_row3_field02_out_frame77_y424_x31_track201_len347	-1	115.944	1248.46	36.6667
col3_row3_field02_out_frame81_y392_x243_track207_len172	-4	93.2174	900.006	60
col3_row3_field02_out_frame81_y392_x243_track207_len172	-3	96.1813	943.271	83.3333
col3_row3_field02_out_frame81_y392_x243_track207_len172	-2	88.9658	839.141	21.6667
col3_row3_field02_out_frame81_y392_x243_track207_len172	-1	95.9247	939.498	16.6667
col3_row3_field02_out_frame93_y493_x33_track212_len246	-1	103.265	1049.38	165
col3_row3_field02_out_frame95_y1049_x924_track214_len129	-3	118.568	1291.08	10
col3_row3_field02_out_frame95_y1049_x924_track214_len129	-2	114.974	1232.81	11.6667
col3_row3_field02_out_frame95_y1049_x924_track214_len129	-1	115.645	1243.62	10
col3_row3_field02_out_frame97_y822_x34_track215_len312	-5	116.516	1257.71	188.333
col3_row3_field02_out_frame97_y822_x34_track215_len312	-4	131.453	1507.15	13.3333
col3_row3_field02_out_frame97_y822_x34_track215_len312	-3	133.549	1543.35	11.6667
col3_row3_field02_out_frame97_y822_x34_track215_len312	-2	131.197	1502.74	30
col3_row3_field02_out_frame97_y822_x34_track215_len312	-1	142.724	1705.08	26.6667
col3_row3_field03_out_frame0_y776_x484_track8_len151	-2	91.5598	876.107	90
col3_row3_field03_out_frame0_y776_x484_track8_len151	-1	105.882	1089.52	31.6667
col3_row3_field03_out_frame102_y370_x33_track170_len227	-6	100.48	1007.21	18.3333
col3_row3_field03_out_frame102_y370_x33_track170_len227	-5	105.281	1080.25	25
col3_row3_field03_out_frame102_y370_x33_track170_len227	-4	110.176	1156.45	15
col3_row3_field03_out_frame102_y370_x33_track170_len227	-3	110.528	1162.01	6.66667
col3_row3_field03_out_frame102_y370_x33_track170_len227	-2	107.524	1114.95	38.3333
col3_row3_field03_out_frame102_y370_x33_track170_len227	-1	113.829	1214.45	40
col3_row3_field03_out_frame16_y1050_x757_track60_len222	-4	110.634	1163.68	36.6667
col3_row3_field03_out_frame16_y1050_x757_track60_len222	-3	114.301	1222.01	25
col3_row3_field03_out_frame16_y1050_x757_track60_len222	-2	120.164	1317.23	28.3333
col3_row3_field03_out_frame16_y1050_x757_track60_len222	-1	124.046	1381.57	61.6667
col3_row3_field03_out_frame172_y986_x32_track244_len176	-3	139.822	1653.35	26.6667
col3_row3_field03_out_frame172_y986_x32_track244_len176	-2	137.798	1617.57	71.6667
col3_row3_field03_out_frame172_y986_x32_track244_len176	-1	143.452	1718.15	46.6667
col3_row3_field03_out_frame173_y1043_x496_track247_len132	-3	118.821	1295.2	31.6667
col3_row3_field03_out_frame173_y1043_x496_track247_len132	-2	150.657	1849.2	51.6667
col3_row3_field03_out_frame173_y1043_x496_track247_len132	-1	161.406	2050.59	48.3333
col3_row3_field03_out_frame179_y943_x357_track255_len207	-3	91.0165	868.321	25
col3_row3_field03_out_frame179_y943_x357_track255_len207	-2	91.3738	873.439	98.3333
col3_row3_field03_out_frame179_y943_x357_track255_len207	-1	80.4163	721.134	8.33333
col3_row3_field03_out_frame182_y1037_x778_track258_len100	-2	101.572	1023.68	36.6667
col3_row3_field03_out_frame182_y1037_x778_track258_len100	-1	115.056	1234.15	28.3333
col3_row3_field03_out_frame183_y644_x154_track261_len68	-1	145.042	1746.79	55
col3_row3_field03_out_frame186_y1045_x552_track264_len57	-1	138.351	1627.31	5
col3_row3_field03_out_frame186_y713_x27_track265_len154	-2	115.776	1245.74	96.6667
col3_row3_field03_out_frame186_y713_x27_track265_len154	-1	123.907	1379.25	60
col3_row3_field03_out_frame187_y37_x797_track268_len143	-3	139.245	1643.12	6.66667
col3_row3_field03_out_frame187_y37_x797_track268_len143	-2	145.725	1759.15	33.3333
col3_row3_field03_out_frame187_y37_x797_track268_len143	-1	145.765	1759.87	93.3333
col3_row3_field03_out_frame188_y1047_x1072_track272_len54	-1	169.027	2197.52	10
col3_row3_field03_out_frame20_y430_x919_track72_len66	-1	118.255	1285.97	21.6667
col3_row3_field03_out_frame226_y29_x751_track352_len269	-1	122.895	1362.39	81.6667
col3_row3_field03_out_frame226_y335_x38_track351_len177	-4	123.889	1378.94	101.667
col3_row3_field03_out_frame226_y335_x38_track351_len177	-3	131.11	1501.25	11.6667
col3_row3_field03_out_frame226_y335_x38_track351_len177	-2	128.759	1461.05	33.3333
col3_row3_field03_out_frame226_y335_x38_track351_len177	-1	125.365	1403.66	3.33333
col3_row3_field03_out_frame257_y309_x21_track404_len125	-2	99.8516	997.775	30
col3_row3_field03_out_frame257_y309_x21_track404_len125	-1	95.5126	933.45	10
col3_row3_field03_out_frame275_y357_x31_track433_len72	-1	114.437	1224.2	31.6667
col3_row3_field03_out_frame276_y272_x30_track435_len106	-3	94.805	923.096	13.3333
col3_row3_field03_out_frame276_y272_x30_track435_len106	-2	101.687	1025.41	10
col3_row3_field03_out_frame276_y272_x30_track435_len106	-1	95.569	934.277	13.3333
col3_row3_field03_out_frame27_y629_x58_track80_len141	-1	89.7728	850.584	11.6667
col3_row3_field03_out_frame289_y704_x172_track455_len323	-4	86.1149	799.13	96.6667
col3_row3_field03_out_frame289_y704_x172_track455_len323	-3	82.2125	745.43	16.6667
col3_row3_field03_out_frame289_y704_x172_track455_len323	-2	87.4924	818.38	170
col3_row3_field03_out_frame289_y704_x172_track455_len323	-1	84.5906	778.006	95
col3_row3_field03_out_frame296_y359_x29_track469_len90	-3	95.7148	936.415	3.33333
col3_row3_field03_out_frame296_y359_x29_track469_len90	-2	106.679	1101.84	6.66667
col3_row3_field03_out_frame296_y359_x29_track469_len90	-1	95.9587	939.997	18.3333
col3_row3_field03_out_frame368_y1038_x457_track591_len244	-4	140.173	1659.58	8.33333
col3_row3_field03_out_frame368_y1038_x457_track591_len244	-3	156.897	1965.28	23.3333
col3_row3_field03_out_frame368_y1038_x457_track591_len244	-2	156.816	1963.75	58.3333
col3_row3_field03_out_frame368_y1038_x457_track591_len244	-1	142.543	1701.85	33.3333
col3_row3_field03_out_frame369_y840_x943_track592_len141	-1	102.249	1033.93	95
col3_row3_field03_out_frame376_y1006_x177_track601_len236	-2	94.0859	912.614	28.3333
col3_row3_field03_out_frame376_y1006_x177_track601_len236	-1	105.01	1076.08	18.3333
col3_row3_field03_out_frame387_y1049_x468_track623_len220	-2	95.7603	937.084	70
col3_row3_field03_out_frame387_y1049_x468_track623_len220	-1	89.9825	853.565	18.3333
col3_row3_field03_out_frame408_y639_x357_track657_len204	-7	86.9046	810.147	5
col3_row3_field03_out_frame408_y639_x357_track657_len204	-6	102.69	1040.62	5
col3_row3_field03_out_frame408_y639_x357_track657_len204	-5	94.6417	920.712	6.66667
col3_row3_field03_out_frame408_y639_x357_track657_len204	-4	96.0396	941.186	43.3333
col3_row3_field03_out_frame408_y639_x357_track657_len204	-3	95.8956	939.07	13.3333
col3_row3_field03_out_frame408_y639_x357_track657_len204	-2	98.7824	981.792	6.66667
col3_row3_field03_out_frame408_y639_x357_track657_len204	-1	98.7241	980.923	26.6667
col3_row3_field03_out_frame416_y1043_x628_track674_len196	-1	105.682	1086.43	88.3333
col3_row3_field03_out_frame427_y404_x29_track701_len130	-1	124.061	1381.83	136.667
col3_row3_field03_out_frame42_y758_x125_track95_len356	-6	115.401	1239.7	48.3333
col3_row3_field03_out_frame42_y758_x125_track95_len356	-5	125.108	1399.36	3.33333
col3_row3_field03_out_frame42_y758_x125_track95_len356	-4	116.624	1259.46	5
col3_row3_field03_out_frame42_y758_x125_track95_len356	-3	113.496	1209.13	21.6667
col3_row3_field03_out_frame42_y758_x125_track95_len356	-2	115.113	1235.05	31.6667
col3_row3_field03_out_frame42_y758_x125_track95_len356	-1	124.437	1388.11	75
col3_row3_field03_out_frame445_y1048_x606_track739_len167	-1	113.062	1202.19	126.667
col3_row3_field03_out_frame44_y216_x406_track98_len186	-3	107.137	1108.95	101.667
col3_row3_field03_out_frame44_y216_x406_track98_len186	-2	118.159	1284.39	33.3333
col3_row3_field03_out_frame44_y216_x406_track98_len186	-1	118.217	1285.35	61.6667
col3_row3_field03_out_frame451_y808_x513_track752_len161	-1	103.653	1055.29	28.3333
col3_row3_field03_out_frame454_y320_x1238_track762_len158	-2	108.038	1122.96	58.3333
col3_row3_field03_out_frame454_y320_x1238_track762_len158	-1	104.108	1062.25	16.6667
col3_row3_field03_out_frame456_y630_x1050_track768_len124	-1	86.6285	806.29	13.3333
col3_row3_field03_out_frame472_y1050_x776_track797_len140	-4	94.3384	916.29	6.66667
col3_row3_field03_out_frame472_y1050_x776_track797_len140	-3	107.166	1109.4	31.6667
col3_row3_field03_out_frame472_y1050_x776_track797_len140	-2	115.47	1240.8	20
col3_row3_field03_out_frame472_y1050_x776_track797_len140	-1	108.921	1136.76	26.6667
col3_row3_field03_out_frame485_y1046_x711_track810_len127	-4	112.651	1195.64	13.3333
col3_row3_field03_out_frame485_y1046_x711_track810_len127	-3	122.332	1353.04	5
col3_row3_field03_out_frame485_y1046_x711_track810_len127	-2	105.65	1085.93	60
col3_row3_field03_out_frame485_y1046_x711_track810_len127	-1	97.2544	959.1	6.66667
col3_row3_field03_out_frame487_y782_x33_track817_len52	-1	103.856	1058.4	21.6667
col3_row3_field03_out_frame488_y233_x517_track819_len124	-1	79.1192	703.758	8.33333
col3_row3_field03_out_frame48_y537_x25_track104_len190	-6	117.75	1277.74	8.33333
col3_row3_field03_out_frame48_y537_x25_track104_len190	-5	112.359	1191.01	6.66667
col3_row3_field03_out_frame48_y537_x25_track104_len190	-4	124.266	1385.25	60
col3_row3_field03_out_frame48_y537_x25_track104_len190	-3	130.823	1496.33	3.33333
col3_row3_field03_out_frame48_y537_x25_track104_len190	-2	137.767	1617.03	28.3333
col3_row3_field03_out_frame48_y537_x25_track104_len190	-1	136.834	1600.62	18.3333
col3_row3_field03_out_frame492_y1048_x912_track826_len120	-1	92.6438	891.711	51.6667
col3_row3_field03_out_frame49_y451_x191_track106_len164	-1	133.785	1547.43	56.6667
col3_row3_field03_out_frame526_y1051_x774_track884_len86	-1	98.5141	977.795	23.3333
col3_row3_field03_out_frame534_y1046_x744_track898_len78	-1	82.0212	742.83	16.6667
col3_row3_field03_out_frame544_y1053_x749_track922_len68	-1	86.6402	806.453	68.3333
col3_row3_field03_out_frame554_y1037_x593_track949_len58	-1	143.117	1712.14	16.6667
col3_row3_field03_out_frame558_y1052_x1096_track958_len54	-1	130.631	1493.03	13.3333
col3_row3_field03_out_frame60_y913_x28_track116_len233	-7	95.8625	938.584	15
col3_row3_field03_out_frame60_y913_x28_track116_len233	-6	109.268	1142.2	6.66667
col3_row3_field03_out_frame60_y913_x28_track116_len233	-5	117.913	1280.39	11.6667
col3_row3_field03_out_frame60_y913_x28_track116_len233	-4	109.742	1149.63	11.6667
col3_row3_field03_out_frame60_y913_x28_track116_len233	-3	111.998	1185.26	6.66667
col3_row3_field03_out_frame60_y913_x28_track116_len233	-2	114.505	1225.29	6.66667
col3_row3_field03_out_frame60_y913_x28_track116_len233	-1	123.424	1371.2	45
col3_row3_field03_out_frame65_y222_x24_track125_len114	-3	104.467	1067.74	20
col3_row3_field03_out_frame65_y222_x24_track125_len114	-2	108.679	1132.98	13.3333
col3_row3_field03_out_frame65_y222_x24_track125_len114	-1	117.256	1269.7	16.6667
col3_row3_field03_out_frame95_y350_x81_track161_len101	-1	96.7712	951.961	11.6667
col3_row3_field04_out_frame0_y186_x549_track4_len140	-1	102.661	1040.18	123.333
col3_row3_field04_out_frame0_y330_x467_track6_len131	-2	122.612	1357.69	3.33333
col3_row3_field04_out_frame0_y330_x467_track6_len131	-1	107.897	1120.76	8.33333
col3_row3_field04_out_frame105_y473_x30_track268_len393	-7	124.463	1388.54	25
col3_row3_field04_out_frame105_y473_x30_track268_len393	-6	143.836	1725.05	70
col3_row3_field04_out_frame105_y473_x30_track268_len393	-5	141.699	1686.74	36.6667
col3_row3_field04_out_frame105_y473_x30_track268_len393	-4	144.12	1730.17	36.6667
col3_row3_field04_out_frame105_y473_x30_track268_len393	-3	154.256	1915.85	35
col3_row3_field04_out_frame105_y473_x30_track268_len393	-2	159.043	2005.73	43.3333
col3_row3_field04_out_frame105_y473_x30_track268_len393	-1	152.868	1890.06	6.66667
col3_row3_field04_out_frame108_y358_x31_track273_len108	-1	125.463	1405.32	28.3333
col3_row3_field04_out_frame108_y525_x45_track274_len218	-4	139.717	1651.49	13.3333
col3_row3_field04_out_frame108_y525_x45_track274_len218	-3	160.567	2034.62	3.33333
col3_row3_field04_out_frame108_y525_x45_track274_len218	-2	150.752	1850.95	85
col3_row3_field04_out_frame108_y525_x45_track274_len218	-1	164.112	2102.39	6.66667
col3_row3_field04_out_frame120_y34_x560_track290_len176	-2	94.2669	915.248	25
col3_row3_field04_out_frame120_y34_x560_track290_len176	-1	113.993	1217.08	128.333
col3_row3_field04_out_frame123_y396_x29_track297_len143	-2	142.42	1699.63	18.3333
col3_row3_field04_out_frame123_y396_x29_track297_len143	-1	159.66	2017.42	21.6667
col3_row3_field04_out_frame124_y376_x1230_track298_len54	-2	108.96	1137.37	8.33333
col3_row3_field04_out_frame124_y376_x1230_track298_len54	-1	113.934	1216.13	10
col3_row3_field04_out_frame125_y1034_x391_track299_len76	-2	91.6324	877.149	3.33333
col3_row3_field04_out_frame125_y1034_x391_track299_len76	-1	109.013	1138.2	28.3333
col3_row3_field04_out_frame132_y796_x1017_track311_len171	-2	131.698	1511.35	56.6667
col3_row3_field04_out_frame132_y796_x1017_track311_len171	-1	131.99	1516.39	3.33333
col3_row3_field04_out_frame150_y28_x515_track333_len91	-1	94.7717	922.609	11.6667
col3_row3_field04_out_frame161_y591_x34_track345_len103	-4	88.5881	833.802	13.3333
col3_row3_field04_out_frame161_y591_x34_track345_len103	-3	97.3011	959.791	3.33333
col3_row3_field04_out_frame161_y591_x34_track345_len103	-2	96.6121	949.615	25
col3_row3_field04_out_frame161_y591_x34_track345_len103	-1	90.2638	857.572	5
col3_row3_field04_out_frame173_y678_x377_track361_len78	-1	96.1736	943.156	15
col3_row3_field04_out_frame18_y31_x541_track74_len182	-3	100.544	1008.18	130
col3_row3_field04_out_frame18_y31_x541_track74_len182	-2	103.115	1047.09	60
col3_row3_field04_out_frame18_y31_x541_track74_len182	-1	89.7874	850.791	36.6667
col3_row3_field04_out_frame1_y418_x1011_track32_len327	-8	107.519	1114.88	13.3333
col3_row3_field04_out_frame1_y418_x1011_track32_len327	-7	89.1441	841.664	5
col3_row3_field04_out_frame1_y418_x1011_track32_len327	-6	105.567	1084.66	5
col3_row3_field04_out_frame1_y418_x1011_track32_len327	-5	88.0969	826.877	15
col3_row3_field04_out_frame1_y418_x1011_track32_len327	-4	120.804	1327.77	13.3333
col3_row3_field04_out_frame1_y418_x1011_track32_len327	-3	122.206	1350.95	16.6667
col3_row3_field04_out_frame1_y418_x1011_track32_len327	-2	116.987	1265.34	53.3333
col3_row3_field04_out_frame1_y418_x1011_track32_len327	-1	127.332	1436.84	56.6667
col3_row3_field04_out_frame21_y27_x708_track81_len314	-4	98.6924	980.451	46.6667
col3_row3_field04_out_frame21_y27_x708_track81_len314	-3	94.5173	918.897	10
col3_row3_field04_out_frame21_y27_x708_track81_len314	-2	97.2719	959.359	200
col3_row3_field04_out_frame21_y27_x708_track81_len314	-1	102.49	1037.59	85
col3_row3_field04_out_frame251_y959_x101_track437_len361	-5	81.6051	737.184	61.6667
col3_row3_field04_out_frame251_y959_x101_track437_len361	-4	92.4555	888.995	70
col3_row3_field04_out_frame251_y959_x101_track437_len361	-3	97.0732	956.421	21.6667
col3_row3_field04_out_frame251_y959_x101_track437_len361	-2	96.3554	945.832	21.6667
col3_row3_field04_out_frame251_y959_x101_track437_len361	-1	103.084	1046.62	18.3333
col3_row3_field04_out_frame255_y830_x35_track440_len113	-4	158.104	1987.99	11.6667
col3_row3_field04_out_frame255_y830_x35_track440_len113	-3	165.181	2122.96	56.6667
col3_row3_field04_out_frame255_y830_x35_track440_len113	-2	162.359	2068.78	20
col3_row3_field04_out_frame255_y830_x35_track440_len113	-1	148.483	1809.31	10
col3_row3_field04_out_frame264_y904_x39_track446_len339	-5	108.281	1126.76	21.6667
col3_row3_field04_out_frame264_y904_x39_track446_len339	-4	104.556	1069.11	81.6667
col3_row3_field04_out_frame264_y904_x39_track446_len339	-3	110.326	1158.82	5
col3_row3_field04_out_frame264_y904_x39_track446_len339	-2	114.571	1226.34	38.3333
col3_row3_field04_out_frame264_y904_x39_track446_len339	-1	107.971	1121.92	25
col3_row3_field04_out_frame265_y329_x27_track448_len90	-1	127.859	1445.76	95
col3_row3_field04_out_frame284_y1046_x1012_track466_len288	-4	122.04	1348.2	6.66667
col3_row3_field04_out_frame284_y1046_x1012_track466_len288	-3	118.707	1293.35	53.3333
col3_row3_field04_out_frame284_y1046_x1012_track466_len288	-2	116.817	1262.58	40
col3_row3_field04_out_frame284_y1046_x1012_track466_len288	-1	120.03	1315.03	10
col3_row3_field04_out_frame290_y864_x45_track471_len204	-6	146.97	1781.73	23.3333
col3_row3_field04_out_frame290_y864_x45_track471_len204	-5	147.783	1796.54	6.66667
col3_row3_field04_out_frame290_y864_x45_track471_len204	-4	146.97	1781.73	23.3333
col3_row3_field04_out_frame290_y864_x45_track471_len204	-3	149.557	1828.98	41.6667
col3_row3_field04_out_frame290_y864_x45_track471_len204	-2	144.512	1737.22	141.667
col3_row3_field04_out_frame290_y864_x45_track471_len204	-1	138.783	1634.95	8.33333
col3_row3_field04_out_frame322_y1042_x1117_track492_len77	-1	142.248	1696.56	36.6667
col3_row3_field04_out_frame324_y330_x28_track494_len98	-1	150.944	1854.48	6.66667
col3_row3_field04_out_frame32_y42_x104_track102_len89	-2	164.619	2112.13	23.3333
col3_row3_field04_out_frame32_y42_x104_track102_len89	-1	173.615	2287.6	10
col3_row3_field04_out_frame350_y1039_x1103_track533_len209	-6	122.037	1348.14	15
col3_row3_field04_out_frame350_y1039_x1103_track533_len209	-5	144.198	1731.57	5
col3_row3_field04_out_frame350_y1039_x1103_track533_len209	-4	139.892	1654.59	13.3333
col3_row3_field04_out_frame350_y1039_x1103_track533_len209	-3	153.284	1897.77	25
col3_row3_field04_out_frame350_y1039_x1103_track533_len209	-2	155.368	1936.61	21.6667
col3_row3_field04_out_frame350_y1039_x1103_track533_len209	-1	152.872	1890.13	23.3333
col3_row3_field04_out_frame364_y320_x35_track551_len76	-1	126.378	1420.71	35
col3_row3_field04_out_frame369_y767_x23_track559_len243	-4	98.8485	982.777	90
col3_row3_field04_out_frame369_y767_x23_track559_len243	-3	102.163	1032.62	63.3333
col3_row3_field04_out_frame369_y767_x23_track559_len243	-2	104.597	1069.74	13.3333
col3_row3_field04_out_frame369_y767_x23_track559_len243	-1	103.334	1050.43	53.3333
col3_row3_field04_out_frame370_y218_x78_track562_len93	-2	107.34	1112.09	5
col3_row3_field04_out_frame370_y218_x78_track562_len93	-1	96.7516	951.672	30
col3_row3_field04_out_frame395_y588_x828_track602_len68	-2	134.649	1562.45	3.33333
col3_row3_field04_out_frame395_y588_x828_track602_len68	-1	134.456	1559.09	63.3333
col3_row3_field04_out_frame410_y1042_x534_track617_len84	-1	110.388	1159.8	18.3333
col3_row3_field04_out_frame419_y68_x793_track634_len193	-2	98.1466	972.329	115
col3_row3_field04_out_frame419_y68_x793_track634_len193	-1	86.5291	804.903	35
col3_row3_field04_out_frame426_y487_x35_track644_len186	-2	106.104	1092.95	73.3333
col3_row3_field04_out_frame426_y487_x35_track644_len186	-1	110.437	1160.57	75
col3_row3_field04_out_frame42_y849_x35_track132_len66	-1	109.987	1153.48	16.6667
col3_row3_field04_out_frame43_y273_x229_track134_len569	-10	92.987	896.672	48.3333
col3_row3_field04_out_frame43_y273_x229_track134_len569	-9	91.2871	872.196	8.33333
col3_row3_field04_out_frame43_y273_x229_track134_len569	-8	91.7869	879.369	160
col3_row3_field04_out_frame43_y273_x229_track134_len569	-7	94.5251	919.01	5
col3_row3_field04_out_frame43_y273_x229_track134_len569	-6	100.358	1005.38	170
col3_row3_field04_out_frame43_y273_x229_track134_len569	-5	97.3757	960.895	33.3333
col3_row3_field04_out_frame43_y273_x229_track134_len569	-4	93.8952	909.84	3.33333
col3_row3_field04_out_frame43_y273_x229_track134_len569	-3	104.766	1072.34	13.3333
col3_row3_field04_out_frame43_y273_x229_track134_len569	-2	98.3006	974.618	43.3333
col3_row3_field04_out_frame43_y273_x229_track134_len569	-1	97.3202	960.073	18.3333
col3_row3_field04_out_frame448_y836_x34_track682_len164	-2	113.654	1211.65	20
col3_row3_field04_out_frame448_y836_x34_track682_len164	-1	104.478	1067.92	15
col3_row3_field04_out_frame459_y44_x510_track703_len153	-5	177.189	2358.61	15
col3_row3_field04_out_frame459_y44_x510_track703_len153	-4	171.896	2253.72	5
col3_row3_field04_out_frame459_y44_x510_track703_len153	-3	162.118	2064.18	6.66667
col3_row3_field04_out_frame459_y44_x510_track703_len153	-2	161.705	2056.28	15
col3_row3_field04_out_frame459_y44_x510_track703_len153	-1	158.444	1994.4	3.33333
col3_row3_field04_out_frame463_y634_x35_track712_len149	-1	98.8102	982.207	151.667
col3_row3_field04_out_frame468_y28_x507_track722_len144	-2	114.437	1224.19	61.6667
col3_row3_field04_out_frame468_y28_x507_track722_len144	-1	101.592	1023.97	90
col3_row3_field04_out_frame488_y270_x34_track760_len124	-2	101.413	1021.28	46.6667
col3_row3_field04_out_frame488_y270_x34_track760_len124	-1	100.734	1011.04	96.6667
col3_row3_field04_out_frame499_y1049_x573_track774_len113	-4	127.558	1440.65	3.33333
col3_row3_field04_out_frame499_y1049_x573_track774_len113	-3	128.618	1458.65	18.3333
col3_row3_field04_out_frame499_y1049_x573_track774_len113	-2	123.834	1378.04	8.33333
col3_row3_field04_out_frame499_y1049_x573_track774_len113	-1	120.746	1326.81	3.33333
col3_row3_field04_out_frame512_y30_x386_track799_len100	-3	134.49	1559.67	31.6667
col3_row3_field04_out_frame512_y30_x386_track799_len100	-2	123.646	1374.9	10
col3_row3_field04_out_frame512_y30_x386_track799_len100	-1	127.809	1444.92	25
col3_row3_field04_out_frame52_y262_x29_track153_len127	-2	111.964	1184.73	15
col3_row3_field04_out_frame52_y262_x29_track153_len127	-1	111.726	1180.94	55
col3_row3_field04_out_frame534_y1043_x1155_track848_len78	-2	116.652	1259.9	6.66667
col3_row3_field04_out_frame534_y1043_x1155_track848_len78	-1	117.484	1273.42	16.6667
col3_row3_field04_out_frame73_y617_x676_track211_len148	-1	94.4336	917.677	83.3333
col3_row3_field04_out_frame84_y324_x32_track229_len141	-1	110.71	1164.89	166.667
col3_row3_field04_out_frame8_y39_x472_track48_len272	-4	113.929	1216.06	205
col3_row3_field04_out_frame8_y39_x472_track48_len272	-3	119.903	1312.95	31.6667
col3_row3_field04_out_frame8_y39_x472_track48_len272	-2	111.48	1177.05	8.33333
col3_row3_field04_out_frame8_y39_x472_track48_len272	-1	127.464	1439.07	13.3333
col3_row3_field05_out_frame0_y119_x984_track7_len278	-3	135.261	1573.1	63.3333
col3_row3_field05_out_frame0_y119_x984_track7_len278	-2	121.089	1332.46	185
col3_row3_field05_out_frame0_y119_x984_track7_len278	-1	135.867	1583.69	115
col3_row3_field05_out_frame0_y901_x670_track0_len322	-8	145.277	1751.04	31.6667
col3_row3_field05_out_frame0_y901_x670_track0_len322	-7	139.522	1648.02	26.6667
col3_row3_field05_out_frame0_y901_x670_track0_len322	-6	144.716	1740.91	36.6667
col3_row3_field05_out_frame0_y901_x670_track0_len322	-5	147.536	1792.03	8.33333
col3_row3_field05_out_frame0_y901_x670_track0_len322	-4	149.672	1831.1	3.33333
col3_row3_field05_out_frame0_y901_x670_track0_len322	-3	164.641	2112.54	46.6667
col3_row3_field05_out_frame0_y901_x670_track0_len322	-2	166.655	2151.44	3.33333
col3_row3_field05_out_frame0_y901_x670_track0_len322	-1	160.138	2026.47	21.6667
col3_row3_field05_out_frame125_y231_x676_track227_len176	-3	108.293	1126.94	126.667
col3_row3_field05_out_frame125_y231_x676_track227_len176	-2	122.503	1355.88	5
col3_row3_field05_out_frame125_y231_x676_track227_len176	-1	137.897	1619.32	30
col3_row3_field05_out_frame140_y747_x29_track244_len247	-7	94.3851	916.97	45
col3_row3_field05_out_frame140_y747_x29_track244_len247	-6	98.4792	977.274	6.66667
col3_row3_field05_out_frame140_y747_x29_track244_len247	-5	108.121	1124.25	50
col3_row3_field05_out_frame140_y747_x29_track244_len247	-4	117.888	1279.98	13.3333
col3_row3_field05_out_frame140_y747_x29_track244_len247	-3	112.445	1192.37	36.6667
col3_row3_field05_out_frame140_y747_x29_track244_len247	-2	122.5	1355.83	41.6667
col3_row3_field05_out_frame140_y747_x29_track244_len247	-1	123.358	1370.1	3.33333
col3_row3_field05_out_frame141_y199_x34_track247_len88	-1	133.481	1542.16	38.3333
col3_row3_field05_out_frame147_y329_x34_track254_len171	-1	111.366	1175.24	101.667
col3_row3_field05_out_frame14_y328_x556_track49_len112	-1	113.557	1210.1	130
col3_row3_field05_out_frame14_y35_x297_track47_len598	-12	113.878	1215.24	105
col3_row3_field05_out_frame14_y35_x297_track47_len598	-11	119.075	1299.36	70
col3_row3_field05_out_frame14_y35_x297_track47_len598	-10	117.177	1268.41	3.33333
col3_row3_field05_out_frame14_y35_x297_track47_len598	-9	118.805	1294.94	91.6667
col3_row3_field05_out_frame14_y35_x297_track47_len598	-8	131.345	1505.29	18.3333
col3_row3_field05_out_frame14_y35_x297_track47_len598	-7	134.822	1565.46	63.3333
col3_row3_field05_out_frame14_y35_x297_track47_len598	-6	127.741	1443.76	141.667
col3_row3_field05_out_frame14_y35_x297_track47_len598	-5	123.592	1373.99	3.33333
col3_row3_field05_out_frame14_y35_x297_track47_len598	-4	125.594	1407.52	20
col3_row3_field05_out_frame14_y35_x297_track47_len598	-3	112.008	1185.43	61.6667
col3_row3_field05_out_frame14_y35_x297_track47_len598	-2	121.792	1344.09	11.6667
col3_row3_field05_out_frame14_y35_x297_track47_len598	-1	129.016	1465.43	146.667
col3_row3_field05_out_frame160_y640_x40_track268_len452	-3	102.293	1034.6	3.33333
col3_row3_field05_out_frame160_y640_x40_track268_len452	-2	141.853	1689.49	348.333
col3_row3_field05_out_frame160_y640_x40_track268_len452	-1	142.817	1706.75	111.667
col3_row3_field05_out_frame172_y1044_x441_track276_len169	-3	128.589	1458.16	30
col3_row3_field05_out_frame172_y1044_x441_track276_len169	-2	144.354	1734.37	6.66667
col3_row3_field05_out_frame172_y1044_x441_track276_len169	-1	142.643	1703.63	55
col3_row3_field05_out_frame184_y513_x1075_track283_len210	-2	145.654	1757.87	41.6667
col3_row3_field05_out_frame184_y513_x1075_track283_len210	-1	147.931	1799.23	5
col3_row3_field05_out_frame197_y294_x39_track295_len294	-5	119.488	1306.14	31.6667
col3_row3_field05_out_frame197_y294_x39_track295_len294	-4	121.869	1345.37	151.667
col3_row3_field05_out_frame197_y294_x39_track295_len294	-3	130.937	1498.29	30
col3_row3_field05_out_frame197_y294_x39_track295_len294	-2	135.46	1576.58	13.3333
col3_row3_field05_out_frame197_y294_x39_track295_len294	-1	133.562	1543.56	21.6667
col3_row3_field05_out_frame1_y274_x901_track21_len85	-3	90.9567	867.466	45
col3_row3_field05_out_frame1_y274_x901_track21_len85	-2	80.4933	722.17	6.66667
col3_row3_field05_out_frame1_y274_x901_track21_len85	-1	83.8429	767.713	38.3333
col3_row3_field05_out_frame227_y29_x615_track337_len120	-3	130.711	1494.41	8.33333
col3_row3_field05_out_frame227_y29_x615_track337_len120	-2	143.659	1721.87	58.3333
col3_row3_field05_out_frame227_y29_x615_track337_len120	-1	149.153	1821.57	11.6667
col3_row3_field05_out_frame251_y393_x922_track366_len361	-5	103.79	1057.38	43.3333
col3_row3_field05_out_frame251_y393_x922_track366_len361	-4	121.673	1342.11	50
col3_row3_field05_out_frame251_y393_x922_track366_len361	-3	121.698	1342.53	8.33333
col3_row3_field05_out_frame251_y393_x922_track366_len361	-2	125.226	1401.33	93.3333
col3_row3_field05_out_frame251_y393_x922_track366_len361	-1	130.683	1493.93	11.6667
col3_row3_field05_out_frame256_y272_x530_track374_len170	-1	100.55	1008.25	93.3333
col3_row3_field05_out_frame263_y474_x31_track382_len349	-8	116.726	1261.1	20
col3_row3_field05_out_frame263_y474_x31_track382_len349	-7	122.763	1360.19	43.3333
col3_row3_field05_out_frame263_y474_x31_track382_len349	-6	119.115	1300.02	101.667
col3_row3_field05_out_frame263_y474_x31_track382_len349	-5	111.357	1175.1	28.3333
col3_row3_field05_out_frame263_y474_x31_track382_len349	-4	107.847	1119.99	21.6667
col3_row3_field05_out_frame263_y474_x31_track382_len349	-3	117.21	1268.96	36.6667
col3_row3_field05_out_frame263_y474_x31_track382_len349	-2	110.917	1168.14	5
col3_row3_field05_out_frame263_y474_x31_track382_len349	-1	111.834	1182.67	5
col3_row3_field05_out_frame266_y331_x32_track388_len88	-1	161.629	2054.84	43.3333
col3_row3_field05_out_frame342_y1041_x80_track474_len119	-1	113.605	1210.86	126.667
col3_row3_field05_out_frame345_y28_x527_track478_len92	-2	147.862	1797.98	8.33333
col3_row3_field05_out_frame345_y28_x527_track478_len92	-1	144.939	1744.94	15
col3_row3_field05_out_frame362_y28_x621_track498_len112	-1	129.694	1477	71.6667
col3_row3_field05_out_frame368_y380_x590_track503_len244	-4	89.5482	847.394	233.333
col3_row3_field05_out_frame368_y380_x590_track503_len244	-3	93.137	898.843	6.66667
col3_row3_field05_out_frame368_y380_x590_track503_len244	-2	94.6141	920.31	18.3333
col3_row3_field05_out_frame368_y380_x590_track503_len244	-1	86.7918	808.571	6.66667
col3_row3_field05_out_frame369_y23_x548_track504_len138	-3	88.4753	832.211	30
col3_row3_field05_out_frame369_y23_x548_track504_len138	-2	100.08	1001.21	23.3333
col3_row3_field05_out_frame369_y23_x548_track504_len138	-1	105.505	1083.7	30
col3_row3_field05_out_frame370_y36_x785_track507_len101	-1	123.378	1370.42	36.6667
col3_row3_field05_out_frame376_y442_x606_track513_len236	-3	69.3075	576.993	13.3333
col3_row3_field05_out_frame376_y442_x606_track513_len236	-2	82.3478	747.271	20
col3_row3_field05_out_frame376_y442_x606_track513_len236	-1	78.8318	699.926	78.3333
col3_row3_field05_out_frame378_y88_x29_track517_len209	-4	114.384	1223.35	38.3333
col3_row3_field05_out_frame378_y88_x29_track517_len209	-3	123.462	1371.83	60
col3_row3_field05_out_frame378_y88_x29_track517_len209	-2	138.466	1629.35	16.6667
col3_row3_field05_out_frame378_y88_x29_track517_len209	-1	129.341	1470.98	21.6667
col3_row3_field05_out_frame386_y289_x36_track533_len206	-2	93.7834	908.215	48.3333
col3_row3_field05_out_frame386_y289_x36_track533_len206	-1	99.7868	996.804	15
col3_row3_field05_out_frame397_y378_x30_track549_len215	-3	102.793	1042.19	131.667
col3_row3_field05_out_frame397_y378_x30_track549_len215	-2	80.5064	722.346	53.3333
col3_row3_field05_out_frame397_y378_x30_track549_len215	-1	98.1176	971.897	5
col3_row3_field05_out_frame407_y238_x153_track561_len144	-1	87.3354	816.179	50
col3_row3_field05_out_frame40_y28_x674_track104_len278	-6	109.065	1139.01	23.3333
col3_row3_field05_out_frame40_y28_x674_track104_len278	-5	107.252	1110.73	71.6667
col3_row3_field05_out_frame40_y28_x674_track104_len278	-4	107.775	1118.87	3.33333
col3_row3_field05_out_frame40_y28_x674_track104_len278	-3	111.138	1171.64	45
col3_row3_field05_out_frame40_y28_x674_track104_len278	-2	119.662	1308.99	68.3333
col3_row3_field05_out_frame40_y28_x674_track104_len278	-1	118.786	1294.64	13.3333
col3_row3_field05_out_frame40_y416_x28_track103_len55	-1	129.677	1476.71	11.6667
col3_row3_field05_out_frame411_y30_x554_track568_len144	-3	97.1593	957.694	21.6667
col3_row3_field05_out_frame411_y30_x554_track568_len144	-2	83.2543	759.644	11.6667
col3_row3_field05_out_frame411_y30_x554_track568_len144	-1	87.5053	818.562	80
col3_row3_field05_out_frame415_y683_x34_track574_len197	-3	120.055	1315.44	8.33333
col3_row3_field05_out_frame415_y683_x34_track574_len197	-2	118.431	1288.84	38.3333
col3_row3_field05_out_frame415_y683_x34_track574_len197	-1	125.475	1405.52	13.3333
col3_row3_field05_out_frame449_y418_x37_track625_len163	-2	116.568	1258.54	36.6667
col3_row3_field05_out_frame449_y418_x37_track625_len163	-1	115.082	1234.56	46.6667
col3_row3_field05_out_frame462_y748_x559_track653_len150	-5	111.494	1177.28	28.3333
col3_row3_field05_out_frame462_y748_x559_track653_len150	-4	117.072	1266.71	26.6667
col3_row3_field05_out_frame462_y748_x559_track653_len150	-3	120.985	1330.76	25
col3_row3_field05_out_frame462_y748_x559_track653_len150	-2	119.281	1302.74	21.6667
col3_row3_field05_out_frame462_y748_x559_track653_len150	-1	120.735	1326.64	45
col3_row3_field05_out_frame481_y1048_x77_track684_len131	-1	106.276	1095.6	60
col3_row3_field05_out_frame490_y530_x34_track695_len122	-3	77.2981	679.6	50
col3_row3_field05_out_frame490_y530_x34_track695_len122	-2	85.1332	785.504	16.6667
col3_row3_field05_out_frame490_y530_x34_track695_len122	-1	106.936	1105.82	45
col3_row3_field05_out_frame503_y1048_x700_track714_len109	-1	105.276	1080.18	26.6667
col3_row3_field05_out_frame514_y1042_x245_track733_len98	-1	111.091	1170.9	23.3333
col3_row3_field05_out_frame520_y1052_x626_track748_len89	-3	106.842	1104.37	5
col3_row3_field05_out_frame520_y1052_x626_track748_len89	-2	105.054	1076.76	10
col3_row3_field05_out_frame520_y1052_x626_track748_len89	-1	99.9721	999.582	6.66667
col3_row3_field05_out_frame527_y1048_x217_track770_len85	-1	98.156	972.468	28.3333
col3_row3_field05_out_frame532_y1056_x560_track782_len80	-2	91.2741	872.009	41.6667
col3_row3_field05_out_frame532_y1056_x560_track782_len80	-1	100.35	1005.26	23.3333
col3_row3_field05_out_frame537_y1050_x213_track796_len75	-1	86.7879	808.517	10
col3_row3_field05_out_frame61_y405_x36_track138_len65	-1	108.198	1125.46	25
col3_row3_field05_out_frame61_y762_x30_track139_len65	-1	117.466	1273.12	68.3333
col3_row3_field05_out_frame71_y35_x784_track150_len327	-2	136.906	1601.89	298.333
col3_row3_field05_out_frame71_y35_x784_track150_len327	-1	138.639	1632.4	88.3333
col3_row3_field05_out_frame73_y701_x34_track155_len169	-6	79.2277	705.206	26.6667
col3_row3_field05_out_frame73_y701_x34_track155_len169	-5	92.4489	888.899	3.33333
col3_row3_field05_out_frame73_y701_x34_track155_len169	-4	92.8594	894.827	16.6667
col3_row3_field05_out_frame73_y701_x34_track155_len169	-3	88.6371	834.494	8.33333
col3_row3_field05_out_frame73_y701_x34_track155_len169	-2	82.3175	746.859	33.3333
col3_row3_field05_out_frame73_y701_x34_track155_len169	-1	87.1907	814.152	8.33333
col3_row3_field05_out_frame85_y506_x37_track169_len83	-2	112.542	1193.91	10
col3_row3_field05_out_frame85_y506_x37_track169_len83	-1	105.594	1085.08	6.66667
col3_row3_field06_out_frame0_y100_x499_track42_len158	-4	123.545	1373.21	3.33333
col3_row3_field06_out_frame0_y100_x499_track42_len158	-3	127.278	1435.91	16.6667
col3_row3_field06_out_frame0_y100_x499_track42_len158	-2	128.846	1462.54	13.3333
col3_row3_field06_out_frame0_y100_x499_track42_len158	-1	132.74	1529.34	20
col3_row3_field06_out_frame0_y1014_x327_track68_len131	-1	91.7931	879.458	15
col3_row3_field06_out_frame0_y105_x771_track9_len228	-6	124.144	1383.22	31.6667
col3_row3_field06_out_frame0_y105_x771_track9_len228	-5	131.185	1502.54	6.66667
col3_row3_field06_out_frame0_y105_x771_track9_len228	-4	150.214	1841.05	38.3333
col3_row3_field06_out_frame0_y105_x771_track9_len228	-3	137.738	1616.52	8.33333
col3_row3_field06_out_frame0_y105_x771_track9_len228	-2	131.241	1503.5	66.6667
col3_row3_field06_out_frame0_y105_x771_track9_len228	-1	144.18	1731.25	23.3333
col3_row3_field06_out_frame0_y146_x265_track58_len166	-2	86.1736	799.948	6.66667
col3_row3_field06_out_frame0_y146_x265_track58_len166	-1	104.668	1070.83	191.667
col3_row3_field06_out_frame0_y197_x479_track40_len405	-5	133.082	1535.25	53.3333
col3_row3_field06_out_frame0_y197_x479_track40_len405	-4	141.01	1674.46	30
col3_row3_field06_out_frame0_y197_x479_track40_len405	-3	144.38	1734.84	68.3333
col3_row3_field06_out_frame0_y197_x479_track40_len405	-2	142.498	1701.03	15
col3_row3_field06_out_frame0_y197_x479_track40_len405	-1	140.902	1672.54	91.6667
col3_row3_field06_out_frame0_y224_x274_track25_len118	-5	148.903	1816.99	3.33333
col3_row3_field06_out_frame0_y224_x274_track25_len118	-4	153.51	1901.97	6.66667
col3_row3_field06_out_frame0_y224_x274_track25_len118	-3	153.51	1901.97	6.66667
col3_row3_field06_out_frame0_y224_x274_track25_len118	-2	149.2	1822.43	25
col3_row3_field06_out_frame0_y224_x274_track25_len118	-1	151.807	1870.41	6.66667
col3_row3_field06_out_frame0_y234_x84_track17_len179	-2	109.066	1139.03	25
col3_row3_field06_out_frame0_y234_x84_track17_len179	-1	120.458	1322.07	50
col3_row3_field06_out_frame0_y276_x1012_track45_len612	-2	104.23	1064.11	213.333
col3_row3_field06_out_frame0_y276_x1012_track45_len612	-1	106.043	1092.01	283.333
col3_row3_field06_out_frame0_y294_x622_track12_len612	-9	106.584	1100.37	53.3333
col3_row3_field06_out_frame0_y294_x622_track12_len612	-8	114.581	1226.51	55
col3_row3_field06_out_frame0_y294_x622_track12_len612	-7	114.001	1217.2	53.3333
col3_row3_field06_out_frame0_y294_x622_track12_len612	-6	117.774	1278.13	21.6667
col3_row3_field06_out_frame0_y294_x622_track12_len612	-5	118.763	1294.26	3.33333
col3_row3_field06_out_frame0_y294_x622_track12_len612	-4	112.93	1200.09	73.3333
col3_row3_field06_out_frame0_y294_x622_track12_len612	-3	113.848	1214.76	50
col3_row3_field06_out_frame0_y294_x622_track12_len612	-2	112.927	1200.04	51.6667
col3_row3_field06_out_frame0_y294_x622_track12_len612	-1	123.526	1372.89	60
col3_row3_field06_out_frame0_y33_x355_track28_len92	-1	157.254	1971.98	20
col3_row3_field06_out_frame0_y347_x242_track14_len338	-3	150.832	1852.43	35
col3_row3_field06_out_frame0_y347_x242_track14_len338	-2	165.448	2128.1	93.3333
col3_row3_field06_out_frame0_y347_x242_track14_len338	-1	177.991	2374.64	105
col3_row3_field06_out_frame0_y386_x888_track11_len150	-5	118.498	1289.93	18.3333
col3_row3_field06_out_frame0_y386_x888_track11_len150	-4	103.385	1051.21	35
col3_row3_field06_out_frame0_y386_x888_track11_len150	-3	109.237	1141.71	5
col3_row3_field06_out_frame0_y386_x888_track11_len150	-2	109.035	1138.54	3.33333
col3_row3_field06_out_frame0_y386_x888_track11_len150	-1	120.149	1316.98	48.3333
col3_row3_field06_out_frame0_y393_x144_track22_len612	-16	99.5597	993.402	36.6667
col3_row3_field06_out_frame0_y393_x144_track22_len612	-15	103.246	1049.09	43.3333
col3_row3_field06_out_frame0_y393_x144_track22_len612	-14	97.1735	957.903	28.3333
col3_row3_field06_out_frame0_y393_x144_track22_len612	-13	101.959	1029.53	20
col3_row3_field06_out_frame0_y393_x144_track22_len612	-12	101.49	1022.44	23.3333
col3_row3_field06_out_frame0_y393_x144_track22_len612	-11	100.404	1006.06	6.66667
col3_row3_field06_out_frame0_y393_x144_track22_len612	-10	92.2896	886.603	38.3333
col3_row3_field06_out_frame0_y393_x144_track22_len612	-9	107.779	1118.92	45
col3_row3_field06_out_frame0_y393_x144_track22_len612	-8	99.7449	996.176	55
col3_row3_field06_out_frame0_y393_x144_track22_len612	-7	106.247	1095.16	6.66667
col3_row3_field06_out_frame0_y393_x144_track22_len612	-6	106.92	1105.58	5
col3_row3_field06_out_frame0_y393_x144_track22_len612	-5	105.33	1081	20
col3_row3_field06_out_frame0_y393_x144_track22_len612	-4	111.531	1177.86	6.66667
col3_row3_field06_out_frame0_y393_x144_track22_len612	-3	112.581	1194.53	8.33333
col3_row3_field06_out_frame0_y393_x144_track22_len612	-2	113.018	1201.5	13.3333
col3_row3_field06_out_frame0_y393_x144_track22_len612	-1	107.729	1118.14	11.6667
col3_row3_field06_out_frame0_y490_x519_track13_len312	-3	126.999	1431.2	71.6667
col3_row3_field06_out_frame0_y490_x519_track13_len312	-2	129.61	1475.57	43.3333
col3_row3_field06_out_frame0_y490_x519_track13_len312	-1	132.278	1521.36	101.667
col3_row3_field06_out_frame0_y491_x646_track37_len612	-12	138.624	1632.15	8.33333
col3_row3_field06_out_frame0_y491_x646_track37_len612	-11	136.838	1600.7	38.3333
col3_row3_field06_out_frame0_y491_x646_track37_len612	-10	159.216	2009	30
col3_row3_field06_out_frame0_y491_x646_track37_len612	-9	153.623	1904.07	5
col3_row3_field06_out_frame0_y491_x646_track37_len612	-8	153.697	1905.44	6.66667
col3_row3_field06_out_frame0_y491_x646_track37_len612	-7	152.657	1886.14	51.6667
col3_row3_field06_out_frame0_y491_x646_track37_len612	-6	150.66	1849.26	10
col3_row3_field06_out_frame0_y491_x646_track37_len612	-5	155.66	1942.07	10
col3_row3_field06_out_frame0_y491_x646_track37_len612	-4	154.739	1924.87	8.33333
col3_row3_field06_out_frame0_y491_x646_track37_len612	-3	146.201	1767.78	71.6667
col3_row3_field06_out_frame0_y491_x646_track37_len612	-2	155.854	1945.71	3.33333
col3_row3_field06_out_frame0_y491_x646_track37_len612	-1	164.435	2108.59	171.667
col3_row3_field06_out_frame0_y512_x980_track4_len173	-2	111.819	1182.43	96.6667
col3_row3_field06_out_frame0_y512_x980_track4_len173	-1	122.221	1351.19	86.6667
col3_row3_field06_out_frame0_y564_x660_track54_len104	-3	96.3835	946.246	10
col3_row3_field06_out_frame0_y564_x660_track54_len104	-2	91.0499	868.798	58.3333
col3_row3_field06_out_frame0_y564_x660_track54_len104	-1	96.5779	949.11	6.66667
col3_row3_field06_out_frame0_y568_x514_track24_len461	-7	147.605	1793.3	38.3333
col3_row3_field06_out_frame0_y568_x514_track24_len461	-6	156.321	1954.46	66.6667
col3_row3_field06_out_frame0_y568_x514_track24_len461	-5	151.829	1870.82	91.6667
col3_row3_field06_out_frame0_y568_x514_track24_len461	-4	148.61	1811.63	38.3333
col3_row3_field06_out_frame0_y568_x514_track24_len461	-3	152.319	1879.89	68.3333
col3_row3_field06_out_frame0_y568_x514_track24_len461	-2	151.996	1873.91	25
col3_row3_field06_out_frame0_y568_x514_track24_len461	-1	149.551	1828.88	25
col3_row3_field06_out_frame0_y593_x210_track49_len59	-2	123.396	1370.73	8.33333
col3_row3_field06_out_frame0_y593_x210_track49_len59	-1	163.304	2086.87	28.3333
col3_row3_field06_out_frame0_y594_x1170_track47_len66	-1	116.533	1257.98	35
col3_row3_field06_out_frame0_y622_x572_track7_len132	-2	125.115	1399.47	70
col3_row3_field06_out_frame0_y622_x572_track7_len132	-1	113.498	1209.16	5
col3_row3_field06_out_frame0_y738_x704_track8_len60	-1	133.444	1541.52	20
col3_row3_field06_out_frame0_y762_x286_track5_len112	-1	133.092	1535.42	48.3333
col3_row3_field06_out_frame0_y937_x350_track3_len93	-2	88.3077	829.846	83.3333
col3_row3_field06_out_frame0_y937_x350_track3_len93	-1	84.6673	779.065	11.6667
col3_row3_field06_out_frame103_y397_x570_track248_len268	-8	96.9684	954.873	45
col3_row3_field06_out_frame103_y397_x570_track248_len268	-7	110.327	1158.83	110
col3_row3_field06_out_frame103_y397_x570_track248_len268	-6	117.184	1268.54	20
col3_row3_field06_out_frame103_y397_x570_track248_len268	-5	119.146	1300.53	11.6667
col3_row3_field06_out_frame103_y397_x570_track248_len268	-4	114.83	1230.5	8.33333
col3_row3_field06_out_frame103_y397_x570_track248_len268	-3	104.385	1066.49	15
col3_row3_field06_out_frame103_y397_x570_track248_len268	-2	86.8618	809.549	6.66667
col3_row3_field06_out_frame103_y397_x570_track248_len268	-1	114.924	1232.01	68.3333
col3_row3_field06_out_frame10_y32_x1147_track102_len602	-13	122.269	1352	38.3333
col3_row3_field06_out_frame10_y32_x1147_track102_len602	-12	115.898	1247.71	85
col3_row3_field06_out_frame10_y32_x1147_track102_len602	-11	139.464	1647	8.33333
col3_row3_field06_out_frame10_y32_x1147_track102_len602	-10	140.295	1661.73	3.33333
col3_row3_field06_out_frame10_y32_x1147_track102_len602	-9	130.144	1484.68	11.6667
col3_row3_field06_out_frame10_y32_x1147_track102_len602	-8	130.821	1496.29	60
col3_row3_field06_out_frame10_y32_x1147_track102_len602	-7	127.438	1438.63	26.6667
col3_row3_field06_out_frame10_y32_x1147_track102_len602	-6	151.218	1859.54	13.3333
col3_row3_field06_out_frame10_y32_x1147_track102_len602	-5	139.968	1655.93	8.33333
col3_row3_field06_out_frame10_y32_x1147_track102_len602	-4	139.163	1641.67	13.3333
col3_row3_field06_out_frame10_y32_x1147_track102_len602	-3	142.758	1705.69	8.33333
col3_row3_field06_out_frame10_y32_x1147_track102_len602	-2	145.777	1760.08	16.6667
col3_row3_field06_out_frame10_y32_x1147_track102_len602	-1	163.121	2083.36	13.3333
col3_row3_field06_out_frame111_y885_x35_track260_len66	-2	161.027	2043.38	13.3333
col3_row3_field06_out_frame111_y885_x35_track260_len66	-1	150.886	1853.41	23.3333
col3_row3_field06_out_frame115_y31_x582_track263_len59	-2	114.113	1218.99	10
col3_row3_field06_out_frame115_y31_x582_track263_len59	-1	134.472	1559.36	8.33333
col3_row3_field06_out_frame115_y433_x1122_track264_len380	-7	93.1357	898.824	15
col3_row3_field06_out_frame115_y433_x1122_track264_len380	-6	97.1844	958.065	35
col3_row3_field06_out_frame115_y433_x1122_track264_len380	-5	100.655	1009.84	48.3333
col3_row3_field06_out_frame115_y433_x1122_track264_len380	-4	103.791	1057.4	75
col3_row3_field06_out_frame115_y433_x1122_track264_len380	-3	106.06	1092.26	21.6667
col3_row3_field06_out_frame115_y433_x1122_track264_len380	-2	98.2896	974.454	26.6667
col3_row3_field06_out_frame115_y433_x1122_track264_len380	-1	93.6153	905.774	23.3333
col3_row3_field06_out_frame11_y206_x1244_track106_len601	-8	118.487	1289.75	130
col3_row3_field06_out_frame11_y206_x1244_track106_len601	-7	125.517	1406.22	121.667
col3_row3_field06_out_frame11_y206_x1244_track106_len601	-6	125.505	1406.01	15
col3_row3_field06_out_frame11_y206_x1244_track106_len601	-5	134.601	1561.61	50
col3_row3_field06_out_frame11_y206_x1244_track106_len601	-4	135.073	1569.84	55
col3_row3_field06_out_frame11_y206_x1244_track106_len601	-3	138.382	1627.86	3.33333
col3_row3_field06_out_frame11_y206_x1244_track106_len601	-2	138.667	1632.89	46.6667
col3_row3_field06_out_frame11_y206_x1244_track106_len601	-1	141.314	1679.88	56.6667
col3_row3_field06_out_frame120_y24_x952_track266_len492	-5	108.015	1122.6	141.667
col3_row3_field06_out_frame120_y24_x952_track266_len492	-4	109.936	1152.68	16.6667
col3_row3_field06_out_frame120_y24_x952_track266_len492	-3	110.662	1164.11	193.333
col3_row3_field06_out_frame120_y24_x952_track266_len492	-2	106.395	1097.44	65
col3_row3_field06_out_frame120_y24_x952_track266_len492	-1	106.78	1103.41	10
col3_row3_field06_out_frame13_y168_x239_track114_len126	-2	76.6791	671.453	10
col3_row3_field06_out_frame13_y168_x239_track114_len126	-1	85.3894	789.052	35
col3_row3_field06_out_frame153_y434_x1240_track308_len121	-2	175.837	2331.66	33.3333
col3_row3_field06_out_frame153_y434_x1240_track308_len121	-1	170.364	2223.66	3.33333
col3_row3_field06_out_frame15_y145_x1251_track120_len449	-11	104.611	1069.96	75
col3_row3_field06_out_frame15_y145_x1251_track120_len449	-10	111.894	1183.61	18.3333
col3_row3_field06_out_frame15_y145_x1251_track120_len449	-9	119.383	1304.41	50
col3_row3_field06_out_frame15_y145_x1251_track120_len449	-8	121.446	1338.36	5
col3_row3_field06_out_frame15_y145_x1251_track120_len449	-7	124.152	1383.34	10
col3_row3_field06_out_frame15_y145_x1251_track120_len449	-6	128.631	1458.87	5
col3_row3_field06_out_frame15_y145_x1251_track120_len449	-5	128.146	1450.63	38.3333
col3_row3_field06_out_frame15_y145_x1251_track120_len449	-4	124.862	1395.22	98.3333
col3_row3_field06_out_frame15_y145_x1251_track120_len449	-3	130.723	1494.61	131.667
col3_row3_field06_out_frame15_y145_x1251_track120_len449	-2	124.369	1386.97	71.6667
col3_row3_field06_out_frame15_y145_x1251_track120_len449	-1	125.448	1405.06	68.3333
col3_row3_field06_out_frame15_y40_x338_track118_len143	-4	152.036	1874.65	5
col3_row3_field06_out_frame15_y40_x338_track118_len143	-3	157.591	1978.32	23.3333
col3_row3_field06_out_frame15_y40_x338_track118_len143	-2	148.378	1807.4	20
col3_row3_field06_out_frame15_y40_x338_track118_len143	-1	151.772	1869.77	23.3333
col3_row3_field06_out_frame169_y473_x23_track331_len443	-8	89.4188	845.558	15
col3_row3_field06_out_frame169_y473_x23_track331_len443	-7	107.104	1108.43	276.667
col3_row3_field06_out_frame169_y473_x23_track331_len443	-6	108.691	1133.16	13.3333
col3_row3_field06_out_frame169_y473_x23_track331_len443	-5	109.556	1146.7	75
col3_row3_field06_out_frame169_y473_x23_track331_len443	-4	114.146	1219.53	51.6667
col3_row3_field06_out_frame169_y473_x23_track331_len443	-3	120.942	1330.04	25
col3_row3_field06_out_frame169_y473_x23_track331_len443	-2	117.971	1281.34	65
col3_row3_field06_out_frame169_y473_x23_track331_len443	-1	116.512	1257.63	6.66667
col3_row3_field06_out_frame170_y356_x460_track332_len442	-6	116.386	1255.59	198.333
col3_row3_field06_out_frame170_y356_x460_track332_len442	-5	120.897	1329.3	85
col3_row3_field06_out_frame170_y356_x460_track332_len442	-4	116.069	1250.47	41.6667
col3_row3_field06_out_frame170_y356_x460_track332_len442	-3	118.534	1290.52	16.6667
col3_row3_field06_out_frame170_y356_x460_track332_len442	-2	107.535	1115.12	61.6667
col3_row3_field06_out_frame170_y356_x460_track332_len442	-1	86.2603	801.155	46.6667
col3_row3_field06_out_frame181_y589_x1244_track342_len293	-5	161.999	2061.9	8.33333
col3_row3_field06_out_frame181_y589_x1244_track342_len293	-4	162.288	2067.43	16.6667
col3_row3_field06_out_frame181_y589_x1244_track342_len293	-3	171.351	2243.01	33.3333
col3_row3_field06_out_frame181_y589_x1244_track342_len293	-2	163.685	2094.17	10
col3_row3_field06_out_frame181_y589_x1244_track342_len293	-1	156.921	1965.73	113.333
col3_row3_field06_out_frame203_y471_x1246_track365_len161	-8	118.976	1297.75	21.6667
col3_row3_field06_out_frame203_y471_x1246_track365_len161	-7	119.071	1299.3	16.6667
col3_row3_field06_out_frame203_y471_x1246_track365_len161	-6	118.942	1297.18	20
col3_row3_field06_out_frame203_y471_x1246_track365_len161	-5	112.083	1186.62	5
col3_row3_field06_out_frame203_y471_x1246_track365_len161	-4	116.504	1257.51	20
col3_row3_field06_out_frame203_y471_x1246_track365_len161	-3	112.702	1196.46	16.6667
col3_row3_field06_out_frame203_y471_x1246_track365_len161	-2	101.523	1022.94	10
col3_row3_field06_out_frame203_y471_x1246_track365_len161	-1	113.164	1203.82	3.33333
col3_row3_field06_out_frame204_y29_x1093_track366_len408	-11	116.838	1262.93	6.66667
col3_row3_field06_out_frame204_y29_x1093_track366_len408	-10	120.008	1314.67	26.6667
col3_row3_field06_out_frame204_y29_x1093_track366_len408	-9	125.431	1404.77	40
col3_row3_field06_out_frame204_y29_x1093_track366_len408	-8	124.69	1392.34	25
col3_row3_field06_out_frame204_y29_x1093_track366_len408	-7	116.913	1264.14	105
col3_row3_field06_out_frame204_y29_x1093_track366_len408	-6	120.629	1324.88	3.33333
col3_row3_field06_out_frame204_y29_x1093_track366_len408	-5	122.752	1360.01	10
col3_row3_field06_out_frame204_y29_x1093_track366_len408	-4	125.069	1398.7	10
col3_row3_field06_out_frame204_y29_x1093_track366_len408	-3	125.54	1406.6	13.3333
col3_row3_field06_out_frame204_y29_x1093_track366_len408	-2	122.169	1350.33	23.3333
col3_row3_field06_out_frame204_y29_x1093_track366_len408	-1	107.814	1119.47	46.6667
col3_row3_field06_out_frame220_y623_x1250_track377_len298	-5	93.4692	903.655	171.667
col3_row3_field06_out_frame220_y623_x1250_track377_len298	-4	90.5546	861.72	16.6667
col3_row3_field06_out_frame220_y623_x1250_track377_len298	-3	91.7879	879.383	5
col3_row3_field06_out_frame220_y623_x1250_track377_len298	-2	81.3447	733.659	10
col3_row3_field06_out_frame220_y623_x1250_track377_len298	-1	92.3237	887.095	73.3333
col3_row3_field06_out_frame229_y1050_x689_track390_len122	-1	124.253	1385.03	10
col3_row3_field06_out_frame231_y29_x717_track392_len381	-9	130.997	1499.31	11.6667
col3_row3_field06_out_frame231_y29_x717_track392_len381	-8	136.539	1595.45	3.33333
col3_row3_field06_out_frame231_y29_x717_track392_len381	-7	128.82	1462.1	26.6667
col3_row3_field06_out_frame231_y29_x717_track392_len381	-6	131.492	1507.82	5
col3_row3_field06_out_frame231_y29_x717_track392_len381	-5	126.737	1426.78	40
col3_row3_field06_out_frame231_y29_x717_track392_len381	-4	128.435	1455.54	43.3333
col3_row3_field06_out_frame231_y29_x717_track392_len381	-3	140.466	1664.77	25
col3_row3_field06_out_frame231_y29_x717_track392_len381	-2	136.236	1590.14	18.3333
col3_row3_field06_out_frame231_y29_x717_track392_len381	-1	135.746	1581.57	23.3333
col3_row3_field06_out_frame236_y664_x1243_track396_len376	-8	85.3911	789.076	36.6667
col3_row3_field06_out_frame236_y664_x1243_track396_len376	-7	94.154	913.605	35
col3_row3_field06_out_frame236_y664_x1243_track396_len376	-6	81.9629	742.038	6.66667
col3_row3_field06_out_frame236_y664_x1243_track396_len376	-5	92.0099	882.575	36.6667
col3_row3_field06_out_frame236_y664_x1243_track396_len376	-4	93.7312	907.457	211.667
col3_row3_field06_out_frame236_y664_x1243_track396_len376	-3	98.8283	982.476	50
col3_row3_field06_out_frame236_y664_x1243_track396_len376	-2	102.037	1030.71	5
col3_row3_field06_out_frame236_y664_x1243_track396_len376	-1	103.713	1056.21	53.3333
col3_row3_field06_out_frame242_y569_x1251_track405_len276	-2	95.2949	930.26	103.333
col3_row3_field06_out_frame242_y569_x1251_track405_len276	-1	96.1684	943.08	30
col3_row3_field06_out_frame252_y400_x604_track415_len360	-1	90.317	858.33	535
col3_row3_field06_out_frame257_y394_x35_track421_len355	-4	93.4318	903.112	150
col3_row3_field06_out_frame257_y394_x35_track421_len355	-3	103.747	1056.73	10
col3_row3_field06_out_frame257_y394_x35_track421_len355	-2	105.747	1087.43	88.3333
col3_row3_field06_out_frame257_y394_x35_track421_len355	-1	108.882	1136.15	65
col3_row3_field06_out_frame267_y497_x28_track441_len105	-1	91.819	879.83	35
col3_row3_field06_out_frame26_y31_x736_track148_len115	-2	116.817	1262.59	33.3333
col3_row3_field06_out_frame26_y31_x736_track148_len115	-1	122.716	1359.41	75
col3_row3_field06_out_frame272_y645_x35_track448_len152	-1	123.001	1364.15	70
col3_row3_field06_out_frame274_y588_x1250_track451_len338	-7	107.799	1119.23	3.33333
col3_row3_field06_out_frame274_y588_x1250_track451_len338	-6	94.1451	913.475	11.6667
col3_row3_field06_out_frame274_y588_x1250_track451_len338	-5	96.0472	941.298	13.3333
col3_row3_field06_out_frame274_y588_x1250_track451_len338	-4	100.946	1014.22	73.3333
col3_row3_field06_out_frame274_y588_x1250_track451_len338	-3	106.42	1097.84	41.6667
col3_row3_field06_out_frame274_y588_x1250_track451_len338	-2	110.064	1154.69	36.6667
col3_row3_field06_out_frame274_y588_x1250_track451_len338	-1	117.477	1273.3	113.333
col3_row3_field06_out_frame275_y63_x1247_track452_len101	-1	118.581	1291.28	16.6667
col3_row3_field06_out_frame282_y80_x24_track458_len330	-4	74.9937	649.437	13.3333
col3_row3_field06_out_frame282_y80_x24_track458_len330	-3	96.0176	940.863	168.333
col3_row3_field06_out_frame282_y80_x24_track458_len330	-2	108.641	1132.38	98.3333
col3_row3_field06_out_frame282_y80_x24_track458_len330	-1	105.92	1090.11	125
col3_row3_field06_out_frame297_y457_x38_track466_len262	-7	107.337	1112.05	8.33333
col3_row3_field06_out_frame297_y457_x38_track466_len262	-6	108.522	1130.51	78.3333
col3_row3_field06_out_frame297_y457_x38_track466_len262	-5	108.491	1130.03	20
col3_row3_field06_out_frame297_y457_x38_track466_len262	-4	96.088	941.898	16.6667
col3_row3_field06_out_frame297_y457_x38_track466_len262	-3	105.104	1077.53	6.66667
col3_row3_field06_out_frame297_y457_x38_track466_len262	-2	113.583	1210.51	31.6667
col3_row3_field06_out_frame297_y457_x38_track466_len262	-1	112.68	1196.11	55
col3_row3_field06_out_frame309_y1046_x776_track482_len66	-1	141.263	1678.96	13.3333
col3_row3_field06_out_frame321_y267_x154_track508_len291	-2	92.9029	895.456	71.6667
col3_row3_field06_out_frame321_y267_x154_track508_len291	-1	89.6928	849.448	46.6667
col3_row3_field06_out_frame330_y362_x1166_track516_len172	-2	93.7475	907.694	5
col3_row3_field06_out_frame330_y362_x1166_track516_len172	-1	85.2366	786.936	100
col3_row3_field06_out_frame332_y32_x564_track520_len280	-3	114.825	1230.42	68.3333
col3_row3_field06_out_frame332_y32_x564_track520_len280	-2	133.194	1537.18	16.6667
col3_row3_field06_out_frame332_y32_x564_track520_len280	-1	120.529	1323.23	71.6667
col3_row3_field06_out_frame335_y447_x1247_track524_len277	-7	104.964	1075.37	31.6667
col3_row3_field06_out_frame335_y447_x1247_track524_len277	-6	109.597	1147.36	35
col3_row3_field06_out_frame335_y447_x1247_track524_len277	-5	112.488	1193.05	13.3333
col3_row3_field06_out_frame335_y447_x1247_track524_len277	-4	109.968	1153.19	13.3333
col3_row3_field06_out_frame335_y447_x1247_track524_len277	-3	112.931	1200.1	3.33333
col3_row3_field06_out_frame335_y447_x1247_track524_len277	-2	111.715	1180.77	38.3333
col3_row3_field06_out_frame335_y447_x1247_track524_len277	-1	114.568	1226.29	28.3333
col3_row3_field06_out_frame337_y234_x1002_track530_len162	-4	85.9184	796.396	28.3333
col3_row3_field06_out_frame337_y234_x1002_track530_len162	-3	81.3961	734.353	33.3333
col3_row3_field06_out_frame337_y234_x1002_track530_len162	-2	78.1235	690.514	40
col3_row3_field06_out_frame337_y234_x1002_track530_len162	-1	106.15	1093.65	71.6667
col3_row3_field06_out_frame347_y170_x1128_track546_len114	-1	96.9239	954.215	108.333
col3_row3_field06_out_frame353_y128_x1139_track552_len152	-1	99.5777	993.672	73.3333
col3_row3_field06_out_frame359_y212_x29_track556_len204	-4	92.2438	885.943	31.6667
col3_row3_field06_out_frame359_y212_x29_track556_len204	-3	103.676	1055.64	38.3333
col3_row3_field06_out_frame359_y212_x29_track556_len204	-2	101.157	1017.4	23.3333
col3_row3_field06_out_frame359_y212_x29_track556_len204	-1	101.677	1025.26	91.6667
col3_row3_field06_out_frame360_y1053_x802_track558_len82	-1	102.092	1031.54	100
col3_row3_field06_out_frame369_y630_x1244_track570_len234	-2	130.498	1490.76	51.6667
col3_row3_field06_out_frame369_y630_x1244_track570_len234	-1	138.069	1622.35	56.6667
col3_row3_field06_out_frame370_y340_x28_track572_len242	-2	110.108	1155.39	13.3333
col3_row3_field06_out_frame370_y340_x28_track572_len242	-1	111.415	1176.01	116.667
col3_row3_field06_out_frame373_y534_x1249_track573_len162	-2	112.917	1199.88	16.6667
col3_row3_field06_out_frame373_y534_x1249_track573_len162	-1	125.305	1402.67	36.6667
col3_row3_field06_out_frame375_y899_x1243_track576_len64	-1	161.502	2052.41	21.6667
col3_row3_field06_out_frame378_y127_x1249_track577_len234	-1	96.1429	942.705	56.6667
col3_row3_field06_out_frame42_y1016_x486_track171_len143	-3	148.109	1802.5	3.33333
col3_row3_field06_out_frame42_y1016_x486_track171_len143	-2	159.252	2009.69	15
col3_row3_field06_out_frame42_y1016_x486_track171_len143	-1	165.493	2128.98	16.6667
col3_row3_field06_out_frame42_y72_x42_track172_len90	-1	135.278	1573.41	35
col3_row3_field06_out_frame430_y784_x719_track643_len182	-6	77.6138	683.768	25
col3_row3_field06_out_frame430_y784_x719_track643_len182	-5	89.0663	840.563	5
col3_row3_field06_out_frame430_y784_x719_track643_len182	-4	90.9073	866.759	61.6667
col3_row3_field06_out_frame430_y784_x719_track643_len182	-3	92.2856	886.545	3.33333
col3_row3_field06_out_frame430_y784_x719_track643_len182	-2	92.1646	884.802	45
col3_row3_field06_out_frame430_y784_x719_track643_len182	-1	87.0813	812.62	36.6667
col3_row3_field06_out_frame435_y728_x247_track652_len177	-2	81.858	740.613	53.3333
col3_row3_field06_out_frame435_y728_x247_track652_len177	-1	81.9448	741.792	78.3333
col3_row3_field06_out_frame43_y181_x1248_track173_len228	-3	106.097	1092.84	91.6667
col3_row3_field06_out_frame43_y181_x1248_track173_len228	-2	122.242	1351.54	50
col3_row3_field06_out_frame43_y181_x1248_track173_len228	-1	124.082	1382.17	23.3333
col3_row3_field06_out_frame492_y492_x34_track724_len120	-1	105.583	1084.9	76.6667
col3_row3_field06_out_frame495_y567_x30_track730_len117	-4	98.7708	981.618	5
col3_row3_field06_out_frame495_y567_x30_track730_len117	-3	106.329	1096.42	8.33333
col3_row3_field06_out_frame495_y567_x30_track730_len117	-2	100.046	1000.69	5
col3_row3_field06_out_frame495_y567_x30_track730_len117	-1	108.604	1131.79	20
col3_row3_field06_out_frame496_y777_x332_track735_len116	-2	90.1627	856.132	13.3333
col3_row3_field06_out_frame496_y777_x332_track735_len116	-1	93.1409	898.899	20
col3_row3_field06_out_frame497_y434_x34_track737_len115	-1	111.313	1174.41	28.3333
col3_row3_field06_out_frame498_y83_x31_track739_len114	-1	101.935	1029.17	46.6667
col3_row3_field06_out_frame49_y26_x605_track181_len264	-2	97.3175	960.034	191.667
col3_row3_field06_out_frame49_y26_x605_track181_len264	-1	105.174	1078.61	81.6667
col3_row3_field06_out_frame51_y34_x492_track183_len210	-5	111.998	1185.26	6.66667
col3_row3_field06_out_frame51_y34_x492_track183_len210	-4	109.358	1143.6	83.3333
col3_row3_field06_out_frame51_y34_x492_track183_len210	-3	115.907	1247.85	11.6667
col3_row3_field06_out_frame51_y34_x492_track183_len210	-2	105.932	1090.29	3.33333
col3_row3_field06_out_frame51_y34_x492_track183_len210	-1	102.743	1041.43	23.3333
col3_row3_field06_out_frame525_y51_x38_track781_len87	-2	132.774	1529.92	16.6667
col3_row3_field06_out_frame525_y51_x38_track781_len87	-1	140.528	1665.88	6.66667
col3_row3_field06_out_frame67_y671_x1034_track204_len155	-1	114.027	1217.62	40
col3_row3_field06_out_frame6_y446_x540_track92_len111	-1	110.579	1162.82	16.6667
col3_row3_field06_out_frame73_y1053_x372_track211_len303	-3	106.299	1095.95	61.6667
col3_row3_field06_out_frame73_y1053_x372_track211_len303	-2	112.405	1191.73	36.6667
col3_row3_field06_out_frame73_y1053_x372_track211_len303	-1	115.127	1235.28	66.6667
col3_row3_field06_out_frame74_y717_x346_track213_len153	-4	111.508	1177.49	3.33333
col3_row3_field06_out_frame74_y717_x346_track213_len153	-3	112.301	1190.08	5
col3_row3_field06_out_frame74_y717_x346_track213_len153	-2	116.433	1256.36	41.6667
col3_row3_field06_out_frame74_y717_x346_track213_len153	-1	122.822	1361.17	3.33333
col3_row3_field06_out_frame77_y274_x1243_track215_len535	-6	145.918	1762.64	28.3333
col3_row3_field06_out_frame77_y274_x1243_track215_len535	-5	197.635	2778.4	10
col3_row3_field06_out_frame77_y274_x1243_track215_len535	-4	179.375	2402.39	113.333
col3_row3_field06_out_frame77_y274_x1243_track215_len535	-3	174.913	2313.31	11.6667
col3_row3_field06_out_frame77_y274_x1243_track215_len535	-2	192.798	2677.04	5
col3_row3_field06_out_frame77_y274_x1243_track215_len535	-1	196.072	2745.51	3.33333
col3_row3_field06_out_frame92_y746_x413_track232_len166	-4	113.598	1210.75	16.6667
col3_row3_field06_out_frame92_y746_x413_track232_len166	-3	115.614	1243.12	8.33333
col3_row3_field06_out_frame92_y746_x413_track232_len166	-2	124.556	1390.1	5
col3_row3_field06_out_frame92_y746_x413_track232_len166	-1	122.814	1361.05	70
col3_row3_field07_out_frame0_y220_x214_track42_len82	-1	85.3202	788.094	40
col3_row3_field07_out_frame0_y262_x977_track1_len592	-2	131.982	1516.26	351.667
col3_row3_field07_out_frame0_y262_x977_track1_len592	-1	144.345	1734.22	141.667
col3_row3_field07_out_frame102_y25_x583_track263_len311	-7	107.558	1115.48	25
col3_row3_field07_out_frame102_y25_x583_track263_len311	-6	109.887	1151.91	26.6667
col3_row3_field07_out_frame102_y25_x583_track263_len311	-5	108.004	1122.43	31.6667
col3_row3_field07_out_frame102_y25_x583_track263_len311	-4	99.789	996.836	123.333
col3_row3_field07_out_frame102_y25_x583_track263_len311	-3	110.72	1165.04	43.3333
col3_row3_field07_out_frame102_y25_x583_track263_len311	-2	108.697	1133.25	6.66667
col3_row3_field07_out_frame102_y25_x583_track263_len311	-1	101.328	1019.99	18.3333
col3_row3_field07_out_frame109_y917_x34_track267_len113	-1	119.678	1309.24	76.6667
col3_row3_field07_out_frame112_y24_x489_track269_len480	-8	85.4111	789.354	111.667
col3_row3_field07_out_frame112_y24_x489_track269_len480	-7	106.749	1102.92	93.3333
col3_row3_field07_out_frame112_y24_x489_track269_len480	-6	99.8057	997.086	36.6667
col3_row3_field07_out_frame112_y24_x489_track269_len480	-5	101.457	1021.93	108.333
col3_row3_field07_out_frame112_y24_x489_track269_len480	-4	109.052	1138.81	76.6667
col3_row3_field07_out_frame112_y24_x489_track269_len480	-3	110.691	1164.58	6.66667
col3_row3_field07_out_frame112_y24_x489_track269_len480	-2	103.796	1057.48	53.3333
col3_row3_field07_out_frame112_y24_x489_track269_len480	-1	111.25	1173.41	35
col3_row3_field07_out_frame112_y271_x32_track268_len181	-5	128.995	1465.07	26.6667
col3_row3_field07_out_frame112_y271_x32_track268_len181	-4	128.86	1462.77	20
col3_row3_field07_out_frame112_y271_x32_track268_len181	-3	132.34	1522.42	13.3333
col3_row3_field07_out_frame112_y271_x32_track268_len181	-2	129.89	1480.35	5
col3_row3_field07_out_frame112_y271_x32_track268_len181	-1	126.268	1418.85	56.6667
col3_row3_field07_out_frame128_y30_x220_track279_len402	-7	92.8725	895.016	103.333
col3_row3_field07_out_frame128_y30_x220_track279_len402	-6	98.1642	972.59	133.333
col3_row3_field07_out_frame128_y30_x220_track279_len402	-5	95.2425	929.494	123.333
col3_row3_field07_out_frame128_y30_x220_track279_len402	-4	109.898	1152.09	6.66667
col3_row3_field07_out_frame128_y30_x220_track279_len402	-3	103.985	1060.37	41.6667
col3_row3_field07_out_frame128_y30_x220_track279_len402	-2	104.696	1071.26	3.33333
col3_row3_field07_out_frame128_y30_x220_track279_len402	-1	110.077	1154.9	5
col3_row3_field07_out_frame14_y129_x334_track148_len155	-3	154.882	1927.54	10
col3_row3_field07_out_frame14_y129_x334_track148_len155	-2	148.355	1806.98	35
col3_row3_field07_out_frame14_y129_x334_track148_len155	-1	151.42	1863.26	36.6667
col3_row3_field07_out_frame14_y197_x260_track187_len313	-2	72.5656	618.154	5
col3_row3_field07_out_frame14_y197_x260_track187_len313	-1	77.3012	679.641	10
col3_row3_field07_out_frame14_y245_x923_track144_len125	-2	128.771	1461.25	15
col3_row3_field07_out_frame14_y245_x923_track144_len125	-1	125.893	1412.55	35
col3_row3_field07_out_frame14_y353_x301_track186_len304	-9	130.551	1491.67	10
col3_row3_field07_out_frame14_y353_x301_track186_len304	-8	135.588	1578.82	40
col3_row3_field07_out_frame14_y353_x301_track186_len304	-7	136.96	1602.84	78.3333
col3_row3_field07_out_frame14_y353_x301_track186_len304	-6	138.05	1622.01	15
col3_row3_field07_out_frame14_y353_x301_track186_len304	-5	137.522	1612.72	43.3333
col3_row3_field07_out_frame14_y353_x301_track186_len304	-4	144.338	1734.09	10
col3_row3_field07_out_frame14_y353_x301_track186_len304	-3	140.248	1660.9	20
col3_row3_field07_out_frame14_y353_x301_track186_len304	-2	138.87	1636.49	60
col3_row3_field07_out_frame14_y353_x301_track186_len304	-1	121.498	1339.22	43.3333
col3_row3_field07_out_frame14_y362_x415_track182_len315	-5	94.5285	919.06	68.3333
col3_row3_field07_out_frame14_y362_x415_track182_len315	-4	117.094	1267.07	18.3333
col3_row3_field07_out_frame14_y362_x415_track182_len315	-3	114.261	1221.36	3.33333
col3_row3_field07_out_frame14_y362_x415_track182_len315	-2	119.063	1299.18	58.3333
col3_row3_field07_out_frame14_y362_x415_track182_len315	-1	119.497	1306.27	21.6667
col3_row3_field07_out_frame14_y396_x695_track184_len301	-3	138.905	1637.11	53.3333
col3_row3_field07_out_frame14_y396_x695_track184_len301	-2	131.204	1502.87	10
col3_row3_field07_out_frame14_y396_x695_track184_len301	-1	134.611	1561.78	38.3333
col3_row3_field07_out_frame14_y409_x466_track172_len161	-2	135.48	1576.93	61.6667
col3_row3_field07_out_frame14_y409_x466_track172_len161	-1	130.979	1499.01	68.3333
col3_row3_field07_out_frame14_y410_x1064_track155_len109	-1	104.416	1066.97	48.3333
col3_row3_field07_out_frame14_y441_x851_track160_len491	-7	118.675	1292.82	111.667
col3_row3_field07_out_frame14_y441_x851_track160_len491	-6	122.69	1358.98	20
col3_row3_field07_out_frame14_y441_x851_track160_len491	-5	128.698	1460.01	41.6667
col3_row3_field07_out_frame14_y441_x851_track160_len491	-4	122.633	1358.03	33.3333
col3_row3_field07_out_frame14_y441_x851_track160_len491	-3	127.438	1438.63	190
col3_row3_field07_out_frame14_y441_x851_track160_len491	-2	131.945	1515.62	41.6667
col3_row3_field07_out_frame14_y441_x851_track160_len491	-1	135.387	1575.31	73.3333
col3_row3_field07_out_frame14_y456_x766_track174_len244	-3	98.553	978.374	5
col3_row3_field07_out_frame14_y456_x766_track174_len244	-2	101.055	1015.86	108.333
col3_row3_field07_out_frame14_y456_x766_track174_len244	-1	107.378	1112.68	105
col3_row3_field07_out_frame14_y458_x227_track181_len385	-8	132.469	1524.65	38.3333
col3_row3_field07_out_frame14_y458_x227_track181_len385	-7	134.478	1559.47	10
col3_row3_field07_out_frame14_y458_x227_track181_len385	-6	138.082	1622.57	70
col3_row3_field07_out_frame14_y458_x227_track181_len385	-5	138.133	1623.47	30
col3_row3_field07_out_frame14_y458_x227_track181_len385	-4	148.879	1816.57	11.6667
col3_row3_field07_out_frame14_y458_x227_track181_len385	-3	145.347	1752.31	45
col3_row3_field07_out_frame14_y458_x227_track181_len385	-2	160.908	2041.11	45
col3_row3_field07_out_frame14_y458_x227_track181_len385	-1	143.164	1712.97	3.33333
col3_row3_field07_out_frame14_y466_x158_track180_len382	-10	149.619	1830.12	11.6667
col3_row3_field07_out_frame14_y466_x158_track180_len382	-9	139.527	1648.12	30
col3_row3_field07_out_frame14_y466_x158_track180_len382	-8	124.434	1388.06	30
col3_row3_field07_out_frame14_y466_x158_track180_len382	-7	121.329	1336.43	3.33333
col3_row3_field07_out_frame14_y466_x158_track180_len382	-6	142.837	1707.11	3.33333
col3_row3_field07_out_frame14_y466_x158_track180_len382	-5	132.937	1532.75	43.3333
col3_row3_field07_out_frame14_y466_x158_track180_len382	-4	143.568	1720.24	40
col3_row3_field07_out_frame14_y466_x158_track180_len382	-3	144.09	1729.62	33.3333
col3_row3_field07_out_frame14_y466_x158_track180_len382	-2	147.893	1798.54	11.6667
col3_row3_field07_out_frame14_y466_x158_track180_len382	-1	147.491	1791.22	6.66667
col3_row3_field07_out_frame14_y505_x384_track159_len370	-4	114.198	1220.36	10
col3_row3_field07_out_frame14_y505_x384_track159_len370	-3	106.323	1096.33	25
col3_row3_field07_out_frame14_y505_x384_track159_len370	-2	101.455	1021.9	35
col3_row3_field07_out_frame14_y505_x384_track159_len370	-1	107.499	1114.57	351.667
col3_row3_field07_out_frame14_y529_x924_track152_len149	-2	100.657	1009.87	121.667
col3_row3_field07_out_frame14_y529_x924_track152_len149	-1	94.3726	916.787	68.3333
col3_row3_field07_out_frame14_y560_x315_track191_len346	-6	116.322	1254.57	26.6667
col3_row3_field07_out_frame14_y560_x315_track191_len346	-5	118.579	1291.25	148.333
col3_row3_field07_out_frame14_y560_x315_track191_len346	-4	131.809	1513.28	38.3333
col3_row3_field07_out_frame14_y560_x315_track191_len346	-3	124.958	1396.84	111.667
col3_row3_field07_out_frame14_y560_x315_track191_len346	-2	126.584	1424.19	51.6667
col3_row3_field07_out_frame14_y560_x315_track191_len346	-1	133.456	1541.73	11.6667
col3_row3_field07_out_frame14_y595_x822_track141_len172	-4	103.978	1060.25	8.33333
col3_row3_field07_out_frame14_y595_x822_track141_len172	-3	105.971	1090.89	10
col3_row3_field07_out_frame14_y595_x822_track141_len172	-2	107.613	1116.34	86.6667
col3_row3_field07_out_frame14_y595_x822_track141_len172	-1	109.791	1150.4	8.33333
col3_row3_field07_out_frame14_y637_x1021_track168_len82	-2	121.396	1337.53	46.6667
col3_row3_field07_out_frame14_y637_x1021_track168_len82	-1	119.393	1304.57	3.33333
col3_row3_field07_out_frame14_y640_x238_track157_len274	-6	107.273	1111.06	35
col3_row3_field07_out_frame14_y640_x238_track157_len274	-5	109.016	1138.24	36.6667
col3_row3_field07_out_frame14_y640_x238_track157_len274	-4	109.082	1139.27	3.33333
col3_row3_field07_out_frame14_y640_x238_track157_len274	-3	115.052	1234.07	41.6667
col3_row3_field07_out_frame14_y640_x238_track157_len274	-2	110.78	1165.98	41.6667
col3_row3_field07_out_frame14_y640_x238_track157_len274	-1	112.48	1192.92	58.3333
col3_row3_field07_out_frame14_y649_x669_track147_len108	-1	100.667	1010.02	101.667
col3_row3_field07_out_frame14_y693_x820_track169_len249	-2	140.64	1667.87	8.33333
col3_row3_field07_out_frame14_y693_x820_track169_len249	-1	146.375	1770.93	30
col3_row3_field07_out_frame14_y713_x612_track165_len280	-6	120.598	1324.37	48.3333
col3_row3_field07_out_frame14_y713_x612_track165_len280	-5	125.847	1411.77	5
col3_row3_field07_out_frame14_y713_x612_track165_len280	-4	125.107	1399.33	28.3333
col3_row3_field07_out_frame14_y713_x612_track165_len280	-3	120.839	1328.35	10
col3_row3_field07_out_frame14_y713_x612_track165_len280	-2	133.535	1543.1	26.6667
col3_row3_field07_out_frame14_y713_x612_track165_len280	-1	135.551	1578.18	5
col3_row3_field07_out_frame14_y714_x44_track163_len199	-3	119.813	1311.46	30
col3_row3_field07_out_frame14_y714_x44_track163_len199	-2	119.667	1309.07	41.6667
col3_row3_field07_out_frame14_y714_x44_track163_len199	-1	121.953	1346.76	73.3333
col3_row3_field07_out_frame14_y714_x490_track153_len291	-3	102.213	1033.38	15
col3_row3_field07_out_frame14_y714_x490_track153_len291	-2	100.679	1010.2	31.6667
col3_row3_field07_out_frame14_y714_x490_track153_len291	-1	106.842	1104.37	23.3333
col3_row3_field07_out_frame14_y730_x981_track183_len141	-1	132.677	1528.24	41.6667
col3_row3_field07_out_frame14_y734_x356_track149_len267	-5	117.664	1276.34	38.3333
col3_row3_field07_out_frame14_y734_x356_track149_len267	-4	120.383	1320.83	51.6667
col3_row3_field07_out_frame14_y734_x356_track149_len267	-3	119.346	1303.8	3.33333
col3_row3_field07_out_frame14_y734_x356_track149_len267	-2	119.981	1314.21	8.33333
col3_row3_field07_out_frame14_y734_x356_track149_len267	-1	129.292	1470.14	28.3333
col3_row3_field07_out_frame14_y73_x384_track178_len294	-7	106.535	1099.61	20
col3_row3_field07_out_frame14_y73_x384_track178_len294	-6	104.556	1069.11	6.66667
col3_row3_field07_out_frame14_y73_x384_track178_len294	-5	112.523	1193.6	6.66667
col3_row3_field07_out_frame14_y73_x384_track178_len294	-4	116.083	1250.7	76.6667
col3_row3_field07_out_frame14_y73_x384_track178_len294	-3	114.193	1220.29	26.6667
col3_row3_field07_out_frame14_y73_x384_track178_len294	-2	120.766	1327.15	15
col3_row3_field07_out_frame14_y73_x384_track178_len294	-1	124.223	1384.53	141.667
col3_row3_field07_out_frame14_y754_x216_track170_len110	-3	113.374	1207.18	6.66667
col3_row3_field07_out_frame14_y754_x216_track170_len110	-2	117.633	1275.83	23.3333
col3_row3_field07_out_frame14_y754_x216_track170_len110	-1	117.822	1278.91	10
col3_row3_field07_out_frame14_y802_x1067_track177_len198	-1	82.6123	750.874	251.667
col3_row3_field07_out_frame14_y819_x79_track145_len111	-2	118.619	1291.9	28.3333
col3_row3_field07_out_frame14_y819_x79_track145_len111	-1	123.895	1379.05	3.33333
col3_row3_field07_out_frame14_y836_x767_track193_len156	-3	76.0527	663.242	68.3333
col3_row3_field07_out_frame14_y836_x767_track193_len156	-2	74.7351	646.081	60
col3_row3_field07_out_frame14_y836_x767_track193_len156	-1	82.1873	745.088	41.6667
col3_row3_field07_out_frame14_y902_x387_track173_len163	-2	107.239	1110.52	26.6667
col3_row3_field07_out_frame14_y902_x387_track173_len163	-1	101.612	1024.28	116.667
col3_row3_field07_out_frame14_y919_x531_track196_len160	-1	92.8528	894.731	243.333
col3_row3_field07_out_frame14_y92_x1179_track166_len118	-1	109.111	1139.73	48.3333
col3_row3_field07_out_frame14_y93_x1076_track171_len79	-1	134.513	1560.08	86.6667
col3_row3_field07_out_frame14_y943_x270_track150_len117	-2	128.873	1463	8.33333
col3_row3_field07_out_frame14_y943_x270_track150_len117	-1	128.069	1449.32	40
col3_row3_field07_out_frame154_y163_x1250_track288_len229	-4	137.993	1621.01	5
col3_row3_field07_out_frame154_y163_x1250_track288_len229	-3	130.608	1492.63	53.3333
col3_row3_field07_out_frame154_y163_x1250_track288_len229	-2	137.781	1617.28	13.3333
col3_row3_field07_out_frame154_y163_x1250_track288_len229	-1	142.644	1703.65	46.6667
col3_row3_field07_out_frame154_y34_x1171_track289_len173	-2	128.047	1448.95	48.3333
col3_row3_field07_out_frame154_y34_x1171_track289_len173	-1	137.233	1607.64	100
col3_row3_field07_out_frame158_y847_x38_track291_len114	-1	134.425	1558.54	45
col3_row3_field07_out_frame164_y127_x34_track294_len345	-5	150.845	1852.66	78.3333
col3_row3_field07_out_frame164_y127_x34_track294_len345	-4	109.511	1146	8.33333
col3_row3_field07_out_frame164_y127_x34_track294_len345	-3	97.781	966.9	23.3333
col3_row3_field07_out_frame164_y127_x34_track294_len345	-2	142.569	1702.3	78.3333
col3_row3_field07_out_frame164_y127_x34_track294_len345	-1	150.081	1838.6	20
col3_row3_field07_out_frame16_y739_x1243_track206_len75	-2	161.978	2061.5	6.66667
col3_row3_field07_out_frame16_y739_x1243_track206_len75	-1	158.51	1995.66	11.6667
col3_row3_field07_out_frame170_y181_x1257_track300_len180	-1	91.4309	874.258	36.6667
col3_row3_field07_out_frame178_y37_x254_track313_len313	-6	117.453	1272.91	65
col3_row3_field07_out_frame178_y37_x254_track313_len313	-5	121.539	1339.9	5
col3_row3_field07_out_frame178_y37_x254_track313_len313	-4	121.43	1338.1	15
col3_row3_field07_out_frame178_y37_x254_track313_len313	-3	129.522	1474.06	33.3333
col3_row3_field07_out_frame178_y37_x254_track313_len313	-2	135.727	1581.25	45
col3_row3_field07_out_frame178_y37_x254_track313_len313	-1	142.154	1694.88	11.6667
col3_row3_field07_out_frame19_y563_x27_track210_len201	-5	96.8579	953.24	11.6667
col3_row3_field07_out_frame19_y563_x27_track210_len201	-4	92.8377	894.512	10
col3_row3_field07_out_frame19_y563_x27_track210_len201	-3	95.0362	926.475	38.3333
col3_row3_field07_out_frame19_y563_x27_track210_len201	-2	102.061	1031.08	28.3333
col3_row3_field07_out_frame19_y563_x27_track210_len201	-1	99.156	987.367	51.6667
col3_row3_field07_out_frame201_y299_x1241_track336_len103	-2	142.477	1700.67	23.3333
col3_row3_field07_out_frame201_y299_x1241_track336_len103	-1	139.32	1644.45	15
col3_row3_field07_out_frame204_y21_x1219_track339_len235	-3	84.0475	770.525	11.6667
col3_row3_field07_out_frame204_y21_x1219_track339_len235	-2	103.588	1054.3	13.3333
col3_row3_field07_out_frame204_y21_x1219_track339_len235	-1	101.712	1025.79	146.667
col3_row3_field07_out_frame206_y35_x547_track341_len386	-7	117.89	1280.02	8.33333
col3_row3_field07_out_frame206_y35_x547_track341_len386	-6	118.974	1297.71	56.6667
col3_row3_field07_out_frame206_y35_x547_track341_len386	-5	112.26	1189.42	58.3333
col3_row3_field07_out_frame206_y35_x547_track341_len386	-4	135.788	1582.31	8.33333
col3_row3_field07_out_frame206_y35_x547_track341_len386	-3	123.988	1380.61	3.33333
col3_row3_field07_out_frame206_y35_x547_track341_len386	-2	118.806	1294.96	68.3333
col3_row3_field07_out_frame206_y35_x547_track341_len386	-1	130.377	1488.69	143.333
col3_row3_field07_out_frame209_y302_x299_track347_len383	-11	79.0619	702.993	11.6667
col3_row3_field07_out_frame209_y302_x299_track347_len383	-10	89.9819	853.558	53.3333
col3_row3_field07_out_frame209_y302_x299_track347_len383	-9	103.051	1046.11	51.6667
col3_row3_field07_out_frame209_y302_x299_track347_len383	-8	106.298	1095.94	10
col3_row3_field07_out_frame209_y302_x299_track347_len383	-7	103.506	1053.05	3.33333
col3_row3_field07_out_frame209_y302_x299_track347_len383	-6	99.8766	998.15	78.3333
col3_row3_field07_out_frame209_y302_x299_track347_len383	-5	97.2078	958.41	53.3333
col3_row3_field07_out_frame209_y302_x299_track347_len383	-4	103.634	1055	21.6667
col3_row3_field07_out_frame209_y302_x299_track347_len383	-3	104.929	1074.84	6.66667
col3_row3_field07_out_frame209_y302_x299_track347_len383	-2	109.805	1150.63	65
col3_row3_field07_out_frame209_y302_x299_track347_len383	-1	104.836	1073.41	3.33333
col3_row3_field07_out_frame20_y23_x497_track211_len334	-7	85.9217	796.442	25
col3_row3_field07_out_frame20_y23_x497_track211_len334	-6	106.919	1105.55	36.6667
col3_row3_field07_out_frame20_y23_x497_track211_len334	-5	107.231	1110.4	10
col3_row3_field07_out_frame20_y23_x497_track211_len334	-4	114.657	1227.73	6.66667
col3_row3_field07_out_frame20_y23_x497_track211_len334	-3	136.169	1588.98	31.6667
col3_row3_field07_out_frame20_y23_x497_track211_len334	-2	112.316	1190.32	56.6667
col3_row3_field07_out_frame20_y23_x497_track211_len334	-1	117.433	1272.58	10
col3_row3_field07_out_frame210_y484_x746_track349_len285	-6	84.3511	774.705	26.6667
col3_row3_field07_out_frame210_y484_x746_track349_len285	-5	82.2838	746.4	98.3333
col3_row3_field07_out_frame210_y484_x746_track349_len285	-4	84.6438	778.741	31.6667
col3_row3_field07_out_frame210_y484_x746_track349_len285	-3	93.9698	910.925	33.3333
col3_row3_field07_out_frame210_y484_x746_track349_len285	-2	91.6824	877.867	23.3333
col3_row3_field07_out_frame210_y484_x746_track349_len285	-1	93.207	899.856	73.3333
col3_row3_field07_out_frame214_y357_x686_track355_len270	-3	79.8628	713.702	196.667
col3_row3_field07_out_frame214_y357_x686_track355_len270	-2	89.7472	850.22	53.3333
col3_row3_field07_out_frame214_y357_x686_track355_len270	-1	91.9823	882.178	73.3333
col3_row3_field07_out_frame217_y313_x474_track358_len375	-6	73.9314	635.687	46.6667
col3_row3_field07_out_frame217_y313_x474_track358_len375	-5	88.8797	837.922	16.6667
col3_row3_field07_out_frame217_y313_x474_track358_len375	-4	100.861	1012.94	71.6667
col3_row3_field07_out_frame217_y313_x474_track358_len375	-3	83.5321	763.449	100
col3_row3_field07_out_frame217_y313_x474_track358_len375	-2	96.504	948.022	20
col3_row3_field07_out_frame217_y313_x474_track358_len375	-1	100.077	1001.16	18.3333
col3_row3_field07_out_frame228_y134_x1240_track370_len102	-1	131.522	1508.33	61.6667
col3_row3_field07_out_frame229_y641_x62_track373_len153	-2	93.6153	905.774	3.33333
col3_row3_field07_out_frame229_y641_x62_track373_len153	-1	102.417	1036.48	61.6667
col3_row3_field07_out_frame22_y37_x903_track215_len407	-4	114.444	1224.31	53.3333
col3_row3_field07_out_frame22_y37_x903_track215_len407	-3	138.707	1633.6	46.6667
col3_row3_field07_out_frame22_y37_x903_track215_len407	-2	134.18	1554.29	28.3333
col3_row3_field07_out_frame22_y37_x903_track215_len407	-1	138.825	1635.69	3.33333
col3_row3_field07_out_frame231_y308_x191_track375_len246	-1	75.0105	649.655	138.333
col3_row3_field07_out_frame240_y35_x430_track385_len124	-2	136.329	1591.77	11.6667
col3_row3_field07_out_frame240_y35_x430_track385_len124	-1	137.577	1613.68	6.66667
col3_row3_field07_out_frame272_y230_x1250_track426_len266	-1	114.775	1229.62	66.6667
col3_row3_field07_out_frame278_y23_x590_track434_len314	-2	95.9907	940.467	298.333
col3_row3_field07_out_frame278_y23_x590_track434_len314	-1	90.2644	857.581	41.6667
col3_row3_field07_out_frame291_y525_x26_track447_len160	-2	127.4	1437.98	70
col3_row3_field07_out_frame291_y525_x26_track447_len160	-1	122.382	1353.86	25
col3_row3_field07_out_frame300_y21_x431_track459_len292	-6	99.2781	989.192	13.3333
col3_row3_field07_out_frame300_y21_x431_track459_len292	-5	103.123	1047.2	78.3333
col3_row3_field07_out_frame300_y21_x431_track459_len292	-4	113.759	1213.32	96.6667
col3_row3_field07_out_frame300_y21_x431_track459_len292	-3	122.648	1358.28	56.6667
col3_row3_field07_out_frame300_y21_x431_track459_len292	-2	117.357	1271.35	13.3333
col3_row3_field07_out_frame300_y21_x431_track459_len292	-1	119.295	1302.96	50
col3_row3_field07_out_frame305_y662_x403_track469_len108	-1	72.2888	614.62	8.33333
col3_row3_field07_out_frame321_y24_x108_track491_len197	-6	97.1611	957.72	13.3333
col3_row3_field07_out_frame321_y24_x108_track491_len197	-5	104.696	1071.26	6.66667
col3_row3_field07_out_frame321_y24_x108_track491_len197	-4	97.7388	966.275	28.3333
col3_row3_field07_out_frame321_y24_x108_track491_len197	-3	117.11	1267.33	71.6667
col3_row3_field07_out_frame321_y24_x108_track491_len197	-2	113.293	1205.89	43.3333
col3_row3_field07_out_frame321_y24_x108_track491_len197	-1	108.364	1128.04	30
col3_row3_field07_out_frame321_y760_x246_track492_len85	-1	80.295	719.503	8.33333
col3_row3_field07_out_frame326_y670_x35_track496_len82	-2	160.051	2024.82	15
col3_row3_field07_out_frame326_y670_x35_track496_len82	-1	158.054	1987.05	33.3333
col3_row3_field07_out_frame332_y26_x620_track502_len260	-5	113.023	1201.58	55
col3_row3_field07_out_frame332_y26_x620_track502_len260	-4	109.642	1148.06	43.3333
col3_row3_field07_out_frame332_y26_x620_track502_len260	-3	110.769	1165.81	10
col3_row3_field07_out_frame332_y26_x620_track502_len260	-2	102.794	1042.2	28.3333
col3_row3_field07_out_frame332_y26_x620_track502_len260	-1	100.476	1007.15	15
col3_row3_field07_out_frame341_y29_x140_track512_len83	-3	119.318	1303.34	8.33333
col3_row3_field07_out_frame341_y29_x140_track512_len83	-2	125.207	1401.01	30
col3_row3_field07_out_frame341_y29_x140_track512_len83	-1	123.25	1368.29	5
col3_row3_field07_out_frame351_y1046_x843_track517_len133	-3	128.794	1461.65	3.33333
col3_row3_field07_out_frame351_y1046_x843_track517_len133	-2	113.467	1208.67	16.6667
col3_row3_field07_out_frame351_y1046_x843_track517_len133	-1	122.902	1362.51	53.3333
col3_row3_field07_out_frame352_y715_x30_track518_len73	-3	90.5748	862.008	5
col3_row3_field07_out_frame352_y715_x30_track518_len73	-2	96.6992	950.899	8.33333
col3_row3_field07_out_frame352_y715_x30_track518_len73	-1	95.4737	932.88	5
col3_row3_field07_out_frame361_y27_x340_track528_len130	-2	127.147	1433.7	8.33333
col3_row3_field07_out_frame361_y27_x340_track528_len130	-1	128.125	1450.27	21.6667
col3_row3_field07_out_frame365_y32_x140_track534_len227	-2	94.5982	920.077	50
col3_row3_field07_out_frame365_y32_x140_track534_len227	-1	121.845	1344.96	183.333
col3_row3_field07_out_frame373_y28_x702_track550_len219	-4	87.5351	818.981	18.3333
col3_row3_field07_out_frame373_y28_x702_track550_len219	-3	91.1999	870.947	86.6667
col3_row3_field07_out_frame373_y28_x702_track550_len219	-2	86.6285	806.29	53.3333
col3_row3_field07_out_frame373_y28_x702_track550_len219	-1	93.5842	905.323	30
col3_row3_field07_out_frame384_y527_x27_track562_len208	-2	84.7004	779.522	228.333
col3_row3_field07_out_frame384_y527_x27_track562_len208	-1	94.0301	911.802	38.3333
col3_row3_field07_out_frame410_y31_x839_track588_len182	-3	93.1954	899.687	26.6667
col3_row3_field07_out_frame410_y31_x839_track588_len182	-2	107.091	1108.23	5
col3_row3_field07_out_frame410_y31_x839_track588_len182	-1	99.5313	992.978	88.3333
col3_row3_field07_out_frame423_y23_x911_track599_len169	-1	76.8709	673.973	145
col3_row3_field07_out_frame43_y31_x1040_track231_len208	-2	100.813	1012.23	38.3333
col3_row3_field07_out_frame43_y31_x1040_track231_len208	-1	108.804	1134.93	33.3333
col3_row3_field07_out_frame442_y111_x164_track618_len150	-1	95.2821	930.073	140
col3_row3_field07_out_frame448_y32_x987_track626_len144	-2	129.363	1471.35	66.6667
col3_row3_field07_out_frame448_y32_x987_track626_len144	-1	140.658	1668.19	61.6667
col3_row3_field07_out_frame466_y25_x1018_track654_len126	-2	82.311	746.77	31.6667
col3_row3_field07_out_frame466_y25_x1018_track654_len126	-1	85.8237	795.08	46.6667
col3_row3_field07_out_frame469_y109_x34_track658_len123	-1	143.227	1714.1	31.6667
col3_row3_field07_out_frame495_y37_x830_track685_len79	-1	123.134	1366.36	63.3333
col3_row3_field07_out_frame504_y33_x244_track701_len88	-1	102.632	1039.73	53.3333
col3_row3_field07_out_frame50_y25_x1170_track237_len76	-1	91.228	871.35	70
col3_row3_field07_out_frame50_y798_x1250_track236_len133	-2	111.155	1171.9	11.6667
col3_row3_field07_out_frame50_y798_x1250_track236_len133	-1	110.12	1155.58	13.3333
col3_row3_field07_out_frame510_y474_x28_track710_len82	-1	95.7614	937.1	3.33333
col3_row3_field07_out_frame517_y29_x421_track724_len75	-3	108.063	1123.35	10
col3_row3_field07_out_frame517_y29_x421_track724_len75	-2	96.9823	955.077	5
col3_row3_field07_out_frame517_y29_x421_track724_len75	-1	108.252	1126.3	15
col3_row3_field07_out_frame537_y29_x309_track745_len55	-1	106.231	1094.9	15
col3_row3_field07_out_frame58_y24_x510_track240_len534	-8	73.3591	628.321	73.3333
col3_row3_field07_out_frame58_y24_x510_track240_len534	-7	77.1165	677.207	40
col3_row3_field07_out_frame58_y24_x510_track240_len534	-6	86.9427	810.68	310
col3_row3_field07_out_frame58_y24_x510_track240_len534	-5	112.422	1192.01	8.33333
col3_row3_field07_out_frame58_y24_x510_track240_len534	-4	102.013	1030.35	6.66667
col3_row3_field07_out_frame58_y24_x510_track240_len534	-3	101.267	1019.07	125
col3_row3_field07_out_frame58_y24_x510_track240_len534	-2	115.371	1239.21	8.33333
col3_row3_field07_out_frame58_y24_x510_track240_len534	-1	105.714	1086.93	58.3333
col3_row3_field07_out_frame58_y33_x1042_track241_len134	-1	112.433	1192.18	78.3333
col3_row3_field07_out_frame60_y484_x30_track242_len190	-1	105.549	1084.38	208.333
col3_row3_field07_out_frame66_y23_x557_track244_len294	-7	95.1218	927.726	31.6667
col3_row3_field07_out_frame66_y23_x557_track244_len294	-6	90.9909	867.954	6.66667
col3_row3_field07_out_frame66_y23_x557_track244_len294	-5	110.334	1158.94	10
col3_row3_field07_out_frame66_y23_x557_track244_len294	-4	106.189	1094.26	10
col3_row3_field07_out_frame66_y23_x557_track244_len294	-3	109.901	1152.13	90
col3_row3_field07_out_frame66_y23_x557_track244_len294	-2	112.948	1200.37	58.3333
col3_row3_field07_out_frame66_y23_x557_track244_len294	-1	112.154	1187.74	56.6667
col3_row3_field07_out_frame68_y29_x410_track245_len492	-7	115.789	1245.94	73.3333
col3_row3_field07_out_frame68_y29_x410_track245_len492	-6	119.105	1299.86	30
col3_row3_field07_out_frame68_y29_x410_track245_len492	-5	125.65	1408.45	15
col3_row3_field07_out_frame68_y29_x410_track245_len492	-4	127.945	1447.21	45
col3_row3_field07_out_frame68_y29_x410_track245_len492	-3	135.613	1579.25	28.3333
col3_row3_field07_out_frame68_y29_x410_track245_len492	-2	135.585	1578.77	28.3333
col3_row3_field07_out_frame68_y29_x410_track245_len492	-1	136.347	1592.1	8.33333
col3_row3_field07_out_frame77_y37_x620_track251_len99	-3	150.053	1838.09	21.6667
col3_row3_field07_out_frame77_y37_x620_track251_len99	-2	149.159	1821.69	6.66667
col3_row3_field07_out_frame77_y37_x620_track251_len99	-1	145.784	1760.22	5
col3_row3_field07_out_frame80_y679_x37_track253_len200	-4	134.069	1552.35	45
col3_row3_field07_out_frame80_y679_x37_track253_len200	-3	137.029	1604.05	6.66667
col3_row3_field07_out_frame80_y679_x37_track253_len200	-2	135.862	1583.61	3.33333
col3_row3_field07_out_frame80_y679_x37_track253_len200	-1	135.599	1579.01	23.3333
col3_row3_field07_out_frame85_y23_x655_track257_len485	-8	80.4583	721.699	3.33333
col3_row3_field07_out_frame85_y23_x655_track257_len485	-7	98.2375	973.679	166.667
col3_row3_field07_out_frame85_y23_x655_track257_len485	-6	103.834	1058.06	38.3333
col3_row3_field07_out_frame85_y23_x655_track257_len485	-5	113.357	1206.91	18.3333
col3_row3_field07_out_frame85_y23_x655_track257_len485	-4	119.407	1304.8	38.3333
col3_row3_field07_out_frame85_y23_x655_track257_len485	-3	127.837	1445.4	20
col3_row3_field07_out_frame85_y23_x655_track257_len485	-2	120.75	1326.88	36.6667
col3_row3_field07_out_frame85_y23_x655_track257_len485	-1	121.994	1347.44	35
col3_row3_field07_out_frame89_y33_x1154_track258_len424	-7	106.562	1100.03	3.33333
col3_row3_field07_out_frame89_y33_x1154_track258_len424	-6	97.4535	962.047	50
col3_row3_field07_out_frame89_y33_x1154_track258_len424	-5	99.8158	997.239	8.33333
col3_row3_field07_out_frame89_y33_x1154_track258_len424	-4	88.4957	832.498	21.6667
col3_row3_field07_out_frame89_y33_x1154_track258_len424	-3	110.639	1163.76	21.6667
col3_row3_field07_out_frame89_y33_x1154_track258_len424	-2	110.855	1167.16	11.6667
col3_row3_field07_out_frame89_y33_x1154_track258_len424	-1	94.4411	917.786	8.33333
col3_row3_field07_out_frame96_y31_x311_track261_len283	-8	99.0549	985.857	18.3333
col3_row3_field07_out_frame96_y31_x311_track261_len283	-7	103.485	1052.72	48.3333
col3_row3_field07_out_frame96_y31_x311_track261_len283	-6	108.464	1129.6	6.66667
col3_row3_field07_out_frame96_y31_x311_track261_len283	-5	116.66	1260.03	31.6667
col3_row3_field07_out_frame96_y31_x311_track261_len283	-4	119.579	1307.63	8.33333
col3_row3_field07_out_frame96_y31_x311_track261_len283	-3	111.48	1177.05	8.33333
col3_row3_field07_out_frame96_y31_x311_track261_len283	-2	112.424	1192.03	58.3333
col3_row3_field07_out_frame96_y31_x311_track261_len283	-1	126.788	1427.63	6.66667
col3_row3_field07_out_frame9_y533_x679_track96_len154	-1	119.073	1299.33	170
col3_row3_field08_out_frame0_y101_x565_track60_len119	-2	91.9356	881.507	6.66667
col3_row3_field08_out_frame0_y101_x565_track60_len119	-1	110.233	1157.35	35
col3_row3_field08_out_frame0_y138_x1134_track63_len294	-8	89.7878	850.797	46.6667
col3_row3_field08_out_frame0_y138_x1134_track63_len294	-7	94.4019	917.215	60
col3_row3_field08_out_frame0_y138_x1134_track63_len294	-6	98.45	976.84	13.3333
col3_row3_field08_out_frame0_y138_x1134_track63_len294	-5	95.256	929.691	5
col3_row3_field08_out_frame0_y138_x1134_track63_len294	-4	99.7864	996.798	43.3333
col3_row3_field08_out_frame0_y138_x1134_track63_len294	-3	101.118	1016.81	33.3333
col3_row3_field08_out_frame0_y138_x1134_track63_len294	-2	98.555	978.403	13.3333
col3_row3_field08_out_frame0_y138_x1134_track63_len294	-1	104.78	1072.55	8.33333
col3_row3_field08_out_frame0_y140_x867_track21_len214	-6	111.694	1180.45	13.3333
col3_row3_field08_out_frame0_y140_x867_track21_len214	-5	98.3508	975.365	6.66667
col3_row3_field08_out_frame0_y140_x867_track21_len214	-4	103.259	1049.28	8.33333
col3_row3_field08_out_frame0_y140_x867_track21_len214	-3	97.7177	965.961	58.3333
col3_row3_field08_out_frame0_y140_x867_track21_len214	-2	103.286	1049.69	66.6667
col3_row3_field08_out_frame0_y140_x867_track21_len214	-1	112.28	1189.75	41.6667
col3_row3_field08_out_frame0_y174_x346_track68_len123	-3	119.519	1306.64	11.6667
col3_row3_field08_out_frame0_y174_x346_track68_len123	-2	129.1	1466.86	30
col3_row3_field08_out_frame0_y174_x346_track68_len123	-1	139.851	1653.86	16.6667
col3_row3_field08_out_frame0_y178_x765_track27_len455	-6	95.3415	930.943	3.33333
col3_row3_field08_out_frame0_y178_x765_track27_len455	-5	108.735	1133.85	11.6667
col3_row3_field08_out_frame0_y178_x765_track27_len455	-4	107.076	1107.99	3.33333
col3_row3_field08_out_frame0_y178_x765_track27_len455	-3	108.658	1132.65	45
col3_row3_field08_out_frame0_y178_x765_track27_len455	-2	109.25	1141.91	148.333
col3_row3_field08_out_frame0_y178_x765_track27_len455	-1	113.996	1217.12	118.333
col3_row3_field08_out_frame0_y183_x491_track39_len114	-1	93.3338	901.692	25
col3_row3_field08_out_frame0_y235_x1016_track67_len191	-3	90.1077	855.348	125
col3_row3_field08_out_frame0_y235_x1016_track67_len191	-2	99.1207	986.839	20
col3_row3_field08_out_frame0_y235_x1016_track67_len191	-1	94.2638	915.203	41.6667
col3_row3_field08_out_frame0_y237_x675_track32_len153	-1	124.488	1388.96	91.6667
col3_row3_field08_out_frame0_y267_x913_track17_len422	-7	111.533	1177.89	155
col3_row3_field08_out_frame0_y267_x913_track17_len422	-6	118.602	1291.62	76.6667
col3_row3_field08_out_frame0_y267_x913_track17_len422	-5	120.74	1326.71	13.3333
col3_row3_field08_out_frame0_y267_x913_track17_len422	-4	122.148	1349.99	30
col3_row3_field08_out_frame0_y267_x913_track17_len422	-3	123.282	1368.82	61.6667
col3_row3_field08_out_frame0_y267_x913_track17_len422	-2	127.453	1438.87	6.66667
col3_row3_field08_out_frame0_y267_x913_track17_len422	-1	121.157	1333.59	36.6667
col3_row3_field08_out_frame0_y285_x773_track20_len319	-6	125.494	1405.84	30
col3_row3_field08_out_frame0_y285_x773_track20_len319	-5	128.711	1460.23	11.6667
col3_row3_field08_out_frame0_y285_x773_track20_len319	-4	148.623	1811.87	6.66667
col3_row3_field08_out_frame0_y285_x773_track20_len319	-3	147.993	1800.37	6.66667
col3_row3_field08_out_frame0_y285_x773_track20_len319	-2	152.427	1881.89	35
col3_row3_field08_out_frame0_y285_x773_track20_len319	-1	152.668	1886.34	58.3333
col3_row3_field08_out_frame0_y289_x1069_track48_len245	-7	81.1201	730.621	63.3333
col3_row3_field08_out_frame0_y289_x1069_track48_len245	-6	95.2989	930.319	48.3333
col3_row3_field08_out_frame0_y289_x1069_track48_len245	-5	90.5546	861.72	33.3333
col3_row3_field08_out_frame0_y289_x1069_track48_len245	-4	89.9333	852.866	20
col3_row3_field08_out_frame0_y289_x1069_track48_len245	-3	102.503	1037.78	5
col3_row3_field08_out_frame0_y289_x1069_track48_len245	-2	97.0678	956.341	23.3333
col3_row3_field08_out_frame0_y289_x1069_track48_len245	-1	97.8843	968.433	6.66667
col3_row3_field08_out_frame0_y295_x460_track37_len150	-4	100.336	1005.04	21.6667
col3_row3_field08_out_frame0_y295_x460_track37_len150	-3	97.4177	961.517	3.33333
col3_row3_field08_out_frame0_y295_x460_track37_len150	-2	104.157	1062.99	26.6667
col3_row3_field08_out_frame0_y295_x460_track37_len150	-1	108.082	1123.65	11.6667
col3_row3_field08_out_frame0_y299_x247_track9_len219	-5	107.243	1110.58	20
col3_row3_field08_out_frame0_y299_x247_track9_len219	-4	101.458	1021.95	8.33333
col3_row3_field08_out_frame0_y299_x247_track9_len219	-3	118.711	1293.4	118.333
col3_row3_field08_out_frame0_y299_x247_track9_len219	-2	127.517	1439.96	26.6667
col3_row3_field08_out_frame0_y299_x247_track9_len219	-1	122.354	1353.41	41.6667
col3_row3_field08_out_frame0_y316_x832_track54_len168	-4	146.422	1771.78	5
col3_row3_field08_out_frame0_y316_x832_track54_len168	-3	137.62	1614.44	15
col3_row3_field08_out_frame0_y316_x832_track54_len168	-2	119.331	1303.55	66.6667
col3_row3_field08_out_frame0_y316_x832_track54_len168	-1	125.1	1399.22	76.6667
col3_row3_field08_out_frame0_y333_x558_track49_len182	-3	139.665	1650.56	26.6667
col3_row3_field08_out_frame0_y333_x558_track49_len182	-2	134.277	1555.97	76.6667
col3_row3_field08_out_frame0_y333_x558_track49_len182	-1	144.367	1734.61	11.6667
col3_row3_field08_out_frame0_y334_x1143_track19_len239	-3	102.404	1036.28	143.333
col3_row3_field08_out_frame0_y334_x1143_track19_len239	-2	106.14	1093.51	40
col3_row3_field08_out_frame0_y334_x1143_track19_len239	-1	105.797	1088.21	25
col3_row3_field08_out_frame0_y34_x821_track0_len295	-4	87.7827	822.458	146.667
col3_row3_field08_out_frame0_y34_x821_track0_len295	-3	102.737	1041.33	5
col3_row3_field08_out_frame0_y34_x821_track0_len295	-2	111.076	1170.66	26.6667
col3_row3_field08_out_frame0_y34_x821_track0_len295	-1	109.038	1138.58	63.3333
col3_row3_field08_out_frame0_y387_x363_track1_len101	-2	102.699	1040.76	8.33333
col3_row3_field08_out_frame0_y387_x363_track1_len101	-1	100.596	1008.95	15
col3_row3_field08_out_frame0_y424_x1086_track77_len165	-7	110.354	1159.26	31.6667
col3_row3_field08_out_frame0_y424_x1086_track77_len165	-6	131.383	1505.95	5
col3_row3_field08_out_frame0_y424_x1086_track77_len165	-5	133.395	1540.67	13.3333
col3_row3_field08_out_frame0_y424_x1086_track77_len165	-4	141.097	1676.01	8.33333
col3_row3_field08_out_frame0_y424_x1086_track77_len165	-3	129.906	1480.62	10
col3_row3_field08_out_frame0_y424_x1086_track77_len165	-2	129.805	1478.89	70
col3_row3_field08_out_frame0_y424_x1086_track77_len165	-1	133.903	1549.47	5
col3_row3_field08_out_frame0_y453_x364_track8_len101	-1	83.9935	769.784	55
col3_row3_field08_out_frame0_y460_x477_track13_len125	-4	91.0259	868.455	28.3333
col3_row3_field08_out_frame0_y460_x477_track13_len125	-3	86.5935	805.802	3.33333
col3_row3_field08_out_frame0_y460_x477_track13_len125	-2	94.8594	923.891	10
col3_row3_field08_out_frame0_y460_x477_track13_len125	-1	103.304	1049.97	51.6667
col3_row3_field08_out_frame0_y472_x170_track81_len86	-1	83.4425	762.221	21.6667
col3_row3_field08_out_frame0_y518_x330_track46_len101	-2	75.3214	653.699	33.3333
col3_row3_field08_out_frame0_y518_x330_track46_len101	-1	86.2841	801.487	31.6667
col3_row3_field08_out_frame0_y546_x881_track35_len208	-2	107.393	1112.93	26.6667
col3_row3_field08_out_frame0_y546_x881_track35_len208	-1	105.349	1081.3	28.3333
col3_row3_field08_out_frame0_y577_x537_track3_len89	-1	99.8905	998.358	3.33333
col3_row3_field08_out_frame0_y580_x234_track4_len183	-3	91.3804	873.534	58.3333
col3_row3_field08_out_frame0_y580_x234_track4_len183	-2	115.716	1244.77	160
col3_row3_field08_out_frame0_y580_x234_track4_len183	-1	113.572	1210.34	13.3333
col3_row3_field08_out_frame0_y649_x892_track10_len167	-5	110.256	1157.72	10
col3_row3_field08_out_frame0_y649_x892_track10_len167	-4	103.88	1058.75	10
col3_row3_field08_out_frame0_y649_x892_track10_len167	-3	109.315	1142.93	5
col3_row3_field08_out_frame0_y649_x892_track10_len167	-2	116.535	1258.01	33.3333
col3_row3_field08_out_frame0_y649_x892_track10_len167	-1	114.736	1229	8.33333
col3_row3_field08_out_frame0_y671_x543_track25_len61	-1	105.847	1088.97	5
col3_row3_field08_out_frame0_y79_x994_track2_len132	-1	133.39	1540.57	61.6667
col3_row3_field08_out_frame105_y417_x1238_track242_len183	-1	141.91	1690.51	35
col3_row3_field08_out_frame14_y370_x1247_track114_len238	-6	106.469	1098.59	45
col3_row3_field08_out_frame14_y370_x1247_track114_len238	-5	107.371	1112.58	5
col3_row3_field08_out_frame14_y370_x1247_track114_len238	-4	108.895	1136.35	11.6667
col3_row3_field08_out_frame14_y370_x1247_track114_len238	-3	103.53	1053.41	5
col3_row3_field08_out_frame14_y370_x1247_track114_len238	-2	107.645	1116.84	8.33333
col3_row3_field08_out_frame14_y370_x1247_track114_len238	-1	108.009	1122.5	8.33333
col3_row3_field08_out_frame150_y34_x329_track301_len159	-2	127.208	1434.73	6.66667
col3_row3_field08_out_frame150_y34_x329_track301_len159	-1	132.835	1530.97	30
col3_row3_field08_out_frame158_y559_x246_track313_len355	-2	90.1627	856.132	56.6667
col3_row3_field08_out_frame158_y559_x246_track313_len355	-1	93.0225	897.185	260
col3_row3_field08_out_frame159_y628_x309_track317_len311	-3	103.079	1046.53	5
col3_row3_field08_out_frame159_y628_x309_track317_len311	-2	102.537	1038.3	151.667
col3_row3_field08_out_frame159_y628_x309_track317_len311	-1	101.204	1018.11	121.667
col3_row3_field08_out_frame167_y536_x944_track334_len445	-5	81.2281	732.081	28.3333
col3_row3_field08_out_frame167_y536_x944_track334_len445	-4	94.809	923.155	115
col3_row3_field08_out_frame167_y536_x944_track334_len445	-3	90.4707	860.522	215
col3_row3_field08_out_frame167_y536_x944_track334_len445	-2	90.3727	859.124	3.33333
col3_row3_field08_out_frame167_y536_x944_track334_len445	-1	88.1221	827.231	181.667
col3_row3_field08_out_frame169_y25_x1156_track338_len267	-3	92.6588	891.929	23.3333
col3_row3_field08_out_frame169_y25_x1156_track338_len267	-2	97.2755	959.412	68.3333
col3_row3_field08_out_frame169_y25_x1156_track338_len267	-1	97.528	963.15	146.667
col3_row3_field08_out_frame18_y26_x132_track123_len61	-1	121.842	1344.92	16.6667
col3_row3_field08_out_frame193_y28_x399_track379_len210	-3	83.445	762.255	51.6667
col3_row3_field08_out_frame193_y28_x399_track379_len210	-2	84.3089	774.124	50
col3_row3_field08_out_frame193_y28_x399_track379_len210	-1	89.3268	844.253	20
col3_row3_field08_out_frame203_y22_x357_track405_len180	-5	99.1362	987.071	50
col3_row3_field08_out_frame203_y22_x357_track405_len180	-4	96.684	950.674	18.3333
col3_row3_field08_out_frame203_y22_x357_track405_len180	-3	109.477	1145.47	25
col3_row3_field08_out_frame203_y22_x357_track405_len180	-2	106.236	1094.98	13.3333
col3_row3_field08_out_frame203_y22_x357_track405_len180	-1	110.05	1154.47	13.3333
col3_row3_field08_out_frame205_y30_x556_track412_len302	-5	121.653	1341.79	15
col3_row3_field08_out_frame205_y30_x556_track412_len302	-4	106.609	1100.75	5
col3_row3_field08_out_frame205_y30_x556_track412_len302	-3	124.764	1393.59	26.6667
col3_row3_field08_out_frame205_y30_x556_track412_len302	-2	103.172	1047.95	66.6667
col3_row3_field08_out_frame205_y30_x556_track412_len302	-1	114.026	1217.61	70
col3_row3_field08_out_frame209_y30_x898_track424_len265	-6	108.925	1136.81	31.6667
col3_row3_field08_out_frame209_y30_x898_track424_len265	-5	112.604	1194.9	3.33333
col3_row3_field08_out_frame209_y30_x898_track424_len265	-4	113.619	1211.09	20
col3_row3_field08_out_frame209_y30_x898_track424_len265	-3	109.622	1147.75	20
col3_row3_field08_out_frame209_y30_x898_track424_len265	-2	113.172	1203.95	20
col3_row3_field08_out_frame209_y30_x898_track424_len265	-1	108.569	1131.24	98.3333
col3_row3_field08_out_frame20_y23_x966_track128_len592	-9	93.2887	901.039	10
col3_row3_field08_out_frame20_y23_x966_track128_len592	-8	96.749	951.633	35
col3_row3_field08_out_frame20_y23_x966_track128_len592	-7	94.1985	914.252	25
col3_row3_field08_out_frame20_y23_x966_track128_len592	-6	94.3518	916.484	11.6667
col3_row3_field08_out_frame20_y23_x966_track128_len592	-5	104.494	1068.16	125
col3_row3_field08_out_frame20_y23_x966_track128_len592	-4	113.632	1211.29	73.3333
col3_row3_field08_out_frame20_y23_x966_track128_len592	-3	100.236	1003.54	181.667
col3_row3_field08_out_frame20_y23_x966_track128_len592	-2	94.8105	923.176	56.6667
col3_row3_field08_out_frame20_y23_x966_track128_len592	-1	85.5806	791.705	51.6667
col3_row3_field08_out_frame20_y32_x750_track129_len85	-1	96.3096	945.159	53.3333
col3_row3_field08_out_frame212_y361_x1249_track431_len400	-6	113.881	1215.29	13.3333
col3_row3_field08_out_frame212_y361_x1249_track431_len400	-5	119.907	1313.01	53.3333
col3_row3_field08_out_frame212_y361_x1249_track431_len400	-4	121.717	1342.85	28.3333
col3_row3_field08_out_frame212_y361_x1249_track431_len400	-3	139.726	1651.64	53.3333
col3_row3_field08_out_frame212_y361_x1249_track431_len400	-2	137.962	1620.46	3.33333
col3_row3_field08_out_frame212_y361_x1249_track431_len400	-1	138.732	1634.04	6.66667
col3_row3_field08_out_frame219_y759_x384_track446_len393	-7	78.2525	692.225	30
col3_row3_field08_out_frame219_y759_x384_track446_len393	-6	93.5025	904.138	20
col3_row3_field08_out_frame219_y759_x384_track446_len393	-5	95.6448	935.389	11.6667
col3_row3_field08_out_frame219_y759_x384_track446_len393	-4	97.9417	969.285	43.3333
col3_row3_field08_out_frame219_y759_x384_track446_len393	-3	98.1549	972.451	33.3333
col3_row3_field08_out_frame219_y759_x384_track446_len393	-2	90.1539	856.006	48.3333
col3_row3_field08_out_frame219_y759_x384_track446_len393	-1	93.0834	898.066	16.6667
col3_row3_field08_out_frame21_y422_x1242_track132_len249	-6	93.1254	898.674	3.33333
col3_row3_field08_out_frame21_y422_x1242_track132_len249	-5	106.481	1098.78	31.6667
col3_row3_field08_out_frame21_y422_x1242_track132_len249	-4	101.084	1016.3	11.6667
col3_row3_field08_out_frame21_y422_x1242_track132_len249	-3	106.446	1098.23	3.33333
col3_row3_field08_out_frame21_y422_x1242_track132_len249	-2	113.421	1207.92	11.6667
col3_row3_field08_out_frame21_y422_x1242_track132_len249	-1	108.892	1136.31	58.3333
col3_row3_field08_out_frame221_y191_x1251_track451_len391	-2	100.462	1006.94	13.3333
col3_row3_field08_out_frame221_y191_x1251_track451_len391	-1	99.7947	996.922	93.3333
col3_row3_field08_out_frame222_y35_x900_track454_len390	-6	98.1876	972.937	6.66667
col3_row3_field08_out_frame222_y35_x900_track454_len390	-5	98.0624	971.078	55
col3_row3_field08_out_frame222_y35_x900_track454_len390	-4	112.109	1187.02	41.6667
col3_row3_field08_out_frame222_y35_x900_track454_len390	-3	113.945	1216.31	228.333
col3_row3_field08_out_frame222_y35_x900_track454_len390	-2	117.371	1271.57	25
col3_row3_field08_out_frame222_y35_x900_track454_len390	-1	119.097	1299.72	108.333
col3_row3_field08_out_frame227_y151_x26_track460_len82	-2	96.8745	953.486	23.3333
col3_row3_field08_out_frame227_y151_x26_track460_len82	-1	109.782	1150.26	30
col3_row3_field08_out_frame233_y26_x217_track468_len176	-1	89.3773	844.97	10
col3_row3_field08_out_frame242_y60_x846_track480_len370	-7	96.6359	949.966	61.6667
col3_row3_field08_out_frame242_y60_x846_track480_len370	-6	99.284	989.279	13.3333
col3_row3_field08_out_frame242_y60_x846_track480_len370	-5	95.1938	928.78	10
col3_row3_field08_out_frame242_y60_x846_track480_len370	-4	99.0067	985.137	88.3333
col3_row3_field08_out_frame242_y60_x846_track480_len370	-3	104.937	1074.97	48.3333
col3_row3_field08_out_frame242_y60_x846_track480_len370	-2	113.869	1215.08	8.33333
col3_row3_field08_out_frame242_y60_x846_track480_len370	-1	109.62	1147.72	80
col3_row3_field08_out_frame254_y93_x1246_track488_len206	-5	122.365	1353.59	11.6667
col3_row3_field08_out_frame254_y93_x1246_track488_len206	-4	119.222	1301.77	53.3333
col3_row3_field08_out_frame254_y93_x1246_track488_len206	-3	126.402	1421.12	21.6667
col3_row3_field08_out_frame254_y93_x1246_track488_len206	-2	122.116	1349.46	13.3333
col3_row3_field08_out_frame254_y93_x1246_track488_len206	-1	123.578	1373.76	38.3333
col3_row3_field08_out_frame260_y32_x399_track496_len95	-2	112.339	1190.68	18.3333
col3_row3_field08_out_frame260_y32_x399_track496_len95	-1	111.469	1176.88	50
col3_row3_field08_out_frame268_y366_x1247_track508_len164	-3	96.263	944.472	13.3333
col3_row3_field08_out_frame268_y366_x1247_track508_len164	-2	98.612	979.252	111.667
col3_row3_field08_out_frame268_y366_x1247_track508_len164	-1	94.3482	916.432	80
col3_row3_field08_out_frame27_y29_x783_track140_len112	-2	116.945	1264.66	18.3333
col3_row3_field08_out_frame27_y29_x783_track140_len112	-1	122.005	1347.62	6.66667
col3_row3_field08_out_frame289_y33_x841_track534_len323	-8	131.733	1511.97	6.66667
col3_row3_field08_out_frame289_y33_x841_track534_len323	-7	128.361	1454.29	80
col3_row3_field08_out_frame289_y33_x841_track534_len323	-6	130.611	1492.7	55
col3_row3_field08_out_frame289_y33_x841_track534_len323	-5	127.365	1437.39	25
col3_row3_field08_out_frame289_y33_x841_track534_len323	-4	120.1	1316.18	10
col3_row3_field08_out_frame289_y33_x841_track534_len323	-3	123.965	1380.22	6.66667
col3_row3_field08_out_frame289_y33_x841_track534_len323	-2	135.427	1576	15
col3_row3_field08_out_frame289_y33_x841_track534_len323	-1	142.821	1706.83	53.3333
col3_row3_field08_out_frame297_y287_x1246_track550_len122	-1	121.282	1335.66	6.66667
col3_row3_field08_out_frame298_y65_x899_track552_len314	-3	99.0445	985.703	63.3333
col3_row3_field08_out_frame298_y65_x899_track552_len314	-2	102.957	1044.68	105
col3_row3_field08_out_frame298_y65_x899_track552_len314	-1	104.129	1062.57	115
col3_row3_field08_out_frame29_y33_x461_track143_len225	-5	100.692	1010.4	36.6667
col3_row3_field08_out_frame29_y33_x461_track143_len225	-4	115.172	1236	31.6667
col3_row3_field08_out_frame29_y33_x461_track143_len225	-3	119.073	1299.34	21.6667
col3_row3_field08_out_frame29_y33_x461_track143_len225	-2	111.439	1176.4	35
col3_row3_field08_out_frame29_y33_x461_track143_len225	-1	110.638	1163.75	18.3333
col3_row3_field08_out_frame305_y524_x1241_track561_len65	-1	137.354	1609.75	45
col3_row3_field08_out_frame30_y32_x520_track146_len143	-1	86.2447	800.938	35
col3_row3_field08_out_frame316_y632_x892_track572_len296	-6	87.452	817.814	8.33333
col3_row3_field08_out_frame316_y632_x892_track572_len296	-5	84.6379	778.659	20
col3_row3_field08_out_frame316_y632_x892_track572_len296	-4	82.4567	748.754	30
col3_row3_field08_out_frame316_y632_x892_track572_len296	-3	80.1492	717.544	13.3333
col3_row3_field08_out_frame316_y632_x892_track572_len296	-2	98.1269	972.035	16.6667
col3_row3_field08_out_frame316_y632_x892_track572_len296	-1	91.1145	869.724	100
col3_row3_field08_out_frame324_y214_x677_track582_len68	-1	83.0509	756.862	48.3333
col3_row3_field08_out_frame328_y33_x394_track588_len186	-4	103.17	1047.93	56.6667
col3_row3_field08_out_frame328_y33_x394_track588_len186	-3	93.8563	909.275	5
col3_row3_field08_out_frame328_y33_x394_track588_len186	-2	97.8515	967.946	61.6667
col3_row3_field08_out_frame328_y33_x394_track588_len186	-1	103.221	1048.71	38.3333
col3_row3_field08_out_frame32_y32_x1129_track149_len537	-9	121.126	1333.07	11.6667
col3_row3_field08_out_frame32_y32_x1129_track149_len537	-8	135.242	1572.78	126.667
col3_row3_field08_out_frame32_y32_x1129_track149_len537	-7	138.949	1637.89	10
col3_row3_field08_out_frame32_y32_x1129_track149_len537	-6	139.885	1654.46	70
col3_row3_field08_out_frame32_y32_x1129_track149_len537	-5	144.33	1733.95	3.33333
col3_row3_field08_out_frame32_y32_x1129_track149_len537	-4	144.526	1737.49	90
col3_row3_field08_out_frame32_y32_x1129_track149_len537	-3	140.45	1664.49	56.6667
col3_row3_field08_out_frame32_y32_x1129_track149_len537	-2	138.326	1626.88	85
col3_row3_field08_out_frame32_y32_x1129_track149_len537	-1	137.72	1616.21	28.3333
col3_row3_field08_out_frame332_y228_x983_track590_len227	-2	98.243	973.76	106.667
col3_row3_field08_out_frame332_y228_x983_track590_len227	-1	97.1222	957.146	65
col3_row3_field08_out_frame339_y97_x1246_track595_len140	-1	95.1077	927.52	68.3333
col3_row3_field08_out_frame339_y983_x408_track593_len273	-2	80.1187	717.135	15
col3_row3_field08_out_frame339_y983_x408_track593_len273	-1	84.2245	772.962	260
col3_row3_field08_out_frame351_y27_x515_track612_len204	-6	102.012	1030.34	38.3333
col3_row3_field08_out_frame351_y27_x515_track612_len204	-5	98.0889	971.47	21.6667
col3_row3_field08_out_frame351_y27_x515_track612_len204	-4	106.769	1103.23	35
col3_row3_field08_out_frame351_y27_x515_track612_len204	-3	107.138	1108.95	40
col3_row3_field08_out_frame351_y27_x515_track612_len204	-2	108.726	1133.7	26.6667
col3_row3_field08_out_frame351_y27_x515_track612_len204	-1	107.71	1117.85	16.6667
col3_row3_field08_out_frame355_y292_x1250_track617_len257	-1	101.127	1016.95	23.3333
col3_row3_field08_out_frame370_y21_x388_track654_len97	-1	61.4343	481.522	6.66667
col3_row3_field08_out_frame381_y368_x646_track669_len231	-3	80.2573	718.996	86.6667
col3_row3_field08_out_frame381_y368_x646_track669_len231	-2	86.4328	803.56	45
col3_row3_field08_out_frame381_y368_x646_track669_len231	-1	85.0072	783.761	5
col3_row3_field08_out_frame383_y28_x717_track671_len140	-1	137.32	1609.17	6.66667
col3_row3_field08_out_frame383_y336_x719_track672_len229	-2	85.8587	795.567	213.333
col3_row3_field08_out_frame383_y336_x719_track672_len229	-1	90.3515	858.821	36.6667
col3_row3_field08_out_frame39_y426_x1199_track158_len119	-2	83.0904	757.402	40
col3_row3_field08_out_frame39_y426_x1199_track158_len119	-1	81.8206	740.106	50
col3_row3_field08_out_frame407_y23_x307_track722_len205	-2	101.028	1015.46	80
col3_row3_field08_out_frame407_y23_x307_track722_len205	-1	110.551	1162.38	26.6667
col3_row3_field08_out_frame410_y1048_x233_track727_len92	-1	147.174	1785.44	15
col3_row3_field08_out_frame41_y236_x1252_track160_len174	-3	101.833	1027.61	13.3333
col3_row3_field08_out_frame41_y236_x1252_track160_len174	-2	107.45	1113.8	73.3333
col3_row3_field08_out_frame41_y236_x1252_track160_len174	-1	110.686	1164.49	13.3333
col3_row3_field08_out_frame435_y64_x1063_track791_len177	-2	77.2027	678.342	30
col3_row3_field08_out_frame435_y64_x1063_track791_len177	-1	79.3226	706.472	95
col3_row3_field08_out_frame443_y28_x1099_track807_len169	-1	113.736	1212.96	13.3333
col3_row3_field08_out_frame44_y31_x285_track161_len86	-1	116.118	1251.26	60
col3_row3_field08_out_frame450_y920_x526_track815_len162	-1	81.4025	734.441	146.667
col3_row3_field08_out_frame459_y615_x632_track832_len153	-2	81.4683	735.331	45
col3_row3_field08_out_frame459_y615_x632_track832_len153	-1	83.7708	766.725	6.66667
col3_row3_field08_out_frame461_y34_x401_track840_len123	-1	101.689	1025.45	30
col3_row3_field08_out_frame465_y40_x906_track850_len147	-2	110.047	1154.42	100
col3_row3_field08_out_frame465_y40_x906_track850_len147	-1	129.984	1481.95	8.33333
col3_row3_field08_out_frame476_y616_x663_track875_len136	-1	92.7423	893.134	118.333
[truncated: 3,689 more rows]

## Sheet: rab7a_rep2
id	OFF_time_id	period_avg_nuc_area_um2	period_avg_nuc_vol_um3	length_min
col5_row3_field01_out_frame0_y127_x598_track30_len364	-4	103.833	1058.04	3.33333
col5_row3_field01_out_frame0_y127_x598_track30_len364	-3	111.418	1176.06	151.667
col5_row3_field01_out_frame0_y127_x598_track30_len364	-2	129.574	1474.95	251.667
col5_row3_field01_out_frame0_y127_x598_track30_len364	-1	123.559	1373.44	121.667
col5_row3_field01_out_frame0_y160_x832_track40_len514	-8	112.161	1187.85	10
col5_row3_field01_out_frame0_y160_x832_track40_len514	-7	113.887	1215.38	23.3333
col5_row3_field01_out_frame0_y160_x832_track40_len514	-6	121.093	1332.54	106.667
col5_row3_field01_out_frame0_y160_x832_track40_len514	-5	125.019	1397.86	196.667
col5_row3_field01_out_frame0_y160_x832_track40_len514	-4	129.387	1471.76	90
col5_row3_field01_out_frame0_y160_x832_track40_len514	-3	114.473	1224.76	18.3333
col5_row3_field01_out_frame0_y160_x832_track40_len514	-2	129.688	1476.9	5
col5_row3_field01_out_frame0_y160_x832_track40_len514	-1	126.004	1414.41	88.3333
col5_row3_field01_out_frame0_y200_x515_track4_len423	-6	103.964	1060.04	43.3333
col5_row3_field01_out_frame0_y200_x515_track4_len423	-5	114.666	1227.87	198.333
col5_row3_field01_out_frame0_y200_x515_track4_len423	-4	122.984	1363.86	136.667
col5_row3_field01_out_frame0_y200_x515_track4_len423	-3	136.795	1599.95	10
col5_row3_field01_out_frame0_y200_x515_track4_len423	-2	139.657	1650.42	10
col5_row3_field01_out_frame0_y200_x515_track4_len423	-1	127.565	1440.78	106.667
col5_row3_field01_out_frame0_y210_x1200_track37_len108	-1	125.823	1411.37	60
col5_row3_field01_out_frame0_y217_x652_track45_len251	-4	97.8549	967.996	76.6667
col5_row3_field01_out_frame0_y217_x652_track45_len251	-3	93.8131	908.647	45
col5_row3_field01_out_frame0_y217_x652_track45_len251	-2	98.4442	976.753	3.33333
col5_row3_field01_out_frame0_y217_x652_track45_len251	-1	93.2104	899.905	103.333
col5_row3_field01_out_frame0_y232_x220_track12_len61	-1	108.778	1134.53	3.33333
col5_row3_field01_out_frame0_y288_x444_track27_len475	-5	88.3675	830.69	75
col5_row3_field01_out_frame0_y288_x444_track27_len475	-4	94.6369	920.642	138.333
col5_row3_field01_out_frame0_y288_x444_track27_len475	-3	98.821	982.367	65
col5_row3_field01_out_frame0_y288_x444_track27_len475	-2	103.211	1048.55	133.333
col5_row3_field01_out_frame0_y288_x444_track27_len475	-1	105.722	1087.05	3.33333
col5_row3_field01_out_frame0_y357_x691_track14_len142	-4	130.913	1497.87	20
col5_row3_field01_out_frame0_y357_x691_track14_len142	-3	133.261	1538.35	6.66667
col5_row3_field01_out_frame0_y357_x691_track14_len142	-2	144.266	1732.8	65
col5_row3_field01_out_frame0_y357_x691_track14_len142	-1	144.82	1742.79	20
col5_row3_field01_out_frame0_y395_x1065_track51_len426	-10	133.731	1546.5	91.6667
col5_row3_field01_out_frame0_y395_x1065_track51_len426	-9	128.651	1459.21	11.6667
col5_row3_field01_out_frame0_y395_x1065_track51_len426	-8	143.514	1719.26	56.6667
col5_row3_field01_out_frame0_y395_x1065_track51_len426	-7	152.024	1874.42	8.33333
col5_row3_field01_out_frame0_y395_x1065_track51_len426	-6	145.415	1753.53	26.6667
col5_row3_field01_out_frame0_y395_x1065_track51_len426	-5	142.565	1702.24	5
col5_row3_field01_out_frame0_y395_x1065_track51_len426	-4	143.91	1726.39	6.66667
col5_row3_field01_out_frame0_y395_x1065_track51_len426	-3	146.665	1776.2	36.6667
col5_row3_field01_out_frame0_y395_x1065_track51_len426	-2	148.837	1815.8	85
col5_row3_field01_out_frame0_y395_x1065_track51_len426	-1	150.337	1843.32	13.3333
col5_row3_field01_out_frame0_y400_x858_track19_len127	-2	111.181	1172.32	21.6667
col5_row3_field01_out_frame0_y400_x858_track19_len127	-1	113.957	1216.5	6.66667
col5_row3_field01_out_frame0_y431_x564_track28_len212	-3	105.536	1084.18	21.6667
col5_row3_field01_out_frame0_y431_x564_track28_len212	-2	112.549	1194.03	165
col5_row3_field01_out_frame0_y431_x564_track28_len212	-1	113.051	1202.03	40
col5_row3_field01_out_frame0_y432_x270_track6_len171	-6	116.927	1264.36	11.6667
col5_row3_field01_out_frame0_y432_x270_track6_len171	-5	117.06	1266.52	26.6667
col5_row3_field01_out_frame0_y432_x270_track6_len171	-4	123.009	1364.28	13.3333
col5_row3_field01_out_frame0_y432_x270_track6_len171	-3	120.086	1315.95	25
col5_row3_field01_out_frame0_y432_x270_track6_len171	-2	120.435	1321.68	10
col5_row3_field01_out_frame0_y432_x270_track6_len171	-1	120.025	1314.95	26.6667
col5_row3_field01_out_frame0_y467_x672_track44_len223	-5	97.3973	961.215	53.3333
col5_row3_field01_out_frame0_y467_x672_track44_len223	-4	108.952	1137.24	31.6667
col5_row3_field01_out_frame0_y467_x672_track44_len223	-3	99.1228	986.871	18.3333
col5_row3_field01_out_frame0_y467_x672_track44_len223	-2	100.202	1003.02	25
col5_row3_field01_out_frame0_y467_x672_track44_len223	-1	107.635	1116.69	11.6667
col5_row3_field01_out_frame0_y497_x1081_track47_len147	-3	93.0072	896.963	25
col5_row3_field01_out_frame0_y497_x1081_track47_len147	-2	102.886	1043.61	23.3333
col5_row3_field01_out_frame0_y497_x1081_track47_len147	-1	106.889	1105.09	15
col5_row3_field01_out_frame0_y500_x171_track9_len217	-4	91.6557	877.484	3.33333
col5_row3_field01_out_frame0_y500_x171_track9_len217	-3	91.8352	880.062	43.3333
col5_row3_field01_out_frame0_y500_x171_track9_len217	-2	97.719	965.98	76.6667
col5_row3_field01_out_frame0_y500_x171_track9_len217	-1	101.683	1025.36	35
col5_row3_field01_out_frame0_y573_x127_track10_len511	-14	104.47	1067.79	21.6667
col5_row3_field01_out_frame0_y573_x127_track10_len511	-13	127.141	1433.6	23.3333
col5_row3_field01_out_frame0_y573_x127_track10_len511	-12	119.457	1305.62	35
col5_row3_field01_out_frame0_y573_x127_track10_len511	-11	142.714	1704.9	11.6667
col5_row3_field01_out_frame0_y573_x127_track10_len511	-10	119.075	1299.37	8.33333
col5_row3_field01_out_frame0_y573_x127_track10_len511	-9	149.437	1826.79	38.3333
col5_row3_field01_out_frame0_y573_x127_track10_len511	-8	133.298	1538.99	41.6667
col5_row3_field01_out_frame0_y573_x127_track10_len511	-7	133.424	1541.18	6.66667
col5_row3_field01_out_frame0_y573_x127_track10_len511	-6	136.425	1593.46	28.3333
col5_row3_field01_out_frame0_y573_x127_track10_len511	-5	142.145	1694.72	88.3333
col5_row3_field01_out_frame0_y573_x127_track10_len511	-4	137.908	1619.52	11.6667
col5_row3_field01_out_frame0_y573_x127_track10_len511	-3	136.838	1600.7	20
col5_row3_field01_out_frame0_y573_x127_track10_len511	-2	138.463	1629.3	20
col5_row3_field01_out_frame0_y573_x127_track10_len511	-1	129.101	1466.87	21.6667
col5_row3_field01_out_frame0_y591_x56_track18_len612	-4	124.86	1395.19	293.333
col5_row3_field01_out_frame0_y591_x56_track18_len612	-3	125.746	1410.08	128.333
col5_row3_field01_out_frame0_y591_x56_track18_len612	-2	135.496	1577.21	176.667
col5_row3_field01_out_frame0_y591_x56_track18_len612	-1	123.244	1368.2	66.6667
col5_row3_field01_out_frame0_y620_x704_track8_len92	-1	130.619	1492.83	13.3333
col5_row3_field01_out_frame0_y65_x497_track17_len436	-13	114.762	1229.41	6.66667
col5_row3_field01_out_frame0_y65_x497_track17_len436	-12	121.166	1333.73	5
col5_row3_field01_out_frame0_y65_x497_track17_len436	-11	123.016	1364.41	5
col5_row3_field01_out_frame0_y65_x497_track17_len436	-10	124.428	1387.96	23.3333
col5_row3_field01_out_frame0_y65_x497_track17_len436	-9	127.476	1439.27	13.3333
col5_row3_field01_out_frame0_y65_x497_track17_len436	-8	133.348	1539.86	41.6667
col5_row3_field01_out_frame0_y65_x497_track17_len436	-7	121.009	1331.15	46.6667
col5_row3_field01_out_frame0_y65_x497_track17_len436	-6	127.476	1439.27	6.66667
col5_row3_field01_out_frame0_y65_x497_track17_len436	-5	145.643	1757.65	13.3333
col5_row3_field01_out_frame0_y65_x497_track17_len436	-4	142.207	1695.84	3.33333
col5_row3_field01_out_frame0_y65_x497_track17_len436	-3	140.324	1662.25	13.3333
col5_row3_field01_out_frame0_y65_x497_track17_len436	-2	132.588	1526.71	38.3333
col5_row3_field01_out_frame0_y65_x497_track17_len436	-1	129.074	1466.42	13.3333
col5_row3_field01_out_frame0_y711_x653_track50_len222	-6	90.3416	858.68	5
col5_row3_field01_out_frame0_y711_x653_track50_len222	-5	104.308	1065.31	26.6667
col5_row3_field01_out_frame0_y711_x653_track50_len222	-4	103.285	1049.67	20
col5_row3_field01_out_frame0_y711_x653_track50_len222	-3	97.8791	968.356	15
col5_row3_field01_out_frame0_y711_x653_track50_len222	-2	101.917	1028.89	66.6667
col5_row3_field01_out_frame0_y711_x653_track50_len222	-1	108.355	1127.91	23.3333
col5_row3_field01_out_frame0_y732_x757_track5_len304	-9	119.988	1314.33	13.3333
col5_row3_field01_out_frame0_y732_x757_track5_len304	-8	110.239	1157.45	8.33333
col5_row3_field01_out_frame0_y732_x757_track5_len304	-7	114.441	1224.26	13.3333
col5_row3_field01_out_frame0_y732_x757_track5_len304	-6	120.659	1325.37	25
col5_row3_field01_out_frame0_y732_x757_track5_len304	-5	127.646	1442.15	30
col5_row3_field01_out_frame0_y732_x757_track5_len304	-4	121.418	1337.91	20
col5_row3_field01_out_frame0_y732_x757_track5_len304	-3	121.376	1337.2	13.3333
col5_row3_field01_out_frame0_y732_x757_track5_len304	-2	117.421	1272.39	38.3333
col5_row3_field01_out_frame0_y732_x757_track5_len304	-1	137.157	1606.3	6.66667
col5_row3_field01_out_frame0_y792_x1002_track2_len612	-6	112.241	1189.12	28.3333
col5_row3_field01_out_frame0_y792_x1002_track2_len612	-5	111.907	1183.82	41.6667
col5_row3_field01_out_frame0_y792_x1002_track2_len612	-4	125.253	1401.78	58.3333
col5_row3_field01_out_frame0_y792_x1002_track2_len612	-3	121.131	1333.16	6.66667
col5_row3_field01_out_frame0_y792_x1002_track2_len612	-2	137.4	1610.58	46.6667
col5_row3_field01_out_frame0_y792_x1002_track2_len612	-1	128.113	1450.07	90
col5_row3_field01_out_frame0_y870_x767_track38_len84	-1	85.9404	796.702	8.33333
col5_row3_field01_out_frame0_y912_x888_track0_len126	-2	136.715	1598.55	23.3333
col5_row3_field01_out_frame0_y912_x888_track0_len126	-1	142.347	1698.34	10
col5_row3_field01_out_frame106_y256_x580_track332_len252	-7	68.0944	561.911	10
col5_row3_field01_out_frame106_y256_x580_track332_len252	-6	88.5083	832.676	41.6667
col5_row3_field01_out_frame106_y256_x580_track332_len252	-5	88.7058	835.464	36.6667
col5_row3_field01_out_frame106_y256_x580_track332_len252	-4	90.354	858.858	8.33333
col5_row3_field01_out_frame106_y256_x580_track332_len252	-3	97.6044	964.281	33.3333
col5_row3_field01_out_frame106_y256_x580_track332_len252	-2	96.7428	951.542	25
col5_row3_field01_out_frame106_y256_x580_track332_len252	-1	93.9864	911.166	18.3333
col5_row3_field01_out_frame106_y322_x545_track331_len364	-4	89.443	845.901	68.3333
col5_row3_field01_out_frame106_y322_x545_track331_len364	-3	98.2377	973.683	110
col5_row3_field01_out_frame106_y322_x545_track331_len364	-2	90.3428	858.698	41.6667
col5_row3_field01_out_frame106_y322_x545_track331_len364	-1	93.256	900.565	66.6667
col5_row3_field01_out_frame112_y30_x200_track339_len143	-2	111.877	1183.34	86.6667
col5_row3_field01_out_frame112_y30_x200_track339_len143	-1	116.065	1250.4	10
col5_row3_field01_out_frame118_y31_x309_track349_len225	-2	96.046	941.281	58.3333
col5_row3_field01_out_frame118_y31_x309_track349_len225	-1	95.5619	934.173	111.667
col5_row3_field01_out_frame131_y377_x1243_track370_len183	-4	119.227	1301.85	33.3333
col5_row3_field01_out_frame131_y377_x1243_track370_len183	-3	120.575	1323.99	20
col5_row3_field01_out_frame131_y377_x1243_track370_len183	-2	124.758	1393.49	5
col5_row3_field01_out_frame131_y377_x1243_track370_len183	-1	122.272	1352.05	30
col5_row3_field01_out_frame143_y357_x1248_track387_len102	-1	112.145	1187.61	5
col5_row3_field01_out_frame147_y32_x755_track392_len111	-1	94.474	918.265	70
col5_row3_field01_out_frame155_y204_x1255_track398_len55	-1	102.956	1044.66	16.6667
col5_row3_field01_out_frame189_y155_x1253_track469_len86	-2	125.087	1399.01	30
col5_row3_field01_out_frame189_y155_x1253_track469_len86	-1	133.971	1550.65	40
col5_row3_field01_out_frame191_y27_x651_track473_len324	-2	84.9079	782.388	130
col5_row3_field01_out_frame191_y27_x651_track473_len324	-1	94.6577	920.945	31.6667
col5_row3_field01_out_frame237_y255_x668_track557_len112	-3	53.7244	393.783	6.66667
col5_row3_field01_out_frame237_y255_x668_track557_len112	-2	75.3907	654.601	43.3333
col5_row3_field01_out_frame237_y255_x668_track557_len112	-1	79.9572	714.967	41.6667
col5_row3_field01_out_frame238_y1006_x1243_track559_len299	-5	100.63	1009.47	11.6667
col5_row3_field01_out_frame238_y1006_x1243_track559_len299	-4	118.681	1292.91	88.3333
col5_row3_field01_out_frame238_y1006_x1243_track559_len299	-3	115.087	1234.64	35
col5_row3_field01_out_frame238_y1006_x1243_track559_len299	-2	130.431	1489.6	155
col5_row3_field01_out_frame238_y1006_x1243_track559_len299	-1	129.579	1475.04	60
col5_row3_field01_out_frame244_y160_x1246_track569_len354	-5	116.802	1262.34	80
col5_row3_field01_out_frame244_y160_x1246_track569_len354	-4	117.293	1270.31	3.33333
col5_row3_field01_out_frame244_y160_x1246_track569_len354	-3	126.333	1419.95	6.66667
col5_row3_field01_out_frame244_y160_x1246_track569_len354	-2	138.994	1638.68	13.3333
col5_row3_field01_out_frame244_y160_x1246_track569_len354	-1	137.915	1619.64	50
col5_row3_field01_out_frame251_y1054_x1246_track576_len361	-5	90.8867	866.464	296.667
col5_row3_field01_out_frame251_y1054_x1246_track576_len361	-4	80.4731	721.899	36.6667
col5_row3_field01_out_frame251_y1054_x1246_track576_len361	-3	93.6891	906.847	40
col5_row3_field01_out_frame251_y1054_x1246_track576_len361	-2	87.9279	824.499	8.33333
col5_row3_field01_out_frame251_y1054_x1246_track576_len361	-1	95.7754	937.306	8.33333
col5_row3_field01_out_frame252_y803_x40_track579_len104	-4	127.705	1443.16	10
col5_row3_field01_out_frame252_y803_x40_track579_len104	-3	121.511	1339.44	8.33333
col5_row3_field01_out_frame252_y803_x40_track579_len104	-2	126.088	1415.83	3.33333
col5_row3_field01_out_frame252_y803_x40_track579_len104	-1	136.667	1597.7	13.3333
col5_row3_field01_out_frame255_y1056_x523_track588_len155	-2	93.7622	907.907	61.6667
col5_row3_field01_out_frame255_y1056_x523_track588_len155	-1	102.83	1042.75	18.3333
col5_row3_field01_out_frame273_y1048_x1007_track628_len276	-7	87.1379	813.411	5
col5_row3_field01_out_frame273_y1048_x1007_track628_len276	-6	80.7834	726.078	53.3333
col5_row3_field01_out_frame273_y1048_x1007_track628_len276	-5	92.7568	893.344	16.6667
col5_row3_field01_out_frame273_y1048_x1007_track628_len276	-4	81.5978	737.085	43.3333
col5_row3_field01_out_frame273_y1048_x1007_track628_len276	-3	94.074	912.441	5
col5_row3_field01_out_frame273_y1048_x1007_track628_len276	-2	93.2408	900.345	63.3333
col5_row3_field01_out_frame273_y1048_x1007_track628_len276	-1	92.4897	889.488	40
col5_row3_field01_out_frame292_y1050_x1095_track674_len320	-5	96.6779	950.585	70
col5_row3_field01_out_frame292_y1050_x1095_track674_len320	-4	87.974	825.147	28.3333
col5_row3_field01_out_frame292_y1050_x1095_track674_len320	-3	106.562	1100.03	56.6667
col5_row3_field01_out_frame292_y1050_x1095_track674_len320	-2	93.4073	902.757	40
col5_row3_field01_out_frame292_y1050_x1095_track674_len320	-1	99.081	986.246	95
col5_row3_field01_out_frame292_y941_x810_track676_len320	-5	84.4062	775.464	98.3333
col5_row3_field01_out_frame292_y941_x810_track676_len320	-4	91.8139	879.757	91.6667
col5_row3_field01_out_frame292_y941_x810_track676_len320	-3	100.393	1005.9	146.667
col5_row3_field01_out_frame292_y941_x810_track676_len320	-2	109.735	1149.52	3.33333
col5_row3_field01_out_frame292_y941_x810_track676_len320	-1	102.043	1030.79	13.3333
col5_row3_field01_out_frame309_y1049_x1053_track719_len303	-6	105.085	1077.23	5
col5_row3_field01_out_frame309_y1049_x1053_track719_len303	-5	112.928	1200.06	15
col5_row3_field01_out_frame309_y1049_x1053_track719_len303	-4	101.463	1022.02	83.3333
col5_row3_field01_out_frame309_y1049_x1053_track719_len303	-3	106.836	1104.28	80
col5_row3_field01_out_frame309_y1049_x1053_track719_len303	-2	117.044	1266.27	10
col5_row3_field01_out_frame309_y1049_x1053_track719_len303	-1	117.806	1278.65	8.33333
col5_row3_field01_out_frame312_y693_x750_track728_len102	-1	89.543	847.32	38.3333
col5_row3_field01_out_frame317_y1047_x764_track743_len295	-8	105.151	1078.25	6.66667
col5_row3_field01_out_frame317_y1047_x764_track743_len295	-7	98.4403	976.696	60
col5_row3_field01_out_frame317_y1047_x764_track743_len295	-6	91.8439	880.188	50
col5_row3_field01_out_frame317_y1047_x764_track743_len295	-5	83.3587	761.073	10
col5_row3_field01_out_frame317_y1047_x764_track743_len295	-4	90.186	856.464	18.3333
col5_row3_field01_out_frame317_y1047_x764_track743_len295	-3	96.4566	947.323	25
col5_row3_field01_out_frame317_y1047_x764_track743_len295	-2	94.4991	918.632	15
col5_row3_field01_out_frame317_y1047_x764_track743_len295	-1	87.086	812.686	15
col5_row3_field01_out_frame327_y122_x1249_track765_len202	-1	97.4146	961.47	148.333
col5_row3_field01_out_frame327_y29_x933_track764_len149	-3	129.038	1465.8	18.3333
col5_row3_field01_out_frame327_y29_x933_track764_len149	-2	124.35	1386.65	26.6667
col5_row3_field01_out_frame327_y29_x933_track764_len149	-1	133.728	1546.44	20
col5_row3_field01_out_frame345_y1043_x911_track809_len267	-1	109.227	1141.55	210
col5_row3_field01_out_frame34_y549_x43_track182_len304	-4	129.05	1466.02	3.33333
col5_row3_field01_out_frame34_y549_x43_track182_len304	-3	140.694	1668.83	130
col5_row3_field01_out_frame34_y549_x43_track182_len304	-2	143.679	1722.23	33.3333
col5_row3_field01_out_frame34_y549_x43_track182_len304	-1	143.195	1713.54	66.6667
col5_row3_field01_out_frame374_y1044_x941_track865_len238	-5	110.297	1158.36	43.3333
col5_row3_field01_out_frame374_y1044_x941_track865_len238	-4	117.696	1276.85	45
col5_row3_field01_out_frame374_y1044_x941_track865_len238	-3	121.234	1334.86	25
col5_row3_field01_out_frame374_y1044_x941_track865_len238	-2	125.478	1405.56	31.6667
col5_row3_field01_out_frame374_y1044_x941_track865_len238	-1	140.283	1661.53	6.66667
col5_row3_field01_out_frame375_y203_x1253_track869_len106	-1	108.755	1134.16	76.6667
col5_row3_field01_out_frame376_y671_x74_track874_len57	-1	71.617	606.071	3.33333
col5_row3_field01_out_frame385_y592_x1249_track884_len227	-2	97.5061	962.826	63.3333
col5_row3_field01_out_frame385_y592_x1249_track884_len227	-1	104.441	1067.34	108.333
col5_row3_field01_out_frame3_y644_x936_track95_len176	-6	125.262	1401.94	8.33333
col5_row3_field01_out_frame3_y644_x936_track95_len176	-5	126.541	1423.47	76.6667
col5_row3_field01_out_frame3_y644_x936_track95_len176	-4	122.904	1362.53	6.66667
col5_row3_field01_out_frame3_y644_x936_track95_len176	-3	129.918	1480.83	8.33333
col5_row3_field01_out_frame3_y644_x936_track95_len176	-2	108.235	1126.03	45
col5_row3_field01_out_frame3_y644_x936_track95_len176	-1	113.648	1211.56	13.3333
col5_row3_field01_out_frame405_y27_x208_track903_len72	-2	77.6169	683.809	8.33333
col5_row3_field01_out_frame405_y27_x208_track903_len72	-1	78.4372	694.678	18.3333
col5_row3_field01_out_frame417_y1045_x76_track911_len66	-2	109.75	1149.77	5
col5_row3_field01_out_frame417_y1045_x76_track911_len66	-1	119.51	1306.5	38.3333
col5_row3_field01_out_frame419_y191_x332_track913_len58	-1	104.764	1072.3	18.3333
col5_row3_field01_out_frame420_y1052_x1119_track916_len134	-2	107.778	1118.91	26.6667
col5_row3_field01_out_frame420_y1052_x1119_track916_len134	-1	107.533	1115.1	26.6667
col5_row3_field01_out_frame422_y25_x492_track920_len160	-2	66.5115	542.431	11.6667
col5_row3_field01_out_frame422_y25_x492_track920_len160	-1	77.1168	677.21	41.6667
col5_row3_field01_out_frame429_y1050_x1001_track928_len183	-1	109.659	1148.32	110
col5_row3_field01_out_frame433_y1044_x767_track935_len177	-3	123.164	1366.86	145
col5_row3_field01_out_frame433_y1044_x767_track935_len177	-2	126.49	1422.6	28.3333
col5_row3_field01_out_frame433_y1044_x767_track935_len177	-1	125.551	1406.8	5
col5_row3_field01_out_frame438_y280_x475_track941_len174	-1	100.878	1013.2	61.6667
col5_row3_field01_out_frame440_y25_x760_track943_len172	-3	115.799	1246.1	46.6667
col5_row3_field01_out_frame440_y25_x760_track943_len172	-2	109.676	1148.59	43.3333
col5_row3_field01_out_frame440_y25_x760_track943_len172	-1	114.727	1228.85	3.33333
col5_row3_field01_out_frame44_y33_x375_track205_len79	-2	112.995	1201.13	13.3333
col5_row3_field01_out_frame44_y33_x375_track205_len79	-1	133.04	1534.52	3.33333
col5_row3_field01_out_frame460_y181_x541_track971_len152	-1	81.0464	729.626	31.6667
col5_row3_field01_out_frame470_y30_x798_track986_len142	-2	105.834	1088.77	65
col5_row3_field01_out_frame470_y30_x798_track986_len142	-1	108.195	1125.41	3.33333
col5_row3_field01_out_frame472_y33_x400_track990_len63	-1	91.0025	868.121	33.3333
col5_row3_field01_out_frame476_y841_x986_track999_len136	-1	85.209	786.553	56.6667
col5_row3_field01_out_frame477_y1045_x1035_track1001_len94	-1	106.174	1094.02	5
col5_row3_field01_out_frame500_y496_x1243_track1025_len89	-1	112.249	1189.24	66.6667
col5_row3_field01_out_frame504_y1056_x1031_track1029_len108	-1	84.2541	773.368	46.6667
col5_row3_field01_out_frame51_y344_x150_track224_len514	-9	108.558	1131.08	38.3333
col5_row3_field01_out_frame51_y344_x150_track224_len514	-8	99.004	985.098	48.3333
col5_row3_field01_out_frame51_y344_x150_track224_len514	-7	115.971	1248.89	15
col5_row3_field01_out_frame51_y344_x150_track224_len514	-6	89.8475	851.645	58.3333
col5_row3_field01_out_frame51_y344_x150_track224_len514	-5	115.756	1245.42	31.6667
col5_row3_field01_out_frame51_y344_x150_track224_len514	-4	102.547	1038.44	25
col5_row3_field01_out_frame51_y344_x150_track224_len514	-3	100.723	1010.86	10
col5_row3_field01_out_frame51_y344_x150_track224_len514	-2	107.192	1109.8	3.33333
col5_row3_field01_out_frame51_y344_x150_track224_len514	-1	114.117	1219.07	75
col5_row3_field01_out_frame528_y35_x893_track1052_len84	-2	101.255	1018.89	20
col5_row3_field01_out_frame528_y35_x893_track1052_len84	-1	95.9322	939.608	41.6667
col5_row3_field01_out_frame536_y1044_x1081_track1064_len76	-1	120.302	1319.51	23.3333
col5_row3_field01_out_frame69_y659_x719_track258_len230	-5	91.4341	874.304	66.6667
col5_row3_field01_out_frame69_y659_x719_track258_len230	-4	103.521	1053.28	45
col5_row3_field01_out_frame69_y659_x719_track258_len230	-3	113.634	1211.34	31.6667
col5_row3_field01_out_frame69_y659_x719_track258_len230	-2	114.49	1225.04	41.6667
col5_row3_field01_out_frame69_y659_x719_track258_len230	-1	114.271	1221.53	15
col5_row3_field01_out_frame83_y739_x732_track281_len346	-3	101.704	1025.67	130
col5_row3_field01_out_frame83_y739_x732_track281_len346	-2	114.62	1227.12	81.6667
col5_row3_field01_out_frame83_y739_x732_track281_len346	-1	113.653	1211.63	105
col5_row3_field01_out_frame86_y159_x184_track288_len239	-5	86.5102	804.639	70
col5_row3_field01_out_frame86_y159_x184_track288_len239	-4	91.0025	868.121	3.33333
col5_row3_field01_out_frame86_y159_x184_track288_len239	-3	79.7553	712.262	50
col5_row3_field01_out_frame86_y159_x184_track288_len239	-2	89.0999	841.038	41.6667
col5_row3_field01_out_frame86_y159_x184_track288_len239	-1	82.9544	755.542	3.33333
col5_row3_field01_out_frame8_y31_x550_track114_len63	-1	143.884	1725.91	51.6667
col5_row3_field02_out_frame0_y131_x918_track72_len59	-1	134.183	1554.33	3.33333
col5_row3_field02_out_frame0_y172_x89_track37_len612	-6	104.789	1072.69	8.33333
col5_row3_field02_out_frame0_y172_x89_track37_len612	-5	127.664	1442.46	76.6667
col5_row3_field02_out_frame0_y172_x89_track37_len612	-4	129.137	1467.49	21.6667
col5_row3_field02_out_frame0_y172_x89_track37_len612	-3	135.75	1581.64	28.3333
col5_row3_field02_out_frame0_y172_x89_track37_len612	-2	137.252	1607.97	31.6667
col5_row3_field02_out_frame0_y172_x89_track37_len612	-1	126.819	1428.16	196.667
col5_row3_field02_out_frame0_y259_x912_track24_len170	-2	150.013	1837.36	81.6667
col5_row3_field02_out_frame0_y259_x912_track24_len170	-1	143.228	1714.13	28.3333
col5_row3_field02_out_frame0_y318_x858_track78_len111	-1	132.379	1523.1	53.3333
col5_row3_field02_out_frame0_y352_x767_track12_len103	-1	98.2509	973.878	11.6667
col5_row3_field02_out_frame0_y380_x373_track3_len331	-8	97.17	957.852	91.6667
col5_row3_field02_out_frame0_y380_x373_track3_len331	-7	105.567	1084.66	20
col5_row3_field02_out_frame0_y380_x373_track3_len331	-6	109.578	1147.05	63.3333
col5_row3_field02_out_frame0_y380_x373_track3_len331	-5	115.153	1235.69	70
col5_row3_field02_out_frame0_y380_x373_track3_len331	-4	116.309	1254.36	18.3333
col5_row3_field02_out_frame0_y380_x373_track3_len331	-3	118.423	1288.71	81.6667
col5_row3_field02_out_frame0_y380_x373_track3_len331	-2	120.834	1328.26	43.3333
col5_row3_field02_out_frame0_y380_x373_track3_len331	-1	131.383	1505.95	3.33333
col5_row3_field02_out_frame0_y419_x220_track41_len612	-10	112.326	1190.48	36.6667
col5_row3_field02_out_frame0_y419_x220_track41_len612	-9	116.345	1254.93	5
col5_row3_field02_out_frame0_y419_x220_track41_len612	-8	107.811	1119.42	76.6667
col5_row3_field02_out_frame0_y419_x220_track41_len612	-7	118.436	1288.92	6.66667
col5_row3_field02_out_frame0_y419_x220_track41_len612	-6	119.883	1312.61	10
col5_row3_field02_out_frame0_y419_x220_track41_len612	-5	120.041	1315.22	35
col5_row3_field02_out_frame0_y419_x220_track41_len612	-4	114.618	1227.1	5
col5_row3_field02_out_frame0_y419_x220_track41_len612	-3	118.189	1284.89	8.33333
col5_row3_field02_out_frame0_y419_x220_track41_len612	-2	118.131	1283.94	243.333
col5_row3_field02_out_frame0_y419_x220_track41_len612	-1	134.836	1565.7	6.66667
col5_row3_field02_out_frame0_y499_x345_track29_len187	-4	203.835	2910.18	33.3333
col5_row3_field02_out_frame0_y499_x345_track29_len187	-3	208.622	3013.29	3.33333
col5_row3_field02_out_frame0_y499_x345_track29_len187	-2	216.173	3178.35	15
col5_row3_field02_out_frame0_y499_x345_track29_len187	-1	222.055	3308.96	60
col5_row3_field02_out_frame0_y532_x1069_track4_len202	-5	106.174	1094.02	5
col5_row3_field02_out_frame0_y532_x1069_track4_len202	-4	96.8373	952.936	56.6667
col5_row3_field02_out_frame0_y532_x1069_track4_len202	-3	106.775	1103.32	66.6667
col5_row3_field02_out_frame0_y532_x1069_track4_len202	-2	110.391	1159.84	28.3333
col5_row3_field02_out_frame0_y532_x1069_track4_len202	-1	111.597	1178.9	68.3333
col5_row3_field02_out_frame0_y547_x472_track22_len83	-2	85.1322	785.49	46.6667
col5_row3_field02_out_frame0_y547_x472_track22_len83	-1	91.8467	880.228	45
col5_row3_field02_out_frame0_y54_x820_track45_len65	-2	113.887	1215.38	5
col5_row3_field02_out_frame0_y54_x820_track45_len65	-1	127.68	1442.73	31.6667
col5_row3_field02_out_frame0_y552_x302_track49_len97	-1	83.9062	768.583	66.6667
col5_row3_field02_out_frame0_y621_x1007_track19_len612	-8	124.438	1388.13	160
col5_row3_field02_out_frame0_y621_x1007_track19_len612	-7	119.989	1314.36	70
col5_row3_field02_out_frame0_y621_x1007_track19_len612	-6	121.457	1338.55	26.6667
col5_row3_field02_out_frame0_y621_x1007_track19_len612	-5	122.519	1356.14	43.3333
col5_row3_field02_out_frame0_y621_x1007_track19_len612	-4	126.146	1416.81	106.667
col5_row3_field02_out_frame0_y621_x1007_track19_len612	-3	114.937	1232.23	16.6667
col5_row3_field02_out_frame0_y621_x1007_track19_len612	-2	126.15	1416.87	48.3333
col5_row3_field02_out_frame0_y621_x1007_track19_len612	-1	130.158	1484.93	75
col5_row3_field02_out_frame0_y628_x203_track57_len150	-3	104.565	1069.26	108.333
col5_row3_field02_out_frame0_y628_x203_track57_len150	-2	112.721	1196.76	5
col5_row3_field02_out_frame0_y628_x203_track57_len150	-1	115.417	1239.94	30
col5_row3_field02_out_frame0_y642_x318_track21_len58	-3	134.808	1565.21	8.33333
col5_row3_field02_out_frame0_y642_x318_track21_len58	-2	143.971	1727.48	8.33333
col5_row3_field02_out_frame0_y642_x318_track21_len58	-1	125.831	1411.51	5
col5_row3_field02_out_frame0_y656_x125_track31_len396	-8	93.4016	902.675	41.6667
col5_row3_field02_out_frame0_y656_x125_track31_len396	-7	103.401	1051.45	6.66667
col5_row3_field02_out_frame0_y656_x125_track31_len396	-6	101.521	1022.89	26.6667
col5_row3_field02_out_frame0_y656_x125_track31_len396	-5	109.699	1148.95	90
col5_row3_field02_out_frame0_y656_x125_track31_len396	-4	111.718	1180.82	23.3333
col5_row3_field02_out_frame0_y656_x125_track31_len396	-3	112.511	1193.42	3.33333
col5_row3_field02_out_frame0_y656_x125_track31_len396	-2	114.904	1231.7	56.6667
col5_row3_field02_out_frame0_y656_x125_track31_len396	-1	120.795	1327.61	33.3333
col5_row3_field02_out_frame0_y670_x817_track43_len612	-9	144.18	1731.24	18.3333
col5_row3_field02_out_frame0_y670_x817_track43_len612	-8	159.237	2009.4	20
col5_row3_field02_out_frame0_y670_x817_track43_len612	-7	156.677	1961.13	65
col5_row3_field02_out_frame0_y670_x817_track43_len612	-6	165.06	2120.61	50
col5_row3_field02_out_frame0_y670_x817_track43_len612	-5	157.716	1980.68	41.6667
col5_row3_field02_out_frame0_y670_x817_track43_len612	-4	169.206	2201.01	5
col5_row3_field02_out_frame0_y670_x817_track43_len612	-3	178.161	2378.04	30
col5_row3_field02_out_frame0_y670_x817_track43_len612	-2	176.433	2343.53	51.6667
col5_row3_field02_out_frame0_y670_x817_track43_len612	-1	167.322	2164.36	81.6667
col5_row3_field02_out_frame0_y686_x269_track38_len178	-4	60.0871	465.77	13.3333
col5_row3_field02_out_frame0_y686_x269_track38_len178	-3	71.4723	604.236	16.6667
col5_row3_field02_out_frame0_y686_x269_track38_len178	-2	83.5298	763.417	25
col5_row3_field02_out_frame0_y686_x269_track38_len178	-1	82.3112	746.772	70
col5_row3_field02_out_frame0_y706_x933_track16_len612	-14	118.926	1296.93	6.66667
col5_row3_field02_out_frame0_y706_x933_track16_len612	-13	110.088	1155.08	11.6667
col5_row3_field02_out_frame0_y706_x933_track16_len612	-12	115.433	1240.21	13.3333
col5_row3_field02_out_frame0_y706_x933_track16_len612	-11	113.561	1210.16	3.33333
col5_row3_field02_out_frame0_y706_x933_track16_len612	-10	121.988	1347.34	68.3333
col5_row3_field02_out_frame0_y706_x933_track16_len612	-9	119.758	1310.56	10
col5_row3_field02_out_frame0_y706_x933_track16_len612	-8	122.315	1352.76	23.3333
col5_row3_field02_out_frame0_y706_x933_track16_len612	-7	113.201	1204.42	16.6667
col5_row3_field02_out_frame0_y706_x933_track16_len612	-6	125.486	1405.7	41.6667
col5_row3_field02_out_frame0_y706_x933_track16_len612	-5	124.896	1395.8	43.3333
col5_row3_field02_out_frame0_y706_x933_track16_len612	-4	128.198	1451.52	25
col5_row3_field02_out_frame0_y706_x933_track16_len612	-3	116.168	1252.08	46.6667
col5_row3_field02_out_frame0_y706_x933_track16_len612	-2	130.809	1496.08	26.6667
col5_row3_field02_out_frame0_y706_x933_track16_len612	-1	139.189	1642.13	16.6667
col5_row3_field02_out_frame0_y771_x318_track28_len75	-2	137.997	1621.09	35
col5_row3_field02_out_frame0_y771_x318_track28_len75	-1	163.531	2091.22	51.6667
col5_row3_field02_out_frame0_y788_x897_track32_len101	-1	90.4971	860.898	5
col5_row3_field02_out_frame0_y799_x693_track2_len161	-4	71.1615	600.299	35
col5_row3_field02_out_frame0_y799_x693_track2_len161	-3	73.6204	631.68	28.3333
col5_row3_field02_out_frame0_y799_x693_track2_len161	-2	88.7251	835.738	26.6667
col5_row3_field02_out_frame0_y799_x693_track2_len161	-1	111.942	1184.38	81.6667
col5_row3_field02_out_frame0_y935_x1042_track9_len612	-11	95.6304	935.177	91.6667
col5_row3_field02_out_frame0_y935_x1042_track9_len612	-10	115.571	1242.43	75
col5_row3_field02_out_frame0_y935_x1042_track9_len612	-9	104.663	1070.76	61.6667
col5_row3_field02_out_frame0_y935_x1042_track9_len612	-8	104.019	1060.88	38.3333
col5_row3_field02_out_frame0_y935_x1042_track9_len612	-7	111.204	1172.69	125
col5_row3_field02_out_frame0_y935_x1042_track9_len612	-6	98.6619	979.996	15
col5_row3_field02_out_frame0_y935_x1042_track9_len612	-5	99.6106	994.164	40
col5_row3_field02_out_frame0_y935_x1042_track9_len612	-4	105.699	1086.69	26.6667
col5_row3_field02_out_frame0_y935_x1042_track9_len612	-3	107.151	1109.17	13.3333
col5_row3_field02_out_frame0_y935_x1042_track9_len612	-2	104.758	1072.22	5
col5_row3_field02_out_frame0_y935_x1042_track9_len612	-1	103.327	1050.32	83.3333
col5_row3_field02_out_frame107_y926_x28_track377_len192	-3	101.265	1019.03	40
col5_row3_field02_out_frame107_y926_x28_track377_len192	-2	100.655	1009.84	73.3333
col5_row3_field02_out_frame107_y926_x28_track377_len192	-1	112.785	1197.77	68.3333
col5_row3_field02_out_frame113_y714_x355_track394_len499	-4	88.2004	828.334	41.6667
col5_row3_field02_out_frame113_y714_x355_track394_len499	-3	95.3015	930.358	23.3333
col5_row3_field02_out_frame113_y714_x355_track394_len499	-2	90.2498	857.372	118.333
col5_row3_field02_out_frame113_y714_x355_track394_len499	-1	97.4133	961.452	351.667
col5_row3_field02_out_frame123_y772_x1248_track420_len386	-14	118.444	1289.05	5
col5_row3_field02_out_frame123_y772_x1248_track420_len386	-13	111.345	1174.91	3.33333
col5_row3_field02_out_frame123_y772_x1248_track420_len386	-12	105.898	1089.76	61.6667
col5_row3_field02_out_frame123_y772_x1248_track420_len386	-11	119.229	1301.89	26.6667
col5_row3_field02_out_frame123_y772_x1248_track420_len386	-10	108.397	1128.57	20
col5_row3_field02_out_frame123_y772_x1248_track420_len386	-9	118.353	1287.56	11.6667
col5_row3_field02_out_frame123_y772_x1248_track420_len386	-8	123.841	1378.14	5
col5_row3_field02_out_frame123_y772_x1248_track420_len386	-7	118.817	1295.15	25
col5_row3_field02_out_frame123_y772_x1248_track420_len386	-6	115.217	1236.73	3.33333
col5_row3_field02_out_frame123_y772_x1248_track420_len386	-5	112.74	1197.06	8.33333
col5_row3_field02_out_frame123_y772_x1248_track420_len386	-4	116.593	1258.96	8.33333
col5_row3_field02_out_frame123_y772_x1248_track420_len386	-3	122.729	1359.62	3.33333
col5_row3_field02_out_frame123_y772_x1248_track420_len386	-2	122.55	1356.65	10
col5_row3_field02_out_frame123_y772_x1248_track420_len386	-1	123.327	1369.59	5
col5_row3_field02_out_frame129_y715_x482_track436_len152	-2	82.2779	746.319	3.33333
col5_row3_field02_out_frame129_y715_x482_track436_len152	-1	88.6914	835.262	96.6667
col5_row3_field02_out_frame15_y414_x901_track166_len541	-12	103.807	1057.65	66.6667
col5_row3_field02_out_frame15_y414_x901_track166_len541	-11	104.931	1074.87	43.3333
col5_row3_field02_out_frame15_y414_x901_track166_len541	-10	105.525	1084.01	58.3333
col5_row3_field02_out_frame15_y414_x901_track166_len541	-9	110.023	1154.05	38.3333
col5_row3_field02_out_frame15_y414_x901_track166_len541	-8	112.449	1192.42	81.6667
col5_row3_field02_out_frame15_y414_x901_track166_len541	-7	112.18	1188.15	16.6667
col5_row3_field02_out_frame15_y414_x901_track166_len541	-6	113.673	1211.95	8.33333
col5_row3_field02_out_frame15_y414_x901_track166_len541	-5	113.458	1208.52	8.33333
col5_row3_field02_out_frame15_y414_x901_track166_len541	-4	103.502	1052.98	8.33333
col5_row3_field02_out_frame15_y414_x901_track166_len541	-3	101.407	1021.18	13.3333
col5_row3_field02_out_frame15_y414_x901_track166_len541	-2	106.967	1106.3	35
col5_row3_field02_out_frame15_y414_x901_track166_len541	-1	110.948	1168.64	28.3333
col5_row3_field02_out_frame15_y606_x114_track164_len102	-3	95.55	933.998	51.6667
col5_row3_field02_out_frame15_y606_x114_track164_len102	-2	103.211	1048.55	10
col5_row3_field02_out_frame15_y606_x114_track164_len102	-1	102.41	1036.37	8.33333
col5_row3_field02_out_frame166_y349_x540_track520_len446	-4	80.5632	723.112	86.6667
col5_row3_field02_out_frame166_y349_x540_track520_len446	-3	81.9688	742.117	40
col5_row3_field02_out_frame166_y349_x540_track520_len446	-2	77.0291	676.055	18.3333
col5_row3_field02_out_frame166_y349_x540_track520_len446	-1	77.2343	678.759	108.333
col5_row3_field02_out_frame168_y743_x1244_track523_len93	-1	140.577	1666.75	66.6667
col5_row3_field02_out_frame170_y683_x1237_track536_len103	-3	143.281	1715.07	26.6667
col5_row3_field02_out_frame170_y683_x1237_track536_len103	-2	144.157	1730.82	15
col5_row3_field02_out_frame170_y683_x1237_track536_len103	-1	137.865	1618.76	45
col5_row3_field02_out_frame170_y936_x974_track537_len442	-12	101.643	1024.75	73.3333
col5_row3_field02_out_frame170_y936_x974_track537_len442	-11	89.464	846.199	35
col5_row3_field02_out_frame170_y936_x974_track537_len442	-10	89.113	841.223	13.3333
col5_row3_field02_out_frame170_y936_x974_track537_len442	-9	101.32	1019.86	36.6667
col5_row3_field02_out_frame170_y936_x974_track537_len442	-8	109.315	1142.93	6.66667
col5_row3_field02_out_frame170_y936_x974_track537_len442	-7	113.182	1204.1	26.6667
col5_row3_field02_out_frame170_y936_x974_track537_len442	-6	107.387	1112.83	41.6667
col5_row3_field02_out_frame170_y936_x974_track537_len442	-5	104.103	1062.17	23.3333
col5_row3_field02_out_frame170_y936_x974_track537_len442	-4	105.439	1082.69	25
col5_row3_field02_out_frame170_y936_x974_track537_len442	-3	106.495	1098.99	15
col5_row3_field02_out_frame170_y936_x974_track537_len442	-2	106.142	1093.54	6.66667
col5_row3_field02_out_frame170_y936_x974_track537_len442	-1	111.799	1182.11	6.66667
col5_row3_field02_out_frame177_y1048_x986_track551_len270	-2	72.6714	619.505	158.333
col5_row3_field02_out_frame177_y1048_x986_track551_len270	-1	73.8317	634.402	191.667
col5_row3_field02_out_frame183_y155_x444_track568_len429	-1	109.722	1149.31	135
col5_row3_field02_out_frame185_y253_x1235_track573_len86	-2	134.805	1565.16	10
col5_row3_field02_out_frame185_y253_x1235_track573_len86	-1	130.287	1487.14	6.66667
col5_row3_field02_out_frame193_y786_x972_track594_len154	-2	84.1208	771.534	33.3333
col5_row3_field02_out_frame193_y786_x972_track594_len154	-1	79.7951	712.794	46.6667
col5_row3_field02_out_frame195_y698_x860_track601_len417	-8	97.3921	961.137	33.3333
col5_row3_field02_out_frame195_y698_x860_track601_len417	-7	100.636	1009.56	88.3333
col5_row3_field02_out_frame195_y698_x860_track601_len417	-6	97.7363	966.238	58.3333
col5_row3_field02_out_frame195_y698_x860_track601_len417	-5	107.043	1107.49	65
col5_row3_field02_out_frame195_y698_x860_track601_len417	-4	110.792	1166.16	28.3333
col5_row3_field02_out_frame195_y698_x860_track601_len417	-3	111.116	1171.29	8.33333
col5_row3_field02_out_frame195_y698_x860_track601_len417	-2	113.107	1202.92	35
col5_row3_field02_out_frame195_y698_x860_track601_len417	-1	109.227	1141.55	15
col5_row3_field02_out_frame199_y627_x817_track609_len236	-3	84.4346	775.856	18.3333
col5_row3_field02_out_frame199_y627_x817_track609_len236	-2	90.0101	853.959	58.3333
col5_row3_field02_out_frame199_y627_x817_track609_len236	-1	95.304	930.394	38.3333
col5_row3_field02_out_frame19_y814_x256_track184_len241	-7	79.8617	713.688	11.6667
col5_row3_field02_out_frame19_y814_x256_track184_len241	-6	82.307	746.716	13.3333
col5_row3_field02_out_frame19_y814_x256_track184_len241	-5	101.462	1022.01	75
col5_row3_field02_out_frame19_y814_x256_track184_len241	-4	94.705	921.636	23.3333
col5_row3_field02_out_frame19_y814_x256_track184_len241	-3	86.5935	805.802	8.33333
col5_row3_field02_out_frame19_y814_x256_track184_len241	-2	95.3403	930.925	31.6667
col5_row3_field02_out_frame19_y814_x256_track184_len241	-1	92.7475	893.209	50
col5_row3_field02_out_frame1_y242_x551_track91_len404	-5	100.237	1003.56	61.6667
col5_row3_field02_out_frame1_y242_x551_track91_len404	-4	106.936	1105.82	15
col5_row3_field02_out_frame1_y242_x551_track91_len404	-3	109.257	1142.01	118.333
col5_row3_field02_out_frame1_y242_x551_track91_len404	-2	111.328	1174.64	46.6667
col5_row3_field02_out_frame1_y242_x551_track91_len404	-1	109.791	1150.41	150
col5_row3_field02_out_frame211_y1050_x1008_track635_len112	-3	99.6132	994.203	30
col5_row3_field02_out_frame211_y1050_x1008_track635_len112	-2	93.8952	909.84	3.33333
col5_row3_field02_out_frame211_y1050_x1008_track635_len112	-1	112.978	1200.85	3.33333
col5_row3_field02_out_frame231_y1054_x703_track664_len161	-2	108.383	1128.34	111.667
col5_row3_field02_out_frame231_y1054_x703_track664_len161	-1	119.962	1313.91	8.33333
col5_row3_field02_out_frame236_y1044_x1000_track671_len259	-5	107.686	1117.47	43.3333
col5_row3_field02_out_frame236_y1044_x1000_track671_len259	-4	118.805	1294.94	8.33333
col5_row3_field02_out_frame236_y1044_x1000_track671_len259	-3	125.855	1411.9	36.6667
col5_row3_field02_out_frame236_y1044_x1000_track671_len259	-2	141.723	1687.18	13.3333
col5_row3_field02_out_frame236_y1044_x1000_track671_len259	-1	135.555	1578.25	31.6667
col5_row3_field02_out_frame238_y1044_x607_track679_len374	-8	104.198	1063.63	20
col5_row3_field02_out_frame238_y1044_x607_track679_len374	-7	105.835	1088.79	68.3333
col5_row3_field02_out_frame238_y1044_x607_track679_len374	-6	109.455	1145.13	10
col5_row3_field02_out_frame238_y1044_x607_track679_len374	-5	92.1456	884.529	3.33333
col5_row3_field02_out_frame238_y1044_x607_track679_len374	-4	78.6938	698.089	36.6667
col5_row3_field02_out_frame238_y1044_x607_track679_len374	-3	115.112	1235.04	20
col5_row3_field02_out_frame238_y1044_x607_track679_len374	-2	106.936	1105.82	3.33333
col5_row3_field02_out_frame238_y1044_x607_track679_len374	-1	110.611	1163.31	108.333
col5_row3_field02_out_frame242_y44_x518_track685_len370	-6	92.7826	893.717	43.3333
col5_row3_field02_out_frame242_y44_x518_track685_len370	-5	83.0244	756.499	10
col5_row3_field02_out_frame242_y44_x518_track685_len370	-4	79.2398	705.367	21.6667
col5_row3_field02_out_frame242_y44_x518_track685_len370	-3	88.4598	831.991	3.33333
col5_row3_field02_out_frame242_y44_x518_track685_len370	-2	84.8972	782.24	111.667
col5_row3_field02_out_frame242_y44_x518_track685_len370	-1	86.688	807.12	276.667
col5_row3_field02_out_frame243_y25_x238_track686_len369	-4	103.731	1056.49	141.667
col5_row3_field02_out_frame243_y25_x238_track686_len369	-3	112.869	1199.12	153.333
col5_row3_field02_out_frame243_y25_x238_track686_len369	-2	112.684	1196.17	118.333
col5_row3_field02_out_frame243_y25_x238_track686_len369	-1	121.819	1344.53	78.3333
col5_row3_field02_out_frame244_y945_x1249_track688_len368	-7	93.9139	910.111	33.3333
col5_row3_field02_out_frame244_y945_x1249_track688_len368	-6	103.798	1057.51	20
col5_row3_field02_out_frame244_y945_x1249_track688_len368	-5	114.673	1227.99	21.6667
col5_row3_field02_out_frame244_y945_x1249_track688_len368	-4	112.729	1196.88	30
col5_row3_field02_out_frame244_y945_x1249_track688_len368	-3	124.245	1384.9	3.33333
col5_row3_field02_out_frame244_y945_x1249_track688_len368	-2	114.815	1230.26	13.3333
col5_row3_field02_out_frame244_y945_x1249_track688_len368	-1	117.806	1278.65	5
col5_row3_field02_out_frame24_y34_x557_track200_len196	-1	108.638	1132.34	10
col5_row3_field02_out_frame261_y32_x268_track709_len351	-3	105.118	1077.74	41.6667
col5_row3_field02_out_frame261_y32_x268_track709_len351	-2	104.069	1061.65	83.3333
col5_row3_field02_out_frame261_y32_x268_track709_len351	-1	107.436	1113.58	173.333
col5_row3_field02_out_frame265_y26_x548_track715_len347	-6	95.6495	935.457	66.6667
col5_row3_field02_out_frame265_y26_x548_track715_len347	-5	95.8256	938.042	26.6667
col5_row3_field02_out_frame265_y26_x548_track715_len347	-4	98.8973	983.505	220
col5_row3_field02_out_frame265_y26_x548_track715_len347	-3	105.544	1084.3	28.3333
col5_row3_field02_out_frame265_y26_x548_track715_len347	-2	106.686	1101.94	23.3333
col5_row3_field02_out_frame265_y26_x548_track715_len347	-1	101.443	1021.72	25
col5_row3_field02_out_frame270_y844_x1250_track724_len208	-6	92.5171	889.883	43.3333
col5_row3_field02_out_frame270_y844_x1250_track724_len208	-5	110.401	1160	18.3333
col5_row3_field02_out_frame270_y844_x1250_track724_len208	-4	103.299	1049.89	28.3333
col5_row3_field02_out_frame270_y844_x1250_track724_len208	-3	100.735	1011.05	30
col5_row3_field02_out_frame270_y844_x1250_track724_len208	-2	108.268	1126.55	15
col5_row3_field02_out_frame270_y844_x1250_track724_len208	-1	112.239	1189.09	15
col5_row3_field02_out_frame272_y29_x269_track727_len319	-8	94.9242	924.838	15
col5_row3_field02_out_frame272_y29_x269_track727_len319	-7	103.16	1047.77	21.6667
col5_row3_field02_out_frame272_y29_x269_track727_len319	-6	102.422	1036.56	143.333
col5_row3_field02_out_frame272_y29_x269_track727_len319	-5	114.867	1231.1	3.33333
col5_row3_field02_out_frame272_y29_x269_track727_len319	-4	118.036	1282.39	61.6667
col5_row3_field02_out_frame272_y29_x269_track727_len319	-3	116.869	1263.42	33.3333
col5_row3_field02_out_frame272_y29_x269_track727_len319	-2	121.422	1337.97	3.33333
col5_row3_field02_out_frame272_y29_x269_track727_len319	-1	128.331	1453.77	11.6667
col5_row3_field02_out_frame280_y917_x1245_track746_len332	-4	183.825	2492.33	18.3333
col5_row3_field02_out_frame280_y917_x1245_track746_len332	-3	172.004	2255.84	46.6667
col5_row3_field02_out_frame280_y917_x1245_track746_len332	-2	182.144	2458.23	203.333
col5_row3_field02_out_frame280_y917_x1245_track746_len332	-1	181.215	2439.44	58.3333
col5_row3_field02_out_frame295_y24_x341_track790_len317	-8	91.0975	869.48	46.6667
col5_row3_field02_out_frame295_y24_x341_track790_len317	-7	97.0445	955.996	26.6667
col5_row3_field02_out_frame295_y24_x341_track790_len317	-6	92.3244	887.105	10
col5_row3_field02_out_frame295_y24_x341_track790_len317	-5	98.1642	972.59	11.6667
col5_row3_field02_out_frame295_y24_x341_track790_len317	-4	102.448	1036.95	95
col5_row3_field02_out_frame295_y24_x341_track790_len317	-3	117.22	1269.12	11.6667
col5_row3_field02_out_frame295_y24_x341_track790_len317	-2	112.034	1185.83	73.3333
col5_row3_field02_out_frame295_y24_x341_track790_len317	-1	102.567	1038.75	18.3333
col5_row3_field02_out_frame295_y83_x33_track789_len207	-5	121.604	1340.98	16.6667
col5_row3_field02_out_frame295_y83_x33_track789_len207	-4	123.615	1374.38	10
col5_row3_field02_out_frame295_y83_x33_track789_len207	-3	119.054	1299.01	43.3333
col5_row3_field02_out_frame295_y83_x33_track789_len207	-2	122.295	1352.42	50
col5_row3_field02_out_frame295_y83_x33_track789_len207	-1	121.576	1340.52	8.33333
col5_row3_field02_out_frame2_y350_x484_track101_len610	-12	89.9683	853.364	5
col5_row3_field02_out_frame2_y350_x484_track101_len610	-11	87.9932	825.418	11.6667
col5_row3_field02_out_frame2_y350_x484_track101_len610	-10	106.357	1096.86	8.33333
col5_row3_field02_out_frame2_y350_x484_track101_len610	-9	121.765	1343.64	53.3333
col5_row3_field02_out_frame2_y350_x484_track101_len610	-8	117.781	1278.25	21.6667
col5_row3_field02_out_frame2_y350_x484_track101_len610	-7	112.245	1189.19	8.33333
col5_row3_field02_out_frame2_y350_x484_track101_len610	-6	120.9	1329.35	21.6667
col5_row3_field02_out_frame2_y350_x484_track101_len610	-5	124.378	1387.13	11.6667
col5_row3_field02_out_frame2_y350_x484_track101_len610	-4	124.661	1391.86	40
col5_row3_field02_out_frame2_y350_x484_track101_len610	-3	121.423	1337.99	76.6667
col5_row3_field02_out_frame2_y350_x484_track101_len610	-2	126.163	1417.09	108.333
col5_row3_field02_out_frame2_y350_x484_track101_len610	-1	135.711	1580.97	28.3333
col5_row3_field02_out_frame2_y378_x1024_track100_len563	-16	100.538	1008.08	13.3333
col5_row3_field02_out_frame2_y378_x1024_track100_len563	-15	99.1936	987.928	53.3333
col5_row3_field02_out_frame2_y378_x1024_track100_len563	-14	97.0445	955.996	13.3333
col5_row3_field02_out_frame2_y378_x1024_track100_len563	-13	100.217	1003.26	3.33333
col5_row3_field02_out_frame2_y378_x1024_track100_len563	-12	107.597	1116.09	48.3333
col5_row3_field02_out_frame2_y378_x1024_track100_len563	-11	103.548	1053.69	16.6667
col5_row3_field02_out_frame2_y378_x1024_track100_len563	-10	110.318	1158.7	3.33333
col5_row3_field02_out_frame2_y378_x1024_track100_len563	-9	112.441	1192.3	25
col5_row3_field02_out_frame2_y378_x1024_track100_len563	-8	111.546	1178.09	45
col5_row3_field02_out_frame2_y378_x1024_track100_len563	-7	108.409	1128.75	88.3333
col5_row3_field02_out_frame2_y378_x1024_track100_len563	-6	115.351	1238.89	31.6667
col5_row3_field02_out_frame2_y378_x1024_track100_len563	-5	114.25	1221.2	123.333
col5_row3_field02_out_frame2_y378_x1024_track100_len563	-4	111.671	1180.08	30
col5_row3_field02_out_frame2_y378_x1024_track100_len563	-3	113.168	1203.89	100
col5_row3_field02_out_frame2_y378_x1024_track100_len563	-2	125.565	1407.02	11.6667
col5_row3_field02_out_frame2_y378_x1024_track100_len563	-1	124.45	1388.33	8.33333
col5_row3_field02_out_frame2_y758_x1242_track98_len53	-1	205.216	2939.8	26.6667
col5_row3_field02_out_frame303_y807_x1248_track808_len88	-1	105.434	1082.6	26.6667
col5_row3_field02_out_frame307_y31_x391_track815_len212	-4	113.551	1210	70
col5_row3_field02_out_frame307_y31_x391_track815_len212	-3	120.866	1328.8	68.3333
col5_row3_field02_out_frame307_y31_x391_track815_len212	-2	120.034	1315.1	20
col5_row3_field02_out_frame307_y31_x391_track815_len212	-1	122.347	1353.28	31.6667
col5_row3_field02_out_frame335_y27_x927_track856_len68	-2	119.284	1302.78	5
col5_row3_field02_out_frame335_y27_x927_track856_len68	-1	122.835	1361.39	15
col5_row3_field02_out_frame335_y744_x1245_track859_len71	-2	132.736	1529.27	3.33333
col5_row3_field02_out_frame335_y744_x1245_track859_len71	-1	110.435	1160.54	3.33333
col5_row3_field02_out_frame336_y37_x583_track861_len130	-1	141.929	1690.87	40
col5_row3_field02_out_frame338_y25_x309_track864_len142	-1	70.367	590.274	103.333
col5_row3_field02_out_frame33_y472_x867_track223_len403	-3	109.897	1152.07	38.3333
col5_row3_field02_out_frame33_y472_x867_track223_len403	-2	111.877	1183.34	51.6667
col5_row3_field02_out_frame33_y472_x867_track223_len403	-1	107.775	1118.87	3.33333
col5_row3_field02_out_frame340_y112_x1245_track867_len272	-7	92.0678	883.409	5
col5_row3_field02_out_frame340_y112_x1245_track867_len272	-6	82.9077	754.905	3.33333
col5_row3_field02_out_frame340_y112_x1245_track867_len272	-5	110.172	1156.39	68.3333
col5_row3_field02_out_frame340_y112_x1245_track867_len272	-4	119.99	1314.37	8.33333
col5_row3_field02_out_frame340_y112_x1245_track867_len272	-3	117.423	1272.42	23.3333
col5_row3_field02_out_frame340_y112_x1245_track867_len272	-2	114.06	1218.14	21.6667
col5_row3_field02_out_frame340_y112_x1245_track867_len272	-1	117.181	1268.48	28.3333
col5_row3_field02_out_frame342_y968_x491_track870_len270	-4	128.957	1464.43	3.33333
col5_row3_field02_out_frame342_y968_x491_track870_len270	-3	139.505	1647.73	40
col5_row3_field02_out_frame342_y968_x491_track870_len270	-2	137.249	1607.91	23.3333
col5_row3_field02_out_frame342_y968_x491_track870_len270	-1	140.45	1664.5	15
col5_row3_field02_out_frame358_y28_x431_track900_len247	-2	116.821	1262.65	15
col5_row3_field02_out_frame358_y28_x431_track900_len247	-1	112.225	1188.87	131.667
col5_row3_field02_out_frame371_y1047_x1116_track915_len69	-2	99.3099	989.666	15
col5_row3_field02_out_frame371_y1047_x1116_track915_len69	-1	101.99	1030	10
col5_row3_field02_out_frame37_y30_x528_track231_len202	-5	81.8546	740.568	23.3333
col5_row3_field02_out_frame37_y30_x528_track231_len202	-4	115.063	1234.25	75
col5_row3_field02_out_frame37_y30_x528_track231_len202	-3	115.469	1240.79	70
col5_row3_field02_out_frame37_y30_x528_track231_len202	-2	114.914	1231.85	5
col5_row3_field02_out_frame37_y30_x528_track231_len202	-1	98.9655	984.523	38.3333
col5_row3_field02_out_frame405_y1052_x169_track956_len67	-2	95.2827	930.081	35
col5_row3_field02_out_frame405_y1052_x169_track956_len67	-1	103.733	1056.52	18.3333
col5_row3_field02_out_frame407_y342_x29_track961_len52	-1	87.2934	815.59	8.33333
col5_row3_field02_out_frame408_y821_x1249_track964_len88	-1	105.689	1086.53	18.3333
col5_row3_field02_out_frame409_y953_x738_track966_len150	-1	74.2634	639.974	60
col5_row3_field02_out_frame416_y920_x1127_track975_len95	-1	98.4826	977.326	95
col5_row3_field02_out_frame425_y928_x1244_track986_len139	-4	106.555	1099.91	10
col5_row3_field02_out_frame425_y928_x1244_track986_len139	-3	100.217	1003.26	5
col5_row3_field02_out_frame425_y928_x1244_track986_len139	-2	88.4616	832.017	85
col5_row3_field02_out_frame425_y928_x1244_track986_len139	-1	78.5687	696.425	15
col5_row3_field02_out_frame436_y117_x29_track1002_len110	-2	123.545	1373.21	11.6667
col5_row3_field02_out_frame436_y117_x29_track1002_len110	-1	118.005	1281.88	6.66667
col5_row3_field02_out_frame43_y694_x1247_track238_len73	-1	83.4365	762.139	45
col5_row3_field02_out_frame441_y993_x1251_track1014_len145	-2	96.7479	951.617	70
col5_row3_field02_out_frame441_y993_x1251_track1014_len145	-1	101.555	1023.41	15
col5_row3_field02_out_frame447_y1056_x1221_track1022_len131	-2	102.978	1045	58.3333
col5_row3_field02_out_frame447_y1056_x1221_track1022_len131	-1	100.737	1011.07	11.6667
col5_row3_field02_out_frame45_y897_x1248_track241_len57	-1	137.674	1615.39	30
col5_row3_field02_out_frame474_y275_x1251_track1064_len138	-2	104.827	1073.27	128.333
col5_row3_field02_out_frame474_y275_x1251_track1064_len138	-1	112.931	1200.1	3.33333
col5_row3_field02_out_frame48_y790_x1242_track248_len116	-1	134.618	1561.91	10
col5_row3_field02_out_frame499_y31_x198_track1103_len113	-1	188.654	2591.18	36.6667
col5_row3_field02_out_frame516_y172_x39_track1129_len96	-2	111.96	1184.67	16.6667
col5_row3_field02_out_frame516_y172_x39_track1129_len96	-1	118.483	1289.68	6.66667
col5_row3_field02_out_frame58_y345_x684_track269_len132	-1	85.566	791.502	141.667
col5_row3_field02_out_frame71_y716_x23_track298_len541	-15	93.1361	898.83	21.6667
col5_row3_field02_out_frame71_y716_x23_track298_len541	-14	92.2256	885.681	11.6667
col5_row3_field02_out_frame71_y716_x23_track298_len541	-13	88.0282	825.91	6.66667
col5_row3_field02_out_frame71_y716_x23_track298_len541	-12	97.1631	957.749	120
col5_row3_field02_out_frame71_y716_x23_track298_len541	-11	96.7334	951.404	5
col5_row3_field02_out_frame71_y716_x23_track298_len541	-10	104.018	1060.87	46.6667
col5_row3_field02_out_frame71_y716_x23_track298_len541	-9	103.709	1056.14	10
col5_row3_field02_out_frame71_y716_x23_track298_len541	-8	103.576	1054.12	8.33333
col5_row3_field02_out_frame71_y716_x23_track298_len541	-7	103.505	1053.04	83.3333
col5_row3_field02_out_frame71_y716_x23_track298_len541	-6	100.777	1011.68	5
col5_row3_field02_out_frame71_y716_x23_track298_len541	-5	114.718	1228.71	43.3333
col5_row3_field02_out_frame71_y716_x23_track298_len541	-4	112.511	1193.42	23.3333
col5_row3_field02_out_frame71_y716_x23_track298_len541	-3	110.015	1153.92	8.33333
col5_row3_field02_out_frame71_y716_x23_track298_len541	-2	125.752	1410.18	81.6667
col5_row3_field02_out_frame71_y716_x23_track298_len541	-1	125.932	1413.21	10
col5_row3_field02_out_frame82_y741_x24_track323_len530	-6	80.754	725.681	185
col5_row3_field02_out_frame82_y741_x24_track323_len530	-5	95.8582	938.521	78.3333
col5_row3_field02_out_frame82_y741_x24_track323_len530	-4	85.9059	796.222	76.6667
col5_row3_field02_out_frame82_y741_x24_track323_len530	-3	104.612	1069.97	35
col5_row3_field02_out_frame82_y741_x24_track323_len530	-2	93.3954	902.585	125
col5_row3_field02_out_frame82_y741_x24_track323_len530	-1	90.8392	865.785	3.33333
col5_row3_field02_out_frame90_y603_x1252_track343_len168	-1	118.302	1286.73	35
col5_row3_field03_out_frame0_y127_x712_track64_len342	-10	126.928	1429.99	13.3333
col5_row3_field03_out_frame0_y127_x712_track64_len342	-9	111.424	1176.16	8.33333
col5_row3_field03_out_frame0_y127_x712_track64_len342	-8	111.601	1178.97	3.33333
col5_row3_field03_out_frame0_y127_x712_track64_len342	-7	108.74	1133.92	15
col5_row3_field03_out_frame0_y127_x712_track64_len342	-6	105.767	1087.74	66.6667
col5_row3_field03_out_frame0_y127_x712_track64_len342	-5	113.596	1210.72	26.6667
col5_row3_field03_out_frame0_y127_x712_track64_len342	-4	117.191	1268.64	8.33333
col5_row3_field03_out_frame0_y127_x712_track64_len342	-3	102.651	1040.03	10
col5_row3_field03_out_frame0_y127_x712_track64_len342	-2	120.567	1323.86	10
col5_row3_field03_out_frame0_y127_x712_track64_len342	-1	107.711	1117.86	98.3333
col5_row3_field03_out_frame0_y147_x489_track57_len612	-10	90.9927	867.98	63.3333
col5_row3_field03_out_frame0_y147_x489_track57_len612	-9	90.2724	857.695	45
col5_row3_field03_out_frame0_y147_x489_track57_len612	-8	90.0784	854.931	21.6667
col5_row3_field03_out_frame0_y147_x489_track57_len612	-7	83.6262	764.74	8.33333
col5_row3_field03_out_frame0_y147_x489_track57_len612	-6	85.9455	796.774	30
col5_row3_field03_out_frame0_y147_x489_track57_len612	-5	81.8813	740.93	13.3333
col5_row3_field03_out_frame0_y147_x489_track57_len612	-4	79.2875	706.004	98.3333
col5_row3_field03_out_frame0_y147_x489_track57_len612	-3	78.9008	700.845	28.3333
col5_row3_field03_out_frame0_y147_x489_track57_len612	-2	82.3771	747.67	85
col5_row3_field03_out_frame0_y147_x489_track57_len612	-1	83.0194	756.431	55
col5_row3_field03_out_frame0_y175_x563_track38_len405	-4	119.085	1299.52	8.33333
col5_row3_field03_out_frame0_y175_x563_track38_len405	-3	136.653	1597.45	116.667
col5_row3_field03_out_frame0_y175_x563_track38_len405	-2	140.983	1673.98	116.667
col5_row3_field03_out_frame0_y175_x563_track38_len405	-1	131.643	1510.42	113.333
col5_row3_field03_out_frame0_y189_x360_track14_len145	-3	110.925	1168.27	13.3333
col5_row3_field03_out_frame0_y189_x360_track14_len145	-2	125.831	1411.51	5
col5_row3_field03_out_frame0_y189_x360_track14_len145	-1	127.851	1445.63	28.3333
col5_row3_field03_out_frame0_y319_x347_track35_len70	-1	126.982	1430.91	83.3333
col5_row3_field03_out_frame0_y331_x1039_track27_len171	-2	122.534	1356.39	20
col5_row3_field03_out_frame0_y331_x1039_track27_len171	-1	158.49	1995.28	16.6667
col5_row3_field03_out_frame0_y407_x88_track70_len104	-1	95.5665	934.24	46.6667
col5_row3_field03_out_frame0_y413_x803_track25_len612	-9	132.644	1527.68	53.3333
col5_row3_field03_out_frame0_y413_x803_track25_len612	-8	134.058	1552.17	50
col5_row3_field03_out_frame0_y413_x803_track25_len612	-7	147.113	1784.34	35
col5_row3_field03_out_frame0_y413_x803_track25_len612	-6	141.998	1692.08	90
col5_row3_field03_out_frame0_y413_x803_track25_len612	-5	141.85	1689.44	10
col5_row3_field03_out_frame0_y413_x803_track25_len612	-4	142.492	1700.93	65
col5_row3_field03_out_frame0_y413_x803_track25_len612	-3	151.638	1867.3	195
col5_row3_field03_out_frame0_y413_x803_track25_len612	-2	150.186	1840.53	15
col5_row3_field03_out_frame0_y413_x803_track25_len612	-1	151.255	1860.22	63.3333
col5_row3_field03_out_frame0_y445_x866_track48_len112	-2	124.152	1383.34	6.66667
col5_row3_field03_out_frame0_y445_x866_track48_len112	-1	123.239	1368.12	15
col5_row3_field03_out_frame0_y466_x288_track6_len184	-4	96.9862	955.135	6.66667
col5_row3_field03_out_frame0_y466_x288_track6_len184	-3	87.5751	819.542	43.3333
col5_row3_field03_out_frame0_y466_x288_track6_len184	-2	100.093	1001.39	10
col5_row3_field03_out_frame0_y466_x288_track6_len184	-1	96.0068	940.704	96.6667
col5_row3_field03_out_frame0_y520_x615_track67_len96	-3	93.441	903.246	28.3333
col5_row3_field03_out_frame0_y520_x615_track67_len96	-2	96.1662	943.048	56.6667
col5_row3_field03_out_frame0_y520_x615_track67_len96	-1	105.513	1083.82	3.33333
col5_row3_field03_out_frame0_y557_x766_track3_len84	-1	79.8846	713.995	65
col5_row3_field03_out_frame0_y560_x348_track68_len108	-2	92.1505	884.599	31.6667
col5_row3_field03_out_frame0_y560_x348_track68_len108	-1	89.7338	850.03	21.6667
col5_row3_field03_out_frame0_y583_x851_track31_len71	-1	114.167	1219.87	11.6667
col5_row3_field03_out_frame0_y621_x926_track21_len137	-1	76.8447	673.629	70
col5_row3_field03_out_frame0_y640_x718_track34_len63	-1	102.774	1041.9	35
col5_row3_field03_out_frame0_y662_x193_track52_len174	-5	104.941	1075.02	6.66667
col5_row3_field03_out_frame0_y662_x193_track52_len174	-4	97.4385	961.824	15
col5_row3_field03_out_frame0_y662_x193_track52_len174	-3	94.735	922.074	3.33333
col5_row3_field03_out_frame0_y662_x193_track52_len174	-2	90.6682	863.341	5
col5_row3_field03_out_frame0_y662_x193_track52_len174	-1	90.6688	863.35	38.3333
col5_row3_field03_out_frame0_y676_x860_track18_len197	-3	96.5002	947.964	5
col5_row3_field03_out_frame0_y676_x860_track18_len197	-2	93.2784	900.89	95
col5_row3_field03_out_frame0_y676_x860_track18_len197	-1	96.9395	954.446	33.3333
col5_row3_field03_out_frame0_y830_x151_track46_len112	-2	108.58	1131.43	13.3333
col5_row3_field03_out_frame0_y830_x151_track46_len112	-1	115.215	1236.7	18.3333
col5_row3_field03_out_frame0_y90_x315_track53_len108	-1	87.8812	823.843	16.6667
col5_row3_field03_out_frame0_y95_x852_track40_len122	-1	117.809	1278.7	108.333
col5_row3_field03_out_frame104_y26_x766_track308_len216	-3	118.37	1287.84	21.6667
col5_row3_field03_out_frame104_y26_x766_track308_len216	-2	106.945	1105.97	120
col5_row3_field03_out_frame104_y26_x766_track308_len216	-1	107.682	1117.42	85
col5_row3_field03_out_frame108_y40_x228_track320_len504	-6	152.075	1875.37	6.66667
col5_row3_field03_out_frame108_y40_x228_track320_len504	-5	159.553	2015.38	36.6667
col5_row3_field03_out_frame108_y40_x228_track320_len504	-4	154.548	1921.3	6.66667
col5_row3_field03_out_frame108_y40_x228_track320_len504	-3	155.854	1945.71	3.33333
col5_row3_field03_out_frame108_y40_x228_track320_len504	-2	153.755	1906.53	20
col5_row3_field03_out_frame108_y40_x228_track320_len504	-1	170.444	2225.21	16.6667
col5_row3_field03_out_frame111_y853_x1245_track324_len216	-1	114.841	1230.68	105
col5_row3_field03_out_frame114_y117_x25_track331_len58	-1	117.34	1271.07	45
col5_row3_field03_out_frame12_y46_x711_track117_len214	-5	179.85	2411.93	8.33333
col5_row3_field03_out_frame12_y46_x711_track117_len214	-4	184.116	2498.26	20
col5_row3_field03_out_frame12_y46_x711_track117_len214	-3	164.742	2114.5	3.33333
col5_row3_field03_out_frame12_y46_x711_track117_len214	-2	161.425	2050.95	45
col5_row3_field03_out_frame12_y46_x711_track117_len214	-1	184.439	2504.83	20
col5_row3_field03_out_frame139_y34_x862_track366_len259	-6	83.088	757.369	36.6667
col5_row3_field03_out_frame139_y34_x862_track366_len259	-5	95.2909	930.201	96.6667
col5_row3_field03_out_frame139_y34_x862_track366_len259	-4	85.8367	795.26	180
col5_row3_field03_out_frame139_y34_x862_track366_len259	-3	100.419	1006.3	10
col5_row3_field03_out_frame139_y34_x862_track366_len259	-2	103.635	1055.02	25
col5_row3_field03_out_frame139_y34_x862_track366_len259	-1	92.8279	894.372	13.3333
col5_row3_field03_out_frame143_y236_x201_track374_len185	-7	218.525	3230.37	6.66667
col5_row3_field03_out_frame143_y236_x201_track374_len185	-6	214.738	3146.75	11.6667
col5_row3_field03_out_frame143_y236_x201_track374_len185	-5	215.382	3160.93	21.6667
col5_row3_field03_out_frame143_y236_x201_track374_len185	-4	207.209	2982.71	8.33333
col5_row3_field03_out_frame143_y236_x201_track374_len185	-3	200.649	2842.2	8.33333
col5_row3_field03_out_frame143_y236_x201_track374_len185	-2	211.991	3086.57	16.6667
col5_row3_field03_out_frame143_y236_x201_track374_len185	-1	186.813	2553.35	31.6667
col5_row3_field03_out_frame143_y78_x30_track373_len374	-7	91.6067	876.781	100
col5_row3_field03_out_frame143_y78_x30_track373_len374	-6	110.505	1161.64	3.33333
col5_row3_field03_out_frame143_y78_x30_track373_len374	-5	90.5231	861.269	141.667
col5_row3_field03_out_frame143_y78_x30_track373_len374	-4	81.9863	742.355	6.66667
col5_row3_field03_out_frame143_y78_x30_track373_len374	-3	94.0468	912.045	6.66667
col5_row3_field03_out_frame143_y78_x30_track373_len374	-2	94.744	922.205	21.6667
col5_row3_field03_out_frame143_y78_x30_track373_len374	-1	96.8734	953.47	5
col5_row3_field03_out_frame159_y32_x639_track394_len453	-5	104.767	1072.34	75
col5_row3_field03_out_frame159_y32_x639_track394_len453	-4	105.051	1076.72	65
col5_row3_field03_out_frame159_y32_x639_track394_len453	-3	109.692	1148.84	178.333
col5_row3_field03_out_frame159_y32_x639_track394_len453	-2	110.672	1164.28	40
col5_row3_field03_out_frame159_y32_x639_track394_len453	-1	109.057	1138.89	35
col5_row3_field03_out_frame15_y28_x175_track129_len597	-13	113.444	1208.29	6.66667
col5_row3_field03_out_frame15_y28_x175_track129_len597	-12	108.306	1127.14	31.6667
col5_row3_field03_out_frame15_y28_x175_track129_len597	-11	112.17	1188	8.33333
col5_row3_field03_out_frame15_y28_x175_track129_len597	-10	116.604	1259.13	226.667
col5_row3_field03_out_frame15_y28_x175_track129_len597	-9	121.702	1342.6	10
col5_row3_field03_out_frame15_y28_x175_track129_len597	-8	120.505	1322.84	41.6667
col5_row3_field03_out_frame15_y28_x175_track129_len597	-7	122.332	1353.04	3.33333
col5_row3_field03_out_frame15_y28_x175_track129_len597	-6	125.683	1409.02	20
col5_row3_field03_out_frame15_y28_x175_track129_len597	-5	112.963	1200.62	53.3333
col5_row3_field03_out_frame15_y28_x175_track129_len597	-4	118.719	1293.55	38.3333
col5_row3_field03_out_frame15_y28_x175_track129_len597	-3	125.077	1398.83	10
col5_row3_field03_out_frame15_y28_x175_track129_len597	-2	114.774	1229.6	6.66667
col5_row3_field03_out_frame15_y28_x175_track129_len597	-1	114.54	1225.85	6.66667
col5_row3_field03_out_frame16_y30_x948_track132_len269	-5	108.854	1135.72	51.6667
col5_row3_field03_out_frame16_y30_x948_track132_len269	-4	112.595	1194.75	16.6667
col5_row3_field03_out_frame16_y30_x948_track132_len269	-3	112.952	1200.44	33.3333
col5_row3_field03_out_frame16_y30_x948_track132_len269	-2	113.203	1204.44	5
col5_row3_field03_out_frame16_y30_x948_track132_len269	-1	116.944	1264.64	41.6667
col5_row3_field03_out_frame16_y37_x584_track133_len144	-2	103.474	1052.56	35
col5_row3_field03_out_frame16_y37_x584_track133_len144	-1	108.125	1124.32	50
col5_row3_field03_out_frame183_y33_x141_track419_len168	-4	141.972	1691.62	63.3333
col5_row3_field03_out_frame183_y33_x141_track419_len168	-3	137.154	1606.25	26.6667
col5_row3_field03_out_frame183_y33_x141_track419_len168	-2	137.962	1620.46	11.6667
col5_row3_field03_out_frame183_y33_x141_track419_len168	-1	142.927	1708.73	23.3333
col5_row3_field03_out_frame185_y32_x194_track421_len188	-3	132.727	1529.11	85
col5_row3_field03_out_frame185_y32_x194_track421_len188	-2	128.381	1454.62	33.3333
col5_row3_field03_out_frame185_y32_x194_track421_len188	-1	120.386	1320.88	35
col5_row3_field03_out_frame19_y27_x326_track143_len176	-3	131.075	1500.65	21.6667
col5_row3_field03_out_frame19_y27_x326_track143_len176	-2	142.71	1704.83	116.667
col5_row3_field03_out_frame19_y27_x326_track143_len176	-1	152.705	1887.04	8.33333
col5_row3_field03_out_frame19_y728_x1248_track142_len593	-9	92.6122	891.255	21.6667
col5_row3_field03_out_frame19_y728_x1248_track142_len593	-8	94.7013	921.582	15
col5_row3_field03_out_frame19_y728_x1248_track142_len593	-7	89.9294	852.811	26.6667
col5_row3_field03_out_frame19_y728_x1248_track142_len593	-6	107.149	1109.13	23.3333
col5_row3_field03_out_frame19_y728_x1248_track142_len593	-5	109.903	1152.16	83.3333
col5_row3_field03_out_frame19_y728_x1248_track142_len593	-4	116.52	1257.76	31.6667
col5_row3_field03_out_frame19_y728_x1248_track142_len593	-3	118.343	1287.4	66.6667
col5_row3_field03_out_frame19_y728_x1248_track142_len593	-2	118.783	1294.58	21.6667
col5_row3_field03_out_frame19_y728_x1248_track142_len593	-1	117.61	1275.46	63.3333
col5_row3_field03_out_frame1_y624_x628_track80_len72	-1	170.796	2232.11	13.3333
col5_row3_field03_out_frame1_y664_x589_track83_len65	-2	144.527	1737.49	11.6667
col5_row3_field03_out_frame1_y664_x589_track83_len65	-1	144.195	1731.51	8.33333
col5_row3_field03_out_frame1_y804_x481_track81_len557	-11	98.8892	983.384	43.3333
col5_row3_field03_out_frame1_y804_x481_track81_len557	-10	91.4302	874.248	5
col5_row3_field03_out_frame1_y804_x481_track81_len557	-9	102.513	1037.92	33.3333
col5_row3_field03_out_frame1_y804_x481_track81_len557	-8	118.381	1288.02	70
col5_row3_field03_out_frame1_y804_x481_track81_len557	-7	119.941	1313.56	65
col5_row3_field03_out_frame1_y804_x481_track81_len557	-6	117.352	1271.26	33.3333
col5_row3_field03_out_frame1_y804_x481_track81_len557	-5	130.374	1488.63	31.6667
col5_row3_field03_out_frame1_y804_x481_track81_len557	-4	122.986	1363.91	61.6667
col5_row3_field03_out_frame1_y804_x481_track81_len557	-3	125.085	1398.96	35
col5_row3_field03_out_frame1_y804_x481_track81_len557	-2	123.694	1375.7	70
col5_row3_field03_out_frame1_y804_x481_track81_len557	-1	127.735	1443.66	8.33333
col5_row3_field03_out_frame203_y191_x1075_track452_len409	-7	92.0134	882.626	20
col5_row3_field03_out_frame203_y191_x1075_track452_len409	-6	91.3724	873.419	11.6667
col5_row3_field03_out_frame203_y191_x1075_track452_len409	-5	101.832	1027.6	30
col5_row3_field03_out_frame203_y191_x1075_track452_len409	-4	93.4286	903.067	10
col5_row3_field03_out_frame203_y191_x1075_track452_len409	-3	89.985	853.602	91.6667
col5_row3_field03_out_frame203_y191_x1075_track452_len409	-2	95.7391	936.772	80
col5_row3_field03_out_frame203_y191_x1075_track452_len409	-1	97.1976	958.26	141.667
col5_row3_field03_out_frame223_y719_x720_track492_len389	-5	94.2772	915.399	128.333
col5_row3_field03_out_frame223_y719_x720_track492_len389	-4	96.6386	950.005	16.6667
col5_row3_field03_out_frame223_y719_x720_track492_len389	-3	101.251	1018.83	10
col5_row3_field03_out_frame223_y719_x720_track492_len389	-2	86.1007	798.932	65
col5_row3_field03_out_frame223_y719_x720_track492_len389	-1	83.9238	768.825	75
col5_row3_field03_out_frame224_y896_x30_track494_len388	-4	78.6408	697.384	36.6667
col5_row3_field03_out_frame224_y896_x30_track494_len388	-3	78.1007	690.212	110
col5_row3_field03_out_frame224_y896_x30_track494_len388	-2	75.1267	651.166	125
col5_row3_field03_out_frame224_y896_x30_track494_len388	-1	80.1317	717.309	23.3333
col5_row3_field03_out_frame22_y790_x453_track156_len109	-1	147.412	1789.78	15
col5_row3_field03_out_frame232_y257_x28_track499_len114	-2	102.763	1041.73	23.3333
col5_row3_field03_out_frame232_y257_x28_track499_len114	-1	101.875	1028.26	25
col5_row3_field03_out_frame245_y743_x32_track512_len114	-2	105.754	1087.53	10
col5_row3_field03_out_frame245_y743_x32_track512_len114	-1	101.391	1020.94	10
col5_row3_field03_out_frame246_y605_x36_track514_len366	-8	112.403	1191.7	53.3333
col5_row3_field03_out_frame246_y605_x36_track514_len366	-7	117.586	1275.08	11.6667
col5_row3_field03_out_frame246_y605_x36_track514_len366	-6	123.192	1367.33	11.6667
col5_row3_field03_out_frame246_y605_x36_track514_len366	-5	110.315	1158.65	98.3333
col5_row3_field03_out_frame246_y605_x36_track514_len366	-4	125.982	1414.04	15
col5_row3_field03_out_frame246_y605_x36_track514_len366	-3	111.255	1173.48	11.6667
col5_row3_field03_out_frame246_y605_x36_track514_len366	-2	110.808	1166.42	26.6667
col5_row3_field03_out_frame246_y605_x36_track514_len366	-1	117.277	1270.04	38.3333
col5_row3_field03_out_frame257_y693_x30_track528_len123	-2	107.502	1114.62	46.6667
col5_row3_field03_out_frame257_y693_x30_track528_len123	-1	115.054	1234.1	15
col5_row3_field03_out_frame25_y507_x597_track167_len157	-2	89.3487	844.564	95
col5_row3_field03_out_frame25_y507_x597_track167_len157	-1	95.5515	934.02	83.3333
col5_row3_field03_out_frame261_y488_x29_track536_len194	-4	78.872	700.461	70
col5_row3_field03_out_frame261_y488_x29_track536_len194	-3	75.1137	650.997	31.6667
col5_row3_field03_out_frame261_y488_x29_track536_len194	-2	78.8428	700.073	93.3333
col5_row3_field03_out_frame261_y488_x29_track536_len194	-1	77.0957	676.932	11.6667
col5_row3_field03_out_frame275_y566_x28_track561_len246	-1	99.334	990.027	323.333
col5_row3_field03_out_frame275_y674_x25_track562_len270	-2	88.6787	835.082	21.6667
col5_row3_field03_out_frame275_y674_x25_track562_len270	-1	88.3058	829.82	166.667
col5_row3_field03_out_frame276_y104_x30_track565_len102	-1	145.046	1746.86	10
col5_row3_field03_out_frame276_y29_x905_track566_len141	-3	133.276	1538.61	11.6667
col5_row3_field03_out_frame276_y29_x905_track566_len141	-2	126.126	1416.46	21.6667
col5_row3_field03_out_frame276_y29_x905_track566_len141	-1	123.848	1378.27	6.66667
col5_row3_field03_out_frame280_y442_x22_track573_len124	-1	100.711	1010.68	48.3333
col5_row3_field03_out_frame289_y1046_x895_track587_len323	-7	95.0927	927.301	10
col5_row3_field03_out_frame289_y1046_x895_track587_len323	-6	112.581	1194.53	5
col5_row3_field03_out_frame289_y1046_x895_track587_len323	-5	119.124	1300.17	6.66667
col5_row3_field03_out_frame289_y1046_x895_track587_len323	-4	115.824	1246.51	23.3333
col5_row3_field03_out_frame289_y1046_x895_track587_len323	-3	110.621	1163.48	3.33333
col5_row3_field03_out_frame289_y1046_x895_track587_len323	-2	126.321	1419.76	10
col5_row3_field03_out_frame289_y1046_x895_track587_len323	-1	130.31	1487.54	6.66667
col5_row3_field03_out_frame2_y262_x245_track89_len133	-4	114.757	1229.34	105
col5_row3_field03_out_frame2_y262_x245_track89_len133	-3	105.443	1082.74	40
col5_row3_field03_out_frame2_y262_x245_track89_len133	-2	112.161	1187.85	3.33333
col5_row3_field03_out_frame2_y262_x245_track89_len133	-1	110.225	1157.23	3.33333
col5_row3_field03_out_frame303_y1046_x910_track611_len221	-3	102.153	1032.47	10
col5_row3_field03_out_frame303_y1046_x910_track611_len221	-2	91.1101	869.66	68.3333
col5_row3_field03_out_frame303_y1046_x910_track611_len221	-1	95.1456	928.075	50
col5_row3_field03_out_frame30_y684_x1249_track178_len582	-8	104.043	1061.25	3.33333
col5_row3_field03_out_frame30_y684_x1249_track178_len582	-7	109.254	1141.98	38.3333
col5_row3_field03_out_frame30_y684_x1249_track178_len582	-6	115.259	1237.4	46.6667
col5_row3_field03_out_frame30_y684_x1249_track178_len582	-5	123.284	1368.86	86.6667
col5_row3_field03_out_frame30_y684_x1249_track178_len582	-4	119.632	1308.5	25
col5_row3_field03_out_frame30_y684_x1249_track178_len582	-3	130.721	1494.58	45
col5_row3_field03_out_frame30_y684_x1249_track178_len582	-2	137.049	1604.41	41.6667
col5_row3_field03_out_frame30_y684_x1249_track178_len582	-1	122.752	1360.01	3.33333
col5_row3_field03_out_frame318_y383_x25_track628_len108	-1	85.8704	795.729	3.33333
col5_row3_field03_out_frame318_y497_x24_track629_len158	-2	80.6882	724.795	11.6667
col5_row3_field03_out_frame318_y497_x24_track629_len158	-1	85.847	795.404	80
col5_row3_field03_out_frame319_y257_x351_track631_len183	-2	72.9933	623.627	113.333
col5_row3_field03_out_frame319_y257_x351_track631_len183	-1	75.8627	660.757	20
col5_row3_field03_out_frame31_y31_x172_track181_len177	-4	107.723	1118.05	26.6667
col5_row3_field03_out_frame31_y31_x172_track181_len177	-3	101.745	1026.29	6.66667
col5_row3_field03_out_frame31_y31_x172_track181_len177	-2	101.891	1028.5	86.6667
col5_row3_field03_out_frame31_y31_x172_track181_len177	-1	108.778	1134.53	23.3333
col5_row3_field03_out_frame329_y311_x26_track647_len76	-2	83.2751	759.929	26.6667
col5_row3_field03_out_frame329_y311_x26_track647_len76	-1	83.4409	762.199	11.6667
col5_row3_field03_out_frame32_y578_x1244_track184_len580	-9	115.567	1242.37	6.66667
col5_row3_field03_out_frame32_y578_x1244_track184_len580	-8	119.541	1307.01	258.333
col5_row3_field03_out_frame32_y578_x1244_track184_len580	-7	129.141	1467.56	26.6667
col5_row3_field03_out_frame32_y578_x1244_track184_len580	-6	129.957	1481.49	11.6667
col5_row3_field03_out_frame32_y578_x1244_track184_len580	-5	123.629	1374.61	8.33333
col5_row3_field03_out_frame32_y578_x1244_track184_len580	-4	127.604	1441.44	8.33333
col5_row3_field03_out_frame32_y578_x1244_track184_len580	-3	129.46	1473.01	61.6667
col5_row3_field03_out_frame32_y578_x1244_track184_len580	-2	130.067	1483.38	48.3333
col5_row3_field03_out_frame32_y578_x1244_track184_len580	-1	147.207	1786.04	56.6667
col5_row3_field03_out_frame335_y1054_x137_track656_len277	-4	76.8834	674.139	55
col5_row3_field03_out_frame335_y1054_x137_track656_len277	-3	79.7298	711.92	88.3333
col5_row3_field03_out_frame335_y1054_x137_track656_len277	-2	85.7756	794.412	81.6667
col5_row3_field03_out_frame335_y1054_x137_track656_len277	-1	86.718	807.539	25
col5_row3_field03_out_frame338_y545_x28_track658_len116	-3	106.413	1097.72	16.6667
col5_row3_field03_out_frame338_y545_x28_track658_len116	-2	113.074	1202.39	63.3333
col5_row3_field03_out_frame338_y545_x28_track658_len116	-1	112.66	1195.79	38.3333
col5_row3_field03_out_frame351_y737_x28_track683_len261	-1	90.1334	855.714	78.3333
col5_row3_field03_out_frame355_y1048_x961_track688_len172	-2	103.014	1045.54	53.3333
col5_row3_field03_out_frame355_y1048_x961_track688_len172	-1	109.587	1147.19	66.6667
col5_row3_field03_out_frame356_y497_x41_track690_len94	-1	104.766	1072.33	71.6667
col5_row3_field03_out_frame357_y1040_x421_track692_len255	-6	83.4294	762.042	55
col5_row3_field03_out_frame357_y1040_x421_track692_len255	-5	93.7937	908.365	61.6667
col5_row3_field03_out_frame357_y1040_x421_track692_len255	-4	112.94	1200.25	48.3333
col5_row3_field03_out_frame357_y1040_x421_track692_len255	-3	111.204	1172.68	38.3333
col5_row3_field03_out_frame357_y1040_x421_track692_len255	-2	112.087	1186.68	48.3333
col5_row3_field03_out_frame357_y1040_x421_track692_len255	-1	110.691	1164.58	10
col5_row3_field03_out_frame358_y165_x358_track694_len59	-1	69.7414	582.419	8.33333
col5_row3_field03_out_frame35_y32_x372_track193_len144	-2	139.352	1645.02	16.6667
col5_row3_field03_out_frame35_y32_x372_track193_len144	-1	128.755	1460.99	25
col5_row3_field03_out_frame367_y1054_x560_track700_len245	-3	97.6707	965.265	118.333
col5_row3_field03_out_frame367_y1054_x560_track700_len245	-2	96.9372	954.412	178.333
col5_row3_field03_out_frame367_y1054_x560_track700_len245	-1	94.0118	911.536	3.33333
col5_row3_field03_out_frame370_y1042_x676_track704_len242	-7	97.2632	959.23	26.6667
col5_row3_field03_out_frame370_y1042_x676_track704_len242	-6	113.589	1210.62	43.3333
col5_row3_field03_out_frame370_y1042_x676_track704_len242	-5	117.682	1276.63	5
col5_row3_field03_out_frame370_y1042_x676_track704_len242	-4	108.708	1133.43	51.6667
col5_row3_field03_out_frame370_y1042_x676_track704_len242	-3	114.383	1223.32	70
col5_row3_field03_out_frame370_y1042_x676_track704_len242	-2	128.117	1450.15	5
col5_row3_field03_out_frame370_y1042_x676_track704_len242	-1	122.165	1350.28	11.6667
col5_row3_field03_out_frame372_y878_x43_track707_len240	-3	71.8338	608.826	28.3333
col5_row3_field03_out_frame372_y878_x43_track707_len240	-2	90.1436	855.86	55
col5_row3_field03_out_frame372_y878_x43_track707_len240	-1	90.293	857.987	40
col5_row3_field03_out_frame378_y743_x680_track714_len234	-2	68.7989	570.654	8.33333
col5_row3_field03_out_frame378_y743_x680_track714_len234	-1	67.4967	554.529	176.667
col5_row3_field03_out_frame385_y1047_x970_track721_len102	-1	134.304	1556.45	46.6667
col5_row3_field03_out_frame391_y24_x607_track726_len140	-4	94.1635	913.742	20
col5_row3_field03_out_frame391_y24_x607_track726_len140	-3	98.2725	974.2	88.3333
col5_row3_field03_out_frame391_y24_x607_track726_len140	-2	97.6562	965.05	15
col5_row3_field03_out_frame391_y24_x607_track726_len140	-1	99.2373	988.582	6.66667
col5_row3_field03_out_frame392_y530_x28_track729_len118	-1	100.835	1012.56	20
col5_row3_field03_out_frame401_y414_x1247_track741_len103	-1	133.421	1541.12	36.6667
col5_row3_field03_out_frame403_y1050_x497_track748_len209	-3	88.5864	833.778	23.3333
col5_row3_field03_out_frame403_y1050_x497_track748_len209	-2	90.8903	866.515	53.3333
col5_row3_field03_out_frame403_y1050_x497_track748_len209	-1	91.1853	870.737	120
col5_row3_field03_out_frame411_y1035_x790_track761_len201	-2	184.436	2504.78	46.6667
col5_row3_field03_out_frame411_y1035_x790_track761_len201	-1	193.331	2688.14	26.6667
col5_row3_field03_out_frame418_y364_x28_track774_len67	-2	86.9668	811.017	8.33333
col5_row3_field03_out_frame418_y364_x28_track774_len67	-1	81.6702	738.067	35
col5_row3_field03_out_frame427_y686_x1250_track787_len111	-2	95.4323	932.272	15
col5_row3_field03_out_frame427_y686_x1250_track787_len111	-1	98.9107	983.705	63.3333
col5_row3_field03_out_frame429_y1045_x433_track789_len183	-3	81.7724	739.452	25
col5_row3_field03_out_frame429_y1045_x433_track789_len183	-2	93.521	904.406	80
col5_row3_field03_out_frame429_y1045_x433_track789_len183	-1	100.305	1004.57	26.6667
col5_row3_field03_out_frame431_y507_x24_track792_len160	-1	80.6235	723.923	80
col5_row3_field03_out_frame437_y1054_x614_track801_len67	-1	98.432	976.572	38.3333
col5_row3_field03_out_frame43_y549_x1244_track206_len569	-10	102.114	1031.88	15
col5_row3_field03_out_frame43_y549_x1244_track206_len569	-9	109.967	1153.16	46.6667
col5_row3_field03_out_frame43_y549_x1244_track206_len569	-8	121.33	1336.45	60
col5_row3_field03_out_frame43_y549_x1244_track206_len569	-7	118.606	1291.7	11.6667
col5_row3_field03_out_frame43_y549_x1244_track206_len569	-6	119.107	1299.89	110
col5_row3_field03_out_frame43_y549_x1244_track206_len569	-5	130.446	1489.85	16.6667
col5_row3_field03_out_frame43_y549_x1244_track206_len569	-4	123.698	1375.76	18.3333
col5_row3_field03_out_frame43_y549_x1244_track206_len569	-3	125.104	1399.28	36.6667
col5_row3_field03_out_frame43_y549_x1244_track206_len569	-2	132.27	1521.22	10
col5_row3_field03_out_frame43_y549_x1244_track206_len569	-1	133.761	1547.02	56.6667
col5_row3_field03_out_frame444_y536_x1244_track807_len106	-2	117.744	1277.64	5
col5_row3_field03_out_frame444_y536_x1244_track807_len106	-1	130.637	1493.13	11.6667
col5_row3_field03_out_frame461_y944_x326_track838_len134	-1	108.135	1124.48	98.3333
col5_row3_field03_out_frame468_y453_x24_track849_len144	-1	79.625	710.516	161.667
col5_row3_field03_out_frame482_y291_x31_track862_len77	-2	75.816	660.148	5
col5_row3_field03_out_frame482_y291_x31_track862_len77	-1	90.6885	863.631	21.6667
col5_row3_field03_out_frame482_y387_x30_track861_len130	-3	81.3627	733.902	43.3333
col5_row3_field03_out_frame482_y387_x30_track861_len130	-2	73.4988	630.115	5
col5_row3_field03_out_frame482_y387_x30_track861_len130	-1	88.0722	826.529	21.6667
col5_row3_field03_out_frame48_y625_x235_track214_len127	-3	91.5896	876.535	20
col5_row3_field03_out_frame48_y625_x235_track214_len127	-2	100.062	1000.92	20
col5_row3_field03_out_frame48_y625_x235_track214_len127	-1	108.18	1125.17	10
col5_row3_field03_out_frame4_y748_x1252_track99_len482	-6	100.238	1003.57	15
col5_row3_field03_out_frame4_y748_x1252_track99_len482	-5	102.216	1033.42	10
col5_row3_field03_out_frame4_y748_x1252_track99_len482	-4	104.935	1074.93	148.333
col5_row3_field03_out_frame4_y748_x1252_track99_len482	-3	101.823	1027.47	20
col5_row3_field03_out_frame4_y748_x1252_track99_len482	-2	102.808	1042.41	66.6667
col5_row3_field03_out_frame4_y748_x1252_track99_len482	-1	99.1323	987.013	6.66667
col5_row3_field03_out_frame508_y741_x234_track887_len104	-1	94.9186	924.755	126.667
col5_row3_field03_out_frame517_y328_x24_track896_len87	-1	107.122	1108.71	5
col5_row3_field03_out_frame537_y637_x29_track914_len75	-2	89.2685	843.426	5
col5_row3_field03_out_frame537_y637_x29_track914_len75	-1	90.8439	865.852	33.3333
col5_row3_field03_out_frame54_y30_x264_track226_len366	-6	142.153	1694.85	28.3333
col5_row3_field03_out_frame54_y30_x264_track226_len366	-5	141.786	1688.31	56.6667
col5_row3_field03_out_frame54_y30_x264_track226_len366	-4	146.733	1777.43	53.3333
col5_row3_field03_out_frame54_y30_x264_track226_len366	-3	142.058	1693.17	8.33333
col5_row3_field03_out_frame54_y30_x264_track226_len366	-2	143.607	1720.93	8.33333
col5_row3_field03_out_frame54_y30_x264_track226_len366	-1	151.489	1864.54	95
col5_row3_field03_out_frame560_y282_x551_track943_len52	-1	149.197	1822.38	8.33333
col5_row3_field03_out_frame60_y474_x37_track235_len183	-3	95.3732	931.407	46.6667
col5_row3_field03_out_frame60_y474_x37_track235_len183	-2	107.782	1118.97	80
col5_row3_field03_out_frame60_y474_x37_track235_len183	-1	105.855	1089.09	20
col5_row3_field03_out_frame63_y856_x1078_track245_len206	-3	103.483	1052.7	3.33333
col5_row3_field03_out_frame63_y856_x1078_track245_len206	-2	108.576	1131.37	78.3333
col5_row3_field03_out_frame63_y856_x1078_track245_len206	-1	114.24	1221.03	33.3333
col5_row3_field03_out_frame6_y35_x324_track104_len74	-1	93.8183	908.723	45
col5_row3_field03_out_frame73_y889_x1018_track267_len70	-1	78.2382	692.036	60
col5_row3_field03_out_frame79_y30_x496_track275_len533	-13	89.3787	844.989	38.3333
col5_row3_field03_out_frame79_y30_x496_track275_len533	-12	85.6056	792.052	38.3333
col5_row3_field03_out_frame79_y30_x496_track275_len533	-11	78.3634	693.697	16.6667
col5_row3_field03_out_frame79_y30_x496_track275_len533	-10	87.2989	815.667	28.3333
col5_row3_field03_out_frame79_y30_x496_track275_len533	-9	85.0072	783.761	3.33333
col5_row3_field03_out_frame79_y30_x496_track275_len533	-8	85.0278	784.046	128.333
col5_row3_field03_out_frame79_y30_x496_track275_len533	-7	93.6257	905.926	48.3333
col5_row3_field03_out_frame79_y30_x496_track275_len533	-6	98.4442	976.753	3.33333
col5_row3_field03_out_frame79_y30_x496_track275_len533	-5	98.7687	981.587	75
col5_row3_field03_out_frame79_y30_x496_track275_len533	-4	96.2358	944.071	5
col5_row3_field03_out_frame79_y30_x496_track275_len533	-3	94.3268	916.12	13.3333
col5_row3_field03_out_frame79_y30_x496_track275_len533	-2	97.6316	964.685	20
col5_row3_field03_out_frame79_y30_x496_track275_len533	-1	101.954	1029.45	21.6667
col5_row3_field03_out_frame80_y540_x1247_track276_len532	-9	93.8599	909.327	58.3333
col5_row3_field03_out_frame80_y540_x1247_track276_len532	-8	98.2867	974.411	40
col5_row3_field03_out_frame80_y540_x1247_track276_len532	-7	105.862	1089.21	21.6667
col5_row3_field03_out_frame80_y540_x1247_track276_len532	-6	99.9916	999.874	10
col5_row3_field03_out_frame80_y540_x1247_track276_len532	-5	99.299	989.503	46.6667
col5_row3_field03_out_frame80_y540_x1247_track276_len532	-4	99.8123	997.186	56.6667
col5_row3_field03_out_frame80_y540_x1247_track276_len532	-3	109.502	1145.86	3.33333
col5_row3_field03_out_frame80_y540_x1247_track276_len532	-2	105.315	1080.77	45
col5_row3_field03_out_frame80_y540_x1247_track276_len532	-1	107.151	1109.16	43.3333
col5_row3_field03_out_frame82_y658_x791_track277_len134	-3	92.408	888.31	26.6667
col5_row3_field03_out_frame82_y658_x791_track277_len134	-2	91.841	880.146	28.3333
col5_row3_field03_out_frame82_y658_x791_track277_len134	-1	89.5951	848.059	20
col5_row3_field03_out_frame83_y429_x887_track279_len529	-8	109.729	1149.42	73.3333
col5_row3_field03_out_frame83_y429_x887_track279_len529	-7	107.855	1120.1	93.3333
col5_row3_field03_out_frame83_y429_x887_track279_len529	-6	111.778	1181.78	66.6667
col5_row3_field03_out_frame83_y429_x887_track279_len529	-5	108.351	1127.84	35
col5_row3_field03_out_frame83_y429_x887_track279_len529	-4	110.167	1156.32	45
col5_row3_field03_out_frame83_y429_x887_track279_len529	-3	108.405	1128.69	3.33333
col5_row3_field03_out_frame83_y429_x887_track279_len529	-2	113.887	1215.38	16.6667
col5_row3_field03_out_frame83_y429_x887_track279_len529	-1	114.162	1219.79	65
col5_row3_field03_out_frame83_y486_x876_track278_len529	-7	98.663	980.012	436.667
col5_row3_field03_out_frame83_y486_x876_track278_len529	-6	99.3462	990.209	5
col5_row3_field03_out_frame83_y486_x876_track278_len529	-5	103.147	1047.57	31.6667
col5_row3_field03_out_frame83_y486_x876_track278_len529	-4	109.048	1138.74	43.3333
col5_row3_field03_out_frame83_y486_x876_track278_len529	-3	99.9393	999.089	146.667
col5_row3_field03_out_frame83_y486_x876_track278_len529	-2	107.822	1119.6	6.66667
col5_row3_field03_out_frame83_y486_x876_track278_len529	-1	113.551	1210.01	8.33333
col5_row3_field04_out_frame0_y121_x86_track30_len52	-1	124.655	1391.76	40
col5_row3_field04_out_frame0_y142_x801_track23_len286	-5	123.203	1367.51	5
col5_row3_field04_out_frame0_y142_x801_track23_len286	-4	133.638	1544.88	101.667
col5_row3_field04_out_frame0_y142_x801_track23_len286	-3	146.317	1769.88	36.6667
col5_row3_field04_out_frame0_y142_x801_track23_len286	-2	144.914	1744.47	26.6667
col5_row3_field04_out_frame0_y142_x801_track23_len286	-1	148.23	1804.7	40
col5_row3_field04_out_frame0_y249_x112_track0_len612	-8	145.868	1761.73	100
col5_row3_field04_out_frame0_y249_x112_track0_len612	-7	157.799	1982.25	26.6667
col5_row3_field04_out_frame0_y249_x112_track0_len612	-6	153.022	1892.92	50
col5_row3_field04_out_frame0_y249_x112_track0_len612	-5	152.314	1879.79	35
col5_row3_field04_out_frame0_y249_x112_track0_len612	-4	150.508	1846.46	18.3333
col5_row3_field04_out_frame0_y249_x112_track0_len612	-3	162.001	2061.95	26.6667
col5_row3_field04_out_frame0_y249_x112_track0_len612	-2	148.525	1810.08	8.33333
col5_row3_field04_out_frame0_y249_x112_track0_len612	-1	149.196	1822.36	15
col5_row3_field04_out_frame0_y282_x1043_track28_len130	-4	91.2931	872.282	18.3333
col5_row3_field04_out_frame0_y282_x1043_track28_len130	-3	105.802	1088.29	11.6667
col5_row3_field04_out_frame0_y282_x1043_track28_len130	-2	113.199	1204.38	6.66667
col5_row3_field04_out_frame0_y282_x1043_track28_len130	-1	113.268	1205.48	18.3333
col5_row3_field04_out_frame0_y301_x136_track38_len513	-10	98.0135	970.351	43.3333
col5_row3_field04_out_frame0_y301_x136_track38_len513	-9	109.1	1139.56	38.3333
col5_row3_field04_out_frame0_y301_x136_track38_len513	-8	98.2498	973.862	10
col5_row3_field04_out_frame0_y301_x136_track38_len513	-7	103.471	1052.51	38.3333
col5_row3_field04_out_frame0_y301_x136_track38_len513	-6	101.677	1025.27	16.6667
col5_row3_field04_out_frame0_y301_x136_track38_len513	-5	104.276	1064.82	3.33333
col5_row3_field04_out_frame0_y301_x136_track38_len513	-4	101.919	1028.92	138.333
col5_row3_field04_out_frame0_y301_x136_track38_len513	-3	97.8843	968.433	5
col5_row3_field04_out_frame0_y301_x136_track38_len513	-2	95.707	936.301	10
col5_row3_field04_out_frame0_y301_x136_track38_len513	-1	95.0775	927.078	41.6667
col5_row3_field04_out_frame0_y323_x869_track27_len408	-10	138.553	1630.88	5
col5_row3_field04_out_frame0_y323_x869_track27_len408	-9	143.59	1720.63	18.3333
col5_row3_field04_out_frame0_y323_x869_track27_len408	-8	155.22	1933.85	36.6667
col5_row3_field04_out_frame0_y323_x869_track27_len408	-7	166.904	2156.26	5
col5_row3_field04_out_frame0_y323_x869_track27_len408	-6	175.991	2334.73	16.6667
col5_row3_field04_out_frame0_y323_x869_track27_len408	-5	164.855	2116.68	31.6667
col5_row3_field04_out_frame0_y323_x869_track27_len408	-4	163.819	2096.74	8.33333
col5_row3_field04_out_frame0_y323_x869_track27_len408	-3	170.095	2218.4	31.6667
col5_row3_field04_out_frame0_y323_x869_track27_len408	-2	174.711	2309.3	15
col5_row3_field04_out_frame0_y323_x869_track27_len408	-1	156.511	1958.02	11.6667
col5_row3_field04_out_frame0_y329_x708_track16_len90	-4	111.368	1175.28	13.3333
col5_row3_field04_out_frame0_y329_x708_track16_len90	-3	115.468	1240.77	26.6667
col5_row3_field04_out_frame0_y329_x708_track16_len90	-2	107.555	1115.45	11.6667
col5_row3_field04_out_frame0_y329_x708_track16_len90	-1	110.777	1165.93	5
col5_row3_field04_out_frame0_y356_x1052_track22_len71	-1	102.73	1041.23	50
col5_row3_field04_out_frame0_y420_x859_track44_len114	-2	104.156	1062.99	23.3333
col5_row3_field04_out_frame0_y420_x859_track44_len114	-1	110.127	1155.69	28.3333
col5_row3_field04_out_frame0_y435_x1214_track52_len304	-5	96.7412	951.519	6.66667
col5_row3_field04_out_frame0_y435_x1214_track52_len304	-4	97.097	956.772	26.6667
col5_row3_field04_out_frame0_y435_x1214_track52_len304	-3	110.767	1165.77	56.6667
col5_row3_field04_out_frame0_y435_x1214_track52_len304	-2	115.475	1240.89	43.3333
col5_row3_field04_out_frame0_y435_x1214_track52_len304	-1	125.742	1410	106.667
col5_row3_field04_out_frame0_y470_x1027_track20_len321	-5	120.179	1317.48	11.6667
col5_row3_field04_out_frame0_y470_x1027_track20_len321	-4	136.585	1596.27	6.66667
col5_row3_field04_out_frame0_y470_x1027_track20_len321	-3	136.409	1593.18	66.6667
col5_row3_field04_out_frame0_y470_x1027_track20_len321	-2	142.268	1696.92	33.3333
col5_row3_field04_out_frame0_y470_x1027_track20_len321	-1	140.393	1663.47	16.6667
col5_row3_field04_out_frame0_y494_x575_track34_len612	-11	112.778	1197.67	68.3333
col5_row3_field04_out_frame0_y494_x575_track34_len612	-10	117.58	1274.97	35
col5_row3_field04_out_frame0_y494_x575_track34_len612	-9	120.093	1316.06	16.6667
col5_row3_field04_out_frame0_y494_x575_track34_len612	-8	131.152	1501.98	31.6667
col5_row3_field04_out_frame0_y494_x575_track34_len612	-7	136.725	1598.73	3.33333
col5_row3_field04_out_frame0_y494_x575_track34_len612	-6	139.875	1654.28	3.33333
col5_row3_field04_out_frame0_y494_x575_track34_len612	-5	138.323	1626.83	6.66667
col5_row3_field04_out_frame0_y494_x575_track34_len612	-4	139.128	1641.05	6.66667
col5_row3_field04_out_frame0_y494_x575_track34_len612	-3	136.018	1586.33	35
col5_row3_field04_out_frame0_y494_x575_track34_len612	-2	133.583	1543.92	11.6667
col5_row3_field04_out_frame0_y494_x575_track34_len612	-1	115.911	1247.92	26.6667
col5_row3_field04_out_frame0_y512_x925_track37_len202	-3	106.014	1091.56	111.667
col5_row3_field04_out_frame0_y512_x925_track37_len202	-2	117.142	1267.85	6.66667
col5_row3_field04_out_frame0_y512_x925_track37_len202	-1	117.827	1279	48.3333
col5_row3_field04_out_frame0_y550_x837_track3_len612	-9	106.082	1092.6	33.3333
col5_row3_field04_out_frame0_y550_x837_track3_len612	-8	111.093	1170.93	43.3333
col5_row3_field04_out_frame0_y550_x837_track3_len612	-7	116.92	1264.25	38.3333
col5_row3_field04_out_frame0_y550_x837_track3_len612	-6	119.833	1311.8	90
col5_row3_field04_out_frame0_y550_x837_track3_len612	-5	125.956	1413.6	5
col5_row3_field04_out_frame0_y550_x837_track3_len612	-4	129.899	1480.5	36.6667
col5_row3_field04_out_frame0_y550_x837_track3_len612	-3	119.624	1308.36	35
col5_row3_field04_out_frame0_y550_x837_track3_len612	-2	122.062	1348.57	45
col5_row3_field04_out_frame0_y550_x837_track3_len612	-1	123.522	1372.83	6.66667
col5_row3_field04_out_frame0_y574_x536_track70_len105	-2	116.453	1256.69	10
col5_row3_field04_out_frame0_y574_x536_track70_len105	-1	120.792	1327.58	11.6667
col5_row3_field04_out_frame0_y581_x1062_track21_len274	-5	111.443	1176.46	55
col5_row3_field04_out_frame0_y581_x1062_track21_len274	-4	117.608	1275.43	33.3333
col5_row3_field04_out_frame0_y581_x1062_track21_len274	-3	123.732	1376.33	3.33333
col5_row3_field04_out_frame0_y581_x1062_track21_len274	-2	123.391	1370.65	28.3333
col5_row3_field04_out_frame0_y581_x1062_track21_len274	-1	116.64	1259.71	23.3333
col5_row3_field04_out_frame0_y654_x560_track59_len69	-2	75.2328	652.546	23.3333
col5_row3_field04_out_frame0_y654_x560_track59_len69	-1	85.3572	788.606	3.33333
col5_row3_field04_out_frame0_y661_x1093_track53_len67	-2	118.133	1283.98	18.3333
col5_row3_field04_out_frame0_y661_x1093_track53_len67	-1	122.895	1362.39	23.3333
col5_row3_field04_out_frame0_y721_x29_track24_len327	-9	109.758	1149.89	3.33333
col5_row3_field04_out_frame0_y721_x29_track24_len327	-8	109.478	1145.49	3.33333
col5_row3_field04_out_frame0_y721_x29_track24_len327	-7	124.525	1389.58	3.33333
col5_row3_field04_out_frame0_y721_x29_track24_len327	-6	105.481	1083.34	20
col5_row3_field04_out_frame0_y721_x29_track24_len327	-5	118.553	1290.83	8.33333
col5_row3_field04_out_frame0_y721_x29_track24_len327	-4	133.669	1545.43	6.66667
col5_row3_field04_out_frame0_y721_x29_track24_len327	-3	123.664	1375.19	21.6667
col5_row3_field04_out_frame0_y721_x29_track24_len327	-2	122.935	1363.05	38.3333
col5_row3_field04_out_frame0_y721_x29_track24_len327	-1	111.842	1182.79	20
col5_row3_field04_out_frame0_y751_x512_track5_len55	-1	134.571	1561.1	5
col5_row3_field04_out_frame0_y758_x756_track32_len91	-2	118.533	1290.5	11.6667
col5_row3_field04_out_frame0_y758_x756_track32_len91	-1	137.426	1611.03	73.3333
col5_row3_field04_out_frame0_y767_x639_track9_len140	-1	158.869	2002.43	75
col5_row3_field04_out_frame0_y797_x931_track29_len78	-2	117.433	1272.58	5
col5_row3_field04_out_frame0_y797_x931_track29_len78	-1	126.3	1419.4	36.6667
col5_row3_field04_out_frame0_y88_x457_track55_len424	-5	93.1423	898.919	55
col5_row3_field04_out_frame0_y88_x457_track55_len424	-4	95.1782	928.553	16.6667
col5_row3_field04_out_frame0_y88_x457_track55_len424	-3	86.7055	807.365	8.33333
col5_row3_field04_out_frame0_y88_x457_track55_len424	-2	86.3157	801.927	36.6667
col5_row3_field04_out_frame0_y88_x457_track55_len424	-1	87.809	822.828	31.6667
col5_row3_field04_out_frame102_y690_x36_track265_len116	-1	97.6355	964.742	5
col5_row3_field04_out_frame103_y27_x581_track269_len169	-2	108.783	1134.6	16.6667
col5_row3_field04_out_frame103_y27_x581_track269_len169	-1	119.619	1308.27	75
col5_row3_field04_out_frame107_y22_x1063_track274_len396	-4	85.2077	786.535	45
col5_row3_field04_out_frame107_y22_x1063_track274_len396	-3	98.2752	974.24	185
col5_row3_field04_out_frame107_y22_x1063_track274_len396	-2	101.83	1027.58	31.6667
col5_row3_field04_out_frame107_y22_x1063_track274_len396	-1	101.991	1030.01	160
col5_row3_field04_out_frame109_y569_x28_track279_len503	-7	97.7268	966.097	13.3333
col5_row3_field04_out_frame109_y569_x28_track279_len503	-6	105.801	1088.27	161.667
col5_row3_field04_out_frame109_y569_x28_track279_len503	-5	109.79	1150.38	48.3333
col5_row3_field04_out_frame109_y569_x28_track279_len503	-4	110.121	1155.6	100
col5_row3_field04_out_frame109_y569_x28_track279_len503	-3	106.291	1095.83	18.3333
col5_row3_field04_out_frame109_y569_x28_track279_len503	-2	113.813	1214.19	25
col5_row3_field04_out_frame109_y569_x28_track279_len503	-1	121.289	1335.77	23.3333
col5_row3_field04_out_frame10_y468_x1109_track107_len126	-2	89.6174	848.377	26.6667
col5_row3_field04_out_frame10_y468_x1109_track107_len126	-1	88.6608	834.828	21.6667
col5_row3_field04_out_frame113_y377_x27_track285_len151	-1	86.7027	807.325	98.3333
col5_row3_field04_out_frame115_y34_x942_track287_len291	-4	101.833	1027.62	36.6667
col5_row3_field04_out_frame115_y34_x942_track287_len291	-3	105.364	1081.53	98.3333
col5_row3_field04_out_frame115_y34_x942_track287_len291	-2	106.399	1097.5	6.66667
col5_row3_field04_out_frame115_y34_x942_track287_len291	-1	107.616	1116.39	45
col5_row3_field04_out_frame118_y29_x624_track292_len494	-7	86.1028	798.962	48.3333
col5_row3_field04_out_frame118_y29_x624_track292_len494	-6	91.1969	870.904	5
col5_row3_field04_out_frame118_y29_x624_track292_len494	-5	84.8865	782.092	56.6667
col5_row3_field04_out_frame118_y29_x624_track292_len494	-4	85.8004	794.756	30
col5_row3_field04_out_frame118_y29_x624_track292_len494	-3	90.179	856.363	55
col5_row3_field04_out_frame118_y29_x624_track292_len494	-2	85.0404	784.22	126.667
col5_row3_field04_out_frame118_y29_x624_track292_len494	-1	82.9088	754.92	73.3333
col5_row3_field04_out_frame131_y32_x410_track319_len182	-2	81.473	735.395	6.66667
col5_row3_field04_out_frame131_y32_x410_track319_len182	-1	87.0097	811.617	206.667
col5_row3_field04_out_frame136_y35_x500_track324_len476	-7	124.434	1388.06	90
col5_row3_field04_out_frame136_y35_x500_track324_len476	-6	139.83	1653.49	35
col5_row3_field04_out_frame136_y35_x500_track324_len476	-5	141.535	1683.82	28.3333
col5_row3_field04_out_frame136_y35_x500_track324_len476	-4	138.916	1637.3	123.333
col5_row3_field04_out_frame136_y35_x500_track324_len476	-3	146.042	1764.88	36.6667
col5_row3_field04_out_frame136_y35_x500_track324_len476	-2	136.973	1603.06	125
col5_row3_field04_out_frame136_y35_x500_track324_len476	-1	149.048	1819.66	13.3333
col5_row3_field04_out_frame138_y97_x989_track326_len359	-7	99.5239	992.867	35
col5_row3_field04_out_frame138_y97_x989_track326_len359	-6	107.335	1112.03	11.6667
col5_row3_field04_out_frame138_y97_x989_track326_len359	-5	126.811	1428.02	18.3333
col5_row3_field04_out_frame138_y97_x989_track326_len359	-4	126.623	1424.85	51.6667
col5_row3_field04_out_frame138_y97_x989_track326_len359	-3	138.918	1637.34	6.66667
col5_row3_field04_out_frame138_y97_x989_track326_len359	-2	101.587	1023.9	18.3333
col5_row3_field04_out_frame138_y97_x989_track326_len359	-1	125.738	1409.94	6.66667
col5_row3_field04_out_frame140_y186_x1187_track337_len368	-7	79.6573	710.949	45
col5_row3_field04_out_frame140_y186_x1187_track337_len368	-6	81.7683	739.396	75
col5_row3_field04_out_frame140_y186_x1187_track337_len368	-5	73.6061	631.496	50
col5_row3_field04_out_frame140_y186_x1187_track337_len368	-4	80.0617	716.37	8.33333
col5_row3_field04_out_frame140_y186_x1187_track337_len368	-3	84.566	777.667	76.6667
col5_row3_field04_out_frame140_y186_x1187_track337_len368	-2	85.0127	783.837	56.6667
col5_row3_field04_out_frame140_y186_x1187_track337_len368	-1	73.4788	629.858	70
col5_row3_field04_out_frame141_y1047_x611_track338_len52	-1	149.719	1831.96	6.66667
col5_row3_field04_out_frame143_y102_x914_track344_len401	-5	77.6632	684.42	36.6667
col5_row3_field04_out_frame143_y102_x914_track344_len401	-4	69.3871	577.987	56.6667
col5_row3_field04_out_frame143_y102_x914_track344_len401	-3	73.7078	632.805	98.3333
col5_row3_field04_out_frame143_y102_x914_track344_len401	-2	76.7336	672.168	35
col5_row3_field04_out_frame143_y102_x914_track344_len401	-1	69.376	577.849	160
col5_row3_field04_out_frame156_y28_x307_track365_len131	-1	80.649	724.267	28.3333
col5_row3_field04_out_frame165_y234_x672_track387_len329	-5	96.9123	954.044	40
col5_row3_field04_out_frame165_y234_x672_track387_len329	-4	105.1	1077.47	15
col5_row3_field04_out_frame165_y234_x672_track387_len329	-3	95.6603	935.615	296.667
col5_row3_field04_out_frame165_y234_x672_track387_len329	-2	93.312	901.377	6.66667
col5_row3_field04_out_frame165_y234_x672_track387_len329	-1	86.6635	806.779	3.33333
col5_row3_field04_out_frame166_y45_x191_track388_len102	-1	185.323	2522.87	56.6667
col5_row3_field04_out_frame171_y1020_x662_track401_len369	-7	93.0134	897.053	8.33333
col5_row3_field04_out_frame171_y1020_x662_track401_len369	-6	108.562	1131.14	11.6667
col5_row3_field04_out_frame171_y1020_x662_track401_len369	-5	102.638	1039.83	31.6667
col5_row3_field04_out_frame171_y1020_x662_track401_len369	-4	107.187	1109.71	35
col5_row3_field04_out_frame171_y1020_x662_track401_len369	-3	108.956	1137.3	50
col5_row3_field04_out_frame171_y1020_x662_track401_len369	-2	99.6945	995.422	25
col5_row3_field04_out_frame171_y1020_x662_track401_len369	-1	117.579	1274.95	28.3333
col5_row3_field04_out_frame174_y591_x24_track404_len97	-1	86.8435	809.293	116.667
col5_row3_field04_out_frame179_y29_x500_track411_len286	-7	94.795	922.95	70
col5_row3_field04_out_frame179_y29_x500_track411_len286	-6	97.1689	957.835	5
col5_row3_field04_out_frame179_y29_x500_track411_len286	-5	95.3571	931.171	30
col5_row3_field04_out_frame179_y29_x500_track411_len286	-4	105.271	1080.11	20
col5_row3_field04_out_frame179_y29_x500_track411_len286	-3	103.491	1052.82	10
col5_row3_field04_out_frame179_y29_x500_track411_len286	-2	93.7708	908.032	70
col5_row3_field04_out_frame179_y29_x500_track411_len286	-1	106.555	1099.91	10
col5_row3_field04_out_frame183_y1051_x850_track418_len53	-1	95.5025	933.302	33.3333
col5_row3_field04_out_frame18_y38_x423_track121_len78	-1	125.085	1398.96	5
col5_row3_field04_out_frame196_y251_x22_track426_len118	-1	118.397	1288.29	15
col5_row3_field04_out_frame19_y25_x1172_track123_len88	-2	109.144	1140.25	15
col5_row3_field04_out_frame19_y25_x1172_track123_len88	-1	112.448	1192.42	21.6667
col5_row3_field04_out_frame1_y40_x1033_track75_len149	-3	88.7584	836.207	8.33333
col5_row3_field04_out_frame1_y40_x1033_track75_len149	-2	98.8716	983.122	51.6667
col5_row3_field04_out_frame1_y40_x1033_track75_len149	-1	86.9357	810.582	80
col5_row3_field04_out_frame1_y44_x1167_track73_len234	-1	114.007	1217.29	131.667
col5_row3_field04_out_frame1_y771_x569_track72_len61	-1	88.9597	839.054	11.6667
col5_row3_field04_out_frame200_y30_x160_track431_len197	-7	133.701	1545.97	5
col5_row3_field04_out_frame200_y30_x160_track431_len197	-6	134.335	1556.99	43.3333
col5_row3_field04_out_frame200_y30_x160_track431_len197	-5	133.152	1536.47	20
col5_row3_field04_out_frame200_y30_x160_track431_len197	-4	148.618	1811.79	8.33333
col5_row3_field04_out_frame200_y30_x160_track431_len197	-3	140.141	1659.01	23.3333
col5_row3_field04_out_frame200_y30_x160_track431_len197	-2	139.895	1654.63	11.6667
col5_row3_field04_out_frame200_y30_x160_track431_len197	-1	144.494	1736.89	26.6667
col5_row3_field04_out_frame208_y1036_x550_track442_len52	-1	140.551	1666.29	3.33333
col5_row3_field04_out_frame209_y27_x505_track445_len403	-7	94.5406	919.237	15
col5_row3_field04_out_frame209_y27_x505_track445_len403	-6	95.7593	937.069	36.6667
col5_row3_field04_out_frame209_y27_x505_track445_len403	-5	105.454	1082.92	6.66667
col5_row3_field04_out_frame209_y27_x505_track445_len403	-4	99.8924	998.387	80
col5_row3_field04_out_frame209_y27_x505_track445_len403	-3	99.2956	989.453	126.667
col5_row3_field04_out_frame209_y27_x505_track445_len403	-2	103.355	1050.74	33.3333
col5_row3_field04_out_frame209_y27_x505_track445_len403	-1	103.317	1050.17	150
col5_row3_field04_out_frame210_y438_x561_track447_len263	-5	91.5297	875.676	25
col5_row3_field04_out_frame210_y438_x561_track447_len263	-4	93.8943	909.828	90
col5_row3_field04_out_frame210_y438_x561_track447_len263	-3	102.419	1036.51	8.33333
col5_row3_field04_out_frame210_y438_x561_track447_len263	-2	101.078	1016.21	15
col5_row3_field04_out_frame210_y438_x561_track447_len263	-1	104.299	1065.18	10
col5_row3_field04_out_frame213_y32_x415_track452_len381	-8	89.8478	851.65	13.3333
col5_row3_field04_out_frame213_y32_x415_track452_len381	-7	98.5407	978.19	48.3333
col5_row3_field04_out_frame213_y32_x415_track452_len381	-6	102.82	1042.6	8.33333
col5_row3_field04_out_frame213_y32_x415_track452_len381	-5	101.072	1016.13	5
col5_row3_field04_out_frame213_y32_x415_track452_len381	-4	101.086	1016.33	86.6667
col5_row3_field04_out_frame213_y32_x415_track452_len381	-3	103.545	1053.65	5
col5_row3_field04_out_frame213_y32_x415_track452_len381	-2	106.018	1091.61	5
col5_row3_field04_out_frame213_y32_x415_track452_len381	-1	108.475	1129.78	3.33333
col5_row3_field04_out_frame219_y455_x632_track462_len377	-6	76.7647	672.577	10
col5_row3_field04_out_frame219_y455_x632_track462_len377	-5	86.9263	810.452	25
col5_row3_field04_out_frame219_y455_x632_track462_len377	-4	93.9816	911.096	61.6667
col5_row3_field04_out_frame219_y455_x632_track462_len377	-3	92.7521	893.276	70
col5_row3_field04_out_frame219_y455_x632_track462_len377	-2	96.8649	953.344	88.3333
col5_row3_field04_out_frame219_y455_x632_track462_len377	-1	97.7314	966.164	30
col5_row3_field04_out_frame21_y480_x1245_track128_len155	-2	148.102	1802.35	5
col5_row3_field04_out_frame21_y480_x1245_track128_len155	-1	149.183	1822.12	3.33333
col5_row3_field04_out_frame222_y614_x39_track466_len159	-4	131.492	1507.82	15
col5_row3_field04_out_frame222_y614_x39_track466_len159	-3	129.206	1468.67	5
col5_row3_field04_out_frame222_y614_x39_track466_len159	-2	131.593	1509.56	63.3333
col5_row3_field04_out_frame222_y614_x39_track466_len159	-1	129.621	1475.76	50
col5_row3_field04_out_frame232_y21_x440_track477_len380	-5	79.2409	705.382	81.6667
col5_row3_field04_out_frame232_y21_x440_track477_len380	-4	81.1101	730.487	28.3333
col5_row3_field04_out_frame232_y21_x440_track477_len380	-3	76.949	675.001	100
col5_row3_field04_out_frame232_y21_x440_track477_len380	-2	78.7514	698.855	78.3333
col5_row3_field04_out_frame232_y21_x440_track477_len380	-1	81.2814	732.802	23.3333
col5_row3_field04_out_frame237_y967_x760_track480_len114	-3	88.1627	827.804	50
col5_row3_field04_out_frame237_y967_x760_track480_len114	-2	100.957	1014.39	25
col5_row3_field04_out_frame237_y967_x760_track480_len114	-1	96.2233	943.888	8.33333
col5_row3_field04_out_frame244_y553_x36_track487_len165	-4	89.1514	841.767	28.3333
col5_row3_field04_out_frame244_y553_x36_track487_len165	-3	90.189	856.505	26.6667
col5_row3_field04_out_frame244_y553_x36_track487_len165	-2	90.9671	867.614	45
col5_row3_field04_out_frame244_y553_x36_track487_len165	-1	96.9512	954.618	6.66667
col5_row3_field04_out_frame251_y30_x505_track500_len298	-8	125.921	1413.02	25
col5_row3_field04_out_frame251_y30_x505_track500_len298	-7	119.937	1313.5	10
col5_row3_field04_out_frame251_y30_x505_track500_len298	-6	126.982	1430.91	5
col5_row3_field04_out_frame251_y30_x505_track500_len298	-5	128.931	1463.99	30
col5_row3_field04_out_frame251_y30_x505_track500_len298	-4	120.699	1326.04	30
col5_row3_field04_out_frame251_y30_x505_track500_len298	-3	115.312	1238.26	21.6667
col5_row3_field04_out_frame251_y30_x505_track500_len298	-2	127.862	1445.81	90
col5_row3_field04_out_frame251_y30_x505_track500_len298	-1	118.242	1285.75	5
col5_row3_field04_out_frame255_y1047_x766_track510_len81	-2	108.982	1137.71	25
col5_row3_field04_out_frame255_y1047_x766_track510_len81	-1	107.661	1117.09	55
col5_row3_field04_out_frame265_y31_x279_track524_len262	-5	130.477	1490.39	23.3333
col5_row3_field04_out_frame265_y31_x279_track524_len262	-4	127.48	1439.33	10
col5_row3_field04_out_frame265_y31_x279_track524_len262	-3	114.329	1222.46	65
col5_row3_field04_out_frame265_y31_x279_track524_len262	-2	126.646	1425.23	73.3333
col5_row3_field04_out_frame265_y31_x279_track524_len262	-1	128.957	1464.43	8.33333
col5_row3_field04_out_frame268_y24_x440_track528_len251	-6	86.8025	808.72	76.6667
col5_row3_field04_out_frame268_y24_x440_track528_len251	-5	91.5512	875.983	45
col5_row3_field04_out_frame268_y24_x440_track528_len251	-4	89.3929	845.19	3.33333
col5_row3_field04_out_frame268_y24_x440_track528_len251	-3	87.3273	816.066	55
col5_row3_field04_out_frame268_y24_x440_track528_len251	-2	75.5516	656.698	10
col5_row3_field04_out_frame268_y24_x440_track528_len251	-1	84.7345	779.992	43.3333
col5_row3_field04_out_frame268_y30_x567_track526_len344	-7	136.096	1587.69	3.33333
col5_row3_field04_out_frame268_y30_x567_track526_len344	-6	137.944	1620.14	21.6667
col5_row3_field04_out_frame268_y30_x567_track526_len344	-5	130.683	1493.93	10
col5_row3_field04_out_frame268_y30_x567_track526_len344	-4	138.899	1636.99	21.6667
col5_row3_field04_out_frame268_y30_x567_track526_len344	-3	120.987	1330.78	133.333
col5_row3_field04_out_frame268_y30_x567_track526_len344	-2	152.974	1892.03	78.3333
col5_row3_field04_out_frame268_y30_x567_track526_len344	-1	140.847	1671.56	21.6667
col5_row3_field04_out_frame27_y691_x1248_track135_len151	-1	102.357	1035.56	36.6667
col5_row3_field04_out_frame286_y861_x534_track546_len90	-1	91.7195	878.4	25
col5_row3_field04_out_frame288_y131_x32_track547_len99	-1	135.578	1578.65	56.6667
col5_row3_field04_out_frame290_y24_x543_track550_len235	-2	105.546	1084.33	40
col5_row3_field04_out_frame290_y24_x543_track550_len235	-1	105.352	1081.34	56.6667
col5_row3_field04_out_frame305_y38_x428_track560_len174	-4	93.2653	900.701	3.33333
col5_row3_field04_out_frame305_y38_x428_track560_len174	-3	100.91	1013.68	21.6667
col5_row3_field04_out_frame305_y38_x428_track560_len174	-2	109.092	1139.44	15
col5_row3_field04_out_frame305_y38_x428_track560_len174	-1	117.465	1273.1	63.3333
col5_row3_field04_out_frame329_y35_x544_track583_len283	-3	92.5375	890.178	8.33333
col5_row3_field04_out_frame329_y35_x544_track583_len283	-2	96.1402	942.666	210
col5_row3_field04_out_frame329_y35_x544_track583_len283	-1	106.805	1103.79	181.667
col5_row3_field04_out_frame332_y606_x34_track590_len223	-6	113.962	1216.58	8.33333
col5_row3_field04_out_frame332_y606_x34_track590_len223	-5	105.013	1076.13	71.6667
col5_row3_field04_out_frame332_y606_x34_track590_len223	-4	118.879	1296.17	5
col5_row3_field04_out_frame332_y606_x34_track590_len223	-3	131.98	1516.23	8.33333
col5_row3_field04_out_frame332_y606_x34_track590_len223	-2	130.108	1484.08	5
col5_row3_field04_out_frame332_y606_x34_track590_len223	-1	133.07	1535.04	21.6667
col5_row3_field04_out_frame334_y24_x209_track593_len70	-1	85.7817	794.497	25
col5_row3_field04_out_frame337_y35_x635_track597_len275	-5	139.579	1649.04	10
col5_row3_field04_out_frame337_y35_x635_track597_len275	-4	112.799	1198	10
col5_row3_field04_out_frame337_y35_x635_track597_len275	-3	128.292	1453.12	6.66667
col5_row3_field04_out_frame337_y35_x635_track597_len275	-2	138.3	1626.42	6.66667
col5_row3_field04_out_frame337_y35_x635_track597_len275	-1	139.035	1639.4	5
col5_row3_field04_out_frame340_y30_x868_track601_len263	-6	102.126	1032.06	20
col5_row3_field04_out_frame340_y30_x868_track601_len263	-5	97.2742	959.392	21.6667
col5_row3_field04_out_frame340_y30_x868_track601_len263	-4	104.464	1067.71	53.3333
col5_row3_field04_out_frame340_y30_x868_track601_len263	-3	108.094	1123.84	20
col5_row3_field04_out_frame340_y30_x868_track601_len263	-2	105.776	1087.88	46.6667
col5_row3_field04_out_frame340_y30_x868_track601_len263	-1	109.658	1148.31	38.3333
col5_row3_field04_out_frame341_y1040_x896_track602_len140	-5	135.104	1570.37	6.66667
col5_row3_field04_out_frame341_y1040_x896_track602_len140	-4	134.674	1562.87	38.3333
col5_row3_field04_out_frame341_y1040_x896_track602_len140	-3	134.439	1558.8	10
col5_row3_field04_out_frame341_y1040_x896_track602_len140	-2	138.207	1624.78	6.66667
col5_row3_field04_out_frame341_y1040_x896_track602_len140	-1	134.283	1556.07	35
col5_row3_field04_out_frame352_y263_x30_track614_len241	-5	115.59	1242.74	36.6667
col5_row3_field04_out_frame352_y263_x30_track614_len241	-4	82.5695	750.29	6.66667
col5_row3_field04_out_frame352_y263_x30_track614_len241	-3	97.6957	965.636	40
col5_row3_field04_out_frame352_y263_x30_track614_len241	-2	101.475	1022.2	38.3333
col5_row3_field04_out_frame352_y263_x30_track614_len241	-1	115.141	1235.51	13.3333
col5_row3_field04_out_frame365_y33_x772_track635_len247	-3	109.467	1145.31	20
col5_row3_field04_out_frame365_y33_x772_track635_len247	-2	120.804	1327.77	6.66667
col5_row3_field04_out_frame365_y33_x772_track635_len247	-1	105.808	1088.37	30
col5_row3_field04_out_frame366_y30_x573_track636_len246	-5	125.442	1404.97	35
col5_row3_field04_out_frame366_y30_x573_track636_len246	-4	130.345	1488.14	6.66667
col5_row3_field04_out_frame366_y30_x573_track636_len246	-3	133.285	1538.77	43.3333
col5_row3_field04_out_frame366_y30_x573_track636_len246	-2	156.312	1954.29	26.6667
col5_row3_field04_out_frame366_y30_x573_track636_len246	-1	138.739	1634.18	5
col5_row3_field04_out_frame373_y1048_x971_track651_len65	-1	134.492	1559.71	13.3333
col5_row3_field04_out_frame380_y144_x30_track666_len232	-4	93.5142	904.308	5
col5_row3_field04_out_frame380_y144_x30_track666_len232	-3	95.0677	926.936	31.6667
col5_row3_field04_out_frame380_y144_x30_track666_len232	-2	96.4613	947.392	30
col5_row3_field04_out_frame380_y144_x30_track666_len232	-1	99.3203	989.821	30
col5_row3_field04_out_frame380_y31_x729_track667_len198	-2	111.368	1175.28	5
col5_row3_field04_out_frame380_y31_x729_track667_len198	-1	111.549	1178.14	13.3333
col5_row3_field04_out_frame388_y32_x948_track678_len98	-2	93.9452	910.567	23.3333
col5_row3_field04_out_frame388_y32_x948_track678_len98	-1	95.7848	937.443	21.6667
col5_row3_field04_out_frame391_y954_x28_track682_len111	-2	100.152	1002.28	8.33333
col5_row3_field04_out_frame391_y954_x28_track682_len111	-1	101.484	1022.34	21.6667
col5_row3_field04_out_frame396_y26_x572_track689_len216	-6	80.9015	727.671	10
col5_row3_field04_out_frame396_y26_x572_track689_len216	-5	80.0517	716.235	70
col5_row3_field04_out_frame396_y26_x572_track689_len216	-4	92.6681	892.063	8.33333
col5_row3_field04_out_frame396_y26_x572_track689_len216	-3	89.8221	851.285	25
col5_row3_field04_out_frame396_y26_x572_track689_len216	-2	96.8462	953.068	13.3333
col5_row3_field04_out_frame396_y26_x572_track689_len216	-1	95.9636	940.069	10
col5_row3_field04_out_frame396_y420_x1014_track690_len90	-1	97.1874	958.109	53.3333
col5_row3_field04_out_frame398_y33_x717_track691_len108	-2	151.889	1871.92	36.6667
col5_row3_field04_out_frame398_y33_x717_track691_len108	-1	155.819	1945.06	13.3333
col5_row3_field04_out_frame408_y1046_x960_track700_len204	-2	148.955	1817.95	146.667
col5_row3_field04_out_frame408_y1046_x960_track700_len204	-1	143.488	1718.79	30
col5_row3_field04_out_frame412_y741_x29_track704_len200	-5	117.839	1279.19	45
col5_row3_field04_out_frame412_y741_x29_track704_len200	-4	112.291	1189.92	31.6667
col5_row3_field04_out_frame412_y741_x29_track704_len200	-3	113.527	1209.62	55
col5_row3_field04_out_frame412_y741_x29_track704_len200	-2	119.008	1298.26	13.3333
col5_row3_field04_out_frame412_y741_x29_track704_len200	-1	115.287	1237.86	15
col5_row3_field04_out_frame414_y23_x936_track708_len198	-2	101.121	1016.86	13.3333
col5_row3_field04_out_frame414_y23_x936_track708_len198	-1	104.233	1064.16	25
col5_row3_field04_out_frame42_y34_x391_track161_len114	-3	110.404	1160.05	15
col5_row3_field04_out_frame42_y34_x391_track161_len114	-2	111.58	1178.63	36.6667
col5_row3_field04_out_frame42_y34_x391_track161_len114	-1	119.945	1313.63	30
col5_row3_field04_out_frame433_y98_x150_track730_len179	-2	100.91	1013.68	35
col5_row3_field04_out_frame433_y98_x150_track730_len179	-1	106.378	1097.18	30
col5_row3_field04_out_frame441_y774_x1004_track744_len129	-1	95.0849	927.187	5
col5_row3_field04_out_frame447_y826_x1042_track749_len105	-1	87.515	818.698	13.3333
col5_row3_field04_out_frame464_y31_x776_track775_len148	-1	86.6079	806.002	43.3333
col5_row3_field04_out_frame468_y1048_x974_track780_len144	-4	92.4285	888.605	26.6667
col5_row3_field04_out_frame468_y1048_x974_track780_len144	-3	96.9337	954.359	13.3333
col5_row3_field04_out_frame468_y1048_x974_track780_len144	-2	106.71	1102.32	20
col5_row3_field04_out_frame468_y1048_x974_track780_len144	-1	102.949	1044.56	15
col5_row3_field04_out_frame493_y528_x604_track813_len119	-2	82.1943	745.182	40
col5_row3_field04_out_frame493_y528_x604_track813_len119	-1	86.9854	811.278	66.6667
col5_row3_field04_out_frame504_y598_x620_track833_len108	-1	92.4168	888.436	26.6667
col5_row3_field04_out_frame511_y28_x932_track846_len101	-1	105.862	1089.21	75
col5_row3_field04_out_frame522_y1049_x101_track868_len90	-2	103.444	1052.1	10
col5_row3_field04_out_frame522_y1049_x101_track868_len90	-1	113.957	1216.5	6.66667
col5_row3_field04_out_frame52_y174_x1244_track179_len99	-1	122.092	1349.06	45
col5_row3_field04_out_frame534_y34_x296_track886_len78	-2	129.687	1476.88	41.6667
col5_row3_field04_out_frame534_y34_x296_track886_len78	-1	112.757	1197.34	15
col5_row3_field04_out_frame555_y28_x479_track909_len57	-1	89.1959	842.398	15
col5_row3_field04_out_frame558_y1051_x837_track912_len54	-1	109.487	1145.63	48.3333
col5_row3_field04_out_frame55_y461_x1234_track184_len147	-3	144.365	1734.57	50
col5_row3_field04_out_frame55_y461_x1234_track184_len147	-2	145.339	1752.15	43.3333
col5_row3_field04_out_frame55_y461_x1234_track184_len147	-1	164.065	2101.47	41.6667
col5_row3_field04_out_frame68_y22_x538_track207_len194	-4	111.15	1171.83	60
col5_row3_field04_out_frame68_y22_x538_track207_len194	-3	102.344	1035.36	43.3333
col5_row3_field04_out_frame68_y22_x538_track207_len194	-2	114.909	1231.78	35
col5_row3_field04_out_frame68_y22_x538_track207_len194	-1	115.862	1247.14	5
col5_row3_field04_out_frame69_y29_x930_track210_len286	-4	111.367	1175.26	75
col5_row3_field04_out_frame69_y29_x930_track210_len286	-3	105.584	1084.91	65
col5_row3_field04_out_frame69_y29_x930_track210_len286	-2	106.98	1106.5	31.6667
col5_row3_field04_out_frame69_y29_x930_track210_len286	-1	103.459	1052.33	121.667
col5_row3_field04_out_frame92_y32_x514_track247_len232	-2	130.414	1489.31	15
col5_row3_field04_out_frame92_y32_x514_track247_len232	-1	148.359	1807.06	23.3333
col5_row3_field04_out_frame97_y591_x30_track255_len515	-9	112.59	1194.67	63.3333
col5_row3_field04_out_frame97_y591_x30_track255_len515	-8	118.697	1293.18	166.667
col5_row3_field04_out_frame97_y591_x30_track255_len515	-7	126.574	1424.02	43.3333
col5_row3_field04_out_frame97_y591_x30_track255_len515	-6	123.353	1370.02	45
col5_row3_field04_out_frame97_y591_x30_track255_len515	-5	122.155	1350.11	23.3333
col5_row3_field04_out_frame97_y591_x30_track255_len515	-4	124.732	1393.05	65
col5_row3_field04_out_frame97_y591_x30_track255_len515	-3	138.895	1636.93	3.33333
col5_row3_field04_out_frame97_y591_x30_track255_len515	-2	135.076	1569.88	11.6667
col5_row3_field04_out_frame97_y591_x30_track255_len515	-1	136.119	1588.1	3.33333
col5_row3_field05_out_frame0_y167_x267_track7_len67	-1	153.825	1907.83	30
col5_row3_field05_out_frame0_y169_x434_track16_len140	-3	210.489	3053.81	36.6667
col5_row3_field05_out_frame0_y169_x434_track16_len140	-2	209.115	3023.97	61.6667
col5_row3_field05_out_frame0_y169_x434_track16_len140	-1	199.94	2827.16	20
col5_row3_field05_out_frame0_y226_x1005_track34_len71	-1	157.597	1978.44	11.6667
col5_row3_field05_out_frame0_y241_x64_track40_len113	-2	122.581	1357.17	20
col5_row3_field05_out_frame0_y241_x64_track40_len113	-1	119.46	1305.67	15
col5_row3_field05_out_frame0_y287_x312_track19_len71	-1	123.032	1364.67	21.6667
col5_row3_field05_out_frame0_y28_x566_track50_len435	-8	96.7291	951.34	173.333
col5_row3_field05_out_frame0_y28_x566_track50_len435	-7	102.713	1040.97	40
col5_row3_field05_out_frame0_y28_x566_track50_len435	-6	101.174	1017.65	6.66667
col5_row3_field05_out_frame0_y28_x566_track50_len435	-5	106.689	1101.99	11.6667
col5_row3_field05_out_frame0_y28_x566_track50_len435	-4	103.643	1055.13	63.3333
col5_row3_field05_out_frame0_y28_x566_track50_len435	-3	104.603	1069.83	6.66667
col5_row3_field05_out_frame0_y28_x566_track50_len435	-2	112.504	1193.3	43.3333
col5_row3_field05_out_frame0_y28_x566_track50_len435	-1	112.615	1195.08	56.6667
col5_row3_field05_out_frame0_y426_x487_track10_len98	-1	80.0955	716.823	48.3333
col5_row3_field05_out_frame0_y438_x302_track14_len141	-3	87.0718	812.486	6.66667
col5_row3_field05_out_frame0_y438_x302_track14_len141	-2	103.033	1045.84	36.6667
col5_row3_field05_out_frame0_y438_x302_track14_len141	-1	109.082	1139.27	6.66667
col5_row3_field05_out_frame0_y520_x1135_track23_len324	-4	116.902	1263.96	35
col5_row3_field05_out_frame0_y520_x1135_track23_len324	-3	113.184	1204.13	20
col5_row3_field05_out_frame0_y520_x1135_track23_len324	-2	123.706	1375.89	140
col5_row3_field05_out_frame0_y520_x1135_track23_len324	-1	125.851	1411.83	60
col5_row3_field05_out_frame0_y631_x460_track21_len612	-13	104.046	1061.3	55
col5_row3_field05_out_frame0_y631_x460_track21_len612	-12	104.307	1065.3	15
col5_row3_field05_out_frame0_y631_x460_track21_len612	-11	108.055	1123.23	11.6667
col5_row3_field05_out_frame0_y631_x460_track21_len612	-10	116.873	1263.49	3.33333
col5_row3_field05_out_frame0_y631_x460_track21_len612	-9	129.432	1472.53	45
col5_row3_field05_out_frame0_y631_x460_track21_len612	-8	129.42	1472.31	38.3333
col5_row3_field05_out_frame0_y631_x460_track21_len612	-7	127.672	1442.59	55
col5_row3_field05_out_frame0_y631_x460_track21_len612	-6	135.794	1582.41	53.3333
col5_row3_field05_out_frame0_y631_x460_track21_len612	-5	140.598	1667.12	3.33333
col5_row3_field05_out_frame0_y631_x460_track21_len612	-4	135.186	1571.8	6.66667
col5_row3_field05_out_frame0_y631_x460_track21_len612	-3	134.882	1566.51	20
col5_row3_field05_out_frame0_y631_x460_track21_len612	-2	130.03	1482.75	5
col5_row3_field05_out_frame0_y631_x460_track21_len612	-1	117.701	1276.95	6.66667
col5_row3_field05_out_frame0_y637_x666_track6_len371	-5	97.3244	960.136	3.33333
col5_row3_field05_out_frame0_y637_x666_track6_len371	-4	88.5915	833.85	28.3333
col5_row3_field05_out_frame0_y637_x666_track6_len371	-3	106.562	1100.03	3.33333
col5_row3_field05_out_frame0_y637_x666_track6_len371	-2	96.8875	953.678	18.3333
col5_row3_field05_out_frame0_y637_x666_track6_len371	-1	100.251	1003.76	53.3333
col5_row3_field05_out_frame0_y722_x567_track25_len150	-1	93.8345	908.959	8.33333
col5_row3_field05_out_frame0_y767_x792_track36_len578	-13	100.03	1000.46	21.6667
col5_row3_field05_out_frame0_y767_x792_track36_len578	-12	96.4657	947.457	70
col5_row3_field05_out_frame0_y767_x792_track36_len578	-11	104.001	1060.62	15
col5_row3_field05_out_frame0_y767_x792_track36_len578	-10	104.483	1067.99	11.6667
col5_row3_field05_out_frame0_y767_x792_track36_len578	-9	109.231	1141.61	111.667
col5_row3_field05_out_frame0_y767_x792_track36_len578	-8	113.841	1214.64	3.33333
col5_row3_field05_out_frame0_y767_x792_track36_len578	-7	116.127	1251.41	5
col5_row3_field05_out_frame0_y767_x792_track36_len578	-6	117.293	1270.31	11.6667
col5_row3_field05_out_frame0_y767_x792_track36_len578	-5	122.851	1361.67	25
col5_row3_field05_out_frame0_y767_x792_track36_len578	-4	125.771	1410.49	16.6667
col5_row3_field05_out_frame0_y767_x792_track36_len578	-3	124.603	1390.88	5
col5_row3_field05_out_frame0_y767_x792_track36_len578	-2	122.348	1353.3	5
col5_row3_field05_out_frame0_y767_x792_track36_len578	-1	122.542	1356.52	6.66667
col5_row3_field05_out_frame0_y791_x402_track28_len316	-6	106.166	1093.9	6.66667
col5_row3_field05_out_frame0_y791_x402_track28_len316	-5	105.714	1086.92	18.3333
col5_row3_field05_out_frame0_y791_x402_track28_len316	-4	111.99	1185.14	5
col5_row3_field05_out_frame0_y791_x402_track28_len316	-3	126.904	1429.6	10
col5_row3_field05_out_frame0_y791_x402_track28_len316	-2	139.013	1639.01	60
col5_row3_field05_out_frame0_y791_x402_track28_len316	-1	145.463	1754.41	23.3333
col5_row3_field05_out_frame0_y812_x1039_track32_len155	-3	105.411	1082.26	35
col5_row3_field05_out_frame0_y812_x1039_track32_len155	-2	134.061	1552.22	43.3333
col5_row3_field05_out_frame0_y812_x1039_track32_len155	-1	122.976	1363.74	68.3333
col5_row3_field05_out_frame0_y842_x1145_track43_len198	-4	90.4504	860.233	30
col5_row3_field05_out_frame0_y842_x1145_track43_len198	-3	88.1289	827.328	18.3333
col5_row3_field05_out_frame0_y842_x1145_track43_len198	-2	81.2928	732.957	51.6667
col5_row3_field05_out_frame0_y842_x1145_track43_len198	-1	97.1805	958.007	78.3333
col5_row3_field05_out_frame0_y842_x673_track29_len214	-5	119.722	1309.97	26.6667
col5_row3_field05_out_frame0_y842_x673_track29_len214	-4	114.525	1225.6	5
col5_row3_field05_out_frame0_y842_x673_track29_len214	-3	120.163	1317.21	3.33333
col5_row3_field05_out_frame0_y842_x673_track29_len214	-2	120.279	1319.12	10
col5_row3_field05_out_frame0_y842_x673_track29_len214	-1	125.077	1398.83	10
col5_row3_field05_out_frame0_y857_x877_track49_len133	-1	88.8251	837.15	166.667
col5_row3_field05_out_frame0_y878_x175_track27_len293	-2	99.0662	986.026	5
col5_row3_field05_out_frame0_y878_x175_track27_len293	-1	109.88	1151.8	161.667
col5_row3_field05_out_frame0_y878_x318_track38_len203	-2	126.774	1427.4	73.3333
col5_row3_field05_out_frame0_y878_x318_track38_len203	-1	125.691	1409.15	5
col5_row3_field05_out_frame0_y928_x1067_track42_len195	-2	94.833	923.505	41.6667
col5_row3_field05_out_frame0_y928_x1067_track42_len195	-1	104.524	1068.63	201.667
col5_row3_field05_out_frame0_y941_x1199_track13_len181	-3	142.534	1701.68	25
col5_row3_field05_out_frame0_y941_x1199_track13_len181	-2	141.459	1682.47	48.3333
col5_row3_field05_out_frame0_y941_x1199_track13_len181	-1	140.188	1659.83	28.3333
col5_row3_field05_out_frame0_y983_x724_track2_len283	-6	93.6736	906.621	33.3333
col5_row3_field05_out_frame0_y983_x724_track2_len283	-5	94.5717	919.691	10
col5_row3_field05_out_frame0_y983_x724_track2_len283	-4	95.2716	929.918	18.3333
col5_row3_field05_out_frame0_y983_x724_track2_len283	-3	92.2389	885.873	3.33333
col5_row3_field05_out_frame0_y983_x724_track2_len283	-2	97.5905	964.076	61.6667
col5_row3_field05_out_frame0_y983_x724_track2_len283	-1	101.835	1027.65	110
col5_row3_field05_out_frame138_y1048_x783_track259_len173	-2	95.8381	938.225	105
col5_row3_field05_out_frame138_y1048_x783_track259_len173	-1	98.3073	974.717	25
col5_row3_field05_out_frame139_y805_x201_track260_len278	-5	57.9059	440.641	13.3333
col5_row3_field05_out_frame139_y805_x201_track260_len278	-4	93.3051	901.277	56.6667
col5_row3_field05_out_frame139_y805_x201_track260_len278	-3	102.265	1034.16	60
col5_row3_field05_out_frame139_y805_x201_track260_len278	-2	105.192	1078.88	53.3333
col5_row3_field05_out_frame139_y805_x201_track260_len278	-1	97.567	963.728	108.333
col5_row3_field05_out_frame143_y299_x1242_track261_len102	-1	95.3807	931.517	93.3333
col5_row3_field05_out_frame144_y987_x227_track262_len468	-5	97.5227	963.072	46.6667
col5_row3_field05_out_frame144_y987_x227_track262_len468	-4	92.979	896.556	85
col5_row3_field05_out_frame144_y987_x227_track262_len468	-3	95.8738	938.75	73.3333
col5_row3_field05_out_frame144_y987_x227_track262_len468	-2	88.5531	833.308	28.3333
col5_row3_field05_out_frame144_y987_x227_track262_len468	-1	73.0575	624.449	13.3333
col5_row3_field05_out_frame156_y1043_x125_track271_len119	-2	119.187	1301.19	48.3333
col5_row3_field05_out_frame156_y1043_x125_track271_len119	-1	128.191	1451.4	63.3333
col5_row3_field05_out_frame169_y1052_x193_track284_len337	-7	114.505	1225.29	6.66667
col5_row3_field05_out_frame169_y1052_x193_track284_len337	-6	114.474	1224.78	35
col5_row3_field05_out_frame169_y1052_x193_track284_len337	-5	115.905	1247.83	40
col5_row3_field05_out_frame169_y1052_x193_track284_len337	-4	116.189	1252.41	10
col5_row3_field05_out_frame169_y1052_x193_track284_len337	-3	117.83	1279.03	3.33333
col5_row3_field05_out_frame169_y1052_x193_track284_len337	-2	118.62	1291.92	11.6667
col5_row3_field05_out_frame169_y1052_x193_track284_len337	-1	126.974	1430.78	6.66667
col5_row3_field05_out_frame16_y393_x29_track94_len153	-4	164.979	2119.05	25
col5_row3_field05_out_frame16_y393_x29_track94_len153	-3	165.376	2126.7	11.6667
col5_row3_field05_out_frame16_y393_x29_track94_len153	-2	171.418	2244.32	20
col5_row3_field05_out_frame16_y393_x29_track94_len153	-1	173.409	2283.53	20
col5_row3_field05_out_frame173_y24_x991_track289_len56	-1	94.3978	917.155	18.3333
col5_row3_field05_out_frame176_y1049_x727_track292_len69	-1	143.868	1725.63	8.33333
col5_row3_field05_out_frame177_y1053_x142_track296_len96	-2	109.502	1145.86	3.33333
col5_row3_field05_out_frame177_y1053_x142_track296_len96	-1	108.88	1136.11	5
col5_row3_field05_out_frame196_y860_x581_track311_len255	-2	101.146	1017.24	160
col5_row3_field05_out_frame196_y860_x581_track311_len255	-1	98.0873	971.448	118.333
col5_row3_field05_out_frame197_y1048_x90_track315_len193	-1	111.489	1177.2	8.33333
col5_row3_field05_out_frame197_y122_x982_track318_len108	-1	117.913	1280.39	11.6667
col5_row3_field05_out_frame1_y217_x592_track61_len611	-11	109.341	1143.34	125
col5_row3_field05_out_frame1_y217_x592_track61_len611	-10	113.141	1203.45	11.6667
col5_row3_field05_out_frame1_y217_x592_track61_len611	-9	114.78	1229.7	48.3333
col5_row3_field05_out_frame1_y217_x592_track61_len611	-8	121.902	1345.91	70
col5_row3_field05_out_frame1_y217_x592_track61_len611	-7	127.054	1432.13	56.6667
col5_row3_field05_out_frame1_y217_x592_track61_len611	-6	132.076	1517.88	23.3333
col5_row3_field05_out_frame1_y217_x592_track61_len611	-5	127.175	1434.17	105
col5_row3_field05_out_frame1_y217_x592_track61_len611	-4	127.845	1445.52	55
col5_row3_field05_out_frame1_y217_x592_track61_len611	-3	125.248	1401.7	6.66667
col5_row3_field05_out_frame1_y217_x592_track61_len611	-2	111.967	1184.77	10
col5_row3_field05_out_frame1_y217_x592_track61_len611	-1	132.724	1529.06	58.3333
col5_row3_field05_out_frame200_y445_x1237_track320_len96	-2	114.553	1226.05	38.3333
col5_row3_field05_out_frame200_y445_x1237_track320_len96	-1	121.236	1334.89	3.33333
col5_row3_field05_out_frame207_y31_x1185_track324_len109	-3	142.464	1700.43	36.6667
col5_row3_field05_out_frame207_y31_x1185_track324_len109	-2	139.501	1647.66	6.66667
col5_row3_field05_out_frame207_y31_x1185_track324_len109	-1	162.392	2069.41	13.3333
col5_row3_field05_out_frame20_y778_x28_track100_len592	-8	110.104	1155.33	60
col5_row3_field05_out_frame20_y778_x28_track100_len592	-7	117.107	1267.28	13.3333
col5_row3_field05_out_frame20_y778_x28_track100_len592	-6	123.434	1371.36	158.333
col5_row3_field05_out_frame20_y778_x28_track100_len592	-5	115.12	1235.17	11.6667
col5_row3_field05_out_frame20_y778_x28_track100_len592	-4	120.186	1317.59	3.33333
col5_row3_field05_out_frame20_y778_x28_track100_len592	-3	116.207	1252.7	11.6667
col5_row3_field05_out_frame20_y778_x28_track100_len592	-2	99.0946	986.45	143.333
col5_row3_field05_out_frame20_y778_x28_track100_len592	-1	120.918	1329.65	48.3333
col5_row3_field05_out_frame211_y1048_x595_track327_len401	-7	92.6899	892.378	10
col5_row3_field05_out_frame211_y1048_x595_track327_len401	-6	102.302	1034.73	26.6667
col5_row3_field05_out_frame211_y1048_x595_track327_len401	-5	95.5981	934.704	31.6667
col5_row3_field05_out_frame211_y1048_x595_track327_len401	-4	83.9497	769.181	5
col5_row3_field05_out_frame211_y1048_x595_track327_len401	-3	89.0742	840.675	78.3333
col5_row3_field05_out_frame211_y1048_x595_track327_len401	-2	90.3111	858.246	41.6667
col5_row3_field05_out_frame211_y1048_x595_track327_len401	-1	93.7815	908.189	78.3333
col5_row3_field05_out_frame238_y451_x201_track352_len374	-6	91.2661	871.895	78.3333
col5_row3_field05_out_frame238_y451_x201_track352_len374	-5	88.728	835.779	13.3333
col5_row3_field05_out_frame238_y451_x201_track352_len374	-4	77.2661	679.177	83.3333
col5_row3_field05_out_frame238_y451_x201_track352_len374	-3	89.9223	852.71	38.3333
col5_row3_field05_out_frame238_y451_x201_track352_len374	-2	97.3417	960.392	58.3333
col5_row3_field05_out_frame238_y451_x201_track352_len374	-1	93.4597	903.518	10
col5_row3_field05_out_frame240_y1049_x638_track355_len372	-4	92.8804	895.13	33.3333
col5_row3_field05_out_frame240_y1049_x638_track355_len372	-3	89.2432	843.068	175
col5_row3_field05_out_frame240_y1049_x638_track355_len372	-2	83.8767	768.179	21.6667
col5_row3_field05_out_frame240_y1049_x638_track355_len372	-1	65.4335	529.298	25
col5_row3_field05_out_frame243_y383_x224_track359_len369	-8	86.6511	806.605	50
col5_row3_field05_out_frame243_y383_x224_track359_len369	-7	84.4832	776.526	43.3333
col5_row3_field05_out_frame243_y383_x224_track359_len369	-6	95.6098	934.875	6.66667
col5_row3_field05_out_frame243_y383_x224_track359_len369	-5	93.4645	903.587	68.3333
col5_row3_field05_out_frame243_y383_x224_track359_len369	-4	87.5503	819.194	115
col5_row3_field05_out_frame243_y383_x224_track359_len369	-3	83.019	756.425	21.6667
col5_row3_field05_out_frame243_y383_x224_track359_len369	-2	92.6355	891.592	10
col5_row3_field05_out_frame243_y383_x224_track359_len369	-1	92.4231	888.527	31.6667
col5_row3_field05_out_frame244_y835_x28_track360_len368	-7	98.785	981.83	98.3333
col5_row3_field05_out_frame244_y835_x28_track360_len368	-6	99.228	988.442	25
col5_row3_field05_out_frame244_y835_x28_track360_len368	-5	98.7742	981.67	111.667
col5_row3_field05_out_frame244_y835_x28_track360_len368	-4	104.64	1070.4	8.33333
col5_row3_field05_out_frame244_y835_x28_track360_len368	-3	104.517	1068.51	85
col5_row3_field05_out_frame244_y835_x28_track360_len368	-2	119.313	1303.26	11.6667
col5_row3_field05_out_frame244_y835_x28_track360_len368	-1	107.985	1122.14	6.66667
col5_row3_field05_out_frame248_y1050_x114_track366_len364	-5	76.3719	667.422	98.3333
col5_row3_field05_out_frame248_y1050_x114_track366_len364	-4	75.3855	654.533	36.6667
col5_row3_field05_out_frame248_y1050_x114_track366_len364	-3	65.8141	533.923	53.3333
col5_row3_field05_out_frame248_y1050_x114_track366_len364	-2	63.3788	504.564	11.6667
col5_row3_field05_out_frame248_y1050_x114_track366_len364	-1	72.741	620.396	90
col5_row3_field05_out_frame269_y41_x1080_track386_len104	-1	148.148	1803.21	5
col5_row3_field05_out_frame273_y842_x31_track393_len172	-4	74.4816	642.797	8.33333
col5_row3_field05_out_frame273_y842_x31_track393_len172	-3	110.356	1159.29	88.3333
col5_row3_field05_out_frame273_y842_x31_track393_len172	-2	113.674	1211.97	23.3333
col5_row3_field05_out_frame273_y842_x31_track393_len172	-1	114.136	1219.37	50
col5_row3_field05_out_frame27_y258_x893_track107_len229	-3	96.4975	947.925	78.3333
col5_row3_field05_out_frame27_y258_x893_track107_len229	-2	86.3603	802.548	5
col5_row3_field05_out_frame27_y258_x893_track107_len229	-1	107.658	1117.04	151.667
col5_row3_field05_out_frame281_y702_x1250_track403_len331	-8	100.09	1001.34	68.3333
col5_row3_field05_out_frame281_y702_x1250_track403_len331	-7	102.565	1038.73	10
col5_row3_field05_out_frame281_y702_x1250_track403_len331	-6	106.476	1098.69	11.6667
col5_row3_field05_out_frame281_y702_x1250_track403_len331	-5	85.6784	793.062	73.3333
col5_row3_field05_out_frame281_y702_x1250_track403_len331	-4	88.2906	829.606	26.6667
col5_row3_field05_out_frame281_y702_x1250_track403_len331	-3	99.2359	988.56	106.667
col5_row3_field05_out_frame281_y702_x1250_track403_len331	-2	99.291	989.383	33.3333
col5_row3_field05_out_frame281_y702_x1250_track403_len331	-1	103.156	1047.72	5
col5_row3_field05_out_frame284_y982_x31_track406_len283	-1	104.683	1071.06	100
col5_row3_field05_out_frame28_y176_x724_track109_len153	-1	97.9963	970.095	8.33333
col5_row3_field05_out_frame293_y823_x1246_track416_len319	-1	79.7007	711.53	126.667
col5_row3_field05_out_frame301_y670_x504_track428_len311	-5	85.3743	788.843	75
col5_row3_field05_out_frame301_y670_x504_track428_len311	-4	86.0462	798.174	43.3333
col5_row3_field05_out_frame301_y670_x504_track428_len311	-3	74.1177	638.092	8.33333
col5_row3_field05_out_frame301_y670_x504_track428_len311	-2	72.4485	616.657	75
col5_row3_field05_out_frame301_y670_x504_track428_len311	-1	85.3912	789.078	21.6667
col5_row3_field05_out_frame309_y948_x30_track441_len287	-7	89.7753	850.62	101.667
col5_row3_field05_out_frame309_y948_x30_track441_len287	-6	86.4069	803.198	15
col5_row3_field05_out_frame309_y948_x30_track441_len287	-5	94.3808	916.908	18.3333
col5_row3_field05_out_frame309_y948_x30_track441_len287	-4	91.3458	873.037	23.3333
col5_row3_field05_out_frame309_y948_x30_track441_len287	-3	84.0974	771.213	6.66667
col5_row3_field05_out_frame309_y948_x30_track441_len287	-2	95.2443	929.52	40
col5_row3_field05_out_frame309_y948_x30_track441_len287	-1	91.6862	877.922	21.6667
col5_row3_field05_out_frame323_y24_x250_track459_len289	-4	87.8869	823.922	71.6667
col5_row3_field05_out_frame323_y24_x250_track459_len289	-3	80.7149	725.154	5
col5_row3_field05_out_frame323_y24_x250_track459_len289	-2	87.6626	820.77	211.667
col5_row3_field05_out_frame323_y24_x250_track459_len289	-1	87.6283	820.288	46.6667
col5_row3_field05_out_frame338_y967_x39_track470_len274	-9	131.203	1502.84	26.6667
col5_row3_field05_out_frame338_y967_x39_track470_len274	-8	134.64	1562.29	68.3333
col5_row3_field05_out_frame338_y967_x39_track470_len274	-7	117.379	1271.7	10
col5_row3_field05_out_frame338_y967_x39_track470_len274	-6	106.971	1106.37	35
col5_row3_field05_out_frame338_y967_x39_track470_len274	-5	97.1767	957.95	10
col5_row3_field05_out_frame338_y967_x39_track470_len274	-4	100.264	1003.96	11.6667
col5_row3_field05_out_frame338_y967_x39_track470_len274	-3	134.494	1559.74	30
col5_row3_field05_out_frame338_y967_x39_track470_len274	-2	131.754	1512.33	30
col5_row3_field05_out_frame338_y967_x39_track470_len274	-1	118.949	1297.31	3.33333
col5_row3_field05_out_frame348_y233_x32_track476_len200	-4	147.501	1791.39	85
col5_row3_field05_out_frame348_y233_x32_track476_len200	-3	156.298	1954.02	3.33333
col5_row3_field05_out_frame348_y233_x32_track476_len200	-2	133.016	1534.11	15
col5_row3_field05_out_frame348_y233_x32_track476_len200	-1	134.463	1559.2	8.33333
col5_row3_field05_out_frame34_y29_x643_track117_len444	-6	122.802	1360.85	103.333
col5_row3_field05_out_frame34_y29_x643_track117_len444	-5	127.184	1434.33	6.66667
col5_row3_field05_out_frame34_y29_x643_track117_len444	-4	129.266	1469.7	13.3333
col5_row3_field05_out_frame34_y29_x643_track117_len444	-3	143.257	1714.65	3.33333
col5_row3_field05_out_frame34_y29_x643_track117_len444	-2	131.857	1514.09	11.6667
col5_row3_field05_out_frame34_y29_x643_track117_len444	-1	130.846	1496.71	66.6667
col5_row3_field05_out_frame352_y952_x805_track483_len260	-5	93.1924	899.645	26.6667
col5_row3_field05_out_frame352_y952_x805_track483_len260	-4	96.7879	952.207	10
col5_row3_field05_out_frame352_y952_x805_track483_len260	-3	85.5982	791.949	15
col5_row3_field05_out_frame352_y952_x805_track483_len260	-2	89.2471	843.123	26.6667
col5_row3_field05_out_frame352_y952_x805_track483_len260	-1	95.2321	929.34	43.3333
col5_row3_field05_out_frame354_y1008_x33_track486_len142	-3	126.065	1415.43	6.66667
col5_row3_field05_out_frame354_y1008_x33_track486_len142	-2	114.667	1227.88	51.6667
col5_row3_field05_out_frame354_y1008_x33_track486_len142	-1	111.364	1175.22	41.6667
col5_row3_field05_out_frame354_y764_x25_track487_len258	-3	119.187	1301.2	25
col5_row3_field05_out_frame354_y764_x25_track487_len258	-2	122.437	1354.78	6.66667
col5_row3_field05_out_frame354_y764_x25_track487_len258	-1	115.574	1242.48	126.667
col5_row3_field05_out_frame356_y28_x493_track491_len175	-1	123.016	1364.4	58.3333
col5_row3_field05_out_frame365_y1047_x875_track501_len247	-4	128.698	1460.02	18.3333
col5_row3_field05_out_frame365_y1047_x875_track501_len247	-3	124.385	1387.24	8.33333
col5_row3_field05_out_frame365_y1047_x875_track501_len247	-2	125.759	1410.29	18.3333
col5_row3_field05_out_frame365_y1047_x875_track501_len247	-1	140.456	1664.6	90
col5_row3_field05_out_frame365_y1051_x97_track502_len247	-4	105.536	1084.18	5
col5_row3_field05_out_frame365_y1051_x97_track502_len247	-3	106.889	1105.09	85
col5_row3_field05_out_frame365_y1051_x97_track502_len247	-2	103.637	1055.05	105
col5_row3_field05_out_frame365_y1051_x97_track502_len247	-1	116.557	1258.36	23.3333
col5_row3_field05_out_frame372_y1044_x319_track516_len100	-1	108.966	1137.46	45
col5_row3_field05_out_frame381_y29_x202_track526_len187	-4	113.768	1213.47	26.6667
col5_row3_field05_out_frame381_y29_x202_track526_len187	-3	116.192	1252.46	8.33333
col5_row3_field05_out_frame381_y29_x202_track526_len187	-2	114.686	1228.18	106.667
col5_row3_field05_out_frame381_y29_x202_track526_len187	-1	117.876	1279.79	13.3333
col5_row3_field05_out_frame389_y881_x32_track532_len223	-4	115.6	1242.9	95
col5_row3_field05_out_frame389_y881_x32_track532_len223	-3	109.372	1143.82	53.3333
col5_row3_field05_out_frame389_y881_x32_track532_len223	-2	118.08	1283.12	38.3333
col5_row3_field05_out_frame389_y881_x32_track532_len223	-1	123.063	1365.18	5
col5_row3_field05_out_frame391_y810_x426_track533_len221	-2	72.2384	613.977	41.6667
col5_row3_field05_out_frame391_y810_x426_track533_len221	-1	72.0353	611.389	48.3333
col5_row3_field05_out_frame392_y640_x1246_track534_len220	-5	116.353	1255.06	43.3333
col5_row3_field05_out_frame392_y640_x1246_track534_len220	-4	124.956	1396.81	26.6667
col5_row3_field05_out_frame392_y640_x1246_track534_len220	-3	135.704	1580.84	105
col5_row3_field05_out_frame392_y640_x1246_track534_len220	-2	142.898	1708.2	16.6667
col5_row3_field05_out_frame392_y640_x1246_track534_len220	-1	137.41	1610.74	30
col5_row3_field05_out_frame396_y399_x1101_track540_len216	-4	99.3487	990.247	81.6667
col5_row3_field05_out_frame396_y399_x1101_track540_len216	-3	105.175	1078.63	48.3333
col5_row3_field05_out_frame396_y399_x1101_track540_len216	-2	98.4246	976.463	71.6667
col5_row3_field05_out_frame396_y399_x1101_track540_len216	-1	106.084	1092.64	20
col5_row3_field05_out_frame397_y780_x26_track542_len215	-5	74.7302	646.017	55
col5_row3_field05_out_frame397_y780_x26_track542_len215	-4	77.9985	688.857	15
col5_row3_field05_out_frame397_y780_x26_track542_len215	-3	85.4427	789.791	5
col5_row3_field05_out_frame397_y780_x26_track542_len215	-2	90.2654	857.594	66.6667
col5_row3_field05_out_frame397_y780_x26_track542_len215	-1	95.777	937.328	10
col5_row3_field05_out_frame3_y32_x704_track66_len314	-3	93.2542	900.539	76.6667
col5_row3_field05_out_frame3_y32_x704_track66_len314	-2	101.476	1022.22	133.333
col5_row3_field05_out_frame3_y32_x704_track66_len314	-1	100.824	1012.38	13.3333
col5_row3_field05_out_frame430_y1053_x230_track584_len80	-1	88.8836	837.977	20
col5_row3_field05_out_frame430_y27_x572_track583_len182	-2	98.6075	979.185	16.6667
col5_row3_field05_out_frame430_y27_x572_track583_len182	-1	88.7747	836.438	26.6667
col5_row3_field05_out_frame434_y658_x1243_track592_len88	-1	131.467	1507.39	8.33333
col5_row3_field05_out_frame435_y421_x1243_track596_len68	-1	147.111	1784.29	36.6667
col5_row3_field05_out_frame436_y660_x58_track597_len176	-2	80.7045	725.015	30
col5_row3_field05_out_frame436_y660_x58_track597_len176	-1	90.167	856.192	36.6667
col5_row3_field05_out_frame437_y789_x1244_track598_len175	-5	118.851	1295.71	8.33333
col5_row3_field05_out_frame437_y789_x1244_track598_len175	-4	124.035	1381.39	33.3333
col5_row3_field05_out_frame437_y789_x1244_track598_len175	-3	128.034	1448.74	38.3333
col5_row3_field05_out_frame437_y789_x1244_track598_len175	-2	135.063	1569.65	50
col5_row3_field05_out_frame437_y789_x1244_track598_len175	-1	133.776	1547.27	66.6667
col5_row3_field05_out_frame441_y502_x1242_track601_len64	-1	180.805	2431.18	11.6667
col5_row3_field05_out_frame450_y1042_x183_track611_len114	-2	96.7942	952.301	18.3333
col5_row3_field05_out_frame450_y1042_x183_track611_len114	-1	103.296	1049.85	3.33333
col5_row3_field05_out_frame465_y23_x447_track627_len147	-2	100.245	1003.68	8.33333
col5_row3_field05_out_frame465_y23_x447_track627_len147	-1	99.352	990.296	141.667
col5_row3_field05_out_frame465_y27_x549_track626_len147	-3	91.9907	882.299	41.6667
col5_row3_field05_out_frame465_y27_x549_track626_len147	-2	96.2389	944.117	50
col5_row3_field05_out_frame465_y27_x549_track626_len147	-1	96.9097	954.005	15
col5_row3_field05_out_frame477_y614_x1249_track648_len52	-1	95.8159	937.899	5
col5_row3_field05_out_frame48_y1052_x561_track141_len405	-8	81.748	739.121	11.6667
col5_row3_field05_out_frame48_y1052_x561_track141_len405	-7	84.0717	770.858	31.6667
col5_row3_field05_out_frame48_y1052_x561_track141_len405	-6	65.5983	531.299	3.33333
col5_row3_field05_out_frame48_y1052_x561_track141_len405	-5	77.4982	682.24	30
col5_row3_field05_out_frame48_y1052_x561_track141_len405	-4	72.3854	615.852	28.3333
col5_row3_field05_out_frame48_y1052_x561_track141_len405	-3	74.6911	645.51	15
col5_row3_field05_out_frame48_y1052_x561_track141_len405	-2	73.6773	632.413	51.6667
col5_row3_field05_out_frame48_y1052_x561_track141_len405	-1	66.6812	544.51	31.6667
col5_row3_field05_out_frame499_y354_x31_track677_len113	-2	85.0409	784.227	60
col5_row3_field05_out_frame499_y354_x31_track677_len113	-1	92.635	891.585	81.6667
col5_row3_field05_out_frame4_y397_x26_track68_len136	-3	122.233	1351.39	13.3333
col5_row3_field05_out_frame4_y397_x26_track68_len136	-2	134.353	1557.3	38.3333
col5_row3_field05_out_frame4_y397_x26_track68_len136	-1	126.323	1419.8	33.3333
col5_row3_field05_out_frame51_y1051_x1063_track147_len229	-5	95.9947	940.526	23.3333
col5_row3_field05_out_frame51_y1051_x1063_track147_len229	-4	90.085	855.024	10
col5_row3_field05_out_frame51_y1051_x1063_track147_len229	-3	97.9724	969.741	30
col5_row3_field05_out_frame51_y1051_x1063_track147_len229	-2	99.8216	997.325	73.3333
col5_row3_field05_out_frame51_y1051_x1063_track147_len229	-1	102.135	1032.19	63.3333
col5_row3_field05_out_frame520_y178_x220_track698_len92	-1	109.051	1138.79	5
col5_row3_field05_out_frame54_y283_x1142_track155_len61	-1	85.1527	785.774	56.6667
col5_row3_field05_out_frame556_y842_x566_track735_len56	-2	84.8673	781.826	5
col5_row3_field05_out_frame556_y842_x566_track735_len56	-1	93.2304	900.194	6.66667
col5_row3_field05_out_frame558_y368_x159_track737_len54	-1	86.8968	810.039	3.33333
col5_row3_field05_out_frame59_y857_x1243_track165_len84	-1	140.522	1665.77	65
col5_row3_field05_out_frame5_y32_x400_track70_len90	-3	137.355	1609.79	31.6667
col5_row3_field05_out_frame5_y32_x400_track70_len90	-2	129.867	1479.95	26.6667
col5_row3_field05_out_frame5_y32_x400_track70_len90	-1	142.669	1704.1	16.6667
col5_row3_field05_out_frame64_y686_x1163_track174_len114	-1	102.879	1043.49	91.6667
col5_row3_field05_out_frame66_y980_x30_track181_len70	-1	108.737	1133.88	38.3333
col5_row3_field05_out_frame81_y773_x1199_track205_len83	-1	96.795	952.312	38.3333
col5_row3_field05_out_frame82_y406_x767_track208_len530	-9	79.3385	706.686	3.33333
col5_row3_field05_out_frame82_y406_x767_track208_len530	-8	77.4364	681.424	43.3333
col5_row3_field05_out_frame82_y406_x767_track208_len530	-7	96.3948	946.412	45
col5_row3_field05_out_frame82_y406_x767_track208_len530	-6	81.0695	729.938	8.33333
col5_row3_field05_out_frame82_y406_x767_track208_len530	-5	82.8018	753.46	43.3333
col5_row3_field05_out_frame82_y406_x767_track208_len530	-4	86.3603	802.548	6.66667
col5_row3_field05_out_frame82_y406_x767_track208_len530	-3	85.9054	796.215	66.6667
col5_row3_field05_out_frame82_y406_x767_track208_len530	-2	78.0322	689.303	3.33333
col5_row3_field05_out_frame82_y406_x767_track208_len530	-1	86.6309	806.323	8.33333
col5_row3_field05_out_frame85_y990_x209_track211_len527	-9	89.9871	853.632	31.6667
col5_row3_field05_out_frame85_y990_x209_track211_len527	-8	83.4451	762.257	90
col5_row3_field05_out_frame85_y990_x209_track211_len527	-7	91.705	878.192	15
col5_row3_field05_out_frame85_y990_x209_track211_len527	-6	92.48	889.348	10
col5_row3_field05_out_frame85_y990_x209_track211_len527	-5	95.5841	934.499	33.3333
col5_row3_field05_out_frame85_y990_x209_track211_len527	-4	88.2032	828.374	3.33333
col5_row3_field05_out_frame85_y990_x209_track211_len527	-3	78.4598	694.978	5
col5_row3_field05_out_frame85_y990_x209_track211_len527	-2	87.5705	819.477	55
col5_row3_field05_out_frame85_y990_x209_track211_len527	-1	96.7284	951.33	51.6667
col5_row3_field05_out_frame87_y438_x825_track217_len221	-6	67.4179	553.558	8.33333
col5_row3_field05_out_frame87_y438_x825_track217_len221	-5	96.9702	954.899	45
col5_row3_field05_out_frame87_y438_x825_track217_len221	-4	97.3477	960.481	6.66667
col5_row3_field05_out_frame87_y438_x825_track217_len221	-3	95.7381	936.758	11.6667
col5_row3_field05_out_frame87_y438_x825_track217_len221	-2	92.8849	895.195	43.3333
col5_row3_field05_out_frame87_y438_x825_track217_len221	-1	85.1472	785.698	10
col5_row3_field05_out_frame89_y1048_x860_track219_len523	-11	111.473	1176.94	33.3333
col5_row3_field05_out_frame89_y1048_x860_track219_len523	-10	109.359	1143.62	30
col5_row3_field05_out_frame89_y1048_x860_track219_len523	-9	109.824	1150.92	51.6667
col5_row3_field05_out_frame89_y1048_x860_track219_len523	-8	116.567	1258.52	11.6667
col5_row3_field05_out_frame89_y1048_x860_track219_len523	-7	104.324	1065.56	55
col5_row3_field05_out_frame89_y1048_x860_track219_len523	-6	120.447	1321.89	46.6667
col5_row3_field05_out_frame89_y1048_x860_track219_len523	-5	124.954	1396.78	73.3333
col5_row3_field05_out_frame89_y1048_x860_track219_len523	-4	109.852	1151.37	103.333
col5_row3_field05_out_frame89_y1048_x860_track219_len523	-3	120.174	1317.4	13.3333
col5_row3_field05_out_frame89_y1048_x860_track219_len523	-2	121.679	1342.22	3.33333
col5_row3_field05_out_frame89_y1048_x860_track219_len523	-1	118.885	1296.25	15
col5_row3_field05_out_frame90_y846_x308_track221_len151	-2	82.7935	753.346	48.3333
col5_row3_field05_out_frame90_y846_x308_track221_len151	-1	91.8529	880.318	73.3333
col5_row3_field05_out_frame99_y1048_x1061_track231_len138	-2	109.007	1138.1	81.6667
col5_row3_field05_out_frame99_y1048_x1061_track231_len138	-1	111.355	1175.07	30
col5_row3_field06_out_frame0_y1019_x535_track41_len61	-2	78.0975	690.169	33.3333
col5_row3_field06_out_frame0_y1019_x535_track41_len61	-1	81.2981	733.028	6.66667
col5_row3_field06_out_frame0_y142_x300_track16_len173	-2	125.399	1404.24	70
col5_row3_field06_out_frame0_y142_x300_track16_len173	-1	129.724	1477.51	26.6667
col5_row3_field06_out_frame0_y196_x772_track43_len157	-3	99.5003	992.514	18.3333
col5_row3_field06_out_frame0_y196_x772_track43_len157	-2	105.282	1080.27	38.3333
col5_row3_field06_out_frame0_y196_x772_track43_len157	-1	113.019	1201.52	50
col5_row3_field06_out_frame0_y218_x173_track21_len53	-1	105.874	1089.39	6.66667
col5_row3_field06_out_frame0_y32_x555_track14_len73	-1	91.578	876.368	70
col5_row3_field06_out_frame0_y385_x185_track22_len612	-13	109.984	1153.43	10
col5_row3_field06_out_frame0_y385_x185_track22_len612	-12	114.463	1224.61	5
col5_row3_field06_out_frame0_y385_x185_track22_len612	-11	114.318	1222.29	91.6667
col5_row3_field06_out_frame0_y385_x185_track22_len612	-10	126.809	1427.99	36.6667
col5_row3_field06_out_frame0_y385_x185_track22_len612	-9	128.425	1455.38	16.6667
col5_row3_field06_out_frame0_y385_x185_track22_len612	-8	127.83	1445.27	63.3333
col5_row3_field06_out_frame0_y385_x185_track22_len612	-7	134.196	1554.57	28.3333
col5_row3_field06_out_frame0_y385_x185_track22_len612	-6	140.279	1661.46	10
col5_row3_field06_out_frame0_y385_x185_track22_len612	-5	141.081	1675.73	83.3333
col5_row3_field06_out_frame0_y385_x185_track22_len612	-4	141.952	1691.26	41.6667
col5_row3_field06_out_frame0_y385_x185_track22_len612	-3	145.156	1748.85	25
col5_row3_field06_out_frame0_y385_x185_track22_len612	-2	146.592	1774.86	60
col5_row3_field06_out_frame0_y385_x185_track22_len612	-1	141.78	1688.2	21.6667
col5_row3_field06_out_frame0_y430_x347_track8_len612	-8	101.798	1027.09	168.333
col5_row3_field06_out_frame0_y430_x347_track8_len612	-7	114.439	1224.23	10
col5_row3_field06_out_frame0_y430_x347_track8_len612	-6	107.952	1121.62	31.6667
col5_row3_field06_out_frame0_y430_x347_track8_len612	-5	106.58	1100.31	21.6667
col5_row3_field06_out_frame0_y430_x347_track8_len612	-4	104.71	1071.48	60
col5_row3_field06_out_frame0_y430_x347_track8_len612	-3	105.607	1085.28	28.3333
col5_row3_field06_out_frame0_y430_x347_track8_len612	-2	107.822	1119.6	20
col5_row3_field06_out_frame0_y430_x347_track8_len612	-1	101.709	1025.75	90
col5_row3_field06_out_frame0_y494_x196_track9_len269	-8	109.543	1146.51	30
col5_row3_field06_out_frame0_y494_x196_track9_len269	-7	128.732	1460.6	55
col5_row3_field06_out_frame0_y494_x196_track9_len269	-6	138.955	1637.99	40
col5_row3_field06_out_frame0_y494_x196_track9_len269	-5	148.189	1803.94	8.33333
col5_row3_field06_out_frame0_y494_x196_track9_len269	-4	163.54	2091.39	15
col5_row3_field06_out_frame0_y494_x196_track9_len269	-3	155.862	1945.86	5
col5_row3_field06_out_frame0_y494_x196_track9_len269	-2	145.357	1752.48	6.66667
col5_row3_field06_out_frame0_y494_x196_track9_len269	-1	155.14	1932.35	26.6667
col5_row3_field06_out_frame0_y582_x565_track24_len263	-5	144.137	1730.47	18.3333
col5_row3_field06_out_frame0_y582_x565_track24_len263	-4	138.231	1625.21	15
col5_row3_field06_out_frame0_y582_x565_track24_len263	-3	157.019	1967.55	18.3333
col5_row3_field06_out_frame0_y582_x565_track24_len263	-2	154.338	1917.39	46.6667
col5_row3_field06_out_frame0_y582_x565_track24_len263	-1	153.508	1901.93	8.33333
col5_row3_field06_out_frame0_y613_x904_track28_len355	-7	102.128	1032.09	73.3333
col5_row3_field06_out_frame0_y613_x904_track28_len355	-6	107.064	1107.81	73.3333
col5_row3_field06_out_frame0_y613_x904_track28_len355	-5	110.295	1158.33	6.66667
col5_row3_field06_out_frame0_y613_x904_track28_len355	-4	113.298	1205.97	13.3333
col5_row3_field06_out_frame0_y613_x904_track28_len355	-3	115.16	1235.82	93.3333
col5_row3_field06_out_frame0_y613_x904_track28_len355	-2	116.771	1261.83	43.3333
col5_row3_field06_out_frame0_y613_x904_track28_len355	-1	129.162	1467.91	96.6667
col5_row3_field06_out_frame0_y709_x495_track18_len69	-1	173.133	2278.08	30
col5_row3_field06_out_frame0_y723_x322_track2_len202	-5	110.166	1156.31	6.66667
col5_row3_field06_out_frame0_y723_x322_track2_len202	-4	111.732	1181.04	25
col5_row3_field06_out_frame0_y723_x322_track2_len202	-3	111.477	1177	10
col5_row3_field06_out_frame0_y723_x322_track2_len202	-2	113.196	1204.34	26.6667
col5_row3_field06_out_frame0_y723_x322_track2_len202	-1	117.301	1270.43	30
col5_row3_field06_out_frame0_y879_x284_track6_len378	-5	102.55	1038.49	3.33333
col5_row3_field06_out_frame0_y879_x284_track6_len378	-4	107.433	1113.55	60
col5_row3_field06_out_frame0_y879_x284_track6_len378	-3	118.427	1288.77	38.3333
col5_row3_field06_out_frame0_y879_x284_track6_len378	-2	115.006	1233.34	93.3333
col5_row3_field06_out_frame0_y879_x284_track6_len378	-1	126.276	1418.99	31.6667
col5_row3_field06_out_frame0_y961_x357_track10_len149	-3	115.787	1245.93	18.3333
col5_row3_field06_out_frame0_y961_x357_track10_len149	-2	116.824	1262.69	28.3333
col5_row3_field06_out_frame0_y961_x357_track10_len149	-1	118.456	1289.25	25
col5_row3_field06_out_frame101_y40_x899_track280_len384	-5	110.054	1154.54	266.667
col5_row3_field06_out_frame101_y40_x899_track280_len384	-4	115.38	1239.36	11.6667
col5_row3_field06_out_frame101_y40_x899_track280_len384	-3	111.84	1182.76	53.3333
col5_row3_field06_out_frame101_y40_x899_track280_len384	-2	126.065	1415.43	28.3333
col5_row3_field06_out_frame101_y40_x899_track280_len384	-1	123.456	1371.73	18.3333
col5_row3_field06_out_frame105_y681_x277_track286_len203	-5	95.1261	927.79	28.3333
col5_row3_field06_out_frame105_y681_x277_track286_len203	-4	108.127	1124.35	58.3333
col5_row3_field06_out_frame105_y681_x277_track286_len203	-3	111.272	1173.77	36.6667
col5_row3_field06_out_frame105_y681_x277_track286_len203	-2	109.765	1149.99	23.3333
col5_row3_field06_out_frame105_y681_x277_track286_len203	-1	110.899	1167.86	30
col5_row3_field06_out_frame106_y31_x543_track288_len102	-1	87.7799	822.418	11.6667
col5_row3_field06_out_frame10_y34_x600_track107_len376	-5	115.259	1237.41	100
col5_row3_field06_out_frame10_y34_x600_track107_len376	-4	116.284	1253.95	181.667
col5_row3_field06_out_frame10_y34_x600_track107_len376	-3	136.519	1595.11	41.6667
col5_row3_field06_out_frame10_y34_x600_track107_len376	-2	142.334	1698.1	11.6667
col5_row3_field06_out_frame10_y34_x600_track107_len376	-1	130.213	1485.87	36.6667
col5_row3_field06_out_frame119_y896_x523_track305_len111	-1	106.6	1100.62	55
col5_row3_field06_out_frame146_y42_x997_track318_len75	-2	145.718	1759.02	6.66667
col5_row3_field06_out_frame146_y42_x997_track318_len75	-1	153.72	1905.88	20
col5_row3_field06_out_frame149_y1050_x545_track319_len279	-3	124.994	1397.45	76.6667
col5_row3_field06_out_frame149_y1050_x545_track319_len279	-2	125.259	1401.89	155
col5_row3_field06_out_frame149_y1050_x545_track319_len279	-1	125.123	1399.61	46.6667
col5_row3_field06_out_frame196_y32_x720_track340_len301	-6	113.826	1214.4	26.6667
col5_row3_field06_out_frame196_y32_x720_track340_len301	-5	111.718	1180.82	3.33333
col5_row3_field06_out_frame196_y32_x720_track340_len301	-4	109.852	1151.36	26.6667
col5_row3_field06_out_frame196_y32_x720_track340_len301	-3	110.642	1163.8	53.3333
col5_row3_field06_out_frame196_y32_x720_track340_len301	-2	116.034	1249.91	161.667
col5_row3_field06_out_frame196_y32_x720_track340_len301	-1	122.239	1351.49	3.33333
col5_row3_field06_out_frame248_y34_x505_track374_len364	-7	108.003	1122.41	13.3333
col5_row3_field06_out_frame248_y34_x505_track374_len364	-6	111.147	1171.78	31.6667
col5_row3_field06_out_frame248_y34_x505_track374_len364	-5	108.998	1137.96	8.33333
col5_row3_field06_out_frame248_y34_x505_track374_len364	-4	117.486	1273.44	146.667
col5_row3_field06_out_frame248_y34_x505_track374_len364	-3	122.411	1354.34	63.3333
col5_row3_field06_out_frame248_y34_x505_track374_len364	-2	131.273	1504.05	136.667
col5_row3_field06_out_frame248_y34_x505_track374_len364	-1	137.554	1613.27	6.66667
col5_row3_field06_out_frame265_y60_x454_track386_len306	-4	93.1171	898.553	168.333
col5_row3_field06_out_frame265_y60_x454_track386_len306	-3	99.0021	985.069	81.6667
col5_row3_field06_out_frame265_y60_x454_track386_len306	-2	98.3536	975.406	28.3333
col5_row3_field06_out_frame265_y60_x454_track386_len306	-1	100.371	1005.57	16.6667
col5_row3_field06_out_frame272_y707_x1218_track394_len340	-7	103.884	1058.83	8.33333
col5_row3_field06_out_frame272_y707_x1218_track394_len340	-6	106.469	1098.59	8.33333
col5_row3_field06_out_frame272_y707_x1218_track394_len340	-5	106.255	1095.28	20
col5_row3_field06_out_frame272_y707_x1218_track394_len340	-4	103.283	1049.65	75
col5_row3_field06_out_frame272_y707_x1218_track394_len340	-3	104.522	1068.59	63.3333
col5_row3_field06_out_frame272_y707_x1218_track394_len340	-2	101.026	1015.43	5
col5_row3_field06_out_frame272_y707_x1218_track394_len340	-1	104.384	1066.48	36.6667
col5_row3_field06_out_frame296_y673_x34_track406_len72	-2	123.265	1368.55	8.33333
col5_row3_field06_out_frame296_y673_x34_track406_len72	-1	130.626	1492.95	21.6667
col5_row3_field06_out_frame306_y26_x606_track412_len65	-1	92.8299	894.4	45
col5_row3_field06_out_frame307_y547_x1247_track415_len305	-5	119.724	1310	131.667
col5_row3_field06_out_frame307_y547_x1247_track415_len305	-4	122.7	1359.15	120
col5_row3_field06_out_frame307_y547_x1247_track415_len305	-3	144.346	1734.24	31.6667
col5_row3_field06_out_frame307_y547_x1247_track415_len305	-2	135.676	1580.35	16.6667
col5_row3_field06_out_frame307_y547_x1247_track415_len305	-1	136.655	1597.5	5
col5_row3_field06_out_frame311_y42_x212_track418_len180	-3	124.191	1384	33.3333
col5_row3_field06_out_frame311_y42_x212_track418_len180	-2	123.013	1364.36	8.33333
col5_row3_field06_out_frame311_y42_x212_track418_len180	-1	135.744	1581.55	66.6667
col5_row3_field06_out_frame320_y1022_x357_track426_len292	-4	86.8095	808.819	90
col5_row3_field06_out_frame320_y1022_x357_track426_len292	-3	97.7529	966.484	63.3333
col5_row3_field06_out_frame320_y1022_x357_track426_len292	-2	101.011	1015.2	161.667
col5_row3_field06_out_frame320_y1022_x357_track426_len292	-1	102.961	1044.74	45
col5_row3_field06_out_frame325_y237_x29_track433_len231	-6	114.739	1229.04	6.66667
col5_row3_field06_out_frame325_y237_x29_track433_len231	-5	120.69	1325.88	50
col5_row3_field06_out_frame325_y237_x29_track433_len231	-4	123.864	1378.53	10
col5_row3_field06_out_frame325_y237_x29_track433_len231	-3	130.73	1494.73	3.33333
col5_row3_field06_out_frame325_y237_x29_track433_len231	-2	127.033	1431.77	13.3333
col5_row3_field06_out_frame325_y237_x29_track433_len231	-1	129.991	1482.07	31.6667
col5_row3_field06_out_frame338_y359_x32_track448_len66	-1	103.549	1053.71	31.6667
col5_row3_field06_out_frame344_y1045_x1247_track458_len251	-5	84.0137	770.06	118.333
col5_row3_field06_out_frame344_y1045_x1247_track458_len251	-4	87.4644	817.989	5
col5_row3_field06_out_frame344_y1045_x1247_track458_len251	-3	85.6954	793.298	6.66667
col5_row3_field06_out_frame344_y1045_x1247_track458_len251	-2	93.484	903.871	53.3333
col5_row3_field06_out_frame344_y1045_x1247_track458_len251	-1	100.333	1004.99	108.333
col5_row3_field06_out_frame346_y35_x162_track460_len82	-1	86.3051	801.779	18.3333
col5_row3_field06_out_frame351_y1049_x614_track462_len261	-6	77.5164	682.48	15
col5_row3_field06_out_frame351_y1049_x614_track462_len261	-5	78.2754	692.529	11.6667
col5_row3_field06_out_frame351_y1049_x614_track462_len261	-4	79.8803	713.936	45
col5_row3_field06_out_frame351_y1049_x614_track462_len261	-3	80.3593	720.367	61.6667
col5_row3_field06_out_frame351_y1049_x614_track462_len261	-2	94.7993	923.013	55
col5_row3_field06_out_frame351_y1049_x614_track462_len261	-1	85.7812	794.49	65
col5_row3_field06_out_frame365_y617_x1239_track469_len247	-5	122.873	1362.03	8.33333
col5_row3_field06_out_frame365_y617_x1239_track469_len247	-4	138.942	1637.75	20
col5_row3_field06_out_frame365_y617_x1239_track469_len247	-3	139.338	1644.77	6.66667
col5_row3_field06_out_frame365_y617_x1239_track469_len247	-2	142.938	1708.93	10
col5_row3_field06_out_frame365_y617_x1239_track469_len247	-1	139.2	1642.33	103.333
col5_row3_field06_out_frame388_y1045_x663_track482_len224	-4	127.537	1440.3	41.6667
col5_row3_field06_out_frame388_y1045_x663_track482_len224	-3	136.443	1593.78	48.3333
col5_row3_field06_out_frame388_y1045_x663_track482_len224	-2	143.669	1722.05	10
col5_row3_field06_out_frame388_y1045_x663_track482_len224	-1	148.03	1801.05	8.33333
col5_row3_field06_out_frame416_y848_x1242_track498_len110	-1	124.931	1396.39	40
col5_row3_field06_out_frame41_y979_x963_track174_len278	-4	106.856	1104.58	11.6667
col5_row3_field06_out_frame41_y979_x963_track174_len278	-3	119.372	1304.23	71.6667
col5_row3_field06_out_frame41_y979_x963_track174_len278	-2	129.717	1477.38	48.3333
col5_row3_field06_out_frame41_y979_x963_track174_len278	-1	131.563	1509.04	151.667
col5_row3_field06_out_frame420_y34_x239_track504_len192	-3	120.781	1327.38	6.66667
col5_row3_field06_out_frame420_y34_x239_track504_len192	-2	119.277	1302.67	76.6667
col5_row3_field06_out_frame420_y34_x239_track504_len192	-1	128.327	1453.71	6.66667
col5_row3_field06_out_frame426_y27_x439_track512_len186	-1	115.539	1241.92	110
col5_row3_field06_out_frame435_y765_x1248_track523_len150	-3	103.366	1050.92	16.6667
col5_row3_field06_out_frame435_y765_x1248_track523_len150	-2	111.275	1173.8	25
col5_row3_field06_out_frame435_y765_x1248_track523_len150	-1	110.576	1162.77	51.6667
col5_row3_field06_out_frame455_y799_x1243_track544_len126	-2	133.357	1540.01	33.3333
[truncated: 3,652 more rows]

## Sheet: rab7a_rep3
id	OFF_time_id	period_avg_nuc_area_um2	period_avg_nuc_vol_um3	length_min
col5_row3_field01_out_frame0_y157_x623_track4_len212	-2	112.602	1194.86	15
col5_row3_field01_out_frame0_y157_x623_track4_len212	-1	108.42	1128.92	45
col5_row3_field01_out_frame0_y159_x33_track33_len197	-4	114.703	1228.46	31.6667
col5_row3_field01_out_frame0_y159_x33_track33_len197	-3	115.047	1233.99	21.6667
col5_row3_field01_out_frame0_y159_x33_track33_len197	-2	110.872	1167.44	40
col5_row3_field01_out_frame0_y159_x33_track33_len197	-1	117.435	1272.61	130
col5_row3_field01_out_frame0_y168_x388_track7_len139	-2	124.578	1390.48	80
col5_row3_field01_out_frame0_y168_x388_track7_len139	-1	140.878	1672.11	6.66667
col5_row3_field01_out_frame0_y273_x854_track21_len268	-5	100.908	1013.64	8.33333
col5_row3_field01_out_frame0_y273_x854_track21_len268	-4	99.5952	993.935	116.667
col5_row3_field01_out_frame0_y273_x854_track21_len268	-3	102.444	1036.88	61.6667
col5_row3_field01_out_frame0_y273_x854_track21_len268	-2	106.049	1092.09	5
col5_row3_field01_out_frame0_y273_x854_track21_len268	-1	112.831	1198.51	85
col5_row3_field01_out_frame0_y384_x353_track9_len57	-1	99.4621	991.942	18.3333
col5_row3_field01_out_frame0_y399_x1000_track0_len273	-2	120.738	1326.67	48.3333
col5_row3_field01_out_frame0_y399_x1000_track0_len273	-1	106.271	1095.52	6.66667
col5_row3_field01_out_frame0_y425_x757_track26_len173	-2	126.234	1418.3	23.3333
col5_row3_field01_out_frame0_y425_x757_track26_len173	-1	128.444	1455.7	15
col5_row3_field01_out_frame0_y47_x856_track27_len161	-4	81.7672	739.382	15
col5_row3_field01_out_frame0_y47_x856_track27_len161	-3	75.7149	658.828	10
col5_row3_field01_out_frame0_y47_x856_track27_len161	-2	77.0545	676.39	18.3333
col5_row3_field01_out_frame0_y47_x856_track27_len161	-1	88.2628	829.214	45
col5_row3_field01_out_frame0_y586_x432_track2_len96	-1	87.9466	824.761	3.33333
col5_row3_field01_out_frame0_y588_x289_track1_len720	-8	94.5157	918.874	16.6667
col5_row3_field01_out_frame0_y588_x289_track1_len720	-7	88.4598	831.991	5
col5_row3_field01_out_frame0_y588_x289_track1_len720	-6	97.334	960.278	121.667
col5_row3_field01_out_frame0_y588_x289_track1_len720	-5	101.468	1022.11	101.667
col5_row3_field01_out_frame0_y588_x289_track1_len720	-4	104.494	1068.16	96.6667
col5_row3_field01_out_frame0_y588_x289_track1_len720	-3	113.001	1201.22	3.33333
col5_row3_field01_out_frame0_y588_x289_track1_len720	-2	123.745	1376.55	11.6667
col5_row3_field01_out_frame0_y588_x289_track1_len720	-1	124.851	1395.05	3.33333
col5_row3_field01_out_frame0_y751_x69_track10_len63	-2	137.27	1608.28	10
col5_row3_field01_out_frame0_y751_x69_track10_len63	-1	146.103	1766	3.33333
col5_row3_field01_out_frame0_y833_x867_track22_len128	-1	147.097	1784.05	8.33333
col5_row3_field01_out_frame0_y839_x709_track34_len232	-6	98.5375	978.142	8.33333
col5_row3_field01_out_frame0_y839_x709_track34_len232	-5	90.9559	867.453	6.66667
col5_row3_field01_out_frame0_y839_x709_track34_len232	-4	112.184	1188.22	3.33333
col5_row3_field01_out_frame0_y839_x709_track34_len232	-3	107.326	1111.88	13.3333
col5_row3_field01_out_frame0_y839_x709_track34_len232	-2	102.772	1041.87	63.3333
col5_row3_field01_out_frame0_y839_x709_track34_len232	-1	96.5379	948.521	11.6667
col5_row3_field01_out_frame0_y85_x201_track11_len108	-2	125.038	1398.18	5
col5_row3_field01_out_frame0_y85_x201_track11_len108	-1	119.334	1303.61	6.66667
col5_row3_field01_out_frame0_y964_x980_track8_len103	-1	135.04	1569.25	50
col5_row3_field01_out_frame109_y23_x157_track224_len583	-16	106.298	1095.94	5
col5_row3_field01_out_frame109_y23_x157_track224_len583	-15	119.962	1313.91	16.6667
col5_row3_field01_out_frame109_y23_x157_track224_len583	-14	112.051	1186.1	31.6667
col5_row3_field01_out_frame109_y23_x157_track224_len583	-13	119.463	1305.72	3.33333
col5_row3_field01_out_frame109_y23_x157_track224_len583	-12	109.758	1149.89	3.33333
col5_row3_field01_out_frame109_y23_x157_track224_len583	-11	104.463	1067.68	5
col5_row3_field01_out_frame109_y23_x157_track224_len583	-10	115.525	1241.7	15
col5_row3_field01_out_frame109_y23_x157_track224_len583	-9	126.939	1430.19	6.66667
col5_row3_field01_out_frame109_y23_x157_track224_len583	-8	127.491	1439.53	20
col5_row3_field01_out_frame109_y23_x157_track224_len583	-7	140.453	1664.55	8.33333
col5_row3_field01_out_frame109_y23_x157_track224_len583	-6	132.625	1527.35	30
col5_row3_field01_out_frame109_y23_x157_track224_len583	-5	131.32	1504.86	18.3333
col5_row3_field01_out_frame109_y23_x157_track224_len583	-4	135.217	1572.34	48.3333
col5_row3_field01_out_frame109_y23_x157_track224_len583	-3	135.715	1581.03	10
col5_row3_field01_out_frame109_y23_x157_track224_len583	-2	127.734	1443.64	15
col5_row3_field01_out_frame109_y23_x157_track224_len583	-1	125.26	1401.9	6.66667
col5_row3_field01_out_frame133_y36_x372_track252_len95	-1	130.904	1497.71	78.3333
col5_row3_field01_out_frame153_y30_x363_track269_len83	-1	119.724	1310	16.6667
col5_row3_field01_out_frame173_y765_x677_track288_len63	-1	80.2872	719.398	10
col5_row3_field01_out_frame180_y34_x168_track295_len153	-1	124.746	1393.29	6.66667
col5_row3_field01_out_frame191_y38_x105_track304_len70	-1	165.72	2133.35	38.3333
col5_row3_field01_out_frame193_y812_x34_track305_len112	-1	116.481	1257.14	8.33333
col5_row3_field01_out_frame199_y529_x916_track310_len99	-1	117.736	1277.52	80
col5_row3_field01_out_frame1_y668_x738_track49_len62	-1	96.7903	952.243	48.3333
col5_row3_field01_out_frame200_y29_x683_track311_len115	-4	97.3198	960.067	16.6667
col5_row3_field01_out_frame200_y29_x683_track311_len115	-3	94.08	912.528	21.6667
col5_row3_field01_out_frame200_y29_x683_track311_len115	-2	120.221	1318.16	13.3333
col5_row3_field01_out_frame200_y29_x683_track311_len115	-1	106.302	1096.01	11.6667
col5_row3_field01_out_frame211_y31_x934_track323_len66	-3	113.141	1203.45	6.66667
col5_row3_field01_out_frame211_y31_x934_track323_len66	-2	119.61	1308.14	20
col5_row3_field01_out_frame211_y31_x934_track323_len66	-1	110.956	1168.76	10
col5_row3_field01_out_frame218_y30_x749_track331_len106	-2	107.975	1121.98	48.3333
col5_row3_field01_out_frame218_y30_x749_track331_len106	-1	118.929	1296.98	26.6667
col5_row3_field01_out_frame21_y27_x1172_track95_len123	-2	100.09	1001.36	11.6667
col5_row3_field01_out_frame21_y27_x1172_track95_len123	-1	92.5822	890.823	88.3333
col5_row3_field01_out_frame220_y38_x656_track335_len227	-4	74.634	644.771	35
col5_row3_field01_out_frame220_y38_x656_track335_len227	-3	83.522	763.311	200
col5_row3_field01_out_frame220_y38_x656_track335_len227	-2	96.368	946.017	6.66667
col5_row3_field01_out_frame220_y38_x656_track335_len227	-1	96.219	943.825	43.3333
col5_row3_field01_out_frame227_y60_x42_track340_len493	-8	100.088	1001.32	28.3333
col5_row3_field01_out_frame227_y60_x42_track340_len493	-7	105.268	1080.05	13.3333
col5_row3_field01_out_frame227_y60_x42_track340_len493	-6	109.091	1139.42	8.33333
col5_row3_field01_out_frame227_y60_x42_track340_len493	-5	108.266	1126.51	111.667
col5_row3_field01_out_frame227_y60_x42_track340_len493	-4	102.172	1032.76	35
col5_row3_field01_out_frame227_y60_x42_track340_len493	-3	115.552	1242.13	26.6667
col5_row3_field01_out_frame227_y60_x42_track340_len493	-2	98.8874	983.357	13.3333
col5_row3_field01_out_frame227_y60_x42_track340_len493	-1	124.49	1389	6.66667
col5_row3_field01_out_frame227_y783_x38_track341_len121	-5	159.68	2017.79	3.33333
col5_row3_field01_out_frame227_y783_x38_track341_len121	-4	165.232	2123.94	20
col5_row3_field01_out_frame227_y783_x38_track341_len121	-3	149.106	1820.72	11.6667
col5_row3_field01_out_frame227_y783_x38_track341_len121	-2	150.399	1844.45	11.6667
col5_row3_field01_out_frame227_y783_x38_track341_len121	-1	138.732	1634.04	13.3333
col5_row3_field01_out_frame232_y177_x31_track349_len157	-3	107.572	1115.7	23.3333
col5_row3_field01_out_frame232_y177_x31_track349_len157	-2	114.335	1222.56	25
col5_row3_field01_out_frame232_y177_x31_track349_len157	-1	109.478	1145.49	23.3333
col5_row3_field01_out_frame233_y403_x873_track350_len105	-2	100.161	1002.42	51.6667
col5_row3_field01_out_frame233_y403_x873_track350_len105	-1	108.965	1137.45	3.33333
col5_row3_field01_out_frame244_y41_x586_track359_len56	-1	173.775	2290.77	33.3333
col5_row3_field01_out_frame249_y624_x1249_track363_len60	-1	131.757	1512.37	18.3333
col5_row3_field01_out_frame24_y33_x643_track100_len64	-1	137.269	1608.26	11.6667
col5_row3_field01_out_frame255_y33_x738_track371_len326	-5	105.742	1087.35	28.3333
col5_row3_field01_out_frame255_y33_x738_track371_len326	-4	115.664	1243.94	76.6667
col5_row3_field01_out_frame255_y33_x738_track371_len326	-3	107.118	1108.64	16.6667
col5_row3_field01_out_frame255_y33_x738_track371_len326	-2	111.302	1174.23	28.3333
col5_row3_field01_out_frame255_y33_x738_track371_len326	-1	116.858	1263.24	35
col5_row3_field01_out_frame256_y244_x36_track374_len55	-1	114.401	1223.61	10
col5_row3_field01_out_frame258_y26_x505_track377_len126	-3	83.2343	759.37	3.33333
col5_row3_field01_out_frame258_y26_x505_track377_len126	-2	103.553	1053.77	3.33333
col5_row3_field01_out_frame258_y26_x505_track377_len126	-1	96.4519	947.254	16.6667
col5_row3_field01_out_frame25_y31_x910_track101_len343	-11	132.099	1518.27	5
col5_row3_field01_out_frame25_y31_x910_track101_len343	-10	126.03	1414.84	6.66667
col5_row3_field01_out_frame25_y31_x910_track101_len343	-9	134.387	1557.88	53.3333
col5_row3_field01_out_frame25_y31_x910_track101_len343	-8	136.251	1590.41	35
col5_row3_field01_out_frame25_y31_x910_track101_len343	-7	136.381	1592.68	15
col5_row3_field01_out_frame25_y31_x910_track101_len343	-6	138.304	1626.49	5
col5_row3_field01_out_frame25_y31_x910_track101_len343	-5	143.265	1714.79	10
col5_row3_field01_out_frame25_y31_x910_track101_len343	-4	140.221	1660.43	11.6667
col5_row3_field01_out_frame25_y31_x910_track101_len343	-3	141.43	1681.95	5
col5_row3_field01_out_frame25_y31_x910_track101_len343	-2	145.098	1747.81	41.6667
col5_row3_field01_out_frame25_y31_x910_track101_len343	-1	143.211	1713.81	16.6667
col5_row3_field01_out_frame275_y765_x1251_track394_len235	-3	122.589	1357.31	146.667
col5_row3_field01_out_frame275_y765_x1251_track394_len235	-2	118.682	1292.94	21.6667
col5_row3_field01_out_frame275_y765_x1251_track394_len235	-1	124.875	1395.45	55
col5_row3_field01_out_frame299_y497_x261_track430_len122	-3	99.2788	989.201	15
col5_row3_field01_out_frame299_y497_x261_track430_len122	-2	104.945	1075.08	10
col5_row3_field01_out_frame299_y497_x261_track430_len122	-1	102.134	1032.18	18.3333
col5_row3_field01_out_frame29_y573_x1246_track105_len152	-4	80.1706	717.831	20
col5_row3_field01_out_frame29_y573_x1246_track105_len152	-3	82.1799	744.986	16.6667
col5_row3_field01_out_frame29_y573_x1246_track105_len152	-2	97.6977	965.665	20
col5_row3_field01_out_frame29_y573_x1246_track105_len152	-1	111.961	1184.67	40
col5_row3_field01_out_frame29_y761_x450_track106_len63	-2	106.716	1102.41	11.6667
col5_row3_field01_out_frame29_y761_x450_track106_len63	-1	110.796	1166.24	6.66667
col5_row3_field01_out_frame303_y113_x39_track439_len136	-2	118.45	1289.15	25
col5_row3_field01_out_frame303_y113_x39_track439_len136	-1	140.836	1671.37	30
col5_row3_field01_out_frame306_y37_x324_track445_len191	-4	112.17	1187.99	35
col5_row3_field01_out_frame306_y37_x324_track445_len191	-3	112.436	1192.23	33.3333
col5_row3_field01_out_frame306_y37_x324_track445_len191	-2	118.631	1292.1	25
col5_row3_field01_out_frame306_y37_x324_track445_len191	-1	119.964	1313.94	56.6667
col5_row3_field01_out_frame307_y31_x502_track448_len289	-7	125.064	1398.61	33.3333
col5_row3_field01_out_frame307_y31_x502_track448_len289	-6	128.831	1462.27	11.6667
col5_row3_field01_out_frame307_y31_x502_track448_len289	-5	123.238	1368.1	31.6667
col5_row3_field01_out_frame307_y31_x502_track448_len289	-4	133.372	1540.27	35
col5_row3_field01_out_frame307_y31_x502_track448_len289	-3	132.876	1531.69	11.6667
col5_row3_field01_out_frame307_y31_x502_track448_len289	-2	141.498	1683.17	33.3333
col5_row3_field01_out_frame307_y31_x502_track448_len289	-1	135.311	1573.98	18.3333
col5_row3_field01_out_frame308_y486_x328_track451_len138	-3	89.0943	840.959	33.3333
col5_row3_field01_out_frame308_y486_x328_track451_len138	-2	95.3454	931	40
col5_row3_field01_out_frame308_y486_x328_track451_len138	-1	98.0509	970.907	11.6667
col5_row3_field01_out_frame317_y28_x571_track460_len396	-11	87.6961	821.24	31.6667
col5_row3_field01_out_frame317_y28_x571_track460_len396	-10	100.177	1002.65	108.333
col5_row3_field01_out_frame317_y28_x571_track460_len396	-9	107.803	1119.3	50
col5_row3_field01_out_frame317_y28_x571_track460_len396	-8	127.853	1445.66	35
col5_row3_field01_out_frame317_y28_x571_track460_len396	-7	122.841	1361.5	20
col5_row3_field01_out_frame317_y28_x571_track460_len396	-6	133.075	1535.12	6.66667
col5_row3_field01_out_frame317_y28_x571_track460_len396	-5	119.813	1311.46	5
col5_row3_field01_out_frame317_y28_x571_track460_len396	-4	112	1185.29	18.3333
col5_row3_field01_out_frame317_y28_x571_track460_len396	-3	120.249	1318.63	23.3333
col5_row3_field01_out_frame317_y28_x571_track460_len396	-2	122.62	1357.83	18.3333
col5_row3_field01_out_frame317_y28_x571_track460_len396	-1	123.601	1374.15	8.33333
col5_row3_field01_out_frame318_y34_x409_track463_len118	-4	113.822	1214.35	30
col5_row3_field01_out_frame318_y34_x409_track463_len118	-3	114.14	1219.43	20
col5_row3_field01_out_frame318_y34_x409_track463_len118	-2	118.716	1293.5	3.33333
col5_row3_field01_out_frame318_y34_x409_track463_len118	-1	114.187	1220.19	11.6667
col5_row3_field01_out_frame347_y36_x526_track483_len255	-5	131.256	1503.76	56.6667
col5_row3_field01_out_frame347_y36_x526_track483_len255	-4	138.527	1630.44	26.6667
col5_row3_field01_out_frame347_y36_x526_track483_len255	-3	130.52	1491.13	13.3333
col5_row3_field01_out_frame347_y36_x526_track483_len255	-2	138.171	1624.14	83.3333
col5_row3_field01_out_frame347_y36_x526_track483_len255	-1	139.361	1645.18	15
col5_row3_field01_out_frame359_y444_x820_track494_len189	-2	119.688	1309.41	10
col5_row3_field01_out_frame359_y444_x820_track494_len189	-1	113.462	1208.59	63.3333
col5_row3_field01_out_frame367_y512_x691_track502_len353	-4	114.927	1232.06	158.333
col5_row3_field01_out_frame367_y512_x691_track502_len353	-3	111.825	1182.52	8.33333
col5_row3_field01_out_frame367_y512_x691_track502_len353	-2	124.152	1383.34	40
col5_row3_field01_out_frame367_y512_x691_track502_len353	-1	115.652	1243.74	18.3333
col5_row3_field01_out_frame392_y24_x484_track527_len66	-1	94.0293	911.79	13.3333
col5_row3_field01_out_frame392_y33_x833_track526_len158	-3	128.096	1449.78	43.3333
col5_row3_field01_out_frame392_y33_x833_track526_len158	-2	133.543	1543.23	23.3333
col5_row3_field01_out_frame392_y33_x833_track526_len158	-1	135.081	1569.97	13.3333
col5_row3_field01_out_frame393_y857_x413_track529_len119	-1	105.872	1089.36	25
col5_row3_field01_out_frame409_y40_x747_track544_len165	-2	101.518	1022.85	80
col5_row3_field01_out_frame409_y40_x747_track544_len165	-1	113.165	1203.84	41.6667
col5_row3_field01_out_frame439_y72_x747_track557_len211	-2	88.4987	832.54	80
col5_row3_field01_out_frame439_y72_x747_track557_len211	-1	82.2053	745.332	30
col5_row3_field01_out_frame460_y740_x1250_track566_len260	-4	92.8804	895.13	40
col5_row3_field01_out_frame460_y740_x1250_track566_len260	-3	93.6946	906.926	8.33333
col5_row3_field01_out_frame460_y740_x1250_track566_len260	-2	74.1953	639.094	31.6667
col5_row3_field01_out_frame460_y740_x1250_track566_len260	-1	91.714	878.322	6.66667
col5_row3_field01_out_frame466_y605_x154_track568_len254	-6	86.1736	799.948	15
col5_row3_field01_out_frame466_y605_x154_track568_len254	-5	93.2489	900.462	28.3333
col5_row3_field01_out_frame466_y605_x154_track568_len254	-4	97.3244	960.136	6.66667
col5_row3_field01_out_frame466_y605_x154_track568_len254	-3	91.0375	868.622	20
col5_row3_field01_out_frame466_y605_x154_track568_len254	-2	107.362	1112.43	25
col5_row3_field01_out_frame466_y605_x154_track568_len254	-1	102.289	1034.52	58.3333
col5_row3_field01_out_frame469_y366_x1246_track574_len218	-4	88.7024	835.416	8.33333
col5_row3_field01_out_frame469_y366_x1246_track574_len218	-3	83.0943	757.456	5
col5_row3_field01_out_frame469_y366_x1246_track574_len218	-2	78.2281	691.902	33.3333
col5_row3_field01_out_frame469_y366_x1246_track574_len218	-1	88.2506	829.043	141.667
col5_row3_field01_out_frame474_y63_x34_track576_len246	-4	92.8048	894.037	51.6667
col5_row3_field01_out_frame474_y63_x34_track576_len246	-3	124.35	1386.65	26.6667
col5_row3_field01_out_frame474_y63_x34_track576_len246	-2	112.399	1191.64	45
col5_row3_field01_out_frame474_y63_x34_track576_len246	-1	128.79	1461.58	73.3333
col5_row3_field01_out_frame478_y814_x39_track579_len242	-3	114.407	1223.71	23.3333
col5_row3_field01_out_frame478_y814_x39_track579_len242	-2	130.527	1491.25	33.3333
col5_row3_field01_out_frame478_y814_x39_track579_len242	-1	132.698	1528.62	53.3333
col5_row3_field01_out_frame486_y122_x35_track584_len166	-2	89.785	850.757	95
col5_row3_field01_out_frame486_y122_x35_track584_len166	-1	82.4148	748.183	38.3333
col5_row3_field01_out_frame489_y43_x434_track587_len231	-7	110.575	1162.74	10
col5_row3_field01_out_frame489_y43_x434_track587_len231	-6	114.96	1232.6	11.6667
col5_row3_field01_out_frame489_y43_x434_track587_len231	-5	124.27	1385.31	25
col5_row3_field01_out_frame489_y43_x434_track587_len231	-4	129.155	1467.81	6.66667
col5_row3_field01_out_frame489_y43_x434_track587_len231	-3	138.182	1624.33	51.6667
col5_row3_field01_out_frame489_y43_x434_track587_len231	-2	136.699	1598.26	23.3333
col5_row3_field01_out_frame489_y43_x434_track587_len231	-1	163.109	2083.14	13.3333
col5_row3_field01_out_frame494_y32_x88_track593_len103	-1	113.024	1201.59	20
col5_row3_field01_out_frame495_y1042_x698_track595_len225	-4	112.587	1194.63	103.333
col5_row3_field01_out_frame495_y1042_x698_track595_len225	-3	121.668	1342.04	21.6667
col5_row3_field01_out_frame495_y1042_x698_track595_len225	-2	125.353	1403.47	6.66667
col5_row3_field01_out_frame495_y1042_x698_track595_len225	-1	146.01	1764.31	13.3333
col5_row3_field01_out_frame4_y38_x605_track57_len170	-4	77.1224	677.284	5
col5_row3_field01_out_frame4_y38_x605_track57_len170	-3	72.1968	613.447	11.6667
col5_row3_field01_out_frame4_y38_x605_track57_len170	-2	81.614	737.304	80
col5_row3_field01_out_frame4_y38_x605_track57_len170	-1	83.001	756.18	8.33333
col5_row3_field01_out_frame501_y472_x27_track600_len211	-5	81.7946	739.754	23.3333
col5_row3_field01_out_frame501_y472_x27_track600_len211	-4	86.5134	804.683	65
col5_row3_field01_out_frame501_y472_x27_track600_len211	-3	90.9699	867.654	8.33333
col5_row3_field01_out_frame501_y472_x27_track600_len211	-2	84.6137	778.325	38.3333
col5_row3_field01_out_frame501_y472_x27_track600_len211	-1	94.7281	921.974	28.3333
col5_row3_field01_out_frame50_y250_x203_track136_len74	-1	128.411	1455.13	35
col5_row3_field01_out_frame521_y174_x32_track631_len108	-1	107.732	1118.19	25
col5_row3_field01_out_frame540_y36_x511_track656_len132	-4	159.459	2013.59	20
col5_row3_field01_out_frame540_y36_x511_track656_len132	-3	157.308	1973.01	15
col5_row3_field01_out_frame540_y36_x511_track656_len132	-2	152.883	1890.33	26.6667
col5_row3_field01_out_frame540_y36_x511_track656_len132	-1	174.05	2296.21	6.66667
col5_row3_field01_out_frame543_y223_x34_track662_len177	-4	129.302	1470.31	16.6667
col5_row3_field01_out_frame543_y223_x34_track662_len177	-3	128.105	1449.94	56.6667
col5_row3_field01_out_frame543_y223_x34_track662_len177	-2	111.992	1185.18	51.6667
col5_row3_field01_out_frame543_y223_x34_track662_len177	-1	112.234	1189.02	11.6667
col5_row3_field01_out_frame560_y1037_x765_track687_len107	-1	110.366	1159.46	50
col5_row3_field01_out_frame570_y1045_x930_track702_len150	-2	90.4395	860.076	73.3333
col5_row3_field01_out_frame570_y1045_x930_track702_len150	-1	105.069	1077	6.66667
col5_row3_field01_out_frame570_y1051_x306_track703_len150	-2	85.5501	791.282	18.3333
col5_row3_field01_out_frame570_y1051_x306_track703_len150	-1	103.017	1045.6	83.3333
col5_row3_field01_out_frame573_y646_x529_track710_len147	-2	83.1446	758.143	151.667
col5_row3_field01_out_frame573_y646_x529_track710_len147	-1	83.4116	761.798	8.33333
col5_row3_field01_out_frame575_y901_x340_track716_len145	-3	96.3146	945.232	23.3333
col5_row3_field01_out_frame575_y901_x340_track716_len145	-2	108.089	1123.75	11.6667
col5_row3_field01_out_frame575_y901_x340_track716_len145	-1	117.684	1276.66	31.6667
col5_row3_field01_out_frame579_y880_x88_track723_len141	-3	108.361	1128	18.3333
col5_row3_field01_out_frame579_y880_x88_track723_len141	-2	122.837	1361.43	66.6667
col5_row3_field01_out_frame579_y880_x88_track723_len141	-1	134.786	1564.83	46.6667
col5_row3_field01_out_frame583_y991_x204_track730_len137	-2	80.2915	719.456	111.667
col5_row3_field01_out_frame583_y991_x204_track730_len137	-1	84.0741	770.892	8.33333
col5_row3_field01_out_frame58_y579_x1249_track149_len106	-1	102.428	1036.64	21.6667
col5_row3_field01_out_frame592_y133_x1246_track744_len128	-1	115.075	1234.44	81.6667
col5_row3_field01_out_frame608_y883_x34_track759_len112	-2	115.489	1241.11	35
col5_row3_field01_out_frame608_y883_x34_track759_len112	-1	128.911	1463.63	5
col5_row3_field01_out_frame609_y205_x1249_track761_len75	-1	137.147	1606.13	21.6667
col5_row3_field01_out_frame627_y155_x1242_track793_len71	-2	195.769	2739.14	3.33333
col5_row3_field01_out_frame627_y155_x1242_track793_len71	-1	177.45	2363.81	18.3333
col5_row3_field01_out_frame634_y427_x1249_track804_len86	-2	88.2213	828.629	15
col5_row3_field01_out_frame634_y427_x1249_track804_len86	-1	92.7521	893.276	5
col5_row3_field01_out_frame635_y1045_x785_track805_len85	-1	105.203	1079.05	11.6667
col5_row3_field01_out_frame656_y30_x1133_track841_len64	-1	104.121	1062.45	31.6667
col5_row3_field01_out_frame665_y1051_x896_track859_len55	-1	101.78	1026.82	30
col5_row3_field01_out_frame70_y640_x206_track170_len278	-7	144.844	1743.21	6.66667
col5_row3_field01_out_frame70_y640_x206_track170_len278	-6	144.217	1731.91	23.3333
col5_row3_field01_out_frame70_y640_x206_track170_len278	-5	137.817	1617.9	15
col5_row3_field01_out_frame70_y640_x206_track170_len278	-4	156.725	1962.04	10
col5_row3_field01_out_frame70_y640_x206_track170_len278	-3	150.172	1840.27	16.6667
col5_row3_field01_out_frame70_y640_x206_track170_len278	-2	160.745	2038.02	5
col5_row3_field01_out_frame70_y640_x206_track170_len278	-1	145.505	1755.15	5
col5_row3_field01_out_frame7_y1024_x379_track66_len77	-1	132.57	1526.39	23.3333
col5_row3_field01_out_frame83_y32_x496_track189_len166	-1	177.853	2371.87	3.33333
col5_row3_field01_out_frame85_y565_x858_track196_len126	-3	97.2378	958.854	11.6667
col5_row3_field01_out_frame85_y565_x858_track196_len126	-2	85.4955	790.523	46.6667
col5_row3_field01_out_frame85_y565_x858_track196_len126	-1	93.0943	898.224	10
col5_row3_field01_out_frame9_y565_x602_track68_len145	-3	109.572	1146.96	3.33333
col5_row3_field01_out_frame9_y565_x602_track68_len145	-2	116.08	1250.65	11.6667
col5_row3_field01_out_frame9_y565_x602_track68_len145	-1	128.855	1462.7	36.6667
col5_row3_field02_out_frame0_y274_x850_track4_len65	-1	104.967	1075.43	26.6667
col5_row3_field02_out_frame0_y283_x359_track37_len65	-1	93.7052	907.081	35
col5_row3_field02_out_frame0_y320_x259_track12_len216	-6	91.9267	881.378	43.3333
col5_row3_field02_out_frame0_y320_x259_track12_len216	-5	91.3431	872.999	16.6667
col5_row3_field02_out_frame0_y320_x259_track12_len216	-4	94.8062	923.114	63.3333
col5_row3_field02_out_frame0_y320_x259_track12_len216	-3	99.3675	990.527	31.6667
col5_row3_field02_out_frame0_y320_x259_track12_len216	-2	100.923	1013.87	13.3333
col5_row3_field02_out_frame0_y320_x259_track12_len216	-1	112.556	1194.13	21.6667
col5_row3_field02_out_frame0_y392_x381_track27_len108	-1	106.761	1103.11	38.3333
col5_row3_field02_out_frame0_y431_x790_track16_len213	-4	115.816	1246.38	5
col5_row3_field02_out_frame0_y431_x790_track16_len213	-3	129.165	1467.96	15
col5_row3_field02_out_frame0_y431_x790_track16_len213	-2	137.246	1607.87	5
col5_row3_field02_out_frame0_y431_x790_track16_len213	-1	135.484	1577	31.6667
col5_row3_field02_out_frame0_y459_x1075_track28_len261	-8	106.656	1101.48	5
col5_row3_field02_out_frame0_y459_x1075_track28_len261	-7	108.184	1125.23	6.66667
col5_row3_field02_out_frame0_y459_x1075_track28_len261	-6	110.208	1156.97	11.6667
col5_row3_field02_out_frame0_y459_x1075_track28_len261	-5	98.4442	976.753	5
col5_row3_field02_out_frame0_y459_x1075_track28_len261	-4	104.043	1061.25	10
col5_row3_field02_out_frame0_y459_x1075_track28_len261	-3	117.96	1281.15	11.6667
col5_row3_field02_out_frame0_y459_x1075_track28_len261	-2	112.978	1200.85	6.66667
col5_row3_field02_out_frame0_y459_x1075_track28_len261	-1	114.792	1229.89	30
col5_row3_field02_out_frame0_y491_x230_track13_len328	-9	160.545	2034.2	58.3333
col5_row3_field02_out_frame0_y491_x230_track13_len328	-8	152.658	1886.17	23.3333
col5_row3_field02_out_frame0_y491_x230_track13_len328	-7	159.782	2019.72	78.3333
col5_row3_field02_out_frame0_y491_x230_track13_len328	-6	150.992	1855.37	11.6667
col5_row3_field02_out_frame0_y491_x230_track13_len328	-5	164.488	2109.61	30
col5_row3_field02_out_frame0_y491_x230_track13_len328	-4	159.508	2014.52	25
col5_row3_field02_out_frame0_y491_x230_track13_len328	-3	169.954	2215.64	23.3333
col5_row3_field02_out_frame0_y491_x230_track13_len328	-2	172.336	2262.36	6.66667
col5_row3_field02_out_frame0_y491_x230_track13_len328	-1	172.456	2264.74	10
col5_row3_field02_out_frame0_y497_x923_track8_len324	-7	131.346	1505.31	8.33333
col5_row3_field02_out_frame0_y497_x923_track8_len324	-6	123.576	1373.73	5
col5_row3_field02_out_frame0_y497_x923_track8_len324	-5	130.106	1484.04	13.3333
col5_row3_field02_out_frame0_y497_x923_track8_len324	-4	142.503	1701.12	15
col5_row3_field02_out_frame0_y497_x923_track8_len324	-3	144.604	1738.89	13.3333
col5_row3_field02_out_frame0_y497_x923_track8_len324	-2	140.668	1668.37	3.33333
col5_row3_field02_out_frame0_y497_x923_track8_len324	-1	159.382	2012.14	16.6667
col5_row3_field02_out_frame0_y502_x587_track21_len169	-4	112.642	1195.51	31.6667
col5_row3_field02_out_frame0_y502_x587_track21_len169	-3	106.105	1092.96	8.33333
col5_row3_field02_out_frame0_y502_x587_track21_len169	-2	113.99	1217.03	25
col5_row3_field02_out_frame0_y502_x587_track21_len169	-1	120.969	1330.49	63.3333
col5_row3_field02_out_frame0_y525_x736_track25_len152	-1	110.803	1166.34	43.3333
col5_row3_field02_out_frame0_y593_x494_track3_len100	-3	119.439	1305.33	13.3333
col5_row3_field02_out_frame0_y593_x494_track3_len100	-2	134.021	1551.53	46.6667
col5_row3_field02_out_frame0_y593_x494_track3_len100	-1	127.363	1437.35	46.6667
col5_row3_field02_out_frame0_y647_x724_track19_len67	-1	125.461	1405.28	25
col5_row3_field02_out_frame0_y660_x1055_track9_len105	-2	115.864	1247.16	58.3333
col5_row3_field02_out_frame0_y660_x1055_track9_len105	-1	115.913	1247.95	28.3333
col5_row3_field02_out_frame0_y734_x382_track20_len93	-2	81.6428	737.695	30
col5_row3_field02_out_frame0_y734_x382_track20_len93	-1	86.7024	807.322	15
col5_row3_field02_out_frame0_y796_x1138_track6_len143	-4	122.316	1352.78	5
col5_row3_field02_out_frame0_y796_x1138_track6_len143	-3	139.421	1646.24	48.3333
col5_row3_field02_out_frame0_y796_x1138_track6_len143	-2	135.785	1582.27	95
col5_row3_field02_out_frame0_y796_x1138_track6_len143	-1	120.867	1328.81	8.33333
col5_row3_field02_out_frame0_y823_x359_track30_len551	-14	111.482	1177.08	15
col5_row3_field02_out_frame0_y823_x359_track30_len551	-13	108.998	1137.96	33.3333
col5_row3_field02_out_frame0_y823_x359_track30_len551	-12	115.569	1242.41	33.3333
col5_row3_field02_out_frame0_y823_x359_track30_len551	-11	130.971	1498.86	83.3333
col5_row3_field02_out_frame0_y823_x359_track30_len551	-10	135.24	1572.75	5
col5_row3_field02_out_frame0_y823_x359_track30_len551	-9	138.79	1635.07	6.66667
col5_row3_field02_out_frame0_y823_x359_track30_len551	-8	135.302	1573.83	5
col5_row3_field02_out_frame0_y823_x359_track30_len551	-7	130.59	1492.33	3.33333
col5_row3_field02_out_frame0_y823_x359_track30_len551	-6	136.87	1601.26	8.33333
col5_row3_field02_out_frame0_y823_x359_track30_len551	-5	146.795	1778.56	5
col5_row3_field02_out_frame0_y823_x359_track30_len551	-4	149.965	1836.48	73.3333
col5_row3_field02_out_frame0_y823_x359_track30_len551	-3	152.596	1885.02	5
col5_row3_field02_out_frame0_y823_x359_track30_len551	-2	154.548	1921.3	6.66667
col5_row3_field02_out_frame0_y823_x359_track30_len551	-1	150.722	1850.4	6.66667
col5_row3_field02_out_frame0_y945_x402_track32_len180	-1	117.268	1269.91	28.3333
col5_row3_field02_out_frame106_y312_x33_track239_len88	-4	94.3268	916.12	6.66667
col5_row3_field02_out_frame106_y312_x33_track239_len88	-3	82.3712	747.589	13.3333
col5_row3_field02_out_frame106_y312_x33_track239_len88	-2	85.7304	793.784	3.33333
col5_row3_field02_out_frame106_y312_x33_track239_len88	-1	90.4632	860.415	28.3333
col5_row3_field02_out_frame10_y645_x1245_track83_len96	-3	132.076	1517.88	11.6667
col5_row3_field02_out_frame10_y645_x1245_track83_len96	-2	125.551	1406.8	3.33333
col5_row3_field02_out_frame10_y645_x1245_track83_len96	-1	133.921	1549.8	16.6667
col5_row3_field02_out_frame113_y1033_x737_track247_len72	-2	120.497	1322.71	15
col5_row3_field02_out_frame113_y1033_x737_track247_len72	-1	111.85	1182.92	10
col5_row3_field02_out_frame122_y1042_x119_track257_len202	-4	151.282	1860.72	3.33333
col5_row3_field02_out_frame122_y1042_x119_track257_len202	-3	138.833	1635.83	10
col5_row3_field02_out_frame122_y1042_x119_track257_len202	-2	141.15	1676.95	25
col5_row3_field02_out_frame122_y1042_x119_track257_len202	-1	132.412	1523.68	28.3333
col5_row3_field02_out_frame13_y1046_x276_track93_len267	-7	119.117	1300.05	20
col5_row3_field02_out_frame13_y1046_x276_track93_len267	-6	129.059	1466.16	28.3333
col5_row3_field02_out_frame13_y1046_x276_track93_len267	-5	140.295	1661.73	21.6667
col5_row3_field02_out_frame13_y1046_x276_track93_len267	-4	135.958	1585.28	31.6667
col5_row3_field02_out_frame13_y1046_x276_track93_len267	-3	137.029	1604.05	28.3333
col5_row3_field02_out_frame13_y1046_x276_track93_len267	-2	148.638	1812.16	10
col5_row3_field02_out_frame13_y1046_x276_track93_len267	-1	142.612	1703.07	5
col5_row3_field02_out_frame13_y605_x37_track94_len124	-1	107.988	1122.19	73.3333
col5_row3_field02_out_frame13_y651_x199_track95_len158	-1	104.564	1069.23	141.667
col5_row3_field02_out_frame161_y778_x75_track279_len85	-1	142.081	1693.57	58.3333
col5_row3_field02_out_frame171_y1047_x542_track290_len86	-1	120.693	1325.93	36.6667
col5_row3_field02_out_frame185_y502_x875_track310_len99	-1	146.552	1774.14	106.667
col5_row3_field02_out_frame194_y1042_x157_track320_len170	-5	122.061	1348.54	18.3333
col5_row3_field02_out_frame194_y1042_x157_track320_len170	-4	125.831	1411.51	3.33333
col5_row3_field02_out_frame194_y1042_x157_track320_len170	-3	116.435	1256.39	25
col5_row3_field02_out_frame194_y1042_x157_track320_len170	-2	125.178	1400.53	15
col5_row3_field02_out_frame194_y1042_x157_track320_len170	-1	125.985	1414.09	11.6667
col5_row3_field02_out_frame199_y109_x27_track330_len66	-1	78.5769	696.534	66.6667
col5_row3_field02_out_frame241_y1046_x647_track388_len121	-1	167.641	2170.56	100
col5_row3_field02_out_frame255_y876_x26_track398_len57	-1	89.6262	848.501	15
col5_row3_field02_out_frame256_y380_x1244_track400_len112	-1	110.163	1156.25	86.6667
col5_row3_field02_out_frame282_y1045_x682_track432_len104	-1	118.905	1296.58	21.6667
col5_row3_field02_out_frame285_y634_x140_track436_len156	-5	88.9885	839.462	35
col5_row3_field02_out_frame285_y634_x140_track436_len156	-4	89.4349	845.786	16.6667
col5_row3_field02_out_frame285_y634_x140_track436_len156	-3	89.424	845.631	15
col5_row3_field02_out_frame285_y634_x140_track436_len156	-2	99.214	988.233	6.66667
col5_row3_field02_out_frame285_y634_x140_track436_len156	-1	94.5562	919.464	5
col5_row3_field02_out_frame285_y705_x715_track434_len176	-3	107.581	1115.85	41.6667
col5_row3_field02_out_frame285_y705_x715_track434_len176	-2	115.712	1244.7	31.6667
col5_row3_field02_out_frame285_y705_x715_track434_len176	-1	118.22	1285.39	11.6667
col5_row3_field02_out_frame289_y32_x882_track443_len141	-3	111.627	1179.38	15
col5_row3_field02_out_frame289_y32_x882_track443_len141	-2	114.89	1231.48	3.33333
col5_row3_field02_out_frame289_y32_x882_track443_len141	-1	130.341	1488.07	10
col5_row3_field02_out_frame28_y203_x45_track126_len392	-5	102.633	1039.75	105
col5_row3_field02_out_frame28_y203_x45_track126_len392	-4	105.979	1091.01	53.3333
col5_row3_field02_out_frame28_y203_x45_track126_len392	-3	111.273	1173.77	86.6667
col5_row3_field02_out_frame28_y203_x45_track126_len392	-2	110.353	1159.25	20
col5_row3_field02_out_frame28_y203_x45_track126_len392	-1	115.886	1247.51	10
col5_row3_field02_out_frame304_y448_x1244_track463_len102	-2	110.925	1168.27	3.33333
col5_row3_field02_out_frame304_y448_x1244_track463_len102	-1	104.972	1075.5	18.3333
col5_row3_field02_out_frame314_y26_x280_track477_len254	-7	102.544	1038.4	13.3333
col5_row3_field02_out_frame314_y26_x280_track477_len254	-6	95.6215	935.046	3.33333
col5_row3_field02_out_frame314_y26_x280_track477_len254	-5	89.5095	846.845	23.3333
col5_row3_field02_out_frame314_y26_x280_track477_len254	-4	86.6382	806.426	40
col5_row3_field02_out_frame314_y26_x280_track477_len254	-3	105.336	1081.1	23.3333
col5_row3_field02_out_frame314_y26_x280_track477_len254	-2	115.563	1242.31	63.3333
col5_row3_field02_out_frame314_y26_x280_track477_len254	-1	102.037	1030.71	20
col5_row3_field02_out_frame316_y30_x894_track479_len218	-3	116.21	1252.75	53.3333
col5_row3_field02_out_frame316_y30_x894_track479_len218	-2	111.006	1169.56	6.66667
col5_row3_field02_out_frame316_y30_x894_track479_len218	-1	119.133	1300.31	11.6667
col5_row3_field02_out_frame322_y32_x820_track488_len246	-2	146.523	1773.62	3.33333
col5_row3_field02_out_frame322_y32_x820_track488_len246	-1	140.721	1669.32	23.3333
col5_row3_field02_out_frame323_y525_x1230_track490_len159	-2	79.231	705.249	68.3333
col5_row3_field02_out_frame323_y525_x1230_track490_len159	-1	86.5632	805.378	71.6667
col5_row3_field02_out_frame327_y1039_x524_track494_len103	-1	141.21	1678.02	21.6667
col5_row3_field02_out_frame32_y188_x312_track131_len253	-4	126.727	1426.61	96.6667
col5_row3_field02_out_frame32_y188_x312_track131_len253	-3	119.263	1302.44	15
col5_row3_field02_out_frame32_y188_x312_track131_len253	-2	131.43	1506.75	3.33333
col5_row3_field02_out_frame32_y188_x312_track131_len253	-1	133.403	1540.8	11.6667
col5_row3_field02_out_frame330_y495_x1158_track497_len252	-1	97.1229	957.155	203.333
col5_row3_field02_out_frame342_y1042_x562_track513_len107	-1	142.006	1692.23	41.6667
col5_row3_field02_out_frame352_y981_x273_track531_len142	-1	90.8859	866.452	8.33333
col5_row3_field02_out_frame358_y67_x532_track542_len301	-5	94.5834	919.861	6.66667
col5_row3_field02_out_frame358_y67_x532_track542_len301	-4	108.819	1135.16	26.6667
col5_row3_field02_out_frame358_y67_x532_track542_len301	-3	107.594	1116.04	15
col5_row3_field02_out_frame358_y67_x532_track542_len301	-2	115.006	1233.34	85
col5_row3_field02_out_frame358_y67_x532_track542_len301	-1	111.433	1176.3	30
col5_row3_field02_out_frame364_y196_x674_track553_len112	-2	105.096	1077.41	31.6667
col5_row3_field02_out_frame364_y196_x674_track553_len112	-1	112.648	1195.6	45
col5_row3_field02_out_frame375_y30_x181_track577_len157	-5	167.259	2163.14	28.3333
col5_row3_field02_out_frame375_y30_x181_track577_len157	-4	192.722	2675.45	16.6667
col5_row3_field02_out_frame375_y30_x181_track577_len157	-3	203.868	2910.88	8.33333
col5_row3_field02_out_frame375_y30_x181_track577_len157	-2	192.946	2680.11	3.33333
col5_row3_field02_out_frame375_y30_x181_track577_len157	-1	200.268	2834.12	15
col5_row3_field02_out_frame375_y31_x919_track576_len150	-4	118.615	1291.84	5
col5_row3_field02_out_frame375_y31_x919_track576_len150	-3	122.897	1362.43	28.3333
col5_row3_field02_out_frame375_y31_x919_track576_len150	-2	119.387	1304.47	68.3333
col5_row3_field02_out_frame375_y31_x919_track576_len150	-1	123.867	1378.59	18.3333
col5_row3_field02_out_frame382_y214_x711_track586_len229	-2	106.594	1100.52	86.6667
col5_row3_field02_out_frame382_y214_x711_track586_len229	-1	108.207	1125.6	33.3333
col5_row3_field02_out_frame385_y1048_x770_track591_len334	-7	95.8847	938.911	11.6667
col5_row3_field02_out_frame385_y1048_x770_track591_len334	-6	118.143	1284.14	31.6667
col5_row3_field02_out_frame385_y1048_x770_track591_len334	-5	120.939	1330	88.3333
col5_row3_field02_out_frame385_y1048_x770_track591_len334	-4	122.896	1362.41	18.3333
col5_row3_field02_out_frame385_y1048_x770_track591_len334	-3	118.29	1286.54	13.3333
col5_row3_field02_out_frame385_y1048_x770_track591_len334	-2	119.787	1311.04	18.3333
col5_row3_field02_out_frame385_y1048_x770_track591_len334	-1	127.013	1431.44	15
col5_row3_field02_out_frame390_y1049_x249_track600_len282	-7	84.6386	778.669	16.6667
col5_row3_field02_out_frame390_y1049_x249_track600_len282	-6	90.354	858.858	33.3333
col5_row3_field02_out_frame390_y1049_x249_track600_len282	-5	91.0414	868.677	10
col5_row3_field02_out_frame390_y1049_x249_track600_len282	-4	95.3182	930.602	40
col5_row3_field02_out_frame390_y1049_x249_track600_len282	-3	104.175	1063.28	10
col5_row3_field02_out_frame390_y1049_x249_track600_len282	-2	100.637	1009.57	25
col5_row3_field02_out_frame390_y1049_x249_track600_len282	-1	111.829	1182.58	13.3333
col5_row3_field02_out_frame3_y153_x202_track56_len199	-4	107.547	1115.32	118.333
col5_row3_field02_out_frame3_y153_x202_track56_len199	-3	119.736	1310.2	18.3333
col5_row3_field02_out_frame3_y153_x202_track56_len199	-2	125.24	1401.57	10
col5_row3_field02_out_frame3_y153_x202_track56_len199	-1	130.147	1484.74	3.33333
col5_row3_field02_out_frame40_y30_x74_track142_len115	-3	121.551	1340.09	6.66667
col5_row3_field02_out_frame40_y30_x74_track142_len115	-2	131.902	1514.87	30
col5_row3_field02_out_frame40_y30_x74_track142_len115	-1	140.003	1656.56	6.66667
col5_row3_field02_out_frame422_y27_x91_track639_len92	-3	138.417	1628.48	13.3333
col5_row3_field02_out_frame422_y27_x91_track639_len92	-2	140.898	1672.47	28.3333
col5_row3_field02_out_frame422_y27_x91_track639_len92	-1	144.688	1740.4	40
col5_row3_field02_out_frame429_y1047_x682_track650_len291	-4	96.9605	954.756	8.33333
col5_row3_field02_out_frame429_y1047_x682_track650_len291	-3	89.0378	840.159	30
col5_row3_field02_out_frame429_y1047_x682_track650_len291	-2	95.5546	934.066	25
col5_row3_field02_out_frame429_y1047_x682_track650_len291	-1	97.828	967.597	48.3333
col5_row3_field02_out_frame432_y1053_x777_track657_len93	-2	84.3307	774.424	3.33333
col5_row3_field02_out_frame432_y1053_x777_track657_len93	-1	92.1589	884.721	23.3333
col5_row3_field02_out_frame44_y797_x28_track147_len73	-1	114.427	1224.03	46.6667
col5_row3_field02_out_frame46_y535_x296_track150_len157	-1	94.3207	916.031	35
col5_row3_field02_out_frame482_y875_x37_track718_len71	-3	112.931	1200.1	3.33333
col5_row3_field02_out_frame482_y875_x37_track718_len71	-2	126.655	1425.4	5
col5_row3_field02_out_frame482_y875_x37_track718_len71	-1	162.165	2065.07	13.3333
col5_row3_field02_out_frame492_y549_x38_track735_len58	-2	154.116	1913.26	6.66667
col5_row3_field02_out_frame492_y549_x38_track735_len58	-1	153.338	1898.79	11.6667
col5_row3_field02_out_frame494_y415_x706_track738_len133	-6	87.6718	820.899	15
col5_row3_field02_out_frame494_y415_x706_track738_len133	-5	83.1177	757.775	26.6667
col5_row3_field02_out_frame494_y415_x706_track738_len133	-4	97.7371	966.25	21.6667
col5_row3_field02_out_frame494_y415_x706_track738_len133	-3	80.2283	718.607	11.6667
col5_row3_field02_out_frame494_y415_x706_track738_len133	-2	93.2537	900.532	20
col5_row3_field02_out_frame494_y415_x706_track738_len133	-1	101.64	1024.7	6.66667
col5_row3_field02_out_frame506_y1043_x557_track753_len214	-5	112.738	1197.04	13.3333
col5_row3_field02_out_frame506_y1043_x557_track753_len214	-4	114.929	1232.1	30
col5_row3_field02_out_frame506_y1043_x557_track753_len214	-3	117.359	1271.37	8.33333
col5_row3_field02_out_frame506_y1043_x557_track753_len214	-2	118.133	1283.98	28.3333
col5_row3_field02_out_frame506_y1043_x557_track753_len214	-1	128.786	1461.52	80
col5_row3_field02_out_frame523_y270_x1237_track770_len197	-4	116.749	1261.48	5
col5_row3_field02_out_frame523_y270_x1237_track770_len197	-3	116.156	1251.88	31.6667
col5_row3_field02_out_frame523_y270_x1237_track770_len197	-2	113.296	1205.92	115
col5_row3_field02_out_frame523_y270_x1237_track770_len197	-1	111.326	1174.62	15
col5_row3_field02_out_frame533_y824_x35_track785_len139	-1	93.0476	897.548	5
col5_row3_field02_out_frame539_y815_x270_track790_len181	-6	103.801	1057.56	28.3333
col5_row3_field02_out_frame539_y815_x270_track790_len181	-5	114.634	1227.35	8.33333
col5_row3_field02_out_frame539_y815_x270_track790_len181	-4	97.1323	957.294	28.3333
col5_row3_field02_out_frame539_y815_x270_track790_len181	-3	103.811	1057.71	58.3333
col5_row3_field02_out_frame539_y815_x270_track790_len181	-2	104.463	1067.68	5
col5_row3_field02_out_frame539_y815_x270_track790_len181	-1	102.095	1031.59	13.3333
col5_row3_field02_out_frame548_y282_x792_track796_len172	-3	101.77	1026.67	11.6667
col5_row3_field02_out_frame548_y282_x792_track796_len172	-2	89.6048	848.197	40
col5_row3_field02_out_frame548_y282_x792_track796_len172	-1	125.697	1409.26	25
col5_row3_field02_out_frame557_y101_x1240_track805_len163	-1	108.89	1136.28	115
col5_row3_field02_out_frame557_y26_x900_track806_len163	-4	94.1159	913.05	21.6667
col5_row3_field02_out_frame557_y26_x900_track806_len163	-3	86.9668	811.017	15
col5_row3_field02_out_frame557_y26_x900_track806_len163	-2	87.1743	813.922	63.3333
col5_row3_field02_out_frame557_y26_x900_track806_len163	-1	94.5645	919.586	43.3333
col5_row3_field02_out_frame55_y442_x312_track166_len130	-2	126.443	1421.81	15
col5_row3_field02_out_frame55_y442_x312_track166_len130	-1	135.27	1573.26	33.3333
col5_row3_field02_out_frame590_y1011_x915_track834_len130	-1	84.1985	772.604	25
col5_row3_field02_out_frame592_y519_x502_track841_len128	-1	87.5966	819.844	3.33333
col5_row3_field02_out_frame595_y738_x248_track843_len125	-3	81.1814	731.451	5
col5_row3_field02_out_frame595_y738_x248_track843_len125	-2	80.4832	722.034	50
col5_row3_field02_out_frame595_y738_x248_track843_len125	-1	82.6978	752.039	6.66667
col5_row3_field02_out_frame596_y776_x156_track845_len124	-2	139.775	1652.51	11.6667
col5_row3_field02_out_frame596_y776_x156_track845_len124	-1	119.579	1307.63	5
col5_row3_field02_out_frame613_y34_x1091_track865_len107	-2	93.3035	901.254	36.6667
col5_row3_field02_out_frame613_y34_x1091_track865_len107	-1	108.592	1131.61	20
col5_row3_field02_out_frame61_y766_x422_track179_len182	-3	95.8945	939.055	28.3333
col5_row3_field02_out_frame61_y766_x422_track179_len182	-2	92.9399	895.991	65
col5_row3_field02_out_frame61_y766_x422_track179_len182	-1	96.9667	954.848	5
col5_row3_field02_out_frame623_y783_x1114_track880_len97	-2	132.391	1523.31	8.33333
col5_row3_field02_out_frame623_y783_x1114_track880_len97	-1	139.436	1646.5	8.33333
col5_row3_field02_out_frame625_y1048_x117_track882_len95	-2	88.2704	829.321	28.3333
col5_row3_field02_out_frame625_y1048_x117_track882_len95	-1	83.4792	762.725	20
col5_row3_field02_out_frame626_y40_x763_track883_len72	-2	129.946	1481.31	8.33333
col5_row3_field02_out_frame626_y40_x763_track883_len72	-1	128.716	1460.32	40
col5_row3_field02_out_frame640_y30_x791_track908_len55	-1	122.27	1352.01	5
col5_row3_field02_out_frame642_y1047_x1069_track912_len53	-1	122.962	1363.5	3.33333
col5_row3_field02_out_frame647_y1047_x165_track917_len73	-1	91.9523	881.747	11.6667
col5_row3_field02_out_frame66_y337_x32_track187_len82	-3	110.855	1167.16	8.33333
col5_row3_field02_out_frame66_y337_x32_track187_len82	-2	107.116	1108.61	11.6667
col5_row3_field02_out_frame66_y337_x32_track187_len82	-1	113.673	1211.95	8.33333
col5_row3_field02_out_frame6_y924_x48_track65_len96	-1	173.918	2293.6	10
col5_row3_field02_out_frame74_y337_x981_track203_len514	-9	107.327	1111.89	293.333
col5_row3_field02_out_frame74_y337_x981_track203_len514	-8	116.313	1254.42	15
col5_row3_field02_out_frame74_y337_x981_track203_len514	-7	117.564	1274.71	8.33333
col5_row3_field02_out_frame74_y337_x981_track203_len514	-6	118.961	1297.5	6.66667
col5_row3_field02_out_frame74_y337_x981_track203_len514	-5	113.913	1215.8	15
col5_row3_field02_out_frame74_y337_x981_track203_len514	-4	117.057	1266.47	23.3333
col5_row3_field02_out_frame74_y337_x981_track203_len514	-3	121.626	1341.35	53.3333
col5_row3_field02_out_frame74_y337_x981_track203_len514	-2	128.285	1453	8.33333
col5_row3_field02_out_frame74_y337_x981_track203_len514	-1	128.363	1454.31	51.6667
col5_row3_field02_out_frame79_y436_x987_track209_len469	-5	85.864	795.64	188.333
col5_row3_field02_out_frame79_y436_x987_track209_len469	-4	96.0934	941.977	108.333
col5_row3_field02_out_frame79_y436_x987_track209_len469	-3	92.029	882.85	33.3333
col5_row3_field02_out_frame79_y436_x987_track209_len469	-2	101.429	1021.51	161.667
col5_row3_field02_out_frame79_y436_x987_track209_len469	-1	117.516	1273.93	30
col5_row3_field02_out_frame82_y332_x387_track216_len354	-6	129.175	1468.14	5
col5_row3_field02_out_frame82_y332_x387_track216_len354	-5	137.029	1604.05	3.33333
col5_row3_field02_out_frame82_y332_x387_track216_len354	-4	130.935	1498.25	30
col5_row3_field02_out_frame82_y332_x387_track216_len354	-3	130.256	1486.6	10
col5_row3_field02_out_frame82_y332_x387_track216_len354	-2	128.647	1459.14	53.3333
col5_row3_field02_out_frame82_y332_x387_track216_len354	-1	133.207	1537.42	18.3333
col5_row3_field02_out_frame84_y37_x965_track217_len173	-2	161.152	2045.75	190
col5_row3_field02_out_frame84_y37_x965_track217_len173	-1	166.807	2154.37	6.66667
col5_row3_field02_out_frame92_y360_x46_track228_len90	-1	98.9574	984.401	23.3333
col5_row3_field02_out_frame94_y247_x243_track231_len163	-2	123.739	1376.44	45
col5_row3_field02_out_frame94_y247_x243_track231_len163	-1	124.274	1385.38	21.6667
col5_row3_field03_out_frame0_y100_x309_track12_len87	-2	113.691	1212.25	33.3333
col5_row3_field03_out_frame0_y100_x309_track12_len87	-1	124.089	1382.3	5
col5_row3_field03_out_frame0_y234_x781_track31_len183	-3	101.845	1027.8	56.6667
col5_row3_field03_out_frame0_y234_x781_track31_len183	-2	106.844	1104.4	35
col5_row3_field03_out_frame0_y234_x781_track31_len183	-1	107.03	1107.28	61.6667
col5_row3_field03_out_frame0_y332_x1076_track21_len164	-3	118.379	1287.99	61.6667
col5_row3_field03_out_frame0_y332_x1076_track21_len164	-2	120.191	1317.67	15
col5_row3_field03_out_frame0_y332_x1076_track21_len164	-1	131.99	1516.39	71.6667
col5_row3_field03_out_frame0_y345_x638_track2_len226	-2	125.999	1414.33	81.6667
col5_row3_field03_out_frame0_y345_x638_track2_len226	-1	131.362	1505.57	25
col5_row3_field03_out_frame0_y38_x1193_track4_len261	-6	132.776	1529.96	11.6667
col5_row3_field03_out_frame0_y38_x1193_track4_len261	-5	128.351	1454.11	3.33333
col5_row3_field03_out_frame0_y38_x1193_track4_len261	-4	137.962	1620.46	10
col5_row3_field03_out_frame0_y38_x1193_track4_len261	-3	141.004	1674.35	101.667
col5_row3_field03_out_frame0_y38_x1193_track4_len261	-2	146.068	1765.36	33.3333
col5_row3_field03_out_frame0_y38_x1193_track4_len261	-1	138.685	1633.22	6.66667
col5_row3_field03_out_frame0_y440_x835_track22_len193	-3	118.199	1285.05	28.3333
col5_row3_field03_out_frame0_y440_x835_track22_len193	-2	118.322	1287.06	61.6667
col5_row3_field03_out_frame0_y440_x835_track22_len193	-1	117.911	1280.36	6.66667
col5_row3_field03_out_frame0_y445_x593_track27_len266	-5	90.068	854.783	56.6667
col5_row3_field03_out_frame0_y445_x593_track27_len266	-4	102.657	1040.12	50
col5_row3_field03_out_frame0_y445_x593_track27_len266	-3	109.897	1152.07	56.6667
col5_row3_field03_out_frame0_y445_x593_track27_len266	-2	107.958	1121.72	83.3333
col5_row3_field03_out_frame0_y445_x593_track27_len266	-1	115.761	1245.5	20
col5_row3_field03_out_frame0_y448_x1226_track13_len147	-2	155.857	1945.76	30
col5_row3_field03_out_frame0_y448_x1226_track13_len147	-1	136.494	1594.67	18.3333
col5_row3_field03_out_frame0_y526_x975_track6_len173	-2	120.307	1319.57	76.6667
col5_row3_field03_out_frame0_y526_x975_track6_len173	-1	108.409	1128.74	11.6667
col5_row3_field03_out_frame0_y553_x663_track11_len69	-2	136.799	1600.01	23.3333
col5_row3_field03_out_frame0_y553_x663_track11_len69	-1	137.649	1614.96	16.6667
col5_row3_field03_out_frame0_y555_x533_track30_len180	-1	106.989	1106.65	76.6667
col5_row3_field03_out_frame0_y680_x848_track18_len165	-4	95.2482	929.577	3.33333
col5_row3_field03_out_frame0_y680_x848_track18_len165	-3	98.3042	974.671	43.3333
col5_row3_field03_out_frame0_y680_x848_track18_len165	-2	103.362	1050.85	8.33333
col5_row3_field03_out_frame0_y680_x848_track18_len165	-1	113.281	1205.69	15
col5_row3_field03_out_frame0_y688_x1005_track16_len80	-3	158.686	1998.97	26.6667
col5_row3_field03_out_frame0_y688_x1005_track16_len80	-2	167.491	2167.64	20
col5_row3_field03_out_frame0_y688_x1005_track16_len80	-1	167.011	2158.33	13.3333
col5_row3_field03_out_frame0_y939_x569_track23_len89	-2	93.4831	903.856	10
col5_row3_field03_out_frame0_y939_x569_track23_len89	-1	97.4819	962.467	26.6667
col5_row3_field03_out_frame107_y197_x1249_track149_len236	-7	123.207	1367.58	48.3333
col5_row3_field03_out_frame107_y197_x1249_track149_len236	-6	120.017	1314.81	26.6667
col5_row3_field03_out_frame107_y197_x1249_track149_len236	-5	128.706	1460.15	51.6667
col5_row3_field03_out_frame107_y197_x1249_track149_len236	-4	135.155	1571.25	20
col5_row3_field03_out_frame107_y197_x1249_track149_len236	-3	133.562	1543.57	28.3333
col5_row3_field03_out_frame107_y197_x1249_track149_len236	-2	135.105	1570.4	15
col5_row3_field03_out_frame107_y197_x1249_track149_len236	-1	130.264	1486.74	21.6667
col5_row3_field03_out_frame127_y452_x1187_track159_len53	-1	145.43	1753.81	23.3333
col5_row3_field03_out_frame144_y35_x1111_track168_len209	-6	108.742	1133.96	18.3333
col5_row3_field03_out_frame144_y35_x1111_track168_len209	-5	110.268	1157.91	23.3333
col5_row3_field03_out_frame144_y35_x1111_track168_len209	-4	138.202	1624.69	11.6667
col5_row3_field03_out_frame144_y35_x1111_track168_len209	-3	122.736	1359.75	5
col5_row3_field03_out_frame144_y35_x1111_track168_len209	-2	109.663	1148.39	18.3333
col5_row3_field03_out_frame144_y35_x1111_track168_len209	-1	104.805	1072.93	15
col5_row3_field03_out_frame146_y1040_x1008_track172_len115	-1	108.004	1122.44	53.3333
col5_row3_field03_out_frame146_y467_x1252_track173_len104	-1	173.27	2280.79	76.6667
col5_row3_field03_out_frame157_y931_x819_track184_len80	-2	120.469	1322.25	46.6667
col5_row3_field03_out_frame157_y931_x819_track184_len80	-1	113.172	1203.95	15
col5_row3_field03_out_frame159_y274_x1247_track187_len190	-3	120.106	1316.28	28.3333
col5_row3_field03_out_frame159_y274_x1247_track187_len190	-2	137.088	1605.09	25
col5_row3_field03_out_frame159_y274_x1247_track187_len190	-1	120.301	1319.48	21.6667
col5_row3_field03_out_frame166_y693_x897_track196_len176	-1	97.9613	969.575	166.667
col5_row3_field03_out_frame16_y30_x733_track58_len161	-3	140.326	1662.29	15
col5_row3_field03_out_frame16_y30_x733_track58_len161	-2	154.141	1913.71	21.6667
col5_row3_field03_out_frame16_y30_x733_track58_len161	-1	151.786	1870.03	16.6667
col5_row3_field03_out_frame19_y286_x223_track61_len92	-2	105.278	1080.21	31.6667
col5_row3_field03_out_frame19_y286_x223_track61_len92	-1	125.569	1407.09	45
col5_row3_field03_out_frame243_y722_x1239_track276_len87	-3	119.682	1309.32	31.6667
col5_row3_field03_out_frame243_y722_x1239_track276_len87	-2	117.596	1275.24	10
col5_row3_field03_out_frame243_y722_x1239_track276_len87	-1	118.879	1296.17	6.66667
col5_row3_field03_out_frame255_y458_x977_track293_len128	-1	82.8688	754.374	30
col5_row3_field03_out_frame25_y34_x925_track66_len394	-6	131.29	1504.34	51.6667
col5_row3_field03_out_frame25_y34_x925_track66_len394	-5	141.62	1685.34	40
col5_row3_field03_out_frame25_y34_x925_track66_len394	-4	144.03	1728.55	136.667
col5_row3_field03_out_frame25_y34_x925_track66_len394	-3	148.055	1801.5	35
col5_row3_field03_out_frame25_y34_x925_track66_len394	-2	149.872	1834.77	35
col5_row3_field03_out_frame25_y34_x925_track66_len394	-1	149.5	1827.94	16.6667
col5_row3_field03_out_frame265_y748_x898_track307_len207	-3	70.7118	594.618	25
col5_row3_field03_out_frame265_y748_x898_track307_len207	-2	72.0844	612.014	91.6667
col5_row3_field03_out_frame265_y748_x898_track307_len207	-1	87.904	824.162	115
col5_row3_field03_out_frame268_y33_x755_track312_len452	-3	144.119	1730.15	83.3333
col5_row3_field03_out_frame268_y33_x755_track312_len452	-2	150.66	1849.26	20
col5_row3_field03_out_frame268_y33_x755_track312_len452	-1	176.333	2341.53	11.6667
col5_row3_field03_out_frame272_y748_x963_track318_len194	-5	93.9918	911.245	11.6667
col5_row3_field03_out_frame272_y748_x963_track318_len194	-4	87.5966	819.844	3.33333
col5_row3_field03_out_frame272_y748_x963_track318_len194	-3	73.6132	631.587	23.3333
col5_row3_field03_out_frame272_y748_x963_track318_len194	-2	81.3097	733.186	6.66667
col5_row3_field03_out_frame272_y748_x963_track318_len194	-1	94.9716	925.531	23.3333
col5_row3_field03_out_frame286_y1035_x238_track326_len138	-5	139.875	1654.28	3.33333
col5_row3_field03_out_frame286_y1035_x238_track326_len138	-4	138.755	1634.45	6.66667
col5_row3_field03_out_frame286_y1035_x238_track326_len138	-3	145.41	1753.44	41.6667
col5_row3_field03_out_frame286_y1035_x238_track326_len138	-2	155.574	1940.47	3.33333
col5_row3_field03_out_frame286_y1035_x238_track326_len138	-1	146.01	1764.31	3.33333
col5_row3_field03_out_frame286_y35_x393_track325_len429	-6	168.253	2182.45	6.66667
col5_row3_field03_out_frame286_y35_x393_track325_len429	-5	186.493	2546.78	36.6667
col5_row3_field03_out_frame286_y35_x393_track325_len429	-4	182.812	2471.75	23.3333
col5_row3_field03_out_frame286_y35_x393_track325_len429	-3	183.529	2486.32	5
col5_row3_field03_out_frame286_y35_x393_track325_len429	-2	183.358	2482.85	5
col5_row3_field03_out_frame286_y35_x393_track325_len429	-1	182.044	2456.2	10
col5_row3_field03_out_frame28_y512_x1245_track70_len257	-3	83.5463	763.644	138.333
col5_row3_field03_out_frame28_y512_x1245_track70_len257	-2	91.6266	877.065	13.3333
col5_row3_field03_out_frame28_y512_x1245_track70_len257	-1	83.5959	764.324	40
col5_row3_field03_out_frame29_y468_x1241_track73_len256	-4	114.099	1218.78	18.3333
col5_row3_field03_out_frame29_y468_x1241_track73_len256	-3	106.21	1094.58	133.333
col5_row3_field03_out_frame29_y468_x1241_track73_len256	-2	114.703	1228.46	113.333
col5_row3_field03_out_frame29_y468_x1241_track73_len256	-1	109.782	1150.26	3.33333
col5_row3_field03_out_frame29_y656_x1242_track72_len691	-15	135.418	1575.85	111.667
col5_row3_field03_out_frame29_y656_x1242_track72_len691	-14	123.755	1376.72	20
col5_row3_field03_out_frame29_y656_x1242_track72_len691	-13	129.717	1477.39	11.6667
col5_row3_field03_out_frame29_y656_x1242_track72_len691	-12	133.271	1538.52	61.6667
col5_row3_field03_out_frame29_y656_x1242_track72_len691	-11	133.112	1535.78	26.6667
col5_row3_field03_out_frame29_y656_x1242_track72_len691	-10	135.176	1571.62	11.6667
col5_row3_field03_out_frame29_y656_x1242_track72_len691	-9	143.404	1717.28	23.3333
col5_row3_field03_out_frame29_y656_x1242_track72_len691	-8	143.281	1715.07	5
col5_row3_field03_out_frame29_y656_x1242_track72_len691	-7	145.536	1755.71	5
col5_row3_field03_out_frame29_y656_x1242_track72_len691	-6	130.773	1495.48	23.3333
col5_row3_field03_out_frame29_y656_x1242_track72_len691	-5	146.121	1766.33	60
col5_row3_field03_out_frame29_y656_x1242_track72_len691	-4	128.588	1458.14	65
col5_row3_field03_out_frame29_y656_x1242_track72_len691	-3	136.943	1602.55	10
col5_row3_field03_out_frame29_y656_x1242_track72_len691	-2	138.965	1638.17	3.33333
col5_row3_field03_out_frame29_y656_x1242_track72_len691	-1	144.527	1737.49	23.3333
col5_row3_field03_out_frame2_y466_x519_track36_len163	-1	82.8505	754.123	36.6667
col5_row3_field03_out_frame306_y1047_x888_track341_len414	-8	94.3209	916.035	80
col5_row3_field03_out_frame306_y1047_x888_track341_len414	-7	101.647	1024.81	101.667
col5_row3_field03_out_frame306_y1047_x888_track341_len414	-6	122.619	1357.8	23.3333
col5_row3_field03_out_frame306_y1047_x888_track341_len414	-5	113.227	1204.82	93.3333
col5_row3_field03_out_frame306_y1047_x888_track341_len414	-4	113.845	1214.71	16.6667
col5_row3_field03_out_frame306_y1047_x888_track341_len414	-3	114.565	1226.25	31.6667
col5_row3_field03_out_frame306_y1047_x888_track341_len414	-2	119.775	1310.84	16.6667
col5_row3_field03_out_frame306_y1047_x888_track341_len414	-1	121.569	1340.4	88.3333
col5_row3_field03_out_frame30_y41_x839_track75_len225	-7	106.873	1104.84	33.3333
col5_row3_field03_out_frame30_y41_x839_track75_len225	-6	115.035	1233.8	8.33333
col5_row3_field03_out_frame30_y41_x839_track75_len225	-5	99.8905	998.358	5
col5_row3_field03_out_frame30_y41_x839_track75_len225	-4	103.12	1047.17	15
col5_row3_field03_out_frame30_y41_x839_track75_len225	-3	106.494	1098.97	31.6667
col5_row3_field03_out_frame30_y41_x839_track75_len225	-2	109.049	1138.75	51.6667
col5_row3_field03_out_frame30_y41_x839_track75_len225	-1	112.542	1193.91	20
col5_row3_field03_out_frame313_y992_x1035_track347_len119	-2	89.1915	842.336	31.6667
col5_row3_field03_out_frame313_y992_x1035_track347_len119	-1	83.1655	758.429	31.6667
col5_row3_field03_out_frame315_y35_x540_track348_len66	-1	139.186	1642.08	41.6667
col5_row3_field03_out_frame32_y30_x779_track78_len149	-2	102.472	1037.31	5
col5_row3_field03_out_frame32_y30_x779_track78_len149	-1	104.144	1062.81	113.333
col5_row3_field03_out_frame335_y1051_x933_track357_len374	-7	97.9437	969.314	18.3333
col5_row3_field03_out_frame335_y1051_x933_track357_len374	-6	99.7717	996.578	18.3333
col5_row3_field03_out_frame335_y1051_x933_track357_len374	-5	121.384	1337.35	58.3333
col5_row3_field03_out_frame335_y1051_x933_track357_len374	-4	107.179	1109.6	15
col5_row3_field03_out_frame335_y1051_x933_track357_len374	-3	108.729	1133.75	26.6667
col5_row3_field03_out_frame335_y1051_x933_track357_len374	-2	125.702	1409.33	30
col5_row3_field03_out_frame335_y1051_x933_track357_len374	-1	118.369	1287.82	33.3333
col5_row3_field03_out_frame33_y35_x302_track80_len86	-2	102.597	1039.2	3.33333
col5_row3_field03_out_frame33_y35_x302_track80_len86	-1	100.392	1005.89	6.66667
col5_row3_field03_out_frame341_y32_x711_track364_len116	-2	107.402	1113.06	8.33333
col5_row3_field03_out_frame341_y32_x711_track364_len116	-1	95.1316	927.87	11.6667
col5_row3_field03_out_frame348_y1044_x415_track374_len173	-3	74.9451	648.806	15
col5_row3_field03_out_frame348_y1044_x415_track374_len173	-2	89.9403	852.965	93.3333
col5_row3_field03_out_frame348_y1044_x415_track374_len173	-1	100.41	1006.15	38.3333
col5_row3_field03_out_frame34_y107_x1244_track83_len150	-1	145.135	1748.47	20
col5_row3_field03_out_frame352_y1049_x1013_track376_len253	-3	119.645	1308.7	8.33333
col5_row3_field03_out_frame352_y1049_x1013_track376_len253	-2	130.837	1496.56	11.6667
col5_row3_field03_out_frame352_y1049_x1013_track376_len253	-1	142.827	1706.93	41.6667
col5_row3_field03_out_frame358_y1047_x797_track384_len288	-8	131.917	1515.14	15
col5_row3_field03_out_frame358_y1047_x797_track384_len288	-7	134.92	1567.16	8.33333
col5_row3_field03_out_frame358_y1047_x797_track384_len288	-6	151.572	1866.07	11.6667
col5_row3_field03_out_frame358_y1047_x797_track384_len288	-5	143.924	1726.63	23.3333
col5_row3_field03_out_frame358_y1047_x797_track384_len288	-4	150.96	1854.78	8.33333
col5_row3_field03_out_frame358_y1047_x797_track384_len288	-3	153.923	1909.65	16.6667
col5_row3_field03_out_frame358_y1047_x797_track384_len288	-2	146.99	1782.09	16.6667
col5_row3_field03_out_frame358_y1047_x797_track384_len288	-1	149.106	1820.72	23.3333
col5_row3_field03_out_frame35_y257_x1242_track85_len190	-2	165.542	2129.91	48.3333
col5_row3_field03_out_frame35_y257_x1242_track85_len190	-1	154.795	1925.91	16.6667
col5_row3_field03_out_frame364_y27_x1140_track392_len113	-1	96.9404	954.459	21.6667
col5_row3_field03_out_frame371_y1045_x565_track398_len241	-4	127.058	1432.19	11.6667
col5_row3_field03_out_frame371_y1045_x565_track398_len241	-3	140.989	1674.09	56.6667
col5_row3_field03_out_frame371_y1045_x565_track398_len241	-2	138.736	1634.12	8.33333
col5_row3_field03_out_frame371_y1045_x565_track398_len241	-1	136.708	1598.42	38.3333
col5_row3_field03_out_frame375_y1019_x675_track403_len327	-4	102.003	1030.2	165
col5_row3_field03_out_frame375_y1019_x675_track403_len327	-3	110.358	1159.32	91.6667
col5_row3_field03_out_frame375_y1019_x675_track403_len327	-2	127.624	1441.78	35
col5_row3_field03_out_frame375_y1019_x675_track403_len327	-1	108.917	1136.69	28.3333
col5_row3_field03_out_frame384_y1041_x778_track412_len336	-8	128.831	1462.27	11.6667
col5_row3_field03_out_frame384_y1041_x778_track412_len336	-7	135.386	1575.3	8.33333
col5_row3_field03_out_frame384_y1041_x778_track412_len336	-6	137.33	1609.34	18.3333
col5_row3_field03_out_frame384_y1041_x778_track412_len336	-5	135.427	1576	5
col5_row3_field03_out_frame384_y1041_x778_track412_len336	-4	136.64	1597.23	5
col5_row3_field03_out_frame384_y1041_x778_track412_len336	-3	151.399	1862.87	16.6667
col5_row3_field03_out_frame384_y1041_x778_track412_len336	-2	141.181	1677.51	3.33333
col5_row3_field03_out_frame384_y1041_x778_track412_len336	-1	146.383	1771.07	6.66667
col5_row3_field03_out_frame398_y26_x459_track429_len74	-2	129.872	1480.03	8.33333
col5_row3_field03_out_frame398_y26_x459_track429_len74	-1	135.025	1569	26.6667
col5_row3_field03_out_frame398_y415_x1243_track430_len54	-1	121.096	1332.58	63.3333
col5_row3_field03_out_frame421_y1050_x736_track478_len299	-7	74.2686	640.041	10
col5_row3_field03_out_frame421_y1050_x736_track478_len299	-6	66.858	546.677	5
col5_row3_field03_out_frame421_y1050_x736_track478_len299	-5	100.88	1013.22	25
col5_row3_field03_out_frame421_y1050_x736_track478_len299	-4	80.54	722.799	171.667
col5_row3_field03_out_frame421_y1050_x736_track478_len299	-3	87.5966	819.844	10
col5_row3_field03_out_frame421_y1050_x736_track478_len299	-2	84.1586	772.054	61.6667
col5_row3_field03_out_frame421_y1050_x736_track478_len299	-1	93.1534	899.079	8.33333
col5_row3_field03_out_frame422_y366_x374_track482_len298	-6	84.3566	774.781	30
col5_row3_field03_out_frame422_y366_x374_track482_len298	-5	88.6036	834.022	140
col5_row3_field03_out_frame422_y366_x374_track482_len298	-4	90.8567	866.035	13.3333
col5_row3_field03_out_frame422_y366_x374_track482_len298	-3	83.1543	758.276	11.6667
col5_row3_field03_out_frame422_y366_x374_track482_len298	-2	91.1589	870.36	45
col5_row3_field03_out_frame422_y366_x374_track482_len298	-1	88.7941	836.713	10
col5_row3_field03_out_frame42_y144_x623_track95_len102	-1	105.433	1082.59	23.3333
col5_row3_field03_out_frame430_y230_x25_track490_len171	-4	81.2927	732.955	43.3333
col5_row3_field03_out_frame430_y230_x25_track490_len171	-3	89.1752	842.104	25
col5_row3_field03_out_frame430_y230_x25_track490_len171	-2	102.41	1036.37	8.33333
col5_row3_field03_out_frame430_y230_x25_track490_len171	-1	102.657	1040.11	35
col5_row3_field03_out_frame436_y585_x179_track501_len284	-5	100.933	1014.03	33.3333
col5_row3_field03_out_frame436_y585_x179_track501_len284	-4	102.597	1039.2	45
col5_row3_field03_out_frame436_y585_x179_track501_len284	-3	103.763	1056.97	3.33333
col5_row3_field03_out_frame436_y585_x179_track501_len284	-2	106.683	1101.89	43.3333
col5_row3_field03_out_frame436_y585_x179_track501_len284	-1	107.941	1121.46	71.6667
col5_row3_field03_out_frame440_y939_x367_track510_len280	-5	99.6386	994.583	58.3333
col5_row3_field03_out_frame440_y939_x367_track510_len280	-4	98.5852	978.853	73.3333
col5_row3_field03_out_frame440_y939_x367_track510_len280	-3	107.521	1114.92	30
col5_row3_field03_out_frame440_y939_x367_track510_len280	-2	118.34	1287.35	65
col5_row3_field03_out_frame440_y939_x367_track510_len280	-1	115.567	1242.37	3.33333
col5_row3_field03_out_frame440_y957_x949_track511_len177	-4	83.3939	761.555	83.3333
col5_row3_field03_out_frame440_y957_x949_track511_len177	-3	94.9516	925.238	23.3333
col5_row3_field03_out_frame440_y957_x949_track511_len177	-2	86.8476	809.35	15
col5_row3_field03_out_frame440_y957_x949_track511_len177	-1	81.0098	729.132	46.6667
col5_row3_field03_out_frame456_y274_x32_track534_len95	-1	112.043	1185.99	41.6667
col5_row3_field03_out_frame463_y435_x272_track544_len159	-4	89.4619	846.169	38.3333
col5_row3_field03_out_frame463_y435_x272_track544_len159	-3	98.5008	977.597	23.3333
col5_row3_field03_out_frame463_y435_x272_track544_len159	-2	98.7941	981.966	3.33333
col5_row3_field03_out_frame463_y435_x272_track544_len159	-1	94.3299	916.166	55
col5_row3_field03_out_frame469_y546_x30_track554_len167	-2	172.428	2264.19	121.667
col5_row3_field03_out_frame469_y546_x30_track554_len167	-1	182.632	2468.12	98.3333
col5_row3_field03_out_frame471_y1045_x611_track559_len133	-3	114.903	1231.67	41.6667
col5_row3_field03_out_frame471_y1045_x611_track559_len133	-2	104.447	1067.44	5
col5_row3_field03_out_frame471_y1045_x611_track559_len133	-1	112.512	1193.43	41.6667
col5_row3_field03_out_frame473_y1046_x334_track561_len118	-1	86.7698	808.263	30
col5_row3_field03_out_frame477_y427_x304_track568_len243	-2	96.359	945.885	21.6667
col5_row3_field03_out_frame477_y427_x304_track568_len243	-1	101.069	1016.07	145
col5_row3_field03_out_frame481_y1055_x459_track571_len229	-2	93.9514	910.657	265
col5_row3_field03_out_frame481_y1055_x459_track571_len229	-1	106.086	1092.66	38.3333
col5_row3_field03_out_frame490_y283_x27_track584_len230	-7	125.7	1409.29	18.3333
col5_row3_field03_out_frame490_y283_x27_track584_len230	-6	120.061	1315.54	5
col5_row3_field03_out_frame490_y283_x27_track584_len230	-5	106.294	1095.88	6.66667
col5_row3_field03_out_frame490_y283_x27_track584_len230	-4	110.448	1160.75	23.3333
col5_row3_field03_out_frame490_y283_x27_track584_len230	-3	112.169	1187.98	40
col5_row3_field03_out_frame490_y283_x27_track584_len230	-2	119.486	1306.1	3.33333
col5_row3_field03_out_frame490_y283_x27_track584_len230	-1	118.6	1291.59	55
col5_row3_field03_out_frame50_y141_x697_track100_len146	-2	78.942	701.394	6.66667
col5_row3_field03_out_frame50_y141_x697_track100_len146	-1	85.699	793.348	48.3333
col5_row3_field03_out_frame516_y518_x28_track622_len204	-3	110.186	1156.62	5
col5_row3_field03_out_frame516_y518_x28_track622_len204	-2	98.0834	971.389	50
col5_row3_field03_out_frame516_y518_x28_track622_len204	-1	97.7599	966.587	60
col5_row3_field03_out_frame541_y1048_x568_track669_len179	-6	105.04	1076.55	13.3333
col5_row3_field03_out_frame541_y1048_x568_track669_len179	-5	95.2249	929.235	8.33333
col5_row3_field03_out_frame541_y1048_x568_track669_len179	-4	114.179	1220.05	6.66667
col5_row3_field03_out_frame541_y1048_x568_track669_len179	-3	119.568	1307.44	61.6667
col5_row3_field03_out_frame541_y1048_x568_track669_len179	-2	118.863	1295.89	18.3333
col5_row3_field03_out_frame541_y1048_x568_track669_len179	-1	123.096	1365.73	13.3333
col5_row3_field03_out_frame545_y484_x28_track675_len135	-2	92.4769	889.303	16.6667
col5_row3_field03_out_frame545_y484_x28_track675_len135	-1	95.9947	940.526	6.66667
col5_row3_field03_out_frame548_y136_x31_track680_len109	-2	94.0896	912.667	5
col5_row3_field03_out_frame548_y136_x31_track680_len109	-1	104.341	1065.82	33.3333
col5_row3_field03_out_frame54_y30_x844_track105_len75	-1	104.127	1062.54	50
col5_row3_field03_out_frame574_y1052_x514_track724_len146	-2	102.491	1037.59	25
col5_row3_field03_out_frame574_y1052_x514_track724_len146	-1	100.786	1011.82	8.33333
col5_row3_field03_out_frame580_y634_x30_track732_len140	-2	116.015	1249.6	25
col5_row3_field03_out_frame580_y634_x30_track732_len140	-1	114.153	1219.64	16.6667
col5_row3_field03_out_frame581_y792_x503_track735_len82	-1	152.366	1880.76	51.6667
col5_row3_field03_out_frame601_y1055_x374_track751_len119	-1	88.7804	836.519	105
col5_row3_field03_out_frame609_y1043_x837_track760_len111	-2	141.619	1685.32	21.6667
col5_row3_field03_out_frame609_y1043_x837_track760_len111	-1	137.9	1619.36	5
col5_row3_field03_out_frame618_y1051_x713_track775_len102	-1	91.9079	881.109	53.3333
col5_row3_field03_out_frame618_y37_x905_track776_len77	-1	139.74	1651.88	31.6667
col5_row3_field03_out_frame619_y1054_x544_track778_len101	-1	104.509	1068.4	8.33333
col5_row3_field03_out_frame61_y72_x1245_track113_len143	-3	103.843	1058.19	23.3333
col5_row3_field03_out_frame61_y72_x1245_track113_len143	-2	112.904	1199.68	68.3333
col5_row3_field03_out_frame61_y72_x1245_track113_len143	-1	117.948	1280.96	51.6667
col5_row3_field03_out_frame632_y40_x329_track792_len64	-2	127.11	1433.07	8.33333
col5_row3_field03_out_frame632_y40_x329_track792_len64	-1	126.018	1414.65	11.6667
col5_row3_field03_out_frame646_y499_x35_track809_len60	-1	131.094	1500.98	8.33333
col5_row3_field03_out_frame663_y1041_x631_track828_len57	-1	169.035	2197.68	3.33333
col5_row3_field03_out_frame6_y625_x401_track46_len66	-2	105.489	1083.46	3.33333
col5_row3_field03_out_frame6_y625_x401_track46_len66	-1	113.312	1206.18	5
col5_row3_field03_out_frame70_y1045_x1190_track121_len201	-4	80.8067	726.392	53.3333
col5_row3_field03_out_frame70_y1045_x1190_track121_len201	-3	76.9804	675.414	38.3333
col5_row3_field03_out_frame70_y1045_x1190_track121_len201	-2	86.0695	798.498	93.3333
col5_row3_field03_out_frame70_y1045_x1190_track121_len201	-1	82.7868	753.255	36.6667
col5_row3_field03_out_frame91_y26_x364_track135_len139	-2	114.62	1227.14	11.6667
col5_row3_field03_out_frame91_y26_x364_track135_len139	-1	121.702	1342.6	20
col5_row3_field03_out_frame94_y124_x482_track137_len626	-15	87.8144	822.902	10
col5_row3_field03_out_frame94_y124_x482_track137_len626	-14	99.1403	987.132	41.6667
col5_row3_field03_out_frame94_y124_x482_track137_len626	-13	100.734	1011.02	46.6667
col5_row3_field03_out_frame94_y124_x482_track137_len626	-12	108.58	1131.43	20
col5_row3_field03_out_frame94_y124_x482_track137_len626	-11	113.292	1205.87	20
col5_row3_field03_out_frame94_y124_x482_track137_len626	-10	104.268	1064.7	10
col5_row3_field03_out_frame94_y124_x482_track137_len626	-9	112.996	1201.14	15
col5_row3_field03_out_frame94_y124_x482_track137_len626	-8	99.1813	987.745	33.3333
col5_row3_field03_out_frame94_y124_x482_track137_len626	-7	111.321	1174.54	26.6667
col5_row3_field03_out_frame94_y124_x482_track137_len626	-6	97.0811	956.538	23.3333
col5_row3_field03_out_frame94_y124_x482_track137_len626	-5	97.2778	959.446	36.6667
col5_row3_field03_out_frame94_y124_x482_track137_len626	-4	89.9019	852.419	18.3333
col5_row3_field03_out_frame94_y124_x482_track137_len626	-3	95.5487	933.979	55
col5_row3_field03_out_frame94_y124_x482_track137_len626	-2	104.46	1067.64	28.3333
col5_row3_field03_out_frame94_y124_x482_track137_len626	-1	102.904	1043.88	33.3333
col5_row3_field03_out_frame99_y33_x1141_track141_len191	-3	98.8541	982.86	23.3333
col5_row3_field03_out_frame99_y33_x1141_track141_len191	-2	96.5656	948.928	113.333
col5_row3_field03_out_frame99_y33_x1141_track141_len191	-1	100.077	1001.16	8.33333
col5_row3_field04_out_frame0_y310_x313_track14_len90	-1	87.5616	819.353	26.6667
col5_row3_field04_out_frame0_y379_x123_track5_len181	-3	92.0968	883.826	73.3333
col5_row3_field04_out_frame0_y379_x123_track5_len181	-2	94.8014	923.043	21.6667
col5_row3_field04_out_frame0_y379_x123_track5_len181	-1	98.8112	982.221	25
col5_row3_field04_out_frame0_y421_x516_track2_len216	-1	112.567	1194.3	153.333
col5_row3_field04_out_frame0_y425_x684_track13_len79	-2	109.069	1139.08	25
col5_row3_field04_out_frame0_y425_x684_track13_len79	-1	101.57	1023.64	5
col5_row3_field04_out_frame0_y591_x675_track7_len297	-5	85.812	794.918	6.66667
col5_row3_field04_out_frame0_y591_x675_track7_len297	-4	99.3795	990.707	35
col5_row3_field04_out_frame0_y591_x675_track7_len297	-3	90.0704	854.817	118.333
col5_row3_field04_out_frame0_y591_x675_track7_len297	-2	84.6029	778.176	5
col5_row3_field04_out_frame0_y591_x675_track7_len297	-1	95.0352	926.46	75
col5_row3_field04_out_frame0_y605_x882_track28_len125	-3	99.0211	985.353	50
col5_row3_field04_out_frame0_y605_x882_track28_len125	-2	104.943	1075.05	40
col5_row3_field04_out_frame0_y605_x882_track28_len125	-1	103.127	1047.27	13.3333
col5_row3_field04_out_frame0_y74_x1064_track3_len405	-7	104.509	1068.4	3.33333
col5_row3_field04_out_frame0_y74_x1064_track3_len405	-6	109.872	1151.68	53.3333
[truncated: 4,252 more rows]

## Sheet: rhoa_rep1
id	OFF_time_id	period_avg_nuc_area_um2	period_avg_nuc_vol_um3	length_min
[truncated: 5,863 more rows]

[truncated: 1 more sheets: rhoa_rep2]
